# Supplementary material for: Metagenomic assembled plasmids of the human microbiome vary across disease cohorts
Source: Sci Rep. 2022 Jun 2;12:9212. doi: 10.1038/s41598-022-13313-y (PMC9163076; doi:10.1038/s41598-022-13313-y)
Supplement: Supplementary file 2 — Supplementary Information 2. [file 41598_2022_13313_MOESM2_ESM.zip]

Archive with 44 entries (41 files):
- Supplementary_Data/
- Supplementary_Data/IBD_plasmidome_R_script.R
- Supplementary_Data/images/
- Supplementary_Data/input/
- Supplementary_Data/input/accessions_NTdb_plasmids.txt
- Supplementary_Data/input/aro_categories_index.csv
- Supplementary_Data/input/Athlete_cast_counts.csv
- Supplementary_Data/input/Athlete_metadata.csv
- Supplementary_Data/input/blastn_catPlasmids_nt_e-10.txt
- Supplementary_Data/input/blastn_MainCompPasolliPlasmids_CRISPRdb_eval-0.1.txt
- Supplementary_Data/input/blastp_prodPasolli_CardHomolModel_eval_-10.txt
- Supplementary_Data/input/cdhit_prod_0.7.clstr
- Supplementary_Data/input/CRC_cast_counts.csv
- Supplementary_Data/input/CRC_metadata.csv
- Supplementary_Data/input/elderly_cast_counts.csv
- Supplementary_Data/input/elderly_metadata.csv
- Supplementary_Data/input/FMT_cast_counts.csv
- Supplementary_Data/input/FMT_metadata.csv
- Supplementary_Data/input/headers_prodigal.txt
- Supplementary_Data/input/HMP_cst_contigs.csv
- Supplementary_Data/input/HMP_metadata.csv
- Supplementary_Data/input/host_table_edited.csv
- Supplementary_Data/input/iIBD_cst_counts.csv
- Supplementary_Data/input/iIBD_metadata.csv
- Supplementary_Data/input/Indian_cast_counts.csv
- Supplementary_Data/input/Indian_metadata.csv
- Supplementary_Data/input/infant_birthmode_cast_counts.csv
- Supplementary_Data/input/infant_birthmode_metadata.csv
- Supplementary_Data/input/infant_feed_cast_counts.csv
- Supplementary_Data/input/infant_feed_metadata.csv
- Supplementary_Data/input/lefse_control_vs_CD_geneDifferences.lefse_internal_res
- Supplementary_Data/input/lefse_control_vs_UC_geneDifferences.lefse_internal_res
- Supplementary_Data/input/merged_plasmid_metaphlan_for_PCoA_correlations.csv
- Supplementary_Data/input/nuccore_result.txt
- Supplementary_Data/input/PD_cast_counts.csv
- Supplementary_Data/input/PD_metadata.csv
- Supplementary_Data/input/query_seqs.fa.emapper.annotations
- Supplementary_Data/input/seqstat.txt
- Supplementary_Data/input/WGS_cast_counts.csv
- Supplementary_Data/input/WGS_headers.txt
- Supplementary_Data/input/WGS_metadata.csv
- Supplementary_Data/input/WGS_RPKM_cast_counts.csv
- Supplementary_Data/input/Xtra_FMT_metadata.csv
- Supplementary_Data/input/zzz_plasOfInterest.fasta
