# Supplementary material for: Metagenomic assembled plasmids of the human microbiome vary across disease cohorts
Source: Sci Rep. 2022 Jun 2;12:9212. doi: 10.1038/s41598-022-13313-y (PMC9163076; doi:10.1038/s41598-022-13313-y)
Supplement: Supplementary file 2 — Supplementary Information 2. [file 41598_2022_13313_MOESM2_ESM.zip › Supplementary_Data/IBD_plasmidome_R_script.R]

########################################
###                                  ###
### IBD plasmidome                   ### 
###                                  ###
### Stephen R. Stockdale             ###
###                                  ###
### stephen.stockdale{at}ucc.ie      ###
###                                  ###
### R version 3.6.1                  ### 
###                                  ###
########################################

#####
#Setup:

setwd('/Users/BioInfo/Desktop/Supplementary_Data/') #Change as needed.
#Also need to place the "input" folder in the same working directory,
# and create a subfolder called "images" for output.

cols_a <- c('#7FFF00', '#FF1493', '#8A2BE2')
my_comps <- list(c('Control', 'CD'), c('CD', 'UC'), c('Control', 'UC'))
my_comps2 <- list(c('Control', 'CD'))

cols_iIBD <- c('#30D5C8', '#F99FC9', '#FF0000', '#0000ff')
lvls_iIBD <- c('Control', 'IBD', 'IBD_C.Diff', 'ONC_C.Diff')
my_comps_iIBD <- list(c('Control', 'IBD'), c('IBD_C.Diff', 'ONC_C.Diff'), c('IBD', 'IBD_C.Diff'), c('Control', 'IBD_C.Diff'))

#####
#Libraries:

#install packages as required

detach(package:plyr) #Package issues from other projects.
library('DESeq2')
library('dplyr')
library('reshape2')
library('ggplot2')
library('ggpubr')
library('phyloseq')
library('vegan')
library('tidyverse')
library('viridis')
library('patchwork')
library('hrbrthemes')
library('circlize')
library('chorddiag')
library('ggraph')
#library('igraph')
detach(package:igraph) #Package issues for function 'diversity'.
library('EnhancedVolcano')
library('tidyr')
library('VennDiagram')
library('RColorBrewer')
library('pals')
#library(data.table)
library('summarytools')

#####
#Input files:

WGS_counts <- read.csv('input/WGS_cast_counts.csv', check.names = F, stringsAsFactors = F, row.names = 1)
WGS_RPKM_counts <- read.csv('input/WGS_RPKM_cast_counts.csv', check.names = F, stringsAsFactors = F, row.names = 1)

splt <- as.data.frame(stringr::str_split_fixed(rownames(WGS_counts), '_', 9))
splt$length <- ifelse(grepl('length', splt$V3), as.numeric(as.character(splt$V4)), NA)
splt$length[is.na(splt$length)] <- ifelse(grepl('length', splt$V4[is.na(splt$length)]), as.numeric(as.character(splt$V5[is.na(splt$length)])), NA)

WGS_contig_data <- data.frame(stringsAsFactors = F, Contig_ID = rownames(WGS_counts), Length = splt$length)
rm(splt)

WGS_metadata <- read.csv('input/WGS_metadata.csv', check.names = F, stringsAsFactors = F, row.names = 1)
rownames(WGS_metadata) <- WGS_metadata$Subject

###

#Check metadata:

view(dfSummary(WGS_metadata))

contrl_meta <- WGS_metadata[which(WGS_metadata$Condition == 'Control'),]
cd_meta <- WGS_metadata[which(WGS_metadata$Condition == 'CD'),]
uc_meta <- WGS_metadata[which(WGS_metadata$Condition == 'UC'),]

ibd_meta <- WGS_metadata[which(WGS_metadata$Cohort == 'IBD'),]

view(dfSummary(contrl_meta))
view(dfSummary(cd_meta))
view(dfSummary(uc_meta))

view(dfSummary(ibd_meta))

five_asa <- as.matrix(table(ibd_meta$Condition, ibd_meta$X5_ASA_use))
chisq.test(five_asa)$expected #all above 5, only use Fisher exact test if a value is <=5.
chisq.test(five_asa)

steroids <- as.matrix(table(ibd_meta$Condition, ibd_meta$Steroid_use))
chisq.test(steroids)$expected #all above 5, only use Fisher exact test if a value is <=5.
fisher.test(steroids)

biologics <- as.matrix(table(ibd_meta$Condition, ibd_meta$Biologic_use))
chisq.test(biologics)$expected #all above 5, only use Fisher exact test if a value is <=5.
chisq.test(biologics)

surgeries <- as.matrix(table(ibd_meta$Condition, ibd_meta$Surgeries))
chisq.test(surgeries)$expected #all above 5, only use Fisher exact test if a value is <=5.
chisq.test(surgeries)

surgeries_ibd <- as.matrix(table(ibd_meta$Condition, ibd_meta$IBD_surgery))
chisq.test(surgeries_ibd)$expected #all above 5, only use Fisher exact test if a value is <=5.
chisq.test(surgeries_ibd)

###
#Clinical data table:

emp_df1 <- data.frame(stringsAsFactors = F, matrix(NA, 8, 7))
colnames(emp_df1) <- c('Basic details:', 'Control', 'CD', 'UC', 'Stat. test', 'p-value', 'Missing data')

emp_df1[1,c(1:7)] <- c('Study\nvolunteers', length(WGS_metadata$Condition[which(WGS_metadata$Condition == 'Control')]), 
                      length(WGS_metadata$Condition[which(WGS_metadata$Condition == 'CD')]), 
                      length(WGS_metadata$Condition[which(WGS_metadata$Condition == 'UC')]), "", "", "")

kruskal.test(x = WGS_metadata$Age, g = WGS_metadata$Condition)
emp_df1[2,c(1:7)] <- c('Age\nMean (SD)', "36.5 (12.4)", "44.8 (11.1)", "44.9 (11)", "KW", "0.006", "8")

gendr <- aggregate(WGS_metadata$Gender, by = list(WGS_metadata$Condition, WGS_metadata$Gender), FUN = length)
gendr <- acast(gendr, Group.1 ~ Group.2, value.var = 'x')
chisq.test(gendr)$expected #all above 5, only use Fisher exact test if a value is <=5.
chisq.test(gendr)

emp_df1[3,c(1:7)] <- c('Gender\nMale / Female', "17 / 23", "12 / 7", "11 / 9", "CS", "0.301", "8")

kruskal.test(x = WGS_metadata$Height, g = WGS_metadata$Condition)
emp_df1[4,c(1:7)] <- c('Height (m)\nMean (SD)',  "1.7 (0.1)", "1.7 (0.1)", "1.7 / (0.1)", "KW", "0.924", "13")

kruskal.test(x = WGS_metadata$Weight, g = WGS_metadata$Condition)
emp_df1[5,c(1:7)] <- c('Weight (kg)\nMean (SD)', "73.2 (16.6)", "80.7 (16)", "78 (15.2)", "KW", "0.225", "12")

kruskal.test(x = WGS_metadata$BMI, g = WGS_metadata$Condition)
emp_df1[6,c(1:7)] <- c('BMI\nMean (SD)',         "24.6 (4.1)", "27.4 (3.6)", "26.7 (4.1)", "KW", "0.019", "11")

smoking1 <- as.matrix(table(WGS_metadata$Condition, WGS_metadata$Smoking_Status))
smoking2 <- cbind(smoking1, Yes = as.numeric(smoking1[,1]) + as.numeric(smoking1[,3]))
smoking2 <- smoking2[,-c(1,3)]
chisq.test(smoking2)$expected
chisq.test(smoking2)

emp_df1[7,c(1:7)] <- c('Smoker\nYes / No',         "4 / 35", "4 / 14", "1 / 18", 'CS', "0.021", "11")

alcohol1 <- as.matrix(table(WGS_metadata$Condition, WGS_metadata$Alcohol))
chisq.test(alcohol1)$expected
fisher.test(alcohol1)

emp_df1[8,c(1:7)] <- c('Alcohol\nYes / No',         "27 / 7", "5 / 4", "7 / 6", "FE", "0.155", "31")

supp_clinical_data_tbl_base <-
  ggtexttable(emp_df1, rows = NULL, theme = ttheme(base_style = 'lBlack', base_size = 16))

pdf('images/Supp_clinical_data_tbl_base.pdf', paper = 'A4r', width = 29.7, height = 20)
supp_clinical_data_tbl_base
dev.off()

###

emp_df2 <- data.frame(stringsAsFactors = F, matrix(NA, 9, 6))
colnames(emp_df2) <- c('Disease activity:', 'CD', 'UC', 'Stat. test', 'p-value', 'Missing data')

compare_means(Years_since_diagnosis ~ Condition, ibd_meta)
emp_df2[1,c(1:6)] <- c('Years since\ndiagnosis\nMean (SD)', "12.9 (8.6)", "11.7 (6)", "W", "0.819", "2")

compare_means(Age_of_onset ~ Condition, ibd_meta)
emp_df2[2,c(1:6)] <- c('Age of onset\nMean (SD)', "32.1 (11.8)", "33.6 (10.4)", "W", "0.388", "1")

stat_df <- as.data.frame(table(ibd_meta$Status, ibd_meta$Condition))
stat_df <- acast(stat_df, Var1 ~ Var2, value.var = 'Freq')
chisq.test(stat_df)$expected
fisher.test(stat_df)

emp_df2[3,c(1:6)] <- c('Remission', "11", "7", "FE", "0.189", "0")
emp_df2[4,c(1:6)] <- c('Mild',      "4", "10", "", "", "")
emp_df2[5,c(1:6)] <- c('Moderate',  "4", "3",  "", "", "")

shapiro.test(cd_meta$HBI)
emp_df2[6,c(1:6)] <- c('Harvey-Bradshaw\nindex\nMean (SD)',  "4.3 (4.6)", NA, "SW", "0.009", "0")

shapiro.test(uc_meta$PTI)
emp_df2[7,c(1:6)] <- c('Powell-Tuck index\nMean (SD)',  NA, "5.2 (3.8)", "SW", "0.479", "3")

shapiro.test(uc_meta$UCI)
emp_df2[8,c(1:6)] <- c('Ulcerative Colitis\nindex\nMean (SD)',  NA, "4.5 (3)", "SW", "0.155", "1")

emp_df2[9,c(1:6)] <- c('Distribution (%)',  "Colonic (18.2)", "Left sided (40)", NA, NA, "18")
emp_df2[10,c(1:6)] <- c('',  "Colonic perianal (18.2)", "Pancolitis (30)", "", "", "")
emp_df2[11,c(1:6)] <- c('',  "Ileocolonic and perianal (18.2)", "Pancolitis colectomy (10)", "", "", "")
emp_df2[12,c(1:6)] <- c('',  "Ileocolonic (9.1)", "Proctitis (10)", "", "", "")
emp_df2[13,c(1:6)] <- c('',  "Ileocolonic with fistula (9.1)", "Rectosigmoid (10)", "", "", "")
emp_df2[14,c(1:6)] <- c('',  "Ileocolonic failed IPAA (9.1)", "", "", "", "")
emp_df2[15,c(1:6)] <- c('',  "Small bowel perianal (9.1)", "", "", "", "")

supp_clinical_data_tbl_disease <-
  ggtexttable(emp_df2, rows = NULL, theme = ttheme(base_style = 'lBlack', base_size = 16))

pdf('images/Supp_clinical_data_tbl_disease.pdf', paper = 'A4r', width = 29.7, height = 29.7)
supp_clinical_data_tbl_disease
dev.off()

###

emp_df3 <- data.frame(stringsAsFactors = F, matrix(NA, 10, 7))
colnames(emp_df3) <- c('Medication\noverview:', 'Control', 'CD', 'UC', 'Stat. test', 'p-value', 'Missing data')

ster_tbl <- as.data.frame(table(ibd_meta$Steroid_use, ibd_meta$Condition))
ster_tbl <- acast(ster_tbl, Var2 ~ Var1, value.var = 'Freq')
chisq.test(ster_tbl)$expected
fisher.test(ster_tbl)
emp_df3[1,c(1:7)] <- c('Steroids\nYes / No',  NA, "2 / 15", "2 / 18", "FE", "0.838", "2")

asa_tbl <- as.data.frame(table(ibd_meta$X5_ASA_use, ibd_meta$Condition))
asa_tbl <- acast(asa_tbl, Var2 ~ Var1, value.var = 'Freq')
chisq.test(asa_tbl)$expected
chisq.test(asa_tbl)
emp_df3[2,c(1:7)] <- c('5-ASA\nYes / No',  NA, "7 / 11", "15 / 5", "CS", "0.055", "1")

immuno_tbl <- as.data.frame(table(ibd_meta$Immunomodulator_use, ibd_meta$Condition))
immuno_tbl <- acast(immuno_tbl, Var2 ~ Var1, value.var = 'Freq')
chisq.test(immuno_tbl)$expected
chisq.test(immuno_tbl)
emp_df3[3,c(1:7)] <- c('Immunomodulator\nYes / No',  NA, "5 / 13", "6 / 13", "CS", "1.0", "1")

biologic_tbl <- as.data.frame(table(ibd_meta$Biologic_use, ibd_meta$Condition))
biologic_tbl <- acast(biologic_tbl, Var2 ~ Var1, value.var = 'Freq')
chisq.test(biologic_tbl)$expected
chisq.test(biologic_tbl)
emp_df3[4,c(1:7)] <- c('Biologic\nYes / No',  NA, "8 / 10", "3 / 16", "CS", "0.122", "1")

surgery_tbl <- as.data.frame(table(ibd_meta$IBD_surgery, ibd_meta$Condition))
surgery_tbl <- acast(surgery_tbl, Var2 ~ Var1, value.var = 'Freq')
chisq.test(surgery_tbl)$expected
chisq.test(surgery_tbl)
emp_df3[5,c(1:7)] <- c('IBD surgery\nYes / No',  NA, "12 / 5", "1 / 19", "CS", "1.3E-4", "2")

insulin_tbl <- as.data.frame(table(WGS_metadata$Insulin, WGS_metadata$Condition))
insulin_tbl <- acast(insulin_tbl, Var2 ~ Var1, value.var = 'Freq')
chisq.test(insulin_tbl)$expected
fisher.test(insulin_tbl)
emp_df3[6,c(1:7)] <- c('Insulin\nYes / No',  "0 / 40", "1 / 16", "1 / 19", "FE", "0.228", "10")

ppi_tbl <- as.data.frame(table(WGS_metadata$PPI, WGS_metadata$Condition))
ppi_tbl <- acast(ppi_tbl, Var2 ~ Var1, value.var = 'Freq')
chisq.test(ppi_tbl)$expected
fisher.test(ppi_tbl)
emp_df3[7,c(1:7)] <- c('PPI\nYes / No',  "2 / 38", "5 / 12", "5 / 15", "FE", "0.017", "10")

metformin_tbl <- as.data.frame(table(WGS_metadata$Metformin, WGS_metadata$Condition))
metformin_tbl <- acast(metformin_tbl, Var2 ~ Var1, value.var = 'Freq')
chisq.test(metformin_tbl)$expected
fisher.test(metformin_tbl)
emp_df3[8,c(1:7)] <- c('Metformin\nYes / No',  "0 / 40", "2 / 15", "0 / 20", "FE", "0.047", "10")

Statin_tbl <- as.data.frame(table(WGS_metadata$Statin, WGS_metadata$Condition))
Statin_tbl <- acast(Statin_tbl, Var2 ~ Var1, value.var = 'Freq')
chisq.test(Statin_tbl)$expected
fisher.test(Statin_tbl)
emp_df3[9,c(1:7)] <- c('Statin\nYes / No',  "3 / 37", "2 / 15", "0 / 20", "FE", "0.329", "10")

Aspirin_tbl <- as.data.frame(table(WGS_metadata$Aspirin, WGS_metadata$Condition))
Aspirin_tbl <- acast(Aspirin_tbl, Var2 ~ Var1, value.var = 'Freq')
chisq.test(Aspirin_tbl)$expected
fisher.test(Aspirin_tbl)
emp_df3[10,c(1:7)] <- c('Aspirin\nYes / No',  "0 / 40", "2 / 15", "0 / 20", "FE", "0.047", "10")

antibiot_tbl <- as.data.frame(table(WGS_metadata$Recent_anticiotic_use, WGS_metadata$Condition))
antibiot_tbl <- acast(antibiot_tbl, Var2 ~ Var1, value.var = 'Freq')
chisq.test(antibiot_tbl)$expected
fisher.test(antibiot_tbl)
emp_df3[11,c(1:7)] <- c('Recent antibiotic\nYes / No',  "4 / 36", "1 / 17", "0 / 20", "FE" , "0.417", "9")

supp_clinical_data_tbl_meds <-
  ggtexttable(emp_df3, rows = NULL, theme = ttheme(base_style = 'lBlack', base_size = 16))

pdf('images/Supp_clinical_data_tbl_medication.pdf', paper = 'A4r', width = 29.7, height = 29.7)
supp_clinical_data_tbl_meds
dev.off()

#####
#Plasmid host images:

seqstat <- read.csv('input/seqstat.txt', header = F, stringsAsFactors = F)
seqstat <- tail(seqstat, n = -7)
seqstat <- head(seqstat, n = -7)
seqstat$V1 <- gsub('  ', ' ', seqstat$V1)
seqstat$V1 <- gsub('  ', ' ', seqstat$V1)
seqstat$V1 <- gsub('  ', ' ', seqstat$V1)
seqstat$V1 <- gsub('  ', ' ', seqstat$V1)
seqstat$V1 <- gsub('  ', ' ', seqstat$V1)
seqstat$V1 <- gsub('  ', ' ', seqstat$V1)
seqstat$V1 <- gsub('  ', ' ', seqstat$V1)
seqstat$V1 <- gsub('  ', ' ', seqstat$V1)

seqstat_splt <- as.data.frame(stringr::str_split_fixed(seqstat$V1, ' ', 4))
seqstat_splt$V1 <- NULL
colnames(seqstat_splt)[1:3] <- c('Query', 'Length', 'GC_comp')

crispr <- read.csv('input/blastn_MainCompPasolliPlasmids_CRISPRdb_eval-0.1.txt', header = F, stringsAsFactors = F, sep = '\t')

crispr$host <- ifelse(grepl('Unknown', crispr$V2), 'Unknown', gsub('.*&', '', gsub('&[^&]*$', '',crispr$V2)))

tbl_hosts <- as.data.frame(table(crispr$host))

#write.csv(as.data.frame(table(crispr$host)), 'host_table.csv', row.names = F) #manually removed data about strain details and accession numbers - easier than coding it in.
host_table <- read.csv('input/host_table_edited.csv', header = T, stringsAsFactors = F)
colnames(host_table)

hosts <- cbind(tbl_hosts, host_table)
hosts <- hosts[,-c(2,4)]
colnames(hosts)[1] <- 'host'

crispr <- merge(crispr, hosts, by = 'host', all = T)
crispr$V2 <- NULL
crispr$host <- NULL

rm(host_table, hosts, tbl_hosts)

crispr$Var1.1 <- gsub('\\[', '', crispr$Var1.1)
crispr$Var1.1 <- gsub('\\]', '', crispr$Var1.1)

crispr$Var1.1 <- ifelse(crispr$V5 > 2, 'Unknown', crispr$Var1.1)
crispr$Var1.1 <- ifelse(crispr$V6 > 1, 'Unknown', crispr$Var1.1)

known <- crispr[which(crispr$Var1.1 != 'Unknown'), ]
unknown <- crispr[which(crispr$Var1.1 == 'Unknown'), ]

'%!in%' <- function(x,y)!(x %in% y)

totally_unknown <- unknown[which(unknown$V1 %!in% known$V1), ]

crispr2 <- rbind(known, totally_unknown)
crispr2 <- crispr2[order(crispr2$V12, decreasing = T), ]

crispr2 <- crispr2[!duplicated(crispr2$V1), ]

rm(known, unknown, totally_unknown)

tbl_hosts2 <- as.data.frame(table(crispr2$Var1.1))

crispr_data <- data.frame(stringsAsFactors = F, Query = crispr2$V1, Host = crispr2$Var1.1)

seqstat <- merge(seqstat_splt, crispr_data, all = T)

rm(crispr, crispr2, seqstat_splt, tbl_hosts2)

seqstat$outline <- ifelse(is.na(seqstat$Host), '0', '1')

seqstat$Length <- as.numeric(as.character(seqstat$Length))
seqstat$GC_comp <- as.numeric(as.character(seqstat$GC_comp))

host2 <- as.data.frame(stringr::str_split_fixed(seqstat$Host, ' ', 2))
seqstat$Host_genus <- host2$V1
seqstat$Host_genus[is.na(seqstat$Host)] <- NA
seqstat$Host_genus[which(seqstat$Host == 'Unknown')] <- NA

library(RColorBrewer)

lngth <- as.data.frame(table(seqstat$Host_genus))
lngth <- lngth[which(lngth$Freq > 0),]
lngth[22,] <- c(NA, length(seqstat$Query) - sum(lngth$Freq))

nb.cols <- 21
mycolors <- c(colorRampPalette(brewer.pal(12, "Paired"))(nb.cols), '#FFFFFF')

set.seed(1)
db_host_plot <- ggplot(seqstat, aes(Host_genus, Length)) +
  geom_boxplot(aes(fill = Host_genus), outlier.shape = 15, alpha = 0.6) +
  geom_jitter(aes(fill = Host_genus), pch = 21, size = 2.5, show.legend = F, alpha = 0.95) +
  geom_text(data = lngth, aes(x = Var1, y = 400000, label = Freq), color = 'red', size = 5) +
  theme_classic() +
  scale_y_continuous(labels = scales::comma, trans = 'log10') +
  scale_fill_manual(values = mycolors) +
  theme(axis.text.x = element_text(angle = 45, hjust = 1), text = element_text(size = 20)) +
  guides(fill = F) +
  labs(x = '', y = 'Size (bp)') +
  NULL
db_host_plot

pdf('images/plasmid_DBhost_plot.pdf', paper = 'A4r', width = 29.7, height = 20)
db_host_plot
dev.off()

#####

seqstat <- read.csv('input/seqstat.txt', header = F, stringsAsFactors = F)
seqstat <- tail(seqstat, n = -7)
seqstat <- head(seqstat, n = -7)
seqstat$V1 <- gsub('  ', ' ', seqstat$V1)
seqstat$V1 <- gsub('  ', ' ', seqstat$V1)
seqstat$V1 <- gsub('  ', ' ', seqstat$V1)
seqstat$V1 <- gsub('  ', ' ', seqstat$V1)
seqstat$V1 <- gsub('  ', ' ', seqstat$V1)
seqstat$V1 <- gsub('  ', ' ', seqstat$V1)
seqstat$V1 <- gsub('  ', ' ', seqstat$V1)
seqstat$V1 <- gsub('  ', ' ', seqstat$V1)

seqstat_splt <- as.data.frame(stringr::str_split_fixed(seqstat$V1, ' ', 4))
seqstat_splt$V1 <- NULL
colnames(seqstat_splt)[1:3] <- c('Query', 'Length', 'GC_comp')

crispr <- read.csv('input/blastn_MainCompPasolliPlasmids_CRISPRdb_eval-0.1.txt', header = F, stringsAsFactors = F, sep = '\t')

crispr$host <- ifelse(grepl('Unknown', crispr$V2), 'Unknown', gsub('.*&', '', gsub('&[^&]*$', '',crispr$V2)))

tbl_hosts <- as.data.frame(table(crispr$host))

#write.csv(as.data.frame(table(crispr$host)), 'host_table.csv', row.names = F) #manually removed data about strain details and accession numbers - easier than coding it in.
host_table <- read.csv('input/host_table_edited.csv', header = T, stringsAsFactors = F)
colnames(host_table)

hosts <- cbind(tbl_hosts, host_table)
hosts <- hosts[,-c(2,4)]
colnames(hosts)[1] <- 'host'

crispr <- merge(crispr, hosts, by = 'host', all = T)
crispr$V2 <- NULL
crispr$host <- NULL

rm(host_table, hosts, tbl_hosts)

crispr$Var1.1 <- gsub('\\[', '', crispr$Var1.1)
crispr$Var1.1 <- gsub('\\]', '', crispr$Var1.1)

crispr$Var1.1 <- ifelse(crispr$V5 > 2, 'Unknown', crispr$Var1.1)
crispr$Var1.1 <- ifelse(crispr$V6 > 1, 'Unknown', crispr$Var1.1)

known <- crispr[which(crispr$Var1.1 != 'Unknown'), ]
unknown <- crispr[which(crispr$Var1.1 == 'Unknown'), ]

'%!in%' <- function(x,y)!(x %in% y)

totally_unknown <- unknown[which(unknown$V1 %!in% known$V1), ]

crispr2 <- rbind(known, totally_unknown)
crispr2 <- crispr2[order(crispr2$V12, decreasing = T), ]

crispr3 <- known[duplicated(known$V1), ]
crispr3$uniq <- paste(crispr3$V1, crispr3$Var1.1, sep = '_')
crispr3 <- crispr3[!duplicated(crispr3$uniq), ]

crispr4 <- crispr3[duplicated(crispr3$V1), ]
crispr4 <- known[which(known$V1 %in% crispr4$V1),]

splt <- as.data.frame(stringr::str_split_fixed(string = crispr4$Var1.1, ' ', 2))

crispr4$Genus <- as.character(splt$V1)
crispr4$Species <- as.character(splt$V2)

table(unique(crispr4$Var1.1))
table(unique(crispr4$Species)) #sp. occurs twice.

tbl <- as.data.frame(table(crispr4$Genus))
tbl$Phylum <- ifelse(tbl$Var1 == 'Aggregatibacter', 'Proteobacteria', NA)
tbl$Phylum[is.na(tbl$Phylum)] <- ifelse(tbl$Var1[is.na(tbl$Phylum)] == 'Alistipes', 'Bacteroidetes', NA)
tbl$Phylum[is.na(tbl$Phylum)] <- ifelse(tbl$Var1[is.na(tbl$Phylum)] == 'Bacteroides', 'Bacteroidetes', NA)
tbl$Phylum[is.na(tbl$Phylum)] <- ifelse(tbl$Var1[is.na(tbl$Phylum)] == 'Barnesiella', 'Bacteroidetes', NA)
tbl$Phylum[is.na(tbl$Phylum)] <- ifelse(tbl$Var1[is.na(tbl$Phylum)] == 'Bifidobacterium', 'Actinobacteria', NA)
tbl$Phylum[is.na(tbl$Phylum)] <- ifelse(tbl$Var1[is.na(tbl$Phylum)] == 'Clostridioides', 'Firmicutes', NA)
tbl$Phylum[is.na(tbl$Phylum)] <- ifelse(tbl$Var1[is.na(tbl$Phylum)] == 'Clostridium', 'Firmicutes', NA)
tbl$Phylum[is.na(tbl$Phylum)] <- ifelse(tbl$Var1[is.na(tbl$Phylum)] == 'Enterococcus', 'Firmicutes', NA)
tbl$Phylum[is.na(tbl$Phylum)] <- ifelse(tbl$Var1[is.na(tbl$Phylum)] == 'Eubacterium', 'Firmicutes', NA)
tbl$Phylum[is.na(tbl$Phylum)] <- ifelse(tbl$Var1[is.na(tbl$Phylum)] == 'Fusobacterium', 'Fusobacteria', NA)
tbl$Phylum[is.na(tbl$Phylum)] <- ifelse(tbl$Var1[is.na(tbl$Phylum)] == 'Haemophilus', 'Proteobacteria', NA)
tbl$Phylum[is.na(tbl$Phylum)] <- ifelse(tbl$Var1[is.na(tbl$Phylum)] == 'Neisseria', 'Proteobacteria', NA)
tbl$Phylum[is.na(tbl$Phylum)] <- ifelse(tbl$Var1[is.na(tbl$Phylum)] == 'Odoribacter', 'Bacteroidetes', NA)
tbl$Phylum[is.na(tbl$Phylum)] <- ifelse(tbl$Var1[is.na(tbl$Phylum)] == 'Parabacteroides', 'Bacteroidetes', NA)
tbl$Phylum[is.na(tbl$Phylum)] <- ifelse(tbl$Var1[is.na(tbl$Phylum)] == 'Roseburia', 'Firmicutes', NA)
tbl$Phylum[is.na(tbl$Phylum)] <- ifelse(tbl$Var1[is.na(tbl$Phylum)] == 'Ruminococcus', 'Firmicutes', NA)
tbl$Phylum[is.na(tbl$Phylum)] <- ifelse(tbl$Var1[is.na(tbl$Phylum)] == 'Staphylococcus', 'Firmicutes', NA)
tbl$Phylum[is.na(tbl$Phylum)] <- ifelse(tbl$Var1[is.na(tbl$Phylum)] == 'Streptococcus', 'Firmicutes', NA)
tbl$Phylum[is.na(tbl$Phylum)] <- ifelse(tbl$Var1[is.na(tbl$Phylum)] == 'Treponema', 'Spirochaetes', NA)

tbl2 <- tbl[,c(1,3)]
colnames(tbl2) <- c('Genus', 'Phylum')

tbl_phylum <- aggregate(tbl$Freq, by = list(tbl$Phylum), FUN = sum)
tbl_phylum$Group.1 <- as.character(tbl_phylum$Group.1)

tbl$Var1 <- factor(tbl$Var1, levels = tbl$Var1[order(tbl$Freq)])
str(tbl)

tbl_sp <- as.data.frame(table(crispr4$Species))
tbl_sp$Var1 <- factor(tbl_sp$Var1, levels = tbl_sp$Var1[order(tbl_sp$Freq)])

crispr4 <- merge(crispr4, tbl2, all = T)

crispr_mob <- as.data.frame(table(crispr4$V1, crispr4$Var1.1, crispr4$Phylum, crispr4$Genus, crispr4$Species))
crispr_mob_concise <- crispr_mob[which(crispr_mob$Freq > 0),]

crispr_mob_concise <- crispr_mob_concise[order(crispr_mob_concise$Freq, decreasing = T),]
crispr_mob_concise$Var1 <- as.character(crispr_mob_concise$Var1)

crispr_mob_concise$Var1 <- factor(crispr_mob_concise$Var1, levels = unique(crispr_mob_concise$Var1[order(crispr_mob_concise$Freq, decreasing = T)]))

crispr4$V1 <- factor(crispr4$V1, levels = unique(crispr4$V1[order(crispr_mob_concise$Freq, decreasing = T)]))

colnames(crispr_mob_concise) <- c('Plasmid', 'Gen_sp', 'Phylum', 'Genus', 'Species', 'Freq')

str(crispr_mob_concise_copy)
crispr_mob_concise$Plasmid <- as.character(crispr_mob_concise$Plasmid)
crispr_mob_concise$Gen_sp <- as.character(crispr_mob_concise$Gen_sp)
crispr_mob_concise$Phylum <- as.character(crispr_mob_concise$Phylum)
crispr_mob_concise$Genus <- as.character(crispr_mob_concise$Genus)
crispr_mob_concise$Species <- as.character(crispr_mob_concise$Species)
crispr_mob_concise$Freq <- as.numeric(crispr_mob_concise$Freq)

crispr_mob_concise <- crispr_mob_concise[order(crispr_mob_concise$Plasmid),]

HGTtoEdgeList <- function(x) {
  df <- data.frame()
  df2 <- data.frame()
  df3 <- data.frame()
  df4 <- data.frame()
  df5 <- data.frame()
  df6 <- data.frame()
  lst <- list()
  for (i in 1:length(unique(x$Plasmid))) {
    df <- x[which(x$Plasmid == unique(x$Plasmid)[i]),]
    df2 <- data.frame(stringsAsFactors = F, To = rep(df$Gen_sp[1], df$Freq[2]), From = rep(df$Gen_sp[2], df$Freq[2]))
    df3 <- if(nrow(df) == 3) data.frame(stringsAsFactors = F, To = rep(df$Gen_sp[1], df$Freq[3]), From = rep(df$Gen_sp[3], df$Freq[3])) else data.frame()
    df4 <- if(nrow(df) == 4) data.frame(stringsAsFactors = F, To = rep(df$Gen_sp[1], df$Freq[4]), From = rep(df$Gen_sp[4], df$Freq[4])) else data.frame()
    df5 <- if(nrow(df) == 5) data.frame(stringsAsFactors = F, To = rep(df$Gen_sp[1], df$Freq[5]), From = rep(df$Gen_sp[5], df$Freq[5])) else data.frame()
    df6 <- if(nrow(df) == 6) data.frame(stringsAsFactors = F, To = rep(df$Gen_sp[1], df$Freq[6]), From = rep(df$Gen_sp[6], df$Freq[6])) else data.frame()
    lst[[i]] <- rbind(df2, df3, df4, df5, df6)
  }
  return(do.call(rbind, lst))
}

HGT <- HGTtoEdgeList(crispr_mob_concise)
HGT_sort <- as.data.frame(t(apply(HGT, 1, sort)))
HGT_tbl <- as.data.frame(table(HGT_sort$V1, HGT_sort$V2))
colnames(HGT_tbl)[1:2] <- colnames(HGT)
HGT_tbl <- HGT_tbl[which(HGT_tbl$Freq > 0),]
HGT_tbl$To <- trimws(HGT_tbl$To)
HGT_tbl$From <- trimws(HGT_tbl$From)
HGT_tbl$To <- as.character(HGT_tbl$To)
HGT_tbl$From <- as.character(HGT_tbl$From)

crispr_mob2 <- as.data.frame(table(crispr4$Var1.1, crispr4$Phylum, crispr4$Genus, crispr4$Species))
crispr_mob_concise2 <- crispr_mob2[which(crispr_mob2$Freq > 0),]
colnames(crispr_mob_concise2) <- c('To', 'To_Phylum', 'To_Gen', 'To_sp', 'To_Freq')
crispr_mob_concise3 <- crispr_mob_concise2[,-c(5)]
colnames(crispr_mob_concise3) <- gsub('To', 'From', colnames(crispr_mob_concise2)[1:4])

crispr_mob_concise2$To <- trimws(crispr_mob_concise2$To)
crispr_mob_concise3$From <- trimws(crispr_mob_concise3$From)

crispr_mob_concise2$To <- as.character(crispr_mob_concise2$To)
crispr_mob_concise3$From <- as.character(crispr_mob_concise3$From)

HGT_tbl <- merge(HGT_tbl, crispr_mob_concise2, all.x = T)
HGT_tbl <- merge(HGT_tbl, crispr_mob_concise3, all.x = T)

HGT_tbl <- HGT_tbl[order(HGT_tbl$Freq, decreasing = T),]
HGT_tbl <- HGT_tbl[order(HGT_tbl$From_Phylum),]
HGT_tbl <- HGT_tbl[order(HGT_tbl$To_Phylum),]

HGT_tbl3 <- as.data.frame(rbind(HGT_tbl[which(HGT_tbl$To_Phylum == HGT_tbl$From_Phylum),], HGT_tbl[which(HGT_tbl$To_Phylum != HGT_tbl$From_Phylum),]))

ordr <- function(x) {
  df <- data.frame()
  lst <- list()
  for (i in 1:nrow(x)) {
    df <- data.frame(stringsAsFactors = F, Tax = c(x$To[i], x$From[i]), N = rep(i, 2))
    lst[[i]] <- df
  }
  return(do.call(rbind, lst))
}

ordr_tax <- ordr(HGT_tbl3)
ordr_tax <- ordr_tax[!duplicated(ordr_tax$Tax),]
rownames(ordr_tax) <- NULL
ordr_tax <- ordr_tax[c(1:5,34:35,6:25,36,26:33,37),]
ordr_tax$N2 <- 1:nrow(ordr_tax)
ordr_tax$Tax <- factor(ordr_tax$Tax, levels = ordr_tax$Tax[order(ordr_tax$N2)])

HGT_tbl2 <- HGT_tbl[,c(2,1,3)]
HGT_tbl2$To <- factor(HGT_tbl2$To, levels = ordr_tax$Tax)
HGT_tbl2$From <- factor(HGT_tbl2$From, levels = ordr_tax$Tax)
str(HGT_tbl2)

ordr_tax$Tax

pal.bands(alphabet()[2]) #interspecies
pal.bands(alphabet()[7]) #intergenus
pal.bands(alphabet()[13]) #interphylum

connct_cols <- c(alphabet()[2], alphabet()[7], alphabet()[13])

pal.bands(alphabet()[12])
pal.bands(alphabet())

phylm_cols <- c(alphabet()[19], alphabet()[26], alphabet()[14], alphabet()[1], alphabet()[12], alphabet()[4])

pdf('images/HGT_circos.pdf', paper = 'A4r', width = 29.7, height = 20)

gaps <- c("Bifidobacterium breve" = 2, 
          "Bifidobacterium longum" = 2, 
          "Bifidobacterium catenulatum" =2, 
          "Bifidobacterium pseudocatenulatum" = 2, 
          "Bifidobacterium adolescentis" = 2, 
          "Bifidobacterium kashiwanohense" = 2, 
          "Bifidobacterium bifidum" = 10,  
          "Bacteroides dorei" = 2, 
          "Bacteroides vulgatus" = 2, 
          "Parabacteroides distasonis" = 2, 
          "Alistipes finegoldii" = 2, 
          "Bacteroides thetaiotaomicron" = 2, 
          "Bacteroides fragilis" = 2, 
          "Bacteroides salanitronis" = 2, 
          "Barnesiella viscericola" = 2, 
          "Bacteroides helcogenes" = 2, 
          "Odoribacter splanchnicus" = 10,  
          "Eubacterium eligens" = 2, 
          "Eubacterium rectale" = 2, 
          "Roseburia hominis" = 2, 
          "Streptococcus lutetiensis" = 2, 
          "Clostridium sp." = 2, 
          "Clostridioides difficile" = 2,
          "Ruminococcus bicirculans" = 2,
          "Streptococcus pyogenes" = 2, 
          "Streptococcus salivarius" = 2,
          "Streptococcus thermophilus" = 2,
          "Streptococcus mitis" = 2, 
          "Enterococcus faecalis" = 10,
          "Fusobacterium nucleatum" = 2, 
          "Fusobacterium sp." = 10, 
          "Neisseria elongata" = 2, 
          "Neisseria meningitidis" = 2, 
          "Aggregatibacter aphrophilus" = 2, 
          "Haemophilus parainfluenzae" =2, 
          "Haemophilus influenzae" = 10, 
          "Treponema succinifaciens" = 10)

grid_cols <- as.vector(phylm_cols)
grid_cols <- c("Bifidobacterium breve" = grid_cols[1], 
               "Bifidobacterium longum" = grid_cols[1], 
               "Bifidobacterium catenulatum" =grid_cols[1], 
               "Bifidobacterium pseudocatenulatum" = grid_cols[1], 
               "Bifidobacterium adolescentis" = grid_cols[1], 
               "Bifidobacterium kashiwanohense" = grid_cols[1], 
               "Bifidobacterium bifidum" = grid_cols[1],  
               "Bacteroides dorei" = grid_cols[2], 
               "Bacteroides vulgatus" = grid_cols[2], 
               "Parabacteroides distasonis" = grid_cols[2], 
               "Alistipes finegoldii" = grid_cols[2], 
               "Bacteroides thetaiotaomicron" = grid_cols[2], 
               "Bacteroides fragilis" = grid_cols[2], 
               "Bacteroides salanitronis" = grid_cols[2], 
               "Barnesiella viscericola" = grid_cols[2], 
               "Bacteroides helcogenes" = grid_cols[2], 
               "Odoribacter splanchnicus" = grid_cols[2],  
               "Eubacterium eligens" = grid_cols[3], 
               "Eubacterium rectale" = grid_cols[3], 
               "Roseburia hominis" = grid_cols[3], 
               "Streptococcus lutetiensis" = grid_cols[3], 
               "Clostridium sp." = grid_cols[3], 
               "Clostridioides difficile" = grid_cols[3],
               "Ruminococcus bicirculans" = grid_cols[3],
               "Streptococcus pyogenes" = grid_cols[3], 
               "Streptococcus salivarius" = grid_cols[3],
               "Streptococcus thermophilus" = grid_cols[3],
               "Streptococcus mitis" = grid_cols[3], 
               "Enterococcus faecalis" = grid_cols[3],
               "Fusobacterium nucleatum" = grid_cols[4], 
               "Fusobacterium sp." = grid_cols[4], 
               "Neisseria elongata" = grid_cols[5], 
               "Neisseria meningitidis" = grid_cols[5], 
               "Aggregatibacter aphrophilus" = grid_cols[5], 
               "Haemophilus parainfluenzae" = grid_cols[5], 
               "Haemophilus influenzae" = grid_cols[5], 
               "Treponema succinifaciens" = grid_cols[6])

connect_cols <- as.vector(connct_cols)
col_df <- as.vector(c(connect_cols[1],
                      connect_cols[1],
                      connect_cols[1],
                      connect_cols[1],
                      connect_cols[3],
                      connect_cols[3],
                      connect_cols[1],
                      connect_cols[2],
                      connect_cols[2],
                      connect_cols[2],
                      connect_cols[2],
                      connect_cols[2],
                      connect_cols[2],
                      connect_cols[2],
                      connect_cols[2],
                      connect_cols[2],
                      connect_cols[1],
                      connect_cols[2],
                      connect_cols[2],
                      connect_cols[1],
                      connect_cols[2],
                      connect_cols[2],
                      connect_cols[2],
                      connect_cols[2],
                      connect_cols[2],
                      connect_cols[2],
                      connect_cols[2],
                      connect_cols[1],
                      connect_cols[2],
                      connect_cols[2],
                      connect_cols[2],
                      connect_cols[2],
                      connect_cols[3],
                      connect_cols[3],
                      connect_cols[1],
                      connect_cols[1],
                      connect_cols[2],
                      connect_cols[1]))

col2rgb(col_df, alpha = TRUE)


circos.clear()
circos.par(start.degree = 90, gap.degree = 4, track.margin = c(-0.1, 0.1), points.overflow.warning = FALSE, gap.after = gaps)
           par(mar = rep(1, 4))

# color palette
mycolor <- viridis(length(unique(c(as.character(HGT_tbl2$To), as.character(HGT_tbl2$From)))), alpha = 1, begin = 0, end = 1, option = "C")
mycolor <- mycolor[sample(1:length(mycolor))]

# Base plot
chordDiagram(
  x = HGT_tbl2, 
  grid.col = grid_cols,
  col = col_df,
  transparency = 0.25,
  order = ordr_tax$Tax,
  directional = 1,
  direction.type = c("arrows", "diffHeight"), 
  diffHeight  = -0.04,
  annotationTrack = "grid", 
  annotationTrackHeight = c(0.05, 0.1),
  link.arr.type = "big.arrow", 
  link.sort = TRUE, 
  link.largest.ontop = TRUE,
  )

circos.trackPlotRegion(track.index = 1, panel.fun = function(x, y) {
  xlim = get.cell.meta.data("xlim")
  ylim = get.cell.meta.data("ylim")
  sector.name = get.cell.meta.data("sector.index")
  circos.text(mean(xlim), ylim[1] + 1.25, sector.name, facing = "clockwise", niceFacing = TRUE, adj = c(0, 0.5))
}, bg.border = NA)

dev.off()

###

NTblast <- read.csv('input/blastn_catPlasmids_nt_e-10.txt', sep = '\t', header = F, stringsAsFactors = F)

splt <- as.data.frame(stringr::str_split_fixed(NTblast$V1, '_', 9))
splt$length <- ifelse(grepl('length', splt$V3), as.numeric(as.character(splt$V4)), NA)
splt$length[is.na(splt$length)] <- ifelse(grepl('length', splt$V4[is.na(splt$length)]), as.numeric(as.character(splt$V5[is.na(splt$length)])), NA)

NTblast$length <- splt$length

avgID <- aggregate(NTblast$V3, by = list(NTblast$V1, NTblast$V2, NTblast$length), FUN = mean)
avgID <- avgID[which(avgID$x >= 90),] #average blast identity >= 80%
avgID$uniq <- paste(avgID$Group.1, avgID$Group.2, sep = '_')

sumCov <- aggregate(NTblast$V4, by = list(NTblast$V1, NTblast$V2, NTblast$length), FUN = sum)
sumCov$uniq <- paste(sumCov$Group.1, sumCov$Group.2, sep = '_')
sumCov <- sumCov[which(sumCov$uniq %in% avgID$uniq),]

knownPlasmids <- sumCov[which((sumCov$x / sumCov$Group.3) >= 0.90),]
colnames(knownPlasmids)[2] <- 'Accession'

#write.csv(unique(knownPlasmids$Group.2), 'NTdb_plasmids.csv', row.names = F)

length(unique(knownPlasmids$Group.1))
length(unique(knownPlasmids$Group.2))

donutData <- data.frame(stringsAsFactors = F, Plasmids = c('Novel', 'Blast NT hit'), N = c( (nrow(seqstat)-length(unique(knownPlasmids$Group.1))), length(unique(knownPlasmids$Group.1))  ))
donutData$fraction = donutData$N / sum(donutData$N)
donutData$ymax = cumsum(donutData$fraction)
donutData$ymin = c(0, head(donutData$ymax, n=-1))

y.pos[2] <- cumsum(donutData$fraction) - 0.5*donutData$fraction

novImg <- ggplot(donutData, aes(ymax=ymax, ymin=ymin, xmax=4, xmin=3, fill=Plasmids)) +
  geom_rect(show.legend = F) +
  annotate(geom = 'text', x = 1.5, y = 1, label = paste('Novel plasmids\n', round(donutData$fraction[which(donutData$Plasmids == 'Novel')]*100, 2) , '%', sep = ''), size = 8) +
  annotate(geom = 'text', x = 3.5, y = 0.93, label = 'Blast\nNT hit', size = 5) +
  coord_polar(theta="y", direction = -1) +
  scale_fill_manual(values = c('Novel' = '#19C0FF', 'NT hit' = '#FCB401')) +
  theme_void() +
  xlim(c(1.5, 4)) +
  NULL

pdf('images/percNovelPlasmids.pdf', paper = 'A4r', width = 29.7, height = 20)
novImg
dev.off()

ncbiEntrez <- read.csv('input/nuccore_result.txt', sep = '\t', header = F, stringsAsFactors = F)
ncbiEntrez$numb <- 1:nrow(ncbiEntrez)
ncbiEntrez <- ncbiEntrez[which(!grepl('^Record', ncbiEntrez$V1)),]
ncbiEntrez <- ncbiEntrez[which(!grepl('published', ncbiEntrez$V1)),]
ncbiEntrez$V2 <- ifelse( 1:nrow(ncbiEntrez)%%3 == 0, ncbiEntrez$V1, NA)

splt1 <- as.data.frame(stringr::str_split_fixed(ncbiEntrez$V2[!is.na(ncbiEntrez$V2)],  ' ', 5))
splt2 <- as.data.frame(stringr::str_split_fixed(ncbiEntrez$V1[(1:nrow(ncbiEntrez)-2)[which(1:(nrow(ncbiEntrez))%%3 == 0)]],  ' ', 5))

splt2$V2 <- gsub('S.aureus', 'Staphylococcus', splt2$V2)
splt2$V2 <- gsub('\\[', '', splt2$V2)
splt2$V2 <- gsub('\\]', '', splt2$V2)

plasmidAccess <- data.frame(stringsAsFactors = F, Host = splt2$V2, Accession = splt1$V1)
plasmidAccess <- plasmidAccess[which(!grepl('plasmid', plasmidAccess$Host, ignore.case = T)),]
plasmidAccess <- plasmidAccess[which(!grepl('unidentified', plasmidAccess$Host, ignore.case = T)),]
plasmidAccess <- plasmidAccess[which(!grepl('uncultured', plasmidAccess$Host, ignore.case = T)),]

seqstat <- read.csv('input/seqstat.txt', header = F, stringsAsFactors = F)
seqstat <- tail(seqstat, n = -7)
seqstat <- head(seqstat, n = -7)
seqstat$V1 <- gsub('  ', ' ', seqstat$V1)
seqstat$V1 <- gsub('  ', ' ', seqstat$V1)
seqstat$V1 <- gsub('  ', ' ', seqstat$V1)
seqstat$V1 <- gsub('  ', ' ', seqstat$V1)
seqstat$V1 <- gsub('  ', ' ', seqstat$V1)
seqstat$V1 <- gsub('  ', ' ', seqstat$V1)
seqstat$V1 <- gsub('  ', ' ', seqstat$V1)
seqstat$V1 <- gsub('  ', ' ', seqstat$V1)

seqstat_splt <- as.data.frame(stringr::str_split_fixed(seqstat$V1, ' ', 4))
seqstat_splt$V1 <- NULL
colnames(seqstat_splt)[1:3] <- c('Query', 'Length', 'GC_comp')

crispr <- read.csv('input/blastn_MainCompPasolliPlasmids_CRISPRdb_eval-0.1.txt', header = F, stringsAsFactors = F, sep = '\t')

crispr$host <- ifelse(grepl('Unknown', crispr$V2), 'Unknown', gsub('.*&', '', gsub('&[^&]*$', '',crispr$V2)))

tbl_hosts <- as.data.frame(table(crispr$host))

#write.csv(as.data.frame(table(crispr$host)), 'host_table.csv', row.names = F) #manually removed data about strain details and accession numbers - easier than coding it in.
host_table <- read.csv('input/host_table_edited.csv', header = T, stringsAsFactors = F)
colnames(host_table)

hosts <- cbind(tbl_hosts, host_table)
hosts <- hosts[,-c(2,4)]
colnames(hosts)[1] <- 'host'

crispr <- merge(crispr, hosts, by = 'host', all = T)
crispr$V2 <- NULL
crispr$host <- NULL

rm(host_table, hosts, tbl_hosts)

crispr$Var1.1 <- gsub('\\[', '', crispr$Var1.1)
crispr$Var1.1 <- gsub('\\]', '', crispr$Var1.1)

crispr$Var1.1 <- ifelse(crispr$V5 > 2, 'Unknown', crispr$Var1.1)
crispr$Var1.1 <- ifelse(crispr$V6 > 1, 'Unknown', crispr$Var1.1)

known <- crispr[which(crispr$Var1.1 != 'Unknown'), ]
unknown <- crispr[which(crispr$Var1.1 == 'Unknown'), ]

'%!in%' <- function(x,y)!(x %in% y)

totally_unknown <- unknown[which(unknown$V1 %!in% known$V1), ]

crispr2 <- rbind(known, totally_unknown)
crispr2 <- crispr2[order(crispr2$V12, decreasing = T), ]

crispr3 <- known[duplicated(known$V1), ]
crispr3$uniq <- paste(crispr3$V1, crispr3$Var1.1, sep = '_')
crispr3 <- crispr3[!duplicated(crispr3$uniq), ]

crispr4 <- crispr3[duplicated(crispr3$V1), ]
crispr4 <- known[which(known$V1 %in% crispr4$V1),]

splt <- as.data.frame(stringr::str_split_fixed(string = crispr4$Var1.1, ' ', 2))

crispr4$Genus <- as.character(splt$V1)
crispr4$Species <- as.character(splt$V2)

knownPlasmids_Accessions <- merge(knownPlasmids, plasmidAccess, all.x = T)
knownPlasmids_Accessions <- knownPlasmids_Accessions[complete.cases(knownPlasmids_Accessions),]
knownPlasmids_Accessions <- data.frame(stringsAsFactors = F, Accession = knownPlasmids_Accessions$Accession, ID = knownPlasmids_Accessions$Group.1, Host = knownPlasmids_Accessions$Host)

crispr5 <- crispr4[order(crispr4$V12, decreasing = T),]
crispr5 <- crispr5[!duplicated(crispr5$V1),]
crispr5 <- data.frame(stringsAsFactors = F, ID = crispr5$V1, CRISPR_Host = crispr5$Genus)

compHosts <- merge(knownPlasmids_Accessions, crispr5, all.x = T)

compHosts_agg <- as.data.frame(table(compHosts$Host, compHosts$CRISPR_Host))
compHosts_agg <- compHosts_agg[which(compHosts_agg$Freq > 0),]

lst_tax <- data.frame(stringsAsFactors = F, Tax = c(as.character(compHosts_agg$Var1), as.character(compHosts_agg$Var2)), N = 1:length(c(compHosts_agg$Var1, compHosts_agg$Var2)))
lst_tax <- lst_tax[order(lst_tax$Tax),]

tax_axis <- c("Bifidobacterium",
              "Bacteroides",
              "Butyricimonas",
              "Parabacteroides",
              "Phocaeicola",
              "Streptococcus",
              "Actinobacillus",
              "Haemophilus",
              "Neisseria")

compHosts_agg$Var1 <- factor(compHosts_agg$Var1, levels = tax_axis)
compHosts_agg$Var2 <- factor(compHosts_agg$Var2, levels = tax_axis)
compHosts_agg$colr <- c(1, 1, 1, 2, 3, 3, 3, 1, 4)
compHosts_agg$colr <- gsub(1, 'Bacteroidetes', compHosts_agg$colr)
compHosts_agg$colr <- gsub(2, 'Actinobacteria', compHosts_agg$colr)
compHosts_agg$colr <- gsub(3, 'Proteobacteria', compHosts_agg$colr)
compHosts_agg$colr <- gsub(4, 'Firmicutes', compHosts_agg$colr)

hostPred <- ggplot(compHosts_agg, aes(x = Var2, y = Var1)) +
  geom_point(aes(size = Freq, fill = colr), pch = 21) +
  theme_classic() +
  labs(x = "CRISPR", y = 'Blast NT', size = 'Host assignments', fill = 'Phylum') +
  theme(text = element_text(size = 18), 
        legend.position = 'bottom', legend.direction = 'horizontal',
        axis.text = element_text(face = 'italic'), legend.spacing = ) +
  guides(fill = guide_legend(title.position = 'top', nrow = 2, override.aes = list(size = 4)),
         size = guide_legend(title.position = 'top', nrow = 2)) +
  scale_size_continuous(range = c(4,8)) +
  NULL
hostPred

pdf('images/blastCRISPR_hostPred_comparison.pdf', paper = 'A4r', width = 29.7, height = 20)
hostPred
dev.off()

#####
#Alpha diversity plots:

WGS_metadata$Diversity <- diversity(t(WGS_counts), index = 'shannon')
WGS_metadata$Evenness <- WGS_metadata$Diversity/log(specnumber(t(WGS_counts)))
WGS_metadata$Richness <- rarefy(t(WGS_counts), min(rowSums(t(WGS_counts))))

WGS_metadata$Condition <- factor(WGS_metadata$Condition, levels = c('Control', 'CD', 'UC'))
WGS_metadata$Status[is.na(WGS_metadata$Status)] <- 'Non IBD'
WGS_metadata$Status <- gsub('NonIBD', 'Non IBD', WGS_metadata$Status)
WGS_metadata$Status <- factor(WGS_metadata$Status, levels = c('Non IBD', 'Remission', 'Mild', 'Moderate'))

alpha_div_plot <- ggplot(WGS_metadata, aes(Condition, Diversity)) +
  geom_boxplot(aes(fill = Condition), outlier.shape = 15, alpha = 0.4, show.legend = F) +
  geom_jitter(aes(fill = Condition, shape = Status), size = 4) +
  theme_classic() +
  scale_fill_manual(values = cols_a,
                    breaks = c('Control', 'CD', 'UC'),
                    labels = c('Control\n(48)', 'CD\n(19)', 'UC\n(20)')) +
  scale_shape_manual(values = c('Non IBD' = 21, 'Remission' = 22, 'Mild' = 25, 'Moderate' = 24)) +
  guides(fill = guide_legend(override.aes = list(shape = 21), nrow = 1),
         shape = guide_legend(nrow = 2)) +
  labs(x = '', y = 'Shannon diversity', subtitle = 'Main Comparative Study', shape = '', fill = '') +
  theme(legend.position = 'bottom', text = element_text(size = 28), legend.direction = 'horizontal',
        axis.text.x = element_blank(),
        axis.ticks.x = element_blank()) +
  stat_compare_means(comparisons = my_comps, size = 7, label.y = c(5, 5.5, 6.5)) +
  scale_y_continuous(limits = c(0,7), breaks = c(1,2,3,4,5)) +
  NULL
alpha_div_plot

pdf('images/plasmid_AlphaDiversity_plot.pdf', paper = 'A4r', width = 29.7, height = 20)
alpha_div_plot
dev.off()

rcrve <- function(x, y) {
  lst <- list()
  lst2 <- list()
  df <- data.frame()
  raremax <- min(rowSums(x))
  for (i in 1:nrow(x)) {
    lst <- rarecurve(x[i, ], step = 100, sample = raremax)
    df <- as.data.frame(do.call(cbind, lst))
    colnames(df)[1] <- 'Species'
    df$Sample_size <- rownames(df)
    df$ID <- rownames(x)[i]
    df$Condition <- y$Condition[which(y$Subject == rownames(x)[i])]
    rownames(df) <- NULL
    lst2[[i]] <- df
  }
  return(as.data.frame(do.call(rbind, lst2)))
}

t_WGS_counts <- as.data.frame(t(WGS_counts))
rcrve_plasIBD <- rcrve(t_WGS_counts, WGS_metadata)
rcrve_plasIBD$Sample_size <- gsub('^N', '', rcrve_plasIBD$Sample_size)
rcrve_plasIBD$Sample_size <- as.numeric(rcrve_plasIBD$Sample_size)

dev.off()
rm(t_WGS_counts)

rcrve_plasIBD$Condition <- factor(rcrve_plasIBD$Condition, levels = c('Control', 'CD', 'UC'))

rcrve_plot <- ggplot(rcrve_plasIBD, aes(Sample_size, Species)) +
  geom_smooth(aes(colour = Condition), lwd = 2) +
  theme_classic() +
  scale_x_continuous(trans = 'log10', limits = c(1,2e5), labels = scales::comma) +
  scale_y_continuous(trans = 'log10', limits = c(1,300), breaks = c(1, 10, 50, 100, 200, 300)) +
  scale_color_manual(values = cols_a) +
  labs(x = 'Sample size', y = 'Plasmids') +
  guides(color = guide_legend(override.aes = list(fill = NA))) +
  theme(text = element_text(size = 28)) +
  NULL
rcrve_plot

pdf('images/rcurve_plot.pdf', paper = 'A4r', width = 29.7, height = 20)
rcrve_plot
dev.off()

alpha_even_plot <- ggplot(WGS_metadata, aes(Condition, Evenness)) +
  geom_boxplot(aes(fill = Condition), outlier.shape = 15, alpha = 0.7) +
  geom_jitter(aes(fill = Condition), pch = 21, size = 2) +
  theme_classic() +
  scale_fill_manual(values = cols_a) +
  guides(fill = F) +
  labs(x = '') +
  theme(legend.position = 'bottom', text = element_text(size = 18), legend.direction = 'horizontal') +
  stat_compare_means(comparisons = my_comps) +
  NULL
alpha_even_plot

alpha_rich_plot <- ggplot(WGS_metadata, aes(Condition, Richness)) +
  geom_boxplot(aes(fill = Condition), outlier.shape = 15, alpha = 0.7) +
  geom_jitter(aes(fill = Condition), pch = 21, size = 2) +
  theme_classic() +
  scale_fill_manual(values = cols_a) +
  guides(fill = guide_legend(title.position = 'left',override.aes = list(shape = 21))) +
  labs(x = '') +
  theme(legend.position = 'bottom', text = element_text(size = 18), legend.direction = 'horizontal') +
  stat_compare_means(comparisons = my_comps) +
  NULL
alpha_rich_plot

pdf('images/Supp_plasmid_AlphaDiversity_Even-Rich_plot.pdf', paper = 'A4r', width = 29.7, height = 20)
ggarrange(alpha_even_plot, alpha_rich_plot, labels = c('a', 'b'), nrow = 2)
dev.off()

###

HMP_counts <- read.csv('input/HMP_cst_contigs.csv', check.names = F, stringsAsFactors = F, row.names = 1)
HMP_metadata <- read.csv('input/HMP_metadata.csv', stringsAsFactors = F, row.names = 1)
HMP_metadata$Condition <- gsub('IBD', 'CD', HMP_metadata$Condition)

HMP_metadata$Diversity <- diversity(t(HMP_counts), index = 'shannon')
HMP_metadata$Evenness <- HMP_metadata$Diversity/log(specnumber(t(HMP_counts)))
HMP_metadata$Richness <- rarefy(t(HMP_counts), min(rowSums(t(HMP_counts))))

HMP_metadata$Condition <- factor(HMP_metadata$Condition, levels = c('Control', 'CD'))

alpha_div_plot <- ggplot(HMP_metadata, aes(Condition, Diversity)) +
  geom_boxplot(aes(fill = Condition), outlier.shape = 15, alpha = 0.4) +
  geom_jitter(aes(fill = Condition), pch = 21, size = 4) +
  theme_classic() +
  scale_fill_manual(values = c(cols_a),
                    breaks = c('Control', 'CD'),
                    labels = c('Control\n(14)', 'CD\n(21)')) +
  guides(fill = guide_legend(title = '')) +
  labs(x = '', y = 'Shannon diversity', subtitle = 'Human Microbiome Project') +
  theme(legend.position = 'bottom', text = element_text(size = 28), legend.direction = 'horizontal',
        axis.text.x = element_blank(),
        axis.ticks.x = element_blank()) +
  stat_compare_means(comparisons = my_comps, size = 7, label.y = 5) +
  scale_y_continuous(limits = c(0,7), breaks = c(1,2,3,4,5)) +
  NULL
alpha_div_plot

pdf('images/plasmid_AlphaDiversity_HMP_plot.pdf', paper = 'A4r', width = 29.7, height = 20)
alpha_div_plot
dev.off()

alpha_even_plot <- ggplot(HMP_metadata, aes(Condition, Evenness)) +
  geom_boxplot(aes(fill = Condition), outlier.shape = 15, alpha = 0.7) +
  geom_jitter(aes(fill = Condition), pch = 21, size = 2) +
  theme_classic() +
  scale_fill_manual(values = cols_a) +
  guides(fill = F) +
  labs(x = '') +
  theme(legend.position = 'bottom', text = element_text(size = 14), legend.direction = 'horizontal') +
  stat_compare_means(comparisons = my_comps2) +
  NULL
alpha_even_plot

alpha_rich_plot <- ggplot(HMP_metadata, aes(Condition, Richness)) +
  geom_boxplot(aes(fill = Condition), outlier.shape = 15, alpha = 0.7) +
  geom_jitter(aes(fill = Condition), pch = 21, size = 2) +
  theme_classic() +
  scale_fill_manual(values = cols_a) +
  guides(fill = guide_legend(title.position = 'left',override.aes = list(shape = 21))) +
  labs(x = '') +
  theme(legend.position = 'bottom', text = element_text(size = 14), legend.direction = 'horizontal') +
  stat_compare_means(comparisons = my_comps2) +
  NULL
alpha_rich_plot

pdf('images/Supp_plasmid_AlphaDiversity_Even-Rich_plot_HMP.pdf', paper = 'A4r', width = 29.7, height = 20)
ggarrange(alpha_even_plot, alpha_rich_plot, labels = c('a', 'b'), nrow = 2)
dev.off()

###

iIBD_counts <- read.csv('input/iIBD_cst_counts.csv', check.names = F, stringsAsFactors = F, row.names = 1)
iIBD_metadata <- read.csv('input/iIBD_metadata.csv', stringsAsFactors = F, row.names = 1)
iIBD_metadata <- iIBD_metadata[match(colnames(iIBD_counts), rownames(iIBD_metadata)),]

iIBD_metadata$Diversity <- diversity(t(iIBD_counts), index = 'shannon')
iIBD_metadata$Evenness <- iIBD_metadata$Diversity/log(specnumber(t(iIBD_counts)))
iIBD_metadata$Richness <- rarefy(t(iIBD_counts), min(rowSums(t(iIBD_counts))))

iIBD_metadata$Condition <- factor(iIBD_metadata$Condition, levels = lvls_iIBD)

alpha_div_plot <- ggplot(iIBD_metadata, aes(Condition, Diversity)) +
  geom_boxplot(aes(fill = Condition), outlier.shape = 15, alpha = 0.4) +
  geom_jitter(aes(fill = Condition), pch = 21, size = 4) +
  theme_classic() +
  scale_fill_manual(values = cols_iIBD,
                    labels = c('Control' = 'Control\n(48)',
                               'IBD' = 'IBD\n(33)',
                               'IBD_C.Diff' = 'IBD CDI\n(53)',
                               'ONC_C.Diff' = 'ONC CDI\n(13)')) +
  guides(fill = guide_legend(title = '')) +
  labs(x = '', y = 'Shannon diversity', subtitle = 'Paediatric IBD') +
  theme(legend.position = 'bottom', text = element_text(size = 28), legend.direction = 'horizontal',
        axis.text.x = element_blank(),
        axis.ticks.x = element_blank()) +
  stat_compare_means(comparisons = my_comps_iIBD, size = 7, label.y = c(5,4.5,5.5,6.5)) +
  scale_y_continuous(limits = c(0,7), breaks = c(1,2,3,4,5)) +
  NULL
alpha_div_plot

pdf('images/plasmid_AlphaDiversity_iIBD_plot.pdf', paper = 'A4r', width = 29.7, height = 20)
alpha_div_plot
dev.off()

alpha_even_plot <- ggplot(iIBD_metadata, aes(Condition, Evenness)) +
  geom_boxplot(aes(fill = Condition), outlier.shape = 15, alpha = 0.7) +
  geom_jitter(aes(fill = Condition), pch = 21, size = 2) +
  theme_classic() +
  scale_fill_manual(values = cols_iIBD) +
  guides(fill = guide_legend(title = '')) +
  labs(x = '', y = 'Shannon diversity', subtitle = 'iIBD') +
  theme(legend.position = 'bottom', text = element_text(size = 24), legend.direction = 'horizontal',
        axis.text.x = element_blank(),
        axis.ticks.x = element_blank()) +
  stat_compare_means(size = 6) +
  NULL
alpha_even_plot

alpha_rich_plot <- ggplot(iIBD_metadata, aes(Condition, Richness)) +
  geom_boxplot(aes(fill = Condition), outlier.shape = 15, alpha = 0.7) +
  geom_jitter(aes(fill = Condition), pch = 21, size = 2) +
  theme_classic() +
  scale_fill_manual(values = cols_iIBD) +
  guides(fill = guide_legend(title = '')) +
  labs(x = '', y = 'Shannon diversity', subtitle = 'iIBD') +
  theme(legend.position = 'bottom', text = element_text(size = 24), legend.direction = 'horizontal',
        axis.text.x = element_blank(),
        axis.ticks.x = element_blank()) +
  stat_compare_means(size = 6) +
  NULL
alpha_rich_plot

pdf('images/Supp_plasmid_AlphaDiversity_Even-Rich_plot_iIBD.pdf', paper = 'A4r', width = 29.7, height = 20)
ggarrange(alpha_even_plot, alpha_rich_plot, labels = c('a', 'b'), nrow = 2)
dev.off()

###

cnt_mtrx <- read.csv('input/Athlete_cast_counts.csv', row.names = 1, stringsAsFactors = F, check.names = F)
metadata <- read.csv('input/Athlete_metadata.csv', stringsAsFactors = F)

all(metadata$Sample %in% colnames(cnt_mtrx))

metadata <- metadata[match(colnames(cnt_mtrx), metadata$Sample),]
rownames(metadata) <- metadata$Sample

metadata$Diversity <- diversity(t(cnt_mtrx), index = 'shannon')
metadata$Evenness <- metadata$Diversity/log(specnumber(t(cnt_mtrx)))
metadata$Richness <- rarefy(t(cnt_mtrx), min(rowSums(t(cnt_mtrx))))

lvls <- c('Athlete', 'HighBMI', 'LowBMI')

metadata$Factor <- factor(metadata$Factor, levels = lvls)

cols_a <- c('#DCDCDC', '#A9A9A9', '#696969')

my_comps <- list(c('Athlete', 'HighBMI'), c('HighBMI', 'LowBMI'), c('Athlete', 'LowBMI'))

table(metadata$Factor)

alpha_div_plot <- ggplot(metadata, aes(Factor, Diversity)) +
  geom_boxplot(aes(fill = Factor), outlier.shape = 15, alpha = 0.4) +
  geom_jitter(aes(fill = Factor), pch = 21, size = 4) +
  theme_classic() +
  scale_fill_manual(values = cols_a,
                    labels = c('Athlete' = 'Athlete\n(40)',
                               'HighBMI' = 'HighBMI\n(24)',
                               'LowBMI' = 'LowBMI\n(22)')) +
  guides(fill = guide_legend(title = '')) +
  labs(x = '', y = 'Shannon diversity', subtitle = "BMI") +
  theme(legend.position = 'bottom', text = element_text(size = 28), legend.direction = 'horizontal',
        axis.text.x = element_blank(),
        axis.ticks.x = element_blank()) +
  stat_compare_means(comparisons = my_comps, size = 7, label.y = c(5,5.5,6.5)) +
  scale_y_continuous(limits = c(0,7), breaks = c(1,2,3,4,5)) +
  NULL
alpha_div_plot

pdf('images/Athlete_alpha_plot.pdf', paper = 'A4r', width = 29.7, height = 20)
alpha_div_plot
dev.off()

cnt_mtrx <- cnt_mtrx[which(rownames(cnt_mtrx) == 'NODE_195_length_63930_cov_13.4714_ID_24111'),]
cnt_mtrx$contig <- rownames(cnt_mtrx)
cnt_mtrx <- melt(cnt_mtrx)
table(cnt_mtrx$value > 0) #T-65, F-21

###

cnt_mtrx <- read.csv('input/CRC_cast_counts.csv', row.names = 1, stringsAsFactors = F)
metadata <- read.csv('input/CRC_metadata.csv', stringsAsFactors = F)
rownames(metadata) <- metadata$Sample
metadata <- metadata[match(colnames(cnt_mtrx), metadata$Sample),]
cnt_mtrx <- cnt_mtrx[,match(metadata$Sample, colnames(cnt_mtrx))]

metadata$Diversity <- diversity(t(cnt_mtrx), index = 'shannon')
metadata$Evenness <- metadata$Diversity/log(specnumber(t(cnt_mtrx)))
metadata$Richness <- rarefy(t(cnt_mtrx), min(rowSums(t(cnt_mtrx))))

lvls <- c('Control', 'CRC')

metadata$Condition <- factor(metadata$Condition, levels = lvls)

cols_a <- c('#DCDCDC', '#696969')

my_comps <- list(c('Control', 'CRC'))

table(metadata$Condition)

alpha_div_plot <- ggplot(metadata, aes(Condition, Diversity)) +
  geom_boxplot(aes(fill = Condition), outlier.shape = 15, alpha = 0.4) +
  geom_jitter(aes(fill = Condition), pch = 21, size = 4) +
  theme_classic() +
  scale_fill_manual(values = cols_a,
                    labels = c('Control' = 'Control\n(61)',
                               'CRC' = 'CRC\n(65)')) +
  guides(fill = guide_legend(title = '')) +
  labs(x = '', y = 'Shannon diversity', subtitle = 'Colorectal cancer') +
  theme(legend.position = 'bottom', text = element_text(size = 28), legend.direction = 'horizontal',
        axis.text.x = element_blank(),
        axis.ticks.x = element_blank()) +
  stat_compare_means(comparisons = my_comps, size = 7, label.y = 5) +
  scale_y_continuous(limits = c(0,7), breaks = c(1,2,3,4,5)) +
  NULL
alpha_div_plot

pdf('images/CRC_alpha_plot.pdf', paper = 'A4r', width = 29.7, height = 20)
alpha_div_plot
dev.off()

cnt_mtrx <- cnt_mtrx[which(rownames(cnt_mtrx) == 'NODE_195_length_63930_cov_13.4714_ID_24111'),]
cnt_mtrx$contig <- rownames(cnt_mtrx)
cnt_mtrx <- melt(cnt_mtrx)
table(cnt_mtrx$value > 0) #T-48, F-78

###

cnt_mtrx <- read.csv('input/elderly_cast_counts.csv', row.names = 1, stringsAsFactors = F)
metadata <- read.csv('input/elderly_metadata.csv', stringsAsFactors = F)
rownames(metadata) <- metadata$Run
metadata <- metadata[match(colnames(cnt_mtrx), metadata$Run),]
cnt_mtrx <- cnt_mtrx[,match(metadata$Run, colnames(cnt_mtrx))]

metadata$Diversity <- diversity(t(cnt_mtrx), index = 'shannon')
metadata$Evenness <- metadata$Diversity/log(specnumber(t(cnt_mtrx)))
metadata$Richness <- rarefy(t(cnt_mtrx), min(rowSums(t(cnt_mtrx))))

lvls <- c('Y', 'K', 'C', 'S')

metadata$Group <- factor(metadata$Group, levels = lvls)

cols_a <- c('#DCDCDC', '#A9A9A9', '#696969', '#2F4F4F')

my_comps <- list(c('Y', 'K'), c('K', 'C'), c('Y', 'C'), c('C', 'S'), c('Y', 'S'))

table(metadata$Group)

alpha_div_plot <- ggplot(metadata, aes(Group, Diversity)) +
  geom_boxplot(aes(fill = Group), outlier.shape = 15, alpha = 0.4) +
  geom_jitter(aes(fill = Group), pch = 21, size = 4) +
  theme_classic() +
  scale_fill_manual(values = cols_a,
                    labels = c('Y' = 'Young Adults\nAge 22-48 (10)',
                               'K' = 'Elderly\nAge 65-75 (12)',
                               'C' = 'Centenarians\nAge 99-104 (14)',
                               'S' = 'Semi-supercentarians\nAge 105-109 (23)')) +
  guides(fill = guide_legend(title = '')) +
  labs(x = '', y = 'Shannon diversity', subtitle = "Aging") +
  theme(legend.position = 'bottom', text = element_text(size = 24), legend.direction = 'horizontal',
        axis.text.x = element_blank(),
        axis.ticks.x = element_blank()) +
  stat_compare_means(comparisons = my_comps, size = 7, label.y = c(5, 5.5, 6, 6.25, 6.75)) +
  scale_y_continuous(limits = c(0,7), breaks = c(1,2,3,4,5)) +
  NULL
alpha_div_plot

pdf('images/elderly_alpha_plot.pdf', paper = 'A4r', width = 29.7, height = 20)
alpha_div_plot
dev.off()

cnt_mtrx <- cnt_mtrx[which(rownames(cnt_mtrx) == 'NODE_195_length_63930_cov_13.4714_ID_24111'),]
cnt_mtrx$contig <- rownames(cnt_mtrx)
cnt_mtrx <- melt(cnt_mtrx)
table(cnt_mtrx$value > 0) #T-34, F-25

###

cnt_mtrx <- read.csv('input/FMT_cast_counts.csv', row.names = 1, stringsAsFactors = F, check.names = F)
colnames(cnt_mtrx) <- gsub('CAL18W1S', 'CAL018W1S', colnames(cnt_mtrx))

cnt_mtrx <- cnt_mtrx[,which(colSums(cnt_mtrx > 0) > 1)] # People need at least two plasmids...

metadata <- read.csv('input/FMT_metadata.csv', stringsAsFactors = F)
metadata$Sample <- gsub('\\-', '', metadata$Sample)
metadata$Sample <- gsub(' ', '', metadata$Sample)

metadata <- metadata[which(metadata$Sample %in% colnames(cnt_mtrx) & !is.na(metadata$Type)),]
cnt_mtrx <- cnt_mtrx[, which(colnames(cnt_mtrx) %in% metadata$Sample)]

metadata$Factor <- ifelse(grepl('D', metadata$Time, ignore.case = F), 'Donor', NA)
metadata$Factor[is.na(metadata$Factor)] <- ifelse(grepl('B', metadata$Time[is.na(metadata$Factor)], ignore.case = F), 'BFMT', NA)
metadata$Factor[is.na(metadata$Factor)] <- ifelse(grepl('S', metadata$Time[is.na(metadata$Factor)], ignore.case = F), 'BFMT', NA)
metadata$Factor[which(metadata$Type == 'SingleFMT' & is.na(metadata$Factor))] <- 'AFMT'
metadata$Factor[is.na(metadata$Factor)] <- ifelse(grepl('AFT1', metadata$Time[is.na(metadata$Factor)], ignore.case = F), 'FMT Failure', NA)
metadata$Factor[which(metadata$Type == 'P69-599-1AFT2')] <- 'FMT Failure'

metadata$Factor[is.na(metadata$Factor)] <- 'AFMT'

metadata <- metadata[match(colnames(cnt_mtrx), metadata$Sample),]
rownames(metadata) <- metadata$Sample

metadata$Diversity <- diversity(t(cnt_mtrx), index = 'shannon')
metadata$Evenness <- metadata$Diversity/log(specnumber(t(cnt_mtrx)))
metadata$Richness <- rarefy(t(cnt_mtrx), min(rowSums(t(cnt_mtrx))))

metadata$Sample <- trimws(metadata$Sample)
xtra_meta <- read.csv('input/Xtra_FMT_metadata.csv', stringsAsFactors = F)
xtra_meta$Sample <- trimws(xtra_meta$Sample)
metadata <- merge(metadata, xtra_meta, all = T)
metadata <- metadata[complete.cases(metadata$Type),]

lvls <- c('Donor', 'BFMT', 'AFMT', 'FMT Failure')

cols_a <- c('#7FFF00', '#30d5c8', '#FF0000', '#0000ff')

metadata$Factor <- factor(metadata$Factor, levels = lvls)

my_comps <- list(c('Donor', 'AFMT'), c('BFMT', 'FMT Failure'), c('BFMT', 'AFMT'))

table(metadata$Factor)

metadata_ibd <- metadata[!is.na(metadata$IBD),]
metadata_ibd$IBD <- gsub('no', 'Non IBD', metadata_ibd$IBD)
metadata_ibd$IBD <- gsub('yes', 'IBD', metadata_ibd$IBD)

my_comps_ibdFMT <- list(c('BFMT', 'AFMT'))

###

alpha_div_plot <- ggplot(metadata, aes(Factor, Diversity)) +
  geom_boxplot(aes(fill = Factor), outlier.shape = 15, alpha = 0.4) +
  geom_jitter(aes(fill = Factor), pch = 21, size = 4) +
  theme_classic() +
  scale_fill_manual(values = cols_a,
                    labels = c('Donor' = 'Donor\n(41)',
                               'BFMT' = 'BFMT\n(53)',
                               'AFMT' = 'AFMT\n(162)',
                               'FMT Failure' = 'FMT Failure\n(6)')) +
  guides(fill = guide_legend(title = '')) +
  labs(x = '', y = 'Shannon diversity', subtitle = "Faecal microbiota transplantation") +
  theme(legend.position = 'bottom', text = element_text(size = 28), legend.direction = 'horizontal',
        axis.text.x = element_blank(),
        axis.ticks.x = element_blank()) +
  stat_compare_means(comparisons = my_comps, size = 7, label.y = c(5,5.7,6.4)) +
  scale_y_continuous(limits = c(0,7), breaks = c(1,2,3,4,5)) +
  NULL
alpha_div_plot

pdf('images/FMT_alpha_plot.pdf', paper = 'A4r', width = 29.7, height = 20)
alpha_div_plot
dev.off()

alpha_div_plot_ibd <- ggplot(metadata_ibd, aes(Factor, Diversity)) +
  geom_boxplot(aes(fill = Factor), outlier.shape = 15, alpha = 0.4) +
  geom_jitter(aes(fill = Factor), pch = 21, size = 4) +
  theme_classic() +
  scale_fill_manual(values = cols_a[c(2:3)]) +
  guides(fill = guide_legend(title = '')) +
  labs(x = '', y = 'Shannon diversity') +
  theme(legend.position = 'bottom', text = element_text(size = 28), legend.direction = 'horizontal',
        axis.text.x = element_blank(),
        axis.ticks.x = element_blank()) +
  stat_compare_means(comparisons = my_comps_ibdFMT, size = 7, label.y = c(5,5.7,6.4)) +
  scale_y_continuous(limits = c(0,7), breaks = c(1,2,3,4,5)) +
  facet_wrap(IBD ~ .) +
  NULL
alpha_div_plot_ibd

pdf('images/FMT_alpha_plot_withIBD.pdf', paper = 'A4r', width = 29.7, height = 20)
alpha_div_plot_ibd
dev.off()

###

cnt_mtrx <- cnt_mtrx[, which(colnames(cnt_mtrx) %in% metadata_ibd$Sample)]
rownames(metadata_ibd) <- metadata_ibd$Sample
metadata_ibd$Spec_donor <- as.factor(metadata_ibd$Spec_donor)

otu_VCs <- otu_table(t(cnt_mtrx), taxa_are_rows = F)

Sample_metadata <- sample_data(metadata_ibd)

sample_names(otu_VCs)
sample_names(Sample_metadata)

phyloseq_VCs <- merge_phyloseq(otu_VCs, Sample_metadata)

canb_dist1 <- vegan::vegdist(otu_VCs, method = 'bray')

PCoA1  <- ordinate(phyloseq_VCs, "PCoA", distance = canb_dist1)

p1 <- plot_ordination(phyloseq_VCs, PCoA1, axes = c(1,2))

data1 <- p1$data

canb_dist_adonis1 <- canb_dist1

ad1 <- adonis(canb_dist_adonis1 ~ Spec_donor, metadata_ibd)
ad1

eig1 <- plot_scree(PCoA1)
eig1.1 <- round((eig1$data$eigenvalue[[1]] * 100), digits = 2)
eig1.2 <- round((eig1$data$eigenvalue[[2]] * 100), digits = 2)

table(metadata_ibd$Spec_donor)

lvls <- c('2', '7', '20', 'CP', 'KC', 'RL')

data1$Spec_donor <- factor(data1$Spec_donor, levels = lvls)

display.brewer.all()

cols_b <- brewer.pal(8, name = 'Accent')
cols_b <- cols_b[c(1:3,5:7)]

data2 <- data1[which(data1$Factor == 'AFMT'),]

data3 <- data.frame(stringsAsFactors = F,
                    Div_corr_axis1 = cor(x = data2$Diversity, y = data2$Axis.1, method = 'pearson'),
                    Div_corr_axis2 = cor(x = data2$Diversity, y = data2$Axis.2, method = 'pearson'))

beta_div_plot <- ggplot(data2, aes(x = Axis.1, y = Axis.2)) + 
  stat_ellipse(aes(fill = Spec_donor), geom = 'polygon', alpha = 0.3, color = 'grey', lty = 2, lwd = 1, show.legend = F) +
  geom_segment(aes(x = 0, xend = (data3$Div_corr_axis1 * 0.5), y = 0, yend = (data3$Div_corr_axis2 * 0.5)), arrow = arrow(), size = 2, color = 'black') +
  geom_point(data = data2, alpha = 0.65, aes(color = Spec_donor, shape = IBD), size = 5) +
  theme_classic() +
  guides(alpha = F, color = guide_legend(title.position = 'left', override.aes = list(size = 6, shape = 16, lty = 0)), shape = guide_legend(nrow = 2, title = '')) +
  labs(color = 'Donor',
       x = paste('Component 1 (',eig1.1 , '%)', sep = ''), 
       y = paste('Component 2 (',eig1.2 , '%)', sep = ''), 
       subtitle = paste('Donor; R^2 =', paste(round(ad1$aov.tab$R2[1], 4), ',', sep = ''), 'p-value =', ad1$aov.tab$`Pr(>F)`)) +
  theme(legend.position = 'bottom', text = element_text(size = 24), legend.direction = 'horizontal') +
  scale_fill_manual(values = cols_b) +
  scale_colour_manual(values = cols_b) +
  scale_shape_manual(values = c('Non IBD' = 16, 'IBD' = 17)) +
  NULL
beta_div_plot

pdf('images/beta_diversity_fmt_donors.pdf', paper = 'A4r', width = 29.7, height = 20)
beta_div_plot
dev.off()

###

cnt_mtrx <- read.csv('input/Indian_cast_counts.csv', row.names = 1, stringsAsFactors = F)
metadata <- read.csv('input/Indian_metadata.csv', stringsAsFactors = F)
metadata <- as.data.frame(apply(metadata, 2, function(x) gsub("^$|^ $", NA, x)))
rownames(metadata) <- metadata$sample
metadata <- metadata[which(metadata$sequenced == 'yes'),]
metadata <- metadata[match(colnames(cnt_mtrx), metadata$sample),]
metadata <- metadata[complete.cases(metadata$geography),]
cnt_mtrx <- cnt_mtrx[,match(metadata$sample, colnames(cnt_mtrx))]

metadata$Diversity <- diversity(t(cnt_mtrx), index = 'shannon')
metadata$Evenness <- metadata$Diversity/log(specnumber(t(cnt_mtrx)))
metadata$Richness <- rarefy(t(cnt_mtrx), min(rowSums(t(cnt_mtrx))))

lvls <- c('urban', 'rural')

metadata$geography <- factor(metadata$geography, levels = lvls)

cols_a <- c('#DCDCDC', '#696969')

my_comps <- list(c('urban', 'rural'))

table(metadata$geography)

alpha_div_plot <- ggplot(metadata, aes(geography, Diversity)) +
  geom_boxplot(aes(fill = geography), outlier.shape = 15, alpha = 0.4) +
  geom_jitter(aes(fill = geography), pch = 21, size = 4) +
  theme_classic() +
  scale_fill_manual(values = cols_a,
                    labels = c('urban' = 'Urban\n(70)',
                               'rural' = 'Rural\n(35)')) +
  guides(fill = guide_legend(title = '')) +
  labs(x = '', y = 'Shannon diversity', subtitle = 'Industrialization') +
  theme(legend.position = 'bottom', text = element_text(size = 28), legend.direction = 'horizontal',
        axis.text.x = element_blank(),
        axis.ticks.x = element_blank()) +
  stat_compare_means(comparisons = my_comps, size = 7, label.y = 5) +
  scale_y_continuous(limits = c(0,7), breaks = c(1,2,3,4,5)) +
  NULL
alpha_div_plot

pdf('images/Indian_alpha_plot.pdf', paper = 'A4r', width = 29.7, height = 20)
alpha_div_plot
dev.off()

cnt_mtrx <- cnt_mtrx[which(rownames(cnt_mtrx) == 'NODE_195_length_63930_cov_13.4714_ID_24111'),]
cnt_mtrx$contig <- rownames(cnt_mtrx)
cnt_mtrx <- melt(cnt_mtrx)
table(cnt_mtrx$value > 0) #T-52, F-53

###

cnt_mtrx <- read.csv('input/infant_birthmode_cast_counts.csv', row.names = 1, stringsAsFactors = F)
metadata <- read.csv('input/infant_birthmode_metadata.csv', stringsAsFactors = F)
rownames(metadata) <- metadata$Run

metadata <- metadata[which(metadata$Material == 'Stool' & metadata$Group == 'Infant'),]
cnt_mtrx <- cnt_mtrx[,match(metadata$Run, colnames(cnt_mtrx))]

metadata <- metadata[match(colnames(cnt_mtrx), metadata$Run),]

metadata$Diversity <- diversity(t(cnt_mtrx), index = 'shannon')
metadata$Evenness <- metadata$Diversity/log(specnumber(t(cnt_mtrx)))
metadata$Richness <- rarefy(t(cnt_mtrx), min(rowSums(t(cnt_mtrx))))

lvls <- c('Vaginal', 'Cesarean')

metadata$Infant_Delivery <- factor(metadata$Infant_Delivery, levels = lvls)

cols_a <- c('#DCDCDC', '#696969')

my_comps <- list(c('Vaginal', 'Cesarean'))

table(metadata$Infant_Delivery)

alpha_div_plot <- ggplot(metadata, aes(Infant_Delivery, Diversity)) +
  geom_boxplot(aes(fill = Infant_Delivery), outlier.shape = 15, alpha = 0.4) +
  geom_jitter(aes(fill = Infant_Delivery), pch = 21, size = 4) +
  theme_classic() +
  scale_fill_manual(values = cols_a,
                    labels = c('Vaginal' = 'Vaginal\n(30)',
                               'Cesarean' = 'Cesarean\n(8)')) +
  guides(fill = guide_legend(title = '')) +
  labs(x = '', y = 'Shannon diversity', subtitle = "Birth mode") +
  theme(legend.position = 'bottom', text = element_text(size = 28), legend.direction = 'horizontal',
        axis.text.x = element_blank(),
        axis.ticks.x = element_blank()) +
  stat_compare_means(comparisons = my_comps, size = 7, label.y = 5) +
  scale_y_continuous(limits = c(0,7), breaks = c(1,2,3,4,5)) +
  NULL
alpha_div_plot

pdf('images/infant_birthmode_alpha_plot.pdf', paper = 'A4r', width = 29.7, height = 20)
alpha_div_plot
dev.off()

cnt_mtrx <- cnt_mtrx[which(rownames(cnt_mtrx) == 'NODE_195_length_63930_cov_13.4714_ID_24111'),]
cnt_mtrx$contig <- rownames(cnt_mtrx)
cnt_mtrx <- melt(cnt_mtrx)
table(cnt_mtrx$value > 0) #F-38

cnt_mtrx <- read.csv('input/infant_birthmode_cast_counts.csv', row.names = 1, stringsAsFactors = F)
metadata <- read.csv('input/infant_birthmode_metadata.csv', stringsAsFactors = F)
rownames(metadata) <- metadata$Run

metadata <- metadata[which(metadata$Material == 'Stool' & metadata$Group == 'Maternal'),]
cnt_mtrx <- cnt_mtrx[,match(metadata$Run, colnames(cnt_mtrx))]

metadata <- metadata[match(colnames(cnt_mtrx), metadata$Run),]

metadata$Diversity <- diversity(t(cnt_mtrx), index = 'shannon')
metadata$Evenness <- metadata$Diversity/log(specnumber(t(cnt_mtrx)))
metadata$Richness <- rarefy(t(cnt_mtrx), min(rowSums(t(cnt_mtrx))))

lvls <- c('No', 'Yes')

metadata$Mother_Diabetes <- factor(metadata$Mother_Diabetes, levels = lvls)

cols_a <- c('#DCDCDC', '#696969')

my_comps <- list(c('Yes', 'No'))

table(metadata$Mother_Diabetes)

compare_means(Diversity ~ Mother_Diabetes, metadata, p.adjust.method = 'bonferroni')

alpha_div_plot <- ggplot(metadata, aes(Mother_Diabetes, Diversity)) +
  geom_boxplot(aes(fill = Mother_Diabetes), outlier.shape = 15, alpha = 0.4) +
  geom_jitter(aes(fill = Mother_Diabetes), pch = 21, size = 4) +
  theme_classic() +
  scale_fill_manual(values = cols_a,
                    labels = c('No' = 'Control\n(14)',
                               'Yes' = 'Diabetes\n(9)')) +
  guides(fill = guide_legend(title = '')) +
  labs(x = '', y = 'Shannon diversity', subtitle = "Gestational diabetes") +
  theme(legend.position = 'bottom', text = element_text(size = 28), legend.direction = 'horizontal',
        axis.text.x = element_blank(),
        axis.ticks.x = element_blank()) +
  stat_compare_means(comparisons = my_comps, size = 7, label.y = 5) +
  scale_y_continuous(limits = c(0,7), breaks = c(1,2,3,4,5)) +
  NULL
alpha_div_plot

pdf('images/Maternal_microbiome_alpha_plot.pdf', paper = 'A4r', width = 29.7, height = 20)
alpha_div_plot
dev.off()

cnt_mtrx <- cnt_mtrx[which(rownames(cnt_mtrx) == 'NODE_195_length_63930_cov_13.4714_ID_24111'),]
cnt_mtrx$contig <- rownames(cnt_mtrx)
cnt_mtrx <- melt(cnt_mtrx)
table(cnt_mtrx$value > 0) #T-5, F-18

###

cnt_mtrx <- read.csv('input/infant_feed_cast_counts.csv', row.names = 1, stringsAsFactors = F)
metadata <- read.csv('input/infant_feed_metadata.csv', stringsAsFactors = F)
rownames(metadata) <- metadata$Run
metadata <- metadata[match(colnames(cnt_mtrx), metadata$Run),]
cnt_mtrx <- cnt_mtrx[,match(metadata$Run, colnames(cnt_mtrx))]

colnames(metadata)[3] <- 'Condition'

metadata$Diversity <- diversity(t(cnt_mtrx), index = 'shannon')
metadata$Evenness <- metadata$Diversity/log(specnumber(t(cnt_mtrx)))
metadata$Richness <- rarefy(t(cnt_mtrx), min(rowSums(t(cnt_mtrx))))

lvls <- c('Breast-fed', 'Formula-fed')

metadata$Condition <- factor(metadata$Condition, levels = lvls)

cols_a <- c('#DCDCDC', '#696969')

my_comps <- list(c('Breast-fed', 'Formula-fed'))

table(metadata$Condition)

alpha_div_plot <- ggplot(metadata, aes(Condition, Diversity)) +
  geom_boxplot(aes(fill = Condition), outlier.shape = 15, alpha = 0.4) +
  geom_jitter(aes(fill = Condition), pch = 21, size = 4) +
  theme_classic() +
  scale_fill_manual(values = cols_a,
                    labels = c('Breast-fed' = 'Breast-fed\n(20)',
                               'Formula-fed' = 'Formula-fed\n(20)')) +
  guides(fill = guide_legend(title = '')) +
  labs(x = '', y = 'Shannon diversity', subtitle = "Infant feeding") +
  theme(legend.position = 'bottom', text = element_text(size = 28), legend.direction = 'horizontal',
        axis.text.x = element_blank(),
        axis.ticks.x = element_blank()) +
  stat_compare_means(comparisons = my_comps, size = 7, label.y = 5) +
  scale_y_continuous(limits = c(0,7), breaks = c(1,2,3,4,5)) +
  NULL
alpha_div_plot

pdf('images/infant_feed_alpha_plot.pdf', paper = 'A4r', width = 29.7, height = 20)
alpha_div_plot
dev.off()

cnt_mtrx <- cnt_mtrx[which(rownames(cnt_mtrx) == 'NODE_195_length_63930_cov_13.4714_ID_24111'),]
cnt_mtrx$contig <- rownames(cnt_mtrx)
cnt_mtrx <- melt(cnt_mtrx)
table(cnt_mtrx$value > 0) #NA

###

cnt_mtrx <- read.csv('input/PD_cast_counts.csv', row.names = 1, stringsAsFactors = F)
metadata <- read.csv('input/PD_metadata.csv', stringsAsFactors = F)
rownames(metadata) <- metadata$Run
metadata <- metadata[match(colnames(cnt_mtrx), metadata$Run),]
cnt_mtrx <- cnt_mtrx[,match(metadata$Run, colnames(cnt_mtrx))]

metadata$Diversity <- diversity(t(cnt_mtrx), index = 'shannon')
metadata$Evenness <- metadata$Diversity/log(specnumber(t(cnt_mtrx)))
metadata$Richness <- rarefy(t(cnt_mtrx), min(rowSums(t(cnt_mtrx))))

lvls <- c('Control', 'PD')

metadata$Condition <- factor(metadata$Condition, levels = lvls)

cols_a <- c('#DCDCDC', '#696969')

my_comps <- list(c('Control', 'PD'))

table(metadata$Condition)

alpha_div_plot <- ggplot(metadata, aes(Condition, Diversity)) +
  geom_boxplot(aes(fill = Condition), outlier.shape = 15, alpha = 0.4) +
  geom_jitter(aes(fill = Condition), pch = 21, size = 4) +
  theme_classic() +
  scale_fill_manual(values = cols_a,
                    labels = c('Control' = 'Control\n(16)',
                               'PD' = 'PD\n(40)')) +
  guides(fill = guide_legend(title = '')) +
  labs(x = '', y = 'Shannon diversity', subtitle = "Pakinson's disease") +
  theme(legend.position = 'bottom', text = element_text(size = 28), legend.direction = 'horizontal',
        axis.text.x = element_blank(),
        axis.ticks.x = element_blank()) +
  stat_compare_means(comparisons = my_comps, size = 7, label.y = 5) +
  scale_y_continuous(limits = c(0,7), breaks = c(1,2,3,4,5)) +
  NULL
alpha_div_plot

pdf('images/PD_alpha_plot.pdf', paper = 'A4r', width = 29.7, height = 20)
alpha_div_plot
dev.off()

cnt_mtrx <- cnt_mtrx[which(rownames(cnt_mtrx) == 'NODE_195_length_63930_cov_13.4714_ID_24111'),]
cnt_mtrx$contig <- rownames(cnt_mtrx)
cnt_mtrx <- melt(cnt_mtrx)
table(cnt_mtrx$value > 0) #T-30, F-26

#####
#Beta diversity plots:

otu_VCs <- otu_table(t(WGS_RPKM_counts), taxa_are_rows = F)

WGS_metadata$Status[is.na(WGS_metadata$Status)] <- 'Non IBD'
WGS_metadata$Status <- gsub('NonIBD', 'Non IBD', WGS_metadata$Status)
WGS_metadata$Status <- factor(WGS_metadata$Status, levels = c('Non IBD', 'Remission', 'Mild', 'Moderate'))

rownames(WGS_metadata) <- WGS_metadata$Subject
sample_metadata <- sample_data(WGS_metadata)

lvls <- c('Control', 'CD', 'UC')

WGS_metadata$Condition <- factor(WGS_metadata$Condition, levels = lvls)

sample_names(otu_VCs)
sample_names(sample_metadata)

phyloseq_VCs <- merge_phyloseq(otu_VCs, sample_metadata)

canb_dist1 <- vegan::vegdist(otu_VCs, method = 'canberra')

PCoA1  <- ordinate(phyloseq_VCs, "PCoA", distance = canb_dist1)

p1 <- plot_ordination(phyloseq_VCs, PCoA1, axes = c(1,2))

data1 <- p1$data

canb_dist_adonis1 <- canb_dist1

ad1 <- adonis(formula = canb_dist_adonis1 ~ Condition, data = WGS_metadata)
ad1

eig1 <- plot_scree(PCoA1)
eig1.1 <- round((eig1$data$eigenvalue[[1]] * 100), digits = 2)
eig1.2 <- round((eig1$data$eigenvalue[[2]] * 100), digits = 2)

lvls <- c('Control', 'CD', 'UC')

data1$Condition <- factor(data1$Condition, levels = lvls)

cols_a <- c('#7FFF00', '#FF1493', '#8A2BE2')

beta_div_plot <- ggplot(data1, aes(x = Axis.1, y = Axis.2)) + 
  stat_ellipse(aes(fill = Condition), geom = 'polygon', alpha = 0.3, color = 'grey', lty = 2) +
  geom_point(data = data1, alpha = 0.8, aes(fill = Condition, shape = Status), size = 5) +
  theme_classic() +
  guides(size = F, alpha = F, fill = guide_legend(title.position = 'left', override.aes = list(size = 6, shape = 21, lty = 0)),
         shape = guide_legend(nrow = 2)) +
  labs(x = paste('Component 1 (',eig1.1 , '%)', sep = ''), 
       y = paste('Component 2 (',eig1.2 , '%)', sep = ''), 
       subtitle = paste('Condition; R^2 =', paste(round(ad1$aov.tab$R2[1], 4), ',', sep = ''), 'p-value =', ad1$aov.tab$`Pr(>F)`),
       fill = '', shape = '') +
  theme(legend.position = 'bottom', text = element_text(size = 24), legend.direction = 'horizontal') +
  scale_fill_manual(values = cols_a,
                    breaks = c('Control', 'CD', 'UC'),
                    labels = c('Control\n(48)', 'CD\n(19)', 'UC\n(20)')) +
  scale_shape_manual(values = c('Non IBD' = 21, 'Remission' = 22, 'Mild' = 25, 'Moderate' = 24)) +
  NULL
beta_div_plot

pdf('images/plasmid_BetaDiversity_plot.pdf', paper = 'A4r', width = 29.7, height = 20)
beta_div_plot
dev.off()

###

WGS_metadata_ibdOnly <- WGS_metadata[which(WGS_metadata$Status != 'Non IBD'),]
sample_metadata <- sample_data(WGS_metadata_ibdOnly)

WGS_RPKM_counts_ibdOnly <- WGS_RPKM_counts[, which(colnames(WGS_RPKM_counts) %in% WGS_metadata_ibdOnly$Subject)]

otu_VCs <- otu_table(t(WGS_RPKM_counts_ibdOnly), taxa_are_rows = F)

lvls <- c('CD', 'UC')

WGS_metadata_ibdOnly$Condition <- factor(WGS_metadata_ibdOnly$Condition, levels = lvls)

sample_names(otu_VCs)
sample_names(sample_metadata)

phyloseq_VCs <- merge_phyloseq(otu_VCs, sample_metadata)

canb_dist1 <- vegan::vegdist(otu_VCs, method = 'canberra')

PCoA1  <- ordinate(phyloseq_VCs, "PCoA", distance = canb_dist1)

p1 <- plot_ordination(phyloseq_VCs, PCoA1, axes = c(1,2))

data1 <- p1$data

canb_dist_adonis1 <- canb_dist1

ad2 <- adonis(formula = canb_dist_adonis1 ~ Status, data = WGS_metadata_ibdOnly)
ad2

#####

data5 <- read.csv('input/merged_plasmid_metaphlan_for_PCoA_correlations.csv', header = T, stringsAsFactors = F, na.strings = c('', ' ', NA))
data5$Clostridioides.x <- NULL
data5$Clostridioides.y <- NULL
data5$Tetragenococcus.x <- NULL
data5$Tetragenococcus.y <- NULL

data5 <- data5[match(data1$Subject, data5$Subject),]
data5$Axis.1 <- data1$Axis.1
data5$Axis.2 <- data1$Axis.2

df <- data.frame(stringsAsFactors = F,
                 c(Bacteria = list(gsub('*.x$', '', colnames(data5)[grepl('*.x$', colnames(data5))]))),
                 Plasmid_cor_1 = c(cor(x = data5$Axis.1, y = data5$Bacteroides.x, method = 'pearson'),
                                   cor(x = data5$Axis.1, y = data5$Bifidobacterium.x, method = 'pearson'),
                                   cor(x = data5$Axis.1, y = data5$Clostridium.x, method = 'pearson'),
                                   cor(x = data5$Axis.1, y = data5$Enterococcus.x, method = 'pearson'),
                                   cor(x = data5$Axis.1, y = data5$Eubacterium.x, method = 'pearson'),
                                   cor(x = data5$Axis.1, y = data5$Fusobacterium.x, method = 'pearson'),
                                   cor(x = data5$Axis.1, y = data5$Haemophilus.x, method = 'pearson'),
                                   cor(x = data5$Axis.1, y = data5$Methanobrevibacter.x, method = 'pearson'),
                                   cor(x = data5$Axis.1, y = data5$Parabacteroides.x, method = 'pearson'),
                                   cor(x = data5$Axis.1, y = data5$Prevotella.x, method = 'pearson'),
                                   cor(x = data5$Axis.1, y = data5$Roseburia.x, method = 'pearson'),
                                   cor(x = data5$Axis.1, y = data5$Ruminococcus.x, method = 'pearson'),
                                   cor(x = data5$Axis.1, y = data5$Streptococcus.x, method = 'pearson'),
                                   cor(x = data5$Axis.1, y = data5$Treponema.x, method = 'pearson'),
                                   cor(x = data5$Axis.1, y = data5$Veillonella.x, method = 'pearson')),
                 Metaphlan_cor_1 = c(cor(x = data5$Axis.1, y = data5$Bacteroides.y, method = 'pearson'),
                                     cor(x = data5$Axis.1, y = data5$Bifidobacterium.y, method = 'pearson'),
                                     cor(x = data5$Axis.1, y = data5$Clostridium.y, method = 'pearson'),
                                     cor(x = data5$Axis.1, y = data5$Enterococcus.y, method = 'pearson'),
                                     cor(x = data5$Axis.1, y = data5$Eubacterium.y, method = 'pearson'),
                                     cor(x = data5$Axis.1, y = data5$Fusobacterium.y, method = 'pearson'),
                                     cor(x = data5$Axis.1, y = data5$Haemophilus.y, method = 'pearson'),
                                     cor(x = data5$Axis.1, y = data5$Methanobrevibacter.y, method = 'pearson'),
                                     cor(x = data5$Axis.1, y = data5$Parabacteroides.y, method = 'pearson'),
                                     cor(x = data5$Axis.1, y = data5$Prevotella.y, method = 'pearson'),
                                     cor(x = data5$Axis.1, y = data5$Roseburia.y, method = 'pearson'),
                                     cor(x = data5$Axis.1, y = data5$Ruminococcus.y, method = 'pearson'),
                                     cor(x = data5$Axis.1, y = data5$Streptococcus.y, method = 'pearson'),
                                     cor(x = data5$Axis.1, y = data5$Treponema.y, method = 'pearson'),
                                     cor(x = data5$Axis.1, y = data5$Veillonella.y, method = 'pearson')),
                 Plasmid_cor_2 = c(cor(x = data5$Axis.2, y = data5$Bacteroides.x, method = 'pearson'),
                                   cor(x = data5$Axis.2, y = data5$Bifidobacterium.x, method = 'pearson'),
                                   cor(x = data5$Axis.2, y = data5$Clostridium.x, method = 'pearson'),
                                   cor(x = data5$Axis.2, y = data5$Enterococcus.x, method = 'pearson'),
                                   cor(x = data5$Axis.2, y = data5$Eubacterium.x, method = 'pearson'),
                                   cor(x = data5$Axis.2, y = data5$Fusobacterium.x, method = 'pearson'),
                                   cor(x = data5$Axis.2, y = data5$Haemophilus.x, method = 'pearson'),
                                   cor(x = data5$Axis.2, y = data5$Methanobrevibacter.x, method = 'pearson'),
                                   cor(x = data5$Axis.2, y = data5$Parabacteroides.x, method = 'pearson'),
                                   cor(x = data5$Axis.2, y = data5$Prevotella.x, method = 'pearson'),
                                   cor(x = data5$Axis.2, y = data5$Roseburia.x, method = 'pearson'),
                                   cor(x = data5$Axis.2, y = data5$Ruminococcus.x, method = 'pearson'),
                                   cor(x = data5$Axis.2, y = data5$Streptococcus.x, method = 'pearson'),
                                   cor(x = data5$Axis.2, y = data5$Treponema.x, method = 'pearson'),
                                   cor(x = data5$Axis.2, y = data5$Veillonella.x, method = 'pearson')),
                 Metaphlan_cor_2 = c(cor(x = data5$Axis.2, y = data5$Bacteroides.y, method = 'pearson'),
                                     cor(x = data5$Axis.2, y = data5$Bifidobacterium.y, method = 'pearson'),
                                     cor(x = data5$Axis.2, y = data5$Clostridium.y, method = 'pearson'),
                                     cor(x = data5$Axis.2, y = data5$Enterococcus.y, method = 'pearson'),
                                     cor(x = data5$Axis.2, y = data5$Eubacterium.y, method = 'pearson'),
                                     cor(x = data5$Axis.2, y = data5$Fusobacterium.y, method = 'pearson'),
                                     cor(x = data5$Axis.2, y = data5$Haemophilus.y, method = 'pearson'),
                                     cor(x = data5$Axis.2, y = data5$Methanobrevibacter.y, method = 'pearson'),
                                     cor(x = data5$Axis.2, y = data5$Parabacteroides.y, method = 'pearson'),
                                     cor(x = data5$Axis.2, y = data5$Prevotella.y, method = 'pearson'),
                                     cor(x = data5$Axis.2, y = data5$Roseburia.y, method = 'pearson'),
                                     cor(x = data5$Axis.2, y = data5$Ruminococcus.y, method = 'pearson'),
                                     cor(x = data5$Axis.2, y = data5$Streptococcus.y, method = 'pearson'),
                                     cor(x = data5$Axis.2, y = data5$Treponema.y, method = 'pearson'),
                                     cor(x = data5$Axis.2, y = data5$Veillonella.y, method = 'pearson')),
                 Tax_cor =         c(cor(x = data5$Bacteroides.x, y = data5$Bacteroides.y, method = 'pearson'),
                                     cor(x = data5$Bifidobacterium.x, y = data5$Bifidobacterium.y, method = 'pearson'),
                                     cor(x = data5$Clostridium.x, y = data5$Clostridium.y, method = 'pearson'),
                                     cor(x = data5$Enterococcus.x, y = data5$Enterococcus.y, method = 'pearson'),
                                     cor(x = data5$Eubacterium.x, y = data5$Eubacterium.y, method = 'pearson'),
                                     cor(x = data5$Fusobacterium.x, y = data5$Fusobacterium.y, method = 'pearson'),
                                     cor(x = data5$Haemophilus.x, y = data5$Haemophilus.y, method = 'pearson'),
                                     cor(x = data5$Methanobrevibacter.x, y = data5$Methanobrevibacter.y, method = 'pearson'),
                                     cor(x = data5$Parabacteroides.x, y = data5$Parabacteroides.y, method = 'pearson'),
                                     cor(x = data5$Prevotella.x, y = data5$Prevotella.y, method = 'pearson'),
                                     cor(x = data5$Roseburia.x, y = data5$Roseburia.y, method = 'pearson'),
                                     cor(x = data5$Ruminococcus.x , y = data5$Ruminococcus.y, method = 'pearson'),
                                     cor(x = data5$Streptococcus.x, y = data5$Streptococcus.y, method = 'pearson'),
                                     cor(x = data5$Treponema.x, y = data5$Treponema.y, method = 'pearson'),
                                     cor(x = data5$Veillonella.x, y = data5$Veillonella.y, method = 'pearson')) )

df[,c(2:5)] <- df[,c(2:5)] / 2

###


nb.cols2 <- 15
mycolors2 <- colorRampPalette(brewer.pal(8, "Dark2"))(nb.cols2)

set.seed(1)

data5$Condition <- factor(data5$Condition, levels = c('Control', 'CD', 'UC'))

beta_plasWGS_plot <- ggplot(data5, aes(x = Axis.1, y = Axis.2)) + 
  stat_ellipse(aes(fill = Condition), geom = 'polygon', alpha = 0.3, color = 'grey', lty = 2) +
  #geom_point(data = data5, alpha = 0.7, pch = 21, aes(fill = Condition), size = 3) +
  theme_classic() +
  guides(size = F, alpha = F, 
         color = guide_legend(title = '', override.aes = list(shape = 19, size = 2.5, linetype = 0), order = 3), 
         fill = guide_legend(title.position = 'top', override.aes = list(size = 6, shape = 22, lty = 0, alpha = 1), direction = 'vertical', order = 1),
         shape = guide_legend(title = 'Data', override.aes = list(linetype = 0, size = 3), direction = 'vertical', title.position = 'top', order = 2)) +
  labs(x = paste('Component 1 (',eig1.1 , '%)', sep = ''), 
       y = paste('Component 2 (',eig1.2 , '%)', sep = ''), 
       subtitle = paste('Condition; R^2 =', paste(round(ad1$aov.tab$R2[1], 4), ',', sep = ''), 'p-value =', ad1$aov.tab$`Pr(>F)`),
       title = 'Plasmid beta diversity') +
  theme(legend.position = 'bottom', text = element_text(size = 14), legend.direction = 'horizontal', legend.spacing = unit(1.0, 'cm')) +
  scale_fill_manual(values = cols_a) +
  
  geom_segment(data = df, aes(x = 0, y = 0, xend = Plasmid_cor_1[1], yend = Plasmid_cor_2[1], color = Bacteria[1]), show.legend = T, lwd = 0.5) +
  geom_point(data = df, aes(x = Plasmid_cor_1[1], y = Plasmid_cor_2[1], color = Bacteria[1], shape = 'One'), show.legend = T, size = 2.5) +
  geom_segment(data = df, aes(x = 0, y = 0, xend = Metaphlan_cor_1[1], yend = Metaphlan_cor_2[1], color = Bacteria[1]), show.legend = T, lwd = 0.5) +
  geom_point(data = df, aes(x = Metaphlan_cor_1[1], y = Metaphlan_cor_2[1], color = Bacteria[1], shape = 'Two'), show.legend = T, size = 2.5) +
  geom_segment(data = df, aes(x = Plasmid_cor_1[1], y = Plasmid_cor_2[1], xend = Metaphlan_cor_1[1], yend = Metaphlan_cor_2[1], color = Bacteria[1]), show.legend = F, lwd = 0.3, lty = 2) +
  
  geom_segment(data = df, aes(x = 0, y = 0, xend = Plasmid_cor_1[2], yend = Plasmid_cor_2[2], color = Bacteria[2]), show.legend = T, lwd = 0.5) +
  geom_point(data = df, aes(x = Plasmid_cor_1[2], y = Plasmid_cor_2[2], color = Bacteria[2], shape = 'One'), show.legend = F, size = 2.5) +
  geom_segment(data = df, aes(x = 0, y = 0, xend = Metaphlan_cor_1[2], yend = Metaphlan_cor_2[2], color = Bacteria[2]), show.legend = T, lwd = 0.5) +
  geom_point(data = df, aes(x = Metaphlan_cor_1[2], y = Metaphlan_cor_2[2], color = Bacteria[2], shape = 'Two'), show.legend = F, size = 2.5) +
  geom_segment(data = df, aes(x = Plasmid_cor_1[2], y = Plasmid_cor_2[2], xend = Metaphlan_cor_1[2], yend = Metaphlan_cor_2[2], color = Bacteria[2]), show.legend = F, lwd = 0.3, lty = 2) +
  
  geom_segment(data = df, aes(x = 0, y = 0, xend = Plasmid_cor_1[3], yend = Plasmid_cor_2[3], color = Bacteria[3]), show.legend = T, lwd = 0.5) +
  geom_point(data = df, aes(x = Plasmid_cor_1[3], y = Plasmid_cor_2[3], color = Bacteria[3], shape = 'One'), show.legend = F, size = 2.5) +
  geom_segment(data = df, aes(x = 0, y = 0, xend = Metaphlan_cor_1[3], yend = Metaphlan_cor_2[3], color = Bacteria[3]), show.legend = T, lwd = 0.5) +
  geom_point(data = df, aes(x = Metaphlan_cor_1[3], y = Metaphlan_cor_2[3], color = Bacteria[3], shape = 'Two'), show.legend = F, size = 2.5) +
  geom_segment(data = df, aes(x = Plasmid_cor_1[3], y = Plasmid_cor_2[3], xend = Metaphlan_cor_1[3], yend = Metaphlan_cor_2[3], color = Bacteria[3]), show.legend = F, lwd = 0.3, lty = 2) +
  
  geom_segment(data = df, aes(x = 0, y = 0, xend = Plasmid_cor_1[4], yend = Plasmid_cor_2[4], color = Bacteria[4]), show.legend = T, lwd = 0.5) +
  geom_point(data = df, aes(x = Plasmid_cor_1[4], y = Plasmid_cor_2[4], color = Bacteria[4], shape = 'One'), show.legend = F, size = 2.5) +
  geom_segment(data = df, aes(x = 0, y = 0, xend = Metaphlan_cor_1[4], yend = Metaphlan_cor_2[4], color = Bacteria[4]), show.legend = T, lwd = 0.5) +
  geom_point(data = df, aes(x = Metaphlan_cor_1[4], y = Metaphlan_cor_2[4], color = Bacteria[4], shape = 'Two'), show.legend = F, size = 2.5) +
  geom_segment(data = df, aes(x = Plasmid_cor_1[4], y = Plasmid_cor_2[4], xend = Metaphlan_cor_1[4], yend = Metaphlan_cor_2[4], color = Bacteria[4]), show.legend = F, lwd = 0.3, lty = 2) +
  
  geom_segment(data = df, aes(x = 0, y = 0, xend = Plasmid_cor_1[5], yend = Plasmid_cor_2[5], color = Bacteria[5]), show.legend = T, lwd = 0.5) +
  geom_point(data = df, aes(x = Plasmid_cor_1[5], y = Plasmid_cor_2[5], color = Bacteria[5], shape = 'One'), show.legend = F, size = 2.5) +
  geom_segment(data = df, aes(x = 0, y = 0, xend = Metaphlan_cor_1[5], yend = Metaphlan_cor_2[5], color = Bacteria[5]), show.legend = T, lwd = 0.5) +
  geom_point(data = df, aes(x = Metaphlan_cor_1[5], y = Metaphlan_cor_2[5], color = Bacteria[5], shape = 'Two'), show.legend = F, size = 2.5) +
  geom_segment(data = df, aes(x = Plasmid_cor_1[5], y = Plasmid_cor_2[5], xend = Metaphlan_cor_1[5], yend = Metaphlan_cor_2[5], color = Bacteria[5]), show.legend = F, lwd = 0.3, lty = 2) +
  
  geom_segment(data = df, aes(x = 0, y = 0, xend = Plasmid_cor_1[6], yend = Plasmid_cor_2[6], color = Bacteria[6]), show.legend = T, lwd = 0.5) +
  geom_point(data = df, aes(x = Plasmid_cor_1[6], y = Plasmid_cor_2[6], color = Bacteria[6], shape = 'One'), show.legend = F, size = 2.5) +
  geom_segment(data = df, aes(x = 0, y = 0, xend = Metaphlan_cor_1[6], yend = Metaphlan_cor_2[6], color = Bacteria[6]), show.legend = T, lwd = 0.5) +
  geom_point(data = df, aes(x = Metaphlan_cor_1[6], y = Metaphlan_cor_2[6], color = Bacteria[6], shape = 'Two'), show.legend = F, size = 2.5) +
  geom_segment(data = df, aes(x = Plasmid_cor_1[6], y = Plasmid_cor_2[6], xend = Metaphlan_cor_1[6], yend = Metaphlan_cor_2[6], color = Bacteria[6]), show.legend = F, lwd = 0.3, lty = 2) +
  
  geom_segment(data = df, aes(x = 0, y = 0, xend = Plasmid_cor_1[7], yend = Plasmid_cor_2[7], color = Bacteria[7]), show.legend = T, lwd = 0.5) +
  geom_point(data = df, aes(x = Plasmid_cor_1[7], y = Plasmid_cor_2[7], color = Bacteria[7], shape = 'One'), show.legend = F, size = 2.5) +
  geom_segment(data = df, aes(x = 0, y = 0, xend = Metaphlan_cor_1[7], yend = Metaphlan_cor_2[7], color = Bacteria[7]), show.legend = T, lwd = 0.5) +
  geom_point(data = df, aes(x = Metaphlan_cor_1[7], y = Metaphlan_cor_2[7], color = Bacteria[7], shape = 'Two'), show.legend = F, size = 2.5) +
  geom_segment(data = df, aes(x = Plasmid_cor_1[7], y = Plasmid_cor_2[7], xend = Metaphlan_cor_1[7], yend = Metaphlan_cor_2[7], color = Bacteria[7]), show.legend = F, lwd = 0.3, lty = 2) +
  
  geom_segment(data = df, aes(x = 0, y = 0, xend = Plasmid_cor_1[8], yend = Plasmid_cor_2[8], color = Bacteria[8]), show.legend = T, lwd = 0.5) +
  geom_point(data = df, aes(x = Plasmid_cor_1[8], y = Plasmid_cor_2[8], color = Bacteria[8], shape = 'One'), show.legend = F, size = 2.5) +
  geom_segment(data = df, aes(x = 0, y = 0, xend = Metaphlan_cor_1[8], yend = Metaphlan_cor_2[8], color = Bacteria[8]), show.legend = T, lwd = 0.5) +
  geom_point(data = df, aes(x = Metaphlan_cor_1[8], y = Metaphlan_cor_2[8], color = Bacteria[8], shape = 'Two'), show.legend = F, size = 2.5) +
  geom_segment(data = df, aes(x = Plasmid_cor_1[8], y = Plasmid_cor_2[8], xend = Metaphlan_cor_1[8], yend = Metaphlan_cor_2[8], color = Bacteria[8]), show.legend = F, lwd = 0.3, lty = 2) +
  
  geom_segment(data = df, aes(x = 0, y = 0, xend = Plasmid_cor_1[9], yend = Plasmid_cor_2[9], color = Bacteria[9]), show.legend = T, lwd = 0.5) +
  geom_point(data = df, aes(x = Plasmid_cor_1[9], y = Plasmid_cor_2[9], color = Bacteria[9], shape = 'One'), show.legend = F, size = 2.5) +
  geom_segment(data = df, aes(x = 0, y = 0, xend = Metaphlan_cor_1[9], yend = Metaphlan_cor_2[9], color = Bacteria[9]), show.legend = T, lwd = 0.5) +
  geom_point(data = df, aes(x = Metaphlan_cor_1[9], y = Metaphlan_cor_2[9], color = Bacteria[9], shape = 'Two'), show.legend = F, size = 2.5) +
  geom_segment(data = df, aes(x = Plasmid_cor_1[9], y = Plasmid_cor_2[9], xend = Metaphlan_cor_1[9], yend = Metaphlan_cor_2[9], color = Bacteria[9]), show.legend = F, lwd = 0.3, lty = 2) +
  
  geom_segment(data = df, aes(x = 0, y = 0, xend = Plasmid_cor_1[10], yend = Plasmid_cor_2[10], color = Bacteria[10]), show.legend = T, lwd = 0.5) +
  geom_point(data = df, aes(x = Plasmid_cor_1[10], y = Plasmid_cor_2[10], color = Bacteria[10], shape = 'One'), show.legend = F, size = 2.5) +
  geom_segment(data = df, aes(x = 0, y = 0, xend = Metaphlan_cor_1[10], yend = Metaphlan_cor_2[10], color = Bacteria[10]), show.legend = T, lwd = 0.5) +
  geom_point(data = df, aes(x = Metaphlan_cor_1[10], y = Metaphlan_cor_2[10], color = Bacteria[10], shape = 'Two'), show.legend = F, size = 2.5) +
  geom_segment(data = df, aes(x = Plasmid_cor_1[10], y = Plasmid_cor_2[10], xend = Metaphlan_cor_1[10], yend = Metaphlan_cor_2[10], color = Bacteria[10]), show.legend = F, lwd = 0.3, lty = 2) +
  
  geom_segment(data = df, aes(x = 0, y = 0, xend = Plasmid_cor_1[11], yend = Plasmid_cor_2[11], color = Bacteria[11]), show.legend = T, lwd = 0.5) +
  geom_point(data = df, aes(x = Plasmid_cor_1[11], y = Plasmid_cor_2[11], color = Bacteria[11], shape = 'One'), show.legend = F, size = 2.5) +
  geom_segment(data = df, aes(x = 0, y = 0, xend = Metaphlan_cor_1[11], yend = Metaphlan_cor_2[11], color = Bacteria[11]), show.legend = T, lwd = 0.5) +
  geom_point(data = df, aes(x = Metaphlan_cor_1[11], y = Metaphlan_cor_2[11], color = Bacteria[11], shape = 'Two'), show.legend = F, size = 2.5) +
  geom_segment(data = df, aes(x = Plasmid_cor_1[11], y = Plasmid_cor_2[11], xend = Metaphlan_cor_1[11], yend = Metaphlan_cor_2[11], color = Bacteria[11]), show.legend = F, lwd = 0.3, lty = 2) +
  
  geom_segment(data = df, aes(x = 0, y = 0, xend = Plasmid_cor_1[12], yend = Plasmid_cor_2[12], color = Bacteria[12]), show.legend = T, lwd = 0.5) +
  geom_point(data = df, aes(x = Plasmid_cor_1[12], y = Plasmid_cor_2[12], color = Bacteria[12], shape = 'One'), show.legend = F, size = 2.5) +
  geom_segment(data = df, aes(x = 0, y = 0, xend = Metaphlan_cor_1[12], yend = Metaphlan_cor_2[12], color = Bacteria[12]), show.legend = T, lwd = 0.5) +
  geom_point(data = df, aes(x = Metaphlan_cor_1[12], y = Metaphlan_cor_2[12], color = Bacteria[12], shape = 'Two'), show.legend = F, size = 2.5) +
  geom_segment(data = df, aes(x = Plasmid_cor_1[12], y = Plasmid_cor_2[12], xend = Metaphlan_cor_1[12], yend = Metaphlan_cor_2[12], color = Bacteria[12]), show.legend = F, lwd = 0.3, lty = 2) +
  
  geom_segment(data = df, aes(x = 0, y = 0, xend = Plasmid_cor_1[13], yend = Plasmid_cor_2[13], color = Bacteria[13]), show.legend = T, lwd = 0.5) +
  geom_point(data = df, aes(x = Plasmid_cor_1[13], y = Plasmid_cor_2[13], color = Bacteria[13], shape = 'One'), show.legend = F, size = 2.5) +
  geom_segment(data = df, aes(x = 0, y = 0, xend = Metaphlan_cor_1[13], yend = Metaphlan_cor_2[13], color = Bacteria[13]), show.legend = T, lwd = 0.5) +
  geom_point(data = df, aes(x = Metaphlan_cor_1[13], y = Metaphlan_cor_2[13], color = Bacteria[13], shape = 'Two'), show.legend = F, size = 2.5) +
  geom_segment(data = df, aes(x = Plasmid_cor_1[13], y = Plasmid_cor_2[13], xend = Metaphlan_cor_1[13], yend = Metaphlan_cor_2[13], color = Bacteria[13]), show.legend = F, lwd = 0.3, lty = 2) +
  
  geom_segment(data = df, aes(x = 0, y = 0, xend = Plasmid_cor_1[14], yend = Plasmid_cor_2[14], color = Bacteria[14]), show.legend = T, lwd = 0.5) +
  geom_point(data = df, aes(x = Plasmid_cor_1[14], y = Plasmid_cor_2[14], color = Bacteria[14], shape = 'One'), show.legend = F, size = 2.5) +
  geom_segment(data = df, aes(x = 0, y = 0, xend = Metaphlan_cor_1[14], yend = Metaphlan_cor_2[14], color = Bacteria[14]), show.legend = T, lwd = 0.5) +
  geom_point(data = df, aes(x = Metaphlan_cor_1[14], y = Metaphlan_cor_2[14], color = Bacteria[14], shape = 'Two'), show.legend = F, size = 2.5) +
  geom_segment(data = df, aes(x = Plasmid_cor_1[14], y = Plasmid_cor_2[14], xend = Metaphlan_cor_1[14], yend = Metaphlan_cor_2[14], color = Bacteria[14]), show.legend = F, lwd = 0.3, lty = 2) +
  
  geom_segment(data = df, aes(x = 0, y = 0, xend = Plasmid_cor_1[15], yend = Plasmid_cor_2[15], color = Bacteria[15]), show.legend = T, lwd = 0.5) +
  geom_point(data = df, aes(x = Plasmid_cor_1[15], y = Plasmid_cor_2[15], color = Bacteria[15], shape = 'One'), show.legend = F, size = 2.5) +
  geom_segment(data = df, aes(x = 0, y = 0, xend = Metaphlan_cor_1[15], yend = Metaphlan_cor_2[15], color = Bacteria[15]), show.legend = T, lwd = 0.5) +
  geom_point(data = df, aes(x = Metaphlan_cor_1[15], y = Metaphlan_cor_2[15], color = Bacteria[15], shape = 'Two'), show.legend = F, size = 2.5) +
  geom_segment(data = df, aes(x = Plasmid_cor_1[15], y = Plasmid_cor_2[15], xend = Metaphlan_cor_1[15], yend = Metaphlan_cor_2[15], color = Bacteria[15]), show.legend = F, lwd = 0.3, lty = 2) +
  
  scale_color_manual(values = mycolors2) +
  scale_shape_manual(values = c('One' = 15,
                                'Two' = 17),
                     labels  = c('One' = 'Plasmid',
                                 'Two' = 'WGS')) +
  
  NULL
beta_plasWGS_plot

pdf('images/plasmid_beta_plasWGS_plot.pdf', paper = 'A4r', width = 29.7, height = 20)
beta_plasWGS_plot
dev.off()

gg_df1 <- data.frame(stringsAsFactors = F, Bacteria = df$Bacteria, Pearson = df$Tax_cor)
gg_df1 <- gg_df1[order(gg_df1$Pearson, decreasing = T),]

pdf('images/plasmid_beta_plasWGS_corr_tbl.pdf', paper = 'A4r', width = 29.7, height = 20)
ggtexttable(gg_df1, theme = ttheme(base_style = 'lBlack'), rows = NULL)
dev.off()

#####

shared_plasmids <- function(x) {
  df <- data.frame()
  lst <- list()
  for (i in 1:ncol(x)) {
    df <- data.frame(Share_by = i, Shared = nrow(x[which(rowSums(x > 0) >= i), ]))
    lst[[i]] <- df
  }
  return(do.call(rbind, lst))
}

shrd_plas <- shared_plasmids(WGS_counts)
hlines <- data.frame(stringsAsFactors = F, N = c(10, 45), Txt = c(shrd_plas$Shared[which(shrd_plas$Share_by == 10)], shrd_plas$Shared[which(shrd_plas$Share_by == 45)]))

meta_cont <- WGS_metadata[which(WGS_metadata$Condition == 'Control'),]
WGS_counts_cont <- WGS_counts[,which(colnames(WGS_counts) %in% meta_cont$Subject)]
shrd_plas_cont <- shared_plasmids(WGS_counts_cont)

meta_NOTcont <- WGS_metadata[which(WGS_metadata$Condition == 'Control'),]
WGS_counts_NOTcont <- WGS_counts[,which(colnames(WGS_counts) %in% meta_NOTcont$Subject)]
shrd_plas_NOTcont <- shared_plasmids(WGS_counts_NOTcont)

pdf('images/shared_plasmids.pdf', paper = 'A4', width = 20, height = 29.7)
p1 <- ggarrange(
  ggplot(shrd_plas, aes(x = Share_by, y = Shared)) +
    geom_bar(fill = '#1428a0', stat = 'identity') +
    geom_vline(data = hlines, aes(xintercept = N, y = Txt), color = 'red', lty = 2, lwd = 2) +
    annotate(geom = 'text', x = hlines$N[1] + 2,label = hlines$Txt[1], y = 800, color = 'red', size = 6) +
    annotate(geom = 'text', x = hlines$N[2] + 2,label = hlines$Txt[2], y = 800, color = 'red', size = 6) +
    annotate(geom = 'text', x = -1,label = "N. plasmids: 873", y = 0, color = 'red', size = 6, hjust = 0) +
    theme_classic() +
    coord_flip() +
    labs(x = 'Shared by N. individuals', y = 'Plasmids') +
    theme(text = element_text(size = 18)) +
    scale_x_continuous(breaks = seq(0,90, length.out = 7), trans = 'reverse') +
    scale_y_continuous(breaks = seq(0,1000, length.out = 5)) +
    NULL,
  ggplot() +theme_void(), ncol = 2, widths = c(1,1))
p1
dev.off()

#####

lst_shrd_plas <- data.frame(rwNames = rownames(WGS_counts)[which(rowSums(WGS_counts > 0) >= 45)], Shape_aes = 1)

rownames(WGS_metadata) <- WGS_metadata$Subject
lst_Control_CD <- rownames(WGS_metadata[which(WGS_metadata$Condition != 'UC'), ])

cnt_mtrx_45 <- WGS_counts[which(rowSums(WGS_counts > 0) >= 10), ]
cnt_mtrx_Con_CD <- cnt_mtrx_45[ ,which(names(cnt_mtrx_45) %in% lst_Control_CD)]

metadata_Con_CD <- WGS_metadata[which(WGS_metadata$Condition != 'UC'), ]
metadata_Con_CD$Condition <- relevel(metadata_Con_CD$Condition, ref = 'Control')

cnt_mtrx_Con_CD1 <- cnt_mtrx_Con_CD + 1

fullCountTable <- DESeqDataSetFromMatrix(
  countData = cnt_mtrx_Con_CD1,
  colData = metadata_Con_CD,
  design = ~ Condition)
fullCountTable

dds <- DESeq(fullCountTable)

res1 <- results(dds)

EnhancedVolcano::EnhancedVolcano(res1,
                                 lab = rownames(res1),
                                 x = 'log2FoldChange',
                                 y = 'pvalue')

Control_CD_df <- as.data.frame(res1)
Control_CD_df$yaxis <- -log10(Control_CD_df$padj)

Control_CD_df$Condition <- 'CD'

rm(cnt_mtrx_Con_CD, cnt_mtrx_Con_CD1, dds, fullCountTable, metadata_Con_CD, res1, lst_Control_CD)

###

lst_Control_UC <- rownames(WGS_metadata[which(WGS_metadata$Condition != 'CD'), ])

cnt_mtrx_Con_UC <- cnt_mtrx_45[ ,which(names(cnt_mtrx_45) %in% lst_Control_UC)]

metadata_Con_UC <- WGS_metadata[which(WGS_metadata$Condition != 'CD'), ]
metadata_Con_UC$Condition <- relevel(metadata_Con_UC$Condition, ref = 'Control')

cnt_mtrx_Con_UC1 <- cnt_mtrx_Con_UC + 1

fullCountTable <- DESeqDataSetFromMatrix(
  countData = cnt_mtrx_Con_UC1,
  colData = metadata_Con_UC,
  design = ~ Condition)
fullCountTable

dds <- DESeq(fullCountTable)

res1 <- results(dds)


EnhancedVolcano::EnhancedVolcano(res1,
                                 lab = rownames(res1),
                                 x = 'log2FoldChange',
                                 y = 'pvalue')

Control_UC_df <- as.data.frame(res1)
Control_UC_df$yaxis <- -log10(Control_UC_df$padj)

Control_UC_df$Condition <- 'UC'

rm(cnt_mtrx_Con_UC, cnt_mtrx_Con_UC1, dds, fullCountTable, metadata_Con_UC, res1, lst_Control_UC)

###

Control_CD_df$rwNames <- rownames(Control_CD_df)
Control_UC_df$rwNames <- rownames(Control_UC_df)

rownames(Control_CD_df) <- NULL
rownames(Control_UC_df) <- NULL

final_df <- rbind(Control_CD_df, Control_UC_df)
rm(Control_CD_df, Control_UC_df)

length(unique(final_df$rwNames[which(final_df$padj <= 1e-5)]))
length(unique(final_df$rwNames[which(final_df$padj <= 1e-5 & final_df$Condition == 'CD')]))
length(unique(final_df$rwNames[which(final_df$padj <= 1e-5 & final_df$Condition == 'UC')]))

-log10(0.0001)

neg_VCs <-          as.data.frame(final_df[which(final_df$yaxis > 5 & final_df$log2FoldChange > 2), ])
pos_VCs <-          as.data.frame(final_df[which(final_df$yaxis > 5 & final_df$log2FoldChange < -2), ])

neg_NOTstat_VCs <-  as.data.frame(final_df[which(final_df$yaxis < 5 & final_df$log2FoldChange > 2), ])
pos_NOTstat_VCs <-  as.data.frame(final_df[which(final_df$yaxis < 5 & final_df$log2FoldChange < -2), ])

rest_BSA <-             as.data.frame(final_df[which(final_df$log2FoldChange > -2 & final_df$log2FoldChange < 2), ])

neg_VCs$freq <- ifelse(duplicated(neg_VCs$rwNames), 'Dup', neg_VCs$Condition)
pos_VCs$freq <- ifelse(duplicated(pos_VCs$rwNames), 'Dup', pos_VCs$Condition)

neg_VCs <- neg_VCs[order(neg_VCs$freq, decreasing = F), ]
pos_VCs <- pos_VCs[order(pos_VCs$freq, decreasing = F), ]

neg_VCs <- neg_VCs[!duplicated(neg_VCs$rwNames), ]
pos_VCs <- pos_VCs[!duplicated(pos_VCs$rwNames), ]

neg_VCs$colr <- NA
neg_VCs$colr[which(neg_VCs$freq == 'Dup')] <- '#DD1E2F'
neg_VCs$colr[which(neg_VCs$freq == 'UC')] <- '#EBB035'
neg_VCs$colr[which(neg_VCs$freq == 'CD')] <- '#06A2CB'

pos_VCs$colr <- NA
pos_VCs$colr[which(pos_VCs$freq == 'Dup')] <- '#DD1E2F'
pos_VCs$colr[which(pos_VCs$freq == 'UC')] <- '#EBB035'
pos_VCs$colr[which(pos_VCs$freq == 'CD')] <- '#06A2CB'

neg_NOTstat_VCs$colr <- '#218559'
pos_NOTstat_VCs$colr <- '#218559'

rest_BSA$colr <- '#D0C6B1'

neg_VCs <- neg_VCs[, c(9, 2, 7, 11)]
pos_VCs <- pos_VCs[, c(9, 2, 7, 11)]

neg_NOTstat_VCs <- neg_NOTstat_VCs[, c(9, 2, 7, 10)]
pos_NOTstat_VCs <- pos_NOTstat_VCs[, c(9, 2, 7, 10)]

rest_BSA <- rest_BSA[, c(9, 2, 7, 10)]

colrsBSA <- rbind(neg_VCs, pos_VCs, neg_NOTstat_VCs, pos_NOTstat_VCs, rest_BSA)

colrsfinal_df <- colrsBSA[complete.cases(colrsBSA$yaxis), ]

colrsfinal_df$labels <- NA

colrsfinal_df$labels <- ifelse(colrsfinal_df$yaxis > 5 & colrsfinal_df$log2FoldChange <= -2.0 | 
                                 colrsfinal_df$yaxis > 5 & colrsfinal_df$log2FoldChange >=  2.0, final_df$rwName, NA)

colrsfinal_df$Conditions <- NA
colrsfinal_df$Conditions[which(colrsfinal_df$colr == '#DD1E2F')] <- 'Significant in UC and CD'
colrsfinal_df$Conditions[which(colrsfinal_df$colr == '#EBB035')] <- 'Significant in UC'
colrsfinal_df$Conditions[which(colrsfinal_df$colr == '#06A2CB')] <- 'Significant in CD'
colrsfinal_df$Conditions[which(colrsfinal_df$colr == '#218559')] <- 'Altered, but not significant'
colrsfinal_df$Conditions[which(colrsfinal_df$colr == '#D0C6B1')] <- 'Not altered'

colrsfinal_df <- merge(colrsfinal_df, lst_shrd_plas, all.x = T)
colrsfinal_df$Shape_aes[is.na(colrsfinal_df$Shape_aes)] <- '0'

colrsfinal_df <- colrsfinal_df[order(colrsfinal_df$yaxis, decreasing = T), ]

volc_plot_a <- ggplot(colrsfinal_df, aes(x = log2FoldChange, y = yaxis, fill = Conditions, shape = Shape_aes)) +
  geom_hline(yintercept = -log10(0.00001), linetype = 'dashed', alpha = 0.5) +
  geom_vline(xintercept = c(2,-2), linetype = 'dashed', alpha = 0.5) +
  geom_point(data = subset(colrsfinal_df, Conditions == 'Not altered'), size = 1.5, alpha = 0.75) +
  geom_point(data = subset(colrsfinal_df, Conditions == 'Altered, but not significant'), size = 2.5, alpha = 0.75) +
  geom_point(data = subset(colrsfinal_df, Conditions == 'Significant in UC'), size = 3.5, alpha = 0.65) +
  geom_point(data = subset(colrsfinal_df, Conditions == 'Significant in CD'), size = 3.5, alpha = 0.65) +
  
  theme_classic() +
  labs(x = 'Log2 fold change', y = '-Log10 P.adj value') +
  theme(legend.title =  element_blank(),  legend.position = 'bottom', text = element_text(size = 24),
        plot.margin = margin(0.1,0.1,0.1,0.1, 'cm')) +
  guides(fill = guide_legend(title.position = 'top', override.aes = list(size = 3.5, shape = 21))) +
  scale_shape_manual(values = c('1' = 22, '0' = 21)) +
  scale_fill_manual(values = c('Significant in UC and CD' = '#FF5412',
                               'Significant in UC' = cols_a[3],
                               'Significant in CD' = cols_a[2],
                               'Altered, but not significant' = '#FBF608',
                               'Not altered' = '#D0C6B1'), 
                    breaks = c('Significant in UC and CD',
                               'Significant in CD',
                               'Significant in UC',
                               'Altered, but not significant',
                               'Not altered')) +
  NULL
volc_plot_a

pdf('images/plasmid_coreVolcano_plot_new10orMore.pdf', paper = 'A4r', width = 29.7, height = 20)
volc_plot_a
dev.off()

###

eggNOG <- read.csv('input/query_seqs.fa.emapper.annotations', comment.char = '#', header = F, stringsAsFactors = F, na.strings = c('', ' ', NA), sep = '\t')
eggNOG$V22 <- gsub('Abc transporter', 'ABC transporter', eggNOG$V22)
eggNOG$Contig <- gsub('_[^_]*$', '', eggNOG$V1)
eggNOG$V22 <- gsub('\\(', '', eggNOG$V22)
eggNOG$V22 <- gsub('\\)', '', eggNOG$V22)
eggNOG_protFunc <- data.frame(stringsAsFactors = F, Protein_ID =eggNOG$V1, Func = eggNOG$V22, COG = eggNOG$V21)
eggNOG_protFunc$Protein_ID <- trimws(eggNOG_protFunc$Protein_ID)

CD_plas1 <- eggNOG[which(eggNOG$Contig == 'NODE_195_length_63930_cov_13.4714_ID_24111'),]
#CD_plas2 <- eggNOG[which(eggNOG$Contig == 'NODE_1332_length_17604_cov_54.9660_ID_62770'),]
#CD_plas3 <- eggNOG[which(eggNOG$Contig == 'NODE_13_length_146969_cov_13.273'),]
#CD_plas4 <- eggNOG[which(eggNOG$Contig == 'NODE_1297_length_8386_cov_17.6825'),]
#CD_plas5 <- eggNOG[which(eggNOG$Contig == 'NODE_1343_length_28896_cov_22.6186'),]
#CD_plas6 <- eggNOG[which(eggNOG$Contig == 'NODE_12313_length_3292_cov_17.7857_ID_200084'),]
#CD_plas7 <- eggNOG[which(eggNOG$Contig == 'NODE_1213_length_15292_cov_9.9751_ID_49344'),]
#CD_plas8 <- eggNOG[which(eggNOG$Contig == 'NODE_128_length_100930_cov_100.436'),]
#CD_plas9 <- eggNOG[which(eggNOG$Contig == 'NODE_129_length_54873_cov_363.8674_ID_44809'),]

###

blastp <- read.csv('input/blastp_prodPasolli_CardHomolModel_eval_-10.txt', header = F, stringsAsFactors = F, sep = '\t')
blastp <- blastp[order(blastp$V12, decreasing = T), ]
blastp <- blastp[!duplicated(blastp[1]), ]
blastp$n <- 1:nrow(blastp)

splt <- as.data.frame(stringr::str_split_fixed(blastp$V2, '\\|', 4))
colnames(splt)[2] <- 'Protein.Accession'
splt <- splt[,-c(1,3)]
splt <- splt[order(splt$Protein.Accession), ]
splt$n <- 1:nrow(splt)

arocodes <-  read.csv('input/aro_categories_index.csv', header = T, stringsAsFactors = F)
arocodes <- arocodes[,-c(2,4)]

mrg <- merge(splt, arocodes, all.x = T)

df1 <- data.frame(stringsAsFactors = F, n = mrg$n, Name = mrg$ARO.Category.Name)
tbl1 <- as.data.frame(table(df1$Name))
colnames(tbl1)[1] <- 'ARO.Category.Name'

mrg2 <- merge(mrg, tbl1, all.x = T)
mrg2 <- mrg2[order(mrg2$Freq, decreasing = F), ]

frst_occ <- mrg2[!duplicated(mrg2$n), ]

dups <- mrg2[duplicated(mrg2$n),]
dups <- dups[order(dups$Freq, decreasing = T), ]
dups <- dups[!duplicated(dups$Protein.Accession), ]
dups <- dups[,-c(3:5)]

mrg3 <- merge(frst_occ, dups, by = 'Protein.Accession', all.x = T)
mrg3$V4 <- as.character(mrg3$V4)
mrg3$ARO.Category.Name.y[is.na(mrg3$ARO.Category.Name.y)] <- mrg3$V4[is.na(mrg3$ARO.Category.Name.y)]
mrg3$ARO.Category.Name.x[is.na(mrg3$ARO.Category.Name.x)] <- mrg3$V4[is.na(mrg3$ARO.Category.Name.x)]

mrg3 <- mrg3[,-c(1,4:5)]

tbl2 <- as.data.frame(table(mrg3$ARO.Category.Name.x))
colnames(tbl2)[1] <- 'ARO.Category.Name.x'

mrg4 <- merge(mrg3, tbl2, all.x = T)

nr1 <- mrg4[!duplicated(mrg4$ARO.Category.Name.x), ]
sum(nr1$Freq)

nr1$ARO.Category.Name.x[which(nr1$V4 == 'rosB')] <- 'rosB'
nr1$ARO.Category.Name.y[which(nr1$V4 == 'rosB')] <- 'polymyxin resistance gene'

nr1$ARO.Category.Name.x[which(nr1$V4 == 'sav1866')] <- 'sav1866'
nr1$ARO.Category.Name.y[which(nr1$V4 == 'sav1866')] <- 'efflux pump conferring antibiotic resistance'
nr1$ARO.Category.Name.y[which(nr1$V4 == 'PmrA')] <- 'efflux pump conferring antibiotic resistance'
#nr1$Freq2[which(nr1$V4 == 'sav1866')] <- '13'

nr1$ARO.Category.Name.y[which(nr1$V4 == 'arnA')] <- 'polymyxin resistance gene'
nr1$ARO.Category.Name.y[which(nr1$V4 == 'PmrA')] <- 'polymyxin resistance gene'
#nr1$Freq2[which(nr1$V4 == 'PmrA')] <- '13'
nr1$ARO.Category.Name.y[which(nr1$V4 == 'PmrB')] <- 'polymyxin resistance gene'
nr1$ARO.Category.Name.y[which(nr1$V4 == 'phoP')] <- 'polymyxin resistance gene'

nr1$ARO.Category.Name.x[which(nr1$V4 == 'PvrR')] <- 'PvrR'
nr1$ARO.Category.Name.y[which(nr1$V4 == 'PvrR')] <- 'gene involved in self resistance to antibiotic'

nr1$ARO.Category.Name.y[which(nr1$V4 == 'cat')] <- 'chloramphenicol acetyltransferase'

nr1$ARO.Category.Name.y[which(nr1$ARO.Category.Name.y == 'macrolide resistance gene')] <- 'MLS resistance gene'
nr1$ARO.Category.Name.y[which(nr1$V4 == 'ErmD')] <- 'MLS resistance gene'
nr1$ARO.Category.Name.y[which(nr1$V4 == 'lsaE')] <- 'MLS resistance gene'

nr1$ARO.Category.Name.x[which(nr1$V4 == 'tetT')] <- 'tetracycline resistance gene'
nr1$ARO.Category.Name.y[which(nr1$V4 == 'tetT')] <- 'antibiotic target protection protein'

#nr1$Freq2 <- as.numeric(nr1$Freq2)

tbl3 <- as.data.frame(table(nr1$ARO.Category.Name.y))
colnames(tbl3)[1:2] <- c('ARO.Category.Name.y', 'Freq2')

nr1 <- merge(nr1, tbl3, by = 'ARO.Category.Name.y', all.x = T)

nr1 <- nr1[order(nr1$Freq, decreasing = F), ]
nr1 <- nr1[order(nr1$Freq2, decreasing = F), ]

nr1$ARO.Category.Name.y <- factor(nr1$ARO.Category.Name.y, levels = unique(nr1$ARO.Category.Name.y)[order(nr1$Freq2, decreasing = F)])

empty_bar <- 1

to_add <- data.frame( matrix(NA, empty_bar*nlevels(nr1$ARO.Category.Name.y), ncol(nr1)) )
colnames(to_add) <- colnames(nr1)
to_add$ARO.Category.Name.y <- rep(levels(nr1$ARO.Category.Name.y), each = empty_bar)
nr1 <- rbind(nr1, to_add)
nr1 <- nr1 %>% arrange(ARO.Category.Name.y)
nr1$id <- seq(1, nrow(nr1))

nr1_labels <- nr1

number_of_bar <- nrow(nr1_labels)
angle <-  90 - 360 * (nr1_labels$id-0.5) /number_of_bar
nr1_labels$hjust <- ifelse(angle < -90, 1, 0)
nr1_labels$angle <- ifelse(angle < -90, angle+180, angle)

my_colors <- as.vector(pals::alphabet(n = 18))
my_colors

# p1 <- ggplot(nr1, aes(x = as.factor(id), y = Freq)) +
#   geom_bar(stat = 'identity', aes(fill = ARO.Category.Name.y)) +
#   ylim(-100, 320) +
#   theme_minimal() +
#   theme(axis.text = element_blank(),
#         axis.title = element_blank(),
#         panel.grid = element_blank()
#         #        , plot.margin = unit(rep(-2,4), "cm")
#   ) +
#   coord_polar(start = 0) +
#   geom_text(data = nr1_labels, aes(x = id, y = Freq + 15, label = ARO.Category.Name.x, hjust = hjust),
#             color = "black", fontface = "bold",alpha = 0.6, size = 2.5, angle = nr1_labels$angle, inherit.aes = FALSE ) +
#   guides(fill = guide_legend(title = 'ARO Category', ncol = 1)) +
#   scale_fill_manual(values = my_colors) +
#   theme(legend.position = c(0,0.7)) +
#   NULL
# p1
# 
# pdf('ARO_plot.pdf', paper = 'A4r', width = 29.7, height = 20)
# p1
# dev.off()

p2 <- ggplot(nr1, aes(x = as.factor(id), y = Freq)) +
  ylim(0, 200) +
  geom_bar(stat = 'identity', aes(fill = ARO.Category.Name.y), color = 'black') +
  theme_classic() +
  coord_flip() +
  geom_text(data = nr1_labels, aes(y = Freq + 3, label = ARO.Category.Name.x, vjust = 'center', hjust = 'left'),
            color = "black", fontface = "bold", alpha = 0.6, size = 3.5) +
  guides(fill = guide_legend(title = 'ARO Category', nrow = 4, reverse = T, title.position = 'top')) +
  scale_fill_manual(values = my_colors) +
  theme(legend.position = 'bottom', legend.direction = 'horizontal',
        axis.text.y = element_blank(), axis.ticks.y = element_blank(), axis.line.y = element_blank()) +
  labs(x = '', y = 'Gene frequency') +
  NULL
p2

pdf('images/ARO_plot_linear.pdf', paper = 'A4r', width = 29.7, height = 20)
p2
dev.off()

#####

cdhit <- read.csv('input/cdhit_prod_0.7.clstr', header = F, stringsAsFactors = F, sep = '\t')
cdhit$Cluster <- ifelse(grepl('Cluster', cdhit$V1), gsub('>', '', cdhit$V1), NA)

cdhit$Cluster2 <- cdhit %>% fill(Cluster)
cdhit <- cdhit[,c(4)]
cdhit <- cdhit[,c(2,3)]
cdhit <- cdhit[complete.cases(cdhit$V2), ]

splt <- as.data.frame(stringr::str_split_fixed(cdhit$V2, ',', 2))
splt$V1 <- gsub('aa', '', splt$V1)
splt$V2 <- gsub('>', '', splt$V2)

splt2 <- as.data.frame(stringr::str_split_fixed(splt$V2, '\\.\\.\\.', 2))

df <- data.frame(stringsAsFactors = F, Cluster = cdhit$Cluster, Contig = splt2$V1, Length = splt$V1)

tbl <- as.data.frame(table(df$Cluster))
tbl <- tbl[which(tbl$Freq > 1),]

df <- df[which(df$Cluster %in% tbl$Var1), ]
rm(cdhit, splt, splt2, tbl)

df$Length <- as.numeric(as.character(df$Length))
df$Cluster <- as.character(df$Cluster)

df <- df[complete.cases(df),]

splt <- as.data.frame(stringr::str_split_fixed(df$Contig, '_', 9))

splt$length <- ifelse(grepl('length', splt$V3), as.numeric(as.character(splt$V4)), NA)
splt$length[is.na(splt$length)] <- ifelse(grepl('length', splt$V4[is.na(splt$length)]), as.numeric(as.character(splt$V5[is.na(splt$length)])), NA)

df$Contig_length <- splt$length
df$Gene_length <- df$Length * 3
df$Length <- NULL

df$Protein_ID <- df$Contig
df$Contig_ID <- gsub('_[^_]*$', '', df$Contig)
df$Contig <- NULL

df$Contig_ID <- trimws(df$Contig_ID)
df$Protein_ID <- trimws(df$Protein_ID)

rm(splt)

###
#Type II secretion

func_check <- eggNOG[grepl('Type II', eggNOG$V22, ignore.case = T),]
func_check <- func_check[grepl('secretion', func_check$V22, ignore.case = T),]

eggNOG_protFunc_contig <- eggNOG_protFunc
eggNOG_protFunc_contig$Contig <- gsub('_[^_]*$', '', eggNOG_protFunc_contig$Protein_ID)

typeIIsecret <- eggNOG_protFunc_contig[which(eggNOG_protFunc_contig$Contig %in% func_check$Contig),]
typeIIsecret$Protein_ID <- trimws(typeIIsecret$Protein_ID)

table(typeIIsecret$Protein_ID %in% df$Protein_ID)

typeIIsecret <- merge(typeIIsecret, df, all = T)
lst <- unique(typeIIsecret$Contig[!is.na(typeIIsecret$Contig)])
typeIIsecret <- typeIIsecret[which(typeIIsecret$Contig_ID %in% lst),]

tbl_typeIIsecret <- as.data.frame(table(typeIIsecret$Cluster, typeIIsecret$Func))
tbl_typeIIsecret <- tbl_typeIIsecret[which(tbl_typeIIsecret$Freq > 0),]
tbl_typeIIsecret <- tbl_typeIIsecret[order(tbl_typeIIsecret$Freq, decreasing = T),]


###

WGS_counts$Contig_ID <- row.names(WGS_counts)
lng_counts <- melt(WGS_counts, id.vars = 'Contig_ID')
colnames(lng_counts)[2:3] <- c('Subject', 'Count')

sub_count_meta <- data.frame(stringsAsFactors = F, Subject = WGS_metadata$Subject, Condition = WGS_metadata$Condition, WGS_counts = WGS_metadata$WGS_counts)

lng_counts <- merge(lng_counts, sub_count_meta, all = T)

lng_counts$Contig_ID <- trimws(lng_counts$Contig_ID)

table(df$Contig_ID %in% lng_counts$Contig_ID)

df2 <- merge(df, lng_counts, all = T)

df2$reads_per_geneLen_perMill <- ifelse(df2$Count > 0, (df2$Count / df2$Gene_length) / (df2$WGS_counts / 1000000), 0)
df2 <- df2[complete.cases(df2),]

df2$Condition <- factor(df2$Condition, levels = c('Control', 'CD', 'UC'))
df2$Protein_ID <- trimws(df2$Protein_ID)

eggNOG_protFunc_nr <- eggNOG_protFunc[complete.cases(eggNOG_protFunc),]
df_rd_PerLen_PerMill_withFunc <- merge(df2, eggNOG_protFunc, by = 'Protein_ID', all.x = T)

df_rd_PerLen_PerMill_withFunc_comp <- df_rd_PerLen_PerMill_withFunc[complete.cases(df_rd_PerLen_PerMill_withFunc),]
df_rd_PerLen_PerMill_withFunc_comp <- df_rd_PerLen_PerMill_withFunc_comp[order(df_rd_PerLen_PerMill_withFunc_comp$reads_per_geneLen_perMill, decreasing = T),]
df_rd_PerLen_PerMill_withFunc_comp <- df_rd_PerLen_PerMill_withFunc_comp[!duplicated(df_rd_PerLen_PerMill_withFunc_comp[6,11]),]

#####

r1 <- rownames(cnts_Cntrl[which(rowSums(cnts_Cntrl > 0) >0),])
r2 <- rownames(cnts_CD[which(rowSums(cnts_CD > 0) >0),])
r3 <- rownames(cnts_UC[which(rowSums(cnts_UC > 0) >0),])

write.csv(r1, 'input/Control_lst.csv', row.names = F)
write.csv(r2, 'input/CD_lst.csv', row.names = F)
write.csv(r3, 'input/UC_lst.csv', row.names = F)

#Take these outputs and make scaled venn diagram - easiest option is: http://www.biovenn.nl/

#####

agg_mean_COG <- aggregate(df_rd_PerLen_PerMill_withFunc$reads_per_geneLen_perMill, by = list(df_rd_PerLen_PerMill_withFunc$Func, df_rd_PerLen_PerMill_withFunc$Subject, df_rd_PerLen_PerMill_withFunc$Condition, df_rd_PerLen_PerMill_withFunc$Cluster), FUN = sum)
stats_COG <- as.data.frame(compare_means(x ~ Group.3, group.by = 'Group.4', data = agg_mean_COG, p.adjust.method = 'bonferroni'))

stats_COG_signif <- stats_COG[which(stats_COG$p.adj <= 0.05),]

stats_COG_signif_funcs <- agg_mean_COG[which(agg_mean_COG$Group.4 %in% stats_COG_signif$Group.4),]

tbl_func <- as.data.frame(table(stats_COG_signif_funcs$Group.1))

###

nr_stats_COG_signif_funcs <- stats_COG_signif_funcs[!duplicated(stats_COG_signif_funcs[c(1,4)]),]
nr_stats_COG_signif_funcs <- nr_stats_COG_signif_funcs[,-c(2:3,5)]

stats_COG_signif_mrg <- merge(stats_COG_signif, nr_stats_COG_signif_funcs, all.x = T)

stats_COG_signif_mrg <- stats_COG_signif_mrg[,c(10,3,4,6)]
stats_COG_signif_mrg <- stats_COG_signif_mrg[!duplicated(stats_COG_signif_mrg$Group.1),]
stats_COG_signif_mrg <- stats_COG_signif_mrg[complete.cases(stats_COG_signif_mrg),]
stats_COG_signif_mrg <- stats_COG_signif_mrg[order(stats_COG_signif_mrg$p.adj),]
colnames(stats_COG_signif_mrg) <- c('EggNOG\nfunction', 'Group.1', 'Group.2', 'Bonferroni\nadj. p-value')

stats_COG_signif_mrg$`EggNOG\nfunction` <- gsub("Catalyzes the attachment of serine to tRNASer. Is also able to aminoacylate tRNASec with serine, to form the misacylated tRNA L-seryl-tRNASec, which will be further converted into selenocysteinyl-tRNASec", "Catalyzes the attachment of serine to tRNASer", stats_COG_signif_mrg$`EggNOG\nfunction`) 

pdf('images/ggtxttbl_allStatSigFuncs.pdf', paper = 'A4', width = 20, height = 29.7)
ggtexttable(stats_COG_signif_mrg, rows = NULL, theme = ttheme('lBlack'))
dev.off()

###

stats_COG_signif_funcs$Group.1 <- gsub('system,', 'system', stats_COG_signif_funcs$Group.1)
stats_COG_signif_funcs <- stats_COG_signif_funcs[!grepl('Psort', stats_COG_signif_funcs$Group.1),]
stats_COG_signif_funcs$Group.1 <- gsub('peptidase U32', 'Peptidase U32', ignore.case = F, stats_COG_signif_funcs$Group.1)
stats_COG_signif_funcs$Group.1 <- gsub('COG COG0534 ', '', ignore.case = F, stats_COG_signif_funcs$Group.1)

stats_COG_signif_funcs2 <- aggregate(stats_COG_signif_funcs$x, by = list(stats_COG_signif_funcs$Group.1, stats_COG_signif_funcs$Group.2, stats_COG_signif_funcs$Group.3, stats_COG_signif_funcs$Group.4), FUN = sum) 

tbl_func2 <- as.data.frame(table(stats_COG_signif_funcs2$Group.1))

funcs_of_int <- c('ABC transporter', 
                  'ABC-type multidrug transport system ATPase and permease', 
                  'Na -driven multidrug efflux pump', 
                  'DegT/DnrJ/EryC1/StrS aminotransferase family', 
                  'L-fucose isomerase, C-terminal domain', 
                  'MobA MobL family protein', 
                  'Seryl-tRNA synthetase N-terminal domain',
                  'Sporulation initiation inhibitor protein Soj')

stats_COG_signif_funcs3 <- stats_COG_signif_funcs2[which(stats_COG_signif_funcs2$Group.1 %in% funcs_of_int),]

ggplot(stats_COG_signif_funcs3, aes(x = Group.3, y = x)) +
  geom_boxplot(aes(fill = Group.3)) +
  theme_classic() +
  facet_wrap(Group.1 ~ ., scales = 'free_y') +
  #scale_y_log10() +
  NULL

#####

agg_mean_COG <- aggregate(df_rd_PerLen_PerMill_withFunc$reads_per_geneLen_perMill, by = list(df_rd_PerLen_PerMill_withFunc$Func, df_rd_PerLen_PerMill_withFunc$Subject, df_rd_PerLen_PerMill_withFunc$Condition, df_rd_PerLen_PerMill_withFunc$Cluster), FUN = mean)
stats_COG <- as.data.frame(compare_means(x ~ Group.3, group.by = 'Group.4', data = agg_mean_COG, p.adjust.method = 'bonferroni'))

stats_COG_signif <- stats_COG[which(stats_COG$p.adj <= 0.05),]

stats_COG_signif_funcs <- agg_mean_COG[which(agg_mean_COG$Group.4 %in% stats_COG_signif$Group.4),]

tbl_func <- as.data.frame(table(stats_COG_signif_funcs$Group.1))

funcs_of_int <- c('Produces ATP from ADP in the presence of a proton gradient across the membrane. The catalytic sites are hosted primarily by the beta subunits',
                  'ABC transporter',
                  'ABC-type multidrug transport system, ATPase and permease',
                  'Cellulose biosynthesis protein BcsQ',
                  'Sporulation initiation inhibitor protein Soj',
                  'MobA MobL family protein')

stats_COG_signif_funcs2 <- stats_COG_signif_funcs[which(stats_COG_signif_funcs$Group.1 %in% funcs_of_int),]

stats_COG_signif_funcs2$Group.1 <- gsub(', ATPase and permease', '', stats_COG_signif_funcs2$Group.1)
stats_COG_signif_funcs2$Group.1 <- gsub('Produces ATP from ADP in the presence of a proton gradient across the membrane. The catalytic sites are hosted primarily by the beta subunits', 'ATPase subunit beta', stats_COG_signif_funcs2$Group.1) 

plot_mean <- aggregate(stats_COG_signif_funcs2$x, by = list(stats_COG_signif_funcs2$Group.3, stats_COG_signif_funcs2$Group.1), FUN = mean)
plot_sd <- aggregate(stats_COG_signif_funcs2$x, by = list(stats_COG_signif_funcs2$Group.3, stats_COG_signif_funcs2$Group.1), FUN = sd)
plot_mean$sd <- plot_sd$x

plot_mean$Group.1 <- factor(plot_mean$Group.1, levels = c('Control', 'CD', 'UC'))
plot_mean$Group.2 <- factor(plot_mean$Group.2, levels = c('ATPase subunit beta', 'ABC transporter', 'ABC-type multidrug transport system', 
                                                          'MobA MobL family protein', 'Cellulose biosynthesis protein BcsQ', 'Sporulation initiation inhibitor protein Soj'))

pdf('images/cherryPicked_functions_signif_different.pdf', paper = 'A4r', width = 29.7, height = 20)
ggarrange(ggplot() + theme_void(), 
          ggplot(plot_mean, aes(x = Group.2, y = x)) +
            geom_errorbar(aes(ymin = x - 0.001, ymax = x + sd, group = Group.1), position = position_dodge(0.9), width = 0.25) +
            geom_bar(aes(fill = Group.1), stat = 'identity', position = 'dodge') +
            theme_classic() +
            scale_y_continuous(limits = c(0,0.45)) +
            scale_fill_manual(values = cols_a) +
            labs(x = '', y = 'Reads per gene length per million reads') +
            theme(text = element_text(size = 18),
                  axis.text.x = element_text(angle = 20, hjust = 1),
                  legend.position = 'none'),
          ncol = 1, heights = c(1,5))
dev.off()

#####

WGS_metadata$Diversity <- vegan::diversity(t(WGS_counts), index = 'shannon')
WGS_metadata$Evenness <- WGS_metadata$Diversity/log(specnumber(t(WGS_counts)))
WGS_metadata$Richness <- rarefy(t(WGS_counts), min(rowSums(t(WGS_counts))))

WGS_metadata$Condition <- factor(WGS_metadata$Condition, levels = c('Control', 'CD', 'UC'))

WGS_metadata$Status[is.na(WGS_metadata$Status)] <- 'NonIBD'
WGS_metadata$Status <- gsub('NonIBD', 'Non IBD', WGS_metadata$Status)

WGS_metadata$Status <- factor(WGS_metadata$Status, levels = c('Non IBD', 'Mild', 'Moderate', 'Severe', 'Remission' ))

stat_tbl <- as.data.frame(compare_means(formula = Diversity ~ Status, data = WGS_metadata, p.adjust.method = 'bonferroni'))
stat_tbl <- stat_tbl[,c(2,3,5)]
colnames(stat_tbl)[1:2] <- c('Group.1', 'Group.2')

pdf('images/ggtxttbl_IBSstatus_signif.pdf', paper = 'A4r', width = 29.7, height = 20)
ggtexttable(stat_tbl, theme = ttheme('lBlack'))
dev.off()

###

iIBD_counts <- read.csv('input/iIBD_cst_counts.csv', check.names = F, stringsAsFactors = F, row.names = 1)
iIBD_metadata <- read.csv('input/iIBD_metadata.csv', stringsAsFactors = F, row.names = 1)
iIBD_metadata <- iIBD_metadata[match(colnames(iIBD_counts), rownames(iIBD_metadata)),]

iIBD_metadata$Diversity <- diversity(t(iIBD_counts), index = 'shannon')
iIBD_metadata$Evenness <- iIBD_metadata$Diversity/log(specnumber(t(iIBD_counts)))
iIBD_metadata$Richness <- rarefy(t(iIBD_counts), min(rowSums(t(iIBD_counts))))

iIBD_metadata$Status <- gsub('NonIBD', 'Non IBD', iIBD_metadata$Status)

iIBD_metadata$Status <- factor(iIBD_metadata$Status, levels = c('Non IBD', 'Mild', 'Severe'))

stat_tbl2 <- as.data.frame(compare_means(formula = Diversity ~ Status, data = iIBD_metadata, p.adjust.method = 'bonferroni'))
stat_tbl2 <- stat_tbl2[,c(2,3,5)]
colnames(stat_tbl2)[1:2] <- c('Group.1', 'Group.2')

pdf('images/ggtxttbl_IBSstatus_signif_iIBD.pdf', paper = 'A4r', width = 29.7, height = 20)
ggtexttable(stat_tbl2, theme = ttheme('lBlack'))
dev.off()

###

WGS_headers <- read.csv('input/WGS_headers.txt', sep = '>', header = F, stringsAsFactors = F)
WGS_headers <- as.data.frame(stringr::str_split_fixed(WGS_headers$V2, '_', 8))

agg_WGS_headers <- as.data.frame(table(WGS_headers$V2))
colnames(agg_WGS_headers) <- c('Subject', 'WGS_3k_contigs')

WGS_metadata <- merge(WGS_metadata, agg_WGS_headers, all.x = T)

voidPlot <- ggplot() + theme_void()
p1 <- ggplot(WGS_metadata, aes(x = WGS_3k_contigs, y = Richness)) +
  geom_smooth(aes(colour = Condition), method = 'lm', lwd = 2) +
  geom_point(aes(fill = Condition, shape = Status), size = 4, colour = 'black', alpha = 0.8, show.legend = F) +
  theme_classic() +
  scale_x_continuous(trans = 'log10', labels = scales::comma) +
  scale_y_continuous(trans = 'log10') +
  labs(x = 'WGS richness', y = 'Plasmid richness', shape = '') +
  guides(colour = F, fill = F) +
  scale_color_manual(values = cols_a) +
  scale_fill_manual(values = cols_a) +
  theme(text = element_text(size = 20)) +
  scale_shape_manual(values = c('Non IBD' = 21, 'Remission' = 22, 'Mild' = 25, 'Moderate' = 24)) +
  NULL
p1

pdf('images/Richness_linearModel_plot.pdf', paper = 'A4r', height = 20, width = 29.7)
ggarrange(voidPlot,p1,
widths = c(1,3), nrow = 1)
dev.off()

###

NODE_195_length_63930_cov_13.4714_ID_24111

cnt_mtrx_bioMark <- WGS_counts[which(rownames(WGS_counts) == 'NODE_195_length_63930_cov_13.4714_ID_24111'),]
cnt_mtrx_bioMark$Biomarker <- rownames(cnt_mtrx_bioMark)
cnt_mtrx_bioMark <- melt(cnt_mtrx_bioMark)

nwMeta <- data.frame(stringsAsFactors = F, variable = WGS_metadata$Subject, Condition = WGS_metadata$Condition)

cnt_mtrx_bioMark <- merge(cnt_mtrx_bioMark, nwMeta, all.x = T)
cnt_mtrx_bioMark_control <- cnt_mtrx_bioMark[which(cnt_mtrx_bioMark$Condition == 'Control'),]
cnt_mtrx_bioMark_cd <- cnt_mtrx_bioMark[which(cnt_mtrx_bioMark$Condition == 'CD'),]
cnt_mtrx_bioMark_uc <- cnt_mtrx_bioMark[which(cnt_mtrx_bioMark$Condition == 'UC'),]

df_chi <- data.frame(stringsAsFactors = F,
                     rbind( data.frame(cbind(Condition = rep('Control', 2), as.data.frame(table(cnt_mtrx_bioMark_control$value > 0)))),
                            data.frame(cbind(Condition = rep('CD', 2), as.data.frame(table(cnt_mtrx_bioMark_cd$value > 0)))),
                            data.frame(cbind(Condition = rep('UC', 2), as.data.frame(table(cnt_mtrx_bioMark_uc$value > 0)))) ))

mtrx_chi <- acast(data = df_chi, formula = Condition ~ Var1, value.var = 'Freq')

chisq.test(mtrx_chi)$expected #above 5 so not fisher's exact test
chisq.test(mtrx_chi)

#####
