# Supplementary material for: Metagenomic assembled plasmids of the human microbiome vary across disease cohorts
Source: Sci Rep. 2022 Jun 2;12:9212. doi: 10.1038/s41598-022-13313-y (PMC9163076; doi:10.1038/s41598-022-13313-y)
Supplement: Supplementary file 2 — Supplementary Information 2. [file 41598_2022_13313_MOESM2_ESM.zip › Supplementary_Data/input/accessions_NTdb_plasmids.txt]

CP016200.1
CP024700.1
CP024705.1
CP024731.1
CP012891.1
AB254848.1
AF051917.1
AF270044.1
AJ296103.1
AP017321.1
AY121857.1
CP015643.1
CP016158.1
CP016857.2
CP017429.1
CP017431.1
CP022094.2
CP026963.1
CP029661.1
CP030382.1
CP030388.1
CP030400.1
CP030407.1
CP030420.1
CP030429.1
CP030435.1
CP030448.1
CP030453.1
CP030456.1
CP030468.1
CP030491.1
CP030502.1
CP030507.1
CP030538.1
CP030554.1
CP030573.1
CP030581.1
CP030600.1
CP030609.1
CP030612.1
CP030618.1
CP030631.1
CP030636.1
CP030639.1
CP030648.1
CP030651.1
CP030685.1
CP030697.1
CP030705.1
CP031669.1
CP031672.1
CP040866.1
CP040869.1
CP042009.1
CP042047.1
CP043303.1
CP047321.1
FM207042.1
FR714928.1
GQ900396.1
GQ900412.1
GQ900464.1
HQ170520.3
LC219424.1
LR735439.1
LT963440.1
LT963441.1
MH090915.1
MH251945.1
MH251946.1
MH251947.1
U15783.1
U50077.1
U81980.1
Z37964.1
KX467254.1
CP046397.1
FN394966.1
AY092027.1
CP022252.1
LT963438.1
LT963442.1
LT992457.1
M33479.1
M37889.1
AB982225.1
AB982226.1
AF019140.1
AJ888003.1
AP006718.1
CP000258.1
CP002148.1
CP003981.1
CP010404.1
CP013617.1
CP014374.1
CP014379.1
CP014390.1
CP014395.1
CP014400.1
CP014405.1
CP014417.1
CP014446.1
CP019565.1
CP025398.1
CP027424.1
CP029165.1
CP029648.1
CP030487.1
CP030526.1
CP033783.1
CP033816.1
CP035541.1
CP038851.1
CP039158.1
CP039165.1
CP040620.1
CP047322.1
CP047816.1
CP047819.1
CP047825.1
CP047832.1
DQ088624.1
EU350090.1
GQ900393.1
GQ900431.1
GU562624.1
HE579068.1
HF583292.1
HG380317.1
JF968542.1
JF968543.1
KF831357.1
KX011076.1
LC086373.1
LR130514.1
LR735438.1
LT571451.1
LT614820.1
M12730.1
M13761.1
M17990.1
M19652.1
MH423311.1
MH423312.1
MH423313.1
MN216340.1
MN251855.1
MN251856.1
MN251857.1
MN251858.1
MN251859.1
MN251860.1
U82607.1
LN853074.1
LN852955.1
DQ659147.1
FP929038.1
FP929042.1
FP929043.1
LR699005.1
LR216060.1
CP021591.1
MF807214.1
HG796843.1
LN852762.1
HG796786.1
LN852761.1
LM996856.1
LM997025.1
LM997242.1
LN852756.1
CP000270.1
CP000503.1
CP008760.1
CP010781.1
CP031555.1
LR134533.1
AJ242476.2
CP000421.1
HM050421.1
HG796346.1
AF177167.1
LN853234.1
HG796342.1
LN852754.1
CP003032.1
LN853226.1
HG796335.1
LN852911.1
KP691636.1
KP691640.1
KP691641.1
HG796328.1
HG796326.1
LN852747.1
AB713428.1
AP009246.1
AP017616.1
AP022655.1
CP000973.1
CP006634.1
CP008718.1
CP010172.1
CP010878.1
CP011140.1
CP011432.1
CP012629.1
CP015142.1
CP016041.1
CP018208.1
CP018941.1
CP018966.1
CP019648.1
CP023824.1
CP023832.1
CP023833.1
CP023855.1
CP030114.1
CP030189.1
CP030333.1
CP031657.1
CP033161.1
CP033765.1
CP033851.1
CP034387.1
CP035324.1
CP035473.1
CP035481.1
CP035724.1
CP038795.1
CP039858.1
CP040271.1
CP041450.1
CP041958.1
CP045285.1
CP048316.1
CP049106.1
CP050383.1
DQ311641.1
DQ995352.1
HG941720.1
JX238443.1
JX238447.1
JX238458.1
JX566767.1
KT693143.1
KT693144.1
KT693145.1
LC056560.1
LC438464.1
LM996766.1
LN852909.1
LR130566.1
LT795116.1
LT985232.1
LT985240.1
LT985255.1
LT985285.1
MN689939.1
CP018942.1
CP018972.1
CP018980.1
CP018996.1
CP019024.1
CP036207.1
CP044963.1
CP048336.1
JX238442.1
JX238455.1
LC056155.1
LC056172.1
LC056195.1
MG800340.1
CP008717.1
CP023652.1
AB646744.1
AP019728.1
AP022663.1
CP021589.1
CP021596.1
CP021612.1
FP929061.1
AJ242478.2
AY312235.1
CP000420.1
LN852743.1
AP019724.1
LR594546.1
HG796791.1
LN853046.1
FP929046.1
CP021599.1
HG796777.1
CP018939.1
CP021628.1
CP041397.1
LN853322.1
CP005983.1
CP019984.1
LN853661.1
CP021600.1
HG796297.1
LN853652.1
CP034742.1
CP034743.1
AF503772.1
AJ223161.1
CP002492.1
CP021161.1
CP022487.1
CP031028.1
MF807213.1
CP021583.1
CP012459.1
CP019975.1
CP021617.1
LN853086.1
CP036548.1
KJ830768.1
LN852704.1
CP020550.1
CP020552.1
HG796774.1
LN852888.1
HG796795.1
CP003140.1
CP016493.1
CP017411.1
CP018328.1
CP021458.1
CP021482.1
CP031213.1
CP040737.1
CP040739.1
CP045183.1
CP046039.1
LN898145.1
LN853057.1
LN852884.1
CP036554.1
HG796779.1
CP007063.1
CP013123.1
AP019823.1
AP019831.1
AP019840.1
AP019845.1
AP019846.1
CP001685.1
CP002796.1
HG796267.1
LN852865.1
KJ830769.1
AM263037.1
LN853243.1
LC229233.1
EU685104.1
CP032309.1
LR134113.1
LR135232.1
LR135360.1
CP036543.1
LN852993.1
CP000426.1
CP016691.1
AJ239049.2
CP017245.1
HG796775.1
LN853373.1
LN852988.1
CP021702.1
CP021705.1
KY886451.1
U02482.2
EU818711.2
HG796769.1
CP034117.1
CP041667.1
CP043867.1
CP002124.1
CP009364.1
CP009997.1
CP033076.1
CP048323.1
CP048328.1
LR134306.1
CP005288.1
CP009681.1
CP012011.1
CP012012.1
CP012013.1
CP012015.1
CP012018.1
CP016073.1
CP022893.1
CP022894.1
CP022903.1
CP022904.1
CP022905.1
CP032682.1
CP033865.1
LS483301.1
LS483316.1
LS483319.1
MH587576.1
FP929034.1
AP010890.1
CP002286.1
CP011965.1
CP034089.1
CP040235.1
CP001106.1
CP039381.1
CP030777.1
AB304512.1
AF128883.1
AP004832.1
AP015013.1
AP018924.1
AP020314.1
AP020319.1
BX571858.1
CP002115.1
CP010941.1
CP012971.1
CP012973.1
CP012980.1
CP013229.1
CP015818.1
CP017681.1
CP019564.1
CP019575.1
CP020355.1
CP021142.1
CP022719.1
CP022721.1
CP024999.1
CP029083.1
CP031887.1
CP042287.1
CP043844.1
CP043911.1
CP043915.1
CP043917.1
CP047783.1
CP047812.1
CP047827.1
CP047829.1
CP047838.1
CP047844.1
CP047846.1
CP047852.1
GQ900392.1
GQ900397.1
GQ900413.1
GQ900424.1
GQ900425.1
GQ900467.1
GQ900475.1
LC377537.1
LC377539.1
LR130510.1
LT963437.1
MH785247.1
MH785254.1
FP929062.1
AB125341.3
CP012874.1
AP007281.1
CP000705.1
CP002844.1
CP006011.1
CP006603.1
CP011024.1
CP014786.1
CP015408.2
CP027805.1
CP029613.1
CP029615.1
CP030089.1
CP035790.1
CP041676.1
CP045049.1
CP045240.1
LN906634.1
CP012801.1
FP929044.1
FP929059.1
CP045833.1
GU479466.1
LT591899.1
LT591912.1
CP002843.1
CP003122.1
CP006776.1
CP006805.1
CP013651.1
CP032620.1
CP044230.1
LR134266.1
LR134285.1
LS483444.1
AE015929.1
AP019721.1
CP000029.1
CP009046.1
CP010942.1
CP013943.1
CP014119.1
CP014132.1
CP018842.1
CP020463.1
CP022247.1
CP024408.1
CP024437.1
CP028282.1
CP030246.1
CP033782.1
CP034111.1
CP034115.1
CP035288.1
CP035643.1
CP040864.1
CP040867.1
CP040868.1
CP043777.1
CP043781.1
CP043784.1
CP043788.1
CP043792.1
CP043796.1
CP043801.1
CP043804.1
CP043841.1
CP043845.1
CP043847.1
CP045648.1
HG813242.1
LR134536.1
LR735421.1
LR735429.1
LR735432.1
LR735434.1
LR735437.1
LR735440.1
LT571449.1
AP018378.1
AP018382.1
AP018386.1
AP019854.1
CP002441.1
CP020416.2
CP034033.1
CP043813.1
CP043817.1
CP043872.1
LT591902.1
LT591906.1
LT592148.1
LT592164.1
AP022661.1
CP032820.1
CP036556.1
CP041231.1
CR626928.1
AP019533.1
AP019630.1
AP019634.1
AP022628.1
CP007546.1
CP010512.1
CP012999.1
CP020817.1
CP021851.1
CP026975.1
CP027986.1
CP032916.1
CP034769.1
CP035633.1
CP035738.1
CP037919.1
CP038471.1
CP043511.1
CP046618.1
CP050320.1
CP021561.1
CP022465.2
CP020452.2
CP028150.1
CP011531.1
CP013020.1
CP043529.1
AP017373.1
CP045924.1
AE014295.3
AP022868.1
CP000605.1
CP002794.1
CP006741.1
CP011964.1
CP013673.1
CP019596.1
CP021392.1
CP021559.1
CP023199.1
CP026999.1
CP046514.1
AP012327.1
AP014658.1
CP006716.1
CP010413.1
CP010453.1
CP021388.1
CP021389.1
CP021553.1
CP021554.1
CP021555.1
CP040931.1
LN824140.1
AM884334.1
CP000057.2
CP002277.1
CP031236.1
CP031239.1
FQ312002.1
FQ312006.1
KU551309.1
KU551311.1
KU551312.1
KU551313.1
KU551314.1
KU551315.1
KU551316.1
KU551320.1
KU551323.1
KU551327.1
KU551331.1
KU551333.1
KU551336.1
KU551337.1
KU551339.1
LN908249.1
CP001104.1
AP006841.1
CP011073.1
CP012706.1
CP036550.1
CP036555.1
CP043610.1
CR626927.1
FQ312004.1
LN877293.1
LR699011.1
FP929045.1
LR699017.1
CP002544.1
LT906459.1
CP041626.1
CP048433.1
LR027880.1
CP021578.1
CP024960.1
CP040348.1
LR699016.1
CP000139.1
CP017803.1
CP000678.1
CP041230.1
