# Supplementary material for: Metagenomic assembled plasmids of the human microbiome vary across disease cohorts
Source: Sci Rep. 2022 Jun 2;12:9212. doi: 10.1038/s41598-022-13313-y (PMC9163076; doi:10.1038/s41598-022-13313-y)
Supplement: Supplementary file 2 — Supplementary Information 2. [file 41598_2022_13313_MOESM2_ESM.zip › Supplementary_Data/input/aro_categories_index.csv]

Protein Accession	DNA Accession	ARO Category Name	ARO Accession
296245050	HM036080	aminoglycoside resistance gene	ARO:3000104
296245050	HM036080	antibiotic inactivation enzyme	ARO:3000557
410301	L06156	aminoglycoside resistance gene	ARO:3000104
410301	L06156	antibiotic inactivation enzyme	ARO:3000557
1244712	U41471	aminoglycoside resistance gene	ARO:3000104
1244712	U41471	antibiotic inactivation enzyme	ARO:3000557
444893738	AL123456	aminoglycoside resistance gene	ARO:3000104
444893738	AL123456	antibiotic inactivation enzyme	ARO:3000557
1813571	U72743	aminoglycoside resistance gene	ARO:3000104
1813571	U72743	antibiotic inactivation enzyme	ARO:3000557
440200	U04610	aminoglycoside resistance gene	ARO:3000104
440200	U04610	antibiotic inactivation enzyme	ARO:3000557
150958	L06157	aminoglycoside resistance gene	ARO:3000104
150958	L06157	antibiotic inactivation enzyme	ARO:3000557
18958401	AF355189	aminoglycoside resistance gene	ARO:3000104
18958401	AF355189	antibiotic inactivation enzyme	ARO:3000557
30141367	AJ511268	aminoglycoside resistance gene	ARO:3000104
30141367	AJ511268	antibiotic inactivation enzyme	ARO:3000557
38490045	AY458224	aminoglycoside resistance gene	ARO:3000104
38490045	AY458224	antibiotic inactivation enzyme	ARO:3000557
45944	X13543	aminoglycoside resistance gene	ARO:3000104
45944	X13543	antibiotic inactivation enzyme	ARO:3000557
152812	M97172	aminoglycoside resistance gene	ARO:3000104
152812	M97172	antibiotic inactivation enzyme	ARO:3000557
45770	X54723	aminoglycoside resistance gene	ARO:3000104
45770	X54723	antibiotic inactivation enzyme	ARO:3000557
45266	X55652	aminoglycoside resistance gene	ARO:3000104
45266	X55652	antibiotic inactivation enzyme	ARO:3000557
150954	L06160	aminoglycoside resistance gene	ARO:3000104
150954	L06160	antibiotic inactivation enzyme	ARO:3000557
150956	L06161	aminoglycoside resistance gene	ARO:3000104
150956	L06161	antibiotic inactivation enzyme	ARO:3000557
40876	X01385	aminoglycoside resistance gene	ARO:3000104
40876	X01385	antibiotic inactivation enzyme	ARO:3000557
149875	M55427	aminoglycoside resistance gene	ARO:3000104
149875	M55427	antibiotic inactivation enzyme	ARO:3000557
157412102	NC_009838	aminoglycoside resistance gene	ARO:3000104
157412102	NC_009838	antibiotic inactivation enzyme	ARO:3000557
153134	M22999	aminoglycoside resistance gene	ARO:3000104
153134	M22999	antibiotic inactivation enzyme	ARO:3000557
295164	M55426	aminoglycoside resistance gene	ARO:3000104
295164	M55426	antibiotic inactivation enzyme	ARO:3000557
5002505	AB028210	aminoglycoside resistance gene	ARO:3000104
5002505	AB028210	antibiotic inactivation enzyme	ARO:3000557
13447419	AF263519	aminoglycoside resistance gene	ARO:3000104
13447419	AF263519	antibiotic inactivation enzyme	ARO:3000557
208879772	EU118148	aminoglycoside resistance gene	ARO:3000104
208879772	EU118148	antibiotic inactivation enzyme	ARO:3000557
37653302	AJ584652	aminoglycoside resistance gene	ARO:3000104
37653302	AJ584652	antibiotic inactivation enzyme	ARO:3000557
110350563	AM283489	aminoglycoside resistance gene	ARO:3000104
110350563	AM283489	antibiotic inactivation enzyme	ARO:3000557
148767761	EF614235	aminoglycoside resistance gene	ARO:3000104
148767761	EF614235	antibiotic inactivation enzyme	ARO:3000557
374282205	JN596280	aminoglycoside resistance gene	ARO:3000104
374282205	JN596280	antibiotic inactivation enzyme	ARO:3000557
31096288	AY289608	aminoglycoside resistance gene	ARO:3000104
31096288	AY289608	antibiotic inactivation enzyme	ARO:3000557
150872	M18967	aminoglycoside resistance gene	ARO:3000104
150872	M18967	antibiotic inactivation enzyme	ARO:3000557
16764963	NC_003197	aminoglycoside resistance gene	ARO:3000104
16764963	NC_003197	antibiotic inactivation enzyme	ARO:3000557
44886071	AB119105	aminoglycoside resistance gene	ARO:3000104
44886071	AB119105	antibiotic inactivation enzyme	ARO:3000557
46092530	AB104852	aminoglycoside resistance gene	ARO:3000104
46092530	AB104852	antibiotic inactivation enzyme	ARO:3000557
238773821	AB462903	aminoglycoside resistance gene	ARO:3000104
238773821	AB462903	antibiotic inactivation enzyme	ARO:3000557
208436667	EU886977	aminoglycoside resistance gene	ARO:3000104
208436667	EU886977	antibiotic inactivation enzyme	ARO:3000557
BAM46120.1	AB709942	aminoglycoside resistance gene	ARO:3000104
BAM46120.1	AB709942	antibiotic inactivation enzyme	ARO:3000557
565411207	AB894482	aminoglycoside resistance gene	ARO:3000104
565411207	AB894482	antibiotic inactivation enzyme	ARO:3000557
AAX54878.1	AY954726	aminoglycoside resistance gene	ARO:3000104
AAX54878.1	AY954726	antibiotic inactivation enzyme	ARO:3000557
AAT74613.1	AY660529.1	aminoglycoside resistance gene	ARO:3000104
AAT74613.1	AY660529.1	antibiotic inactivation enzyme	ARO:3000557
1389801	U59183	aminoglycoside resistance gene	ARO:3000104
1389801	U59183	antibiotic inactivation enzyme	ARO:3000557
24209689	AY136758	aminoglycoside resistance gene	ARO:3000104
24209689	AY136758	antibiotic inactivation enzyme	ARO:3000557
240114399	FJ854362	aminoglycoside resistance gene	ARO:3000104
240114399	FJ854362	antibiotic inactivation enzyme	ARO:3000557
17386063	AF445082	aminoglycoside resistance gene	ARO:3000104
17386063	AF445082	antibiotic inactivation enzyme	ARO:3000557
4105087	AF043381	aminoglycoside resistance gene	ARO:3000104
4105087	AF043381	antibiotic inactivation enzyme	ARO:3000557
83367092	DQ303918	aminoglycoside resistance gene	ARO:3000104
83367092	DQ303918	antibiotic inactivation enzyme	ARO:3000557
83367092	DQ303918	fluoroquinolone resistance gene	ARO:3000102
219816578	FJ503047	aminoglycoside resistance gene	ARO:3000104
219816578	FJ503047	antibiotic inactivation enzyme	ARO:3000557
44886010	AB164230	aminoglycoside resistance gene	ARO:3000104
44886010	AB164230	antibiotic inactivation enzyme	ARO:3000557
156186328	EU085533	aminoglycoside resistance gene	ARO:3000104
156186328	EU085533	antibiotic inactivation enzyme	ARO:3000557
152814	M94066	aminoglycoside resistance gene	ARO:3000104
152814	M94066	antibiotic inactivation enzyme	ARO:3000557
32470427	NC_005024	aminoglycoside resistance gene	ARO:3000104
32470427	NC_005024	antibiotic inactivation enzyme	ARO:3000557
42415	X55353	aminoglycoside resistance gene	ARO:3000104
42415	X55353	antibiotic inactivation enzyme	ARO:3000557
455437	L09246	aminoglycoside resistance gene	ARO:3000104
455437	L09246	antibiotic inactivation enzyme	ARO:3000557
547387	L29044	aminoglycoside resistance gene	ARO:3000104
547387	L29044	antibiotic inactivation enzyme	ARO:3000557
414576	L12710	aminoglycoside resistance gene	ARO:3000104
414576	L12710	antibiotic inactivation enzyme	ARO:3000557
22203990	AY123251	aminoglycoside resistance gene	ARO:3000104
22203990	AY123251	antibiotic inactivation enzyme	ARO:3000557
150951	L06163	aminoglycoside resistance gene	ARO:3000104
150951	L06163	antibiotic inactivation enzyme	ARO:3000557
5670199	AF162771	aminoglycoside resistance gene	ARO:3000104
5670199	AF162771	antibiotic inactivation enzyme	ARO:3000557
AGL46466.1	KC543497.1	aminoglycoside resistance gene	ARO:3000104
AGL46466.1	KC543497.1	antibiotic inactivation enzyme	ARO:3000557
46367058	AJ584700	aminoglycoside resistance gene	ARO:3000104
46367058	AJ584700	antibiotic inactivation enzyme	ARO:3000557
46367060	AJ584701	aminoglycoside resistance gene	ARO:3000104
46367060	AJ584701	antibiotic inactivation enzyme	ARO:3000557
547389	L29045	aminoglycoside resistance gene	ARO:3000104
547389	L29045	antibiotic inactivation enzyme	ARO:3000557
847647	L29510	aminoglycoside resistance gene	ARO:3000104
847647	L29510	antibiotic inactivation enzyme	ARO:3000557
14485643	AF337947	aminoglycoside resistance gene	ARO:3000104
14485643	AF337947	antibiotic inactivation enzyme	ARO:3000557
3126909	AF047556	aminoglycoside resistance gene	ARO:3000104
3126909	AF047556	antibiotic inactivation enzyme	ARO:3000557
2909805	AF031326	aminoglycoside resistance gene	ARO:3000104
2909805	AF031326	antibiotic inactivation enzyme	ARO:3000557
2909807	AF031327	aminoglycoside resistance gene	ARO:3000104
2909807	AF031327	antibiotic inactivation enzyme	ARO:3000557
47826688	AB116646	aminoglycoside resistance gene	ARO:3000104
47826688	AB116646	antibiotic inactivation enzyme	ARO:3000557
2909809	AF031328	aminoglycoside resistance gene	ARO:3000104
2909809	AF031328	antibiotic inactivation enzyme	ARO:3000557
2909811	AF031329	aminoglycoside resistance gene	ARO:3000104
2909811	AF031329	antibiotic inactivation enzyme	ARO:3000557
2909813	AF031330	aminoglycoside resistance gene	ARO:3000104
2909813	AF031330	antibiotic inactivation enzyme	ARO:3000557
2909815	AF031331	aminoglycoside resistance gene	ARO:3000104
2909815	AF031331	antibiotic inactivation enzyme	ARO:3000557
2909817	AF031332	aminoglycoside resistance gene	ARO:3000104
2909817	AF031332	antibiotic inactivation enzyme	ARO:3000557
6102604	AF144880	aminoglycoside resistance gene	ARO:3000104
6102604	AF144880	antibiotic inactivation enzyme	ARO:3000557
5821733	AF140221	aminoglycoside resistance gene	ARO:3000104
5821733	AF140221	antibiotic inactivation enzyme	ARO:3000557
51832349	AY712687	aminoglycoside resistance gene	ARO:3000104
51832349	AY712687	antibiotic inactivation enzyme	ARO:3000557
169797528	NC_010410	aminoglycoside resistance gene	ARO:3000104
169797528	NC_010410	antibiotic inactivation enzyme	ARO:3000557
54300648	AY758206	aminoglycoside resistance gene	ARO:3000104
54300648	AY758206	antibiotic inactivation enzyme	ARO:3000557
213492188	FJ381668	aminoglycoside resistance gene	ARO:3000104
213492188	FJ381668	antibiotic inactivation enzyme	ARO:3000557
695212960	NG_036525	aminoglycoside resistance gene	ARO:3000104
695212960	NG_036525	antibiotic inactivation enzyme	ARO:3000557
60219175	AJ884726	aminoglycoside resistance gene	ARO:3000104
60219175	AJ884726	antibiotic inactivation enzyme	ARO:3000557
88911243	DQ393783	aminoglycoside resistance gene	ARO:3000104
88911243	DQ393783	antibiotic inactivation enzyme	ARO:3000557
193409925	EU675686	aminoglycoside resistance gene	ARO:3000104
193409925	EU675686	antibiotic inactivation enzyme	ARO:3000557
217385886	FJ460181	aminoglycoside resistance gene	ARO:3000104
217385886	FJ460181	antibiotic inactivation enzyme	ARO:3000557
6752465	AF156486	aminoglycoside resistance gene	ARO:3000104
6752465	AF156486	antibiotic inactivation enzyme	ARO:3000557
27368135	AY171244	aminoglycoside resistance gene	ARO:3000104
27368135	AY171244	antibiotic inactivation enzyme	ARO:3000557
115565000	AM261837	aminoglycoside resistance gene	ARO:3000104
115565000	AM261837	antibiotic inactivation enzyme	ARO:3000557
51011758	AJ809407	aminoglycoside resistance gene	ARO:3000104
51011758	AJ809407	antibiotic inactivation enzyme	ARO:3000557
110348466	DQ677333	aminoglycoside resistance gene	ARO:3000104
110348466	DQ677333	antibiotic inactivation enzyme	ARO:3000557
356596546	CP003022	aminoglycoside resistance gene	ARO:3000104
356596546	CP003022	antibiotic inactivation enzyme	ARO:3000557
3088618	AF047479	aminoglycoside resistance gene	ARO:3000104
3088618	AF047479	antibiotic inactivation enzyme	ARO:3000557
25044851	AY138986	aminoglycoside resistance gene	ARO:3000104
25044851	AY138986	antibiotic inactivation enzyme	ARO:3000557
6578524	AF137361	aminoglycoside resistance gene	ARO:3000104
6578524	AF137361	antibiotic inactivation enzyme	ARO:3000557
88853436	AM087411	aminoglycoside resistance gene	ARO:3000104
88853436	AM087411	antibiotic inactivation enzyme	ARO:3000557
88853419	AM087405	aminoglycoside resistance gene	ARO:3000104
88853419	AM087405	antibiotic inactivation enzyme	ARO:3000557
38141873	AB114632	aminoglycoside resistance gene	ARO:3000104
38141873	AB114632	antibiotic inactivation enzyme	ARO:3000557
24209741	AY139603	aminoglycoside resistance gene	ARO:3000104
24209741	AY139603	antibiotic inactivation enzyme	ARO:3000557
110084170	DQ390458	aminoglycoside resistance gene	ARO:3000104
110084170	DQ390458	antibiotic inactivation enzyme	ARO:3000557
2635124	AL009126	aminoglycoside resistance gene	ARO:3000104
2635124	AL009126	antibiotic inactivation enzyme	ARO:3000557
66864118	AB204810	efflux pump conferring antibiotic resistance	ARO:3000159
215482849	NC_011595	efflux pump conferring antibiotic resistance	ARO:3000159
5419925	AJ133121	antibiotic inactivation enzyme	ARO:3000557
5419925	AJ133121	beta-lactam resistance gene	ARO:3000129
9294816	AF180952	antibiotic inactivation enzyme	ARO:3000557
9294816	AF180952	beta-lactam resistance gene	ARO:3000129
9294828	AF180958	antibiotic inactivation enzyme	ARO:3000557
9294828	AF180958	beta-lactam resistance gene	ARO:3000129
145281842	EF504260	antibiotic inactivation enzyme	ARO:3000557
145281842	EF504260	beta-lactam resistance gene	ARO:3000129
433285821	HE819401	antibiotic inactivation enzyme	ARO:3000557
433285821	HE819401	beta-lactam resistance gene	ARO:3000129
110611191	DQ679966	beta-lactam resistance gene	ARO:3000129
110611191	DQ679966	chloramphenicol resistance gene	ARO:3000398
110611191	DQ679966	efflux pump conferring antibiotic resistance	ARO:3000159
110611191	DQ679966	fluoroquinolone resistance gene	ARO:3000102
110611191	DQ679966	rifampin resistance gene	ARO:3000383
110611191	DQ679966	tetracycline resistance gene	ARO:3000472
110611192	DQ679966	beta-lactam resistance gene	ARO:3000129
110611192	DQ679966	chloramphenicol resistance gene	ARO:3000398
110611192	DQ679966	efflux pump conferring antibiotic resistance	ARO:3000159
110611192	DQ679966	fluoroquinolone resistance gene	ARO:3000102
110611192	DQ679966	rifampin resistance gene	ARO:3000383
110611192	DQ679966	tetracycline resistance gene	ARO:3000472
388478505	NC_007779	aminoglycoside resistance gene	ARO:3000104
388478505	NC_007779	efflux pump conferring antibiotic resistance	ARO:3000159
1789665	U00096	beta-lactam resistance gene	ARO:3000129
1789665	U00096	efflux pump conferring antibiotic resistance	ARO:3000159
1789665	U00096	fluoroquinolone resistance gene	ARO:3000102
1789666	U00096	beta-lactam resistance gene	ARO:3000129
1789666	U00096	efflux pump conferring antibiotic resistance	ARO:3000159
1789666	U00096	fluoroquinolone resistance gene	ARO:3000102
1789664	U00096	beta-lactam resistance gene	ARO:3000129
1789664	U00096	chloramphenicol resistance gene	ARO:3000398
1789664	U00096	efflux pump conferring antibiotic resistance	ARO:3000159
1789664	U00096	fluoroquinolone resistance gene	ARO:3000102
1789664	U00096	gene modulating antibiotic efflux	ARO:3000451
1789664	U00096	rifampin resistance gene	ARO:3000383
1789664	U00096	tetracycline resistance gene	ARO:3000472
4827075	U58495	antibiotic inactivation enzyme	ARO:3000557
4827075	U58495	beta-lactam resistance gene	ARO:3000129
359952868	JN848330	antibiotic inactivation enzyme	ARO:3000557
359952868	JN848330	beta-lactam resistance gene	ARO:3000129
407731536	JX440355	antibiotic inactivation enzyme	ARO:3000557
407731536	JX440355	beta-lactam resistance gene	ARO:3000129
433285823	HE819402	antibiotic inactivation enzyme	ARO:3000557
433285823	HE819402	beta-lactam resistance gene	ARO:3000129
407731532	JX440354	antibiotic inactivation enzyme	ARO:3000557
407731532	JX440354	beta-lactam resistance gene	ARO:3000129
407731540	JX440356	antibiotic inactivation enzyme	ARO:3000557
407731540	JX440356	beta-lactam resistance gene	ARO:3000129
397174613	AB737978	antibiotic inactivation enzyme	ARO:3000557
397174613	AB737978	beta-lactam resistance gene	ARO:3000129
595583479	KF992026	antibiotic inactivation enzyme	ARO:3000557
595583479	KF992026	beta-lactam resistance gene	ARO:3000129
595583487	KF992028	antibiotic inactivation enzyme	ARO:3000557
595583487	KF992028	beta-lactam resistance gene	ARO:3000129
595583490	KF992029	antibiotic inactivation enzyme	ARO:3000557
595583490	KF992029	beta-lactam resistance gene	ARO:3000129
113207876	AM076977	antibiotic inactivation enzyme	ARO:3000557
113207876	AM076977	beta-lactam resistance gene	ARO:3000129
558605697	KF526117	antibiotic inactivation enzyme	ARO:3000557
558605697	KF526117	beta-lactam resistance gene	ARO:3000129
558605699	KF526118	antibiotic inactivation enzyme	ARO:3000557
558605699	KF526118	beta-lactam resistance gene	ARO:3000129
595583483	KF992027	antibiotic inactivation enzyme	ARO:3000557
595583483	KF992027	beta-lactam resistance gene	ARO:3000129
536624019	KF515536	antibiotic inactivation enzyme	ARO:3000557
536624019	KF515536	beta-lactam resistance gene	ARO:3000129
591542929	KJ207207	antibiotic inactivation enzyme	ARO:3000557
591542929	KJ207207	beta-lactam resistance gene	ARO:3000129
591542943	KJ207208	antibiotic inactivation enzyme	ARO:3000557
591542943	KJ207208	beta-lactam resistance gene	ARO:3000129
591542960	KJ207209	antibiotic inactivation enzyme	ARO:3000557
591542960	KJ207209	beta-lactam resistance gene	ARO:3000129
591542912	KJ207206	antibiotic inactivation enzyme	ARO:3000557
591542912	KJ207206	beta-lactam resistance gene	ARO:3000129
698174156	KM087832	antibiotic inactivation enzyme	ARO:3000557
698174156	KM087832	beta-lactam resistance gene	ARO:3000129
119362095	EF125013	antibiotic inactivation enzyme	ARO:3000557
119362095	EF125013	beta-lactam resistance gene	ARO:3000129
698174158	KM087833	antibiotic inactivation enzyme	ARO:3000557
698174158	KM087833	beta-lactam resistance gene	ARO:3000129
698174178	KM087843	antibiotic inactivation enzyme	ARO:3000557
698174178	KM087843	beta-lactam resistance gene	ARO:3000129
698174162	KM087835	antibiotic inactivation enzyme	ARO:3000557
698174162	KM087835	beta-lactam resistance gene	ARO:3000129
693581979	LC004922	antibiotic inactivation enzyme	ARO:3000557
693581979	LC004922	beta-lactam resistance gene	ARO:3000129
752115651	KM926621	antibiotic inactivation enzyme	ARO:3000557
752115651	KM926621	beta-lactam resistance gene	ARO:3000129
752115664	KM926622	antibiotic inactivation enzyme	ARO:3000557
752115664	KM926622	beta-lactam resistance gene	ARO:3000129
167485371	EU427302	antibiotic inactivation enzyme	ARO:3000557
167485371	EU427302	beta-lactam resistance gene	ARO:3000129
210061219	FJ237369	antibiotic inactivation enzyme	ARO:3000557
210061219	FJ237369	beta-lactam resistance gene	ARO:3000129
210061213	FJ237366	antibiotic inactivation enzyme	ARO:3000557
210061213	FJ237366	beta-lactam resistance gene	ARO:3000129
210061217	FJ237368	antibiotic inactivation enzyme	ARO:3000557
210061217	FJ237368	beta-lactam resistance gene	ARO:3000129
337730155	HQ693810	antibiotic inactivation enzyme	ARO:3000557
337730155	HQ693810	beta-lactam resistance gene	ARO:3000129
215483397	NC_011595	efflux pump conferring antibiotic resistance	ARO:3000159
215483397	NC_011595	tetracycline resistance gene	ARO:3000472
215483398	NC_011595	efflux pump conferring antibiotic resistance	ARO:3000159
215483398	NC_011595	tetracycline resistance gene	ARO:3000472
388534892	CP003583	efflux pump conferring antibiotic resistance	ARO:3000159
388534892	CP003583	tetracycline resistance gene	ARO:3000472
169633158	NC_010400	efflux pump conferring antibiotic resistance	ARO:3000159
169633158	NC_010400	fluoroquinolone resistance gene	ARO:3000102
169633158	NC_010400	tetracycline resistance gene	ARO:3000472
169633157	NC_010400	efflux pump conferring antibiotic resistance	ARO:3000159
169633157	NC_010400	fluoroquinolone resistance gene	ARO:3000102
169633157	NC_010400	tetracycline resistance gene	ARO:3000472
169795308	NC_010410	efflux pump conferring antibiotic resistance	ARO:3000159
169795308	NC_010410	fluoroquinolone resistance gene	ARO:3000102
169795308	NC_010410	tetracycline resistance gene	ARO:3000472
213157677	NC_011586	aminocoumarin resistance gene	ARO:3000477
213157677	NC_011586	beta-lactam resistance gene	ARO:3000129
213157677	NC_011586	chloramphenicol resistance gene	ARO:3000398
213157677	NC_011586	efflux pump conferring antibiotic resistance	ARO:3000159
213157677	NC_011586	fluoroquinolone resistance gene	ARO:3000102
213157677	NC_011586	lincosamide resistance gene	ARO:3000241
213157677	NC_011586	macrolide resistance gene	ARO:3000315
213157677	NC_011586	rifampin resistance gene	ARO:3000383
213157677	NC_011586	tetracycline resistance gene	ARO:3000472
213157677	NC_011586	trimethoprim resistance gene	ARO:3001217
60207557	AY769962	aminocoumarin resistance gene	ARO:3000477
60207557	AY769962	beta-lactam resistance gene	ARO:3000129
60207557	AY769962	chloramphenicol resistance gene	ARO:3000398
60207557	AY769962	efflux pump conferring antibiotic resistance	ARO:3000159
60207557	AY769962	fluoroquinolone resistance gene	ARO:3000102
60207557	AY769962	lincosamide resistance gene	ARO:3000241
60207557	AY769962	macrolide resistance gene	ARO:3000315
60207557	AY769962	rifampin resistance gene	ARO:3000383
60207557	AY769962	tetracycline resistance gene	ARO:3000472
60207557	AY769962	trimethoprim resistance gene	ARO:3001217
60207558	AY769962	aminocoumarin resistance gene	ARO:3000477
60207558	AY769962	beta-lactam resistance gene	ARO:3000129
60207558	AY769962	chloramphenicol resistance gene	ARO:3000398
60207558	AY769962	efflux pump conferring antibiotic resistance	ARO:3000159
60207558	AY769962	fluoroquinolone resistance gene	ARO:3000102
60207558	AY769962	lincosamide resistance gene	ARO:3000241
60207558	AY769962	macrolide resistance gene	ARO:3000315
60207558	AY769962	rifampin resistance gene	ARO:3000383
60207558	AY769962	tetracycline resistance gene	ARO:3000472
60207558	AY769962	trimethoprim resistance gene	ARO:3001217
541905543	KF147862	aminocoumarin resistance gene	ARO:3000477
541905543	KF147862	beta-lactam resistance gene	ARO:3000129
541905543	KF147862	chloramphenicol resistance gene	ARO:3000398
541905543	KF147862	efflux pump conferring antibiotic resistance	ARO:3000159
541905543	KF147862	fluoroquinolone resistance gene	ARO:3000102
541905543	KF147862	gene modulating antibiotic efflux	ARO:3000451
541905543	KF147862	lincosamide resistance gene	ARO:3000241
541905543	KF147862	macrolide resistance gene	ARO:3000315
541905543	KF147862	rifampin resistance gene	ARO:3000383
541905543	KF147862	tetracycline resistance gene	ARO:3000472
541905543	KF147862	trimethoprim resistance gene	ARO:3001217
306485917	HM440348	efflux pump conferring antibiotic resistance	ARO:3000159
306485917	HM440348	gene modulating antibiotic efflux	ARO:3000451
306485917	HM440348	tetracycline resistance gene	ARO:3000472
306485918	HM440348	efflux pump conferring antibiotic resistance	ARO:3000159
306485918	HM440348	gene modulating antibiotic efflux	ARO:3000451
306485918	HM440348	tetracycline resistance gene	ARO:3000472
2992469	U14748	antibiotic inactivation enzyme	ARO:3000557
2992469	U14748	beta-lactam resistance gene	ARO:3000129
606839	U10250	antibiotic inactivation enzyme	ARO:3000557
606839	U10250	beta-lactam resistance gene	ARO:3000129
198447194	AM998375	antibiotic inactivation enzyme	ARO:3000557
198447194	AM998375	beta-lactam resistance gene	ARO:3000129
15597215	NC_002516	aminoglycoside resistance gene	ARO:3000104
15597215	NC_002516	efflux pump conferring antibiotic resistance	ARO:3000159
15597214	NC_002516	aminoglycoside resistance gene	ARO:3000104
15597214	NC_002516	efflux pump conferring antibiotic resistance	ARO:3000159
45481	X04555	aminoglycoside resistance gene	ARO:3000104
45481	X04555	antibiotic inactivation enzyme	ARO:3000557
310697969	AF453998	aminoglycoside resistance gene	ARO:3000104
310697969	AF453998	antibiotic inactivation enzyme	ARO:3000557
29378569	EF540343	aminoglycoside resistance gene	ARO:3000104
29378569	EF540343	antibiotic inactivation enzyme	ARO:3000557
151028	M98270	aminoglycoside resistance gene	ARO:3000104
151028	M98270	antibiotic inactivation enzyme	ARO:3000557
30171089	AY114142	aminoglycoside resistance gene	ARO:3000104
30171089	AY114142	antibiotic inactivation enzyme	ARO:3000557
571046704	NC_023287	aminoglycoside resistance gene	ARO:3000104
571046704	NC_023287	antibiotic inactivation enzyme	ARO:3000557
299469424	FN594949	aminoglycoside resistance gene	ARO:3000104
299469424	FN594949	antibiotic inactivation enzyme	ARO:3000557
407810257	JX560992	aminoglycoside resistance gene	ARO:3000104
407810257	JX560992	antibiotic inactivation enzyme	ARO:3000557
61104771	AY939911	aminoglycoside resistance gene	ARO:3000104
61104771	AY939911	antibiotic inactivation enzyme	ARO:3000557
540366962	CP004067	aminoglycoside resistance gene	ARO:3000104
540366962	CP004067	antibiotic inactivation enzyme	ARO:3000557
14485642	AF337947	aminoglycoside resistance gene	ARO:3000104
14485642	AF337947	antibiotic inactivation enzyme	ARO:3000557
1854639	U51479	aminoglycoside resistance gene	ARO:3000104
1854639	U51479	antibiotic inactivation enzyme	ARO:3000557
3080755	AF016483	aminoglycoside resistance gene	ARO:3000104
3080755	AF016483	antibiotic inactivation enzyme	ARO:3000557
47078	X53527	aminoglycoside resistance gene	ARO:3000104
47078	X53527	antibiotic inactivation enzyme	ARO:3000557
38259411	BX664015	aminoglycoside resistance gene	ARO:3000104
38259411	BX664015	antibiotic inactivation enzyme	ARO:3000557
32455906	NC_004973	aminoglycoside resistance gene	ARO:3000104
32455906	NC_004973	antibiotic inactivation enzyme	ARO:3000557
294757	M20305	aminoglycoside resistance gene	ARO:3000104
294757	M20305	antibiotic inactivation enzyme	ARO:3000557
84993818	DQ336355	aminoglycoside resistance gene	ARO:3000104
84993818	DQ336355	antibiotic inactivation enzyme	ARO:3000557
953191	X90856	aminoglycoside resistance gene	ARO:3000104
953191	X90856	antibiotic inactivation enzyme	ARO:3000557
312191071	HQ424460	aminoglycoside resistance gene	ARO:3000104
312191071	HQ424460	antibiotic inactivation enzyme	ARO:3000557
540366974	CP004067	aminoglycoside resistance gene	ARO:3000104
540366974	CP004067	antibiotic inactivation enzyme	ARO:3000557
39414	X03364	aminoglycoside resistance gene	ARO:3000104
39414	X03364	antibiotic inactivation enzyme	ARO:3000557
153161	K00432	aminoglycoside resistance gene	ARO:3000104
153161	K00432	antibiotic inactivation enzyme	ARO:3000557
153435	M22126	aminoglycoside resistance gene	ARO:3000104
153435	M22126	antibiotic inactivation enzyme	ARO:3000557
244649	S81599	aminoglycoside resistance gene	ARO:3000104
244649	S81599	antibiotic inactivation enzyme	ARO:3000557
AGI04227.1	470266717	aminoglycoside resistance gene	ARO:3000104
AGI04227.1	470266717	antibiotic inactivation enzyme	ARO:3000557
38663	X07753	aminoglycoside resistance gene	ARO:3000104
38663	X07753	antibiotic inactivation enzyme	ARO:3000557
144187	M29953	aminoglycoside resistance gene	ARO:3000104
144187	M29953	antibiotic inactivation enzyme	ARO:3000557
40923	V01499	aminoglycoside resistance gene	ARO:3000104
40923	V01499	antibiotic inactivation enzyme	ARO:3000557
439727	X74325	aminoglycoside resistance gene	ARO:3000104
439727	X74325	antibiotic inactivation enzyme	ARO:3000557
49263	Y00459	aminoglycoside resistance gene	ARO:3000104
49263	Y00459	antibiotic inactivation enzyme	ARO:3000557
47106	X05648	aminoglycoside resistance gene	ARO:3000104
47106	X05648	antibiotic inactivation enzyme	ARO:3000557
43747	X01702	aminoglycoside resistance gene	ARO:3000104
43747	X01702	antibiotic inactivation enzyme	ARO:3000557
3220162	AF024602	aminoglycoside resistance gene	ARO:3000104
3220162	AF024602	antibiotic inactivation enzyme	ARO:3000557
581682	X03615	aminoglycoside resistance gene	ARO:3000104
581682	X03615	antibiotic inactivation enzyme	ARO:3000557
2145190	U94857	aminoglycoside resistance gene	ARO:3000104
2145190	U94857	antibiotic inactivation enzyme	ARO:3000557
1575682	U70376	aminoglycoside resistance gene	ARO:3000104
1575682	U70376	antibiotic inactivation enzyme	ARO:3000557
443906584	AB765395	antibiotic inactivation enzyme	ARO:3000557
443906584	AB765395	beta-lactam resistance gene	ARO:3000129
151221540	NC_009641	efflux pump conferring antibiotic resistance	ARO:3000159
151221540	NC_009641	fluoroquinolone resistance gene	ARO:3000102
151221540	NC_009641	gene modulating antibiotic efflux	ARO:3000451
88195144	NC_007795	efflux pump conferring antibiotic resistance	ARO:3000159
88195144	NC_007795	fluoroquinolone resistance gene	ARO:3000102
88195144	NC_007795	gene modulating antibiotic efflux	ARO:3000451
113706803	NC_007682	aminoglycoside resistance gene	ARO:3000104
113706803	NC_007682	antibiotic target modifying enzyme	ARO:3000519
NP_252244	NC_002516.2	gene altering cell wall charge conferring antibiotic resistance	ARO:3003580
NP_252244	NC_002516.2	polymyxin resistance gene	ARO:3002984
2967656	AF001493	antibiotic inactivation enzyme	ARO:3000557
2967656	AF001493	rifampin resistance gene	ARO:3000383
3661463	AF078527	antibiotic inactivation enzyme	ARO:3000557
3661463	AF078527	rifampin resistance gene	ARO:3000383
188504041	EU675686	antibiotic inactivation enzyme	ARO:3000557
188504041	EU675686	rifampin resistance gene	ARO:3000383
157272131	EF660562	antibiotic inactivation enzyme	ARO:3000557
157272131	EF660562	rifampin resistance gene	ARO:3000383
157272134	EF660563	antibiotic inactivation enzyme	ARO:3000557
157272134	EF660563	rifampin resistance gene	ARO:3000383
242322375	FN397623	antibiotic inactivation enzyme	ARO:3000557
242322375	FN397623	rifampin resistance gene	ARO:3000383
441088292	KC199968	antibiotic inactivation enzyme	ARO:3000557
441088292	KC199968	rifampin resistance gene	ARO:3000383
1789437	U00096	gene conferring antibiotic resistance via molecular bypass	ARO:3000012
1789437	U00096	peptide antibiotic resistance gene	ARO:3000751
401273628	AHFH01000028	antibiotic inactivation enzyme	ARO:3000557
401273628	AHFH01000028	macrolide resistance gene	ARO:3000315
225184821	AL009126	antibiotic resistant gene variant or mutant	ARO:0000031
225184821	AL009126	lipopeptide antibiotic resistance gene	ARO:3003073
388478133	NC_007779	aminocoumarin resistance gene	ARO:3000477
388478133	NC_007779	aminoglycoside resistance gene	ARO:3000104
388478133	NC_007779	efflux pump conferring antibiotic resistance	ARO:3000159
388478133	NC_007779	gene modulating antibiotic efflux	ARO:3000451
1736787	AP009048	aminocoumarin resistance gene	ARO:3000477
1736787	AP009048	aminoglycoside resistance gene	ARO:3000104
1736787	AP009048	efflux pump conferring antibiotic resistance	ARO:3000159
1736787	AP009048	gene modulating antibiotic efflux	ARO:3000451
18920720	AF469609	antibiotic resistant gene variant or mutant	ARO:0000031
18920720	AF469609	fluoroquinolone resistance gene	ARO:3000102
492164986	NC_008783	aminocoumarin resistance gene	ARO:3000477
492164986	NC_008783	antibiotic resistant gene variant or mutant	ARO:0000031
580754	X06599	antibiotic inactivation enzyme	ARO:3000557
580754	X06599	beta-lactam resistance gene	ARO:3000129
143128	M19530	antibiotic inactivation enzyme	ARO:3000557
143128	M19530	beta-lactam resistance gene	ARO:3000129
437315	L20573	efflux pump conferring antibiotic resistance	ARO:3000159
437315	L20573	peptide antibiotic resistance gene	ARO:3000751
437316	L20573	efflux pump conferring antibiotic resistance	ARO:3000159
437316	L20573	peptide antibiotic resistance gene	ARO:3000751
466478	L20573	gene conferring antibiotic resistance via molecular bypass	ARO:3000012
466478	L20573	peptide antibiotic resistance gene	ARO:3000751
69957073	DQ089809	antibiotic inactivation enzyme	ARO:3000557
69957073	DQ089809	beta-lactam resistance gene	ARO:3000129
257815405	FJ666063	antibiotic inactivation enzyme	ARO:3000557
257815405	FJ666063	beta-lactam resistance gene	ARO:3000129
247720643	GQ202694	antibiotic inactivation enzyme	ARO:3000557
247720643	GQ202694	beta-lactam resistance gene	ARO:3000129
381358442	AP012279	antibiotic inactivation enzyme	ARO:3000557
381358442	AP012279	beta-lactam resistance gene	ARO:3000129
38427155	AY453161	antibiotic inactivation enzyme	ARO:3000557
38427155	AY453161	beta-lactam resistance gene	ARO:3000129
2065035	X96858	antibiotic inactivation enzyme	ARO:3000557
2065035	X96858	beta-lactam resistance gene	ARO:3000129
155793484	EF540343	antibiotic inactivation enzyme	ARO:3000557
155793484	EF540343	antibiotic resistance gene cluster, cassette, or operon	ARO:0000010
155793484	EF540343	beta-lactam resistance gene	ARO:3000129
155793484	EF540343	gene modulating beta-lactam resistance	ARO:3000100
155793485	EF540343	antibiotic inactivation enzyme	ARO:3000557
155793485	EF540343	antibiotic resistance gene cluster, cassette, or operon	ARO:0000010
155793485	EF540343	beta-lactam resistance gene	ARO:3000129
155793485	EF540343	gene modulating beta-lactam resistance	ARO:3000100
734511564	LC012596	gene involved in antibiotic sequestration	ARO:3001207
734511564	LC012596	glycopeptide resistance gene	ARO:3000494
483941	L32599	efflux pump conferring antibiotic resistance	ARO:3000159
483941	L32599	fluoroquinolone resistance gene	ARO:3000102
142606	M33768	chloramphenicol resistance gene	ARO:3000398
142606	M33768	efflux pump conferring antibiotic resistance	ARO:3000159
142606	M33768	fluoroquinolone resistance gene	ARO:3000102
	545589139	aminoglycoside resistance gene	ARO:3000104
	545589139	antibiotic resistant gene variant or mutant	ARO:0000031
	545589139	aminoglycoside resistance gene	ARO:3000104
	545589139	antibiotic resistant gene variant or mutant	ARO:0000031
	545589139	aminoglycoside resistance gene	ARO:3000104
	545589139	antibiotic resistant gene variant or mutant	ARO:0000031
153198	M80346	efflux pump conferring antibiotic resistance	ARO:3000159
153198	M80346	macrolide resistance gene	ARO:3000315
15384484	AF313471	antibiotic inactivation enzyme	ARO:3000557
15384484	AF313471	beta-lactam resistance gene	ARO:3000129
214011137	EU850412	antibiotic inactivation enzyme	ARO:3000557
214011137	EU850412	beta-lactam resistance gene	ARO:3000129
216843	D13210	antibiotic inactivation enzyme	ARO:3000557
216843	D13210	beta-lactam resistance gene	ARO:3000129
385721368	JQ364968	antibiotic inactivation enzyme	ARO:3000557
385721368	JQ364968	beta-lactam resistance gene	ARO:3000129
483933414	HF953351	antibiotic inactivation enzyme	ARO:3000557
483933414	HF953351	beta-lactam resistance gene	ARO:3000129
675599152	KJ934265	antibiotic inactivation enzyme	ARO:3000557
675599152	KJ934265	beta-lactam resistance gene	ARO:3000129
675599422	KJ934266	antibiotic inactivation enzyme	ARO:3000557
675599422	KJ934266	beta-lactam resistance gene	ARO:3000129
675599449	KJ934267	antibiotic inactivation enzyme	ARO:3000557
675599449	KJ934267	beta-lactam resistance gene	ARO:3000129
293631834	GQ434004	antibiotic inactivation enzyme	ARO:3000557
293631834	GQ434004	beta-lactam resistance gene	ARO:3000129
523829920	CP006005	antibiotic inactivation enzyme	ARO:3000557
523829920	CP006005	beta-lactam resistance gene	ARO:3000129
28808643	BA000032	antibiotic inactivation enzyme	ARO:3000557
28808643	BA000032	beta-lactam resistance gene	ARO:3000129
584473063	CP007005	antibiotic inactivation enzyme	ARO:3000557
584473063	CP007005	beta-lactam resistance gene	ARO:3000129
7243960	S46063	antibiotic inactivation enzyme	ARO:3000557
7243960	S46063	beta-lactam resistance gene	ARO:3000129
840931	U14749	antibiotic inactivation enzyme	ARO:3000557
840931	U14749	beta-lactam resistance gene	ARO:3000129
7381165	AF135373	antibiotic inactivation enzyme	ARO:3000557
7381165	AF135373	beta-lactam resistance gene	ARO:3000129
4377728	AF030945	antibiotic inactivation enzyme	ARO:3000557
4377728	AF030945	beta-lactam resistance gene	ARO:3000129
21685580	AF409092	antibiotic inactivation enzyme	ARO:3000557
21685580	AF409092	beta-lactam resistance gene	ARO:3000129
30171149	AY178993	antibiotic inactivation enzyme	ARO:3000557
30171149	AY178993	beta-lactam resistance gene	ARO:3000129
37955063	AY248038	antibiotic inactivation enzyme	ARO:3000557
37955063	AY248038	beta-lactam resistance gene	ARO:3000129
46632	X02529	antibiotic inactivation enzyme	ARO:3000557
46632	X02529	chloramphenicol resistance gene	ARO:3000398
142635	K00544	antibiotic inactivation enzyme	ARO:3000557
142635	K00544	chloramphenicol resistance gene	ARO:3000398
926995	M93113	antibiotic inactivation enzyme	ARO:3000557
926995	M93113	chloramphenicol resistance gene	ARO:3000398
124377170	AJ878850	antibiotic inactivation enzyme	ARO:3000557
124377170	AJ878850	chloramphenicol resistance gene	ARO:3000398
22266156	AJ487034	antibiotic inactivation enzyme	ARO:3000557
22266156	AJ487034	chloramphenicol resistance gene	ARO:3000398
157272130	EF660562	antibiotic inactivation enzyme	ARO:3000557
157272130	EF660562	chloramphenicol resistance gene	ARO:3000398
4210826	AJ223604	antibiotic inactivation enzyme	ARO:3000557
4210826	AJ223604	chloramphenicol resistance gene	ARO:3000398
15595903	NC_002516	antibiotic inactivation enzyme	ARO:3000557
15595903	NC_002516	chloramphenicol resistance gene	ARO:3000398
7407121	AF227506	antibiotic inactivation enzyme	ARO:3000557
7407121	AF227506	chloramphenicol resistance gene	ARO:3000398
18378615	AF462019	antibiotic inactivation enzyme	ARO:3000557
18378615	AF462019	chloramphenicol resistance gene	ARO:3000398
40433	X15100	antibiotic inactivation enzyme	ARO:3000557
40433	X15100	chloramphenicol resistance gene	ARO:3000398
43767	V00622	antibiotic inactivation enzyme	ARO:3000557
43767	V00622	chloramphenicol resistance gene	ARO:3000398
41781	X53796	antibiotic inactivation enzyme	ARO:3000557
41781	X53796	chloramphenicol resistance gene	ARO:3000398
7007391	AJ271879	antibiotic inactivation enzyme	ARO:3000557
7007391	AJ271879	chloramphenicol resistance gene	ARO:3000398
551138	U15027	antibiotic inactivation enzyme	ARO:3000557
551138	U15027	chloramphenicol resistance gene	ARO:3000398
144744	M55620	antibiotic inactivation enzyme	ARO:3000557
144744	M55620	chloramphenicol resistance gene	ARO:3000398
402660	X74948	antibiotic inactivation enzyme	ARO:3000557
402660	X74948	chloramphenicol resistance gene	ARO:3000398
1667472	U75299	antibiotic inactivation enzyme	ARO:3000557
1667472	U75299	chloramphenicol resistance gene	ARO:3000398
21425614	AJ308331	antibiotic inactivation enzyme	ARO:3000557
21425614	AJ308331	beta-lactam resistance gene	ARO:3000129
254966813	GQ343019	antibiotic inactivation enzyme	ARO:3000557
254966813	GQ343019	beta-lactam resistance gene	ARO:3000129
143932	M63556	antibiotic inactivation enzyme	ARO:3000557
143932	M63556	beta-lactam resistance gene	ARO:3000129
2109270	U97042	aminoglycoside resistance gene	ARO:3000104
2109270	U97042	efflux pump conferring antibiotic resistance	ARO:3000159
2109270	U97042	fluoroquinolone resistance gene	ARO:3000102
2109271	U97042	aminoglycoside resistance gene	ARO:3000104
2109271	U97042	efflux pump conferring antibiotic resistance	ARO:3000159
2109271	U97042	fluoroquinolone resistance gene	ARO:3000102
458301	U05883	antibiotic inactivation enzyme	ARO:3000557
458301	U05883	beta-lactam resistance gene	ARO:3000129
21634398	AY112998	antibiotic inactivation enzyme	ARO:3000557
21634398	AY112998	beta-lactam resistance gene	ARO:3000129
1072327	X80277	antibiotic inactivation enzyme	ARO:3000557
1072327	X80277	beta-lactam resistance gene	ARO:3000129
30314629	AB107899	antibiotic inactivation enzyme	ARO:3000557
30314629	AB107899	beta-lactam resistance gene	ARO:3000129
124001381	AM408573	antibiotic target modifying enzyme	ARO:3000519
124001381	AM408573	lincosamide resistance gene	ARO:3000241
124001381	AM408573	linezolid resistance gene	ARO:3000267
124001381	AM408573	macrolide resistance gene	ARO:3000315
124001381	AM408573	phenicol resistance gene	ARO:3000052
124001381	AM408573	streptogramin resistance gene	ARO:3000240
1079658	U38243	antibiotic inactivation enzyme	ARO:3000557
1079658	U38243	beta-lactam resistance gene	ARO:3000129
4566899	AF118110	antibiotic inactivation enzyme	ARO:3000557
4566899	AF118110	beta-lactam resistance gene	ARO:3000129
22450701	AF472622	antibiotic inactivation enzyme	ARO:3000557
22450701	AF472622	beta-lactam resistance gene	ARO:3000129
54660103	AY769933	antibiotic inactivation enzyme	ARO:3000557
54660103	AY769933	beta-lactam resistance gene	ARO:3000129
54660105	AY769934	antibiotic inactivation enzyme	ARO:3000557
54660105	AY769934	beta-lactam resistance gene	ARO:3000129
254966746	GQ342996	antibiotic inactivation enzyme	ARO:3000557
254966746	GQ342996	beta-lactam resistance gene	ARO:3000129
152143853	EF672680	antibiotic inactivation enzyme	ARO:3000557
152143853	EF672680	beta-lactam resistance gene	ARO:3000129
	1902841	aminoglycoside resistance gene	ARO:3000104
	1902841	antibiotic resistant gene variant or mutant	ARO:0000031
45934794	AY509120	antibiotic target modifying enzyme	ARO:3000519
45934794	AY509120	gene involved in self resistance to antibiotic	ARO:3000492
45934794	AY509120	macrolide resistance gene	ARO:3000315
154685028	NC_009725	antibiotic target modifying enzyme	ARO:3000519
154685028	NC_009725	lincosamide resistance gene	ARO:3000241
154685028	NC_009725	linezolid resistance gene	ARO:3000267
154685028	NC_009725	macrolide resistance gene	ARO:3000315
154685028	NC_009725	phenicol resistance gene	ARO:3000052
154685028	NC_009725	streptogramin resistance gene	ARO:3000240
226314089	NC_012491	antibiotic target modifying enzyme	ARO:3000519
226314089	NC_012491	lincosamide resistance gene	ARO:3000241
226314089	NC_012491	linezolid resistance gene	ARO:3000267
226314089	NC_012491	macrolide resistance gene	ARO:3000315
226314089	NC_012491	phenicol resistance gene	ARO:3000052
226314089	NC_012491	streptogramin resistance gene	ARO:3000240
56962848	NC_006582	antibiotic target modifying enzyme	ARO:3000519
56962848	NC_006582	lincosamide resistance gene	ARO:3000241
56962848	NC_006582	linezolid resistance gene	ARO:3000267
56962848	NC_006582	macrolide resistance gene	ARO:3000315
56962848	NC_006582	phenicol resistance gene	ARO:3000052
56962848	NC_006582	streptogramin resistance gene	ARO:3000240
497573679	NC_017174	antibiotic resistant gene variant or mutant	ARO:0000031
497573679	NC_017174	elfamycin resistance gene	ARO:3001311
152939160	CP000768	beta-lactam resistance gene	ARO:3000129
152939160	CP000768	efflux pump conferring antibiotic resistance	ARO:3000159
152939160	CP000768	fluoroquinolone resistance gene	ARO:3000102
152939160	CP000768	macrolide resistance gene	ARO:3000315
152938410	CP000768	beta-lactam resistance gene	ARO:3000129
152938410	CP000768	efflux pump conferring antibiotic resistance	ARO:3000159
152938410	CP000768	fluoroquinolone resistance gene	ARO:3000102
152938410	CP000768	macrolide resistance gene	ARO:3000315
633259733	AB894099	beta-lactam resistance gene	ARO:3000129
633259733	AB894099	efflux pump conferring antibiotic resistance	ARO:3000159
633259733	AB894099	fluoroquinolone resistance gene	ARO:3000102
633259733	AB894099	macrolide resistance gene	ARO:3000315
218562026	NC_002163	beta-lactam resistance gene	ARO:3000129
218562026	NC_002163	efflux pump conferring antibiotic resistance	ARO:3000159
218562026	NC_002163	fluoroquinolone resistance gene	ARO:3000102
218562026	NC_002163	gene modulating antibiotic efflux	ARO:3000451
218562026	NC_002163	macrolide resistance gene	ARO:3000315
151803	M22614	chloramphenicol resistance gene	ARO:3000398
151803	M22614	efflux pump conferring antibiotic resistance	ARO:3000159
20975746	AJ487033	chloramphenicol resistance gene	ARO:3000398
20975746	AJ487033	efflux pump conferring antibiotic resistance	ARO:3000159
190710530	U12338	chloramphenicol resistance gene	ARO:3000398
190710530	U12338	efflux pump conferring antibiotic resistance	ARO:3000159
6752464	AF156486	chloramphenicol resistance gene	ARO:3000398
6752464	AF156486	efflux pump conferring antibiotic resistance	ARO:3000159
21898663	AY115475	chloramphenicol resistance gene	ARO:3000398
21898663	AY115475	efflux pump conferring antibiotic resistance	ARO:3000159
14029261	AF294653	chloramphenicol resistance gene	ARO:3000398
14029261	AF294653	efflux pump conferring antibiotic resistance	ARO:3000159
4539650	AF034958	chloramphenicol resistance gene	ARO:3000398
4539650	AF034958	efflux pump conferring antibiotic resistance	ARO:3000159
111548603	AM296481	chloramphenicol resistance gene	ARO:3000398
111548603	AM296481	efflux pump conferring antibiotic resistance	ARO:3000159
498887	U09991	antibiotic inactivation enzyme	ARO:3000557
498887	U09991	chloramphenicol resistance gene	ARO:3000398
1835597	U85507	chloramphenicol resistance gene	ARO:3000398
1835597	U85507	efflux pump conferring antibiotic resistance	ARO:3000159
2460005	AF015087	chloramphenicol resistance gene	ARO:3000398
2460005	AF015087	efflux pump conferring antibiotic resistance	ARO:3000159
9945806	AF024666	chloramphenicol resistance gene	ARO:3000398
9945806	AF024666	efflux pump conferring antibiotic resistance	ARO:3000159
1524113	X92508	antibiotic inactivation enzyme	ARO:3000557
1524113	X92508	beta-lactam resistance gene	ARO:3000129
13591815	AF357597	antibiotic inactivation enzyme	ARO:3000557
13591815	AF357597	beta-lactam resistance gene	ARO:3000129
558605689	KF526113	antibiotic inactivation enzyme	ARO:3000557
558605689	KF526113	beta-lactam resistance gene	ARO:3000129
558605691	KF526114	antibiotic inactivation enzyme	ARO:3000557
558605691	KF526114	beta-lactam resistance gene	ARO:3000129
558605693	KF526115	antibiotic inactivation enzyme	ARO:3000557
558605693	KF526115	beta-lactam resistance gene	ARO:3000129
558605695	KF526116	antibiotic inactivation enzyme	ARO:3000557
558605695	KF526116	beta-lactam resistance gene	ARO:3000129
526260846	KF150216	antibiotic inactivation enzyme	ARO:3000557
526260846	KF150216	beta-lactam resistance gene	ARO:3000129
591542894	KJ207205	antibiotic inactivation enzyme	ARO:3000557
591542894	KJ207205	beta-lactam resistance gene	ARO:3000129
555947826	KF564648	antibiotic inactivation enzyme	ARO:3000557
555947826	KF564648	beta-lactam resistance gene	ARO:3000129
13591819	AF357599	antibiotic inactivation enzyme	ARO:3000557
13591819	AF357599	beta-lactam resistance gene	ARO:3000129
558515790	AB872957	antibiotic inactivation enzyme	ARO:3000557
558515790	AB872957	beta-lactam resistance gene	ARO:3000129
607346570	KJ155695	antibiotic inactivation enzyme	ARO:3000557
607346570	KJ155695	beta-lactam resistance gene	ARO:3000129
698174166	KM087837	antibiotic inactivation enzyme	ARO:3000557
698174166	KM087837	beta-lactam resistance gene	ARO:3000129
698174164	KM087836	antibiotic inactivation enzyme	ARO:3000557
698174164	KM087836	beta-lactam resistance gene	ARO:3000129
698174184	KM087846	antibiotic inactivation enzyme	ARO:3000557
698174184	KM087846	beta-lactam resistance gene	ARO:3000129
698174170	KM087839	antibiotic inactivation enzyme	ARO:3000557
698174170	KM087839	beta-lactam resistance gene	ARO:3000129
698174172	KM087840	antibiotic inactivation enzyme	ARO:3000557
698174172	KM087840	beta-lactam resistance gene	ARO:3000129
698174180	KM087844	antibiotic inactivation enzyme	ARO:3000557
698174180	KM087844	beta-lactam resistance gene	ARO:3000129
698174168	KM087838	antibiotic inactivation enzyme	ARO:3000557
698174168	KM087838	beta-lactam resistance gene	ARO:3000129
698174182	KM087845	antibiotic inactivation enzyme	ARO:3000557
698174182	KM087845	beta-lactam resistance gene	ARO:3000129
2959390	Y16785	antibiotic inactivation enzyme	ARO:3000557
2959390	Y16785	beta-lactam resistance gene	ARO:3000129
40287460	AY339625	antibiotic inactivation enzyme	ARO:3000557
40287460	AY339625	beta-lactam resistance gene	ARO:3000129
46357594	AJ555825	antibiotic inactivation enzyme	ARO:3000557
46357594	AJ555825	beta-lactam resistance gene	ARO:3000129
46357592	AJ555823	antibiotic inactivation enzyme	ARO:3000557
46357592	AJ555823	beta-lactam resistance gene	ARO:3000129
69608259	AJ781421	antibiotic inactivation enzyme	ARO:3000557
69608259	AJ781421	beta-lactam resistance gene	ARO:3000129
42357703	AY513266	antibiotic inactivation enzyme	ARO:3000557
42357703	AY513266	beta-lactam resistance gene	ARO:3000129
53854916	AY743434	antibiotic inactivation enzyme	ARO:3000557
53854916	AY743434	beta-lactam resistance gene	ARO:3000129
81157966	AB194410	antibiotic inactivation enzyme	ARO:3000557
81157966	AB194410	beta-lactam resistance gene	ARO:3000129
1212998	X91840	antibiotic inactivation enzyme	ARO:3000557
1212998	X91840	beta-lactam resistance gene	ARO:3000129
108884840	AY960293	antibiotic inactivation enzyme	ARO:3000557
108884840	AY960293	beta-lactam resistance gene	ARO:3000129
72199370	DQ139328	antibiotic inactivation enzyme	ARO:3000557
72199370	DQ139328	beta-lactam resistance gene	ARO:3000129
82395022	DQ256079	antibiotic inactivation enzyme	ARO:3000557
82395022	DQ256079	beta-lactam resistance gene	ARO:3000129
93277248	DQ463751	antibiotic inactivation enzyme	ARO:3000557
93277248	DQ463751	beta-lactam resistance gene	ARO:3000129
126013511	EF415650	antibiotic inactivation enzyme	ARO:3000557
126013511	EF415650	beta-lactam resistance gene	ARO:3000129
168824141	EU515249	antibiotic inactivation enzyme	ARO:3000557
168824141	EU515249	beta-lactam resistance gene	ARO:3000129
144226030	AB300358	antibiotic inactivation enzyme	ARO:3000557
144226030	AB300358	beta-lactam resistance gene	ARO:3000129
168824143	EU515250	antibiotic inactivation enzyme	ARO:3000557
168824143	EU515250	beta-lactam resistance gene	ARO:3000129
147744337	EF561644	antibiotic inactivation enzyme	ARO:3000557
147744337	EF561644	beta-lactam resistance gene	ARO:3000129
151505320	EF685371	antibiotic inactivation enzyme	ARO:3000557
151505320	EF685371	beta-lactam resistance gene	ARO:3000129
151505322	EF685372	antibiotic inactivation enzyme	ARO:3000557
151505322	EF685372	beta-lactam resistance gene	ARO:3000129
148913115	EF622224	antibiotic inactivation enzyme	ARO:3000557
148913115	EF622224	beta-lactam resistance gene	ARO:3000129
169883502	EU496815	antibiotic inactivation enzyme	ARO:3000557
169883502	EU496815	beta-lactam resistance gene	ARO:3000129
169883504	EU496816	antibiotic inactivation enzyme	ARO:3000557
169883504	EU496816	beta-lactam resistance gene	ARO:3000129
125664037	EF394370	antibiotic inactivation enzyme	ARO:3000557
125664037	EF394370	beta-lactam resistance gene	ARO:3000129
125664048	EF394371	antibiotic inactivation enzyme	ARO:3000557
125664048	EF394371	beta-lactam resistance gene	ARO:3000129
117307233	AB280919	antibiotic inactivation enzyme	ARO:3000557
117307233	AB280919	beta-lactam resistance gene	ARO:3000129
191174822	AM931008	antibiotic inactivation enzyme	ARO:3000557
191174822	AM931008	beta-lactam resistance gene	ARO:3000129
163263361	AB372224	antibiotic inactivation enzyme	ARO:3000557
163263361	AB372224	beta-lactam resistance gene	ARO:3000129
2570065	Y15130	antibiotic inactivation enzyme	ARO:3000557
2570065	Y15130	beta-lactam resistance gene	ARO:3000129
168824145	EU515251	antibiotic inactivation enzyme	ARO:3000557
168824145	EU515251	beta-lactam resistance gene	ARO:3000129
171362756	AB429270	antibiotic inactivation enzyme	ARO:3000557
171362756	AB429270	beta-lactam resistance gene	ARO:3000129
304304323	HM146927	antibiotic inactivation enzyme	ARO:3000557
304304323	HM146927	beta-lactam resistance gene	ARO:3000129
209981362	FJ360626	antibiotic inactivation enzyme	ARO:3000557
209981362	FJ360626	beta-lactam resistance gene	ARO:3000129
215398945	FJ437066	antibiotic inactivation enzyme	ARO:3000557
215398945	FJ437066	beta-lactam resistance gene	ARO:3000129
283465831	FN546177	antibiotic inactivation enzyme	ARO:3000557
283465831	FN546177	beta-lactam resistance gene	ARO:3000129
351720144	FN556186	antibiotic inactivation enzyme	ARO:3000557
351720144	FN556186	beta-lactam resistance gene	ARO:3000129
296881969	HM046998	antibiotic inactivation enzyme	ARO:3000557
296881969	HM046998	beta-lactam resistance gene	ARO:3000129
310686631	HM569226	antibiotic inactivation enzyme	ARO:3000557
310686631	HM569226	beta-lactam resistance gene	ARO:3000129
256860803	GQ402541	antibiotic inactivation enzyme	ARO:3000557
256860803	GQ402541	beta-lactam resistance gene	ARO:3000129
695199087	NG_035159	antibiotic inactivation enzyme	ARO:3000557
695199087	NG_035159	beta-lactam resistance gene	ARO:3000129
315456454	FN645444	antibiotic inactivation enzyme	ARO:3000557
315456454	FN645444	beta-lactam resistance gene	ARO:3000129
388564829	JQ733571	antibiotic inactivation enzyme	ARO:3000557
388564829	JQ733571	beta-lactam resistance gene	ARO:3000129
312164950	HQ336940	antibiotic inactivation enzyme	ARO:3000557
312164950	HQ336940	beta-lactam resistance gene	ARO:3000129
301071044	HM544039	antibiotic inactivation enzyme	ARO:3000557
301071044	HM544039	beta-lactam resistance gene	ARO:3000129
301071046	HM544040	antibiotic inactivation enzyme	ARO:3000557
301071046	HM544040	beta-lactam resistance gene	ARO:3000129
315227437	HQ322613	antibiotic inactivation enzyme	ARO:3000557
315227437	HQ322613	beta-lactam resistance gene	ARO:3000129
310894149	HQ285243	antibiotic inactivation enzyme	ARO:3000557
310894149	HQ285243	beta-lactam resistance gene	ARO:3000129
324122378	HQ185697	antibiotic inactivation enzyme	ARO:3000557
324122378	HQ185697	beta-lactam resistance gene	ARO:3000129
306773838	AB587082	antibiotic inactivation enzyme	ARO:3000557
306773838	AB587082	beta-lactam resistance gene	ARO:3000129
4456089	AJ011293	antibiotic inactivation enzyme	ARO:3000557
4456089	AJ011293	beta-lactam resistance gene	ARO:3000129
344179205	JF460794	antibiotic inactivation enzyme	ARO:3000557
344179205	JF460794	beta-lactam resistance gene	ARO:3000129
344179207	JF460795	antibiotic inactivation enzyme	ARO:3000557
344179207	JF460795	beta-lactam resistance gene	ARO:3000129
344179209	JF460796	antibiotic inactivation enzyme	ARO:3000557
344179209	JF460796	beta-lactam resistance gene	ARO:3000129
356457902	HQ650104	antibiotic inactivation enzyme	ARO:3000557
356457902	HQ650104	beta-lactam resistance gene	ARO:3000129
321440544	HQ832678	antibiotic inactivation enzyme	ARO:3000557
321440544	HQ832678	beta-lactam resistance gene	ARO:3000129
336318753	JF780936	antibiotic inactivation enzyme	ARO:3000557
336318753	JF780936	beta-lactam resistance gene	ARO:3000129
374414415	JN714478	antibiotic inactivation enzyme	ARO:3000557
374414415	JN714478	beta-lactam resistance gene	ARO:3000129
387861054	JQ711185	antibiotic inactivation enzyme	ARO:3000557
387861054	JQ711185	beta-lactam resistance gene	ARO:3000129
374414423	JN714480	antibiotic inactivation enzyme	ARO:3000557
374414423	JN714480	beta-lactam resistance gene	ARO:3000129
448819160	JX049132	antibiotic inactivation enzyme	ARO:3000557
448819160	JX049132	beta-lactam resistance gene	ARO:3000129
4456085	AJ011291	antibiotic inactivation enzyme	ARO:3000557
4456085	AJ011291	beta-lactam resistance gene	ARO:3000129
407731516	JX440350	antibiotic inactivation enzyme	ARO:3000557
407731516	JX440350	beta-lactam resistance gene	ARO:3000129
387861050	JQ711184	antibiotic inactivation enzyme	ARO:3000557
387861050	JQ711184	beta-lactam resistance gene	ARO:3000129
407731524	JX440352	antibiotic inactivation enzyme	ARO:3000557
407731524	JX440352	beta-lactam resistance gene	ARO:3000129
255046260	GQ351345	antibiotic inactivation enzyme	ARO:3000557
255046260	GQ351345	beta-lactam resistance gene	ARO:3000129
407731512	JX440349	antibiotic inactivation enzyme	ARO:3000557
407731512	JX440349	beta-lactam resistance gene	ARO:3000129
388564833	JQ733572	antibiotic inactivation enzyme	ARO:3000557
388564833	JQ733572	beta-lactam resistance gene	ARO:3000129
388564837	JQ733573	antibiotic inactivation enzyme	ARO:3000557
388564837	JQ733573	beta-lactam resistance gene	ARO:3000129
407731528	JX440353	antibiotic inactivation enzyme	ARO:3000557
407731528	JX440353	beta-lactam resistance gene	ARO:3000129
388564845	JQ733575	antibiotic inactivation enzyme	ARO:3000557
388564845	JQ733575	beta-lactam resistance gene	ARO:3000129
388564849	JQ733576	antibiotic inactivation enzyme	ARO:3000557
388564849	JQ733576	beta-lactam resistance gene	ARO:3000129
6952809	AF167990	antibiotic inactivation enzyme	ARO:3000557
6952809	AF167990	beta-lactam resistance gene	ARO:3000129
388564853	JQ733577	antibiotic inactivation enzyme	ARO:3000557
388564853	JQ733577	beta-lactam resistance gene	ARO:3000129
388564857	JQ733578	antibiotic inactivation enzyme	ARO:3000557
388564857	JQ733578	beta-lactam resistance gene	ARO:3000129
591542850	KJ207203	antibiotic inactivation enzyme	ARO:3000557
591542850	KJ207203	beta-lactam resistance gene	ARO:3000129
407731520	JX440351	antibiotic inactivation enzyme	ARO:3000557
407731520	JX440351	beta-lactam resistance gene	ARO:3000129
388564861	JQ733579	antibiotic inactivation enzyme	ARO:3000557
388564861	JQ733579	beta-lactam resistance gene	ARO:3000129
591542828	KJ207202	antibiotic inactivation enzyme	ARO:3000557
591542828	KJ207202	beta-lactam resistance gene	ARO:3000129
591542870	KJ207204	antibiotic inactivation enzyme	ARO:3000557
591542870	KJ207204	beta-lactam resistance gene	ARO:3000129
377652327	AB699171	antibiotic inactivation enzyme	ARO:3000557
377652327	AB699171	beta-lactam resistance gene	ARO:3000129
17046114	AB061794	antibiotic inactivation enzyme	ARO:3000557
17046114	AB061794	beta-lactam resistance gene	ARO:3000129
433285827	HE819404	antibiotic inactivation enzyme	ARO:3000557
433285827	HE819404	beta-lactam resistance gene	ARO:3000129
595583475	KF992025	antibiotic inactivation enzyme	ARO:3000557
595583475	KF992025	beta-lactam resistance gene	ARO:3000129
442540409	JX514368	antibiotic inactivation enzyme	ARO:3000557
442540409	JX514368	beta-lactam resistance gene	ARO:3000129
442540411	JX514369	antibiotic inactivation enzyme	ARO:3000557
442540411	JX514369	beta-lactam resistance gene	ARO:3000129
469665659	KC603538	antibiotic inactivation enzyme	ARO:3000557
469665659	KC603538	beta-lactam resistance gene	ARO:3000129
537366552	KF305673	antibiotic inactivation enzyme	ARO:3000557
537366552	KF305673	beta-lactam resistance gene	ARO:3000129
15606853	NC_000918	antibiotic inactivation enzyme	ARO:3000557
15606853	NC_000918	beta-lactam resistance gene	ARO:3000129
1401340	U60294	antibiotic inactivation enzyme	ARO:3000557
1401340	U60294	beta-lactam resistance gene	ARO:3000129
37359432	AY227050	antibiotic inactivation enzyme	ARO:3000557
37359432	AY227050	beta-lactam resistance gene	ARO:3000129
37359434	AY227051	antibiotic inactivation enzyme	ARO:3000557
37359434	AY227051	beta-lactam resistance gene	ARO:3000129
37359436	AY227052	antibiotic inactivation enzyme	ARO:3000557
37359436	AY227052	beta-lactam resistance gene	ARO:3000129
38824	X57102	antibiotic inactivation enzyme	ARO:3000557
38824	X57102	beta-lactam resistance gene	ARO:3000129
33150462	AY261375	antibiotic inactivation enzyme	ARO:3000557
33150462	AY261375	beta-lactam resistance gene	ARO:3000129
AJP77054	KP109675	antibiotic inactivation enzyme	ARO:3000557
AJP77054	KP109675	beta-lactam resistance gene	ARO:3000129
15834091	NC_002695	aminocoumarin resistance gene	ARO:3000477
15834091	NC_002695	aminoglycoside resistance gene	ARO:3000104
15834091	NC_002695	efflux pump conferring antibiotic resistance	ARO:3000159
15834091	NC_002695	gene modulating antibiotic efflux	ARO:3000451
15834092	NC_002695	aminocoumarin resistance gene	ARO:3000477
15834092	NC_002695	aminoglycoside resistance gene	ARO:3000104
15834092	NC_002695	efflux pump conferring antibiotic resistance	ARO:3000159
15834092	NC_002695	gene modulating antibiotic efflux	ARO:3000451
85676683	AP009048	beta-lactam resistance gene	ARO:3000129
85676683	AP009048	efflux pump conferring antibiotic resistance	ARO:3000159
85676683	AP009048	fluoroquinolone resistance gene	ARO:3000102
85676683	AP009048	gene modulating antibiotic efflux	ARO:3000451
85676683	AP009048	macrolide resistance gene	ARO:3000315
1524021	X92506	antibiotic inactivation enzyme	ARO:3000557
1524021	X92506	beta-lactam resistance gene	ARO:3000129
49823169	AY598759	antibiotic inactivation enzyme	ARO:3000557
49823169	AY598759	beta-lactam resistance gene	ARO:3000129
317446360	FR682582	antibiotic inactivation enzyme	ARO:3000557
317446360	FR682582	beta-lactam resistance gene	ARO:3000129
323709061	HQ398214	antibiotic inactivation enzyme	ARO:3000557
323709061	HQ398214	beta-lactam resistance gene	ARO:3000129
323709063	HQ398215	antibiotic inactivation enzyme	ARO:3000557
323709063	HQ398215	beta-lactam resistance gene	ARO:3000129
530776687	HG423149	antibiotic inactivation enzyme	ARO:3000557
530776687	HG423149	beta-lactam resistance gene	ARO:3000129
323709077	HQ833652	antibiotic inactivation enzyme	ARO:3000557
323709077	HQ833652	beta-lactam resistance gene	ARO:3000129
323709075	HQ833651	antibiotic inactivation enzyme	ARO:3000557
323709075	HQ833651	beta-lactam resistance gene	ARO:3000129
325560584	HQ913565	antibiotic inactivation enzyme	ARO:3000557
325560584	HQ913565	beta-lactam resistance gene	ARO:3000129
343480068	JF274244	antibiotic inactivation enzyme	ARO:3000557
343480068	JF274244	beta-lactam resistance gene	ARO:3000129
343480070	JF274245	antibiotic inactivation enzyme	ARO:3000557
343480070	JF274245	beta-lactam resistance gene	ARO:3000129
343480076	JF274248	antibiotic inactivation enzyme	ARO:3000557
343480076	JF274248	beta-lactam resistance gene	ARO:3000129
9739248	AY005110	antibiotic inactivation enzyme	ARO:3000557
9739248	AY005110	beta-lactam resistance gene	ARO:3000129
343480064	JF274242	antibiotic inactivation enzyme	ARO:3000557
343480064	JF274242	beta-lactam resistance gene	ARO:3000129
343480066	JF274243	antibiotic inactivation enzyme	ARO:3000557
343480066	JF274243	beta-lactam resistance gene	ARO:3000129
343480072	JF274246	antibiotic inactivation enzyme	ARO:3000557
343480072	JF274246	beta-lactam resistance gene	ARO:3000129
343480074	JF274247	antibiotic inactivation enzyme	ARO:3000557
343480074	JF274247	beta-lactam resistance gene	ARO:3000129
255046262	GQ351346	antibiotic inactivation enzyme	ARO:3000557
255046262	GQ351346	beta-lactam resistance gene	ARO:3000129
675278058	KJ911020	antibiotic inactivation enzyme	ARO:3000557
675278058	KJ911020	beta-lactam resistance gene	ARO:3000129
337729567	JF966749	antibiotic inactivation enzyme	ARO:3000557
337729567	JF966749	beta-lactam resistance gene	ARO:3000129
358009203	JN227085	antibiotic inactivation enzyme	ARO:3000557
358009203	JN227085	beta-lactam resistance gene	ARO:3000129
11321258	AF305837	antibiotic inactivation enzyme	ARO:3000557
11321258	AF305837	beta-lactam resistance gene	ARO:3000129
375313993	JN790862	antibiotic inactivation enzyme	ARO:3000557
375313993	JN790862	beta-lactam resistance gene	ARO:3000129
375313995	JN790863	antibiotic inactivation enzyme	ARO:3000557
375313995	JN790863	beta-lactam resistance gene	ARO:3000129
375313997	JN790864	antibiotic inactivation enzyme	ARO:3000557
375313997	JN790864	beta-lactam resistance gene	ARO:3000129
384382958	JQ429324	antibiotic inactivation enzyme	ARO:3000557
384382958	JQ429324	beta-lactam resistance gene	ARO:3000129
397911951	JQ724542	antibiotic inactivation enzyme	ARO:3000557
397911951	JQ724542	beta-lactam resistance gene	ARO:3000129
380035724	AB703103	antibiotic inactivation enzyme	ARO:3000557
380035724	AB703103	beta-lactam resistance gene	ARO:3000129
387165737	JX017364	antibiotic inactivation enzyme	ARO:3000557
387165737	JX017364	beta-lactam resistance gene	ARO:3000129
8101044	AF252623	antibiotic inactivation enzyme	ARO:3000557
8101044	AF252623	beta-lactam resistance gene	ARO:3000129
387165739	JX017365	antibiotic inactivation enzyme	ARO:3000557
387165739	JX017365	beta-lactam resistance gene	ARO:3000129
384597837	JN969893	antibiotic inactivation enzyme	ARO:3000557
384597837	JN969893	beta-lactam resistance gene	ARO:3000129
402746984	JX313020	antibiotic inactivation enzyme	ARO:3000557
402746984	JX313020	beta-lactam resistance gene	ARO:3000129
417350422	JX896165	antibiotic inactivation enzyme	ARO:3000557
417350422	JX896165	beta-lactam resistance gene	ARO:3000129
452107692	KC351754	antibiotic inactivation enzyme	ARO:3000557
452107692	KC351754	beta-lactam resistance gene	ARO:3000129
573461383	AB900900	antibiotic inactivation enzyme	ARO:3000557
573461383	AB900900	beta-lactam resistance gene	ARO:3000129
428230272	KC107824	antibiotic inactivation enzyme	ARO:3000557
428230272	KC107824	beta-lactam resistance gene	ARO:3000129
8101042	AF252622	antibiotic inactivation enzyme	ARO:3000557
8101042	AF252622	beta-lactam resistance gene	ARO:3000129
508128870	KC964871	antibiotic inactivation enzyme	ARO:3000557
508128870	KC964871	beta-lactam resistance gene	ARO:3000129
544598946	KF240809	antibiotic inactivation enzyme	ARO:3000557
544598946	KF240809	beta-lactam resistance gene	ARO:3000129
614461915	KJ020573	antibiotic inactivation enzyme	ARO:3000557
614461915	KJ020573	beta-lactam resistance gene	ARO:3000129
558607396	KF513180	antibiotic inactivation enzyme	ARO:3000557
558607396	KF513180	beta-lactam resistance gene	ARO:3000129
614461917	KJ020574	antibiotic inactivation enzyme	ARO:3000557
614461917	KJ020574	beta-lactam resistance gene	ARO:3000129
15636730	AY044436	antibiotic inactivation enzyme	ARO:3000557
15636730	AY044436	beta-lactam resistance gene	ARO:3000129
674651381	AB916359	antibiotic inactivation enzyme	ARO:3000557
674651381	AB916359	beta-lactam resistance gene	ARO:3000129
620597418	KJ461948	antibiotic inactivation enzyme	ARO:3000557
620597418	KJ461948	beta-lactam resistance gene	ARO:3000129
694179058	KM211508	antibiotic inactivation enzyme	ARO:3000557
694179058	KM211508	beta-lactam resistance gene	ARO:3000129
694179060	KM211509	antibiotic inactivation enzyme	ARO:3000557
694179060	KM211509	beta-lactam resistance gene	ARO:3000129
694179062	KM211510	antibiotic inactivation enzyme	ARO:3000557
694179062	KM211510	beta-lactam resistance gene	ARO:3000129
698376389	KM211691	antibiotic inactivation enzyme	ARO:3000557
698376389	KM211691	beta-lactam resistance gene	ARO:3000129
757399522	KP050493	antibiotic inactivation enzyme	ARO:3000557
757399522	KP050493	beta-lactam resistance gene	ARO:3000129
15858854	AY029068	antibiotic inactivation enzyme	ARO:3000557
15858854	AY029068	beta-lactam resistance gene	ARO:3000129
768677226	KP128034	antibiotic inactivation enzyme	ARO:3000557
768677226	KP128034	beta-lactam resistance gene	ARO:3000129
16506520	AY033516	antibiotic inactivation enzyme	ARO:3000557
16506520	AY033516	beta-lactam resistance gene	ARO:3000129
14189986	AF325134	antibiotic inactivation enzyme	ARO:3000557
14189986	AF325134	beta-lactam resistance gene	ARO:3000129
74055071	DQ125241	antibiotic inactivation enzyme	ARO:3000557
74055071	DQ125241	beta-lactam resistance gene	ARO:3000129
16304824	AJ416344	antibiotic inactivation enzyme	ARO:3000557
16304824	AJ416344	beta-lactam resistance gene	ARO:3000129
16444918	AJ416346	antibiotic inactivation enzyme	ARO:3000557
16444918	AJ416346	beta-lactam resistance gene	ARO:3000129
19526204	AY080894	antibiotic inactivation enzyme	ARO:3000557
19526204	AY080894	beta-lactam resistance gene	ARO:3000129
19852070	AF488377	antibiotic inactivation enzyme	ARO:3000557
19852070	AF488377	beta-lactam resistance gene	ARO:3000129
23953863	AY143430	antibiotic inactivation enzyme	ARO:3000557
23953863	AY143430	beta-lactam resistance gene	ARO:3000129
21637408	AF518567	antibiotic inactivation enzyme	ARO:3000557
21637408	AF518567	beta-lactam resistance gene	ARO:3000129
26000705	AY157676	antibiotic inactivation enzyme	ARO:3000557
26000705	AY157676	beta-lactam resistance gene	ARO:3000129
30409762	AY156923	antibiotic inactivation enzyme	ARO:3000557
30409762	AY156923	beta-lactam resistance gene	ARO:3000129
28881688	AJ549244	antibiotic inactivation enzyme	ARO:3000557
28881688	AJ549244	beta-lactam resistance gene	ARO:3000129
30351067	AY267213	antibiotic inactivation enzyme	ARO:3000557
30351067	AY267213	beta-lactam resistance gene	ARO:3000129
2765065	Y10278	antibiotic inactivation enzyme	ARO:3000557
2765065	Y10278	beta-lactam resistance gene	ARO:3000129
31096351	AY292654	antibiotic inactivation enzyme	ARO:3000557
31096351	AY292654	beta-lactam resistance gene	ARO:3000129
32187779	AJ567481	antibiotic inactivation enzyme	ARO:3000557
32187779	AJ567481	beta-lactam resistance gene	ARO:3000129
30140337	AJ557142	antibiotic inactivation enzyme	ARO:3000557
30140337	AJ557142	beta-lactam resistance gene	ARO:3000129
29692031	AY238472	antibiotic inactivation enzyme	ARO:3000557
29692031	AY238472	beta-lactam resistance gene	ARO:3000129
41079307	AY515297	antibiotic inactivation enzyme	ARO:3000557
41079307	AY515297	beta-lactam resistance gene	ARO:3000129
57157571	AB176534	antibiotic inactivation enzyme	ARO:3000557
57157571	AB176534	beta-lactam resistance gene	ARO:3000129
46401610	AB177384	antibiotic inactivation enzyme	ARO:3000557
46401610	AB177384	beta-lactam resistance gene	ARO:3000129
50096615	AY649755	antibiotic inactivation enzyme	ARO:3000557
50096615	AY649755	beta-lactam resistance gene	ARO:3000129
56069565	AY822595	antibiotic inactivation enzyme	ARO:3000557
56069565	AY822595	beta-lactam resistance gene	ARO:3000129
61741615	AY954516	antibiotic inactivation enzyme	ARO:3000557
61741615	AY954516	beta-lactam resistance gene	ARO:3000129
2462701	Y14156	antibiotic inactivation enzyme	ARO:3000557
2462701	Y14156	beta-lactam resistance gene	ARO:3000129
53988348	AY750914	antibiotic inactivation enzyme	ARO:3000557
53988348	AY750914	beta-lactam resistance gene	ARO:3000129
66220180	DQ023162	antibiotic inactivation enzyme	ARO:3000557
66220180	DQ023162	beta-lactam resistance gene	ARO:3000129
68012688	DQ061159	antibiotic inactivation enzyme	ARO:3000557
68012688	DQ061159	beta-lactam resistance gene	ARO:3000129
70906550	DQ102702	antibiotic inactivation enzyme	ARO:3000557
70906550	DQ102702	beta-lactam resistance gene	ARO:3000129
1037162	D37830	antibiotic inactivation enzyme	ARO:3000557
1037162	D37830	beta-lactam resistance gene	ARO:3000129
3142149	D89862	antibiotic inactivation enzyme	ARO:3000557
3142149	D89862	beta-lactam resistance gene	ARO:3000129
56554771	AY847147	antibiotic inactivation enzyme	ARO:3000557
56554771	AY847147	beta-lactam resistance gene	ARO:3000129
56554763	AY847143	antibiotic inactivation enzyme	ARO:3000557
56554763	AY847143	beta-lactam resistance gene	ARO:3000129
56554765	AY847144	antibiotic inactivation enzyme	ARO:3000557
56554765	AY847144	beta-lactam resistance gene	ARO:3000129
56554767	AY847145	antibiotic inactivation enzyme	ARO:3000557
56554767	AY847145	beta-lactam resistance gene	ARO:3000129
2443465	U95364	antibiotic inactivation enzyme	ARO:3000557
2443465	U95364	beta-lactam resistance gene	ARO:3000129
56554769	AY847146	antibiotic inactivation enzyme	ARO:3000557
56554769	AY847146	beta-lactam resistance gene	ARO:3000129
77158013	DQ211987	antibiotic inactivation enzyme	ARO:3000557
77158013	DQ211987	beta-lactam resistance gene	ARO:3000129
78057322	DQ223685	antibiotic inactivation enzyme	ARO:3000557
78057322	DQ223685	beta-lactam resistance gene	ARO:3000129
82393853	DQ268764	antibiotic inactivation enzyme	ARO:3000557
82393853	DQ268764	beta-lactam resistance gene	ARO:3000129
90019041	DQ303459	antibiotic inactivation enzyme	ARO:3000557
90019041	DQ303459	beta-lactam resistance gene	ARO:3000129
113374282	DQ885477	antibiotic inactivation enzyme	ARO:3000557
113374282	DQ885477	beta-lactam resistance gene	ARO:3000129
125634074	EF374097	antibiotic inactivation enzyme	ARO:3000557
125634074	EF374097	beta-lactam resistance gene	ARO:3000129
124263632	EF210159	antibiotic inactivation enzyme	ARO:3000557
124263632	EF210159	beta-lactam resistance gene	ARO:3000129
89475516	DQ408762	antibiotic inactivation enzyme	ARO:3000557
89475516	DQ408762	beta-lactam resistance gene	ARO:3000129
3021577	AJ005044	antibiotic inactivation enzyme	ARO:3000557
3021577	AJ005044	beta-lactam resistance gene	ARO:3000129
121495529	AM411407	antibiotic inactivation enzyme	ARO:3000557
121495529	AM411407	beta-lactam resistance gene	ARO:3000129
124365352	EF219142	antibiotic inactivation enzyme	ARO:3000557
124365352	EF219142	beta-lactam resistance gene	ARO:3000129
144954337	EF219134	antibiotic inactivation enzyme	ARO:3000557
144954337	EF219134	beta-lactam resistance gene	ARO:3000129
60359800	AB205197	antibiotic inactivation enzyme	ARO:3000557
60359800	AB205197	beta-lactam resistance gene	ARO:3000129
148524825	AB284167	antibiotic inactivation enzyme	ARO:3000557
148524825	AB284167	beta-lactam resistance gene	ARO:3000129
126013668	EF418608	antibiotic inactivation enzyme	ARO:3000557
126013668	EF418608	beta-lactam resistance gene	ARO:3000129
146771515	EF576988	antibiotic inactivation enzyme	ARO:3000557
146771515	EF576988	beta-lactam resistance gene	ARO:3000129
155049569	EF581888	antibiotic inactivation enzyme	ARO:3000557
155049569	EF581888	beta-lactam resistance gene	ARO:3000129
157812672	EU177100	antibiotic inactivation enzyme	ARO:3000557
157812672	EU177100	beta-lactam resistance gene	ARO:3000129
166850618	EU402393	antibiotic inactivation enzyme	ARO:3000557
166850618	EU402393	beta-lactam resistance gene	ARO:3000129
3021579	AJ005045	antibiotic inactivation enzyme	ARO:3000557
3021579	AJ005045	beta-lactam resistance gene	ARO:3000129
259120754	FJ815436	antibiotic inactivation enzyme	ARO:3000557
259120754	FJ815436	beta-lactam resistance gene	ARO:3000129
56554773	AY847148	antibiotic inactivation enzyme	ARO:3000557
56554773	AY847148	beta-lactam resistance gene	ARO:3000129
239909269	GQ149243	antibiotic inactivation enzyme	ARO:3000557
239909269	GQ149243	beta-lactam resistance gene	ARO:3000129
239909271	GQ149244	antibiotic inactivation enzyme	ARO:3000557
239909271	GQ149244	beta-lactam resistance gene	ARO:3000129
193227724	AM982520	antibiotic inactivation enzyme	ARO:3000557
193227724	AM982520	beta-lactam resistance gene	ARO:3000129
193227727	AM982521	antibiotic inactivation enzyme	ARO:3000557
193227727	AM982521	beta-lactam resistance gene	ARO:3000129
209413818	AM982522	antibiotic inactivation enzyme	ARO:3000557
209413818	AM982522	beta-lactam resistance gene	ARO:3000129
126256518	EF426798	antibiotic inactivation enzyme	ARO:3000557
126256518	EF426798	beta-lactam resistance gene	ARO:3000129
6137226	AF189721	antibiotic inactivation enzyme	ARO:3000557
6137226	AF189721	beta-lactam resistance gene	ARO:3000129
195975933	EU202673	antibiotic inactivation enzyme	ARO:3000557
195975933	EU202673	beta-lactam resistance gene	ARO:3000129
211774526	EU136031	antibiotic inactivation enzyme	ARO:3000557
211774526	EU136031	beta-lactam resistance gene	ARO:3000129
81238145	DQ256091	antibiotic inactivation enzyme	ARO:3000557
81238145	DQ256091	beta-lactam resistance gene	ARO:3000129
208503029	FJ214366	antibiotic inactivation enzyme	ARO:3000557
208503029	FJ214366	beta-lactam resistance gene	ARO:3000129
208503047	FJ214367	antibiotic inactivation enzyme	ARO:3000557
208503047	FJ214367	beta-lactam resistance gene	ARO:3000129
208503063	FJ214368	antibiotic inactivation enzyme	ARO:3000557
208503063	FJ214368	beta-lactam resistance gene	ARO:3000129
208503083	FJ214369	antibiotic inactivation enzyme	ARO:3000557
208503083	FJ214369	beta-lactam resistance gene	ARO:3000129
171188398	EU545409	antibiotic inactivation enzyme	ARO:3000557
171188398	EU545409	beta-lactam resistance gene	ARO:3000129
227018498	FJ873739	antibiotic inactivation enzyme	ARO:3000557
227018498	FJ873739	beta-lactam resistance gene	ARO:3000129
238801080	FJ971899	antibiotic inactivation enzyme	ARO:3000557
238801080	FJ971899	beta-lactam resistance gene	ARO:3000129
11178696	AF174129	antibiotic inactivation enzyme	ARO:3000557
11178696	AF174129	beta-lactam resistance gene	ARO:3000129
237511599	FJ907381	antibiotic inactivation enzyme	ARO:3000557
237511599	FJ907381	beta-lactam resistance gene	ARO:3000129
260178852	GQ870432	antibiotic inactivation enzyme	ARO:3000557
260178852	GQ870432	beta-lactam resistance gene	ARO:3000129
265260945	GU127598	antibiotic inactivation enzyme	ARO:3000557
265260945	GU127598	beta-lactam resistance gene	ARO:3000129
307073974	HQ166709	antibiotic inactivation enzyme	ARO:3000557
307073974	HQ166709	beta-lactam resistance gene	ARO:3000129
300390458	HM167760	antibiotic inactivation enzyme	ARO:3000557
300390458	HM167760	beta-lactam resistance gene	ARO:3000129
309951208	FN813245	antibiotic inactivation enzyme	ARO:3000557
309951208	FN813245	beta-lactam resistance gene	ARO:3000129
47109376	AJ704396	antibiotic inactivation enzyme	ARO:3000557
47109376	AJ704396	beta-lactam resistance gene	ARO:3000129
308198799	HM755448	antibiotic inactivation enzyme	ARO:3000557
308198799	HM755448	beta-lactam resistance gene	ARO:3000129
302340959	HM803271	antibiotic inactivation enzyme	ARO:3000557
302340959	HM803271	beta-lactam resistance gene	ARO:3000129
169797580	NC_010410	antibiotic target replacement protein	ARO:3000381
169797580	NC_010410	trimethoprim resistance gene	ARO:3001217
575501847	KF976462	antibiotic target replacement protein	ARO:3000381
575501847	KF976462	trimethoprim resistance gene	ARO:3001217
606240878	KJ363320	antibiotic target replacement protein	ARO:3000381
606240878	KJ363320	trimethoprim resistance gene	ARO:3001217
950044	Z50802	antibiotic target replacement protein	ARO:3000381
950044	Z50802	trimethoprim resistance gene	ARO:3001217
208972755	EU780012	antibiotic target replacement protein	ARO:3000381
208972755	EU780012	trimethoprim resistance gene	ARO:3001217
563324877	KF534911	antibiotic target replacement protein	ARO:3000381
563324877	KF534911	trimethoprim resistance gene	ARO:3001217
14326193	AF174129	antibiotic target replacement protein	ARO:3000381
14326193	AF174129	trimethoprim resistance gene	ARO:3001217
110816356	DQ838665	antibiotic target replacement protein	ARO:3000381
110816356	DQ838665	trimethoprim resistance gene	ARO:3001217
17384002	AJ310778	antibiotic target replacement protein	ARO:3000381
17384002	AJ310778	trimethoprim resistance gene	ARO:3001217
50787619	AJ605332	antibiotic target replacement protein	ARO:3000381
50787619	AJ605332	trimethoprim resistance gene	ARO:3001217
165971768	AM932669	antibiotic target replacement protein	ARO:3000381
165971768	AM932669	trimethoprim resistance gene	ARO:3001217
221360488	FM957884	antibiotic target replacement protein	ARO:3000381
221360488	FM957884	trimethoprim resistance gene	ARO:3001217
55415757	AJ746361	antibiotic target replacement protein	ARO:3000381
55415757	AJ746361	trimethoprim resistance gene	ARO:3001217
74268793	AJ972619	antibiotic target replacement protein	ARO:3000381
74268793	AJ972619	trimethoprim resistance gene	ARO:3001217
81343248	DQ267940	antibiotic target replacement protein	ARO:3000381
81343248	DQ267940	trimethoprim resistance gene	ARO:3001217
116000145	AM403715	antibiotic target replacement protein	ARO:3000381
116000145	AM403715	trimethoprim resistance gene	ARO:3001217
150520	J03306	antibiotic target replacement protein	ARO:3000381
150520	J03306	trimethoprim resistance gene	ARO:3001217
82698266	DQ278190	antibiotic target replacement protein	ARO:3000381
82698266	DQ278190	trimethoprim resistance gene	ARO:3001217
240114400	FJ854362	antibiotic target replacement protein	ARO:3000381
240114400	FJ854362	trimethoprim resistance gene	ARO:3001217
604633363	KJ174469	antibiotic target replacement protein	ARO:3000381
604633363	KJ174469	trimethoprim resistance gene	ARO:3001217
24209733	AY139601	antibiotic target replacement protein	ARO:3000381
24209733	AY139601	trimethoprim resistance gene	ARO:3001217
86212238	BR000038	antibiotic target replacement protein	ARO:3000381
86212238	BR000038	trimethoprim resistance gene	ARO:3001217
238820137	GQ150744	antibiotic target replacement protein	ARO:3000381
238820137	GQ150744	trimethoprim resistance gene	ARO:3001217
308052968	GU060319	antibiotic target replacement protein	ARO:3000381
308052968	GU060319	trimethoprim resistance gene	ARO:3001217
27315582	AE015929	antibiotic target replacement protein	ARO:3000381
27315582	AE015929	trimethoprim resistance gene	ARO:3001217
1150987	U43152	antibiotic target replacement protein	ARO:3000381
1150987	U43152	trimethoprim resistance gene	ARO:3001217
4103865	AF028811	antibiotic target replacement protein	ARO:3000381
4103865	AF028811	trimethoprim resistance gene	ARO:3001217
4103867	AF028812	antibiotic target replacement protein	ARO:3000381
4103867	AF028812	trimethoprim resistance gene	ARO:3001217
71040522	AB205645	antibiotic target replacement protein	ARO:3000381
71040522	AB205645	trimethoprim resistance gene	ARO:3001217
295419298	FN812951	antibiotic target replacement protein	ARO:3000381
295419298	FN812951	trimethoprim resistance gene	ARO:3001217
2853122	Y16410	antibiotic inactivation enzyme	ARO:3000557
2853122	Y16410	beta-lactam resistance gene	ARO:3000129
757399516	KP050490	antibiotic inactivation enzyme	ARO:3000557
757399516	KP050490	beta-lactam resistance gene	ARO:3000129
573461059	HG798963	antibiotic inactivation enzyme	ARO:3000557
573461059	HG798963	beta-lactam resistance gene	ARO:3000129
698174202	KM087855	antibiotic inactivation enzyme	ARO:3000557
698174202	KM087855	beta-lactam resistance gene	ARO:3000129
698174200	KM087854	antibiotic inactivation enzyme	ARO:3000557
698174200	KM087854	beta-lactam resistance gene	ARO:3000129
698174198	KM087853	antibiotic inactivation enzyme	ARO:3000557
698174198	KM087853	beta-lactam resistance gene	ARO:3000129
698174196	KM087852	antibiotic inactivation enzyme	ARO:3000557
698174196	KM087852	beta-lactam resistance gene	ARO:3000129
698174192	KM087850	antibiotic inactivation enzyme	ARO:3000557
698174192	KM087850	beta-lactam resistance gene	ARO:3000129
698174174	KM087841	antibiotic inactivation enzyme	ARO:3000557
698174174	KM087841	beta-lactam resistance gene	ARO:3000129
698174190	KM087849	antibiotic inactivation enzyme	ARO:3000557
698174190	KM087849	beta-lactam resistance gene	ARO:3000129
11527187	AF259520	antibiotic inactivation enzyme	ARO:3000557
11527187	AF259520	beta-lactam resistance gene	ARO:3000129
698174188	KM087848	antibiotic inactivation enzyme	ARO:3000557
698174188	KM087848	beta-lactam resistance gene	ARO:3000129
698174186	KM087847	antibiotic inactivation enzyme	ARO:3000557
698174186	KM087847	beta-lactam resistance gene	ARO:3000129
698174204	KM087856	antibiotic inactivation enzyme	ARO:3000557
698174204	KM087856	beta-lactam resistance gene	ARO:3000129
40548852	AY494945	antibiotic inactivation enzyme	ARO:3000557
40548852	AY494945	beta-lactam resistance gene	ARO:3000129
342325651	JF273491	antibiotic inactivation enzyme	ARO:3000557
342325651	JF273491	beta-lactam resistance gene	ARO:3000129
315227435	HQ322612	antibiotic inactivation enzyme	ARO:3000557
315227435	HQ322612	beta-lactam resistance gene	ARO:3000129
311700561	HQ456945	antibiotic inactivation enzyme	ARO:3000557
311700561	HQ456945	beta-lactam resistance gene	ARO:3000129
443429745	KC004136	antibiotic inactivation enzyme	ARO:3000557
443429745	KC004136	beta-lactam resistance gene	ARO:3000129
23451048	AF416700	antibiotic inactivation enzyme	ARO:3000557
23451048	AF416700	beta-lactam resistance gene	ARO:3000129
301169294	FQ312006	antibiotic resistant gene variant or mutant	ARO:0000031
301169294	FQ312006	elfamycin resistance gene	ARO:3001311
22775587	AB091338	efflux pump conferring antibiotic resistance	ARO:3000159
1800070	AP009048	efflux pump conferring antibiotic resistance	ARO:3000159
1800070	AP009048	fluoroquinolone resistance gene	ARO:3000102
1789042	U00096	efflux pump conferring antibiotic resistance	ARO:3000159
1789042	U00096	fluoroquinolone resistance gene	ARO:3000102
224815203	FJ744595	efflux pump conferring antibiotic resistance	ARO:3000159
NP_253677.1	NC_002516.2	efflux pump conferring antibiotic resistance	ARO:3000159
1060876	D78168	efflux pump conferring antibiotic resistance	ARO:3000159
1060876	D78168	tetracycline resistance gene	ARO:3000472
81242205	CP000034	efflux pump conferring antibiotic resistance	ARO:3000159
81242205	CP000034	fluoroquinolone resistance gene	ARO:3000102
81242205	CP000034	gene modulating antibiotic efflux	ARO:3000451
1060877	D78168	efflux pump conferring antibiotic resistance	ARO:3000159
1060877	D78168	tetracycline resistance gene	ARO:3000472
296101599	NC_014121	antibiotic resistant gene variant or mutant	ARO:0000031
296101599	NC_014121	beta-lactam resistance gene	ARO:3000129
296101599	NC_014121	chloramphenicol resistance gene	ARO:3000398
296101599	NC_014121	efflux pump conferring antibiotic resistance	ARO:3000159
296101599	NC_014121	fluoroquinolone resistance gene	ARO:3000102
296101599	NC_014121	gene modulating antibiotic efflux	ARO:3000451
296101599	NC_014121	rifampin resistance gene	ARO:3000383
296101599	NC_014121	tetracycline resistance gene	ARO:3000472
12963451	AF335467	antibiotic resistant gene variant or mutant	ARO:0000031
12963451	AF335467	beta-lactam resistance gene	ARO:3000129
12963451	AF335467	gene modulating permeability to antibiotic	ARO:3000270
388533500	CP003583	antibiotic resistant gene variant or mutant	ARO:0000031
388533500	CP003583	lipopeptide antibiotic resistance gene	ARO:3003073
29344844	AE016830	antibiotic resistant gene variant or mutant	ARO:0000031
29344844	AE016830	lipopeptide antibiotic resistance gene	ARO:3003073
29344844	AE016830	peptide antibiotic resistance gene	ARO:3000751
388533370	CP003583	antibiotic resistant gene variant or mutant	ARO:0000031
388533370	CP003583	lipopeptide antibiotic resistance gene	ARO:3003073
388533370	CP003583	peptide antibiotic resistance gene	ARO:3000751
388533369	CP003583	antibiotic resistant gene variant or mutant	ARO:0000031
388533369	CP003583	lipopeptide antibiotic resistance gene	ARO:3003073
388533369	CP003583	peptide antibiotic resistance gene	ARO:3000751
73913584	DQ157752	antibiotic inactivation enzyme	ARO:3000557
73913584	DQ157752	macrolide resistance gene	ARO:3000315
3892237	AF099140	antibiotic inactivation enzyme	ARO:3000557
3892237	AF099140	macrolide resistance gene	ARO:3000315
512512	A15097	antibiotic inactivation enzyme	ARO:3000557
512512	A15097	macrolide resistance gene	ARO:3000315
3800833	AF079138	antibiotic target modifying enzyme	ARO:3000519
3800833	AF079138	lincosamide resistance gene	ARO:3000241
3800833	AF079138	macrolide resistance gene	ARO:3000315
3800833	AF079138	streptogramin resistance gene	ARO:3000240
3800832	AF079138	antibiotic target modifying enzyme	ARO:3000519
3800832	AF079138	lincosamide resistance gene	ARO:3000241
3800832	AF079138	macrolide resistance gene	ARO:3000315
3800832	AF079138	streptogramin resistance gene	ARO:3000240
34328034	NC_005076	antibiotic target modifying enzyme	ARO:3000519
34328034	NC_005076	lincosamide resistance gene	ARO:3000241
34328034	NC_005076	macrolide resistance gene	ARO:3000315
34328034	NC_005076	streptogramin resistance gene	ARO:3000240
37359459	AY234334	antibiotic target modifying enzyme	ARO:3000519
37359459	AY234334	lincosamide resistance gene	ARO:3000241
37359459	AY234334	macrolide resistance gene	ARO:3000315
37359459	AY234334	streptogramin resistance gene	ARO:3000240
12751307	AF319779	antibiotic target modifying enzyme	ARO:3000519
12751307	AF319779	lincosamide resistance gene	ARO:3000241
12751307	AF319779	macrolide resistance gene	ARO:3000315
12751307	AF319779	streptogramin resistance gene	ARO:3000240
18390036	AF462611	antibiotic target modifying enzyme	ARO:3000519
18390036	AF462611	lincosamide resistance gene	ARO:3000241
18390036	AF462611	macrolide resistance gene	ARO:3000315
18390036	AF462611	streptogramin resistance gene	ARO:3000240
444895501	AL123456	antibiotic target modifying enzyme	ARO:3000519
444895501	AL123456	lincosamide resistance gene	ARO:3000241
444895501	AL123456	macrolide resistance gene	ARO:3000315
444895501	AL123456	streptogramin resistance gene	ARO:3000240
27436728	AY154657	antibiotic target modifying enzyme	ARO:3000519
27436728	AY154657	lincosamide resistance gene	ARO:3000241
27436728	AY154657	macrolide resistance gene	ARO:3000315
27436728	AY154657	streptogramin resistance gene	ARO:3000240
40807669	AY487229	antibiotic target modifying enzyme	ARO:3000519
40807669	AY487229	lincosamide resistance gene	ARO:3000241
40807669	AY487229	macrolide resistance gene	ARO:3000315
40807669	AY487229	streptogramin resistance gene	ARO:3000240
157965686	EU177504	antibiotic target modifying enzyme	ARO:3000519
157965686	EU177504	lincosamide resistance gene	ARO:3000241
157965686	EU177504	macrolide resistance gene	ARO:3000315
157965686	EU177504	streptogramin resistance gene	ARO:3000240
313848515	FR734406	antibiotic target modifying enzyme	ARO:3000519
313848515	FR734406	lincosamide resistance gene	ARO:3000241
313848515	FR734406	macrolide resistance gene	ARO:3000315
313848515	FR734406	streptogramin resistance gene	ARO:3000240
397529008	HE650138	antibiotic target modifying enzyme	ARO:3000519
397529008	HE650138	lincosamide resistance gene	ARO:3000241
397529008	HE650138	macrolide resistance gene	ARO:3000315
397529008	HE650138	streptogramin resistance gene	ARO:3000240
150392517	NC_009632	antibiotic target modifying enzyme	ARO:3000519
150392517	NC_009632	lincosamide resistance gene	ARO:3000241
150392517	NC_009632	macrolide resistance gene	ARO:3000315
150392517	NC_009632	streptogramin resistance gene	ARO:3000240
150491	K00551	antibiotic target modifying enzyme	ARO:3000519
150491	K00551	lincosamide resistance gene	ARO:3000241
150491	K00551	macrolide resistance gene	ARO:3000315
150491	K00551	streptogramin resistance gene	ARO:3000240
2317796	U82607	antibiotic target modifying enzyme	ARO:3000519
2317796	U82607	lincosamide resistance gene	ARO:3000241
2317796	U82607	macrolide resistance gene	ARO:3000315
2317796	U82607	streptogramin resistance gene	ARO:3000240
143201	M29832	antibiotic target modifying enzyme	ARO:3000519
143201	M29832	lincosamide resistance gene	ARO:3000241
143201	M29832	macrolide resistance gene	ARO:3000315
143201	M29832	streptogramin resistance gene	ARO:3000240
6224590	X51891	antibiotic target modifying enzyme	ARO:3000519
6224590	X51891	lincosamide resistance gene	ARO:3000241
6224590	X51891	macrolide resistance gene	ARO:3000315
6224590	X51891	streptogramin resistance gene	ARO:3000240
154893	M17808	antibiotic target modifying enzyme	ARO:3000519
154893	M17808	lincosamide resistance gene	ARO:3000241
154893	M17808	macrolide resistance gene	ARO:3000315
154893	M17808	streptogramin resistance gene	ARO:3000240
142884	M15332	antibiotic target modifying enzyme	ARO:3000519
142884	M15332	lincosamide resistance gene	ARO:3000241
142884	M15332	macrolide resistance gene	ARO:3000315
142884	M15332	streptogramin resistance gene	ARO:3000240
153200	M16503	antibiotic target modifying enzyme	ARO:3000519
153200	M16503	lincosamide resistance gene	ARO:3000241
153200	M16503	macrolide resistance gene	ARO:3000315
153200	M16503	streptogramin resistance gene	ARO:3000240
1781318	X97721	antibiotic target modifying enzyme	ARO:3000519
1781318	X97721	lincosamide resistance gene	ARO:3000241
1781318	X97721	macrolide resistance gene	ARO:3000315
1781318	X97721	streptogramin resistance gene	ARO:3000240
3294231	AJ223970	antibiotic target modifying enzyme	ARO:3000519
3294231	AJ223970	lincosamide resistance gene	ARO:3000241
3294231	AJ223970	macrolide resistance gene	ARO:3000315
3294231	AJ223970	streptogramin resistance gene	ARO:3000240
457208	L22689	antibiotic target modifying enzyme	ARO:3000519
457208	L22689	lincosamide resistance gene	ARO:3000241
457208	L22689	macrolide resistance gene	ARO:3000315
457208	L22689	streptogramin resistance gene	ARO:3000240
142204	M11276	antibiotic target modifying enzyme	ARO:3000519
142204	M11276	lincosamide resistance gene	ARO:3000241
142204	M11276	macrolide resistance gene	ARO:3000315
142204	M11276	streptogramin resistance gene	ARO:3000240
153253	M19269	antibiotic target modifying enzyme	ARO:3000519
153253	M19269	lincosamide resistance gene	ARO:3000241
153253	M19269	macrolide resistance gene	ARO:3000315
153253	M19269	streptogramin resistance gene	ARO:3000240
148728	M64090	antibiotic target modifying enzyme	ARO:3000519
148728	M64090	lincosamide resistance gene	ARO:3000241
148728	M64090	macrolide resistance gene	ARO:3000315
148728	M64090	streptogramin resistance gene	ARO:3000240
581701	X62867	antibiotic target modifying enzyme	ARO:3000519
581701	X62867	lincosamide resistance gene	ARO:3000241
581701	X62867	macrolide resistance gene	ARO:3000315
581701	X62867	streptogramin resistance gene	ARO:3000240
1927195	U59450	antibiotic target modifying enzyme	ARO:3000519
1927195	U59450	lincosamide resistance gene	ARO:3000241
1927195	U59450	macrolide resistance gene	ARO:3000315
1927195	U59450	streptogramin resistance gene	ARO:3000240
286054	D14532	antibiotic target modifying enzyme	ARO:3000519
286054	D14532	lincosamide resistance gene	ARO:3000241
286054	D14532	macrolide resistance gene	ARO:3000315
286054	D14532	streptogramin resistance gene	ARO:3000240
40437	X51472	antibiotic target modifying enzyme	ARO:3000519
40437	X51472	lincosamide resistance gene	ARO:3000241
40437	X51472	macrolide resistance gene	ARO:3000315
40437	X51472	streptogramin resistance gene	ARO:3000240
12081903	AB014481	antibiotic target modifying enzyme	ARO:3000519
12081903	AB014481	lincosamide resistance gene	ARO:3000241
12081903	AB014481	macrolide resistance gene	ARO:3000315
12081903	AB014481	streptogramin resistance gene	ARO:3000240
	U00096	antibiotic resistant gene variant or mutant	ARO:0000031
	U00096	peptide antibiotic resistance gene	ARO:3000751
	U00096	polyamine resistance gene	ARO:3003532
	U00096	aminoglycoside resistance gene	ARO:3000104
	U00096	antibiotic resistant gene variant or mutant	ARO:0000031
	U00096	aminoglycoside resistance gene	ARO:3000104
	U00096	antibiotic resistant gene variant or mutant	ARO:0000031
	U00096	antibiotic resistant gene variant or mutant	ARO:0000031
	U00096	tetracycline resistance gene	ARO:3000472
	U00096	aminoglycoside resistance gene	ARO:3000104
	U00096	antibiotic resistant gene variant or mutant	ARO:0000031
	U00096	aminoglycoside resistance gene	ARO:3000104
	U00096	antibiotic resistant gene variant or mutant	ARO:0000031
	U00096	aminoglycoside resistance gene	ARO:3000104
	U00096	antibiotic resistant gene variant or mutant	ARO:0000031
	U00096	aminoglycoside resistance gene	ARO:3000104
	U00096	antibiotic resistant gene variant or mutant	ARO:0000031
	U00096	aminoglycoside resistance gene	ARO:3000104
	U00096	antibiotic resistant gene variant or mutant	ARO:0000031
	U00096	aminoglycoside resistance gene	ARO:3000104
	U00096	antibiotic resistant gene variant or mutant	ARO:0000031
	U00096	aminoglycoside resistance gene	ARO:3000104
	U00096	antibiotic resistant gene variant or mutant	ARO:0000031
	U00096	antibiotic resistant gene variant or mutant	ARO:0000031
	U00096	tetracycline resistance gene	ARO:3000472
	U00096	aminoglycoside resistance gene	ARO:3000104
	U00096	antibiotic resistant gene variant or mutant	ARO:0000031
	U00096	aminoglycoside resistance gene	ARO:3000104
	U00096	antibiotic resistant gene variant or mutant	ARO:0000031
	U00096	aminoglycoside resistance gene	ARO:3000104
	U00096	antibiotic resistant gene variant or mutant	ARO:0000031
26110363	AE014075	antibiotic resistant gene variant or mutant	ARO:0000031
26110363	AE014075	elfamycin resistance gene	ARO:3001311
26110363	AE014075	antibiotic resistant gene variant or mutant	ARO:0000031
26110363	AE014075	elfamycin resistance gene	ARO:3001311
26110363	AE014075	antibiotic resistant gene variant or mutant	ARO:0000031
26110363	AE014075	elfamycin resistance gene	ARO:3001311
1788562	U00096	antibiotic resistant gene variant or mutant	ARO:0000031
1788562	U00096	fluoroquinolone resistance gene	ARO:3000102
85676345	AP009048	aminocoumarin resistance gene	ARO:3000477
85676345	AP009048	antibiotic resistant gene variant or mutant	ARO:0000031
87081927	U00096	antibiotic resistant gene variant or mutant	ARO:0000031
87081927	U00096	beta-lactam resistance gene	ARO:3000129
87081927	U00096	chloramphenicol resistance gene	ARO:3000398
87081927	U00096	efflux pump conferring antibiotic resistance	ARO:3000159
87081927	U00096	fluoroquinolone resistance gene	ARO:3000102
87081927	U00096	gene modulating antibiotic efflux	ARO:3000451
87081927	U00096	rifampin resistance gene	ARO:3000383
87081927	U00096	tetracycline resistance gene	ARO:3000472
388477013	NC_007779	antibiotic resistant gene variant or mutant	ARO:0000031
388477013	NC_007779	beta-lactam resistance gene	ARO:3000129
388477013	NC_007779	gene modulating permeability to antibiotic	ARO:3000270
1789396	U00096	antibiotic resistant gene variant or mutant	ARO:0000031
1789396	U00096	fluoroquinolone resistance gene	ARO:3000102
388479030	NC_007779	antibiotic resistant gene variant or mutant	ARO:0000031
388479030	NC_007779	fluoroquinolone resistance gene	ARO:3000102
15834164	NC_002695	antibiotic resistant gene variant or mutant	ARO:0000031
15834164	NC_002695	rifampin resistance gene	ARO:3000383
1790498	U00096	antibiotic resistant gene variant or mutant	ARO:0000031
1790498	U00096	beta-lactam resistance gene	ARO:3000129
1790498	U00096	chloramphenicol resistance gene	ARO:3000398
1790498	U00096	efflux pump conferring antibiotic resistance	ARO:3000159
1790498	U00096	fluoroquinolone resistance gene	ARO:3000102
1790498	U00096	gene modulating antibiotic efflux	ARO:3000451
1790498	U00096	rifampin resistance gene	ARO:3000383
1790498	U00096	tetracycline resistance gene	ARO:3000472
388479170	NC_007779	antibiotic resistant gene variant or mutant	ARO:0000031
388479170	NC_007779	sulfonamide resistance gene	ARO:3000408
AJP77085	KP109681	antibiotic inactivation enzyme	ARO:3000557
AJP77085	KP109681	beta-lactam resistance gene	ARO:3000129
15832502	NC_002695	beta-lactam resistance gene	ARO:3000129
15832502	NC_002695	efflux pump conferring antibiotic resistance	ARO:3000159
15832502	NC_002695	fluoroquinolone resistance gene	ARO:3000102
15832502	NC_002695	gene modulating antibiotic efflux	ARO:3000451
15832502	NC_002695	macrolide resistance gene	ARO:3000315
15832502	NC_002695	tetracycline resistance gene	ARO:3000472
1788713	U00096	beta-lactam resistance gene	ARO:3000129
1788713	U00096	efflux pump conferring antibiotic resistance	ARO:3000159
1788713	U00096	fluoroquinolone resistance gene	ARO:3000102
1788713	U00096	gene modulating antibiotic efflux	ARO:3000451
1788713	U00096	macrolide resistance gene	ARO:3000315
1788713	U00096	tetracycline resistance gene	ARO:3000472
153339	M28303	antibiotic inactivation enzyme	ARO:3000557
153339	M28303	beta-lactam resistance gene	ARO:3000129
388890567	JQ768046	efflux pump conferring antibiotic resistance	ARO:3000159
388890567	JQ768046	elfamycin resistance gene	ARO:3001311
41393043	AJ549214	chloramphenicol resistance gene	ARO:3000398
41393043	AJ549214	efflux pump conferring antibiotic resistance	ARO:3000159
41393043	AJ549214	phenicol resistance gene	ARO:3000052
8980430	Y17896	antibiotic inactivation enzyme	ARO:3000557
8980430	Y17896	beta-lactam resistance gene	ARO:3000129
111548600	AM296480	chloramphenicol resistance gene	ARO:3000398
111548600	AM296480	efflux pump conferring antibiotic resistance	ARO:3000159
111548600	AM296480	phenicol resistance gene	ARO:3000052
3452580	AB016934	antibiotic inactivation enzyme	ARO:3000557
3452580	AB016934	fosfomycin resistance gene	ARO:3000271
1061006	AB016934	antibiotic inactivation enzyme	ARO:3000557
1061006	AB016934	fosfomycin resistance gene	ARO:3000271
NP_249820.1	NC002516	antibiotic inactivation enzyme	ARO:3000557
NP_249820.1	NC002516	fosfomycin resistance gene	ARO:3000271
186470129	EU487198	antibiotic inactivation enzyme	ARO:3000557
186470129	EU487198	fosfomycin resistance gene	ARO:3000271
334363452	JF411006	antibiotic inactivation enzyme	ARO:3000557
334363452	JF411006	fosfomycin resistance gene	ARO:3000271
668347754	AB908992	antibiotic inactivation enzyme	ARO:3000557
668347754	AB908992	fosfomycin resistance gene	ARO:3000271
748445538	KP143090	antibiotic inactivation enzyme	ARO:3000557
748445538	KP143090	fosfomycin resistance gene	ARO:3000271
46982	X54227	antibiotic inactivation enzyme	ARO:3000557
46982	X54227	fosfomycin resistance gene	ARO:3000271
323541193	HQ219726	antibiotic inactivation enzyme	ARO:3000557
323541193	HQ219726	fosfomycin resistance gene	ARO:3000271
485965	Z33413	antibiotic inactivation enzyme	ARO:3000557
485965	Z33413	fosfomycin resistance gene	ARO:3000271
299782349	AB522969	antibiotic inactivation enzyme	ARO:3000557
299782349	AB522969	fosfomycin resistance gene	ARO:3000271
633896496	AB917040	antibiotic inactivation enzyme	ARO:3000557
633896496	AB917040	fosfomycin resistance gene	ARO:3000271
239796048	AP010904	antibiotic inactivation enzyme	ARO:3000557
239796048	AP010904	fosfomycin resistance gene	ARO:3000271
453215	X77455	antibiotic inactivation enzyme	ARO:3000557
453215	X77455	beta-lactam resistance gene	ARO:3000129
448819158	JX049131	antibiotic inactivation enzyme	ARO:3000557
448819158	JX049131	beta-lactam resistance gene	ARO:3000129
2739292	Y10282	antibiotic inactivation enzyme	ARO:3000557
2739292	Y10282	beta-lactam resistance gene	ARO:3000129
1841438	Y11068	antibiotic inactivation enzyme	ARO:3000557
1841438	Y11068	beta-lactam resistance gene	ARO:3000129
7649401	AJ277535	antibiotic inactivation enzyme	ARO:3000557
7649401	AJ277535	beta-lactam resistance gene	ARO:3000129
10180986	AY007369	antibiotic inactivation enzyme	ARO:3000557
10180986	AY007369	beta-lactam resistance gene	ARO:3000129
62989705	AJ703795	antibiotic inactivation enzyme	ARO:3000557
62989705	AJ703795	beta-lactam resistance gene	ARO:3000129
301344543	HM565917	antibiotic inactivation enzyme	ARO:3000557
301344543	HM565917	beta-lactam resistance gene	ARO:3000129
340937394	JF896803	antibiotic inactivation enzyme	ARO:3000557
340937394	JF896803	beta-lactam resistance gene	ARO:3000129
216881	D12503	antibiotic inactivation enzyme	ARO:3000557
216881	D12503	fusidic acid resistance gene	ARO:3003024
908888	Z50108	antibiotic inactivation enzyme	ARO:3000557
908888	Z50108	fusidic acid resistance gene	ARO:3003024
388479725	NC_007779	beta-lactam resistance gene	ARO:3000129
388479725	NC_007779	efflux pump conferring antibiotic resistance	ARO:3000159
388479725	NC_007779	fluoroquinolone resistance gene	ARO:3000102
388479725	NC_007779	gene modulating antibiotic efflux	ARO:3000451
388479725	NC_007779	macrolide resistance gene	ARO:3000315
6752461	AF156486	antibiotic inactivation enzyme	ARO:3000557
6752461	AF156486	beta-lactam resistance gene	ARO:3000129
241992520	FJ820124	antibiotic inactivation enzyme	ARO:3000557
241992520	FJ820124	beta-lactam resistance gene	ARO:3000129
240114398	FJ854362	antibiotic inactivation enzyme	ARO:3000557
240114398	FJ854362	beta-lactam resistance gene	ARO:3000129
260161322	FN554543	antibiotic inactivation enzyme	ARO:3000557
260161322	FN554543	beta-lactam resistance gene	ARO:3000129
269932040	GU169702	antibiotic inactivation enzyme	ARO:3000557
269932040	GU169702	beta-lactam resistance gene	ARO:3000129
289185668	GU207844	antibiotic inactivation enzyme	ARO:3000557
289185668	GU207844	beta-lactam resistance gene	ARO:3000129
280983557	GU208678	antibiotic inactivation enzyme	ARO:3000557
280983557	GU208678	beta-lactam resistance gene	ARO:3000129
300245054	HM173356	antibiotic inactivation enzyme	ARO:3000557
300245054	HM173356	beta-lactam resistance gene	ARO:3000129
325990179	HQ874631	antibiotic inactivation enzyme	ARO:3000557
325990179	HQ874631	beta-lactam resistance gene	ARO:3000129
371928989	JQ028729	antibiotic inactivation enzyme	ARO:3000557
371928989	JQ028729	beta-lactam resistance gene	ARO:3000129
374282206	JN596280	antibiotic inactivation enzyme	ARO:3000557
374282206	JN596280	beta-lactam resistance gene	ARO:3000129
14276853	AF326355	antibiotic inactivation enzyme	ARO:3000557
14276853	AF326355	beta-lactam resistance gene	ARO:3000129
374282207	JN596280	antibiotic inactivation enzyme	ARO:3000557
374282207	JN596280	beta-lactam resistance gene	ARO:3000129
388891771	JQ772478	antibiotic inactivation enzyme	ARO:3000557
388891771	JQ772478	beta-lactam resistance gene	ARO:3000129
407731709	JX023441	antibiotic inactivation enzyme	ARO:3000557
407731709	JX023441	beta-lactam resistance gene	ARO:3000129
530339847	KF179354	antibiotic inactivation enzyme	ARO:3000557
530339847	KF179354	beta-lactam resistance gene	ARO:3000129
697286402	AB901141	antibiotic inactivation enzyme	ARO:3000557
697286402	AB901141	beta-lactam resistance gene	ARO:3000129
761662702	KP096411	antibiotic inactivation enzyme	ARO:3000557
761662702	KP096411	beta-lactam resistance gene	ARO:3000129
40645554	AB113580	antibiotic inactivation enzyme	ARO:3000557
40645554	AB113580	beta-lactam resistance gene	ARO:3000129
42391699	AB116260	antibiotic inactivation enzyme	ARO:3000557
42391699	AB116260	beta-lactam resistance gene	ARO:3000129
40888716	AY494717	antibiotic inactivation enzyme	ARO:3000557
40888716	AY494717	beta-lactam resistance gene	ARO:3000129
40888718	AY494718	antibiotic inactivation enzyme	ARO:3000557
40888718	AY494718	beta-lactam resistance gene	ARO:3000129
30350252	AY260546	antibiotic inactivation enzyme	ARO:3000557
30350252	AY260546	beta-lactam resistance gene	ARO:3000129
13310177	AF329699	antibiotic inactivation enzyme	ARO:3000557
13310177	AF329699	beta-lactam resistance gene	ARO:3000129
66269636	AY920928	antibiotic inactivation enzyme	ARO:3000557
66269636	AY920928	beta-lactam resistance gene	ARO:3000129
42516779	AJ620678	antibiotic inactivation enzyme	ARO:3000557
42516779	AJ620678	beta-lactam resistance gene	ARO:3000129
724471671	KM659858	antibiotic inactivation enzyme	ARO:3000557
724471671	KM659858	beta-lactam resistance gene	ARO:3000129
3294232	AJ223970	antibiotic inactivation enzyme	ARO:3000557
3294232	AJ223970	macrolide resistance gene	ARO:3000315
6164597	AF090141	antibiotic inactivation enzyme	ARO:3000557
6164597	AF090141	beta-lactam resistance gene	ARO:3000129
16763734	NC_003197	beta-lactam resistance gene	ARO:3000129
16763734	NC_003197	chloramphenicol resistance gene	ARO:3000398
16763734	NC_003197	efflux pump conferring antibiotic resistance	ARO:3000159
16763734	NC_003197	gene modulating antibiotic efflux	ARO:3000451
15830993	NC_002695	beta-lactam resistance gene	ARO:3000129
15830993	NC_002695	efflux pump conferring antibiotic resistance	ARO:3000159
15830993	NC_002695	fluoroquinolone resistance gene	ARO:3000102
15830993	NC_002695	gene modulating antibiotic efflux	ARO:3000451
15830993	NC_002695	macrolide resistance gene	ARO:3000315
15830993	NC_002695	tetracycline resistance gene	ARO:3000472
1245355	U50278	antibiotic inactivation enzyme	ARO:3000557
1245355	U50278	beta-lactam resistance gene	ARO:3000129
74229922	DQ173429	antibiotic inactivation enzyme	ARO:3000557
74229922	DQ173429	beta-lactam resistance gene	ARO:3000129
261349303	GU015024	antibiotic inactivation enzyme	ARO:3000557
261349303	GU015024	beta-lactam resistance gene	ARO:3000129
570348259	KF958750	antibiotic inactivation enzyme	ARO:3000557
570348259	KF958750	beta-lactam resistance gene	ARO:3000129
692334120	KM103296	antibiotic inactivation enzyme	ARO:3000557
692334120	KM103296	beta-lactam resistance gene	ARO:3000129
28798046	AJ548797	antibiotic inactivation enzyme	ARO:3000557
28798046	AJ548797	beta-lactam resistance gene	ARO:3000129
2292739	Y10415	antibiotic inactivation enzyme	ARO:3000557
2292739	Y10415	beta-lactam resistance gene	ARO:3000129
4210824	AJ223604	antibiotic inactivation enzyme	ARO:3000557
4210824	AJ223604	beta-lactam resistance gene	ARO:3000129
17026020	AB074433	antibiotic inactivation enzyme	ARO:3000557
17026020	AB074433	beta-lactam resistance gene	ARO:3000129
17026026	AB074436	antibiotic inactivation enzyme	ARO:3000557
17026026	AB074436	beta-lactam resistance gene	ARO:3000129
25278056	AJ420864	antibiotic inactivation enzyme	ARO:3000557
25278056	AJ420864	beta-lactam resistance gene	ARO:3000129
33086395	AJ550807	antibiotic inactivation enzyme	ARO:3000557
33086395	AJ550807	beta-lactam resistance gene	ARO:3000129
49065966	AY553332	antibiotic inactivation enzyme	ARO:3000557
49065966	AY553332	beta-lactam resistance gene	ARO:3000129
49065969	AY553333	antibiotic inactivation enzyme	ARO:3000557
49065969	AY553333	beta-lactam resistance gene	ARO:3000129
37515380	AJ584652	antibiotic inactivation enzyme	ARO:3000557
37515380	AJ584652	beta-lactam resistance gene	ARO:3000129
353251394	JN596991	antibiotic inactivation enzyme	ARO:3000557
353251394	JN596991	beta-lactam resistance gene	ARO:3000129
122891990	EF118171	antibiotic inactivation enzyme	ARO:3000557
122891990	EF118171	beta-lactam resistance gene	ARO:3000129
8546574	AJ243491	antibiotic inactivation enzyme	ARO:3000557
8546574	AJ243491	beta-lactam resistance gene	ARO:3000129
56783617	AB196988	antibiotic inactivation enzyme	ARO:3000557
56783617	AB196988	beta-lactam resistance gene	ARO:3000129
59891391	AB204557	antibiotic inactivation enzyme	ARO:3000557
59891391	AB204557	beta-lactam resistance gene	ARO:3000129
86278365	DQ361087	antibiotic inactivation enzyme	ARO:3000557
86278365	DQ361087	beta-lactam resistance gene	ARO:3000129
122934824	EF192154	antibiotic inactivation enzyme	ARO:3000557
122934824	EF192154	beta-lactam resistance gene	ARO:3000129
171188394	EU541448	antibiotic inactivation enzyme	ARO:3000557
171188394	EU541448	beta-lactam resistance gene	ARO:3000129
261864920	GU045307	antibiotic inactivation enzyme	ARO:3000557
261864920	GU045307	beta-lactam resistance gene	ARO:3000129
335345651	JF894248	antibiotic inactivation enzyme	ARO:3000557
335345651	JF894248	beta-lactam resistance gene	ARO:3000129
383216586	JQ407409	antibiotic inactivation enzyme	ARO:3000557
383216586	JQ407409	beta-lactam resistance gene	ARO:3000129
381352243	JQ041634	antibiotic inactivation enzyme	ARO:3000557
381352243	JQ041634	beta-lactam resistance gene	ARO:3000129
4760643	AB010417	antibiotic inactivation enzyme	ARO:3000557
4760643	AB010417	beta-lactam resistance gene	ARO:3000129
102231667	DQ522237	antibiotic inactivation enzyme	ARO:3000557
102231667	DQ522237	beta-lactam resistance gene	ARO:3000129
529283986	KF148593	antibiotic inactivation enzyme	ARO:3000557
529283986	KF148593	beta-lactam resistance gene	ARO:3000129
403309642	JQ002629	antibiotic inactivation enzyme	ARO:3000557
403309642	JQ002629	beta-lactam resistance gene	ARO:3000129
358680718	JN848782	antibiotic inactivation enzyme	ARO:3000557
358680718	JN848782	beta-lactam resistance gene	ARO:3000129
402795764	AB715422	antibiotic inactivation enzyme	ARO:3000557
402795764	AB715422	beta-lactam resistance gene	ARO:3000129
397701676	JF816544	antibiotic inactivation enzyme	ARO:3000557
397701676	JF816544	beta-lactam resistance gene	ARO:3000129
401668654	JX131372	antibiotic inactivation enzyme	ARO:3000557
401668654	JX131372	beta-lactam resistance gene	ARO:3000129
345128597	HQ875573	antibiotic inactivation enzyme	ARO:3000557
345128597	HQ875573	beta-lactam resistance gene	ARO:3000129
13128917	AF244145	antibiotic inactivation enzyme	ARO:3000557
13128917	AF244145	beta-lactam resistance gene	ARO:3000129
408535169	AB753457	antibiotic inactivation enzyme	ARO:3000557
408535169	AB753457	beta-lactam resistance gene	ARO:3000129
408535171	AB753458	antibiotic inactivation enzyme	ARO:3000557
408535171	AB753458	beta-lactam resistance gene	ARO:3000129
408535167	AB753456	antibiotic inactivation enzyme	ARO:3000557
408535167	AB753456	beta-lactam resistance gene	ARO:3000129
459978570	AB777500	antibiotic inactivation enzyme	ARO:3000557
459978570	AB777500	beta-lactam resistance gene	ARO:3000129
459978578	AB777501	antibiotic inactivation enzyme	ARO:3000557
459978578	AB777501	beta-lactam resistance gene	ARO:3000129
641398829	KJ510410	antibiotic inactivation enzyme	ARO:3000557
641398829	KJ510410	beta-lactam resistance gene	ARO:3000129
757399508	KP050486	antibiotic inactivation enzyme	ARO:3000557
757399508	KP050486	beta-lactam resistance gene	ARO:3000129
698174206	KM087857	antibiotic inactivation enzyme	ARO:3000557
698174206	KM087857	beta-lactam resistance gene	ARO:3000129
13491139	AF290912	antibiotic inactivation enzyme	ARO:3000557
13491139	AF290912	beta-lactam resistance gene	ARO:3000129
765098773	LC031883	antibiotic inactivation enzyme	ARO:3000557
765098773	LC031883	beta-lactam resistance gene	ARO:3000129
10566737	AB040994	antibiotic inactivation enzyme	ARO:3000557
10566737	AB040994	beta-lactam resistance gene	ARO:3000129
13094935	AF318077	antibiotic inactivation enzyme	ARO:3000557
13094935	AF318077	beta-lactam resistance gene	ARO:3000129
13160963	AF322577	antibiotic inactivation enzyme	ARO:3000557
13160963	AF322577	beta-lactam resistance gene	ARO:3000129
14334213	AY033653	antibiotic inactivation enzyme	ARO:3000557
14334213	AY033653	beta-lactam resistance gene	ARO:3000129
4416230	AF099139	antibiotic inactivation enzyme	ARO:3000557
4416230	AF099139	beta-lactam resistance gene	ARO:3000129
281021929	GU206353	antibiotic inactivation enzyme	ARO:3000557
281021929	GU206353	beta-lactam resistance gene	ARO:3000129
300510840	HM245379	antibiotic inactivation enzyme	ARO:3000557
300510840	HM245379	beta-lactam resistance gene	ARO:3000129
300510842	HM245380	antibiotic inactivation enzyme	ARO:3000557
300510842	HM245380	beta-lactam resistance gene	ARO:3000129
300863227	HM367709	antibiotic inactivation enzyme	ARO:3000557
300863227	HM367709	beta-lactam resistance gene	ARO:3000129
302357574	AB563173	antibiotic inactivation enzyme	ARO:3000557
302357574	AB563173	beta-lactam resistance gene	ARO:3000129
11095170	AF219127	antibiotic inactivation enzyme	ARO:3000557
11095170	AF219127	beta-lactam resistance gene	ARO:3000129
11095176	AF219130	antibiotic inactivation enzyme	ARO:3000557
11095176	AF219130	beta-lactam resistance gene	ARO:3000129
11096453	AF219131	antibiotic inactivation enzyme	ARO:3000557
11096453	AF219131	beta-lactam resistance gene	ARO:3000129
11096456	AF219135	antibiotic inactivation enzyme	ARO:3000557
11096456	AF219135	beta-lactam resistance gene	ARO:3000129
45861943	AY504627	antibiotic inactivation enzyme	ARO:3000557
45861943	AY504627	beta-lactam resistance gene	ARO:3000129
215406557	AM087455	antibiotic inactivation enzyme	ARO:3000557
215406557	AM087455	beta-lactam resistance gene	ARO:3000129
294997089	AB529520	antibiotic inactivation enzyme	ARO:3000557
294997089	AB529520	beta-lactam resistance gene	ARO:3000129
270266460	GU186044	antibiotic inactivation enzyme	ARO:3000557
270266460	GU186044	beta-lactam resistance gene	ARO:3000129
270266462	GU186045	antibiotic inactivation enzyme	ARO:3000557
270266462	GU186045	beta-lactam resistance gene	ARO:3000129
1785985	U56415	antibiotic inactivation enzyme	ARO:3000557
1785985	U56415	rifampin resistance gene	ARO:3000383
19879250	AY028464	antibiotic inactivation enzyme	ARO:3000557
19879250	AY028464	beta-lactam resistance gene	ARO:3000129
158392670	AB364006	antibiotic inactivation enzyme	ARO:3000557
158392670	AB364006	beta-lactam resistance gene	ARO:3000129
388477210	NC_007779	antibiotic resistant gene variant or mutant	ARO:0000031
388477210	NC_007779	efflux pump conferring antibiotic resistance	ARO:3000159
388477210	NC_007779	gene altering cell wall charge conferring antibiotic resistance	ARO:3003580
388477210	NC_007779	gene modulating antibiotic efflux	ARO:3000451
388477210	NC_007779	macrolide resistance gene	ARO:3000315
388477210	NC_007779	polymyxin resistance gene	ARO:3002984
150953867	CP000647	antibiotic resistant gene variant or mutant	ARO:0000031
150953867	CP000647	beta-lactam resistance gene	ARO:3000129
150953867	CP000647	chloramphenicol resistance gene	ARO:3000398
150953867	CP000647	efflux pump conferring antibiotic resistance	ARO:3000159
150953867	CP000647	fluoroquinolone resistance gene	ARO:3000102
150953867	CP000647	gene modulating antibiotic efflux	ARO:3000451
150953867	CP000647	rifampin resistance gene	ARO:3000383
150953867	CP000647	tetracycline resistance gene	ARO:3000472
150953975	CP000647	antibiotic resistant gene variant or mutant	ARO:0000031
150953975	CP000647	beta-lactam resistance gene	ARO:3000129
150953975	CP000647	chloramphenicol resistance gene	ARO:3000398
150953975	CP000647	efflux pump conferring antibiotic resistance	ARO:3000159
150953975	CP000647	fluoroquinolone resistance gene	ARO:3000102
150953975	CP000647	gene modulating antibiotic efflux	ARO:3000451
150953975	CP000647	rifampin resistance gene	ARO:3000383
150953975	CP000647	tetracycline resistance gene	ARO:3000472
239925271	GQ140348	antibiotic inactivation enzyme	ARO:3000557
239925271	GQ140348	beta-lactam resistance gene	ARO:3000129
296939582	HM066995	antibiotic inactivation enzyme	ARO:3000557
296939582	HM066995	beta-lactam resistance gene	ARO:3000129
326467061	HQ641421	antibiotic inactivation enzyme	ARO:3000557
326467061	HQ641421	beta-lactam resistance gene	ARO:3000129
327397925	HQ342889	antibiotic inactivation enzyme	ARO:3000557
327397925	HQ342889	beta-lactam resistance gene	ARO:3000129
409974862	JX524191	antibiotic inactivation enzyme	ARO:3000557
409974862	JX524191	beta-lactam resistance gene	ARO:3000129
451824561	KC433553	antibiotic inactivation enzyme	ARO:3000557
451824561	KC433553	beta-lactam resistance gene	ARO:3000129
478437783	KC465199	antibiotic inactivation enzyme	ARO:3000557
478437783	KC465199	beta-lactam resistance gene	ARO:3000129
478437785	KC465200	antibiotic inactivation enzyme	ARO:3000557
478437785	KC465200	beta-lactam resistance gene	ARO:3000129
668583078	KJ775801	antibiotic inactivation enzyme	ARO:3000557
668583078	KJ775801	beta-lactam resistance gene	ARO:3000129
YP_008532725.1	NC_022346.1	antibiotic inactivation enzyme	ARO:3000557
YP_008532725.1	NC_022346.1	beta-lactam resistance gene	ARO:3000129
723266035	KM379100	antibiotic inactivation enzyme	ARO:3000557
723266035	KM379100	beta-lactam resistance gene	ARO:3000129
15705413	AF395881	antibiotic inactivation enzyme	ARO:3000557
15705413	AF395881	beta-lactam resistance gene	ARO:3000129
51557252	AY700571	antibiotic inactivation enzyme	ARO:3000557
51557252	AY700571	beta-lactam resistance gene	ARO:3000129
166850513	EU400222	antibiotic inactivation enzyme	ARO:3000557
166850513	EU400222	beta-lactam resistance gene	ARO:3000129
172054655	EU555534	antibiotic inactivation enzyme	ARO:3000557
172054655	EU555534	beta-lactam resistance gene	ARO:3000129
189916551	EU729727	antibiotic inactivation enzyme	ARO:3000557
189916551	EU729727	beta-lactam resistance gene	ARO:3000129
209892784	FJ234412	antibiotic inactivation enzyme	ARO:3000557
209892784	FJ234412	beta-lactam resistance gene	ARO:3000129
223558117	FJ624872	antibiotic inactivation enzyme	ARO:3000557
223558117	FJ624872	beta-lactam resistance gene	ARO:3000129
6977948	AJ272109	antibiotic inactivation enzyme	ARO:3000557
6977948	AJ272109	beta-lactam resistance gene	ARO:3000129
496633	X78117	antibiotic inactivation enzyme	ARO:3000557
496633	X78117	beta-lactam resistance gene	ARO:3000129
48810	X56809	antibiotic inactivation enzyme	ARO:3000557
48810	X56809	beta-lactam resistance gene	ARO:3000129
43813	X04515	antibiotic inactivation enzyme	ARO:3000557
43813	X04515	beta-lactam resistance gene	ARO:3000129
46309214	AJ635419	antibiotic inactivation enzyme	ARO:3000557
46309214	AJ635419	beta-lactam resistance gene	ARO:3000129
46309210	AJ635417	antibiotic inactivation enzyme	ARO:3000557
46309210	AJ635417	beta-lactam resistance gene	ARO:3000129
46309188	AJ635406	antibiotic inactivation enzyme	ARO:3000557
46309188	AJ635406	beta-lactam resistance gene	ARO:3000129
46309182	AJ635403	antibiotic inactivation enzyme	ARO:3000557
46309182	AJ635403	beta-lactam resistance gene	ARO:3000129
46244166	AY265889	antibiotic inactivation enzyme	ARO:3000557
46244166	AY265889	beta-lactam resistance gene	ARO:3000129
17980762	AF452105	antibiotic inactivation enzyme	ARO:3000557
17980762	AF452105	beta-lactam resistance gene	ARO:3000129
53681041	AY743416	antibiotic inactivation enzyme	ARO:3000557
53681041	AY743416	beta-lactam resistance gene	ARO:3000129
197724689	AM850908	antibiotic inactivation enzyme	ARO:3000557
197724689	AM850908	beta-lactam resistance gene	ARO:3000129
197724691	AM850909	antibiotic inactivation enzyme	ARO:3000557
197724691	AM850909	beta-lactam resistance gene	ARO:3000129
15721855	AY037780	antibiotic inactivation enzyme	ARO:3000557
15721855	AY037780	beta-lactam resistance gene	ARO:3000129
197724693	AM850910	antibiotic inactivation enzyme	ARO:3000557
197724693	AM850910	beta-lactam resistance gene	ARO:3000129
197724695	AM850911	antibiotic inactivation enzyme	ARO:3000557
197724695	AM850911	beta-lactam resistance gene	ARO:3000129
197724697	AM850912	antibiotic inactivation enzyme	ARO:3000557
197724697	AM850912	beta-lactam resistance gene	ARO:3000129
197724699	AM850913	antibiotic inactivation enzyme	ARO:3000557
197724699	AM850913	beta-lactam resistance gene	ARO:3000129
197724701	AM850914	antibiotic inactivation enzyme	ARO:3000557
197724701	AM850914	beta-lactam resistance gene	ARO:3000129
28192518	AY130286	antibiotic inactivation enzyme	ARO:3000557
28192518	AY130286	beta-lactam resistance gene	ARO:3000129
28192520	AY130287	antibiotic inactivation enzyme	ARO:3000557
28192520	AY130287	beta-lactam resistance gene	ARO:3000129
52078046	AY633109	antibiotic inactivation enzyme	ARO:3000557
52078046	AY633109	beta-lactam resistance gene	ARO:3000129
46244168	AY265890	antibiotic inactivation enzyme	ARO:3000557
46244168	AY265890	beta-lactam resistance gene	ARO:3000129
46309226	AJ635425	antibiotic inactivation enzyme	ARO:3000557
46309226	AJ635425	beta-lactam resistance gene	ARO:3000129
46309224	AJ635424	antibiotic inactivation enzyme	ARO:3000557
46309224	AJ635424	beta-lactam resistance gene	ARO:3000129
46309222	AJ635423	antibiotic inactivation enzyme	ARO:3000557
46309222	AJ635423	beta-lactam resistance gene	ARO:3000129
153043	M14039	antibiotic inactivation enzyme	ARO:3000557
153043	M14039	lincosamide resistance gene	ARO:3000241
407810260	JX560992	antibiotic inactivation enzyme	ARO:3000557
407810260	JX560992	lincosamide resistance gene	ARO:3000241
113706749	NC_007682	antibiotic inactivation enzyme	ARO:3000557
113706749	NC_007682	lincosamide resistance gene	ARO:3000241
2632554	AL009126	antibiotic resistant gene variant or mutant	ARO:0000031
2632554	AL009126	gene modulating antibiotic efflux	ARO:3000451
2632554	AL009126	lincosamide resistance gene	ARO:3000241
7211795	AF237667	efflux pump conferring antibiotic resistance	ARO:3000159
7211795	AF237667	lincosamide resistance gene	ARO:3000241
99079563	DQ516954	efflux pump conferring antibiotic resistance	ARO:3000159
99079563	DQ516954	lincosamide resistance gene	ARO:3000241
99079595	DQ516970	efflux pump conferring antibiotic resistance	ARO:3000159
99079595	DQ516970	lincosamide resistance gene	ARO:3000241
114425697	AM399080	antibiotic inactivation enzyme	ARO:3000557
114425697	AM399080	lincosamide resistance gene	ARO:3000241
472441783	KC688833	antibiotic inactivation enzyme	ARO:3000557
472441783	KC688833	lincosamide resistance gene	ARO:3000241
63099840	AY928180	antibiotic inactivation enzyme	ARO:3000557
63099840	AY928180	lincosamide resistance gene	ARO:3000241
148832231	EF452177	antibiotic inactivation enzyme	ARO:3000557
148832231	EF452177	lincosamide resistance gene	ARO:3000241
47169667	AJ561197	antibiotic inactivation enzyme	ARO:3000557
47169667	AJ561197	lincosamide resistance gene	ARO:3000241
197296820	EU408346	antibiotic inactivation enzyme	ARO:3000557
197296820	EU408346	beta-lactam resistance gene	ARO:3000129
197296830	EU408351	antibiotic inactivation enzyme	ARO:3000557
197296830	EU408351	beta-lactam resistance gene	ARO:3000129
197296831	EU408352	antibiotic inactivation enzyme	ARO:3000557
197296831	EU408352	beta-lactam resistance gene	ARO:3000129
197296834	EU408354	antibiotic inactivation enzyme	ARO:3000557
[truncated: 2,822 more rows]
