# Supplementary material for: Metagenomic assembled plasmids of the human microbiome vary across disease cohorts
Source: Sci Rep. 2022 Jun 2;12:9212. doi: 10.1038/s41598-022-13313-y (PMC9163076; doi:10.1038/s41598-022-13313-y)
Supplement: Supplementary file 2 — Supplementary Information 2. [file 41598_2022_13313_MOESM2_ESM.zip › Supplementary_Data/input/Athlete_cast_counts.csv]

	ERR1655206	ERR1655207	ERR1655208	ERR1655209	ERR1655210	ERR1655211	ERR1655212	ERR1655213	ERR1655214	ERR1655215	ERR1655216	ERR1655217	ERR1655218	ERR1655219	ERR1655220	ERR1655221	ERR1655222	ERR1655223	ERR1655224	ERR1655225	ERR1655226	ERR1655227	ERR1655228	ERR1655229	ERR1655230	ERR1655231	ERR1655232	ERR1655233	ERR1655234	ERR1655235	ERR1655236	ERR1655237	ERR1655238	ERR1655239	ERR1655240	ERR1655241	ERR1655242	ERR1655243	ERR1655244	ERR1655245	ERR1655246	ERR1655247	ERR1655248	ERR1655249	ERR1655250	ERR1655251	ERR1655252	ERR1655253	ERR1655254
C901_NODE_1478_length_5617_cov_6.12531	0	0	0	0	26	0	0	0	0	0	0	0	0	0	0	0	0	0	0	11	0	0	0	0	0	8	0	0	0	0	0	0	0	0	0	0	0	0	0	0	0	0	0	0	0	0	0	0	0
C903_NODE_2200_length_3137_cov_7.32057	0	208	11375	0	1974	55	3028	0	0	0	0	12	0	0	0	0	0	0	0	0	0	0	0	0	18329	0	0	0	0	0	0	0	0	0	0	0	0	0	0	0	0	0	0	0	0	0	0	0	0
C905_NODE_1169_length_7182_cov_7.64852	171	96	1362	734	0	185	1191	405	60	210	44	34	71	234	401	14	81	1571	195	132	1079	139	486	0	177	29	874	3067	0	0	2333	82	110	682	515	1241	924	286	40	0	278	95	518	0	115	220	1190	0	0
C905_NODE_1846_length_5457_cov_41.087	738	1693	0	3988	0	0	0	0	0	0	0	0	0	0	1174	0	0	0	2199	0	0	0	0	0	560	0	0	0	0	0	0	0	0	0	0	0	0	0	0	0	0	0	0	0	0	0	0	0	0
C907_NODE_591_length_7373_cov_11.1101	0	0	0	0	3450	0	0	0	0	0	0	0	0	0	0	0	0	0	0	0	0	0	0	0	0	0	41	0	151	0	0	0	0	0	0	0	0	0	0	0	0	0	0	0	0	0	0	0	0
C910_NODE_1633_length_3961_cov_4.05709	0	0	38	0	0	0	0	0	0	80	0	0	0	0	0	0	0	0	0	0	0	0	0	0	0	0	0	0	0	0	0	0	0	0	0	0	0	0	0	0	0	0	0	0	0	0	0	0	0
C910_NODE_2620_length_3035_cov_19.6557	0	0	0	0	0	0	0	0	0	0	0	0	0	0	0	0	0	0	0	6607	0	0	1611	0	0	0	0	0	0	0	0	0	0	5786	0	0	0	0	37	0	0	0	0	0	0	0	0	3274	0
C911_NODE_1069_length_5220_cov_21.2602	0	0	0	0	0	0	0	0	0	0	0	0	0	0	0	0	0	271	0	0	0	0	0	0	0	0	0	0	0	0	0	0	0	0	0	0	0	0	0	0	0	0	0	0	0	0	0	0	0
C911_NODE_1107_length_5087_cov_25.7124	0	0	0	0	53	0	0	0	0	9	0	0	0	0	0	0	0	0	0	0	0	0	0	0	0	0	691	0	0	0	0	0	0	0	0	0	0	0	0	0	0	0	0	0	0	0	0	0	0
C912_NODE_1750_length_3044_cov_5.28438	0	0	0	0	0	0	0	0	0	47	0	0	0	0	0	0	0	0	0	0	0	0	0	0	0	0	0	0	0	0	0	0	0	0	0	0	0	0	22	0	0	0	0	0	0	0	0	0	0
C913_NODE_2191_length_3447_cov_111.754	0	0	0	0	0	0	0	0	0	0	0	0	0	0	0	0	0	0	0	0	0	0	0	0	0	0	0	0	0	0	0	0	0	0	0	0	0	0	0	0	0	0	0	0	0	0	0	0	0
C915_NODE_2326_length_6046_cov_7.62677	0	0	0	0	0	0	0	0	0	0	0	0	0	0	0	0	0	0	0	0	0	0	44	0	0	0	0	0	0	0	0	0	0	0	0	0	0	0	0	0	25	0	0	0	0	0	0	0	0
C915_NODE_2339_length_6019_cov_12.4611	0	0	0	0	11	0	0	0	0	0	0	0	0	0	0	0	0	0	0	0	0	0	0	0	0	0	0	0	0	0	0	0	0	0	0	0	0	0	0	0	0	0	0	23	0	0	0	0	0
C915_NODE_3389_length_4539_cov_18.1641	0	0	0	0	0	13	0	0	0	0	0	0	15	0	0	0	0	7	54	23	0	0	10	0	0	0	9	0	0	0	0	0	0	0	47	0	0	30	0	0	0	0	0	17	0	0	0	0	0
C915_NODE_5518_length_3175_cov_4.10321	0	0	0	0	0	0	0	0	0	0	0	0	0	0	0	0	0	0	0	0	0	0	0	0	0	0	0	0	0	0	0	0	0	0	0	0	0	0	0	0	0	0	0	0	0	0	0	0	0
C916_NODE_1594_length_4196_cov_27.7303	0	0	0	0	0	0	0	0	0	0	0	0	0	0	0	0	7	0	0	4153	0	0	103346	0	0	0	0	0	4447	0	0	0	0	9347	0	0	0	0	0	0	0	0	0	0	0	0	0	7675	0
C916_NODE_2378_length_3308_cov_6.75346	0	0	0	0	0	0	0	0	0	0	0	0	0	0	0	0	0	0	0	0	0	0	0	0	0	0	0	0	0	0	0	0	0	0	0	0	0	0	0	0	0	0	0	0	0	0	0	0	0
C918_NODE_1547_length_3942_cov_6.68176	68	22	0	0	0	0	0	0	0	0	0	0	0	71	0	0	0	0	0	0	0	50	0	0	0	0	50	275	0	0	0	0	0	0	0	27	296	49	77	0	0	0	0	0	0	0	16	0	0
C918_NODE_1636_length_3773_cov_8.14524	0	0	0	0	0	0	0	0	0	0	0	0	0	0	0	0	0	0	0	0	0	0	0	0	0	0	0	0	0	0	0	0	0	0	0	0	0	0	0	0	0	0	0	0	0	0	0	0	0
C919_NODE_547_length_5214_cov_3.2766	101	1463	226	2887	0	0	64	170	120	0	0	0	155	35	48	123	0	37	1461	0	0	43	52	103	373	0	61	117	0	0	0	0	86	105	0	40	0	155	91	0	0	0	311	224	0	195	0	0	176
C922_NODE_2015_length_3200_cov_5.29857	10582	861	11276	2440	3362	758	88	15564	0	514	0	29	8122	581	0	2360	140	191	91	3555	409	2814	1860	0	512	0	135	7405	0	8342	0	1038	4064	1033	414	84	6442	6916	0	73	0	10943	1424	202	10818	108	870	0	0
C925_NODE_1017_length_4124_cov_4.41017	0	0	0	0	0	90	0	21	0	0	0	13	25	11	0	552	37	0	0	0	15	0	0	0	0	0	0	67	0	0	0	0	0	0	0	49	14	0	21	0	0	0	0	91	139	0	54	0	0
C925_NODE_459_length_7690_cov_13.1914	0	0	0	0	4909	0	0	0	0	0	0	0	0	0	0	0	0	0	0	0	0	0	0	0	0	0	49	0	166	0	0	0	0	0	0	0	0	0	0	0	0	0	0	0	0	0	0	0	0
C926_NODE_4135_length_4209_cov_3.9403	0	0	0	0	0	34	0	0	0	9	0	0	41	12	0	0	0	0	14	0	59	0	0	0	9	0	0	0	0	0	18	0	0	0	0	0	0	0	0	0	6	0	0	0	0	0	0	0	0
C927_NODE_1337_length_11754_cov_21.8596	0	0	0	0	0	0	0	0	0	0	0	0	0	0	0	0	0	0	0	0	0	0	0	0	0	0	0	0	0	0	0	0	0	0	0	0	0	0	0	0	0	0	0	0	0	0	0	0	0
C927_NODE_3196_length_5050_cov_19.4563	0	0	0	6	0	0	0	9	0	0	0	0	0	0	31	0	0	0	0	0	0	0	0	0	0	0	0	0	0	0	0	0	0	0	0	0	0	11	0	0	0	76	0	0	0	0	0	0	0
C928_NODE_2403_length_5857_cov_101.748	0	0	0	469	0	0	0	0	0	0	0	0	0	0	0	0	0	0	0	0	0	0	0	0	0	0	0	191	0	0	0	0	0	0	0	0	0	1395	0	0	0	0	0	0	0	0	0	0	0
C930_NODE_3317_length_6120_cov_25.508	0	0	0	0	0	0	0	0	0	0	0	0	0	0	0	0	0	0	0	0	0	0	0	0	0	0	0	0	0	0	0	0	0	0	0	0	0	0	0	0	968	0	0	0	0	0	0	0	0
C930_NODE_4057_length_5067_cov_9.72686	0	0	0	0	0	0	0	7	0	0	0	0	7	0	18	0	0	0	0	0	0	0	0	0	0	0	0	0	0	0	0	0	0	0	0	0	0	12	0	0	0	88	0	0	0	0	0	0	0
C931_NODE_1779_length_7541_cov_42.1765	0	0	0	0	0	339	0	0	0	0	0	0	0	0	0	0	0	110	0	0	13	0	50	0	0	0	0	0	0	0	0	0	20	0	48	229	212	0	0	0	0	0	0	0	0	0	369	0	0
C931_NODE_3277_length_4476_cov_9.53382	0	0	0	0	0	0	0	0	0	0	0	0	0	51	5354	0	0	0	0	0	0	0	2059	0	0	0	0	0	0	0	1526	0	0	0	0	0	0	0	166	0	0	0	0	0	0	0	0	0	0
C931_NODE_3489_length_4259_cov_9.245	0	0	0	0	0	0	0	0	0	0	0	0	0	0	35	0	0	0	0	0	0	0	0	0	23	0	0	0	0	0	0	14	0	0	0	0	0	0	0	0	0	0	0	0	0	0	0	0	0
C933_NODE_6477_length_3506_cov_9.78325	0	0	0	0	0	0	0	0	0	0	0	0	0	0	0	0	0	0	0	0	0	0	0	0	0	0	0	6	0	0	0	0	0	0	0	0	11	0	0	0	0	0	0	0	0	0	0	0	0
C933_NODE_7633_length_3093_cov_23.9605	0	0	0	0	0	54	8	7	326	116	0	40	8	34	0	0	0	0	0	0	165	80	14	0	20	5	0	0	0	0	0	119	48	175	152	16	0	0	43	0	0	0	0	0	0	0	0	0	210
C934_NODE_7334_length_5058_cov_9.40875	0	0	0	0	0	0	0	11	0	0	0	0	0	0	35	0	0	0	0	0	0	0	0	0	0	0	0	0	0	0	0	0	0	0	0	0	0	12	0	0	0	47	0	0	0	0	0	0	0
C936_NODE_2597_length_7097_cov_6.27861	0	0	0	43	0	0	0	0	1411	0	110	0	0	19	19	0	0	0	19	17	0	0	0	0	0	7	0	0	0	0	0	144	0	0	0	0	0	0	84	0	0	0	0	0	0	0	0	0	8
C936_NODE_3042_length_6007_cov_19.1917	0	0	0	0	0	0	0	0	0	0	0	0	337	0	0	0	0	0	0	0	0	0	0	0	0	0	0	0	0	0	0	0	0	0	0	0	0	0	0	0	0	0	0	0	0	0	0	0	0
C936_NODE_3087_length_5914_cov_82.738	647	133	171	0	0	0	0	0	24	0	0	0	0	0	0	0	44	0	0	0	0	52	0	0	0	0	0	591	0	0	0	0	41	0	0	0	0	221	0	0	0	0	0	37	0	0	0	0	0
C936_NODE_3821_length_4876_cov_32.3468	0	0	0	0	0	0	0	18	0	0	0	0	0	11	0	0	0	0	0	0	0	0	0	0	0	0	0	0	0	0	0	0	0	0	0	0	0	0	0	0	0	0	0	0	0	0	0	0	0
C937_NODE_3164_length_5989_cov_17.8982	439	44	7162	0	0	293	41	0	1329	0	694	0	0	28	1931	0	58	102	0	554	414	1410	532	799	45	202	108	2804	64	0	0	0	3404	1743	0	909	0	3384	0	0	1466	0	0	862	0	0	972	1804	0
C937_NODE_3988_length_4919_cov_12.2954	0	0	0	0	0	0	38	0	0	12	0	0	0	0	0	0	0	0	0	0	0	15	13	0	8	17	16	0	0	0	0	0	19	0	52	0	0	0	0	0	0	0	18	0	28	0	0	0	24
C937_NODE_4471_length_4411_cov_70.6015	0	0	0	0	55	0	0	0	0	0	0	15	0	0	0	29	0	0	0	0	8	0	0	0	0	0	50	72	0	21	0	0	0	0	0	0	0	0	0	0	0	0	60	0	0	0	0	0	0
C938_NODE_1250_length_9739_cov_4.15489	0	0	0	0	0	0	0	0	1112	0	0	0	0	0	0	0	0	0	0	0	25	0	0	0	0	0	0	0	0	0	0	0	0	0	0	0	49	0	0	0	31	0	257	0	0	0	0	0	0
C938_NODE_1880_length_6998_cov_7.23981	0	0	188	0	0	0	0	25	0	0	0	10	10	0	0	59	0	0	0	0	0	0	0	0	0	0	0	27	0	0	0	0	0	0	0	0	10	0	0	0	0	0	0	0	165	0	24	0	0
C939_NODE_3742_length_5566_cov_36.1717	0	0	0	0	7	0	0	0	0	0	0	0	0	9	0	0	0	7	0	0	0	0	0	0	0	0	0	0	0	0	0	0	0	0	0	0	0	0	0	0	0	0	0	0	0	0	0	0	0
C941_NODE_4053_length_4132_cov_5.75423	0	0	0	0	0	0	0	0	0	0	0	0	0	0	0	0	0	0	0	0	79	0	0	0	0	0	0	0	0	0	0	0	0	0	30	0	0	0	0	0	0	0	0	0	0	0	0	0	0
C942_NODE_1859_length_11689_cov_12.1578	0	0	0	0	0	95	32	27	0	169	0	0	0	29	0	282	0	16	0	0	0	42	0	0	0	0	0	0	0	0	0	0	0	0	0	0	0	0	27	0	0	0	0	57	0	0	0	0	0
C942_NODE_3141_length_6726_cov_22.435	0	0	182	0	0	0	0	29	9	0	0	0	10	0	0	54	7	0	0	0	0	0	0	0	0	0	0	23	0	0	0	0	0	0	0	0	0	0	0	0	0	0	0	27	188	0	14	0	0
C942_NODE_510_length_33023_cov_26.9293	98	0	417	0	466	407	65	386	0	255	0	50	152	126	137	194	0	102	139	150	605	112	0	338	147	0	201	0	55	0	318	0	159	77	387	140	137	97	69	0	134	195	234	1475	246	0	0	0	0
C943_NODE_2090_length_7471_cov_8.33293	772	76	849	497	0	114	4698	0	120	1453	0	0	878	50	84	146	0	4005	495	167	163	855	688	0	6961	15	819	0	0	0	0	263	2580	110	454	631	23	65	44	0	0	0	1193	0	126	493	0	0	80
C943_NODE_6926_length_3071_cov_4.35942	0	0	0	10	0	0	0	0	0	0	0	0	0	0	0	0	0	0	0	0	0	0	0	13	0	0	0	0	0	0	0	0	0	0	0	0	0	0	0	0	0	0	0	0	0	0	0	16	0
C944_NODE_5338_length_4220_cov_6.78848	0	0	0	0	0	0	0	0	0	0	0	0	0	0	0	0	0	0	0	9	437	0	0	0	0	0	0	0	0	0	0	0	0	0	23	0	0	0	0	0	0	0	0	0	0	0	0	0	0
C944_NODE_6222_length_3821_cov_9.92061	0	0	0	0	0	0	0	0	0	19	0	0	14	0	0	41	0	0	0	0	13	0	0	0	7	0	0	0	0	0	0	0	0	0	0	0	0	0	0	0	0	0	0	0	14	0	0	0	0
C945_NODE_4554_length_5609_cov_307.101	0	182	0	0	0	0	0	0	0	0	0	0	0	0	0	0	0	0	0	0	0	0	0	0	0	0	0	0	0	0	0	364	0	0	0	0	0	0	0	0	0	0	0	0	0	0	0	0	0
C945_NODE_4580_length_5590_cov_187.353	0	12759	0	0	0	0	0	0	0	0	0	0	0	0	0	0	0	0	0	0	0	0	0	0	0	0	0	0	0	0	0	29	0	0	0	0	0	0	0	0	0	0	0	0	0	0	0	0	0
C945_NODE_6043_length_4449_cov_29.3209	0	0	0	0	0	0	0	0	0	0	0	0	0	0	0	0	0	0	0	0	0	0	0	0	0	0	0	571	0	0	0	0	0	0	33	0	0	0	0	0	0	0	0	0	0	0	0	0	0
C946_NODE_2126_length_5467_cov_131.628	710	43	301	0	0	0	0	0	33	0	0	0	0	16	0	0	0	69	0	0	0	978	0	0	0	0	38	837	0	0	0	0	75	0	0	556	0	137	0	0	0	0	0	562	0	0	0	0	0
GD_NODE_8181_length_3599_cov_9.95119	0	0	0	0	0	0	0	0	0	0	0	0	0	0	0	0	0	0	0	0	5	0	0	0	0	0	0	0	0	0	0	0	0	0	0	0	0	0	0	0	0	0	0	0	0	0	0	0	0
GD_NODE_9125_length_3265_cov_7.07819	0	0	0	0	0	0	0	0	0	0	0	0	0	0	0	0	0	0	0	0	0	0	0	0	0	0	0	0	0	0	0	0	0	0	0	0	0	0	0	0	0	0	8	0	0	0	0	0	8
GD_NODE_9389_length_3187_cov_8.01309	0	0	0	0	0	0	0	0	0	0	0	0	0	0	0	0	0	0	0	0	0	0	0	0	0	0	0	0	0	0	0	0	0	0	0	0	0	0	0	0	0	0	0	0	0	0	0	0	0
I320_NODE_2394_length_6661_cov_647.551	0	0	0	0	0	0	0	0	0	0	0	0	0	0	0	0	0	0	86	0	0	0	0	0	0	0	206	0	0	0	0	0	0	0	0	0	0	0	0	0	0	0	0	0	0	0	0	0	0
I320_NODE_2525_length_6267_cov_427.95	94	100	270	0	0	0	0	0	38	0	0	0	0	0	0	0	0	22	0	0	0	153	0	28	0	0	0	361	0	0	0	0	61	0	0	101	0	64	0	0	0	0	0	134	0	0	0	0	0
I320_NODE_2645_length_5956_cov_9.12794	14403	105	6932	410	212	448	0	0	360	108	0	0	4541	0	2779	177	0	109	0	392	39	203	825	262	191	0	213	206	0	0	0	40	114	0	480	84	803	14	0	48	3021	0	14555	4189	80	0	0	0	0
I324_NODE_4153_length_3892_cov_267.481	0	0	0	0	0	0	0	0	0	0	0	0	0	0	0	0	0	0	0	0	0	0	0	0	0	0	0	0	0	0	0	0	0	0	0	0	0	0	0	0	0	0	0	0	0	0	0	0	0
I324_NODE_4239_length_3821_cov_20.0149	0	0	0	0	0	50	0	7	0	0	0	0	22	0	0	449	56	0	0	0	6	0	0	0	0	0	0	27	0	0	0	0	0	0	0	34	0	0	19	0	0	0	0	39	353	0	0	0	0
I350_NODE_2711_length_4227_cov_14.2164	0	0	0	0	0	0	0	0	0	0	0	0	0	0	0	0	0	0	0	0	0	0	0	0	0	0	0	12	0	0	0	0	0	0	0	0	0	0	0	0	0	0	0	0	0	0	0	0	0
I363_NODE_2809_length_5505_cov_74.1301	1015	6066	0	6785	47	0	0	0	0	0	0	0	0	0	262	0	0	0	3913	0	0	0	0	0	229	0	0	0	0	0	0	0	0	0	0	0	0	0	0	0	0	0	0	0	0	0	0	0	0
I363_NODE_4936_length_3246_cov_7.10467	0	0	0	12	0	30	214	5	25	68	60	0	124	0	0	0	5	0	0	59	0	0	39	0	192	11	0	6	0	24	138	140	0	176	46	0	0	0	157	0	18	0	0	0	72	7	10	0	32
I365_NODE_2677_length_7445_cov_13.1706	22	0	0	0	0	295	0	0	0	34	0	0	0	0	0	21	0	0	42	0	0	16	0	0	0	0	0	0	0	0	0	0	0	0	0	0	0	0	0	0	0	0	0	0	0	0	0	0	0
I365_NODE_6969_length_3112_cov_41.106	0	6	0	0	0	195	0	2246	0	0	0	32	0	0	0	0	0	0	103	0	0	0	0	0	0	0	0	867	0	660	0	0	0	0	3042	0	0	913	0	0	9	0	0	0	55	1632	0	6051	0
I367_NODE_4823_length_3151_cov_47.488	0	0	0	0	0	0	0	0	0	0	0	0	0	0	0	0	0	0	0	0	0	0	0	0	821	0	0	0	0	0	0	0	0	0	0	0	0	0	0	0	0	0	0	0	0	0	0	0	0
I370_NODE_1308_length_9831_cov_154.044	3298	2869	13419	2921	1567	4702	6792	7035	1725	322	1350	1678	4815	2096	2642	1204	349	2254	6274	3305	6107	4881	9036	5282	10925	2230	5377	2418	195	3842	3504	496	10763	8874	4119	2626	3205	25721	2876	1082	1725	2382	8004	2477	4039	4177	918	7992	2455
I370_NODE_2273_length_4505_cov_5.12404	0	0	0	0	0	0	0	0	0	0	0	0	0	0	0	0	0	0	0	0	0	0	0	0	0	0	0	0	0	0	0	0	0	0	0	0	0	0	0	0	0	0	0	0	19	0	0	0	0
I370_NODE_2398_length_4129_cov_403.58	0	0	0	0	0	0	0	0	0	0	0	0	0	54	0	0	105	0	0	0	0	0	0	0	0	0	0	0	0	0	0	0	0	0	0	0	0	0	0	0	0	0	0	0	64	0	0	0	0
I378_NODE_2059_length_7768_cov_107.639	1747	0	1716	125	307	142	0	0	70	0	0	0	582	0	4036	114	0	27	0	41	17	92	261	54	587	0	92	122	0	0	0	0	0	0	150	43	289	70	0	0	401	0	1850	662	104	0	0	0	0
I378_NODE_3778_length_5088_cov_38.5212	0	0	0	0	0	0	0	0	0	0	0	0	0	0	26	0	0	0	0	0	0	0	0	0	0	0	0	0	0	0	0	0	0	0	0	0	0	0	0	0	0	39	0	0	0	0	0	0	0
I381_NODE_4375_length_4498_cov_16.8539	0	0	0	0	0	0	0	0	0	0	0	0	0	0	0	0	0	0	0	0	5	0	0	0	0	0	0	0	0	0	0	0	0	0	0	0	0	0	0	0	0	0	0	0	20	0	0	0	0
I381_NODE_6333_length_3318_cov_32.7355	0	0	0	0	0	0	0	0	0	0	0	0	0	0	0	0	0	0	0	0	6	0	0	0	0	0	0	0	0	0	0	0	0	0	0	0	0	0	0	0	0	0	0	0	0	0	0	0	0
I381_NODE_6690_length_3166_cov_16.9907	12	0	187	0	0	0	83	0	164	19	16	0	52	0	0	0	0	0	0	34	83	24	14	0	76	10	0	0	0	13	41	43	0	43	0	23	0	0	75	0	10	0	0	0	81	0	0	0	0
I386_NODE_339_length_23825_cov_7.96992	0	0	0	0	0	0	0	0	0	0	0	0	0	0	0	0	0	0	0	0	0	0	0	0	0	0	0	0	0	0	0	0	0	0	0	0	0	0	0	0	0	0	0	0	0	0	0	0	0
I394_NODE_4921_length_3938_cov_6.41411	37	0	0	0	0	0	0	0	0	0	0	0	0	0	0	0	0	0	0	0	0	0	0	0	0	0	0	0	0	0	0	0	0	0	0	0	0	0	0	0	0	0	0	0	0	0	0	0	0
I395_NODE_1622_length_14667_cov_43.2286	0	0	0	0	545	0	97	0	0	401	0	0	0	0	341	0	0	0	0	0	0	112	0	0	0	0	0	0	0	0	47	0	432	0	437	141	89	0	0	0	328	0	80	213	0	0	0	0	0
I395_NODE_1770_length_13403_cov_31.9628	42	1035	41	41	149	122	233	711	560	168	0	236	0	64	72	69	405	458	320	205	722	799	333	151	485	0	1440	1167	0	859	904	240	620	1002	92	75	547	154	213	0	0	862	143	101	281	393	0	0	423
I395_NODE_3911_length_6240_cov_68.6186	0	0	0	0	0	0	0	0	0	0	0	0	0	0	0	0	0	0	0	0	0	0	0	0	0	8	0	0	0	0	0	0	0	0	0	0	0	0	0	0	0	0	0	0	0	0	0	0	0
I395_NODE_4622_length_5320_cov_16.4762	0	0	0	0	0	0	0	21	0	0	0	0	9	0	23	0	0	0	0	0	0	0	0	0	0	0	0	0	0	0	0	0	0	0	0	0	0	0	0	0	0	20	0	0	0	0	0	0	0
I411_NODE_5009_length_3438_cov_10.7671	46	0	0	256	76	32	103	0	0	0	12	0	0	0	0	0	0	0	0	68	21	25	0	0	0	0	0	0	0	0	0	0	0	0	0	0	0	0	0	0	0	15	0	0	39	418	0	0	0
I427_NODE_3141_length_7293_cov_11.9036	0	0	0	0	0	0	0	0	0	0	0	0	0	0	0	0	0	0	0	0	0	0	24043	0	0	0	0	0	397	0	0	0	0	56564	0	0	0	0	0	0	0	0	0	0	0	0	0	0	0
I427_NODE_6542_length_3672_cov_9.09538	0	0	0	0	0	0	0	0	0	0	0	0	0	0	0	39	0	0	0	0	0	0	0	0	7	0	0	0	7	0	0	0	0	7	0	0	0	67	0	0	0	0	0	0	9	0	0	0	0
I430_NODE_2936_length_5261_cov_13.4184	0	0	0	0	0	0	62	0	0	0	0	0	0	0	0	27	0	30	0	0	0	0	92	0	22	0	0	0	0	0	102	0	0	644	0	0	0	0	0	0	0	0	0	0	0	0	0	0	0
I430_NODE_3170_length_4919_cov_24.3429	0	0	0	0	0	0	0	41	0	0	0	0	0	17	16	0	0	0	0	0	0	0	0	0	0	6	0	0	0	0	0	0	10	0	0	0	0	0	0	0	0	0	0	0	0	0	0	0	0
I430_NODE_3772_length_4069_cov_17.4118	0	76	0	0	0	0	0	0	0	0	0	37	0	0	0	0	0	7	67	0	0	0	0	0	0	0	0	0	0	0	0	0	0	0	0	0	0	0	0	0	0	0	0	0	0	0	0	0	0
I431_NODE_5114_length_3140_cov_19.2759	5	0	180	0	0	9	46	6	183	13	9	0	42	0	0	0	0	0	0	11	62	28	5	0	38	6	0	0	0	16	36	99	0	26	16	24	0	0	29	0	0	0	0	0	478	0	0	0	0
I452_NODE_2677_length_5843_cov_101.012	0	0	0	0	0	0	0	0	0	0	0	0	0	0	0	0	0	0	0	3233	0	0	2325	0	0	0	0	0	107	0	0	0	0	17752	0	0	0	0	53	0	0	0	0	0	0	0	0	1316	0
I452_NODE_3149_length_5126_cov_5.85427	0	0	0	0	0	0	0	0	0	0	0	0	0	0	0	8	0	0	0	0	0	0	0	0	0	0	0	0	0	0	0	0	0	0	0	0	0	0	0	0	0	0	0	0	55	0	0	0	0
I452_NODE_3770_length_4480_cov_5.77966	121	0	0	7	0	241	0	0	0	133	0	0	0	0	0	0	0	0	32	0	0	0	0	0	0	0	0	0	0	0	0	0	0	0	268	0	0	0	0	0	0	0	0	0	0	0	0	0	0
I452_NODE_5768_length_3235_cov_23.6978	0	0	0	0	0	0	0	0	0	0	0	0	0	6	0	0	0	0	0	0	0	16	0	0	0	0	0	0	0	0	0	0	28	0	0	0	0	0	32	0	0	0	0	0	0	0	0	0	6
I456_NODE_426_length_33220_cov_19.2669	73	0	376	181	1281	161	265	2259	0	1355	0	617	133	1077	755	0	0	247	115	0	161	454	365	0	159	0	530	0	76	52	128	166	281	0	537	103	125	80	170	892	157	1173	0	541	1296	0	939	0	1121
I456_NODE_571_length_25736_cov_9.84331	0	0	0	0	0	0	47	0	0	0	0	0	0	143	0	0	0	0	0	0	0	57	0	0	0	0	0	0	0	0	0	0	0	0	0	0	0	0	0	0	0	0	0	0	0	0	0	0	43
I502_NODE_1918_length_9065_cov_14.9393	0	0	0	688	3161	398	52	0	0	27	0	0	74	185	181	17	0	769	1274	0	0	0	0	0	43	39	22	0	0	116	803	0	0	0	1755	0	0	0	0	0	0	0	0	2947	56	0	0	0	265
I502_NODE_5775_length_3495_cov_6.97267	0	0	0	0	0	0	0	0	6	0	0	0	0	0	0	0	0	0	0	0	0	0	0	0	0	0	0	0	0	0	0	0	0	0	0	0	0	0	0	0	0	0	0	0	0	0	0	0	0
I509_NODE_2343_length_3104_cov_26.9515	0	0	0	0	0	0	0	0	0	0	0	0	0	0	0	0	0	0	0	0	0	0	0	0	0	0	0	0	0	0	0	0	0	0	0	0	0	688	0	0	0	0	0	0	0	0	0	0	0
I511_NODE_1255_length_6819_cov_160.905	411	0	0	0	0	0	0	0	0	0	0	0	0	0	0	0	0	0	0	0	0	0	0	0	0	0	0	0	0	0	0	0	465	0	0	0	0	0	0	0	0	0	0	0	0	0	0	0	0
I512_NODE_1232_length_7198_cov_1344.88	0	0	0	0	0	0	0	0	0	0	0	0	0	72	7480	0	0	0	0	0	0	58	0	0	0	0	0	0	0	0	0	0	0	0	0	0	0	0	0	0	0	0	0	0	0	0	0	0	0
I515_NODE_2216_length_5176_cov_8.39113	0	0	0	0	0	0	0	7	0	0	0	0	9	0	95	0	0	0	0	0	0	0	0	0	0	0	0	0	0	0	0	0	0	0	0	0	0	6	0	0	0	19	0	0	0	0	0	0	0
I517_NODE_3119_length_4656_cov_4.63443	0	0	0	0	0	0	0	5	0	0	0	0	0	0	20	0	0	0	0	0	0	0	0	0	0	0	0	0	0	0	0	0	0	0	0	0	0	13	0	0	0	51	0	0	0	0	0	0	0
I519_NODE_1116_length_6961_cov_10.8248	0	0	0	0	0	0	0	0	331	0	0	0	0	0	0	0	0	0	0	0	0	0	0	0	0	0	0	0	0	0	0	24	0	0	0	0	0	0	21	0	0	0	0	0	37	0	0	0	0
I519_NODE_2371_length_3160_cov_44.3794	0	0	0	0	0	0	50	0	0	11	14	0	20	0	0	0	0	0	0	16	0	0	7	0	39	0	0	0	0	6	24	79	0	29	24	0	0	0	48	0	0	0	0	0	155	0	0	0	11
I520_NODE_2462_length_6047_cov_55.9521	0	0	0	0	0	0	0	0	0	0	0	0	455	0	0	0	0	0	0	0	0	0	0	0	0	0	0	0	0	0	0	0	0	0	0	0	0	0	0	0	0	0	0	0	0	0	0	0	0
I520_NODE_4306_length_3663_cov_259.16	0	0	0	0	0	0	0	0	0	0	0	0	0	0	0	0	0	0	0	0	0	0	0	0	0	0	0	0	737	0	0	0	0	3419	0	0	0	0	0	0	0	0	0	0	0	0	0	0	0
NODE_1_length_315250_cov_81.2946	5206	20631	167456	5784	2785	5451	23072	55093	15144	1814	0	4552	43856	7063	25978	4412	1318	9166	38337	8386	14743	17817	8634	37122	58492	981	17252	13528	441	54322	25585	1134	32303	14764	21832	19827	12143	35874	23540	31705	20629	20784	30894	90316	50306	68351	50092	0	56923
NODE_10_length_190220_cov_14.0468_ID_32024	0	0	0	0	0	0	0	0	0	0	0	0	0	0	0	0	0	360	0	0	0	0	1807	0	0	0	0	0	0	0	0	0	0	0	0	1745	0	0	0	0	0	0	0	0	0	0	0	0	0
NODE_10_length_216727_cov_403.017	75840	49970	193060	48009	63576	24053	66793	149990	49144	16444	1581	36485	48002	36037	32715	24255	59531	96591	41782	33397	27200	68397	38436	121709	166405	3039	248325	214124	434	114571	140466	7723	25948	70986	415121	43822	89217	60392	83642	14079	72353	39639	510938	22317	420516	110713	411126	1220	183833
NODE_10_length_274013_cov_17.9983_ID_70170	5699	0	689	1303	0	1430	19568	2487	0	1889	0	1262	425	1100	2554	916	0	2922	2534	3555	5121	3140	44339	0	1082	0	1514	0	395	0	7475	0	7672	2245	5114	747	538	0	4959	0	0	1177	1477	0	2493	0	0	1005	3471
NODE_100_length_122248_cov_7.312	1742	0	3094	1286	2762	3437	480	15847	169	14839	0	1938	821	891	1960	1079	0	2173	762	737	0	559	758	0	1204	0	4634	0	0	0	1166	723	6567	827	2200	388	4770	1414	2026	0	2827	2443	4305	2545	387	0	163	0	1321
NODE_1001_length_32570_cov_52.189	0	0	0	0	3670	0	0	0	0	0	0	0	0	954	0	67	0	0	2219	0	0	0	1311	0	0	555	0	0	0	0	546	0	0	0	0	0	0	0	0	0	0	0	0	0	0	0	0	0	2784
NODE_1003_length_41010_cov_4.63453	0	0	0	0	395	0	59	144	0	82	0	0	0	0	0	0	0	0	0	0	70	0	0	0	0	0	0	0	0	0	64	0	141	0	0	93	0	0	0	0	0	65	0	0	0	0	0	0	0
NODE_1005_length_10467_cov_31.3134	309	23	203	54	152	3852	64	119	104	82	0	310	77	77	141	135	0	73	49	454	243	435	272	0	114	40	128	183	11	78	159	35	574	874	1401	983	94	91	28	32	46	69	242	51	6077	31	221	18	19
NODE_10123_length_4252_cov_3.30021	0	0	0	0	0	125	0	0	0	54	0	0	0	0	0	0	0	0	0	0	0	0	0	0	0	0	0	0	0	0	0	0	0	0	0	0	0	0	0	0	0	0	0	7	0	0	0	0	0
NODE_102_length_67186_cov_34.4707	0	0	0	0	0	207	0	0	0	0	0	0	0	0	0	0	227	0	0	0	0	0	0	0	0	0	0	0	0	0	0	0	0	0	0	0	0	0	0	0	0	0	0	0	0	0	0	0	0
NODE_1021_length_6822_cov_13.7974	0	0	0	2337	0	27	0	0	0	0	0	0	327	0	0	0	0	0	0	1003	0	0	0	0	3843	0	0	0	0	0	2047	0	0	0	0	1036	3968	720	0	0	0	0	0	0	0	0	0	0	0
NODE_10245_length_3256_cov_6.90409	0	0	35	0	0	18	35	0	81	98	0	60	14	6	5	0	0	0	0	13	161	63	0	0	0	0	0	0	0	0	0	43	17	0	0	32	0	0	0	0	0	0	0	0	0	0	0	0	128
NODE_1028_length_5689_cov_9.0016_ID_42308	0	0	0	0	0	0	0	0	0	0	0	0	0	0	0	0	0	0	0	0	0	0	0	0	0	0	0	0	0	0	0	0	0	0	0	0	0	0	0	0	0	0	0	0	0	0	0	0	0
NODE_103_length_59297_cov_18.0000_ID_105210	0	0	0	0	0	0	0	0	0	1207	0	12530	0	0	0	0	0	868	233	223	0	0	0	6344	0	0	0	0	0	0	0	0	0	277	5322	0	0	0	0	0	0	292	0	0	0	0	0	0	0
NODE_10303_length_2775_cov_10.1048	40	0	0	59	38	0	0	33	0	394	0	0	5	7	136	0	0	15	742	0	184	145	0	0	0	0	307	0	19	0	14	10	153	0	87	171	123	0	0	0	0	0	0	0	0	0	0	0	43
NODE_1034_length_15987_cov_7.9824_ID_36753	39	0	155	242	228	44	134	121	0	0	0	207	86	49	841	0	35	576	99	224	154	596	213	0	60	27	287	0	58	0	295	63	1878	0	467	242	404	93	1266	0	35	37	439	242	58	0	0	0	869
NODE_10397_length_3346_cov_10.9256_ID_112554	607	148	216	101	63	103	24	63	18	89	34	26	73	38	71	16	22	139	150	105	62	49	24	0	17	57	256	122	25	0	367	36	624	67	182	212	164	283	237	18	762	116	0	37	23	24	43	142	31
NODE_1042_length_29434_cov_32.3724	0	0	0	0	0	0	0	0	0	55	0	0	0	83	0	0	0	45	0	0	0	0	0	0	0	0	0	0	0	0	0	0	0	0	0	154	85	0	0	0	0	0	0	0	0	0	0	0	67
NODE_1042_length_49780_cov_12.9498	0	0	0	122	0	0	0	94	0	0	352	0	0	0	0	0	0	0	9433	0	83	0	628	0	0	0	0	0	348	0	0	139	0	0	4351	0	0	0	0	0	0	481	2358	0	0	0	0	0	0
NODE_10514_length_3044_cov_10.192	0	0	0	0	0	0	0	0	0	41	0	0	0	0	0	0	0	0	0	0	0	0	0	0	0	0	0	0	0	0	0	0	0	0	0	0	0	0	22	0	0	0	0	0	0	0	0	0	0
NODE_106_length_128379_cov_23.2601	1694	1668	0	1612	4421	2914	4176	4170	6016	1889	0	336	13598	9771	0	1961	0	1455	4545	6970	8026	2508	11772	2423	6905	0	933	2710	0	4536	6619	0	3533	180	15211	9438	3612	0	1464	9122	6307	5621	5390	5949	7420	8717	16656	0	9400
NODE_1062_length_27505_cov_6.35184	76	0	0	0	455	0	0	195	0	330	0	0	0	140	0	0	0	0	0	0	115	0	0	0	0	0	0	0	0	0	140	0	226	0	0	218	0	0	0	0	0	0	0	0	0	0	0	0	0
NODE_1066_length_5265_cov_10.7006	0	0	0	0	0	0	0	0	0	0	0	0	0	0	0	0	0	0	0	0	14	0	0	0	0	0	0	0	0	0	0	0	0	0	0	0	0	0	0	0	0	0	0	0	8	0	0	0	0
NODE_1068_length_49558_cov_98.0187	0	0	0	0	0	0	0	0	0	0	0	0	0	0	0	0	0	0	0	0	0	0	460	0	0	0	0	0	0	0	0	0	0	0	0	0	0	0	0	0	0	0	635	0	0	0	0	0	0
NODE_10749_length_3338_cov_4.1261	0	0	20	0	0	16	15	0	0	24	0	7	5	10	0	0	0	0	18	10	11	16	0	0	5	0	13	0	0	0	5	0	0	18	26	0	0	10	10	0	0	0	0	89	17	8	26	25	13
NODE_108_length_129143_cov_13.1036	1506	383	2546	2985	5289	9009	630	33339	0	8646	443	861	423	2949	26788	1910	0	42438	4926	2644	1682	6634	14238	0	2041	756	640	0	1820	0	3644	716	6956	1891	3168	4772	2212	2780	4610	355	5326	443	1846	4856	2097	0	0	674	11069
NODE_1082_length_8346_cov_29.3667	0	0	0	0	35	0	0	0	0	38	0	0	16	0	0	0	0	0	19	20	0	68	0	0	0	0	0	0	0	0	0	0	71	0	0	0	38	0	39	0	11	0	22	0	0	0	0	0	0
NODE_109_length_91271_cov_26.3304	0	0	0	0	19516	0	0	0	0	0	0	0	0	5723	0	352	0	0	11836	0	0	0	9006	0	0	3686	0	0	174	0	3029	0	0	0	0	0	0	0	0	0	0	0	0	0	0	0	0	0	15714
NODE_109_length_98132_cov_9.9974_ID_50590	0	0	0	905	1256	356	0	0	0	0	0	0	0	232	0	1603	0	7466	0	0	338	0	0	0	0	0	0	1484	0	0	0	671	0	0	0	2683	227	0	297	0	0	11136	0	0	0	0	0	1076	984
NODE_10901_length_4159_cov_8.20955	0	0	0	0	0	0	0	0	0	0	0	0	0	0	0	0	0	16	0	0	0	0	0	0	0	0	0	0	0	0	0	28	0	0	192	0	274	0	0	0	0	0	0	0	0	0	0	0	0
NODE_10982_length_4571_cov_32.8749	0	101	0	0	0	0	0	0	0	0	0	0	0	0	0	0	0	451	49	1457	21	0	0	0	0	0	0	0	0	0	0	0	0	0	0	0	93	0	0	0	0	0	0	0	0	0	0	0	0
NODE_11_length_187490_cov_20.0820_ID_24927	0	0	0	0	407	0	0	0	0	0	0	0	0	0	0	0	0	0	0	3230	0	0	0	0	0	0	0	0	3789	0	0	0	0	0	0	0	0	0	0	0	0	0	0	0	0	0	0	0	0
NODE_11_length_224861_cov_9.68352	0	0	0	0	0	0	0	0	0	0	0	3532	0	0	0	0	0	20322	0	0	0	0	0	0	0	0	0	0	0	0	0	0	1796	0	0	0	0	0	0	0	0	2456	0	0	0	0	0	0	0
NODE_110_length_78720_cov_11.0356_ID_4217	578	0	822	0	9646	1484	859	17936	0	2840	0	0	162	690	2233	339	0	2571	0	335	206	712	1473	0	0	381	4512	0	559	0	526	155	537	0	682	510	510	305	0	0	0	0	182	1102	0	0	0	0	0
NODE_1101_length_20011_cov_13.9876_ID_43529	0	0	0	0	0	0	0	0	0	0	0	0	0	39	0	0	0	0	0	0	0	0	0	0	0	0	0	0	0	0	0	0	0	0	0	0	0	0	0	0	0	0	0	0	0	0	0	0	0
NODE_111_length_52195_cov_6.74225	0	0	372	0	0	171	0	152	128	210	0	0	0	0	0	0	0	0	0	0	0	0	0	0	0	0	94	177	0	0	0	0	0	0	259	0	252	0	0	0	0	0	0	0	656	0	263	0	0
NODE_1112_length_23919_cov_6.34965	0	0	0	0	0	0	0	0	41	0	0	161	0	0	0	238	0	670	395	0	0	0	72	0	0	0	0	0	28	0	392	144	0	0	1054	0	637	0	0	0	320	0	0	0	0	0	0	0	0
NODE_1116_length_4372_cov_18.5907	11314	2476	50260	27826	7769	2506	28590	39250	12363	739	82	849	33584	4359	6997	569	454	6154	13421	5799	8870	7403	6419	7278	16470	330	6422	35794	291	35717	12471	2031	9914	602	22221	9188	29639	4238	16634	733	20578	18473	27162	26875	33817	18173	6381	0	3229
NODE_11199_length_4417_cov_7.92412	0	0	0	0	0	0	0	0	0	0	0	0	0	0	0	0	0	0	0	0	0	117	0	0	0	0	0	106	0	0	0	0	0	0	0	57	0	0	0	0	0	0	0	57	0	0	0	0	0
NODE_11215_length_4688_cov_4.84136	16	0	0	0	0	0	0	0	0	0	0	0	0	0	0	0	0	0	0	0	0	0	0	0	0	0	0	0	0	0	0	0	0	0	0	0	99	0	0	0	0	0	0	0	0	0	0	0	0
NODE_1123_length_16680_cov_5.55453	0	0	0	0	0	0	0	0	0	0	0	0	0	0	0	0	0	0	0	0	0	0	0	0	0	0	0	0	0	0	0	0	0	0	0	207	0	0	0	0	0	0	0	0	0	0	0	2057	0
NODE_1124_length_18246_cov_10.9774_ID_98328	0	0	0	0	1910	0	122	3467	0	416	0	0	0	0	0	0	0	0	0	0	0	0	0	0	0	0	873	0	114	0	0	0	0	0	0	0	0	0	0	0	0	0	0	0	0	0	0	0	0
NODE_1141_length_18519_cov_14.9439_ID_154281	0	0	0	89	41	0	0	0	30	0	0	0	0	0	0	0	0	0	2689	0	0	0	38	0	0	0	0	0	126	0	0	0	0	0	1343	58	108	31	0	0	0	142	162	0	0	0	0	0	0
NODE_11429_length_2673_cov_8.29068	0	0	0	0	0	0	0	0	0	11	0	0	0	0	0	0	0	0	0	0	0	0	0	0	0	0	0	0	0	0	0	0	0	0	0	25	0	0	0	0	0	24	0	0	0	0	0	0	0
NODE_1143_length_5199_cov_3.94771	0	0	598	0	0	0	0	0	0	8	0	0	0	0	0	46	11	0	0	0	0	0	0	0	0	0	0	0	0	0	0	0	0	0	0	0	0	0	0	0	0	0	0	10	26	0	0	0	0
NODE_1144_length_26475_cov_6.41332	0	0	0	0	0	0	0	0	0	0	0	0	0	0	0	0	0	111	0	58	0	0	0	0	0	0	0	0	0	0	0	0	0	0	0	0	0	0	0	0	0	0	0	0	0	0	0	0	45
NODE_1145_length_6528_cov_6.18925	0	0	180	0	0	51	0	58	0	169	0	15	0	0	0	231	24	0	0	0	10	22	0	0	0	0	29	24	0	0	0	0	0	0	0	0	0	0	0	0	0	0	0	0	165	0	17	0	0
NODE_116_length_63022_cov_9.9922_ID_74269	873	0	0	394	389	494	140	777	0	123	0	211	0	442	0	333	0	2102	0	185	386	0	674	0	0	0	0	0	118	0	0	182	749	0	2252	732	193	0	0	0	577	1443	276	0	0	0	0	0	0
NODE_1164_length_18529_cov_3.03703	0	0	0	0	0	0	0	0	0	0	0	0	0	0	0	0	0	0	0	0	0	0	0	0	0	0	0	0	0	0	0	0	0	0	0	0	0	0	0	0	0	0	0	0	0	0	0	0	0
NODE_1169_length_4417_cov_11.6515	0	0	0	0	0	0	0	0	0	0	0	5	0	0	0	0	0	0	0	0	0	0	0	0	0	0	0	0	0	0	0	0	0	0	0	0	0	0	0	0	0	0	0	0	0	0	0	0	0
NODE_11696_length_3656_cov_2.90669	0	0	0	0	0	0	0	0	0	0	0	0	0	0	0	0	0	0	0	0	0	0	0	0	0	0	0	0	0	0	0	0	0	0	0	0	0	0	0	0	0	0	0	0	0	0	0	0	0
NODE_11746_length_2967_cov_6.59478	0	0	0	0	0	0	0	6	69	60	0	0	0	0	0	0	0	0	0	0	5	0	0	0	0	0	0	0	0	0	0	0	8	0	60	62	0	0	0	0	0	23	0	44	6	0	32	0	0
NODE_1179_length_7515_cov_11.0015_ID_55186	664	61	803	487	0	109	4818	0	120	1480	0	0	851	44	78	143	0	3911	521	158	163	762	672	0	6655	0	774	0	0	0	0	223	2502	80	497	605	0	45	43	0	0	0	1158	0	120	448	0	0	39
NODE_11790_length_4370_cov_3.4292	0	0	5	0	0	0	0	0	0	0	0	0	0	0	0	0	0	0	0	0	0	0	0	0	0	0	0	0	0	0	0	0	0	0	0	0	0	0	0	0	0	0	0	0	0	0	0	0	0
NODE_118_length_56562_cov_23.3994	0	0	0	0	0	0	0	0	0	0	0	0	0	0	0	0	0	0	0	0	0	0	0	0	0	0	0	2894	0	0	0	0	0	0	0	0	0	0	0	0	0	0	0	0	0	0	0	0	0
NODE_1181_length_3232_cov_5.904	0	0	0	0	0	0	0	0	0	0	0	0	0	0	0	0	0	0	0	0	0	0	0	0	0	0	0	0	0	0	0	0	0	0	0	0	0	0	0	0	0	0	0	0	0	0	0	0	0
NODE_1181_length_7098_cov_19.2826	0	0	0	0	0	0	0	0	1506	0	137	0	0	14	0	0	0	0	29	0	0	0	0	0	0	11	0	0	0	0	0	86	0	0	0	0	0	0	129	0	0	0	0	0	0	0	0	0	0
NODE_11838_length_2440_cov_7.95388	11	0	0	0	0	0	0	0	67	0	0	0	0	0	0	0	0	0	0	0	0	0	0	9	0	0	0	0	0	0	0	0	0	0	33	37	0	0	20	0	6	116	0	311	17	0	10	0	0
NODE_1193_length_3122_cov_183.056	0	0	0	0	0	0	0	0	0	0	0	0	0	0	0	0	0	0	0	0	6	0	0	0	0	0	0	0	0	0	0	0	0	0	0	0	0	0	0	0	0	0	0	0	0	0	0	0	0
NODE_12_length_303928_cov_6.44129	0	0	0	0	0	0	0	0	0	512	0	0	472	0	0	0	0	438	0	0	0	0	0	0	947	0	0	0	0	0	464	0	0	0	0	0	0	0	0	0	0	0	0	0	0	0	0	0	400
NODE_1213_length_15292_cov_9.9751_ID_49344	286	0	0	79	141	105	0	71	0	0	0	0	0	106	0	0	0	0	0	76	54	0	35	0	0	0	0	0	60	0	0	0	181	53	0	73	254	0	0	0	0	0	0	0	0	0	0	0	0
NODE_12149_length_3086_cov_4.48829	0	6	42	0	0	0	0	0	0	0	0	0	0	0	0	0	0	0	0	0	0	0	0	0	9	0	102	0	0	0	0	0	0	0	0	0	0	0	0	0	0	0	0	0	0	0	0	0	0
NODE_1216_length_21213_cov_23.9564_ID_148082	0	0	0	0	0	0	0	0	0	0	0	0	0	0	0	0	0	0	252	95	0	0	126	0	0	0	0	0	0	0	0	0	0	0	86	0	0	0	0	0	0	0	50	0	0	0	0	0	0
NODE_122_length_78223_cov_127.433	0	0	0	0	0	0	0	0	0	0	0	0	0	0	0	0	0	0	0	0	0	0	0	0	0	0	0	0	0	0	0	0	0	0	0	0	0	0	0	0	0	0	0	789	0	0	0	0	0
NODE_12299_length_3318_cov_6.54582	0	0	0	0	0	0	0	0	0	0	0	0	0	0	0	0	0	0	0	0	6	0	0	0	0	0	0	0	0	0	0	0	0	0	0	0	0	0	0	0	0	0	0	0	0	0	0	0	0
NODE_12313_length_3292_cov_17.7857_ID_200084	60	0	188	74	117	85	261	113	21	504	36	223	15	83	249	138	18	146	336	235	111	87	98	53	38	12	71	0	46	13	81	17	275	0	321	423	340	395	190	81	0	27	197	125	310	0	15	24	117
NODE_12600_length_2660_cov_36.0453	0	0	0	0	0	56	0	0	0	0	0	0	0	0	0	0	0	0	0	0	287	0	0	0	0	0	0	0	0	0	0	0	0	0	0	8	0	0	0	0	0	0	0	0	0	0	0	0	0
NODE_127_length_76334_cov_14.9877_ID_112784	886	807	0	765	2283	1333	2192	2083	3454	918	0	172	6922	4740	0	892	0	640	2081	3069	4326	1255	5850	1286	3586	0	397	1298	0	2422	3427	0	2173	0	7697	4909	1758	0	709	4896	2946	2928	2648	2603	3734	5039	7712	0	4647
NODE_12779_length_2323_cov_9.8326_ID_76965	0	0	31	6	186	94	30	39	0	55	5	15	0	33	16	6	0	0	10	0	25	23	24	0	0	0	20	0	10	0	0	0	18	0	55	0	12	5	7	33	0	30	10	17	27	0	21	0	21
NODE_128_length_100930_cov_100.436	0	0	0	0	18823	0	0	0	0	0	0	0	0	5305	0	1048	0	0	8797	0	0	0	7105	0	0	3427	1359	0	164	0	2831	0	0	0	0	0	0	0	0	0	0	0	607	0	0	0	0	0	15505
NODE_1282_length_19504_cov_55.5079	0	0	0	0	0	0	0	0	0	0	0	0	0	0	0	0	0	0	0	0	0	0	0	0	0	0	0	0	0	91	0	0	0	0	0	0	0	0	0	0	0	0	0	0	0	0	0	0	0
NODE_129_length_45479_cov_205.016	0	0	0	0	125	0	0	0	0	0	0	0	0	0	0	0	0	0	0	0	0	0	0	0	0	0	0	0	0	0	0	0	0	0	0	0	0	863	0	0	0	0	0	944	0	0	174	0	0
NODE_129_length_54873_cov_363.8674_ID_44809	510	0	924	425	863	1013	156	4454	0	4185	0	526	210	262	526	245	0	576	220	220	0	168	199	0	333	0	1275	0	0	0	319	211	1857	242	599	108	1323	379	601	0	701	667	1201	752	101	0	0	0	317
NODE_1297_length_8386_cov_17.6825	2687	34	338	0	125	0	0	0	42	0	0	0	0	22	0	0	0	113	0	0	0	878	0	22	0	0	343	624	0	0	0	0	65	0	0	681	0	154	0	0	0	0	0	521	0	0	0	0	0
NODE_13_length_146969_cov_13.273	0	341	337	0	0	350	0	0	0	0	0	0	267	0	463	1261	0	214	298	0	267	363	0	0	213	0	0	446	0	182	0	0	0	756	824	0	0	257	235	0	298	320	221	1406	281	0	3969	306	204
NODE_130_length_78411_cov_14.3956	0	0	0	0	0	0	0	0	0	0	0	0	0	0	0	0	0	0	0	0	0	0	583	0	169	0	0	0	0	0	847	0	0	0	0	0	0	0	0	0	0	0	0	0	0	0	0	0	0
NODE_1301_length_21690_cov_42.7463	0	0	99	0	183	0	44	432	0	286	0	102	37	256	166	0	0	49	0	0	0	118	92	0	31	0	71	0	0	0	0	0	73	0	114	0	0	0	38	217	0	396	0	143	187	0	239	0	245
NODE_1301_length_27832_cov_10.84	0	0	0	0	0	0	0	0	0	0	0	0	0	0	0	0	52	0	0	0	0	0	0	0	0	0	0	0	0	0	0	0	0	0	0	0	0	0	0	0	0	0	0	0	0	0	0	0	0
NODE_13037_length_3099_cov_4.08936	0	0	0	0	0	0	0	0	0	19	0	24	0	0	0	0	0	0	61	0	0	0	16	0	0	0	0	0	0	0	0	0	0	0	0	0	0	0	0	0	0	0	0	142	0	0	0	0	0
NODE_13048_length_2792_cov_8.2141	0	0	0	0	0	0	0	0	0	0	0	0	0	0	0	0	0	0	0	0	0	0	0	0	0	0	0	0	0	0	0	0	0	0	0	52	0	0	0	0	0	81	0	0	0	0	0	0	0
NODE_1314_length_38866_cov_111.127	0	0	0	0	4445	0	300	8340	0	895	0	0	0	0	0	0	0	0	0	0	0	0	0	0	0	0	2136	0	213	0	0	0	0	0	0	0	0	0	0	0	0	0	0	0	0	0	0	0	0
NODE_1332_length_17604_cov_54.9660_ID_62770	35	0	0	76	0	0	0	0	0	48	0	0	0	206	0	239	0	1093	0	82	0	0	863	0	0	0	0	0	0	0	0	0	0	39	0	0	291	69	0	0	30	0	1427	0	0	0	0	0	0
NODE_13390_length_3727_cov_8.00463	0	0	0	0	0	0	0	0	0	0	0	0	0	0	0	0	0	0	29	0	0	0	0	0	0	0	0	0	0	0	0	0	0	0	0	0	0	0	0	0	0	0	0	0	0	0	0	0	0
NODE_134_length_129654_cov_10.362	0	0	0	0	0	0	0	0	0	0	0	0	0	0	0	0	0	0	0	0	0	0	0	0	0	0	0	0	0	0	0	0	0	0	0	0	0	0	0	0	0	487	0	0	0	0	0	0	0
NODE_1343_length_28896_cov_22.6186	722	36	98	187	0	206	2624	291	0	267	0	173	62	113	330	126	0	447	369	497	536	420	6245	0	132	0	155	0	73	0	990	0	1104	336	728	96	0	0	577	57	0	134	156	0	330	0	0	119	463
NODE_1358_length_21325_cov_77.5269	118	0	563	318	1835	259	374	4537	94	2534	82	1210	240	2056	1736	0	0	497	182	51	295	781	587	0	306	0	866	0	107	85	291	301	649	181	808	171	228	159	301	1632	392	2345	0	1049	2322	0	2181	0	2489
NODE_136_length_131861_cov_4.47584	933	409	1943	383	384	3351	977	1139	774	1539	267	392	917	714	558	1220	0	6234	1061	984	1492	1026	2128	0	1713	163	0	156	251	1227	453	322	443	872	3986	349	1441	1945	653	334	406	366	1803	5091	4274	682	6304	525	389
NODE_1366_length_13247_cov_6.9817_ID_79968	237	0	0	48	127	48	0	78	0	0	0	0	0	115	0	0	0	20	18	67	34	0	32	0	0	0	0	0	66	0	0	20	193	39	0	68	113	0	0	0	0	0	0	0	0	0	0	0	0
NODE_1371_length_6127_cov_19.1693	0	0	0	0	0	0	0	0	0	0	0	0	0	0	0	0	0	0	0	0	0	0	0	0	0	0	0	0	0	0	0	0	0	0	0	0	0	0	0	0	1015	0	0	0	0	0	0	0	0
NODE_1373_length_6897_cov_8.99006	168	194	4742	0	0	0	0	0	830	0	0	0	0	0	0	0	305	0	0	0	0	179	0	509	0	0	31	1688	0	0	0	0	1006	0	0	85	0	1133	0	0	0	0	0	150	0	0	0	0	0
NODE_13836_length_2191_cov_2.11517	0	0	0	54	20	171	5	674	0	140	5	6	0	56	259	12	0	635	21	16	16	50	253	0	0	15	0	0	0	0	14	0	38	15	34	0	29	10	10	6	23	0	17	0	0	0	0	0	157
NODE_139_length_117494_cov_6.69188	197	0	0	3811	0	0	0	648	0	0	0	0	0	1171	0	0	0	0	0	0	0	0	0	0	0	299	0	0	0	0	0	0	0	0	0	2166	0	0	0	0	0	397	0	0	0	0	0	0	0
NODE_13928_length_3811_cov_3.00293	168	0	0	191	0	197	0	53	0	130	7	22	0	0	0	296	0	159	0	0	0	41	0	21	0	0	511	0	0	0	0	58	124	0	442	165	157	0	0	52	0	83	139	0	0	0	0	0	0
NODE_1395_length_14102_cov_22.9372_ID_116342	0	0	0	152	0	36	301	0	0	0	0	0	0	1047	0	0	0	1634	0	50	0	0	251	0	0	0	0	0	27	0	0	0	323	255	0	109	201	0	281	0	0	0	0	0	0	0	0	0	0
NODE_14_length_181898_cov_23.2320_ID_95156	0	0	0	0	0	0	0	0	0	0	0	0	0	0	0	0	0	0	0	0	8823	0	0	0	0	0	0	0	0	0	0	0	0	0	0	0	0	0	0	0	0	0	0	0	0	0	0	0	0
NODE_140_length_44758_cov_5.22849	0	0	0	0	231	0	0	0	0	0	0	0	0	0	0	0	0	0	0	0	0	0	0	0	0	0	0	0	0	0	0	0	0	0	0	0	0	0	0	0	0	0	0	209	0	0	0	0	0
NODE_140_length_49962_cov_28.8209	0	0	1110	0	0	0	0	0	0	0	0	0	0	0	223	0	0	0	0	0	0	0	0	0	0	0	238	0	0	0	0	0	0	0	0	106	0	0	0	0	0	0	0	0	0	0	0	0	0
NODE_14047_length_3235_cov_13.2843	0	0	9	0	0	0	0	0	11	7	0	0	0	0	0	0	0	0	0	0	35	0	0	0	0	0	0	0	0	0	0	0	0	0	0	0	0	0	0	0	0	8	0	0	0	0	0	0	0
NODE_1406_length_6666_cov_13.4329	99	75	2334	0	0	0	0	0	403	0	0	0	0	19	0	0	50	41	0	0	0	206	0	214	0	0	80	795	0	0	0	0	738	0	0	116	0	297	0	0	0	0	0	232	0	0	0	0	0
NODE_1408_length_11435_cov_18.9968_ID_46681	0	0	0	0	0	0	143	0	0	0	0	0	0	0	0	0	0	0	0	0	0	0	0	0	0	0	0	0	0	0	0	0	0	0	185	0	0	0	0	0	0	0	35	0	615	0	0	0	0
NODE_141_length_93122_cov_4.21286	241	0	0	0	187	0	0	0	0	0	0	0	0	0	0	0	0	0	0	0	95	0	951	0	281	0	0	0	296	0	0	0	455	217	0	1503	0	115	0	0	0	0	0	0	0	0	0	0	0
NODE_1417_length_5175_cov_8.83457	0	0	0	0	0	0	0	0	0	0	0	0	0	50	0	0	54	0	0	0	26	0	0	0	0	0	0	0	0	0	0	0	0	0	0	0	0	0	0	0	0	0	0	0	19	0	30	0	0
NODE_1421_length_9850_cov_6.26483	106	129	304	0	0	0	0	0	131	0	0	0	0	16	3819	12	0	156	56	113	142	244	527	0	0	0	0	294	48	0	0	0	504	20	0	132	0	32	0	0	0	56	0	116	0	80	0	0	0
NODE_1435_length_14625_cov_11.1890_ID_7497	107	0	0	32	54	51	0	98	0	0	0	18	0	89	0	36	0	264	33	30	74	0	124	0	0	0	0	0	48	0	0	36	169	0	285	160	58	0	0	0	76	154	26	0	0	0	0	0	0
NODE_1437_length_18602_cov_4.37591	0	0	96	111	85	286	0	1279	0	2858	0	306	0	527	0	537	40	150	953	196	0	926	60	0	0	0	1882	0	319	0	206	205	93	1104	786	0	183	380	0	135	218	189	499	799	1481	115	82	1374	2063
NODE_1441_length_8495_cov_94.0524	0	0	0	0	0	0	0	0	0	0	73	0	0	0	0	0	0	0	0	406	0	0	0	0	0	0	0	0	0	0	0	0	0	0	0	0	0	0	0	0	0	0	0	0	0	0	0	0	0
NODE_1449_length_33749_cov_13.7381_ID_25212	75	0	0	0	0	0	0	0	0	0	0	0	0	0	0	0	0	0	0	0	0	0	0	0	0	0	0	0	0	0	0	0	0	0	0	85	0	0	0	0	0	0	0	0	0	0	0	0	0
NODE_145_length_59277_cov_14.4218_ID_7623	599	0	0	0	734	0	195	5962	0	3622	0	0	0	5411	0	0	0	521	0	808	193	12892	3651	0	0	0	1771	0	106	0	1478	1445	0	0	0	2511	18591	0	0	0	0	0	1840	0	0	0	0	0	1749
NODE_145_length_66633_cov_6.28705	0	0	0	0	848	0	0	0	0	125	0	0	0	0	0	0	0	0	0	0	0	0	0	0	0	0	0	0	0	0	0	0	0	0	0	350	0	0	0	0	0	0	0	0	0	0	0	0	0
NODE_1451_length_44500_cov_7.67895	0	0	0	0	599	0	0	0	0	0	0	0	0	0	0	0	0	0	0	0	0	0	0	0	0	0	0	0	0	0	0	0	0	0	0	0	0	870	0	0	0	0	0	258	0	0	0	0	0
NODE_1468_length_4441_cov_17.9535	0	0	0	0	0	0	0	0	0	0	0	0	0	0	0	0	0	0	0	0	0	0	0	0	0	0	0	760	0	0	0	0	0	0	37	0	0	0	0	0	0	0	0	0	0	0	0	0	0
NODE_147_length_138800_cov_11.8323	0	0	0	0	0	0	0	0	0	0	0	0	0	0	3764	0	0	0	0	0	0	0	0	0	0	0	0	0	0	0	0	0	0	0	0	0	0	0	0	0	0	0	0	0	0	0	0	0	0
NODE_147_length_141744_cov_8.97106	0	0	0	0	0	0	0	0	0	263	0	0	0	0	185	0	0	0	0	0	0	0	0	0	0	0	0	0	0	0	0	0	309	0	0	0	0	0	0	0	0	0	0	0	0	0	0	0	0
NODE_147_length_37083_cov_16.5469	237	178	1224	133	361	648	503	783	289	956	159	241	313	527	307	786	99	448	404	231	311	672	224	280	388	43	697	1907	177	123	815	175	402	228	1566	1203	750	788	466	165	568	626	479	3937	2240	259	1883	100	536
NODE_1479_length_26727_cov_5.27145	0	0	0	111	0	54	0	195	0	323	0	95	0	322	0	338	0	0	0	0	82	58	60	202	0	0	83	0	0	0	141	0	93	0	106	81	0	44	56	0	80	0	116	0	0	0	316	0	0
NODE_148_length_152388_cov_34.6174	0	0	0	0	0	0	0	0	0	0	0	0	0	0	0	0	0	0	0	0	0	0	9103	0	0	0	0	0	0	0	0	0	0	0	0	0	0	0	0	0	0	0	0	0	0	0	0	0	0
NODE_1489_length_9235_cov_55.196	213	31	100	0	0	0	0	0	86	0	0	0	0	0	4276	0	348	165	55	136	144	147	540	0	0	0	0	270	62	0	0	0	544	30	0	59	0	48	0	0	0	69	0	84	0	729	310	0	0
NODE_149_length_80009_cov_12.2222	0	0	0	317	0	0	0	0	0	0	0	0	0	0	714	0	0	0	0	0	0	0	0	0	0	0	0	0	0	0	415	0	0	2485	0	0	0	0	0	0	0	1612	0	0	0	0	0	0	0
NODE_1496_length_20136_cov_7.39072	0	0	0	0	0	0	0	0	0	0	0	0	0	0	0	0	0	0	0	0	48	0	382	0	0	0	0	0	33	0	0	0	72	204	0	0	61	0	0	0	0	0	0	0	0	0	0	0	0
NODE_14997_length_2656_cov_6.31027	169	10	428	111	253	124	580	436	72	2400	16	364	432	695	86	128	0	91	44	448	76	108	47	194	80	0	936	0	34	112	239	19	189	52	2696	781	41	327	49	917	28	376	1331	640	1661	50	23	22	1368
NODE_150_length_71202_cov_16.1978_ID_85914	0	0	0	0	0	0	0	0	0	0	0	0	0	0	0	0	0	0	0	0	0	0	0	0	0	0	0	0	0	0	0	166	0	0	0	195	0	0	0	0	0	0	0	0	0	0	0	0	0
NODE_150_length_74895_cov_66.9356	0	0	0	0	0	0	0	0	0	0	0	0	0	0	0	0	0	0	0	0	0	0	0	0	0	0	0	0	0	0	0	0	0	0	0	0	0	0	0	0	0	0	0	0	0	0	0	0	0
NODE_1502_length_7839_cov_8.0788_ID_28920	0	0	0	0	0	0	0	0	0	0	0	0	0	0	0	49	0	41	0	0	0	0	0	0	0	0	0	0	19	0	0	0	0	0	0	123	0	0	0	0	0	0	0	0	0	0	0	0	0
NODE_1504_length_6033_cov_86.0145_ID_55945	614	38	4643	0	0	0	0	0	809	0	0	0	0	18	0	0	70	36	0	0	113	510	70	463	0	0	0	1736	11	0	0	0	1776	196	0	386	0	8430	0	0	0	0	0	261	0	0	0	0	0
NODE_1517_length_4129_cov_9.79357	0	0	0	0	0	0	0	40	0	0	0	0	0	26	22	79	0	0	0	0	0	8	0	0	0	16	0	0	0	0	0	39	0	0	0	0	0	0	0	0	0	0	0	0	0	0	0	0	0
NODE_1520_length_9043_cov_18.0020_ID_125211	1652	19	34215	18883	0	161	6822	526	1326	86	14	91	45	316	935	0	0	905	20544	6255	6608	61	24685	0	360	189	32224	30	79	0	0	1145	485	36	19018	21613	419	2460	0	0	0	128	79465	0	113	21014	0	0	0
NODE_1521_length_8015_cov_15.8137	0	9	41	0	49	34	34	20	33	161	0	14	0	0	20	58	0	48	20	0	17	38	48	0	12	0	50	51	0	16	218	14	17	15	45	90	75	20	22	0	37	0	72	137	212	13	15	14	16
NODE_1522_length_13449_cov_7.24369	133	0	0	0	0	0	0	0	0	0	0	165	0	0	0	0	0	0	0	0	61	0	0	17	0	0	0	0	0	0	0	24	0	205	0	0	256	0	0	0	0	0	0	0	0	0	984	86	0
NODE_1529_length_7101_cov_111.571	0	0	0	0	0	0	0	0	0	0	0	0	0	0	0	0	0	0	0	0	0	0	0	0	0	0	0	0	0	0	0	0	0	0	0	0	0	0	0	0	0	0	0	0	0	0	0	0	0
NODE_15298_length_2878_cov_5.80305	7	0	0	0	0	113	37	0	53	0	0	0	20	0	0	0	0	5	0	7	40	0	0	0	0	0	0	0	0	0	0	46	0	5	0	9	0	0	0	0	0	0	0	0	0	0	0	0	0
NODE_1531_length_11848_cov_12.0000_ID_4512	366	216	0	756	627	138	1284	1272	686	18	46	643	0	350	1499	115	0	2050	279	345	343	609	499	32	529	15	132	218	213	49	623	148	1161	1075	1701	572	343	227	0	18	601	277	1106	47	0	0	59	0	1477
NODE_1532_length_10585_cov_13.4617	0	0	0	0	0	0	0	0	0	0	0	423	0	0	0	0	0	0	0	0	0	0	0	0	0	0	0	0	0	0	0	0	0	0	0	0	0	0	0	0	0	0	0	0	0	0	0	0	0
NODE_15331_length_4198_cov_8.55105	0	0	0	0	0	0	0	0	0	0	0	0	0	0	0	0	0	0	0	0	0	0	0	0	0	0	0	366	0	0	0	0	0	0	40	0	0	0	0	0	0	0	0	0	0	0	0	0	0
NODE_157_length_75870_cov_9.91047	0	0	0	0	0	0	0	0	0	0	0	0	0	0	0	0	0	0	0	0	0	0	0	0	0	0	0	0	0	0	0	0	0	0	0	0	0	0	0	0	0	0	0	0	0	0	0	0	0
NODE_1577_length_6715_cov_20.0030_ID_101413	71	73	394	0	0	0	0	0	61	0	0	0	0	115	0	0	83	45	0	0	0	487	0	0	0	0	0	742	0	0	0	0	134	0	0	243	0	236	0	0	0	0	0	442	0	0	0	0	0
NODE_159_length_54188_cov_5.2277	0	0	0	0	0	0	0	0	0	0	0	0	85	0	0	0	0	393	0	0	388	0	0	0	0	0	0	0	0	0	0	0	0	0	0	0	0	0	0	0	0	0	0	0	0	0	0	0	0
NODE_159_length_85003_cov_9.72498	0	0	0	0	0	0	866	0	0	0	0	4524	0	0	0	0	0	0	0	0	0	0	1821	0	0	0	0	0	0	0	0	0	0	0	0	0	0	0	0	0	0	355	2449	0	0	0	0	0	0
NODE_1594_length_7247_cov_8.78615	104	13	880	1448	0	58	293	34	0	66	110	0	0	139	333	0	0	395	0	0	530	0	31	0	29	0	1267	677	10	0	3891	80	20	1188	94	1481	1631	81	0	0	516	22	0	0	49	0	249	0	0
NODE_1610_length_17254_cov_2.87203	0	0	1043	0	289	0	0	0	0	78	0	60	0	0	337	563	0	0	0	0	0	0	34	18	535	70	34	0	0	0	301	0	0	0	0	187	950	0	0	0	0	142	0	0	0	0	0	81	199
NODE_1614_length_19353_cov_2.57628	76	258	149	0	66	468	146	95	0	249	0	32	84	90	104	91	0	31	105	216	112	44	0	0	202	0	46	203	29	205	81	0	0	170	201	0	83	106	114	0	51	183	107	425	152	107	93	110	168
NODE_162_length_34917_cov_15.157	0	0	0	0	1435	0	0	0	0	118	0	0	0	213	0	0	0	220	415	0	0	0	0	0	0	180	329	0	0	0	0	0	0	0	0	189	0	0	0	0	0	0	0	0	0	0	0	0	0
NODE_1623_length_4918_cov_12.8371	20	0	721	0	0	0	0	0	234	0	0	0	0	10	0	0	0	14	0	0	217	171	22	0	33	0	0	33	0	318	0	17	0	0	39	192	0	409	266	0	272	39	144	0	201	0	0	0	0
NODE_1627_length_5675_cov_14.7463	2107	732	8636	5281	1412	295	3467	7919	2028	145	13	103	6629	835	1454	109	58	1145	2151	2631	1202	1518	1196	1447	2727	137	1222	5717	48	6024	1921	282	2027	124	3301	1712	4720	854	3528	137	3511	2137	5379	5661	6470	3753	2310	0	807
NODE_16290_length_2434_cov_4.35687	0	12	0	0	0	0	0	0	0	0	0	11	0	0	0	0	0	0	16	0	7	0	0	0	0	0	0	0	0	0	0	0	0	67	65	0	0	0	0	0	0	0	0	0	0	0	0	0	0
NODE_163_length_65772_cov_11.8028_ID_41082	773	0	0	104	330	329	0	577	0	0	0	160	0	270	0	223	0	1313	0	130	194	0	293	0	0	0	0	0	80	0	0	152	374	0	1700	421	130	0	0	0	516	766	0	0	0	0	0	0	0
NODE_163_length_73933_cov_13.2848	0	0	0	0	0	0	0	0	0	0	0	0	0	0	0	0	0	0	0	0	0	174	0	0	0	0	0	0	0	0	0	0	0	0	0	0	0	0	0	0	0	0	0	1177	0	0	0	0	0
NODE_1631_length_5754_cov_7.60572	127	55	2286	0	0	0	0	0	372	0	0	0	0	0	0	0	50	20	0	67	15	188	0	258	0	0	27	3688	0	0	0	0	763	0	0	85	0	888	0	0	0	0	0	117	0	0	0	0	0
NODE_1635_length_12619_cov_5.81789	55	0	0	126	0	0	0	36	0	96	0	0	0	284	0	363	0	1531	0	90	20	0	1232	0	0	0	0	0	0	0	0	0	0	114	0	0	436	116	0	0	54	0	2403	0	0	0	0	0	23
NODE_1647_length_9105_cov_14.9378_ID_20607	171	0	389	53	72	81	489	14	97	118	0	655	254	307	441	61	0	32	462	683	114	17	120	372	81	57	128	0	32	106	77	17	52	0	280	777	0	973	372	497	0	0	258	454	312	0	0	0	0
NODE_16550_length_4390_cov_26.3977	0	10	0	0	0	0	0	0	0	0	0	0	0	0	0	0	0	20	0	0	17	0	0	0	0	0	0	0	0	0	0	0	0	0	0	0	16	0	0	0	0	0	0	0	0	0	59	0	0
NODE_1692_length_19610_cov_124.7455_ID_33330	0	0	0	300	395	333	0	0	0	0	0	0	0	118	0	0	0	567	0	119	58	0	892	0	0	0	0	0	0	0	0	49	195	0	0	94	0	49	0	0	0	0	67	0	0	0	0	0	0
NODE_17_length_234008_cov_18.8609_ID_13549	0	0	0	0	0	0	0	0	0	0	0	0	0	0	0	0	0	643	0	0	0	0	2562	0	0	0	0	0	0	0	0	0	0	0	0	2514	0	0	0	0	0	0	0	0	0	0	0	0	0
NODE_171_length_84380_cov_8.93167	0	0	0	0	0	0	0	0	0	0	0	0	0	0	0	0	0	0	0	0	0	0	0	0	0	0	0	0	0	0	0	0	0	0	0	0	0	0	0	0	0	0	0	0	0	0	0	0	0
NODE_1714_length_5692_cov_5.97144	0	0	0	0	0	28	0	0	0	0	0	0	0	19	0	0	0	0	0	0	0	98	0	0	0	8	0	0	0	0	0	0	0	0	0	0	0	0	0	0	0	0	0	0	0	0	0	0	0
NODE_1734_length_5452_cov_6.55031	4131	37	3653	307	253	206	0	0	190	88	0	0	24532	36	8359	153	0	89	0	1815	44	122	401	862	974	0	1165	267	0	0	0	49	273	0	210	42	545	337	0	47	802	0	75395	1543	35	0	13	0	0
NODE_174_length_63083_cov_3.77718	0	0	0	0	377	0	0	0	0	0	0	0	0	0	434	0	0	0	0	0	453	0	295	0	0	0	0	0	92	0	0	0	278	0	0	185	0	0	0	0	0	316	0	0	0	0	0	0	671
NODE_1757_length_20949_cov_6.55868	0	0	0	0	0	0	0	0	0	0	0	0	0	0	0	0	0	0	0	0	0	0	0	0	0	0	0	0	0	0	0	0	0	0	59	0	0	0	0	0	0	0	0	0	0	0	0	0	0
NODE_1759_length_4548_cov_113.116	8	0	0	0	0	0	31	0	0	0	0	0	0	0	0	0	0	0	0	0	0	0	0	0	0	0	18	0	0	0	0	0	0	0	0	0	0	0	0	0	0	0	0	0	0	0	0	0	0
NODE_177_length_20316_cov_40.0000_ID_28270	0	51	372	0	67	173	166	223	88	216	43	79	143	164	88	324	30	130	72	80	72	248	63	149	174	20	201	562	36	83	250	85	78	75	410	381	214	355	188	84	268	239	117	1358	850	147	1067	31	238
NODE_177_length_73378_cov_29.0005	0	0	0	0	0	0	0	0	0	0	0	0	0	0	0	0	0	0	0	0	0	0	0	0	0	0	0	0	0	0	0	0	0	0	0	0	0	0	0	0	0	0	0	0	0	0	0	0	0
NODE_17706_length_2321_cov_7.49735	0	0	0	0	0	0	0	0	0	0	0	0	0	0	0	0	0	0	0	0	12	0	0	12	0	0	0	0	0	0	0	0	0	0	0	29	12	0	26	0	0	33	0	0	0	0	0	0	0
NODE_1777_length_12045_cov_9.9658_ID_13554	59	0	0	20	38	0	0	26	0	0	0	0	0	97	0	0	0	188	0	19	78	0	210	0	0	0	0	0	23	0	0	0	122	0	35	43	0	0	0	0	0	22	58	0	0	0	0	0	0
NODE_1779_length_13001_cov_7.12305	0	0	0	0	0	0	0	0	0	0	0	0	0	0	0	0	0	0	22	0	0	0	0	0	0	0	0	0	0	0	0	0	0	0	0	0	0	0	0	0	0	0	0	0	0	0	0	0	0
NODE_178_length_34454_cov_232.747	169	0	396	1789	127	0	0	127	95	0	0	117	423	0	108	0	1816	0	283	0	0	0	0	0	0	0	1695	1609	0	209	100	0	0	0	516	265	100	104	0	0	0	134	0	155	1851	1511	0	0	82
NODE_1780_length_9673_cov_22.0092_ID_74682	69	0	0	0	0	4108	0	0	0	0	1961	0	0	0	0	0	0	0	1273	1029	0	0	8768	0	0	444	0	0	342	0	0	0	11111	3637	0	0	0	0	71	0	0	0	0	0	0	37	5733	3467	0
NODE_1787_length_8732_cov_4.20122	0	0	0	0	0	0	188	0	0	0	0	0	0	0	0	879	0	0	0	0	0	336	0	0	0	0	0	0	0	0	195	0	0	0	0	0	0	0	0	81	24	0	0	0	0	0	0	0	0
NODE_1788_length_5919_cov_12.0021_ID_64933	860	1063	32275	1248	1607	3017	270	655	322	10415	0	71	31090	767	187	22429	179	15503	153	1191	346	44253	409	248	483	44	403	48164	10	1136	1044	5228	398	0	510	1548	2254	236	282	566	1165	366	71510	1722	523	318	744	0	1599
NODE_18_length_132343_cov_12.6156_ID_109161	0	0	0	0	13808	0	812	25269	0	2965	0	0	0	0	0	0	0	0	0	0	0	0	0	0	0	0	5969	0	699	0	0	0	0	0	0	0	0	0	0	0	0	0	0	0	0	0	0	0	0
NODE_18_length_162142_cov_12.1765	0	0	0	0	0	0	1196	0	0	0	0	0	0	0	0	0	0	0	0	403	0	0	0	0	0	0	0	0	0	0	0	0	0	0	0	0	0	0	0	0	0	0	0	0	0	0	0	0	0
NODE_1802_length_8462_cov_10.8583	0	0	55	0	0	0	0	0	0	0	0	0	0	0	0	0	0	0	0	0	0	0	0	0	0	0	0	0	0	0	0	0	0	0	0	0	0	0	0	0	0	0	0	0	0	0	0	0	0
NODE_1810_length_7247_cov_10.0014_ID_82614	0	0	0	0	0	0	0	0	0	0	0	0	0	69	7107	0	0	0	0	0	0	59	0	0	0	0	0	0	0	0	0	0	0	0	0	0	0	0	0	0	0	0	0	0	0	0	0	0	0
NODE_1812_length_13502_cov_8.41846	0	0	0	0	0	0	0	0	0	0	0	0	0	0	0	0	0	0	0	0	16	0	246	0	0	0	0	0	0	0	0	0	0	0	0	0	0	0	0	0	0	0	0	0	0	0	0	0	0
NODE_182_length_28138_cov_7.38201	1325	468	135	166	106	492	494	396	88	441	69	108	480	363	521	187	226	1499	1031	350	347	801	0	0	0	43	1553	540	99	537	557	198	1409	353	628	529	413	628	155	0	257	675	248	934	6289	87	286	1674	1063
NODE_1824_length_11690_cov_14.2895	0	0	0	0	0	74	26	11	35	61	0	0	0	37	0	22	0	75	0	0	23	35	35	88	57	0	26	522	0	0	54	0	0	41	71	259	40	22	43	0	0	0	0	110	32	0	41	0	0
NODE_1826_length_16131_cov_5.0739	0	0	0	0	0	0	0	0	0	0	0	0	0	0	517	0	0	0	0	0	0	0	0	0	0	0	0	0	0	0	0	0	0	0	0	0	0	0	0	0	0	0	0	0	0	0	0	0	0
NODE_1839_length_9314_cov_8.9653_ID_34517	368	145	0	29	16	170	116	42	21	33	16	0	149	116	37	23	99	328	316	63	83	153	0	0	0	0	401	146	0	123	154	41	347	48	135	34	108	121	12	0	63	133	41	259	1801	0	78	470	227
NODE_184_length_121773_cov_11.283	3836	1860	10712	5004	4080	8891	5110	5226	4218	9290	1940	2598	3008	8539	6869	0	2024	5259	5640	5096	4481	4616	6835	0	5103	420	6351	0	1563	2300	4938	2592	6775	9850	11077	3669	5840	0	7618	1891	4895	5239	5977	0	10337	0	27143	0	8258
NODE_185_length_66524_cov_63.0362_ID_58930	0	0	0	0	0	0	0	0	0	0	0	0	0	0	0	338	0	7696	0	0	0	0	0	0	0	0	0	0	160	0	0	0	0	0	0	948	0	0	0	0	0	503	0	0	0	0	0	0	0
NODE_186_length_82127_cov_94.9046	0	0	0	260	10449	0	0	0	0	1078	0	0	0	4018	0	434	0	0	6994	485	0	0	6701	0	0	2661	0	0	182	0	2340	0	0	0	0	0	0	0	0	0	0	0	658	0	0	0	0	0	12845
NODE_1889_length_11371_cov_11.9374_ID_122720	0	0	79	0	150	0	0	0	0	124	48	0	0	66	0	96	0	0	305	248	0	101	130	0	0	0	0	0	0	37	146	0	253	185	773	146	198	0	124	53	305	43	244	782	0	0	0	0	0
NODE_189_length_112870_cov_8.12286	0	0	0	0	10915	0	637	19630	0	2265	0	0	0	0	0	0	0	0	0	0	0	0	0	0	0	0	4933	0	615	0	0	0	0	0	0	0	0	0	0	0	0	0	0	0	0	0	0	0	0
NODE_189_length_46314_cov_23.4207	9080	13957	42048	10500	13262	3957	11994	39748	13963	5366	278	7328	12493	11065	12741	7598	7723	31864	5226	7133	9254	20480	8101	25455	52680	946	69919	49483	164	39604	45364	1745	10062	24389	83290	12541	17874	17979	16313	4997	25612	16643	99453	0	88760	37652	69473	363	47797
NODE_189_length_97698_cov_4.48611	1661	0	0	1937	0	1649	0	1089	0	1253	0	297	0	0	0	4375	0	3676	0	0	0	1149	0	244	0	0	4508	0	0	0	0	543	988	0	4694	2232	1852	0	0	697	0	887	2703	0	0	0	0	0	0
NODE_19_length_173760_cov_14.0001_ID_153430	509	0	0	0	0	0	0	1607	0	0	0	0	0	0	0	446	0	0	0	0	1714	0	0	0	0	0	0	0	0	0	0	0	0	0	0	0	0	0	0	0	0	0	0	0	0	0	0	0	443
NODE_19_length_201322_cov_16.2933	0	0	0	0	0	0	0	1555	0	1853	0	0	814	0	0	820	0	0	0	0	0	0	0	0	0	0	0	1124	0	0	0	0	0	0	0	0	0	0	0	0	0	0	0	0	4253	0	0	0	977
NODE_1901_length_16018_cov_38.9044_ID_115919	0	0	132	0	36	0	60	30	0	39	0	24	0	0	0	98	0	0	0	0	34	30	0	44	41	0	54	222	23	0	56	0	0	25	47	55	70	52	42	0	60	65	58	257	250	56	85	0	46
NODE_19066_length_2767_cov_6.80752	0	0	0	0	0	15	126	0	46	0	0	0	107	0	0	0	0	0	0	0	0	0	0	0	0	0	0	0	0	0	0	33	0	0	0	0	0	0	0	0	0	0	0	0	0	0	0	0	0
NODE_1913_length_13360_cov_22.9335_ID_17568	28	0	161	117	872	136	212	1337	23	863	55	370	68	535	491	0	0	125	84	30	73	381	207	0	114	0	282	0	47	32	144	129	192	55	363	61	82	57	81	465	83	778	0	369	686	0	464	0	709
NODE_1918_length_13385_cov_10.1489	2115	0	0	250	0	0	0	0	0	0	0	819	0	0	0	0	0	0	0	0	0	0	0	0	0	0	0	0	1151	0	0	0	0	671	0	0	0	0	0	0	0	0	0	0	0	0	0	0	0
NODE_192_length_101859_cov_44.1019	570	182	2878	284	2972	2142	612	3568	237	1784	211	616	1341	1360	1154	1480	178	409	1350	1140	4910	733	320	2550	1049	0	1824	0	289	0	2256	355	822	622	2850	795	897	711	796	0	1241	1771	1984	9435	2190	0	1085	0	600
NODE_1925_length_9673_cov_5.66064	0	0	0	0	0	0	0	0	0	0	0	0	0	0	0	0	0	95	0	0	0	0	0	0	0	0	0	0	0	0	0	0	0	0	0	0	25	0	0	0	0	0	0	0	0	0	0	0	0
NODE_1930_length_6563_cov_7.63353	0	0	231	0	0	19	0	24	0	0	0	0	9	0	0	61	0	0	0	0	0	0	0	0	0	0	0	36	0	0	0	0	0	0	0	0	0	0	0	0	0	0	0	44	170	0	20	0	0
NODE_1938_length_7276_cov_10.5496	0	812	0	0	1448	18	68	301	0	0	0	0	0	0	0	334	0	224	0	0	0	42	0	0	303	0	0	131	0	0	0	0	0	14	0	0	0	0	481	0	0	0	0	0	0	0	0	0	0
NODE_1949_length_14113_cov_3.83177	81	0	382	66	60	298	81	0	0	240	0	0	21	197	74	0	0	24	36	28	22	112	0	0	45	0	197	0	0	0	0	77	0	57	80	46	76	16	149	21	0	0	0	0	134	0	0	0	0
NODE_195_length_63930_cov_13.4714_ID_24111	2532	0	0	2898	2290	10848	1361	6934	0	2174	0	2291	0	4791	752	219	0	5109	2901	1349	4717	5696	2198	1579	4295	128	2650	0	280	0	6129	1027	5760	600	10568	1208	3614	5176	0	0	1778	2363	2725	0	0	0	0	0	3526
NODE_1955_length_14456_cov_19.8645	55	22	225	91	161	249	158	131	0	223	37	177	69	74	241	117	55	35	124	68	64	127	63	0	85	0	254	66	41	0	214	0	96	104	611	173	75	124	97	137	83	130	125	329	294	50	0	57	183
NODE_196_length_33608_cov_13.6819	0	0	0	0	0	0	0	0	0	0	0	0	0	0	0	0	0	0	0	0	0	0	0	0	0	0	0	0	0	0	0	0	0	0	0	0	0	0	0	0	0	0	0	0	0	0	0	0	0
NODE_196_length_58083_cov_6.55353	0	0	0	0	0	0	0	0	0	0	0	0	0	0	0	0	0	0	0	0	0	0	0	0	0	0	0	0	0	0	0	0	0	0	0	366	0	0	0	0	0	0	0	0	0	0	0	0	0
NODE_1967_length_2920_cov_40.1483	0	0	0	0	0	0	0	0	0	0	0	0	0	0	0	0	0	0	0	0	0	0	0	0	0	0	0	0	0	0	0	0	0	0	0	0	0	0	0	0	0	0	0	0	0	0	0	0	0
NODE_1968_length_5686_cov_15.4997	0	0	0	77	0	0	0	0	0	14	0	0	0	46	42	0	0	0	0	0	18	0	22	0	0	0	0	0	0	0	40	115	0	0	0	0	0	0	0	0	0	0	0	0	96	0	0	0	9
NODE_19736_length_1876_cov_4.24602	0	0	0	0	0	0	0	0	0	0	0	0	0	0	0	0	0	0	0	0	0	0	0	0	0	0	0	0	0	0	0	0	0	0	0	9	0	0	0	0	0	0	0	0	0	0	0	0	0
NODE_19779_length_2599_cov_5.18318	0	0	0	0	0	0	0	0	9	0	0	0	0	0	0	0	0	0	0	0	20	0	0	0	0	0	0	0	0	0	0	0	0	0	20	54	0	0	32	0	0	29	0	27	10	0	0	0	0
NODE_1984_length_5587_cov_5.20915	0	0	0	0	0	19	0	0	0	0	0	0	0	16	0	0	0	0	0	0	0	106	0	0	0	0	0	0	0	0	0	0	0	0	0	0	0	0	0	0	0	0	0	0	0	0	0	0	0
NODE_2_length_146845_cov_25.0000_ID_101810	0	0	0	0	0	726758	0	0	0	0	0	0	0	0	0	0	0	0	0	0	0	0	0	0	0	0	0	0	0	0	0	0	0	0	0	0	0	0	0	0	0	0	0	0	0	0	0	0	0
NODE_20_length_183767_cov_15.3604_ID_61422	43343	55673	98027	40586	48774	14789	64049	151827	52038	14492	1357	23606	42732	37390	30984	20500	36122	78814	26070	22392	22917	66469	26669	80448	199625	3320	226787	171736	496	142790	121713	7445	27566	76819	233515	37884	75381	39867	43169	19838	69065	40383	309969	0	260249	94557	286618	923	158480
NODE_201_length_101846_cov_10.8881	0	0	0	0	17516	0	0	0	0	0	0	0	0	4369	0	250	0	0	9304	0	0	0	6901	0	0	2919	0	0	115	0	2437	0	0	0	0	0	0	0	0	0	0	0	0	0	0	0	0	0	13304
NODE_203_length_87558_cov_61.0005	0	0	0	781	946	326	0	0	0	0	0	0	0	244	0	1445	0	7083	0	0	342	0	0	0	0	0	0	1352	0	0	0	658	0	0	0	2598	235	0	360	0	0	9995	0	0	0	0	0	1160	954
NODE_205_length_70479_cov_22.2652_ID_66861	717	653	0	694	2122	1262	2086	1969	3176	807	0	156	6553	3946	0	877	0	552	1904	3016	3740	1247	5243	1201	2856	0	403	1312	0	2366	3267	0	1920	0	6337	4843	1491	0	591	4752	2758	2703	2474	2154	3407	4615	7333	0	4370
NODE_2059_length_20991_cov_33.7114	0	0	88	98	262	59	68	389	51	544	0	98	100	319	391	0	0	166	0	0	104	169	220	0	56	0	125	0	71	0	0	66	290	193	223	47	62	37	76	388	147	1178	0	311	984	0	154	0	139
NODE_2069_length_4510_cov_3.54231	18	0	6	0	0	0	6	0	0	0	0	0	0	0	0	0	0	0	0	0	0	0	0	0	0	0	0	0	0	0	0	0	0	0	0	0	0	0	0	0	0	0	0	0	0	0	0	0	0
NODE_207_length_64982_cov_13.2913	0	0	0	0	0	0	0	0	0	0	0	0	0	0	0	0	0	0	0	0	0	0	0	0	0	0	0	0	0	0	0	0	0	0	0	0	0	0	0	0	0	0	0	0	0	0	0	0	0
NODE_2076_length_12732_cov_3.93721	0	89	0	0	0	0	0	0	48	0	0	0	0	0	805	0	0	0	0	0	343	0	242	0	0	0	0	0	0	0	0	0	0	0	0	0	0	455	0	0	0	49	0	0	0	0	0	0	884
NODE_2085_length_6330_cov_16.0026_ID_87860	7398	92	618	0	0	0	0	0	79	0	0	0	0	28	0	0	0	89	0	0	0	1704	0	47	0	0	47	1805	0	0	0	74	157	0	0	1035	0	103	0	0	0	0	0	965	0	0	0	0	0
NODE_209_length_65730_cov_16.4522	0	0	0	0	0	90083	12476	6799	0	0	12976	0	13833	0	0	0	0	0	0	0	0	0	0	0	0	0	0	147327	0	0	1561	0	0	0	0	0	0	0	0	0	0	0	0	0	0	0	0	0	0
NODE_2098_length_11594_cov_29.8206_ID_34893	0	207	4496	0	0	0	0	0	807	0	0	0	0	0	0	0	0	38	0	0	0	46	0	539	0	0	521	1847	0	0	0	99	1319	0	0	0	0	0	0	0	0	0	0	0	0	0	0	0	0
NODE_2114_length_4763_cov_15.1461	4749	1454	16734	9930	2484	1927	6922	15358	5270	430	17	842	14034	3036	2711	458	500	2393	4108	4125	6313	3552	2376	2788	10400	204	4759	10646	94	17848	8661	594	3895	271	8783	5636	17065	2091	8503	230	8278	8015	10016	10035	12028	7366	3306	0	3141
NODE_2120_length_6346_cov_6.59768	28	0	360	241	0	0	135	0	0	0	0	0	0	16	63	0	0	40	199	66	65	27	265	0	48	0	502	0	0	0	0	24	121	18	280	272	43	0	23	0	0	0	584	0	0	213	0	0	0
NODE_21227_length_2513_cov_19.4317	0	0	0	0	0	0	0	0	0	0	0	0	0	0	0	0	0	0	0	0	0	0	0	0	0	0	0	0	114	0	0	0	0	0	0	0	228	0	0	0	0	0	0	0	0	0	0	0	0
NODE_213_length_53456_cov_40.0953	0	0	0	0	4371	0	0	0	0	0	0	0	0	1101	0	0	0	0	2966	0	0	0	2112	0	0	867	0	0	0	0	824	0	0	0	0	0	0	0	0	0	0	0	0	0	0	0	0	0	4456
NODE_214_length_75372_cov_21.9422	167	0	1715	420	747	778	219	1565	0	770	0	179	637	477	396	1037	0	0	401	778	2120	377	167	1427	672	0	341	0	228	0	550	0	343	198	796	241	263	271	316	0	281	435	384	1586	608	0	789	0	0
NODE_215_length_48699_cov_37.5161_ID_16307	137	182	1291	116	273	708	602	611	393	780	160	264	388	682	372	819	109	443	261	217	322	705	227	318	456	0	681	2287	179	187	858	254	347	209	1709	1319	671	981	528	141	627	654	457	4812	2713	378	2649	114	549
NODE_2154_length_5223_cov_4.32682	0	0	0	0	0	0	0	0	0	0	0	0	0	0	0	0	0	0	47	27	0	0	0	0	0	0	0	0	14	0	0	0	0	0	0	0	0	0	0	0	0	0	0	0	0	0	0	0	0
NODE_216_length_54644_cov_12.0309_ID_28088	0	0	0	0	0	0	0	0	0	0	0	0	0	0	0	0	0	86	0	0	0	0	452	0	0	0	0	0	0	0	0	0	0	0	0	496	0	0	0	0	0	0	0	0	0	0	0	0	0
NODE_2161_length_3374_cov_49.1714	0	10	5	0	0	0	0	0	0	12	0	0	0	0	0	0	0	0	0	0	0	0	0	0	25	0	0	0	0	0	0	0	0	0	16	0	0	0	0	0	0	0	0	0	0	0	0	0	0
NODE_217_length_46757_cov_5.91748	0	0	0	0	2603	0	0	0	0	0	0	0	0	0	0	0	0	0	0	0	0	0	0	0	0	0	0	0	0	0	0	0	0	0	105	0	0	0	0	0	0	0	0	1561	0	0	0	0	0
NODE_2174_length_9731_cov_14.9417_ID_30966	0	0	0	0	1223	0	98	2544	0	276	0	0	0	0	0	0	0	0	0	0	0	0	0	0	0	0	606	0	59	0	0	0	0	0	0	0	0	0	0	0	0	0	0	0	0	0	0	0	0
NODE_218_length_58865_cov_8.75742	0	0	0	0	0	0	0	0	0	0	0	0	0	0	0	0	0	0	0	0	0	0	0	0	0	0	125	0	0	0	0	0	0	0	0	0	0	0	0	0	0	0	0	0	0	0	0	0	0
NODE_2181_length_14296_cov_9.49259	0	0	0	0	0	0	0	0	0	0	0	0	0	0	0	0	0	0	0	0	0	0	0	0	0	0	0	0	0	0	0	0	0	0	0	0	0	0	0	0	0	0	0	0	0	0	0	0	18
NODE_219_length_52372_cov_6.19124	0	0	0	0	1560	0	0	0	0	191	0	0	0	262	0	0	0	280	523	0	0	0	0	0	0	275	581	0	0	0	1371	0	102	0	0	188	0	0	0	0	0	0	0	0	0	0	0	0	0
NODE_2194_length_8250_cov_20.8804	308	0	1642	986	0	0	86	0	0	0	0	0	104	186	0	0	0	27	0	3510	582	80	246	0	2488	0	0	107	0	445	653	28	0	0	894	668	1360	390	654	0	519	1541	522	0	400	0	82	0	0
NODE_2196_length_28815_cov_19.4668	64	0	0	75	0	0	0	0	0	90	0	0	0	199	0	329	0	2109	0	131	0	0	1164	0	0	0	0	0	0	0	0	0	0	60	0	0	324	79	0	0	0	0	1802	0	0	0	0	0	0
NODE_220_length_63579_cov_39.4111	0	0	0	0	0	0	0	0	0	0	0	0	0	0	0	0	0	0	0	0	0	0	0	0	0	0	0	0	1637	0	0	0	0	0	0	0	4294	0	0	0	0	0	0	0	0	0	0	0	0
NODE_2200_length_5429_cov_7.13658	1643	0	5027	572	187	355	0	0	209	0	0	0	206	11	119	0	0	0	0	45	58	86	764	87	12	0	0	0	0	0	0	0	206	0	375	225	1643	0	0	129	958	0	407	2989	65	0	0	0	0
NODE_222_length_67608_cov_5.80438	0	0	0	0	0	89055	16761	7547	0	0	15280	0	11645	0	0	0	0	0	0	0	0	0	0	0	0	0	0	193668	0	0	1899	0	0	0	0	0	0	0	0	0	0	0	0	0	0	0	0	0	0
NODE_2220_length_11207_cov_3.15307	0	0	0	0	0	0	0	0	0	0	0	0	0	0	0	0	0	0	0	0	0	0	0	0	0	0	0	0	0	0	0	0	0	0	0	0	0	0	0	0	0	0	0	0	0	0	0	0	0
NODE_2256_length_13598_cov_7.04955	0	0	0	0	0	0	0	0	0	0	0	0	0	0	0	0	0	0	0	0	0	0	0	0	0	0	0	0	0	0	0	0	0	0	0	0	0	0	0	0	0	0	0	0	0	0	0	0	0
NODE_2259_length_8839_cov_31.8046	0	0	31	0	0	0	0	0	0	0	0	0	0	0	0	0	0	0	0	0	0	0	0	0	0	0	42	0	0	0	0	0	0	0	0	0	0	0	0	0	0	0	0	0	0	0	0	0	0
NODE_226_length_39936_cov_16.2787	0	0	0	0	4832	0	0	0	0	0	0	0	0	1312	0	174	0	0	1682	0	0	0	1250	0	0	566	0	0	0	0	519	0	0	0	0	0	0	0	0	0	0	0	0	0	0	0	0	0	2701
NODE_227_length_27856_cov_18.6288	0	0	0	0	0	0	0	0	0	0	0	0	0	0	0	0	0	0	0	0	0	0	0	26	0	0	0	0	0	0	0	0	0	0	0	0	0	0	174	0	0	0	0	0	0	0	0	0	0
NODE_2275_length_10880_cov_8.87741	0	0	0	0	0	0	0	0	0	303	0	0	0	0	0	0	0	0	0	14	0	0	0	0	0	0	0	0	0	0	0	0	0	0	0	0	0	27	0	0	0	0	0	0	0	0	0	0	0
NODE_2291_length_7056_cov_100.066	268	0	0	0	0	0	0	0	0	0	0	0	0	0	0	0	0	0	0	0	0	0	0	0	0	0	0	0	0	0	0	0	567	0	0	0	0	0	0	0	0	0	0	0	0	0	0	0	0
NODE_2299_length_8355_cov_10.9739	0	0	0	0	0	0	0	0	0	0	0	0	0	0	0	0	0	0	0	0	0	0	0	0	0	0	0	0	0	0	0	0	0	0	0	0	0	0	0	0	0	0	0	0	0	0	0	0	0
NODE_2313_length_7669_cov_6.4374_ID_65816	0	0	0	12	0	0	0	0	0	68	12	61	0	0	0	76	0	214	148	0	0	0	35	0	0	0	43	0	12	0	126	33	0	26	353	0	190	0	17	0	93	0	0	0	0	0	0	0	0
NODE_232_length_75945_cov_21.3402	0	0	1336	0	0	909	0	0	0	0	0	0	0	0	0	0	0	0	0	0	0	0	0	0	0	0	0	0	0	0	0	0	0	0	0	0	0	0	0	0	133	0	0	0	0	0	0	0	0
NODE_233_length_64884_cov_8.6695	0	0	0	0	395	0	0	0	0	0	0	0	0	0	0	0	0	0	0	0	0	0	6063	0	0	0	0	0	0	0	0	0	2066	0	0	0	0	0	0	0	0	0	0	0	0	0	0	0	0
NODE_233_length_77635_cov_12.2098	0	0	0	0	0	0	0	221	640	617	153	0	0	0	0	2196	0	0	0	0	4796	1891	186	0	0	0	190	964	0	2021	3774	0	0	0	0	0	0	0	0	6667	1557	7422	0	60348	1927	12175	0	0	958
NODE_234_length_76017_cov_10.0533	0	0	0	0	0	0	0	0	0	0	0	0	0	0	0	0	0	0	0	0	0	182	0	0	0	0	0	0	0	0	0	0	0	0	0	0	0	0	0	0	0	0	0	325	0	0	0	0	0
NODE_236_length_45206_cov_16.9858_ID_100963	0	0	0	0	0	0	0	57	0	0	0	0	0	0	0	0	0	0	0	0	62	0	0	0	0	0	0	0	0	0	0	0	0	0	0	75	0	0	0	0	0	0	0	0	97	0	0	0	0
NODE_237_length_64576_cov_5.11528	0	0	0	0	0	0	0	0	0	0	0	0	0	0	0	0	0	0	0	0	0	0	0	0	0	0	0	0	0	0	0	0	0	0	0	544	0	0	0	0	0	0	0	0	0	0	0	0	0
NODE_2373_length_13378_cov_43.9418	79	1836	82	64	76	87	344	957	612	178	0	363	0	198	39	94	618	978	310	172	1063	1197	288	208	623	0	1429	1082	17	1995	804	213	1133	1963	165	64	569	265	354	0	0	1162	134	300	360	387	0	0	542
NODE_2374_length_8452_cov_16.0225_ID_58128	78	0	0	0	0	0	0	67	0	0	45	0	14	0	866	0	0	0	0	17	69	353	0	122	0	0	240	0	0	0	744	89	65	392	0	0	0	103	0	0	0	42	203	0	69	0	0	0	203
NODE_2377_length_4884_cov_31.8056_ID_55866	973	796	7860	3583	381	1911	756	1618	308	1971	0	121	7092	2738	262	4491	679	3392	370	2740	386	8686	248	289	773	106	677	10491	15	1531	2595	1093	414	32	602	2991	6046	619	1229	115	738	198	14955	1105	1343	813	1903	0	3572
NODE_238_length_32260_cov_25.7665_ID_19491	0	0	0	0	0	165	0	476	0	0	0	63	0	0	0	0	0	0	0	0	0	0	0	0	0	0	0	0	0	0	0	219	0	0	0	323	404	0	0	0	0	0	0	0	0	0	0	0	0
NODE_238_length_62337_cov_50.9163	527	0	0	0	891	0	276	5624	0	3685	0	0	0	4632	0	0	0	530	0	814	197	11175	3797	0	0	0	1589	0	114	0	1461	1478	0	0	0	2868	19625	0	0	0	0	0	2001	0	0	0	0	0	1590
NODE_238_length_97840_cov_23.778	0	0	3185	0	0	0	385	0	0	0	0	181	316	0	0	0	0	959	673	0	0	0	0	0	0	0	436	393	318	0	0	0	0	0	1023	1147	0	0	826	0	0	0	390	0	1854	0	0	1235	0
NODE_2394_length_8043_cov_4.40235	22	0	0	0	41	0	19	400	16	273	0	18	0	14	0	96	0	18	0	34	98	0	30	0	0	0	0	0	0	0	33	0	0	126	31	0	45	0	65	0	0	34	0	1411	633	272	0	0	83
NODE_23979_length_1607_cov_5.90206	0	14	32	0	11	6	15	13	0	32	0	6	0	0	11	23	0	13	0	0	0	28	16	5	0	0	27	41	8	0	74	0	9	0	13	29	53	6	11	5	12	7	66	69	38	0	5	12	12
NODE_24_length_123364_cov_17.1611_ID_4972	3752	0	0	4873	0	3969	0	2529	0	3252	211	603	0	0	0	6818	0	5987	0	0	0	1994	0	584	0	0	11263	0	0	0	0	1249	2386	0	9715	4051	3950	0	0	1787	0	2151	3763	0	0	0	0	0	0
NODE_24_length_136683_cov_15.9974_ID_89214	0	0	0	0	0	0	0	0	0	0	0	0	0	0	0	0	0	0	1190	0	0	0	0	0	0	0	0	0	0	0	0	0	0	0	0	0	0	0	0	0	0	0	0	0	0	0	0	0	0
NODE_2416_length_5415_cov_16.5748	0	0	0	0	0	0	0	0	0	0	0	0	0	0	28	0	0	0	0	0	6	0	0	0	0	0	0	0	0	0	0	0	0	0	0	0	0	0	0	0	0	0	0	0	0	0	0	0	0
NODE_2430_length_7507_cov_10.6102	0	0	0	0	0	0	31	0	0	0	0	0	0	0	0	0	0	0	0	9	0	0	0	0	0	0	0	0	0	0	0	0	0	0	32	0	0	0	0	0	0	0	24	0	123	0	0	0	0
NODE_244_length_32147_cov_3.59164	0	122	0	735	277	2558	180	9763	0	2443	0	137	0	930	1485	424	0	9111	501	258	639	1260	339	0	0	193	0	0	92	0	1286	180	562	175	1133	0	227	267	339	0	1072	0	329	0	133	0	0	270	163
NODE_2440_length_9289_cov_18.9215_ID_86516	121	0	0	33	41	51	0	92	0	0	0	0	0	40	0	37	0	192	0	0	12	0	47	0	0	0	0	0	12	0	0	14	64	0	213	111	28	0	0	0	79	143	10	0	0	0	0	0	0
NODE_2451_length_9329_cov_13.9435_ID_33330	0	0	0	0	0	0	0	0	0	0	0	0	0	0	0	0	0	0	0	0	0	0	0	0	0	0	0	0	0	0	0	0	0	0	0	0	0	0	0	0	0	0	0	0	0	0	0	0	0
NODE_2455_length_11509_cov_13.2361	60	0	0	30	37	53	0	63	0	23	0	21	0	72	44	0	0	73	74	31	45	84	0	0	0	0	0	0	0	0	90	0	67	0	60	0	34	40	0	0	26	47	25	0	0	0	0	0	44
NODE_248_length_62448_cov_14.1803	0	0	2150	0	0	0	0	0	0	0	0	0	0	0	0	0	0	0	0	0	591	0	0	0	0	0	227	0	0	0	0	0	0	0	0	0	0	0	0	0	0	0	0	0	0	0	0	0	0
NODE_251_length_35247_cov_9.24125	0	0	0	0	158	0	0	0	0	449	0	0	46	0	0	0	0	0	0	322	0	160	0	56	0	0	0	121	0	0	0	178	0	0	0	53	0	0	0	374	0	0	0	0	0	0	0	0	0
NODE_251_length_47283_cov_9.68095	0	0	0	0	0	0	0	0	0	0	0	0	0	0	0	0	0	0	0	0	0	0	0	0	0	0	0	0	0	0	0	0	0	0	0	0	0	0	92	0	0	0	0	0	0	0	0	0	0
NODE_251_length_57296_cov_13.3391	0	0	0	0	0	0	0	0	0	0	0	0	0	881	6776	0	0	0	0	830	0	0	0	0	1140	0	0	0	0	0	0	0	0	0	0	0	0	0	0	0	0	0	0	0	0	0	0	2358	0
NODE_2526_length_13336_cov_9.9721_ID_93089	0	0	0	0	0	0	0	0	0	0	0	0	0	0	0	0	0	0	0	0	0	0	0	0	0	0	0	0	0	0	0	0	0	0	0	0	0	0	0	0	0	0	0	0	0	0	0	0	0
NODE_253_length_73239_cov_4.28795	1395	0	152	431	0	336	5151	584	0	467	0	309	119	210	642	271	0	649	692	798	1323	778	11319	0	318	0	227	0	93	0	1982	135	1990	527	1281	171	0	0	1264	0	0	266	316	0	488	0	0	212	862
NODE_2534_length_6579_cov_10.0015_ID_125250	0	0	129	0	0	0	0	21	0	12	0	0	0	0	0	42	0	0	0	0	0	0	0	0	0	0	0	20	0	0	0	0	0	0	0	0	0	0	0	0	0	0	0	0	206	0	23	0	0
NODE_254_length_45648_cov_7.12136	0	0	0	0	175	0	0	0	0	0	0	0	0	0	0	0	0	0	0	0	0	0	0	0	0	0	0	0	0	0	0	0	0	0	0	0	0	791	0	0	0	0	0	409	0	0	0	0	0
NODE_254_length_51995_cov_8.90882	0	0	0	0	0	0	0	0	0	0	0	0	344	0	0	0	0	937	0	0	1235	0	0	0	0	0	0	0	0	0	0	0	0	0	0	0	0	0	0	0	0	0	0	0	0	0	0	0	0
NODE_2540_length_3983_cov_10.7459	0	0	0	0	0	0	0	0	0	0	0	0	0	0	0	0	0	0	0	0	0	0	0	0	0	0	0	0	0	0	0	0	0	0	0	0	0	0	0	0	0	0	0	0	0	0	0	0	0
NODE_2556_length_4010_cov_21.2281	103	0	10	127	0	89	33	9	159	0	7	21	175	86	0	364	0	53	22	286	13	39	10	0	228	0	0	95	0	0	0	34	0	0	1242	0	0	27	47	0	145	26	0	0	0	22	141	0	0
NODE_256_length_61247_cov_8.51536	0	0	0	0	0	0	0	0	0	0	0	0	0	0	0	0	0	0	0	0	0	0	0	0	0	0	0	0	1183	0	0	0	0	0	0	0	0	0	0	0	0	0	0	0	0	0	0	0	0
NODE_2561_length_4990_cov_2.05552	0	0	0	0	2893	21	0	315	0	0	0	210	0	29	0	0	0	0	0	10	0	0	325	0	0	0	52	0	0	0	0	0	0	0	0	0	0	0	0	166	0	84	0	0	0	0	0	0	121
NODE_2563_length_14333_cov_2.89802	32	0	27	0	0	62	26	58	0	69	0	0	19	0	0	0	0	0	99	0	0	21	0	0	0	0	0	0	0	0	0	0	47	0	59	108	0	40	104	0	0	0	59	0	0	0	0	0	46
NODE_2569_length_5822_cov_61.9905	0	0	119	0	0	11	0	14	0	12	0	0	11	0	0	28	9	0	0	0	0	0	0	0	0	0	0	23	0	0	0	0	0	0	0	0	0	0	0	0	0	0	0	9	146	0	13	0	0
NODE_257_length_40744_cov_38.9626_ID_81593	45005	0	0	0	0	53652	0	0	0	0	41813	0	0	0	196952	0	0	0	0	74504	3365	0	75349	0	0	18261	0	0	5665	0	0	0	134666	4829	0	0	0	0	149517	0	193127	0	0	0	0	0	177747	84956	0
NODE_2588_length_14219_cov_7.40744	0	0	0	0	307	0	0	0	0	0	0	0	0	0	0	0	0	86	0	0	18	0	73	0	0	0	180	0	0	0	0	0	36	0	0	0	78	0	0	0	0	702	0	0	0	0	0	0	187
NODE_2590_length_9802_cov_12.9752_ID_18958	0	0	0	0	0	0	0	0	0	0	0	0	0	0	0	0	0	439	0	0	0	0	0	0	0	0	0	0	0	0	0	0	0	0	0	88	0	0	0	0	0	0	0	0	0	0	0	0	0
NODE_2597_length_13940_cov_6.41743	0	0	0	0	0	0	0	0	0	0	0	0	0	0	0	0	0	33	0	26	0	0	0	0	0	0	0	0	0	0	0	0	0	0	0	0	0	0	0	0	0	0	0	0	0	0	0	0	31
NODE_2598_length_7231_cov_72.0101_ID_116746	167	182	1691	0	0	0	0	0	251	0	0	0	0	0	552	0	24	59	0	0	0	173	0	167	0	0	30	550	0	0	0	25	228	0	0	69	0	205	0	0	0	0	0	133	0	0	0	0	0
NODE_26_length_132492_cov_12.9925_ID_12107	0	0	0	1350	4154	0	7044	325	340	16032	0	1008	0	0	0	4939	0	819	0	0	596	2499	4165	0	0	0	7540	0	214	0	3677	0	648	0	23360	247	3262	0	516	271	661	387	8151	0	464	0	0	0	644
NODE_260_length_71950_cov_8.28995	318	0	0	690	0	0	0	130	0	452	0	0	0	1448	0	2423	0	8174	0	513	118	0	5870	0	0	0	0	0	0	0	0	0	0	451	0	0	2418	536	0	0	320	0	12833	0	0	0	0	0	183
NODE_2604_length_6445_cov_7.76463	211	24	1910	199	0	133	3659	994	16	64	21	0	19	60	44	0	21	511	0	0	580	20	29	0	43	0	3341	865	0	0	3853	127	61	301	143	764	399	1771	25	0	163	28	0	0	64	0	2884	0	0
NODE_26153_length_2024_cov_5.5292	0	0	0	0	92	0	100	0	0	129	0	139	0	5	0	0	0	0	11	0	0	0	77	0	0	0	0	0	0	0	0	0	9	5	26	21	0	6	0	0	0	0	7	0	7	0	0	0	952
NODE_265_length_71728_cov_69.5353	0	0	0	0	0	0	0	0	0	0	0	0	0	1815	0	0	7951	0	0	0	0	0	0	0	0	0	0	0	0	0	0	0	0	0	0	0	0	0	0	0	0	0	0	0	0	66507	215585	0	0
NODE_266_length_11385_cov_2.7647	0	0	0	0	1127	0	0	0	0	0	0	0	0	261	0	0	0	0	658	0	0	0	463	0	0	103	0	0	0	0	192	0	0	0	144	0	0	0	0	0	0	0	0	0	0	0	0	0	863
NODE_2666_length_18710_cov_6.31632	168	0	0	0	1145	0	161	0	0	70	0	0	0	446	0	0	0	80	0	40	0	0	0	0	0	0	0	232	0	51	0	0	0	0	0	314	0	0	0	0	0	793	0	0	0	0	0	0	0
NODE_2669_length_4124_cov_3.00688	0	0	0	0	0	0	0	0	0	0	0	0	0	32	0	0	202	0	0	0	0	0	0	0	0	0	0	0	0	0	0	0	0	0	0	0	0	0	0	0	0	0	0	0	148	0	0	0	0
NODE_2671_length_6705_cov_11.9299_ID_91689	41	15	193	55	289	148	73	326	21	190	22	125	78	141	202	142	28	80	86	32	182	91	81	69	53	7	151	27	35	18	126	31	89	65	370	89	104	60	69	82	67	232	86	373	234	35	96	29	156
NODE_2687_length_4549_cov_12.9484	0	0	0	0	0	61	0	0	0	0	0	0	0	0	0	0	0	0	0	0	0	0	50	0	0	0	0	0	0	0	0	0	0	0	0	0	30	0	0	0	0	0	0	0	0	0	86	0	0
NODE_27_length_178055_cov_28.1395	0	0	0	0	0	0	0	0	0	0	0	0	0	0	0	0	0	0	0	0	0	0	0	0	0	0	0	0	0	0	0	0	0	0	0	0	0	0	0	0	0	0	0	0	0	0	0	0	0
NODE_270_length_106158_cov_6.88017	208	238	0	0	0	0	437	349	301	509	0	0	0	0	0	0	0	531	0	210	0	412	0	0	882	0	300	0	0	0	0	0	268	0	1200	568	943	0	539	0	0	0	0	0	0	0	0	0	0
NODE_2708_length_2651_cov_7.33398	40	0	0	0	0	77	12	0	0	0	0	0	0	0	0	0	0	42	0	11	27	0	24	0	0	0	0	0	0	22	0	58	0	67	81	15	0	0	121	29	0	0	0	0	0	0	0	0	0
NODE_2708_length_6962_cov_11.9357_ID_27201	69	29	210	64	275	193	89	337	23	217	21	149	90	136	232	91	29	63	88	91	155	107	74	103	87	11	182	56	35	18	193	35	108	72	365	98	65	72	67	95	99	254	142	423	275	31	83	0	211
NODE_2731_length_5986_cov_11.0019_ID_106790	36	0	255	147	0	0	132	255	0	23	0	0	0	29	69	0	0	60	233	44	68	138	207	0	81	26	249	0	0	0	0	18	124	17	149	206	0	0	47	0	0	0	265	0	115	158	0	0	0
NODE_2733_length_5721_cov_23.0000_ID_46768	0	0	0	15	0	0	0	0	0	0	0	0	0	0	0	0	0	0	0	0	0	0	0	0	0	0	0	0	0	0	0	0	0	0	12	0	0	0	0	0	0	0	0	0	0	0	0	0	0
NODE_275_length_44793_cov_9.9669	0	0	0	0	620	0	0	0	0	0	0	0	0	0	0	0	0	0	0	0	0	0	0	0	0	0	0	0	0	0	0	0	0	0	0	0	0	0	0	0	0	0	0	380	0	0	0	0	0
NODE_275_length_9227_cov_9.0010_ID_14630	49	470	1021	172	161	0	271	609	0	88	0	0	0	467	0	0	33	103	132	0	105	684	256	647	1619	327	1798	965	0	0	0	36	344	729	2191	484	294	261	7300	0	506	0	1793	0	32221	5080	1867	0	1241
NODE_2752_length_12244_cov_13.108	0	0	0	0	0	0	0	0	0	39	0	0	0	0	0	0	0	0	0	0	0	0	0	0	0	0	0	0	0	0	0	0	0	0	0	18	20	0	0	0	0	0	0	0	0	0	0	0	0
NODE_279_length_4127_cov_332.857	0	0	0	0	0	0	0	0	0	0	0	0	0	35	0	0	65	0	0	0	0	0	0	0	0	0	0	0	0	0	0	0	0	0	0	6	0	0	0	0	0	0	0	0	93	0	0	0	0
NODE_28_length_182841_cov_6.89908	0	553	497	836	702	1190	0	0	0	788	0	2055	5620	0	6064	1338	1121	6739	6193	2761	0	0	0	0	1806	0	10439	12515	0	1678	3191	309	0	0	12097	0	651	0	14516	0	4501	1849	7336	0	1254	0	2558	691	0
NODE_2807_length_3480_cov_9.0000_ID_78905	0	0	0	0	0	0	0	0	0	0	0	0	0	0	10	0	0	0	0	0	0	0	0	0	0	0	0	0	0	0	0	0	0	15	0	0	0	0	0	0	0	0	0	0	0	0	0	0	0
NODE_281_length_42605_cov_4.10313	0	0	221	307	234	793	0	2021	0	5385	0	870	0	2130	0	1285	116	555	2253	824	0	1562	228	0	0	0	7027	0	632	0	344	683	267	2196	1936	0	332	1075	0	275	674	606	1961	1595	3042	259	281	2543	5206
NODE_281_length_45017_cov_11.9902_ID_51079	0	0	0	0	0	0	0	0	0	0	0	0	0	0	0	0	0	0	0	0	0	0	0	0	0	0	0	0	0	0	0	0	0	0	0	0	0	0	0	0	0	0	0	0	0	0	0	0	0
NODE_2813_length_16498_cov_8.57447	31	0	0	0	74	0	0	0	0	0	0	0	0	0	0	0	0	0	0	44	30	0	120	0	0	0	0	0	0	0	0	0	0	0	0	0	0	0	0	0	0	0	0	0	0	0	0	0	0
NODE_2825_length_7117_cov_5.7808	0	0	0	0	0	0	105	24	0	132	0	0	0	0	0	67	0	36	0	0	0	0	29	0	0	26	0	0	0	0	0	0	0	0	0	384	0	0	11	0	0	0	18	0	317	0	0	0	90
NODE_2827_length_9058_cov_22.0025_ID_154745	214	41	2705	0	0	0	0	0	427	0	0	0	0	0	0	0	34	0	0	0	0	60	0	295	0	0	0	1785	0	0	0	0	769	0	0	50	0	1299	0	0	0	0	0	0	0	0	0	0	0
NODE_283_length_69609_cov_7.80418	2304	0	0	2541	2032	8940	1256	6175	0	1640	0	1855	0	4775	564	131	0	4325	2665	1094	3875	5922	1553	1304	3599	116	2359	0	235	0	5302	844	5169	264	9233	1068	3146	4172	0	0	1487	1794	2154	0	0	0	0	0	3081
NODE_2839_length_7609_cov_11.4147	0	0	0	0	0	0	0	0	0	0	0	0	0	0	0	0	15	0	0	0	0	0	0	0	0	0	0	0	0	0	0	0	0	0	0	0	0	0	0	0	0	0	0	0	0	0	0	0	0
NODE_284_length_45923_cov_9.1263_ID_41523	0	0	0	0	0	0	0	0	0	0	0	0	0	0	0	0	0	0	0	889	0	0	0	0	0	0	0	0	0	0	0	0	0	0	0	0	0	0	0	0	0	0	3563	0	0	0	0	0	0
NODE_285_length_11805_cov_13.4465	0	528	0	318	0	0	0	0	0	0	0	546	5805	0	0	0	0	0	0	131	298	2383	408	0	1998	0	2821	191	0	0	0	66	0	174	2843	0	646	1913	0	0	0	0	0	0	0	0	228	0	0
NODE_285_length_66113_cov_57.6514	0	0	0	0	4890	0	0	0	0	0	0	0	0	1381	0	144	0	0	1334	0	0	0	1199	0	0	707	0	0	0	0	674	0	0	0	511	158	163	0	0	0	0	0	0	0	0	0	0	0	4113
NODE_285_length_83288_cov_4.74813	558	698	762	0	398	776	1015	684	0	1213	0	547	511	160	1113	188	0	608	556	393	383	532	598	0	284	0	802	1030	212	239	430	0	475	299	2492	261	352	757	917	161	395	426	758	2902	1157	152	370	0	791
NODE_286_length_45021_cov_6.18407	91	0	0	0	282	0	0	0	0	0	0	0	0	0	0	0	0	0	0	0	0	0	0	0	0	0	0	0	0	0	0	323	0	0	0	0	0	2885	0	0	0	0	0	3148	0	0	564	0	0
NODE_2862_length_4230_cov_4.30563	0	0	0	0	0	112	0	0	0	0	0	10	0	0	0	0	0	0	12	0	0	0	0	0	0	7	0	0	0	0	0	0	0	0	6	39	0	0	0	0	0	0	0	0	0	0	25	0	0
NODE_2865_length_2903_cov_35.6457	0	0	0	0	0	0	0	0	0	0	0	0	0	0	0	0	0	0	0	0	0	0	0	0	0	0	0	0	0	0	0	0	0	0	0	0	0	0	0	0	0	0	0	0	0	0	0	0	0
NODE_2866_length_4582_cov_8.0018_ID_56533	0	0	0	0	0	15	0	0	17	0	0	0	26	0	0	0	0	9	52	10	0	0	0	0	0	0	18	0	0	0	0	0	0	0	63	0	0	58	0	0	0	0	0	23	0	0	0	0	0
NODE_2868_length_5302_cov_7.0013_ID_73820	6	0	0	0	0	0	29	0	0	69	0	7	0	0	0	58	0	29	14	32	10	0	47	0	23	0	56	0	0	0	0	0	0	0	21	119	0	0	7	0	26	33	25	0	105	0	0	0	171
NODE_287_length_28221_cov_19.4324	0	0	0	0	0	0	0	0	0	0	0	0	0	0	0	0	0	0	0	0	0	0	0	0	0	0	0	0	0	0	0	0	0	0	0	0	0	0	0	0	0	0	0	0	0	0	0	0	0
NODE_2879_length_11891_cov_3.19838	0	0	0	0	0	0	0	0	0	0	0	0	0	0	0	0	0	0	0	0	0	0	0	0	0	0	0	0	0	0	0	30	0	0	0	21	0	0	0	0	0	0	0	0	0	0	0	0	0
NODE_2897_length_5420_cov_55.5850_ID_4722	0	0	0	0	0	0	0	0	0	0	0	0	0	0	0	0	0	173	0	0	0	0	0	0	0	0	0	0	0	0	0	0	0	0	0	0	26	0	0	0	0	0	0	0	0	0	0	0	0
NODE_29_length_115838_cov_32.7335_ID_6243	0	0	0	0	0	0	0	0	0	0	0	0	0	0	0	458	0	7947	0	0	0	0	0	0	0	0	0	0	235	0	0	0	0	0	0	1041	0	0	0	0	0	473	0	0	0	0	0	0	0
NODE_2917_length_5789_cov_50.7461	0	0	0	0	0	0	0	0	0	0	0	0	7550	0	0	0	0	0	0	0	0	0	0	0	0	0	0	0	0	0	0	0	0	0	0	0	0	0	0	0	0	0	0	0	0	0	0	0	0
NODE_2926_length_19895_cov_7.2495	0	0	0	0	0	0	0	0	0	0	0	0	0	0	0	0	0	0	0	0	0	0	0	0	0	0	0	0	0	0	0	0	0	0	0	0	0	0	0	0	0	0	0	0	0	0	0	0	0
NODE_2929_length_10671_cov_3.98549	84	76	872	55	38	0	714	270	171	0	0	0	715	102	168	0	23	279	254	105	323	449	111	46	1579	22	1073	258	0	361	179	43	0	471	140	168	158	356	145	673	341	229	1241	0	956	1023	171	0	1135
NODE_294_length_41857_cov_7.83128	0	0	0	0	0	0	0	0	0	0	0	0	0	0	0	0	0	0	0	0	0	0	0	0	0	0	0	0	0	0	0	0	0	0	0	0	0	0	0	0	0	0	0	0	0	0	0	0	0
NODE_2949_length_8683_cov_3.96419	0	0	0	0	0	0	0	0	0	0	0	0	0	0	0	80	0	0	0	0	0	26	0	0	0	0	0	0	0	0	0	0	0	0	0	0	0	0	0	0	0	0	0	0	0	0	0	0	0
NODE_297_length_45172_cov_8.30776	0	0	840	0	0	0	0	290	120	2246	0	0	0	0	0	0	0	0	0	0	0	0	101	0	0	0	0	0	0	0	0	0	772	0	0	0	0	0	0	0	0	0	0	0	0	0	0	0	0
NODE_297_length_86902_cov_7.4479	0	0	0	0	16663	0	0	0	0	0	0	0	0	4439	0	255	0	0	8747	0	0	0	6578	0	0	2741	0	0	120	0	2341	0	0	0	0	0	0	0	0	0	0	0	0	0	0	0	0	0	13435
NODE_29769_length_2005_cov_19.0892	0	0	0	0	0	0	0	0	0	0	0	0	0	0	0	0	0	0	0	0	0	0	0	0	0	0	0	0	0	0	0	0	0	0	0	0	0	0	0	0	0	0	0	0	0	0	0	0	0
NODE_299_length_52183_cov_22.1701_ID_19691	0	0	0	0	0	0	0	0	0	0	0	0	0	0	0	0	0	0	0	0	0	0	0	0	0	0	0	0	0	0	0	0	0	0	0	0	0	0	0	0	0	0	0	0	0	0	0	0	0
NODE_300_length_44120_cov_23.0397	189	0	0	0	0	0	0	0	0	0	0	0	0	2081	0	201	0	0	0	0	0	0	0	0	0	0	0	0	0	79	0	0	0	0	0	0	0	0	0	0	0	0	0	85	0	0	0	0	0
NODE_301_length_80549_cov_10.1771_ID_42132	955	0	0	0	1519	0	442	10431	0	7565	0	0	0	8839	0	0	0	982	0	1692	322	18935	6884	0	0	0	3442	0	220	0	2731	2585	0	0	0	5143	37930	0	0	0	0	0	3744	0	0	0	0	0	2777
NODE_3012_length_2607_cov_18.6944	0	0	0	0	0	0	0	0	29	0	0	0	0	0	0	0	0	0	0	0	13	0	0	0	0	0	0	0	0	0	0	0	5	0	24	5	0	0	9	0	6	19	0	29	48	0	0	0	0
NODE_303_length_62554_cov_6.99699	0	0	0	0	0	0	0	157	482	353	0	0	0	0	0	1444	0	0	0	0	3288	1384	0	0	0	0	179	727	0	1339	2206	0	0	0	0	0	0	0	0	4738	1231	4537	0	33362	1309	8135	0	0	611
NODE_3054_length_6522_cov_30.1098	385	36	2041	0	0	0	0	0	290	0	0	0	0	0	0	0	105	0	0	0	0	89	0	193	0	0	0	796	0	0	0	0	697	0	0	42	0	1219	0	0	0	0	0	0	0	0	0	0	0
NODE_3056_length_5715_cov_20.0154_ID_44312	66	0	0	14	121	0	32	681	0	567	0	0	0	827	0	0	0	66	0	103	24	1650	589	0	0	0	212	0	23	0	208	250	0	0	0	481	2504	0	0	0	0	0	266	0	0	0	0	0	199
NODE_3067_length_24941_cov_7.99972	159	153	209	0	120	255	329	211	0	345	0	162	131	0	346	54	0	158	141	125	87	137	162	0	77	0	216	258	64	43	128	0	125	96	656	83	78	204	312	0	85	123	208	698	308	38	91	0	167
NODE_3099_length_11757_cov_8.00743	0	0	0	0	0	0	0	0	0	0	0	0	0	0	0	0	0	0	0	0	0	0	0	0	0	0	0	0	0	0	0	0	0	0	0	0	58	0	0	0	0	0	0	0	0	0	0	0	0
NODE_31_length_133425_cov_15.1026_ID_28019	0	0	0	0	0	0	0	0	0	0	0	0	0	0	0	365	0	7461	0	0	0	0	0	0	0	0	0	0	345	0	0	0	0	0	0	1020	0	0	0	0	0	291	0	0	0	0	0	0	0
NODE_31_length_147034_cov_31.3885	0	0	0	0	0	0	0	0	0	3724	0	0	0	0	0	0	0	0	0	0	0	0	0	0	0	0	0	0	0	135095	0	0	0	0	0	0	0	0	0	0	0	0	0	0	0	0	0	0	0
NODE_312_length_78812_cov_11.9376	3188	740	9599	7442	5213	6351	5136	5572	480	16229	932	9057	2271	5612	8558	2878	7481	1441	5688	2654	2964	6040	2425	554	2907	244	12562	8516	1879	1415	7334	765	3105	3563	19507	7577	3935	4776	3859	4111	3181	6729	5381	17893	16565	3699	249	2904	7177
NODE_3121_length_7375_cov_7.77336	0	0	58	0	0	0	0	0	0	0	0	0	0	0	0	0	0	0	0	0	0	0	0	0	0	0	0	0	0	0	0	0	0	0	21	0	0	0	0	0	0	0	0	0	0	0	0	0	0
NODE_3123_length_6034_cov_7.64359	4023	181	13762	1132	510	983	0	0	741	58	0	0	1541	126	1247	131	0	167	0	234	332	306	1626	395	567	0	221	1200	0	0	0	66	378	0	1175	336	2923	124	0	115	1493	0	3055	8546	1018	529	223	0	0
NODE_3131_length_6394_cov_13.0021_ID_141720	387	56	2446	0	0	0	26	0	482	0	0	0	0	57	0	0	36	171	0	0	111	1903	0	333	0	0	139	3560	14	0	0	0	1139	435	0	1114	0	2027	0	0	302	0	0	1280	0	0	193	347	0
NODE_3132_length_14239_cov_3.40264	0	0	0	0	153	0	0	0	0	0	0	0	0	0	0	0	0	0	0	0	0	0	0	0	0	0	0	0	0	0	0	0	0	0	309	0	0	0	0	0	0	0	0	0	0	0	0	0	0
NODE_314_length_34046_cov_30.9919	0	0	0	0	218	63	0	0	0	301	0	0	40	0	0	0	0	0	0	318	0	188	0	0	0	0	0	157	0	0	0	122	0	0	0	75	0	0	0	311	0	0	0	0	0	0	0	0	0
NODE_3147_length_5157_cov_5.80655	0	0	0	0	0	0	0	0	0	0	0	0	0	0	0	0	0	0	0	0	0	0	0	0	0	0	0	0	0	0	0	0	0	0	0	0	0	0	0	0	0	0	0	0	0	0	0	0	0
NODE_3148_length_6578_cov_4.96627	7	0	45	20	144	0	22	342	0	205	0	98	13	169	158	0	0	39	0	0	28	105	62	0	20	0	74	0	9	12	19	35	56	16	79	15	19	16	20	122	14	183	0	97	235	0	116	0	169
NODE_315_length_41467_cov_13.9866_ID_12287	0	0	0	0	0	0	0	0	0	0	0	557	0	0	0	0	0	4271	0	0	0	0	0	0	0	0	0	0	0	0	0	0	364	0	0	0	0	0	0	0	0	542	0	0	0	0	0	0	0
NODE_318_length_78978_cov_5.41627	417	0	0	665	394	0	0	331	0	1681	0	0	0	0	1533	0	0	0	4230	0	1176	1244	0	0	0	0	1781	0	122	0	0	0	1138	0	724	1207	992	0	0	0	0	0	0	0	0	0	0	0	578
NODE_3183_length_5535_cov_5.52518	30	0	109	83	24	28	329	59	766	37	0	13	16	24	15	200	0	216	0	11	114	66	353	0	0	8	257	28	53	317	1406	88	100	78	1325	51	124	132	0	0	89	170	60	0	21	0	292	0	34
NODE_3193_length_5740_cov_18.0000_ID_57044	0	0	0	0	0	0	0	0	0	0	0	0	0	0	0	0	0	0	0	0	0	35	0	0	0	10	0	0	0	0	0	0	0	0	0	0	0	0	0	0	0	0	0	0	0	0	0	0	0
NODE_32_length_111536_cov_6.76643	1885	640	1755	395	1976	1688	599	1402	668	1575	400	545	523	1112	816	681	222	1028	1518	1372	662	1150	640	0	954	158	1389	0	571	609	1184	502	1620	459	3190	1159	1588	1149	666	0	934	755	1084	3846	2394	419	2614	214	690
NODE_32_length_163417_cov_12.4052_ID_2093	0	0	0	0	0	0	1689	0	0	0	0	0	0	0	0	0	0	0	0	663	0	0	0	0	0	0	0	0	0	0	0	0	0	0	0	0	0	0	0	0	263	0	0	0	0	0	0	0	0
NODE_320_length_49313_cov_33.1279_ID_50959	338	0	0	2535	345	2339	144	275	353	0	0	412	0	511	229	0	0	624	126	628	2078	160	791	127	127	0	266	0	112	0	294	132	2692	1441	2573	456	561	102	0	0	854	188	202	0	0	0	0	0	1951
NODE_320_length_88600_cov_6.34324	0	0	0	0	0	0	0	0	0	0	0	0	0	0	0	0	0	0	0	564	0	0	0	0	0	0	0	0	0	0	0	0	0	0	0	0	0	0	0	0	0	0	0	0	0	0	0	0	0
NODE_321_length_52112_cov_34.3016	121	0	652	373	1953	347	429	5179	105	3076	126	1429	299	2199	2084	0	0	537	220	0	348	907	722	0	389	0	1123	0	124	125	450	389	723	237	1168	200	309	206	343	1896	445	2800	0	1171	2795	0	2338	0	2691
NODE_3210_length_9177_cov_31.5039	157	124	1131	0	0	0	0	0	191	0	0	0	0	0	0	0	0	0	0	0	0	231	0	106	0	0	887	582	0	0	0	0	175	0	0	0	0	0	0	0	0	0	0	0	0	0	0	0	0
NODE_3213_length_5588_cov_12.7923	0	0	0	0	0	0	0	0	0	0	0	0	0	0	0	0	0	0	0	0	0	0	1388	0	0	0	0	0	0	0	0	0	0	832	0	0	0	0	0	0	0	0	0	0	0	0	0	1253	0
NODE_322_length_57224_cov_13.5936	611	0	226	1486	1749	309	984	1578	0	0	0	1966	600	559	5731	0	287	6359	712	1721	1816	4651	1883	0	692	281	3278	0	469	0	2423	568	15460	0	3832	1049	3557	8568	15346	0	413	765	5377	2906	638	0	0	0	9357
NODE_325_length_61724_cov_18.9835	0	0	0	0	1812	0	0	0	0	236	0	0	0	309	0	0	0	263	551	0	0	0	0	0	0	389	967	0	0	0	0	556	155	0	0	203	0	0	0	146	0	0	0	0	0	0	0	0	0
NODE_3250_length_7445_cov_9.42179	29	0	0	0	9	198	0	0	0	31	0	0	0	0	0	20	0	0	64	0	0	19	0	0	0	0	0	0	0	0	0	0	0	0	0	0	0	0	0	0	0	0	0	0	0	0	0	0	0
NODE_3259_length_4674_cov_12.8848_ID_122333	0	0	0	0	0	210	0	0	0	0	0	0	0	0	0	0	0	0	0	0	0	0	189	0	0	0	0	0	0	0	0	0	0	0	0	0	48	0	0	0	0	0	0	0	0	0	139	0	0
NODE_326_length_57494_cov_20.167	0	0	0	0	0	0	0	0	0	0	0	0	0	0	0	0	0	0	0	0	0	0	264	0	0	0	0	0	0	0	0	0	0	0	0	0	0	0	0	0	0	0	0	0	0	0	0	0	0
NODE_326_length_65943_cov_10.5988	0	125	250	227	135	327	0	0	0	172	0	474	1449	0	1446	374	252	1689	1585	742	0	0	0	0	425	0	2493	2951	0	380	693	0	0	0	2916	0	138	0	3350	0	1082	426	1803	0	296	0	643	0	0
NODE_3281_length_14708_cov_6.89122	267	18	38	64	0	68	1135	134	0	77	0	93	28	69	137	35	0	155	138	175	264	139	2263	0	60	0	61	0	0	0	366	0	375	134	202	50	30	0	245	0	0	73	45	0	126	0	0	58	182
NODE_3285_length_3741_cov_5.84292	0	0	0	0	0	0	0	0	0	8	17	0	0	0	0	0	0	0	0	0	0	0	0	102	0	0	0	0	0	0	23	0	0	0	0	101	0	0	0	5	0	0	0	140	0	0	0	0	0
NODE_3290_length_5368_cov_9.1022	1031	16	3586	67	539	301	0	0	112	267	0	0	7477	0	2486	522	0	202	0	619	13	515	477	353	209	0	377	589	0	0	0	71	33	0	176	0	167	0	0	31	54	0	20913	1485	0	0	0	0	0
NODE_3292_length_3719_cov_9.5818_ID_62712	0	0	7	0	0	44	0	66	0	0	0	10	0	39	0	0	0	20	0	6	0	60	0	0	0	0	248	0	0	0	0	0	13	0	0	0	0	5	0	0	0	0	0	0	69	0	0	0	121
NODE_3300_length_5491_cov_7.0000_ID_123302	0	0	25	0	0	0	0	0	0	0	0	0	0	0	9	0	26	0	0	7	0	20	0	0	0	0	0	0	7	42	0	0	0	0	0	0	0	179	0	0	0	0	0	0	308	13	0	0	0
NODE_3318_length_6963_cov_19.5761	146	0	2414	1286	0	0	624	279	114	42	0	0	0	0	262	0	0	149	1588	410	490	40	2008	0	120	15	2392	0	0	0	0	104	149	0	1543	1664	46	145	0	0	0	0	5061	0	52	1469	0	0	0
NODE_3327_length_6776_cov_3.80524	0	0	0	0	0	0	0	0	0	0	0	0	0	32	0	0	0	0	0	9	0	0	0	0	0	0	0	0	0	0	0	0	0	0	0	0	0	0	0	0	0	0	0	0	0	0	0	0	0
NODE_3330_length_3891_cov_9.81022	0	0	0	0	0	0	0	0	0	0	0	0	0	0	0	0	0	0	0	264	0	0	0	0	0	0	0	0	0	0	0	0	0	0	29	0	268	0	0	0	0	0	0	0	0	0	0	0	0
NODE_33537_length_1730_cov_6.00299	0	0	0	0	0	0	0	0	0	0	0	0	0	0	0	0	0	0	0	0	0	0	0	0	0	0	0	0	0	0	0	0	0	0	0	0	0	0	0	0	0	0	0	0	0	0	0	0	0
NODE_3374_length_3723_cov_6.8506	0	0	0	0	0	0	0	0	0	0	0	0	0	0	0	0	0	0	0	37	0	0	0	0	0	0	0	0	0	0	0	0	0	0	0	0	0	0	0	0	0	0	0	0	0	0	0	0	0
NODE_3385_length_12891_cov_4.19983	0	0	316	0	0	146	62	55	33	515	0	19	27	38	0	507	29	59	0	0	16	93	0	0	0	0	0	26	0	0	0	0	0	0	121	30	0	0	34	0	0	0	0	48	343	0	118	0	0
NODE_3396_length_4850_cov_11.9537_ID_8756	0	11	24	0	46	273	237	44	0	195	67	288	14	44	560	32	0	0	61	13	86	255	0	83	92	0	194	0	8	0	400	14	18	271	113	20	17	163	16	29	0	69	172	28	126	97	0	0	128
NODE_340_length_43538_cov_13.9416_ID_59012	125	0	0	0	0	0	637	0	0	0	0	0	0	649	1001	0	0	0	0	0	0	0	122	0	0	0	0	0	192	0	1620	0	0	0	0	0	0	0	123	0	0	2265	0	0	0	0	0	0	116
NODE_3403_length_10177_cov_23.1086	0	0	0	0	0	0	0	0	0	0	0	0	0	79	0	0	0	0	0	0	0	0	0	0	0	0	0	0	0	0	0	0	0	0	0	0	0	0	0	0	0	0	0	0	0	0	0	0	0
NODE_344_length_21998_cov_71.0201	0	0	92	40	284	0	59	700	0	342	0	162	30	274	260	0	0	82	0	0	0	146	112	0	56	0	134	0	0	0	0	36	54	0	155	0	35	0	0	222	71	216	0	119	269	0	271	0	295
NODE_3447_length_5939_cov_20.2891	460	73	5880	12227	1142	2163	0	0	228	428	0	0	3194	259	96	772	83	489	0	36	779	1012	812	2263	30	39	320	1268	0	0	0	0	8260	0	256	8514	39012	0	0	2909	28409	0	1605	2301	434	0	0	0	0
NODE_3471_length_8365_cov_23.0066	0	0	0	0	0	0	0	0	0	0	0	0	0	0	0	0	0	0	0	0	0	0	0	0	0	0	0	0	605	0	0	0	0	0	0	0	1647	0	0	0	0	0	0	0	0	0	0	0	0
NODE_35_length_135422_cov_15.1642_ID_100118	837	0	0	1521	986	0	0	758	0	5336	0	0	0	0	2179	0	0	273	10616	0	3123	2332	0	0	0	0	3840	0	298	0	243	0	2818	0	1745	2032	2318	0	0	0	0	0	0	0	0	0	0	0	804
NODE_350_length_43405_cov_25.7149	0	0	0	0	303	0	0	0	0	0	0	0	0	0	0	0	0	0	0	0	0	0	0	0	0	0	0	0	0	0	0	0	0	0	0	0	0	2430	0	0	0	0	0	750	0	0	0	0	0
NODE_350_length_59836_cov_17.9886_ID_78723	0	0	127	0	2404	0	134	1096	0	721	0	335	0	586	411	0	0	121	0	0	94	207	924	0	0	0	275	0	0	0	0	0	163	0	236	0	0	0	0	479	85	680	0	256	662	0	515	0	686
NODE_3543_length_5275_cov_7.9416_ID_26197	15	0	0	213	35	130	15	17	0	0	0	12	0	27	0	0	0	37	0	16	129	0	38	0	0	0	0	0	0	0	0	0	152	93	111	20	33	0	0	0	77	0	0	0	0	0	0	0	98
NODE_3592_length_2712_cov_3.78698	11	0	46	0	0	77	12	0	78	0	0	0	0	0	0	0	0	0	0	6	40	0	0	0	0	0	0	0	0	0	0	29	0	11	0	12	0	0	0	6	0	0	5	0	0	0	0	0	0
NODE_36_length_103683_cov_12.0041_ID_2575	0	0	0	727	0	0	0	469	312	0	591	0	0	0	0	0	0	0	17497	0	485	0	1375	0	0	0	0	0	681	0	0	271	0	0	8274	0	0	0	0	0	0	954	5605	0	0	0	0	0	0
NODE_36_length_195774_cov_11.9977_ID_166047	0	0	0	0	0	0	0	0	0	5571	0	0	0	0	0	0	0	14124	0	0	1649	0	0	0	0	0	0	0	0	0	0	0	5092	0	0	0	0	0	0	0	5262	4375	0	0	0	0	0	608	0
NODE_36_length_199265_cov_6.97301	0	0	0	471	0	0	0	381	0	0	1367	0	0	0	0	0	0	0	40796	0	344	0	3149	0	0	0	0	0	1626	0	0	662	0	0	19884	0	0	0	0	0	0	2260	12561	0	0	0	0	0	0
NODE_36_length_75841_cov_52.2375	0	0	0	0	0	0	0	0	0	0	0	0	0	0	0	0	0	0	0	0	0	136	0	0	0	0	0	0	0	0	0	0	0	0	0	0	0	0	0	0	0	0	0	1215	0	0	0	0	0
NODE_360_length_15809_cov_162.075	0	0	48	0	0	0	0	0	0	0	0	0	0	0	25	0	0	0	0	0	0	0	0	0	0	0	0	0	0	0	0	0	0	0	0	0	0	0	0	0	0	0	0	0	0	0	0	0	0
NODE_360_length_21772_cov_29.0394	354	0	0	90	307	84	73	276	0	46	0	0	0	204	0	76	0	601	139	97	131	0	261	0	0	0	0	0	93	0	0	101	381	0	0	126	98	0	0	0	153	550	54	0	0	0	0	0	115
NODE_361_length_10093_cov_7.00687	78	0	50	0	0	87	0	0	83	39	0	0	74	0	11	0	0	32	207	0	33	0	0	0	0	0	54	0	14	0	0	0	0	0	109	36	0	25	0	0	0	0	0	56	51	0	0	0	0
NODE_3647_length_3825_cov_2.68329	0	0	0	0	0	76	0	5	0	0	0	0	0	0	0	17	0	0	0	0	0	0	0	0	0	0	0	0	0	0	0	0	0	0	6	0	0	0	0	12	0	6	0	0	0	0	0	0	0
NODE_365_length_11873_cov_224.85	4057	7495	32075	9508	4199	5432	10944	10135	5822	887	1367	3253	12127	5632	5712	4235	1099	5755	13196	6363	9556	12778	13284	18714	17650	1157	13030	11175	384	7042	8616	1395	15455	15370	10045	6307	8523	22023	6068	3551	4885	7527	16115	5823	8135	10250	2406	10908	7524
NODE_3662_length_12199_cov_4.40135	0	0	0	0	0	0	0	0	0	23	0	0	0	40	0	40	0	0	118	191	0	20	34	0	0	16	0	0	0	36	58	0	61	118	614	37	111	0	0	38	116	23	203	472	0	0	0	0	0
NODE_367_length_58357_cov_6.46707	489	0	981	447	910	1146	151	4926	0	4621	0	631	238	303	614	317	0	685	251	238	0	155	172	0	392	0	1496	0	0	0	370	197	1953	237	803	105	1418	439	608	0	822	694	1411	805	124	0	0	0	403
NODE_3674_length_8052_cov_11.9459_ID_85746	0	0	0	0	0	0	0	0	0	0	0	89	0	0	0	161	0	299	237	0	0	0	50	0	0	0	0	0	0	0	168	68	0	0	583	0	397	0	0	0	152	0	0	0	0	0	0	0	0
NODE_3678_length_12267_cov_31.4864	58	0	173	112	425	205	146	1211	27	535	25	345	49	484	574	0	0	415	91	70	140	236	444	25	129	16	374	0	56	29	172	99	230	127	594	147	89	97	100	430	110	737	191	325	687	0	362	25	697
NODE_368_length_53046_cov_6.79045	0	0	0	0	4515	0	0	0	0	0	0	0	0	1151	0	0	0	0	2714	0	0	0	1933	0	0	907	0	0	0	0	699	0	0	0	0	0	0	0	0	0	0	0	0	0	0	0	0	0	3962
NODE_3728_length_5864_cov_6.04459	0	0	0	2707	0	0	0	0	0	0	0	0	0	0	0	0	0	0	0	0	0	0	0	0	0	0	0	0	0	0	0	0	0	0	0	0	0	6359	0	0	0	0	508	0	0	0	0	0	0
NODE_3732_length_4347_cov_6.50116	0	0	0	0	0	0	0	0	0	0	0	0	0	0	0	0	0	0	0	0	0	0	0	0	0	0	0	0	14	0	0	0	0	0	0	0	0	0	0	0	0	0	0	0	0	0	0	0	0
NODE_3737_length_9502_cov_3.98857	134	0	261	98	226	248	37	1201	15	1101	18	145	50	49	152	87	0	173	63	67	0	40	51	0	100	19	292	0	0	0	100	68	559	86	152	27	337	94	192	0	214	195	324	179	25	0	0	0	102
NODE_3758_length_4676_cov_28.0383	0	0	0	0	12	0	0	0	0	0	0	0	0	0	0	0	0	0	0	0	0	0	0	0	0	0	0	0	0	0	0	0	0	0	0	14	0	0	0	0	0	0	0	0	0	0	0	0	0
NODE_3774_length_7888_cov_16.8405	0	0	0	0	0	0	0	0	0	0	0	0	0	0	0	0	0	0	0	0	0	0	0	0	0	0	0	0	14	0	0	0	0	0	0	0	0	0	0	0	0	0	0	0	0	0	0	0	0
NODE_3795_length_4132_cov_33.0082_ID_94820	0	0	0	0	0	0	0	0	40	0	0	0	0	0	0	0	0	20	0	0	0	0	48	0	0	0	0	0	0	0	0	17	0	0	181	396	0	0	0	0	0	0	0	0	0	0	0	0	0
NODE_38_length_145487_cov_16.8331	0	0	0	0	0	232827	0	0	0	0	0	0	0	0	0	0	0	0	0	0	0	0	0	0	0	0	0	0	0	0	0	0	0	0	0	0	0	0	0	0	0	0	0	0	0	0	0	0	0
NODE_3806_length_3241_cov_22.8961	0	0	0	37	0	0	0	0	0	76	0	0	0	0	0	0	0	0	0	0	0	0	0	0	0	0	0	0	0	0	0	0	0	0	0	0	0	0	0	0	0	0	0	0	0	0	0	39	0
NODE_381_length_56014_cov_82.8975	57704	0	0	0	0	64834	0	0	0	0	48813	0	0	0	223216	0	0	0	0	86953	4590	0	85907	0	0	26003	0	0	7284	0	0	0	161270	10689	0	0	0	0	163185	0	212640	0	0	0	0	0	196651	84763	0
NODE_382_length_59724_cov_25.4703	0	0	0	0	0	0	0	0	0	0	0	0	0	2070	10324	0	0	0	0	816	0	0	0	0	1702	0	0	0	0	0	0	0	0	0	0	0	0	0	0	0	0	0	0	0	0	0	0	3492	0
NODE_3836_length_5333_cov_5.80769	0	55	323	36	0	0	18	58	0	0	0	0	0	0	0	0	0	0	0	0	0	100	26	165	235	0	206	262	0	0	0	0	0	92	314	37	67	51	0	0	0	0	633	0	613	120	247	0	117
NODE_3842_length_6981_cov_4.35663	0	0	0	0	0	0	13	0	0	0	0	0	0	0	0	0	0	0	0	0	0	0	0	0	0	0	0	0	0	0	0	0	0	0	19	0	0	0	0	0	0	0	0	0	34	0	0	0	0
NODE_3862_length_4055_cov_55.5295	0	74	930	257	104	68	177	1291	73	67	0	0	842	37	0	220	0	40	0	116	146	324	165	148	547	0	147	618	0	1085	0	81	521	117	43	137	379	658	0	53	0	0	1342	260	1082	130	85	0	0
NODE_3889_length_7000_cov_7.23974	0	0	0	0	0	0	0	0	0	0	0	0	0	0	0	0	21	0	0	0	0	0	0	0	0	0	0	0	0	0	0	0	0	0	0	0	0	0	0	0	0	0	0	0	0	0	0	0	0
NODE_392_length_37400_cov_11.9882_ID_143608	0	0	0	0	0	0	0	0	0	0	0	0	0	0	0	0	0	0	0	0	0	0	422	0	0	0	0	0	0	0	0	0	0	0	0	0	0	0	0	0	0	0	0	0	0	0	0	0	0
NODE_3933_length_6944_cov_12.2344	547	100	185	0	0	0	0	0	0	0	0	0	0	0	0	0	54	0	0	0	0	47	0	0	0	0	0	555	0	0	0	0	44	0	0	0	0	204	0	0	0	0	0	0	0	0	0	0	0
NODE_3935_length_2612_cov_13.8303	448	148	152	34	122	238	287	233	67	581	19	101	258	209	208	119	57	416	378	127	153	205	153	60	207	7	329	456	59	82	273	58	610	137	317	117	184	577	38	43	236	212	264	808	1727	94	685	271	523
NODE_3954_length_13492_cov_5.73945	0	0	0	0	0	0	0	0	0	0	0	0	0	0	0	0	0	0	0	0	0	0	0	0	0	0	0	0	0	0	0	0	0	0	0	0	0	0	0	0	0	0	0	0	919	0	0	0	0
NODE_3977_length_8253_cov_9.85692	36	81	59	15	21	184	58	43	0	102	11	0	38	27	48	31	0	32	46	59	50	24	16	11	88	0	32	74	10	75	31	0	12	65	124	0	42	31	64	0	12	65	33	189	76	39	27	13	93
NODE_3981_length_7064_cov_31.3498	0	0	24	0	0	0	0	7	0	211	0	0	0	0	0	0	0	0	0	0	0	0	0	0	0	0	0	0	0	0	0	0	0	0	0	0	0	0	0	0	0	0	0	0	0	0	0	73	0
NODE_3992_length_8572_cov_19.6178	0	0	0	0	0	0	0	0	14	0	0	0	0	0	0	0	0	0	0	0	0	0	0	0	0	0	0	0	0	0	0	0	0	0	25	0	0	0	0	0	0	0	0	0	0	0	0	0	0
NODE_3999_length_6223_cov_21.9435_ID_57457	0	0	0	0	0	0	0	0	53	0	0	0	0	0	0	0	0	0	0	0	0	0	0	0	0	0	0	0	0	0	0	0	0	0	0	0	0	0	0	0	0	0	0	0	0	0	0	0	0
NODE_4_length_270895_cov_30.0024_ID_45670	0	0	0	0	13509	0	2111	0	0	0	621	0	0	0	0	0	0	8528	0	0	0	0	0	0	0	0	0	0	4795	0	0	0	0	0	0	0	18228	0	0	0	0	0	0	0	0	0	0	0	0
NODE_40_length_93576_cov_26.6002	503	0	0	0	12341	0	0	649	0	0	0	0	0	3282	0	335	0	711	6786	0	0	0	4791	0	0	2531	672	0	0	0	2000	0	405	0	792	0	536	0	0	0	0	0	0	0	0	0	0	0	11056
NODE_4002_length_4115_cov_2.67562	0	0	0	0	0	0	0	0	0	0	0	0	0	0	0	0	0	0	0	0	0	0	0	0	20	0	0	0	0	0	0	0	0	0	0	0	0	0	0	0	0	0	0	0	0	12	0	0	0
NODE_403_length_52159_cov_4.12654	0	0	0	0	0	0	0	0	0	0	0	0	0	0	0	0	0	0	0	0	0	0	0	0	0	0	0	88	0	0	0	0	0	0	124	0	0	0	0	0	0	0	0	100	0	0	259	0	0
NODE_4042_length_3715_cov_49.077	0	0	0	0	0	0	0	0	0	0	0	0	0	6	0	0	0	0	0	0	0	0	0	0	0	0	0	0	0	0	0	0	0	0	0	0	0	0	0	0	0	0	0	0	0	0	0	0	0
NODE_4045_length_8921_cov_8.3439	0	316	1005	0	0	0	0	0	154	0	0	0	0	0	0	0	0	125	0	0	0	212	0	0	0	0	1174	455	0	0	0	0	357	0	0	92	0	0	0	0	0	0	0	127	0	0	0	0	0
NODE_4047_length_8296_cov_6.06528	1309	1807	578	15190	597	5153	175	954	1945	286	0	14	12882	4468	0	12752	1848	4028	793	1296	20346	2028	2430	4634	981	0	144	250	22	0	0	288	806	0	91926	484	166	0	13478	4033	36709	150	0	59554	1774	27783	221	19	475
NODE_4056_length_4432_cov_15.0000_ID_122856	0	0	0	0	21	0	0	0	0	0	0	6	0	0	0	0	0	0	0	0	5	0	0	0	0	0	15	28	0	12	0	0	0	0	0	0	0	0	0	0	0	0	29	0	0	0	0	0	0
NODE_41_length_152845_cov_15.5289	0	0	0	0	0	0	0	0	0	605	0	1934	0	0	0	0	0	13763	0	0	0	0	0	0	0	0	0	0	0	0	0	0	1815	0	0	0	0	0	0	0	0	1804	0	0	0	0	0	0	0
NODE_411_length_30689_cov_11.116	119	0	139	178	0	556	188	0	0	230	0	0	0	560	163	0	0	124	105	89	216	104	0	0	137	41	188	0	76	0	0	114	0	297	364	56	234	0	66	0	0	0	93	0	0	0	0	0	67
NODE_4121_length_2908_cov_46.0985	0	0	0	0	0	0	0	0	0	0	0	0	0	0	0	0	0	0	0	0	0	0	0	0	0	0	0	0	0	0	0	0	0	0	44	0	0	0	0	0	0	0	0	0	0	0	0	0	0
NODE_416_length_56674_cov_10.1860_ID_24120	120	0	190	150	101	0	286	263	0	751	0	123	133	0	187	153	0	128	236	125	82	250	205	0	73	0	298	0	71	0	108	0	0	0	402	951	177	139	198	0	89	504	117	0	585	0	0	0	604
NODE_4179_length_7546_cov_11.5357	0	0	0	0	0	0	0	0	0	0	0	0	0	0	0	0	0	0	0	0	0	0	0	0	0	0	0	0	0	0	14	0	19	0	0	0	0	0	0	0	0	0	0	0	0	0	0	0	0
NODE_423_length_56087_cov_6.39593	0	0	0	0	0	0	0	0	0	0	0	0	0	0	0	0	0	0	0	4608	0	0	0	0	0	0	0	0	0	0	0	0	0	0	0	0	0	0	0	0	0	0	0	0	0	0	0	0	0
NODE_425_length_29224_cov_21.9712_ID_30629	66	0	1552	160	0	149	2859	0	416	228	0	0	0	0	0	922	150	378	0	0	75	86	109	0	0	0	75	6408	0	5413	0	0	247	1525	1699	0	320	0	0	0	0	2467	0	5557	137	0	0	0	12108
NODE_429_length_91740_cov_10.7615	1854	1276	7047	502	988	2494	1120	1644	1253	635	0	404	4203	2391	1722	429	0	3250	1240	6242	3787	4353	3210	1297	2348	140	3800	1596	0	2310	4843	0	4090	675	6770	3611	1566	0	0	742	3797	3314	3302	2135	2191	5444	1653	0	6307
NODE_43_length_175306_cov_10.5519	0	0	0	0	0	0	0	1891	0	0	0	0	0	0	0	204	0	0	0	0	1394	0	0	0	0	0	0	0	0	0	0	0	0	0	0	0	0	0	0	0	0	0	0	0	0	0	0	0	437
NODE_434_length_49004_cov_6.74171	0	0	470	0	0	128	0	0	217	168	0	0	68	0	0	446	74	0	0	0	0	0	0	0	0	0	0	164	0	0	0	0	0	0	0	0	0	0	0	0	0	0	0	474	804	0	0	0	0
NODE_4343_length_4781_cov_18.9132	198	0	1114	376	0	91	0	0	43	0	0	0	126	0	55	0	0	0	0	30	14	0	130	50	0	0	0	0	0	0	0	0	117	0	78	134	1240	0	0	92	347	0	245	557	29	0	0	0	0
NODE_4348_length_10620_cov_6.31519	0	0	0	0	0	41	0	10	31	25	0	0	0	0	14	0	0	23	21	0	0	44	0	0	37	0	17	0	0	0	0	0	0	21	19	0	15	0	15	0	0	0	32	0	25	0	0	0	0
NODE_4351_length_8006_cov_15.1714	159	46	7097	0	0	0	20	0	1226	0	0	0	0	58	0	0	0	266	0	0	87	2736	0	868	0	0	104	2678	0	0	0	0	2502	0	0	1408	0	649	0	0	0	0	0	2114	0	0	0	0	0
NODE_4376_length_5054_cov_24.8006_ID_78561	0	0	40	31	123	24	36	325	0	175	0	80	14	132	119	0	0	34	26	0	14	84	67	0	26	5	77	0	7	6	28	38	46	22	78	24	26	17	26	120	22	155	0	68	160	0	162	0	189
NODE_4404_length_2945_cov_6.89204	0	0	12	0	0	0	0	7	0	0	0	0	0	0	0	0	0	32	9	0	6	0	0	0	0	0	0	0	0	0	0	0	0	0	0	0	13	8	7	0	0	18	0	0	12	8	0	0	0
NODE_441_length_46690_cov_4.88378	0	0	105	0	0	189	0	157	102	143	0	0	0	0	127	0	0	173	121	0	0	153	0	0	124	0	124	0	0	0	104	0	121	74	169	0	139	0	0	0	97	0	146	141	169	0	0	0	160
NODE_441_length_79135_cov_4.45062	0	0	0	193	0	0	0	147	0	0	637	0	0	0	0	0	0	0	18370	0	0	0	1261	0	0	0	0	0	703	0	0	217	0	0	8306	0	0	0	0	0	0	1034	5522	0	0	0	0	0	0
NODE_4420_length_6535_cov_10.4671	0	13047	0	0	116	0	0	0	0	0	0	0	0	0	0	0	19	0	0	0	0	0	0	0	0	0	0	0	0	0	0	0	0	0	0	0	0	0	0	0	0	0	0	0	0	22	0	0	0
NODE_4459_length_3093_cov_18.0000_ID_36117	0	0	0	0	0	0	0	0	0	0	0	0	0	0	0	0	0	0	0	0	0	0	0	0	27	0	0	0	0	0	0	0	48	0	0	74	0	0	0	0	0	0	0	0	0	0	0	0	0
NODE_4493_length_3240_cov_6.0968_ID_26724	13	5	70	0	38	39	148	283	13	74	11	80	17	206	13	96	0	106	210	67	16	237	52	0	66	8	716	12	41	20	73	69	43	195	247	22	70	108	34	28	11	37	36	228	354	18	33	225	431
NODE_4494_length_3160_cov_6.50209	0	0	0	0	0	0	0	0	0	0	0	0	0	0	0	0	0	0	0	0	0	0	0	0	0	0	0	0	0	0	0	0	0	0	0	86	0	0	0	0	0	14	0	0	0	0	0	0	0
NODE_4496_length_6661_cov_8.5769	0	1399	1573	0	0	0	0	0	216	0	0	0	0	0	0	0	112	27	35	0	0	326	0	112	0	0	89	931	0	0	0	0	363	0	0	166	0	278	0	0	0	0	0	190	0	0	0	0	0
NODE_4502_length_4498_cov_2.86496	0	0	0	0	0	0	0	0	0	0	0	0	0	0	0	0	0	0	0	0	0	0	0	0	0	0	0	0	0	0	0	0	0	0	0	0	0	0	0	0	0	0	0	0	10	0	0	0	0
NODE_4505_length_13296_cov_10.8526	0	0	0	0	0	0	0	0	0	0	0	0	0	0	0	0	0	0	0	0	0	0	0	0	0	0	0	0	0	0	0	0	0	0	0	0	0	0	0	0	20	0	0	0	0	0	0	0	0
NODE_4512_length_5699_cov_8.4922	385	100	1283	862	235	0	416	1391	297	0	0	0	997	125	310	0	0	243	328	283	121	256	226	320	461	0	184	926	0	800	202	0	434	0	475	333	447	137	1303	0	645	0	995	1166	1152	641	258	0	0
NODE_4512_length_8776_cov_15.2929	0	0	0	0	15	52	77	79	0	34	0	0	0	0	0	0	0	0	0	20	0	48	0	0	17	0	18	0	0	0	0	0	0	0	0	0	22	0	0	0	0	0	17	0	0	0	0	0	18
NODE_4539_length_3785_cov_25.5008	0	0	0	0	0	0	0	0	0	0	0	0	0	0	0	0	0	0	0	7	0	0	0	0	0	0	0	0	0	0	6	0	0	0	0	392	25	0	0	0	0	0	0	20	0	0	0	0	0
NODE_455_length_34030_cov_24.9427_ID_25945	221	60	1147	135	1125	842	193	1086	72	511	74	170	422	359	431	717	80	153	326	393	1092	163	80	803	360	0	499	0	73	0	762	117	217	183	1080	235	348	215	170	115	383	677	549	3243	776	0	231	0	171
NODE_4562_length_7071_cov_9.26611	0	0	0	0	0	0	0	0	0	0	0	0	0	0	0	12	0	0	0	0	0	0	0	0	0	0	0	0	0	0	0	0	0	0	0	0	0	0	0	0	0	0	0	0	0	0	0	0	0
NODE_458_length_69009_cov_10.3396	0	0	0	731	750	223	0	0	0	0	0	0	0	141	0	1206	0	5755	0	0	228	0	0	0	0	0	0	1080	0	0	0	432	0	0	0	2222	243	0	211	0	0	7248	0	0	0	0	0	874	786
NODE_46_length_84204_cov_11.8420_ID_155518	0	0	0	0	5502	0	382	11343	0	1325	0	0	0	0	0	0	0	0	0	0	0	0	0	0	0	0	3547	0	363	0	0	0	333	0	0	0	0	0	0	0	0	0	0	0	0	0	0	0	0
NODE_4638_length_3435_cov_4.93935	53	0	0	0	0	0	0	0	0	0	0	0	16	0	0	0	0	0	0	385	0	0	0	0	0	0	0	0	0	0	40	0	0	0	14	0	0	0	0	0	0	0	0	0	532	0	6	0	0
NODE_4640_length_5318_cov_7.9435_ID_12910	0	0	0	0	0	0	0	0	0	88	0	0	0	0	0	0	0	0	0	0	0	0	0	0	0	0	0	0	0	0	0	0	0	0	0	0	0	0	46	0	0	0	0	0	0	0	0	0	0
NODE_4664_length_5312_cov_23.5579	0	0	0	0	0	104	0	0	0	0	0	0	0	0	0	0	0	0	6	0	0	7	0	0	0	0	0	0	0	0	0	0	13	0	0	0	0	0	0	0	0	0	0	0	0	0	0	0	0
NODE_469_length_15391_cov_17.9333_ID_11733	106	0	106	97	95	91	102	475	43	218	30	241	57	74	394	81	53	547	548	197	84	229	108	108	114	0	935	0	66	0	64	35	320	85	143	442	96	248	98	104	93	177	382	74	280	30	0	136	213
NODE_469_length_29353_cov_34.8714_ID_38815	55	0	0	158	0	0	0	57	0	104	0	0	0	352	0	685	0	1855	0	156	31	0	1428	0	0	0	41	0	0	0	0	0	0	175	0	0	702	187	0	0	103	0	4075	0	0	0	0	0	85
NODE_469_length_72275_cov_18.1861	0	0	4844	0	0	3732	0	0	0	0	0	0	0	0	0	0	0	0	0	0	0	0	0	0	0	0	0	0	0	0	0	0	0	0	0	0	0	0	0	0	0	0	0	0	0	0	0	0	0
NODE_4691_length_6922_cov_8.1998	156	11	30	44	0	44	626	82	0	48	0	53	14	35	83	17	0	66	80	116	222	109	1626	0	36	0	39	0	8	0	234	15	288	70	140	30	0	0	197	0	0	30	41	0	70	0	0	27	81
NODE_47_length_107497_cov_11.0000_ID_106337	0	0	0	0	0	0	912	0	0	0	0	4128	0	0	0	0	0	0	0	0	0	0	1734	0	0	0	0	0	0	0	0	0	0	0	0	0	0	0	0	0	0	365	2063	0	0	0	0	0	0
NODE_47_length_146098_cov_11.7030_ID_31941	0	0	0	0	0	0	0	0	0	0	0	0	0	0	0	0	0	0	0	0	0	0	0	0	0	0	0	0	0	0	0	0	0	0	0	247	0	0	0	0	0	0	0	0	0	0	0	0	0
NODE_470_length_44536_cov_97.3751	0	0	0	0	220	0	0	0	0	0	0	0	0	0	0	0	0	0	0	0	0	0	0	0	0	0	0	0	0	0	0	0	0	0	0	0	0	211	0	0	0	0	0	279	0	0	0	0	0
NODE_4703_length_7538_cov_3.97688	0	0	0	0	0	0	0	0	0	0	0	0	0	0	0	0	0	0	0	0	0	0	0	0	0	0	0	0	0	0	0	0	0	0	0	0	0	0	0	0	0	0	0	0	1695	0	0	0	0
NODE_472_length_58144_cov_22.9577_ID_78099	0	0	0	0	203	0	0	0	0	0	0	0	662	0	0	0	0	0	0	0	0	0	0	0	0	0	0	345	0	0	0	0	0	0	0	0	0	0	0	0	0	0	0	0	0	0	0	0	0
NODE_4746_length_3459_cov_4.72356	0	0	0	0	0	0	0	0	0	0	0	0	0	0	0	0	0	0	0	0	0	0	0	0	0	0	0	0	0	22	0	0	0	0	0	0	0	0	0	0	0	0	0	0	38	0	0	0	0
NODE_476_length_37589_cov_8.06469	0	0	0	0	0	0	0	0	0	0	0	0	0	0	0	0	0	0	0	0	0	0	0	0	0	0	0	0	0	0	0	0	0	636	575	0	0	0	0	0	0	0	0	0	0	0	0	0	0
NODE_478_length_52341_cov_4.83973	0	0	0	0	0	0	0	59	0	473	0	0	94	0	84	98	0	0	95	0	0	0	0	0	84	0	0	0	0	0	0	0	68	0	0	251	0	74	102	0	94	0	73	0	0	0	0	0	0
NODE_4780_length_6692_cov_55.0640_ID_101491	655	80	264	284	651	346	447	1296	152	2008	85	587	408	620	2038	250	18	1850	1686	1513	388	518	914	31	304	93	648	397	227	123	548	99	747	139	1975	1094	873	1562	1628	505	274	995	591	591	1285	108	60	607	1272
NODE_4783_length_5456_cov_6.33809	835	1935	0	4280	0	0	0	0	0	0	0	0	0	0	1192	0	0	0	2526	0	0	0	0	0	701	0	0	0	0	0	0	0	0	0	0	0	0	0	0	0	0	0	0	0	0	0	0	0	0
NODE_4790_length_7174_cov_18.1572	0	0	0	0	0	0	0	0	0	0	0	0	0	0	0	0	0	0	0	46	0	0	0	0	0	0	0	139	0	0	0	0	189	0	0	0	0	0	0	0	0	0	0	0	0	0	0	0	0
NODE_48_length_161346_cov_6.81303	256	313	365	0	0	524	0	370	0	315	0	0	235	0	384	1128	0	880	394	0	583	344	0	0	196	0	0	411	0	202	0	0	0	1196	1839	0	0	340	0	0	508	849	302	1181	285	0	3697	310	350
NODE_481_length_57626_cov_21.9854_ID_122961	0	0	0	0	238	0	140	602	0	745	0	0	123	0	0	195	0	0	390	407	0	448	0	0	0	0	287	0	97	0	89	0	265	0	1076	219	80	114	159	0	141	189	201	541	395	157	0	0	105
NODE_483_length_33783_cov_10.5321	0	0	0	0	0	0	0	0	0	0	0	0	0	0	0	0	0	0	0	922	0	0	3069	0	0	0	0	0	328	0	0	0	0	0	0	0	0	0	0	0	0	0	0	0	0	0	0	0	0
NODE_4847_length_3257_cov_13.9897	0	0	0	0	0	0	0	0	0	0	0	0	0	0	0	0	0	0	0	0	0	0	0	0	0	0	0	0	0	0	0	0	0	0	0	0	0	0	0	0	0	0	0	0	0	0	0	0	0
NODE_485_length_28578_cov_8.11068	0	0	0	0	0	0	0	0	0	0	0	0	343	0	0	0	0	0	0	0	0	0	0	0	0	0	0	0	0	0	0	0	0	0	0	0	0	0	0	0	0	0	0	0	0	0	64	0	0
NODE_485_length_5814_cov_82.6874	819	151	1016	48	94	0	0	98	82	0	0	0	242	0	372	0	0	19	0	76	14	35	129	102	365	0	89	96	0	0	0	24	0	62	106	0	0	99	0	0	154	0	0	498	0	89	0	0	138
NODE_4860_length_7712_cov_7.10618	0	0	0	0	0	0	0	0	0	60	0	0	0	0	0	0	0	0	0	0	0	0	0	0	0	0	0	0	0	0	0	0	0	0	0	0	0	0	0	0	0	0	0	0	0	0	0	0	0
NODE_488_length_55276_cov_10.6673	0	0	0	0	0	0	151	84	0	738	0	0	88	0	119	0	0	0	166	0	0	0	0	0	0	0	0	0	0	0	0	0	0	0	0	0	0	87	85	0	0	0	119	0	0	0	0	0	0
NODE_489_length_20749_cov_10.9774	89	0	0	111	0	0	0	26	0	103	0	0	0	245	0	475	0	2553	0	96	24	0	1598	0	0	0	0	0	0	0	0	0	0	97	0	0	363	108	0	0	65	0	2307	0	0	0	0	0	28
NODE_49_length_149010_cov_91.3309	0	523	0	898	1111	2798	0	0	0	1545	0	1481	4519	0	4644	1393	924	5872	5167	2195	0	0	0	0	2156	193	8363	9750	0	1361	2692	404	0	0	10000	0	1687	0	9907	0	3342	2284	6849	0	1236	0	2186	0	0
NODE_492_length_44522_cov_14.4903	80	0	0	0	317	0	0	0	0	0	0	0	0	0	0	0	0	0	0	0	0	0	0	0	0	0	0	0	0	0	0	179	0	0	0	0	0	4159	0	0	0	0	0	1414	0	0	507	0	0
NODE_4954_length_2723_cov_3.12744	0	0	0	0	0	0	0	0	0	0	0	0	5	0	0	0	0	0	0	0	0	0	0	0	0	0	0	0	0	0	0	0	0	0	0	0	0	0	0	0	0	0	0	0	0	0	0	0	0
NODE_4996_length_2472_cov_21.3653	0	0	0	0	0	0	0	0	25	0	0	0	0	0	0	0	0	0	0	0	18	0	0	0	0	0	0	0	0	0	0	0	0	0	14	73	0	0	19	0	0	25	0	57	12	0	11	0	0
NODE_5048_length_2040_cov_4.02519	0	0	0	0	0	0	0	0	0	0	0	0	0	0	0	0	0	0	0	0	0	0	0	0	0	0	0	0	0	0	0	0	0	0	0	0	0	0	0	0	0	0	0	0	0	0	0	0	0
NODE_505_length_44715_cov_40.9292	0	0	0	0	0	0	0	0	0	0	0	0	0	0	0	0	0	325	0	0	0	0	1492	0	0	0	0	0	0	0	0	0	122	0	0	0	297	0	0	0	0	0	0	0	0	0	0	0	0
NODE_5059_length_7193_cov_12.2261	0	0	0	0	0	0	0	0	0	184	0	0	0	0	0	0	0	0	0	0	0	0	0	0	0	0	0	0	0	0	0	0	0	0	0	0	0	0	0	0	0	0	0	0	0	0	0	86	0
NODE_508_length_53967_cov_9.27131	265	0	0	0	132	230	0	242	0	0	0	76	0	373	144	0	0	375	245	100	182	362	0	0	0	0	0	0	0	0	443	0	330	0	323	0	169	139	0	0	134	273	0	0	0	0	0	0	281
NODE_508_length_9729_cov_9.69578	0	0	0	0	0	0	0	0	964	0	0	0	0	0	0	0	0	0	0	0	43	0	0	0	0	0	0	0	0	0	0	14	0	0	0	0	59	0	0	0	43	0	196	0	0	0	0	0	0
NODE_5096_length_5979_cov_7.06043	0	0	0	0	0	0	0	0	0	0	0	0	0	0	0	0	0	0	0	0	0	0	0	0	0	0	0	0	0	0	0	0	0	0	0	0	0	0	0	0	0	0	0	0	0	0	0	0	0
NODE_5099_length_4662_cov_4.52464	0	7	0	0	0	0	0	0	0	0	0	0	0	0	8	0	0	0	0	0	0	0	0	0	0	0	0	0	0	0	0	0	0	0	0	0	0	0	12	0	0	0	0	0	0	0	0	0	0
NODE_51_length_112264_cov_9.16177	1233	509	869	217	1240	1052	0	395	417	814	336	245	191	337	0	320	0	377	666	1087	312	428	457	0	635	0	204	0	218	384	655	268	876	0	2034	345	453	568	343	0	897	0	0	2374	1213	0	2058	0	0
NODE_5127_length_5261_cov_29.7753_ID_35964	0	0	0	0	0	0	0	0	0	0	0	0	0	0	0	0	0	0	0	0	0	0	220	0	0	0	0	0	0	0	0	0	0	0	0	0	0	0	0	0	0	0	0	0	0	0	0	0	0
NODE_5136_length_3421_cov_7.69905	0	0	0	0	0	0	0	0	0	0	0	0	0	0	0	0	0	0	0	0	0	0	0	0	0	0	0	0	0	0	0	0	0	0	0	0	0	0	0	0	0	0	0	0	0	0	0	0	0
NODE_514_length_80174_cov_23.5658	3211	1618	6303	1237	870	2656	1432	2820	1130	560	0	806	3924	2531	1734	472	0	3550	1109	5792	4700	4508	2895	1474	3121	184	4327	2208	179	2364	6367	216	3789	1446	7280	4454	2412	0	0	726	4176	5429	3486	2199	2231	5182	1403	0	5687
NODE_5147_length_2721_cov_8.49325	0	0	0	0	0	0	0	0	40	0	0	0	0	0	0	0	0	0	0	0	0	0	0	0	0	0	0	0	0	0	0	0	0	0	0	0	0	0	0	0	0	0	0	0	0	0	30	0	0
NODE_5158_length_5962_cov_84.5847	1043	345	3409	2474	491	267	0	132	159	0	0	0	119	56	355	0	17	0	0	335	29	83	460	435	339	10	148	139	0	0	0	33	106	0	340	68	6814	114	0	588	376	0	401	1575	403	140	77	0	129
NODE_5170_length_12379_cov_12.9608_ID_197308	0	0	0	0	0	0	0	0	0	28	0	0	0	0	0	24	0	0	12	0	0	0	0	0	0	0	0	0	0	0	0	0	0	0	0	38	0	0	0	0	0	0	0	0	0	0	0	0	0
NODE_5190_length_4884_cov_6.69	0	0	0	0	0	0	0	0	0	0	0	0	0	0	0	0	0	0	16	8	0	0	0	0	0	0	0	0	0	0	0	0	0	0	0	0	0	0	0	0	0	0	0	0	0	0	0	0	0
NODE_522_length_64313_cov_6.81833	0	0	0	0	0	0	0	0	0	0	0	0	0	0	0	0	0	0	0	0	0	0	0	0	0	0	0	0	0	0	0	0	0	0	0	0	0	0	0	0	0	0	0	0	0	0	0	0	0
NODE_527_length_69595_cov_7.07268	0	0	6655	0	0	3543	0	0	0	0	0	0	0	0	0	0	0	0	156	0	0	0	0	0	0	0	0	0	0	0	0	0	0	0	0	0	0	0	0	0	0	0	0	0	0	0	0	0	0
NODE_53_length_45941_cov_40.6265	0	0	0	0	1972	0	0	0	0	0	0	0	0	0	0	0	0	0	0	0	0	0	0	0	0	0	0	0	0	0	0	0	0	0	91	0	0	554	0	0	0	0	0	1105	0	0	0	0	0
NODE_531_length_2722_cov_5.98088	0	0	0	0	0	0	0	0	0	0	0	0	0	0	0	0	0	0	0	0	0	0	0	0	0	0	0	0	0	0	0	0	0	0	0	0	0	0	0	0	0	0	0	0	0	0	0	0	0
NODE_532_length_43630_cov_10.1247	310	0	0	0	531	0	0	0	0	0	0	0	0	0	0	153	0	0	0	0	0	0	0	0	0	0	0	0	0	0	0	0	424	0	0	0	0	790	0	0	881	0	0	557	0	0	0	0	0
NODE_533_length_43069_cov_8.9916_ID_71113	0	0	0	0	4614	0	303	7674	0	953	0	0	0	0	0	0	0	0	0	0	0	0	0	0	0	0	2367	0	249	0	0	0	0	0	0	0	0	0	0	0	0	0	0	0	0	0	0	0	0
NODE_533_length_48925_cov_24.068	0	0	0	0	0	0	0	0	0	0	0	0	0	0	0	0	0	0	0	0	0	0	77	0	0	0	0	0	0	0	0	0	0	0	0	222	0	0	0	0	0	0	0	0	0	0	0	0	0
NODE_5362_length_7176_cov_9.44586	29	42	243	20	42	154	104	112	52	174	22	56	89	157	77	147	33	58	63	30	84	134	34	76	95	15	104	452	35	33	195	39	67	35	363	285	145	181	95	28	112	115	96	1138	549	63	574	12	105
NODE_5376_length_6605_cov_2.70855	0	0	0	0	0	0	0	0	0	0	0	0	0	0	0	0	0	0	0	0	0	0	0	0	0	0	0	0	0	0	0	11	0	0	0	0	0	0	0	0	0	0	0	0	0	0	430	0	0
NODE_5394_length_6951_cov_6.19925	82	44	479	87	425	377	98	164	0	404	62	206	79	105	92	394	22	41	64	115	102	170	60	22	185	8	203	71	70	0	374	31	112	91	759	285	139	186	68	24	59	168	74	901	299	34	24	131	146
NODE_54_length_60606_cov_8.31355	244	0	0	0	5291	0	0	0	0	200	0	0	0	539	0	0	0	356	1455	0	0	0	487	0	0	477	734	0	0	0	262	0	205	0	0	0	0	0	0	0	0	0	0	0	0	0	0	0	1315
NODE_54_length_87036_cov_16.9994_ID_21881	0	0	0	0	0	0	0	0	0	0	0	0	0	0	0	0	0	0	0	866	0	0	0	0	0	0	0	0	568	0	0	7884	0	0	0	0	0	0	0	0	0	0	0	0	0	0	0	0	0
NODE_5427_length_3622_cov_13.3602	0	0	0	0	0	0	0	0	0	0	0	0	0	0	0	0	0	0	0	0	0	0	0	0	0	0	0	0	0	0	0	0	0	0	0	0	0	0	0	0	0	0	0	0	0	0	0	0	0
NODE_546_length_9704_cov_7.0000_ID_20162	0	0	0	0	0	0	0	17	0	0	0	51	0	0	0	0	0	86	0	0	0	0	291	0	0	0	0	0	0	0	0	0	27	0	0	0	0	0	0	0	0	47	0	0	0	0	0	0	0
NODE_5466_length_4687_cov_4.61593	0	0	0	0	0	0	0	0	0	0	0	0	0	0	0	0	0	0	0	0	0	0	0	0	0	0	0	0	0	0	0	0	0	0	0	0	0	0	0	0	0	0	0	0	0	0	0	0	0
NODE_55_length_160929_cov_29.5651	0	0	0	0	0	0	0	0	0	0	0	0	0	0	0	0	0	0	0	3324	0	0	0	0	0	0	0	0	0	0	0	0	0	0	0	0	0	0	32507	0	0	0	0	0	0	0	0	0	0
NODE_550_length_31657_cov_10.4421	0	0	0	0	0	54	0	392	0	282	0	105	0	974	0	908	47	0	0	0	0	145	66	359	0	0	138	0	0	0	87	62	138	0	289	83	0	0	69	0	111	0	274	0	0	0	662	0	62
NODE_551_length_52638_cov_14.2182	0	0	0	0	0	0	0	0	0	0	0	0	0	0	0	0	0	0	0	450	0	0	0	0	0	0	0	0	0	0	0	0	0	0	0	0	0	0	0	0	0	0	0	0	0	0	0	0	0
NODE_555_length_38786_cov_11.5432	0	0	0	0	0	0	0	0	0	0	0	0	0	0	0	0	0	0	0	0	0	0	0	0	0	0	0	0	0	0	0	0	0	0	1187	0	0	0	0	0	0	0	0	0	0	0	0	0	0
NODE_5585_length_4960_cov_8.0265	0	0	0	20	0	0	0	0	10	0	0	0	0	0	0	0	0	0	0	0	0	0	0	0	0	0	0	0	0	8	0	0	0	0	0	0	0	0	0	0	0	0	0	0	0	0	0	0	0
NODE_56_length_113371_cov_191.6551_ID_74645	406	0	0	2792	3951	0	340	8094	0	4080	0	1080	0	335	0	0	0	1024	0	0	0	0	0	0	0	0	0	0	485	0	330	592	0	0	0	714	0	0	3537	0	1067	5830	0	0	0	0	0	0	11581
NODE_565_length_3424_cov_24.881	0	0	0	0	0	0	0	0	0	0	0	0	0	0	0	0	0	0	0	0	0	0	0	0	0	0	0	0	0	0	0	0	0	0	0	0	0	0	7	0	0	0	0	0	0	0	0	0	0
NODE_566_length_31213_cov_7.83154	0	0	0	0	0	698	0	0	0	0	0	0	0	0	0	0	0	40	0	0	93	0	0	0	0	0	0	0	0	0	0	0	135	0	0	0	0	0	0	0	0	0	0	0	0	0	0	0	0
NODE_569_length_26672_cov_13.5968	52	0	158	62	0	245	107	0	0	381	0	0	0	211	0	0	0	0	0	0	45	202	0	0	65	0	82	0	0	0	0	153	0	124	106	0	93	0	54	0	0	0	0	0	0	0	0	0	0
NODE_5690_length_3403_cov_6.0000_ID_33311	0	0	0	0	0	0	0	0	0	0	0	0	0	0	0	0	0	0	0	5	0	0	0	0	0	0	0	0	0	0	0	0	0	0	0	0	0	0	0	0	0	0	0	0	0	0	0	0	0
NODE_57_length_113395_cov_10.8581	219	165	1263	0	537	955	1167	824	315	1872	0	0	220	373	576	607	0	347	685	446	297	2386	265	0	431	145	809	805	368	247	1136	323	570	0	3351	623	1606	867	219	0	286	565	878	1220	3762	150	887	228	656
NODE_571_length_44732_cov_14.4125	0	0	0	0	250	0	0	0	0	0	0	0	0	0	0	0	0	0	0	0	0	0	0	0	0	0	0	0	0	0	0	0	0	0	0	0	0	514	0	0	0	0	0	267	0	0	0	0	0
NODE_5744_length_5569_cov_6.19314	0	87	0	0	0	0	0	0	0	0	0	0	0	0	0	0	0	0	0	0	0	0	0	0	0	0	0	0	0	0	0	57	0	0	0	0	0	0	0	0	0	0	0	0	0	0	0	0	0
NODE_578_length_4004_cov_16.6184	0	0	20	0	0	67	0	52	0	288	0	9	0	0	0	297	18	14	0	0	0	46	0	0	0	0	25	0	0	0	0	0	0	0	0	0	0	0	0	0	0	0	0	0	29	0	0	0	0
NODE_58_length_110442_cov_8.03714	0	0	0	0	0	0	0	0	0	0	0	0	0	0	0	0	0	0	0	0	652	7222	638	0	0	0	0	0	847	0	0	0	6882	7322	0	0	0	0	0	0	0	0	0	0	0	0	0	0	0
NODE_586_length_45975_cov_18.3815	0	0	0	0	1707	0	0	66	0	0	0	0	0	0	0	0	0	0	0	0	0	0	0	0	0	0	0	0	0	0	0	0	0	0	195	0	0	683	0	0	0	0	0	1059	0	0	0	0	0
NODE_5872_length_6807_cov_60.0000_ID_86710	0	0	0	0	0	0	0	0	0	0	0	0	0	0	0	0	0	0	0	0	0	0	0	0	0	0	0	0	0	0	0	0	0	0	0	0	0	0	0	0	0	0	0	0	26	0	8	0	0
NODE_5905_length_7837_cov_7.03572	0	0	42	0	0	0	0	0	0	0	0	0	0	0	0	0	0	0	0	0	0	0	0	0	0	0	0	0	0	0	0	0	0	0	0	0	0	0	0	0	0	0	0	0	0	0	0	0	0
NODE_594_length_23696_cov_316.344	0	0	0	0	0	0	0	0	0	0	0	0	0	0	0	0	0	0	0	0	10066	0	0	0	0	0	0	0	1115	0	0	0	0	1196	0	0	0	0	0	0	0	0	0	0	0	0	0	1759	0
NODE_594_length_39112_cov_17.6984	0	0	0	0	0	0	0	120	0	0	0	0	0	0	0	0	0	0	0	0	0	0	0	0	0	0	0	0	0	0	0	100	0	0	0	0	0	0	0	0	210	154	0	0	0	0	0	0	0
NODE_5969_length_6206_cov_3.01675	1653	504	2937	214	2085	213	0	74	111	54	0	0	895	19	7857	120	0	48	0	95	21	106	338	77	1017	0	79	121	0	0	0	34	67	53	195	40	457	128	0	0	493	0	2819	1395	94	73	0	0	77
NODE_6_length_173578_cov_12.0001_ID_88397	0	0	0	0	0	0	0	995	0	0	0	0	0	0	0	0	0	0	0	0	872	0	0	0	0	0	0	0	0	0	0	0	0	0	0	0	0	0	0	0	0	0	0	0	0	0	0	0	250
NODE_6_length_220349_cov_60.9891_ID_43045	0	0	0	0	9870	557	26252	0	0	0	0	0	0	394	0	0	0	0	0	0	0	0	0	0	21572	419	0	1306	0	0	0	0	0	0	0	532	0	0	0	0	11388	15836	0	0	0	0	0	0	67541
NODE_600_length_27525_cov_7.72981	0	0	141	0	98	210	302	0	0	0	0	0	0	0	0	0	0	0	0	0	0	412	0	0	0	0	0	0	0	0	0	0	0	0	0	192	0	315	0	0	0	146	0	153	0	0	195	0	71
NODE_601_length_60643_cov_8.7838	674	0	0	102	1081	0	309	7227	0	5377	0	0	0	6332	0	0	0	663	0	1010	230	13340	4780	0	0	0	2174	0	188	0	1856	1997	0	0	0	3692	26280	0	0	0	0	0	2338	0	0	0	0	0	2010
NODE_6017_length_2632_cov_23.0091_ID_119704	0	0	0	0	0	0	0	0	0	0	0	0	0	6	0	0	0	0	0	106	0	0	0	0	0	0	0	577	0	0	0	0	0	0	0	0	0	0	0	0	0	0	10	0	0	0	0	0	0
NODE_602_length_11663_cov_27.6278	0	0	0	0	0	68	0	255	32	78	0	0	0	17	0	164	0	0	0	0	16	0	0	0	0	0	0	0	0	0	0	0	0	0	0	163	0	0	22	0	0	0	0	0	48	0	0	0	0
NODE_606_length_48454_cov_14.8905	0	0	0	1198	0	0	0	824	568	0	0	0	0	0	0	0	0	0	761	0	788	0	0	0	0	0	0	0	0	0	0	0	0	0	379	0	0	0	0	0	0	0	225	0	0	0	0	0	0
NODE_606_length_50778_cov_22.5228	0	0	0	0	0	0	0	0	0	0	0	0	0	0	0	0	0	0	0	0	0	0	0	0	0	0	0	0	0	0	0	0	0	0	0	0	0	0	0	0	0	0	0	0	0	0	240	0	0
NODE_6087_length_3314_cov_11.1485	15	0	80	0	0	0	0	0	142	175	0	7	0	0	22	0	0	0	0	0	0	0	0	0	0	0	0	0	0	0	0	0	0	0	0	30	0	0	79	0	0	0	0	0	0	0	36	0	0
NODE_6087_length_4600_cov_5.41452	0	0	0	0	0	0	0	0	0	0	0	0	21	0	0	0	0	0	0	0	0	0	0	0	0	0	0	24	0	0	0	0	0	0	0	0	0	0	0	0	0	0	0	0	0	0	0	0	0
NODE_6166_length_4709_cov_3.41942	0	0	0	0	0	0	0	0	0	0	0	0	0	0	0	0	0	0	0	0	25	232	18	0	0	0	0	0	48	0	0	0	281	317	0	0	0	0	0	0	0	0	0	0	0	0	0	0	0
NODE_621_length_35959_cov_8.92672	0	0	0	655	0	0	70	193	103	230	0	96	0	378	0	267	0	0	65	54	137	87	74	192	0	0	109	0	61	0	244	59	122	0	91	73	0	54	0	0	229	0	181	0	0	0	81	0	0
NODE_6222_length_5528_cov_15.2498	38	35	12671	0	0	0	0	0	2318	0	0	0	0	0	0	0	100	14	0	0	0	94	0	1329	0	0	105	4513	23	0	0	0	2644	0	0	47	0	456	0	0	0	0	0	66	0	0	0	0	0
NODE_626_length_18499_cov_53.3107	0	0	0	0	0	0	0	0	0	1315	0	0	0	0	0	0	0	0	0	0	0	0	0	0	0	0	0	0	0	0	0	0	0	0	0	0	0	0	0	0	0	0	0	0	0	0	0	0	0
NODE_628_length_32737_cov_10.5215	0	0	0	0	400	0	0	0	0	0	0	0	0	0	529	0	0	0	0	0	349	0	401	0	0	0	0	0	117	0	0	0	285	0	0	196	0	0	0	0	0	304	0	0	0	0	0	0	717
NODE_629_length_36649_cov_11.6407	111	0	736	113	543	396	109	540	0	415	0	67	228	182	150	364	57	198	203	247	800	126	0	563	195	0	269	0	53	0	384	0	123	90	452	149	178	117	116	0	215	259	275	1384	471	0	0	0	146
NODE_6323_length_4308_cov_3.78533	0	0	5	0	0	0	0	0	0	0	0	0	0	0	0	0	0	0	0	0	0	0	0	0	0	0	0	0	0	0	0	0	0	0	0	0	0	0	0	0	0	0	0	0	0	0	0	0	0
NODE_6345_length_2414_cov_29.0114	0	0	0	0	0	0	0	0	0	0	0	0	0	0	0	0	0	0	0	0	0	0	0	0	0	0	0	0	0	0	0	0	0	0	0	10	0	0	0	0	0	7	0	16	0	0	0	0	0
NODE_636_length_32386_cov_5.8382	306	0	0	0	0	0	0	0	0	0	0	0	0	0	0	0	0	0	0	0	0	0	0	0	0	0	0	0	0	0	0	0	0	0	0	0	0	0	0	0	0	0	0	0	0	0	0	0	0
NODE_6366_length_5404_cov_8.42176	0	0	0	0	0	208	0	0	0	0	0	23	0	0	0	0	0	16	27	21	0	0	0	0	74	11	0	0	0	0	0	0	20	0	13	18	0	0	0	0	0	0	0	0	0	0	33	0	0
NODE_6390_length_5075_cov_49.5785_ID_45127	0	0	0	0	0	0	0	0	0	0	0	0	0	0	0	0	0	0	0	0	0	0	50	0	0	0	0	0	0	0	0	0	0	0	0	0	0	0	0	0	0	0	0	0	0	0	0	0	0
NODE_64_length_112719_cov_13.0519	0	0	0	0	0	0	0	0	0	0	0	0	0	0	0	0	0	0	0	0	0	0	0	0	0	0	0	0	0	0	0	0	0	0	0	0	0	0	0	0	0	0	2682	0	0	0	0	0	0
NODE_64_length_113186_cov_16.9942_ID_79625	0	0	0	9536	0	0	0	0	0	0	0	309	0	0	0	0	0	0	0	0	0	0	14432	0	0	0	1768	0	450	0	0	495	39399	0	0	0	0	0	0	0	0	0	11050	0	0	0	0	0	0
NODE_643_length_6226_cov_12.0000_ID_58303	0	0	0	0	0	38	0	0	0	0	0	0	0	0	0	0	63	0	0	0	0	0	0	0	0	0	0	0	0	0	0	0	0	0	0	0	0	0	0	0	0	0	0	0	0	0	0	0	0
NODE_6446_length_5129_cov_19.0296	2293	57	2478	1642	1749	244	0	0	64	367	0	0	663	47	174	755	0	247	0	138	36	917	159	244	23	14	0	1080	0	0	0	133	308	0	107	373	5451	0	0	354	1152	0	1514	838	84	0	0	0	0
NODE_645_length_8364_cov_37.7455	34	0	352	295	0	0	213	0	0	0	0	0	0	0	30	0	0	131	159	67	0	0	307	0	130	0	237	0	0	0	0	0	80	75	173	235	0	0	0	0	0	0	373	0	0	195	0	0	0
NODE_6474_length_5120_cov_6.50958	0	0	0	0	0	0	36	0	0	19	0	0	10	0	17	23	0	16	17	0	0	15	44	0	13	0	34	0	0	0	0	0	0	0	0	32	0	0	0	0	0	0	20	0	59	0	0	0	132
NODE_6492_length_5985_cov_16.0622	0	0	0	0	0	0	0	0	0	0	0	0	0	0	0	0	0	9	0	0	0	0	0	0	0	0	0	0	0	0	0	0	0	0	0	0	0	0	0	0	0	0	0	0	0	0	0	0	0
NODE_6501_length_3882_cov_3.27411	6	0	0	0	0	47	0	0	0	0	0	0	0	0	0	0	0	0	0	0	0	10	0	0	0	0	0	0	0	0	0	0	0	0	0	0	0	0	0	0	5	0	30	38	0	0	31	0	0
NODE_652_length_28834_cov_23.9386	0	0	0	0	689	0	475	0	0	926	0	511	0	44	0	0	0	0	0	0	0	0	0	0	0	0	0	0	0	0	0	0	0	0	0	127	0	0	0	0	0	0	0	0	0	0	0	0	5475
NODE_654_length_13402_cov_14.1147	42	1134	42	61	162	92	188	739	592	177	0	185	0	52	38	71	494	468	257	233	627	866	372	125	405	0	1407	1034	0	866	855	214	681	966	58	62	564	192	286	0	0	844	123	80	273	274	0	0	280
NODE_660_length_19721_cov_12.0147_ID_18995	522	393	618	359	1266	2744	1977	574	0	1008	525	1780	441	249	2134	374	213	403	1566	321	396	699	491	230	346	0	975	144	402	49	1555	189	911	916	3032	683	666	818	712	334	482	331	668	3065	1074	364	0	123	893
NODE_6684_length_2807_cov_55.064	0	0	0	0	6	0	0	0	0	0	0	0	0	0	0	0	0	11	0	0	0	0	17	0	0	0	0	0	5	0	0	0	0	0	0	0	13	0	0	0	0	0	0	0	0	0	0	0	0
NODE_6686_length_4387_cov_18.1810_ID_12111	0	0	20	0	0	0	17	0	0	65	0	0	5	8	15	0	0	0	8	0	0	162	0	15	12	0	0	0	0	0	27	0	0	22	0	80	0	0	0	0	0	6	20	0	52	0	0	0	7
NODE_6692_length_6853_cov_12.1721	119	0	38	0	0	0	0	0	0	0	0	0	0	0	0	0	43	0	0	0	29	81	0	0	0	0	0	65	0	0	0	0	0	0	0	47	0	1156	0	0	0	0	0	54	0	0	0	0	0
NODE_674_length_19847_cov_33.3146	130	0	0	152	155	128	62	162	0	132	0	82	48	160	84	0	0	199	83	88	78	0	277	0	92	0	84	0	67	0	108	66	229	138	289	151	205	0	0	0	69	122	104	0	125	0	0	0	130
NODE_6773_length_8779_cov_15.3325	250	124	0	0	0	0	0	0	0	0	0	0	0	0	0	0	0	0	0	0	0	0	0	0	0	0	1071	133	0	0	0	0	0	0	0	0	0	0	0	0	0	0	0	0	0	0	0	0	0
NODE_6791_length_4418_cov_28.0882_ID_112100	0	0	15	22	25	32	0	120	0	442	0	25	0	119	0	104	0	29	159	29	0	78	0	0	0	0	536	0	51	0	19	49	15	87	72	0	14	39	0	25	34	52	93	136	181	23	6	308	268
NODE_6805_length_5726_cov_6.43008	73	24	198	50	24	46	55	61	16	105	14	6	128	55	10	39	0	16	23	10	21	138	10	14	52	6	153	703	12	0	88	42	37	28	255	59	238	73	48	50	22	21	29	299	207	49	103	0	62
NODE_6806_length_2443_cov_14.6378	0	0	0	0	0	0	0	10	116	0	0	0	7	0	0	0	0	0	0	0	8	0	0	0	0	0	0	0	0	0	0	0	0	0	176	12	0	0	7	0	18	64	0	48	0	0	26	0	0
NODE_681_length_16409_cov_4.63379	128	88	954	0	0	0	445	399	107	0	0	0	755	59	238	0	43	141	180	75	307	299	111	106	777	0	467	159	0	0	163	18	0	519	145	150	129	306	0	465	386	333	992	0	1033	612	0	0	700
NODE_6810_length_3564_cov_6.0000_ID_104822	0	0	0	0	0	0	11	0	0	0	0	0	0	0	0	0	0	0	0	0	0	0	0	0	0	0	0	0	0	0	0	0	0	0	0	0	0	0	0	0	0	0	0	0	0	0	0	0	0
NODE_6822_length_3689_cov_3.52779	0	0	73	0	15	0	31	13	0	15	0	12	13	15	0	12	0	7	0	0	12	15	0	30	10	0	32	161	18	8	17	0	0	16	34	30	25	18	58	18	25	30	22	273	168	11	92	0	25
NODE_6845_length_2150_cov_4.98759	141	0	0	0	0	0	27	0	0	0	0	0	0	79	0	0	0	0	0	0	0	45	0	0	0	0	0	0	0	21	716	0	0	0	0	0	0	0	0	0	82	0	0	0	0	0	0	0	0
NODE_686_length_7745_cov_9.0000_ID_120808	0	0	0	0	0	0	0	0	0	0	0	0	0	0	0	0	0	0	0	0	0	0	0	0	0	0	0	0	0	0	0	0	0	0	0	0	0	0	0	0	0	0	0	0	0	0	0	0	0
NODE_6869_length_6771_cov_22.4568	0	0	0	0	13	0	0	0	0	0	0	0	0	0	0	0	0	0	0	0	0	63	0	0	0	0	12	0	0	0	0	0	0	0	0	0	0	0	0	0	0	0	0	0	0	0	0	0	0
NODE_687_length_28254_cov_12.0287_ID_3888	0	0	0	188	125	0	59	242	0	376	0	0	0	0	78	0	0	0	400	239	0	0	151	0	0	0	0	0	0	0	79	52	0	0	328	84	179	0	0	0	0	0	227	0	0	0	0	0	392
NODE_6926_length_2411_cov_4.68124	0	76	265	0	0	0	179	0	93	0	0	0	0	0	34	0	0	38	0	0	17	14	15	0	0	0	72	0	0	0	0	0	0	0	128	0	8	0	0	0	0	0	0	0	74	0	0	0	0
NODE_693_length_52257_cov_5.94014	0	0	108	0	0	0	0	0	0	0	0	0	0	0	0	0	0	0	0	0	0	0	0	0	0	0	0	0	0	0	0	0	0	0	0	0	0	0	0	0	0	0	0	0	0	0	0	0	0
NODE_6998_length_4358_cov_12.4987	0	8	0	0	0	0	0	0	0	0	0	0	0	0	0	0	0	11	12	169	0	0	0	0	0	0	0	0	0	0	0	0	0	0	0	0	851	0	0	0	0	0	0	0	0	0	0	0	0
NODE_700_length_5694_cov_37.1656	0	103	0	0	0	0	0	0	0	0	0	0	0	0	0	0	0	0	0	0	0	0	0	0	0	0	0	0	0	0	0	58	0	0	0	0	0	0	0	0	0	0	0	0	0	0	0	0	0
NODE_709_length_45527_cov_8.2144	142	0	0	0	201	0	0	0	0	0	0	0	0	0	0	165	0	0	0	0	0	0	0	0	0	0	0	0	0	0	0	0	193	0	0	0	0	1577	0	0	0	0	0	347	0	0	0	0	63
NODE_710_length_37070_cov_7.22623	73	0	346	0	0	0	125	105	0	218	0	97	0	0	0	0	0	89	70	71	95	93	0	0	114	0	0	0	102	0	144	0	95	0	197	109	187	0	0	0	91	72	185	0	208	0	283	0	0
NODE_7138_length_5079_cov_5.4162	18	0	0	0	0	0	20	0	0	50	0	0	0	0	0	0	0	0	0	0	52	29	0	0	0	0	0	0	0	0	0	0	0	39	34	0	25	0	33	0	0	0	0	0	0	0	0	0	0
NODE_719_length_3492_cov_17.1024	0	0	0	0	0	0	0	0	19	0	0	0	0	0	0	0	0	0	0	0	0	0	0	0	0	0	0	7	0	0	0	0	0	0	0	0	0	0	0	0	0	0	0	0	0	0	0	0	0
NODE_72_length_127188_cov_32.5271	0	0	0	0	0	0	0	0	0	0	0	0	0	0	0	0	0	0	0	0	0	0	0	0	0	0	0	0	0	0	0	0	0	0	0	0	0	0	0	0	0	0	0	0	0	0	0	0	23724
NODE_721_length_52964_cov_23.6169	0	0	0	0	0	0	0	0	0	0	0	0	373	0	0	0	0	1416	0	0	1853	0	0	0	0	0	0	0	0	0	0	96	0	0	0	0	0	0	0	0	0	0	0	0	0	0	0	0	0
NODE_7219_length_4217_cov_70.0199	0	0	0	0	0	0	0	0	0	0	0	0	0	0	0	0	0	0	0	0	0	0	0	0	0	0	0	0	0	0	0	0	0	0	0	0	0	0	0	0	0	0	0	0	0	0	0	0	0
NODE_7222_length_4651_cov_2.9604	238	21	66	331	33	74	25	65	165	51	0	92	312	147	0	44	0	42	841	75	203	76	124	407	915	8	381	46	38	737	53	0	81	59	1648	27	58	0	182	77	89	120	0	55	563	89	172	0	47
NODE_7231_length_5516_cov_6.71525	0	0	0	0	0	0	0	0	54	0	0	0	0	0	0	0	0	0	12	0	0	0	0	0	0	0	0	0	0	0	0	14	0	0	0	0	0	0	0	0	0	62	0	0	0	0	0	0	0
NODE_7236_length_4613_cov_8.80891	0	0	0	0	0	0	0	0	0	39	0	0	0	0	0	0	0	0	0	0	0	0	0	0	0	0	0	0	0	0	0	30	0	0	7	0	0	20	0	0	0	0	0	0	37	0	8	0	0
NODE_7261_length_4992_cov_7.65202	0	0	0	0	0	0	0	0	0	0	0	0	0	0	0	0	0	0	0	0	0	0	0	0	0	0	39	0	0	0	0	0	0	0	0	0	0	0	0	0	0	0	0	0	0	0	0	0	0
NODE_728_length_36147_cov_9.13856	0	0	0	0	0	0	0	0	0	0	0	0	0	0	0	0	0	0	0	0	0	0	812	0	0	0	0	0	0	0	0	0	0	0	0	0	0	0	0	0	0	1652	0	0	0	0	0	0	0
NODE_728_length_69020_cov_10.2215	0	0	0	0	9246	0	546	16827	0	1945	0	0	0	0	0	0	0	0	0	0	0	0	0	0	0	0	4063	0	520	0	0	0	0	0	0	0	0	0	0	0	0	0	0	0	0	0	0	0	0
NODE_729_length_54993_cov_26.8533	1264	65	138	350	0	340	4616	605	0	408	0	360	87	239	647	198	0	629	573	823	1164	762	10598	0	266	0	369	0	84	0	1552	0	1788	605	1078	172	127	0	1207	97	0	311	275	0	660	0	0	247	793
NODE_7296_length_4947_cov_3.73365	0	0	0	0	0	0	0	0	0	0	0	0	0	0	0	0	0	0	0	0	0	0	0	0	0	0	0	0	0	0	0	0	0	0	0	0	0	0	0	0	0	0	0	0	0	0	0	0	0
NODE_7326_length_5385_cov_33.7493_ID_159544	15	0	108	44	259	26	62	714	0	447	11	212	39	308	257	0	0	100	22	13	36	158	138	0	59	14	150	0	11	14	40	48	61	25	124	30	50	15	52	260	39	426	0	155	327	0	278	0	336
NODE_7338_length_4587_cov_15.0000_ID_159465	0	0	0	0	0	0	0	0	0	9	0	0	0	0	0	0	0	0	0	0	0	0	0	0	0	0	0	0	0	0	0	0	0	0	0	0	0	0	0	0	0	0	0	0	0	0	0	0	0
NODE_734_length_28951_cov_7.9903_ID_23970	233	167	142	58	403	635	581	570	0	1406	132	244	235	52	1142	163	183	266	406	482	186	216	180	0	646	45	619	0	0	178	224	0	252	0	503	78	437	137	977	46	269	430	142	2166	512	54	0	0	307
NODE_7345_length_4146_cov_68.7976	0	0	0	0	0	0	0	0	0	0	0	0	0	0	0	0	26	0	0	0	0	0	0	0	0	0	0	0	0	0	0	0	0	0	0	0	0	0	0	0	0	0	0	0	0	0	0	0	0
NODE_735_length_6717_cov_4.00886	0	0	0	0	27	0	0	0	48	0	0	0	0	0	65	0	593	0	0	0	30	0	213	0	0	0	0	0	0	0	0	420	0	0	0	0	0	33	0	0	0	28	0	0	0	0	0	0	65
NODE_7392_length_5036_cov_26.0235	652	0	11393	433	142	896	0	0	512	0	0	0	449	9	464	48	0	0	0	58	116	49	1481	78	46	0	29	33	0	0	0	0	290	0	711	341	1744	0	0	97	932	0	963	6077	41	0	0	0	0
NODE_7441_length_4656_cov_6.91654	0	0	0	0	0	0	0	0	0	0	0	0	0	0	0	0	0	0	0	0	0	0	0	0	0	0	0	0	104	0	0	0	0	0	0	0	335	0	0	0	0	0	0	0	0	0	0	0	0
NODE_749_length_44395_cov_10.4085	0	0	0	0	0	0	0	0	0	0	0	0	0	0	0	0	0	0	0	0	0	0	0	0	0	0	0	0	223	0	402	0	0	0	0	0	0	0	0	0	0	0	0	0	0	0	0	0	0
NODE_751_length_48796_cov_3.73694	259	0	0	0	0	0	0	0	0	0	0	0	0	254	0	0	0	0	0	0	158	0	845	0	0	0	0	0	0	0	0	0	0	0	0	0	0	0	0	0	0	0	0	0	0	0	0	0	0
NODE_753_length_4517_cov_6.97221	57	6	708	14	0	463	0	0	0	226	0	0	0	52	0	0	0	40	0	8	161	97	0	0	0	0	0	0	16	0	0	172	0	19	11	0	127	0	211	0	0	0	116	0	0	0	0	0	0
NODE_754_length_32277_cov_13.5543	0	0	0	0	1768	0	0	1162	0	0	174	0	0	0	0	0	0	0	0	0	0	0	0	0	0	0	0	0	0	0	0	0	0	929	0	0	757	0	0	0	0	0	0	0	0	0	0	0	0
NODE_755_length_45671_cov_8.43259	0	0	0	0	596	0	0	0	0	0	0	0	0	0	0	0	0	0	0	0	0	0	0	0	0	0	0	192	0	0	0	0	0	0	0	0	0	1100	0	0	0	0	0	611	0	0	0	0	0
NODE_76_length_74227_cov_9.49252	0	0	0	0	0	252	0	0	0	0	0	0	0	0	0	0	0	0	0	0	0	0	0	0	0	0	0	0	0	0	0	0	0	0	0	0	0	0	0	0	194	0	0	0	0	0	0	0	0
NODE_761_length_13376_cov_18.1706	0	0	167	132	779	0	0	1499	0	806	0	366	0	686	462	0	0	164	0	0	0	272	231	0	0	0	273	0	0	0	110	0	145	0	268	0	0	0	0	532	92	769	0	300	814	0	536	0	786
NODE_765_length_45258_cov_22.1219	0	0	0	0	0	0	0	0	0	0	0	0	0	0	0	0	0	0	0	0	0	0	0	0	0	0	0	0	0	0	0	0	0	0	0	0	0	0	0	0	0	0	0	0	0	0	0	0	0
NODE_77_length_104858_cov_14.6959	0	0	0	0	13017	0	788	25395	0	2787	0	0	0	0	0	0	0	0	0	0	0	0	0	0	0	0	5297	0	641	0	0	0	0	0	0	0	0	0	0	0	0	0	0	0	0	0	0	0	0
NODE_77_length_62009_cov_94.0621	0	0	0	0	0	0	0	0	0	0	0	0	0	0	0	0	0	0	0	890	0	0	0	0	0	0	0	0	0	0	0	0	5789	0	0	0	0	0	0	0	0	0	0	0	0	0	0	0	0
NODE_772_length_49715_cov_14.4456	0	0	801	0	0	139	0	65	203	253	0	0	0	0	0	442	96	0	0	0	0	0	0	0	0	0	0	174	0	0	0	0	0	0	0	0	0	0	0	0	0	0	0	542	848	0	0	0	0
NODE_779_length_25571_cov_7.9906_ID_89795	0	0	0	0	0	0	0	0	0	0	0	0	0	0	0	0	0	0	0	0	0	0	1017	0	0	0	0	0	0	0	0	0	0	0	0	0	0	0	0	0	0	0	0	0	0	0	0	0	0
NODE_7822_length_6593_cov_5.6915	0	0	0	0	0	0	0	0	0	0	0	0	0	0	0	0	0	10	0	0	0	0	0	0	0	0	0	0	0	0	0	0	0	0	0	0	0	0	0	0	0	0	0	0	0	0	0	0	0
NODE_788_length_13628_cov_4.44964	0	0	0	195	0	0	0	78	107	0	75	0	0	0	0	0	0	0	2694	0	163	0	97	0	0	0	0	0	99	0	0	0	0	0	1309	0	0	0	0	0	0	25	511	0	0	0	0	0	0
NODE_788_length_28951_cov_6.14943	0	0	0	0	0	138	62	0	0	349	0	0	0	97	0	0	0	102	52	46	150	203	0	0	0	0	87	0	0	0	0	151	0	115	90	0	93	0	0	0	0	0	0	0	0	0	0	0	0
NODE_7882_length_3023_cov_18.6479	4919	134	0	0	429	0	0	0	0	0	0	0	0	0	0	0	0	0	0	195	0	0	0	0	0	0	13	0	0	82	0	0	0	0	0	0	0	0	0	12	0	2405	0	0	0	0	0	0	0
NODE_789_length_24438_cov_41.0651	120	0	504	268	1402	348	378	3554	56	2092	90	1053	215	1358	1393	105	59	444	190	71	248	714	532	0	303	0	740	0	100	89	298	245	525	217	1050	178	223	183	253	1195	270	1973	100	933	1794	0	1332	61	1897
NODE_7895_length_3570_cov_16.8435	0	0	0	0	0	0	0	0	0	0	0	0	0	0	0	0	0	0	52	0	23	0	0	0	0	0	0	0	0	0	0	0	0	0	10	0	21	0	0	0	0	0	0	0	0	0	0	0	0
NODE_790_length_41817_cov_13.9784	0	0	0	1062	0	0	0	907	542	0	0	0	0	0	0	0	0	0	1158	0	845	0	0	0	0	0	0	0	0	0	0	0	0	0	544	0	0	0	0	0	0	0	272	0	0	0	0	0	0
NODE_791_length_22491_cov_27.6683	0	0	299	163	1337	173	254	2219	52	1784	61	276	274	975	1016	0	0	422	66	79	243	710	500	0	250	0	367	0	41	118	182	230	526	245	679	91	120	124	189	1009	268	1306	0	633	1185	0	1164	0	363
NODE_792_length_21304_cov_9.0587_ID_98679	0	0	0	0	0	0	40	0	0	35	0	0	0	0	0	0	0	0	0	111	0	0	183	0	0	0	0	0	0	0	0	0	32	0	0	0	0	0	0	0	0	135	61	0	0	0	0	0	0
NODE_7943_length_5179_cov_13.6831	0	0	0	0	30	0	0	0	0	10	0	0	0	0	0	0	0	0	0	0	0	0	0	0	0	0	600	0	0	0	0	0	0	0	0	0	0	0	0	0	0	0	0	0	0	0	0	0	0
NODE_799_length_23123_cov_14.0530_ID_40380	0	0	93	0	345	65	61	698	0	367	0	162	0	325	213	0	0	57	0	0	48	181	98	0	67	0	121	0	0	0	0	47	69	0	143	0	35	35	32	213	0	459	0	101	328	0	407	0	328
NODE_8_length_107961_cov_10.9963_ID_90615	0	0	0	0	0	0	0	0	0	0	0	0	0	0	0	0	0	0	0	0	856	8604	820	0	0	0	0	0	1095	0	0	163	7719	7927	0	0	0	0	0	0	0	0	0	0	0	0	0	0	0
NODE_80_length_114429_cov_12.8772	669	0	3149	1988	0	1890	2184	3569	466	1057	785	1573	0	185	5051	926	906	4517	9637	0	1633	1464	0	0	0	0	5131	0	235	416	872	0	5447	1584	2799	0	6023	5145	3934	774	0	1486	0	0	9882	0	803	578	2733
NODE_80_length_137153_cov_54.3666	0	0	0	0	18739	0	0	0	0	0	0	0	0	3015	0	416	0	0	11328	0	0	0	8975	0	0	2964	0	0	0	0	2715	0	0	0	0	0	0	0	0	0	0	0	0	0	0	0	0	0	15806
NODE_804_length_29518_cov_30.9796_ID_24985	0	0	0	0	265	0	184	0	0	330	0	156	0	0	0	0	0	0	0	0	0	0	0	0	0	0	0	0	0	0	0	0	0	0	0	51	0	0	0	0	0	0	0	0	0	0	0	0	1665
NODE_8096_length_5125_cov_3.90099	0	0	0	0	0	25	0	0	0	0	0	0	0	0	0	0	0	0	0	0	0	0	0	0	0	0	0	0	0	0	0	0	0	0	0	0	0	0	0	0	0	0	0	0	0	0	0	0	0
NODE_810_length_3431_cov_9.79562	0	0	0	0	0	0	0	0	0	11	0	0	0	0	0	16	0	0	0	0	0	0	0	0	0	0	0	0	0	0	0	0	15	0	0	0	0	0	0	0	8	0	0	0	142	0	0	0	0
NODE_8101_length_3508_cov_6.11468	0	0	0	0	0	0	0	0	0	0	0	0	0	0	0	0	0	0	0	0	0	0	0	0	0	0	0	0	0	0	0	0	0	0	0	0	0	0	0	0	0	0	0	0	0	0	0	0	0
NODE_8117_length_4540_cov_18.256	0	0	0	0	0	0	0	0	0	0	8	0	0	0	0	0	0	0	0	0	0	0	0	0	0	0	0	0	0	0	0	0	0	0	0	0	0	0	0	0	0	0	0	0	0	0	0	0	0
NODE_82_length_137529_cov_211.0324_ID_10783	0	0	0	0	0	0	0	0	0	0	0	0	0	0	0	0	0	0	0	3390	0	0	9983	0	0	0	0	0	631	0	0	0	0	0	0	0	0	0	0	0	0	0	0	0	0	0	0	0	0
NODE_820_length_63123_cov_15.9638	0	0	0	179	0	0	0	148	0	0	476	0	0	0	0	0	0	0	16147	0	125	0	1091	0	0	0	0	0	591	0	0	246	0	0	7547	0	0	0	0	0	0	827	4488	0	0	0	0	0	0
NODE_8207_length_1657_cov_7.0045_ID_94997	0	0	0	0	0	0	0	8	2107	0	0	0	0	582	0	0	0	0	0	0	7	0	0	0	0	0	0	0	0	0	0	8	0	0	0	0	0	0	0	0	0	0	0	0	9	0	891	0	0
NODE_8222_length_3687_cov_2.56801	0	0	0	0	0	0	0	0	39	0	0	0	0	0	0	0	0	0	0	0	0	0	0	0	0	0	0	0	0	0	0	0	0	0	0	0	0	0	0	0	0	0	0	0	0	0	0	0	0
NODE_829_length_34351_cov_5.26175	0	0	305	0	117	104	644	69	60	261	0	61	0	71	0	271	198	0	192	0	0	0	88	0	0	0	0	0	39	0	0	0	0	160	176	0	80	0	0	0	0	0	0	0	0	0	107	0	123
NODE_83_length_90592_cov_9.49423	0	0	0	0	0	0	0	0	0	0	0	0	0	0	0	0	0	0	0	606	0	0	0	0	0	0	0	0	483	0	0	4366	0	0	0	0	0	0	0	0	0	0	0	0	0	0	0	0	0
NODE_835_length_22962_cov_17.0184_ID_30518	92	308	0	191	0	140	153	2379	105	0	0	0	0	0	1433	47	0	0	0	0	772	0	549	0	1103	0	0	723	0	0	0	0	0	0	0	64	202	1060	0	0	0	233	0	0	0	0	2163	0	1830
NODE_8367_length_4054_cov_8.34784	0	0	0	0	0	0	28	0	0	47	0	0	0	0	0	26	0	15	0	23	0	0	73	0	13	0	19	0	0	0	0	0	0	0	0	0	0	0	0	0	0	0	0	0	15	0	0	0	72
NODE_84_length_79499_cov_14.6297_ID_176506	0	0	0	0	0	0	0	0	0	0	0	0	0	0	0	0	0	0	0	1376	0	0	0	0	0	0	0	0	0	0	0	0	0	0	0	0	0	0	0	0	0	0	0	0	0	0	0	0	0
NODE_8465_length_5348_cov_25.8757_ID_16745	0	0	0	0	0	0	0	0	9	0	0	42	0	0	0	67	0	106	64	0	0	0	15	0	0	0	0	0	0	0	94	20	0	0	220	0	134	0	0	0	61	0	0	0	0	0	0	0	0
NODE_848_length_33090_cov_15.8699	0	0	0	0	0	0	0	0	0	0	0	0	0	0	0	0	0	0	0	0	0	0	0	0	0	0	0	0	0	0	0	0	0	0	0	0	0	0	0	0	0	0	0	0	0	0	0	0	0
NODE_85_length_154631_cov_9.49512	0	0	0	2013	2863	2281	0	0	0	0	0	194	0	763	0	0	0	3484	0	563	307	0	5647	0	0	0	0	0	0	0	0	328	1854	0	0	706	0	341	0	0	0	0	509	0	0	0	0	0	0
NODE_85_length_36229_cov_29.9355	0	0	1751	779	0	1680	1175	0	0	0	0	0	0	274	0	0	0	1342	0	0	0	1080	0	0	0	0	3349	0	0	0	0	0	3426	0	730	514	0	0	1253	0	0	0	0	0	7891	0	0	0	0
NODE_851_length_32356_cov_19.7035	99	0	993	0	156	108	365	320	0	415	0	168	183	0	353	144	0	664	636	183	98	351	163	0	61	0	319	96	111	0	210	0	239	0	354	515	190	255	291	0	372	188	302	215	625	0	0	244	365
NODE_852_length_15774_cov_8.9786_ID_94096	44	0	0	419	673	0	50	1207	0	629	0	186	0	42	0	0	0	96	0	0	0	0	0	0	0	0	0	0	79	0	39	91	0	0	0	129	0	0	619	0	158	910	0	0	0	0	0	0	1635
NODE_8553_length_4406_cov_17.3388	0	0	0	0	0	0	0	0	0	0	0	0	0	0	0	0	0	0	0	0	0	0	0	0	0	0	0	0	0	19	0	0	0	0	0	0	0	0	0	0	0	0	9	0	0	0	0	0	0
NODE_857_length_22053_cov_19.0139_ID_25529	0	0	0	0	0	0	0	0	0	0	0	0	0	0	0	0	0	0	0	0	0	0	4879	0	0	0	0	0	0	0	0	0	0	0	0	0	0	0	0	0	0	0	0	0	0	0	0	0	0
NODE_8570_length_1618_cov_5.1945	0	0	0	0	0	0	0	6	0	0	0	0	0	0	0	0	0	14	0	0	0	0	0	0	0	0	0	58	0	0	0	0	0	0	0	0	0	0	0	0	0	0	0	0	0	0	0	0	0
NODE_86_length_117236_cov_14.6455	5549	1164	1507	6370	23056	2550	4443	3425	3022	7520	326	1850	1829	5574	3739	1953	322	25151	12732	1800	3411	1304	9928	3173	3104	2371	10541	6497	1248	561	4527	2345	1866	1680	9907	5251	5112	5445	2419	1431	1658	6795	10742	1383	4608	563	5463	0	10342
NODE_862_length_32978_cov_6.49403	668	0	0	1254	283	318	63	585	1720	353	0	64	241	581	1255	469	0	435	594	452	380	879	1145	262	616	59	0	0	64	0	1169	292	364	256	262	258	148	298	0	0	456	636	441	204	0	0	54	0	340
NODE_863_length_44045_cov_75.0825	37698	0	88379	10100	3191	447	7873	0	28095	0	0	0	1540	7274	0	576	0	3154	802	0	43080	7550	11267	1481	50304	803	0	3143	53	27966	0	1432	0	599	130433	36685	1556	50644	30211	0	32716	44666	123805	0	80060	0	12796	0	0
NODE_866_length_7987_cov_14.7562	181	0	73	193	0	0	107	121	0	0	0	0	0	60	0	0	0	0	186	0	0	86	142	0	65	21	251	0	0	0	0	0	146	0	209	95	0	0	136	0	0	0	125	0	252	84	0	0	0
NODE_87_length_41528_cov_65.0245	0	112	3866	0	455	0	258	0	653	0	0	0	1637	0	0	3644	0	0	1879	0	84	1610	440	3053	930	0	4787	0	85	0	1846	0	0	0	879	8069	0	207	0	2188	2055	0	0	0	0	144	0	0	0
NODE_88_length_96172_cov_13.4630_ID_3258	0	0	0	0	0	0	0	544	150	3937	313	1269	0	0	2274	0	0	832	0	0	0	1625	0	0	0	0	0	0	0	0	1138	0	0	0	1832	262	0	1335	0	0	0	778	0	0	0	0	0	0	0
NODE_889_length_42520_cov_4.38064	0	0	0	0	0	0	0	0	0	0	0	0	0	0	0	0	0	0	0	0	0	0	0	0	0	0	0	0	0	0	0	0	0	0	0	299	0	0	0	0	0	0	0	0	0	0	0	0	0
NODE_8913_length_1814_cov_18.9488	0	0	0	0	0	0	0	0	0	0	0	0	0	0	0	0	0	0	0	81	0	0	0	0	0	0	0	0	13	0	0	0	0	0	0	0	0	0	0	0	0	0	154	0	0	0	0	0	0
NODE_892_length_11895_cov_11.9626_ID_63238	0	0	0	0	1251	0	94	2410	0	292	0	0	0	0	0	0	0	0	0	0	0	0	0	0	0	0	629	0	63	0	0	0	0	0	0	0	0	0	0	0	0	0	0	0	0	0	0	0	0
NODE_892_length_8759_cov_6.50161	0	0	0	254	0	0	107	0	136	79	0	0	124	83	175	0	0	0	0	20	0	13	61	0	76	0	0	0	0	0	129	287	0	63	40	0	0	0	86	0	20	0	0	0	482	0	20	0	182
NODE_8945_length_5698_cov_20.8566_ID_173254	0	0	0	0	18	0	0	0	0	0	0	0	0	0	0	0	0	0	0	0	0	0	0	0	0	0	0	0	24	0	0	0	0	0	0	0	0	0	0	0	0	0	0	0	0	0	0	0	0
NODE_895_length_22861_cov_13.9771_ID_15194	73	0	323	176	976	180	224	2631	36	1575	55	739	145	1092	945	0	0	285	84	0	136	430	370	0	204	0	508	0	74	45	168	237	340	117	491	100	144	81	144	919	181	1376	0	525	1274	0	1196	0	1425
NODE_8965_length_4509_cov_3.48114	0	0	0	0	0	0	0	0	0	0	0	0	0	0	0	0	0	0	0	0	0	0	0	0	0	0	0	0	0	0	0	0	0	0	0	0	0	0	0	0	9	0	0	0	24	0	0	0	0
NODE_9_length_36847_cov_8.36848	43	0	172	0	0	0	0	0	0	112	140	0	0	0	0	0	0	0	0	0	0	0	0	0	0	0	0	0	0	0	0	0	179	75	0	0	0	0	0	0	0	0	0	0	0	0	0	0	0
NODE_9_length_45688_cov_10.9662	0	0	0	0	2308	0	0	52	0	0	0	0	0	0	0	0	0	0	0	0	0	0	0	0	0	0	0	0	0	0	0	0	0	0	102	0	0	663	0	0	0	0	0	924	0	0	0	0	0
NODE_9023_length_4234_cov_31.6527_ID_61860	54	12	96	40	79	39	72	130	15	313	0	46	37	47	309	25	0	510	125	60	45	68	55	0	50	7	147	0	44	19	88	16	194	25	91	147	137	232	54	0	130	48	142	89	37	8	46	30	0
NODE_9078_length_3050_cov_7.35927	0	0	0	0	0	0	0	0	0	0	0	0	0	0	0	0	0	28	0	0	0	0	0	0	0	0	0	0	0	0	0	0	0	0	0	0	0	0	0	0	0	0	0	0	0	0	0	0	0
NODE_91_length_87665_cov_50.1357	2048	0	39489	3445	1000	475	11597	25671	12474	0	0	198	22824	3734	6562	6065	1311	6043	0	1011	2994	6668	4629	15327	68623	464	9415	17748	0	0	0	1992	15394	12913	3395	2786	336	25488	6644	0	0	28602	38487	0	1567	46418	4067	0	40379
NODE_914_length_5585_cov_20.2174	0	0	0	0	0	0	0	0	0	38	0	0	0	0	0	0	0	0	0	0	0	0	0	0	0	0	0	0	0	0	0	0	0	0	0	48	0	0	0	0	0	0	0	0	0	0	12	0	0
NODE_9197_length_3665_cov_8.69224	14	0	0	0	0	0	0	0	0	0	0	0	0	0	0	0	0	0	0	0	0	0	0	0	0	0	0	0	0	0	0	0	0	0	0	0	0	0	0	0	0	0	0	0	0	0	0	0	0
NODE_922_length_18300_cov_34.9252_ID_38959	83	0	0	108	0	0	0	301	0	0	0	42	0	0	0	84	0	0	0	0	0	79	0	0	0	0	0	0	0	0	0	0	97	0	0	327	0	0	0	0	0	0	62	0	0	0	0	0	0
NODE_9238_length_4157_cov_6.4627	31	0	0	170	0	0	0	0	0	30	0	0	0	0	0	0	0	0	0	0	0	0	0	0	0	0	0	0	0	0	0	9	0	32	0	0	0	0	0	0	0	0	0	0	0	0	0	26	0
NODE_9261_length_1605_cov_7.1164_ID_226984	8	0	66	0	0	0	0	8	0	0	8	52	0	0	0	70	0	14	15	0	7	0	0	0	0	0	0	0	13	0	47	0	0	0	0	50	27	50	9	0	0	0	0	0	0	0	0	6	5
NODE_9300_length_2579_cov_2.61529	0	0	0	0	0	0	0	0	0	0	0	0	0	0	0	0	0	0	7	0	0	0	0	0	0	0	0	0	42	0	0	0	0	0	0	0	0	0	0	0	0	0	0	0	0	0	0	0	0
NODE_931_length_18798_cov_9.59574	181	0	662	315	75	243	450	688	111	221	172	483	0	52	1222	200	184	1172	2416	0	297	368	0	0	0	0	1121	0	46	67	214	0	1212	250	740	0	1253	1120	1072	171	0	332	0	82	2189	0	185	168	439
NODE_932_length_24673_cov_4.37152	166	61	1511	78	255	418	295	264	80	1179	88	103	172	167	56	714	0	443	177	100	78	702	57	64	200	0	413	411	84	0	619	240	188	103	1383	80	679	224	164	1018	67	301	691	1978	507	0	317	0	468
NODE_939_length_4271_cov_10.792	0	0	0	0	0	0	0	0	0	0	0	0	0	0	0	0	0	0	0	0	0	0	0	0	0	0	0	0	0	0	0	0	0	0	0	0	0	0	0	0	0	0	0	0	0	0	0	0	0
NODE_94_length_69297_cov_17.8262	265	0	5574	0	0	3489	0	0	0	0	0	0	0	0	0	0	0	0	0	0	0	0	0	0	0	0	0	0	0	0	0	0	0	0	0	0	0	0	0	0	0	0	0	0	0	0	0	0	0
NODE_94_length_82443_cov_14.0000_ID_37512	522	134	1870	438	458	1138	540	578	1138	1964	409	155	191	2144	463	0	197	545	356	263	532	557	133	0	505	0	836	0	294	103	400	619	187	860	1535	331	704	0	934	156	0	394	758	0	1948	0	7550	0	1045
NODE_9437_length_4729_cov_4.92662	0	0	0	0	0	0	0	0	0	0	0	0	0	0	0	0	0	0	0	0	0	0	0	0	0	0	0	0	0	0	0	18	0	0	9	0	0	50	0	0	0	0	0	0	44	0	0	0	0
NODE_9480_length_4828_cov_10.745	344	0	45	0	0	0	26	0	0	0	0	0	0	14	0	0	0	0	0	0	0	0	0	0	0	0	0	0	0	42	0	0	54	0	0	20	0	51	16	0	0	0	0	0	0	0	0	0	0
NODE_950_length_3961_cov_6.53303	0	0	22	0	0	0	0	0	0	38	0	0	0	0	0	0	0	0	0	0	0	0	0	0	0	0	0	0	0	0	0	0	0	0	0	0	0	0	0	0	0	0	0	0	0	0	0	0	0
NODE_9572_length_4292_cov_6.09535	0	0	0	0	0	0	0	0	0	30	0	0	0	0	0	0	0	0	0	0	9	0	0	12	0	0	0	0	0	0	0	0	0	0	0	54	0	0	0	0	0	79	0	0	72	0	0	0	0
NODE_96_length_87461_cov_95.2929	1898	12748	42616	6477	15229	2636	73053	26125	10661	0	1339	894	19581	4051	5662	6476	29958	7881	2415	0	4053	13589	6150	18062	58871	501	19747	22961	0	0	1058	2060	14184	13781	64530	3107	2824	34297	32211	0	0	21290	63167	0	13279	10597	19432	0	27451
NODE_9622_length_3108_cov_5.1677	0	0	0	0	0	0	0	0	0	0	0	0	0	0	0	17	0	71	43	0	0	0	12	0	0	0	8	0	0	0	38	14	0	6	106	0	62	0	0	0	27	0	0	0	0	0	0	0	0
NODE_9646_length_3207_cov_18.9710_ID_64156	0	0	0	0	0	0	0	0	0	0	0	0	0	5	0	0	0	0	0	0	0	9	0	0	0	0	0	0	0	0	0	0	6	0	0	0	0	0	12	0	0	0	0	0	5	0	0	0	0
NODE_966_length_10142_cov_128.773	0	0	0	0	0	0	0	0	0	0	0	0	0	0	0	0	0	0	0	0	0	0	0	0	0	0	0	0	0	0	0	0	382	0	0	0	0	0	0	0	0	0	0	0	0	0	0	0	0
NODE_966_length_40725_cov_8.21441	0	0	194	0	0	0	0	0	0	0	0	0	0	0	0	0	0	0	0	0	0	0	0	0	0	0	0	0	0	0	0	0	0	0	0	0	0	0	0	0	0	0	0	0	0	0	0	0	0
NODE_97_length_54556_cov_20.1218	176	128	1051	0	248	766	669	761	312	645	0	283	237	497	504	645	116	341	410	283	168	858	153	187	403	0	605	1163	175	218	746	129	181	132	1937	994	568	771	598	126	299	532	2061	2717	1632	363	1532	106	613
NODE_970_length_29470_cov_12.899	490	69	1458	1416	663	951	869	725	67	2242	104	1269	403	919	907	269	1329	121	1007	324	353	581	390	65	410	0	1580	1677	296	286	878	86	370	399	2618	765	561	605	774	470	398	926	666	2446	2190	674	0	408	814
NODE_971_length_18581_cov_11.5365	1291	0	0	0	0	0	0	0	0	0	0	0	0	0	11211	0	0	0	0	6385	0	0	0	0	0	0	0	0	0	0	0	0	0	2088	0	0	0	0	0	0	0	0	0	0	0	0	0	13487	0
NODE_972_length_16109_cov_11.9725_ID_54287	401	0	0	189	240	200	99	922	0	261	0	90	0	506	0	87	0	652	96	147	182	0	493	0	0	0	71	0	52	0	94	118	508	146	1192	304	403	74	0	0	229	605	112	0	0	0	0	0	249
NODE_98_length_122286_cov_130.995	0	0	0	0	0	0	0	0	0	0	0	0	0	573	0	0	0	0	8874	23959	92278	0	69272	0	0	37135	0	0	7472	0	0	0	0	138381	0	0	0	0	0	0	0	0	0	0	0	0	0	233899	0
NODE_9892_length_2645_cov_13.1803	9	0	0	0	0	579	10	0	44	0	0	0	0	0	0	0	0	0	0	0	37	0	5	0	0	0	0	0	0	0	0	8	0	0	0	60	0	0	0	8	0	0	0	0	0	0	0	0	0
NODE_99_length_160422_cov_13.9072	1380	246	2318	0	0	0	0	0	0	0	0	0	0	0	0	0	0	0	0	0	0	1260	0	0	0	0	0	0	0	0	643	0	0	0	0	866	0	0	0	0	0	0	0	0	0	0	0	219	0
[truncated: 37 more columns]
