# Supplementary material for: Metagenomic assembled plasmids of the human microbiome vary across disease cohorts
Source: Sci Rep. 2022 Jun 2;12:9212. doi: 10.1038/s41598-022-13313-y (PMC9163076; doi:10.1038/s41598-022-13313-y)
Supplement: Supplementary file 2 — Supplementary Information 2. [file 41598_2022_13313_MOESM2_ESM.zip › Supplementary_Data/input/Athlete_metadata.csv]

Sample	Factor
ERR1655206	Athlete
ERR1655207	Athlete
ERR1655208	Athlete
ERR1655209	Athlete
ERR1655210	Athlete
ERR1655211	Athlete
ERR1655212	Athlete
ERR1655213	Athlete
ERR1655214	Athlete
ERR1655215	Athlete
ERR1655216	Athlete
ERR1655217	Athlete
ERR1655218	Athlete
ERR1655219	Athlete
ERR1655220	Athlete
ERR1655221	Athlete
ERR1655222	Athlete
ERR1655223	Athlete
ERR1655224	Athlete
ERR1655225	Athlete
ERR1655226	Athlete
ERR1655227	Athlete
ERR1655228	Athlete
ERR1655229	Athlete
ERR1655230	Athlete
ERR1655231	Athlete
ERR1655232	Athlete
ERR1655233	Athlete
ERR1655234	Athlete
ERR1655235	Athlete
ERR1655236	Athlete
ERR1655237	Athlete
ERR1655238	Athlete
ERR1655239	Athlete
ERR1655240	Athlete
ERR1655241	Athlete
ERR1655242	Athlete
ERR1655243	Athlete
ERR1655244	Athlete
ERR1655245	Athlete
ERR1655246	HighBMI
ERR1655247	LowBMI
ERR1655248	LowBMI
ERR1655249	HighBMI
ERR1655250	LowBMI
ERR1655251	LowBMI
ERR1655252	HighBMI
ERR1655253	HighBMI
ERR1655254	LowBMI
ERR1655255	LowBMI
ERR1655256	HighBMI
ERR1655257	LowBMI
ERR1655258	HighBMI
ERR1655259	LowBMI
ERR1655260	LowBMI
ERR1655261	LowBMI
ERR1655262	HighBMI
ERR1655263	LowBMI
ERR1655264	LowBMI
ERR1655265	LowBMI
ERR1655266	HighBMI
ERR1655267	LowBMI
ERR1655268	HighBMI
ERR1655269	LowBMI
ERR1655270	LowBMI
ERR1655271	LowBMI
ERR1655272	LowBMI
ERR1655273	LowBMI
ERR1655274	LowBMI
ERR1655275	LowBMI
ERR1655276	LowBMI
ERR1655277	HighBMI
ERR1655278	HighBMI
ERR1655279	HighBMI
ERR1655280	HighBMI
ERR1655281	HighBMI
ERR1655282	HighBMI
ERR1655283	HighBMI
ERR1655284	HighBMI
ERR1655285	HighBMI
ERR1655286	HighBMI
ERR1655287	HighBMI
ERR1655288	HighBMI
ERR1655289	HighBMI
ERR1655290	HighBMI
ERR1655291	HighBMI
