# Supplementary material for: Metagenomic assembled plasmids of the human microbiome vary across disease cohorts
Source: Sci Rep. 2022 Jun 2;12:9212. doi: 10.1038/s41598-022-13313-y (PMC9163076; doi:10.1038/s41598-022-13313-y)
Supplement: Supplementary file 2 — Supplementary Information 2. [file 41598_2022_13313_MOESM2_ESM.zip › Supplementary_Data/input/blastn_catPlasmids_nt_e-10.txt]

NODE_1647_length_3089_cov_11.9736	HG796352.1	87.721	961	105	12	706	1661	1627	675	0.0	1109
NODE_1647_length_3089_cov_11.9736	HG796352.1	91.649	467	36	3	2625	3089	2890	2425	1.34e-179	643
NODE_1647_length_3089_cov_11.9736	HG796352.1	91.809	293	18	6	151	439	2153	1863	2.48e-107	403
NODE_1647_length_3089_cov_11.9736	HG796352.1	95.425	153	7	0	1	153	2479	2327	1.59e-59	244
NODE_1647_length_3089_cov_11.9736	HG796843.1	85.953	299	23	16	155	439	897	604	9.29e-77	302
NODE_1647_length_3089_cov_11.9736	HG796358.1	87.391	230	25	4	220	448	826	600	1.58e-64	261
NODE_1647_length_3089_cov_11.9736	LN852762.1	91.176	170	12	3	149	317	2822	2989	1.60e-54	228
NODE_1647_length_3089_cov_11.9736	LN852762.1	94.186	86	3	2	355	439	6	90	4.64e-25	130
NODE_14047_length_3235_cov_13.2843	FP929061.1	96.651	209	7	0	2585	2793	2239065	2239273	1.23e-90	348
NODE_14047_length_3235_cov_13.2843	FP929061.1	94.667	75	1	1	1	72	2987069	2987143	4.90e-20	113
NODE_14047_length_3235_cov_13.2843	FP929061.1	98.333	60	1	0	3176	3235	2987064	2987123	8.19e-18	106
NODE_14047_length_3235_cov_13.2843	LR699012.1	96.000	75	0	1	1	72	279222	279148	1.05e-21	119
NODE_14047_length_3235_cov_13.2843	LR699012.1	98.333	60	1	0	3176	3235	279227	279168	8.19e-18	106
NODE_1005_length_10467_cov_31.3134	MH587576.1	98.642	8617	99	17	53	8659	39160	30552	0.0	15248
NODE_1005_length_10467_cov_31.3134	MH587576.1	100.000	1830	0	0	1854	3683	26760	28589	0.0	3380
NODE_1005_length_10467_cov_31.3134	MH587576.1	95.238	63	3	0	783	845	37478	37416	1.24e-15	100
NODE_1005_length_10467_cov_31.3134	MH587576.1	92.063	63	5	0	1733	1795	38428	38366	2.69e-12	89.8
NODE_1005_length_10467_cov_31.3134	LS483301.1	98.608	8620	102	17	50	8659	1770759	1779370	0.0	15237
NODE_1005_length_10467_cov_31.3134	LS483301.1	100.000	1867	0	0	1819	3685	2672511	2674377	0.0	3448
NODE_1005_length_10467_cov_31.3134	LS483301.1	99.946	1869	1	0	1815	3683	44149	42281	0.0	3446
NODE_1005_length_10467_cov_31.3134	LS483301.1	99.840	1876	1	1	1819	3694	1485179	1487052	0.0	3446
NODE_1005_length_10467_cov_31.3134	LS483301.1	100.000	1865	0	0	1819	3683	1549332	1551196	0.0	3445
NODE_1005_length_10467_cov_31.3134	LS483301.1	100.000	1865	0	0	1819	3683	1962181	1960317	0.0	3445
NODE_1005_length_10467_cov_31.3134	LS483301.1	99.946	1865	1	0	1819	3683	1783197	1781333	0.0	3439
NODE_1005_length_10467_cov_31.3134	LS483301.1	95.238	63	3	0	783	845	1772444	1772506	1.24e-15	100
NODE_1005_length_10467_cov_31.3134	LS483301.1	92.063	63	5	0	1733	1795	1771494	1771556	2.69e-12	89.8
NODE_1005_length_10467_cov_31.3134	LS483316.1	98.596	8620	103	17	50	8659	1678127	1686738	0.0	15232
NODE_1005_length_10467_cov_31.3134	LS483316.1	99.946	1867	1	0	1819	3685	138347	136481	0.0	3443
NODE_1005_length_10467_cov_31.3134	LS483316.1	99.734	1878	5	0	1816	3693	1035048	1036925	0.0	3441
NODE_1005_length_10467_cov_31.3134	LS483316.1	99.946	1865	1	0	1819	3683	831352	833216	0.0	3439
NODE_1005_length_10467_cov_31.3134	LS483316.1	99.946	1865	1	0	1819	3683	862473	860609	0.0	3439
NODE_1005_length_10467_cov_31.3134	LS483316.1	99.946	1865	1	0	1819	3683	947398	949262	0.0	3439
NODE_1005_length_10467_cov_31.3134	LS483316.1	99.946	1865	1	0	1819	3683	1537305	1535441	0.0	3439
NODE_1005_length_10467_cov_31.3134	LS483316.1	99.946	1865	1	0	1819	3683	1690565	1688701	0.0	3439
NODE_1005_length_10467_cov_31.3134	LS483316.1	99.893	1868	2	0	1816	3683	1744902	1746769	0.0	3439
NODE_1005_length_10467_cov_31.3134	LS483316.1	99.946	1865	1	0	1819	3683	2154270	2156134	0.0	3439
NODE_1005_length_10467_cov_31.3134	LS483316.1	99.946	1865	1	0	1819	3683	2573208	2575072	0.0	3439
NODE_1005_length_10467_cov_31.3134	LS483316.1	99.946	1865	1	0	1819	3683	2771288	2769424	0.0	3439
NODE_1005_length_10467_cov_31.3134	LS483316.1	95.238	63	3	0	783	845	1679812	1679874	1.24e-15	100
NODE_1005_length_10467_cov_31.3134	LS483316.1	92.063	63	5	0	1733	1795	1678862	1678924	2.69e-12	89.8
NODE_1005_length_10467_cov_31.3134	CP033865.1	98.585	8620	101	20	50	8659	1179965	1188573	0.0	15223
NODE_1005_length_10467_cov_31.3134	CP033865.1	99.956	6841	1	2	1819	8659	301961	308799	0.0	12615
NODE_1005_length_10467_cov_31.3134	CP033865.1	96.759	3641	100	17	53	3683	314394	310762	0.0	6054
NODE_1005_length_10467_cov_31.3134	CP033865.1	99.946	1865	1	0	1819	3683	1192399	1190535	0.0	3439
NODE_1005_length_10467_cov_31.3134	CP033865.1	95.238	63	3	0	783	845	312712	312650	1.24e-15	100
NODE_1005_length_10467_cov_31.3134	CP033865.1	95.238	63	3	0	783	845	1181649	1181711	1.24e-15	100
NODE_1005_length_10467_cov_31.3134	CP033865.1	92.063	63	5	0	1733	1795	313662	313600	2.69e-12	89.8
NODE_1005_length_10467_cov_31.3134	CP033865.1	92.063	63	5	0	1733	1795	1180700	1180762	2.69e-12	89.8
NODE_1005_length_10467_cov_31.3134	LS483319.1	98.457	8620	100	19	53	8659	1426918	1418319	0.0	15151
NODE_1005_length_10467_cov_31.3134	LS483319.1	100.000	1865	0	0	1819	3683	771482	773346	0.0	3445
NODE_1005_length_10467_cov_31.3134	LS483319.1	100.000	1865	0	0	1819	3683	2701990	2700126	0.0	3445
NODE_1005_length_10467_cov_31.3134	LS483319.1	95.238	63	3	0	783	845	1425233	1425171	1.24e-15	100
NODE_1005_length_10467_cov_31.3134	LS483319.1	92.063	63	5	0	1733	1795	1426186	1426124	2.69e-12	89.8
NODE_1005_length_10467_cov_31.3134	CP022904.1	99.985	6846	1	0	1814	8659	2760720	2753875	0.0	12637
NODE_1005_length_10467_cov_31.3134	CP022904.1	100.000	1865	0	0	1819	3683	700092	701956	0.0	3445
NODE_1005_length_10467_cov_31.3134	CP022904.1	100.000	1865	0	0	1819	3683	732773	734637	0.0	3445
NODE_1005_length_10467_cov_31.3134	CP022904.1	100.000	1865	0	0	1819	3683	2063356	2061492	0.0	3445
NODE_1005_length_10467_cov_31.3134	CP022904.1	100.000	1865	0	0	1819	3683	2269703	2267839	0.0	3445
NODE_1005_length_10467_cov_31.3134	CP022904.1	100.000	1865	0	0	1819	3683	2750048	2751912	0.0	3445
NODE_1005_length_10467_cov_31.3134	CP022903.1	99.985	6846	1	0	1814	8659	2759968	2753123	0.0	12637
NODE_1005_length_10467_cov_31.3134	CP022903.1	100.000	1865	0	0	1819	3683	698760	700624	0.0	3445
NODE_1005_length_10467_cov_31.3134	CP022903.1	100.000	1865	0	0	1819	3683	731441	733305	0.0	3445
NODE_1005_length_10467_cov_31.3134	CP022903.1	100.000	1865	0	0	1819	3683	2063356	2061492	0.0	3445
NODE_1005_length_10467_cov_31.3134	CP022903.1	100.000	1865	0	0	1819	3683	2269703	2267839	0.0	3445
NODE_1005_length_10467_cov_31.3134	CP022903.1	100.000	1865	0	0	1819	3683	2749296	2751160	0.0	3445
NODE_1005_length_10467_cov_31.3134	CP022905.1	100.000	6841	0	0	1819	8659	2747906	2754746	0.0	12634
NODE_1005_length_10467_cov_31.3134	CP022905.1	99.947	1870	1	0	1814	3683	2758578	2756709	0.0	3448
NODE_1005_length_10467_cov_31.3134	CP022905.1	100.000	1865	0	0	1819	3683	582878	584742	0.0	3445
NODE_1005_length_10467_cov_31.3134	CP022905.1	100.000	1865	0	0	1819	3683	789225	791089	0.0	3445
NODE_1005_length_10467_cov_31.3134	CP022905.1	100.000	1865	0	0	1819	3683	2119695	2117831	0.0	3445
NODE_1005_length_10467_cov_31.3134	CP022905.1	100.000	1865	0	0	1819	3683	2152376	2150512	0.0	3445
NODE_1005_length_10467_cov_31.3134	CP022894.1	100.000	6841	0	0	1819	8659	2747877	2754717	0.0	12634
NODE_1005_length_10467_cov_31.3134	CP022894.1	99.947	1870	1	0	1814	3683	2758549	2756680	0.0	3448
NODE_1005_length_10467_cov_31.3134	CP022894.1	100.000	1865	0	0	1819	3683	582906	584770	0.0	3445
NODE_1005_length_10467_cov_31.3134	CP022894.1	100.000	1865	0	0	1819	3683	789253	791117	0.0	3445
NODE_1005_length_10467_cov_31.3134	CP022894.1	100.000	1865	0	0	1819	3683	2119667	2117803	0.0	3445
NODE_1005_length_10467_cov_31.3134	CP022894.1	100.000	1865	0	0	1819	3683	2152348	2150484	0.0	3445
NODE_1005_length_10467_cov_31.3134	CP022893.1	100.000	6841	0	0	1819	8659	2747877	2754717	0.0	12634
NODE_1005_length_10467_cov_31.3134	CP022893.1	99.947	1870	1	0	1814	3683	2758549	2756680	0.0	3448
NODE_1005_length_10467_cov_31.3134	CP022893.1	100.000	1865	0	0	1819	3683	789252	791116	0.0	3445
NODE_1005_length_10467_cov_31.3134	CP022893.1	100.000	1865	0	0	1819	3683	2119666	2117802	0.0	3445
NODE_1005_length_10467_cov_31.3134	CP022893.1	100.000	1865	0	0	1819	3683	2152347	2150483	0.0	3445
NODE_1005_length_10467_cov_31.3134	CP022893.1	99.946	1865	1	0	1819	3683	582905	584769	0.0	3439
NODE_1005_length_10467_cov_31.3134	CP010402.1	99.971	6846	2	0	1814	8659	60748	53903	0.0	12632
NODE_1005_length_10467_cov_31.3134	CP010402.1	99.946	1865	1	0	1819	3683	50076	51940	0.0	3439
NODE_1005_length_10467_cov_31.3134	LN831036.1	99.971	6846	2	0	1814	8659	60232	53387	0.0	12632
NODE_1005_length_10467_cov_31.3134	LN831036.1	99.946	1865	1	0	1819	3683	49560	51424	0.0	3439
NODE_1005_length_10467_cov_31.3134	KM281804.1	99.971	6846	2	0	1814	8659	27081	20236	0.0	12632
NODE_1005_length_10467_cov_31.3134	KM281804.1	99.946	1865	1	0	1819	3683	16409	18273	0.0	3439
NODE_1005_length_10467_cov_31.3134	CP032682.1	99.985	6842	1	0	1818	8659	2473201	2480042	0.0	12630
NODE_1005_length_10467_cov_31.3134	CP032682.1	100.000	1867	0	0	1817	3683	1330670	1332536	0.0	3448
NODE_1005_length_10467_cov_31.3134	CP032682.1	100.000	1839	0	0	1845	3683	1345951	1344113	0.0	3397
NODE_1005_length_10467_cov_31.3134	CP032682.1	99.423	1040	5	1	8649	9687	2482985	2484024	0.0	1886
NODE_1005_length_10467_cov_31.3134	CP032682.1	100.000	824	0	0	1819	2642	2482839	2482016	0.0	1522
NODE_1005_length_10467_cov_31.3134	CP032682.1	94.170	223	11	2	575	796	2484339	2484560	2.42e-87	339
NODE_1005_length_10467_cov_31.3134	CP032682.1	98.333	120	1	1	8649	8767	2484770	2484889	1.98e-48	209
NODE_1005_length_10467_cov_31.3134	CP032682.1	97.959	49	1	0	9678	9726	2484237	2484285	3.48e-11	86.1
NODE_1005_length_10467_cov_31.3134	CP016072.1	99.985	6842	0	1	1818	8659	2033221	2040061	0.0	12628
NODE_1005_length_10467_cov_31.3134	CP016072.1	100.000	824	0	0	1819	2642	2042858	2042035	0.0	1522
NODE_1005_length_10467_cov_31.3134	CP016072.1	99.167	120	0	1	8649	8767	2043004	2043123	4.25e-50	215
NODE_1005_length_10467_cov_31.3134	AP019372.1	100.000	6815	0	0	1845	8659	1814197	1821011	0.0	12586
NODE_1005_length_10467_cov_31.3134	AP019372.1	99.135	1040	5	2	8649	9687	1823954	1824990	0.0	1868
NODE_1005_length_10467_cov_31.3134	AP019372.1	100.000	824	0	0	1819	2642	1823808	1822985	0.0	1522
NODE_1005_length_10467_cov_31.3134	AP019372.1	93.773	273	16	1	575	846	1825295	1825567	1.82e-108	409
NODE_1005_length_10467_cov_31.3134	AP019372.1	99.167	120	0	1	8649	8767	1825750	1825869	4.25e-50	215
NODE_1005_length_10467_cov_31.3134	AP019372.1	97.959	49	1	0	9678	9726	1825191	1825239	3.48e-11	86.1
NODE_1005_length_10467_cov_31.3134	CP002478.1	100.000	6815	0	0	1845	8659	1838886	1845700	0.0	12586
NODE_1005_length_10467_cov_31.3134	CP002478.1	99.135	1040	5	2	8649	9687	1848643	1849679	0.0	1868
NODE_1005_length_10467_cov_31.3134	CP002478.1	100.000	824	0	0	1819	2642	1848497	1847674	0.0	1522
NODE_1005_length_10467_cov_31.3134	CP002478.1	93.773	273	16	1	575	846	1849984	1850256	1.82e-108	409
NODE_1005_length_10467_cov_31.3134	CP002478.1	99.167	120	0	1	8649	8767	1850439	1850558	4.25e-50	215
NODE_1005_length_10467_cov_31.3134	CP002478.1	97.959	49	1	0	9678	9726	1849880	1849928	3.48e-11	86.1
NODE_1005_length_10467_cov_31.3134	CP016073.1	99.985	6818	0	1	1842	8659	1920203	1927019	0.0	12584
NODE_1005_length_10467_cov_31.3134	CP016073.1	99.893	1877	2	0	1807	3683	800466	798590	0.0	3456
NODE_1005_length_10467_cov_31.3134	CP016073.1	99.327	1040	6	1	8649	9687	1929962	1931001	0.0	1881
NODE_1005_length_10467_cov_31.3134	CP016073.1	100.000	824	0	0	1819	2642	1929816	1928993	0.0	1522
NODE_1005_length_10467_cov_31.3134	CP016073.1	94.170	223	11	2	575	796	1931316	1931537	2.42e-87	339
NODE_1005_length_10467_cov_31.3134	CP016073.1	98.333	120	1	1	8649	8767	1931747	1931866	1.98e-48	209
NODE_1005_length_10467_cov_31.3134	CP016073.1	98.113	53	0	1	1818	1870	1918312	1918363	7.48e-13	91.6
NODE_1005_length_10467_cov_31.3134	CP016073.1	97.959	49	1	0	9678	9726	1931214	1931262	3.48e-11	86.1
NODE_1005_length_10467_cov_31.3134	CP012013.1	99.810	6846	1	1	1814	8659	414161	407328	0.0	12560
NODE_1005_length_10467_cov_31.3134	CP012013.1	99.946	1865	0	1	1819	3683	403502	405365	0.0	3437
NODE_1005_length_10467_cov_31.3134	CP012013.1	100.000	1798	0	0	1886	3683	813280	811483	0.0	3321
NODE_1005_length_10467_cov_31.3134	CP012013.1	100.000	1798	0	0	1886	3683	1623112	1624909	0.0	3321
NODE_1005_length_10467_cov_31.3134	CP012013.1	100.000	1798	0	0	1886	3683	1644511	1642714	0.0	3321
NODE_1005_length_10467_cov_31.3134	CP012013.1	100.000	1798	0	0	1886	3683	1858543	1860340	0.0	3321
NODE_1005_length_10467_cov_31.3134	CP012013.1	99.889	1805	0	2	1886	3690	2556421	2554619	0.0	3321
NODE_1005_length_10467_cov_31.3134	CP012013.1	100.000	1798	0	0	1886	3683	2689290	2687493	0.0	3321
NODE_1005_length_10467_cov_31.3134	CP012013.1	99.944	1798	0	1	1886	3683	270725	272521	0.0	3314
NODE_1005_length_10467_cov_31.3134	CP012013.1	99.944	1798	0	1	1886	3683	1270896	1269100	0.0	3314
NODE_1005_length_10467_cov_31.3134	CP012013.1	99.944	1798	0	1	1886	3683	1840238	1842034	0.0	3314
NODE_1005_length_10467_cov_31.3134	CP009681.1	99.810	6846	1	1	1814	8659	2188441	2195274	0.0	12560
NODE_1005_length_10467_cov_31.3134	CP009681.1	100.000	1865	0	0	1819	3683	273722	271858	0.0	3445
NODE_1005_length_10467_cov_31.3134	CP009681.1	100.000	1865	0	0	1819	3683	420137	418273	0.0	3445
NODE_1005_length_10467_cov_31.3134	CP009681.1	100.000	1865	0	0	1819	3683	2309902	2308038	0.0	3445
NODE_1005_length_10467_cov_31.3134	CP009681.1	100.000	1865	0	0	1819	3683	2637405	2639269	0.0	3445
NODE_1005_length_10467_cov_31.3134	CP009681.1	99.839	1868	0	3	1819	3683	2199104	2197237	0.0	3430
NODE_1005_length_10467_cov_31.3134	CP009681.1	100.000	1798	0	0	1886	3683	1789132	1790929	0.0	3321
NODE_1005_length_10467_cov_31.3134	CP009681.1	99.834	1806	0	3	1886	3690	2603797	2601994	0.0	3315
NODE_1005_length_10467_cov_31.3134	CP012012.1	99.796	6847	1	2	1814	8659	413323	406489	0.0	12554
NODE_1005_length_10467_cov_31.3134	CP012012.1	100.000	1865	0	0	1819	3683	402662	404526	0.0	3445
NODE_1005_length_10467_cov_31.3134	CP012012.1	99.889	1805	0	2	1886	3690	2536187	2534385	0.0	3321
NODE_1005_length_10467_cov_31.3134	CP012012.1	99.944	1798	1	0	1886	3683	813878	812081	0.0	3315
NODE_1005_length_10467_cov_31.3134	CP012018.1	99.796	6846	1	2	1814	8659	413111	406279	0.0	12552
NODE_1005_length_10467_cov_31.3134	CP012018.1	99.946	1865	0	1	1819	3683	402453	404316	0.0	3437
NODE_1005_length_10467_cov_31.3134	CP012018.1	100.000	1798	0	0	1886	3683	813604	811807	0.0	3321
NODE_1005_length_10467_cov_31.3134	CP012018.1	99.889	1805	0	2	1886	3690	2547447	2545645	0.0	3321
NODE_1005_length_10467_cov_31.3134	CP012015.1	99.796	6846	1	2	1814	8659	413118	406286	0.0	12552
NODE_1005_length_10467_cov_31.3134	CP012015.1	100.000	1865	0	0	1819	3683	402459	404323	0.0	3445
NODE_1005_length_10467_cov_31.3134	CP012015.1	100.000	1798	0	0	1886	3683	814012	812215	0.0	3321
NODE_1005_length_10467_cov_31.3134	CP012015.1	99.779	1806	0	4	1886	3690	2548259	2546457	0.0	3310
NODE_1005_length_10467_cov_31.3134	CP012011.1	99.796	6846	1	2	1814	8659	459161	452329	0.0	12552
NODE_1005_length_10467_cov_31.3134	CP012011.1	100.000	1865	0	0	1819	3683	273772	271908	0.0	3445
NODE_1005_length_10467_cov_31.3134	CP012011.1	100.000	1865	0	0	1819	3683	448502	450366	0.0	3445
NODE_1005_length_10467_cov_31.3134	CP012011.1	100.000	1865	0	0	1819	3683	2310403	2308539	0.0	3445
NODE_1005_length_10467_cov_31.3134	CP012011.1	99.787	1878	1	3	1808	3683	603732	605608	0.0	3443
NODE_1005_length_10467_cov_31.3134	CP012011.1	99.946	1866	0	1	1819	3683	2227908	2229773	0.0	3439
NODE_1005_length_10467_cov_31.3134	CP012011.1	99.946	1866	0	1	1819	3683	2637727	2639592	0.0	3439
NODE_1005_length_10467_cov_31.3134	CP012011.1	100.000	1798	0	0	1886	3683	858981	857184	0.0	3321
NODE_1005_length_10467_cov_31.3134	CP012011.1	99.889	1805	0	2	1886	3690	2604103	2602301	0.0	3321
NODE_1005_length_10467_cov_31.3134	CP005288.1	99.810	6841	1	1	1819	8659	402694	409522	0.0	12550
NODE_1005_length_10467_cov_31.3134	CP005288.1	99.893	1870	1	1	1814	3683	413353	411485	0.0	3441
NODE_1005_length_10467_cov_31.3134	CP005288.1	100.000	1798	0	0	1886	3683	811995	810198	0.0	3321
NODE_1005_length_10467_cov_31.3134	CP005288.1	99.889	1805	0	2	1886	3690	2541251	2539449	0.0	3321
NODE_1005_length_10467_cov_31.3134	CP005288.1	99.944	1798	0	1	1886	3683	829730	831526	0.0	3314
NODE_1005_length_10467_cov_31.3134	CP003194.1	99.771	6553	2	2	1814	8365	72329	65789	0.0	12006
NODE_1005_length_10467_cov_31.3134	KX077897.1	99.950	6028	3	0	3660	9687	51202	57229	0.0	11116
NODE_1005_length_10467_cov_31.3134	CP024050.1	99.934	6028	4	0	3660	9687	640837	646864	0.0	11110
NODE_1005_length_10467_cov_31.3134	KX077898.1	99.934	6028	4	0	3660	9687	51198	57225	0.0	11110
NODE_1005_length_10467_cov_31.3134	CP003922.1	99.934	6028	4	0	3660	9687	710323	716350	0.0	11110
NODE_1005_length_10467_cov_31.3134	CP002465.1	99.934	6028	4	0	3660	9687	706315	712342	0.0	11110
NODE_1005_length_10467_cov_31.3134	KT336321.1	99.950	6016	3	0	3660	9675	51623	57638	0.0	11093
NODE_1005_length_10467_cov_31.3134	FN997652.1	99.884	6028	6	1	3660	9687	55554	61580	0.0	11092
NODE_1005_length_10467_cov_31.3134	LR135186.1	99.981	5251	1	0	3409	8659	153068	158318	0.0	9692
NODE_1005_length_10467_cov_31.3134	LR135186.1	99.423	1040	5	1	8649	9687	161261	162300	0.0	1886
NODE_1005_length_10467_cov_31.3134	LR135186.1	100.000	824	0	0	1819	2642	161115	160292	0.0	1522
NODE_1005_length_10467_cov_31.3134	LR135186.1	93.773	273	16	1	575	846	162599	162871	1.82e-108	409
NODE_1005_length_10467_cov_31.3134	LR135186.1	99.167	120	0	1	8649	8767	163054	163173	4.25e-50	215
NODE_1005_length_10467_cov_31.3134	LR135186.1	97.959	49	1	0	9678	9726	162501	162549	3.48e-11	86.1
NODE_1005_length_10467_cov_31.3134	KY400496.1	99.980	5124	1	0	3660	8783	54727	59850	0.0	9457
NODE_1005_length_10467_cov_31.3134	KY400496.1	99.529	850	4	0	8838	9687	59848	60697	0.0	1548
NODE_1005_length_10467_cov_31.3134	CP015626.1	99.960	4980	1	1	3680	8659	1823341	1828319	0.0	9184
NODE_1005_length_10467_cov_31.3134	CP015626.1	99.327	1040	6	1	8649	9687	1831138	1832177	0.0	1881
NODE_1005_length_10467_cov_31.3134	CP015626.1	99.859	709	1	0	1818	2526	1822632	1823340	0.0	1304
NODE_1005_length_10467_cov_31.3134	CP015626.1	100.000	454	0	0	3230	3683	2010997	2011450	0.0	839
NODE_1005_length_10467_cov_31.3134	CP015626.1	94.400	500	22	6	2147	2642	1830790	1830293	0.0	795
NODE_1005_length_10467_cov_31.3134	CP015626.1	99.242	264	1	1	1811	2074	2010734	2010996	1.77e-128	475
NODE_1005_length_10467_cov_31.3134	CP015626.1	100.000	196	0	0	1819	2014	1830992	1830797	1.44e-94	363
NODE_1005_length_10467_cov_31.3134	CP015626.1	94.170	223	11	2	575	796	1832492	1832713	2.42e-87	339
NODE_1005_length_10467_cov_31.3134	CP015626.1	98.333	120	1	1	8649	8767	1832923	1833042	1.98e-48	209
NODE_1005_length_10467_cov_31.3134	CP015626.1	97.959	49	1	0	9678	9726	1832390	1832438	3.48e-11	86.1
NODE_1005_length_10467_cov_31.3134	CP045695.1	100.000	4894	0	0	3766	8659	638230	643123	0.0	9038
NODE_1005_length_10467_cov_31.3134	AP019309.1	99.895	4743	3	1	3919	8659	1526907	1522165	0.0	8730
NODE_1005_length_10467_cov_31.3134	AP019309.1	99.755	817	2	0	8871	9687	752191	751375	0.0	1498
NODE_1005_length_10467_cov_31.3134	CP035499.1	98.634	4905	61	5	3758	8659	3057652	3052751	0.0	8682
NODE_1005_length_10467_cov_31.3134	CP045224.1	98.634	4905	61	5	3758	8659	3550965	3546064	0.0	8682
NODE_1005_length_10467_cov_31.3134	CP041995.1	98.634	4905	61	5	3758	8659	1468054	1472955	0.0	8682
NODE_1005_length_10467_cov_31.3134	CP041995.1	89.758	869	87	2	7792	8659	1482379	1483246	0.0	1110
NODE_1005_length_10467_cov_31.3134	MG812141.1	98.634	4905	61	5	3758	8659	45784	40883	0.0	8682
NODE_1005_length_10467_cov_31.3134	MG812141.1	89.758	869	87	2	7792	8659	31459	30592	0.0	1110
NODE_1005_length_10467_cov_31.3134	CP012325.1	98.634	4905	61	5	3758	8659	535280	540181	0.0	8682
NODE_1005_length_10467_cov_31.3134	CP012325.1	99.628	1075	4	0	8652	9726	1982788	1981714	0.0	1964
NODE_1005_length_10467_cov_31.3134	CP012325.1	97.439	937	24	0	882	1818	1983896	1982960	0.0	1598
NODE_1005_length_10467_cov_31.3134	CP012325.1	99.873	785	1	0	100	884	1981238	1980454	0.0	1445
NODE_1005_length_10467_cov_31.3134	CP012325.1	95.238	63	3	0	1733	1795	1980555	1980493	1.24e-15	100
NODE_1005_length_10467_cov_31.3134	CP012325.1	93.651	63	4	0	783	845	1983045	1982983	5.78e-14	95.3
NODE_1005_length_10467_cov_31.3134	CP029804.1	98.634	4905	61	5	3758	8659	1376732	1381633	0.0	8682
NODE_1005_length_10467_cov_31.3134	CP029804.1	89.758	869	87	2	7792	8659	1391057	1391924	0.0	1110
NODE_1005_length_10467_cov_31.3134	MF405337.1	98.634	4905	61	5	3758	8659	7326	12227	0.0	8682
NODE_1005_length_10467_cov_31.3134	MF405337.1	89.758	869	87	2	7792	8659	21651	22518	0.0	1110
NODE_1005_length_10467_cov_31.3134	CP014861.1	98.634	4905	61	5	3758	8659	556009	551108	0.0	8682
NODE_1005_length_10467_cov_31.3134	CP014861.1	89.758	869	87	2	7792	8659	541684	540817	0.0	1110
NODE_1005_length_10467_cov_31.3134	KP339868.1	98.634	4905	61	5	3758	8659	17509	12608	0.0	8682
NODE_1005_length_10467_cov_31.3134	KP339868.1	89.758	869	87	2	7792	8659	3184	2317	0.0	1110
NODE_1005_length_10467_cov_31.3134	CP046027.1	98.328	4905	64	6	3758	8659	1888814	1883925	0.0	8588
NODE_1005_length_10467_cov_31.3134	CP030542.1	99.978	4515	0	1	3852	8365	59741	55227	0.0	8331
NODE_1005_length_10467_cov_31.3134	CP030529.1	99.978	4515	0	1	3852	8365	62006	57492	0.0	8331
NODE_1005_length_10467_cov_31.3134	CP030464.1	99.978	4515	0	1	3852	8365	59772	55258	0.0	8331
NODE_1005_length_10467_cov_31.3134	CP030390.1	99.978	4515	0	1	3852	8365	46491	51005	0.0	8331
NODE_1005_length_10467_cov_31.3134	CP030702.1	99.978	4515	0	1	3852	8365	55469	50955	0.0	8331
NODE_1005_length_10467_cov_31.3134	CP030607.1	99.708	4452	0	2	3915	8365	5173	734	0.0	8137
NODE_1005_length_10467_cov_31.3134	CP030605.1	99.641	4461	3	2	3906	8365	2698543	2702991	0.0	8137
NODE_1005_length_10467_cov_31.3134	CP030575.1	99.641	4461	3	2	3906	8365	2650031	2654479	0.0	8137
NODE_1005_length_10467_cov_31.3134	CP030585.1	99.708	4452	0	2	3915	8365	2644442	2640003	0.0	8137
NODE_1005_length_10467_cov_31.3134	CP030520.1	99.641	4461	3	2	3906	8365	2707622	2712070	0.0	8137
NODE_1005_length_10467_cov_31.3134	CP030534.1	99.641	4461	3	2	3906	8365	2622934	2627382	0.0	8137
NODE_1005_length_10467_cov_31.3134	CP030545.1	99.641	4461	3	2	3906	8365	2586975	2591423	0.0	8137
NODE_1005_length_10467_cov_31.3134	CP030475.1	99.641	4461	3	2	3906	8365	2730995	2735443	0.0	8137
NODE_1005_length_10467_cov_31.3134	CP030393.1	99.641	4461	3	2	3906	8365	2755122	2759570	0.0	8137
NODE_1005_length_10467_cov_31.3134	CP030518.1	99.619	4461	3	3	3906	8365	2650774	2655221	0.0	8131
NODE_1005_length_10467_cov_31.3134	CP030396.1	99.619	4461	3	3	3906	8365	2706886	2711333	0.0	8131
NODE_1005_length_10467_cov_31.3134	LR135483.1	99.548	4426	4	8	5278	9687	134599	139024	0.0	8048
NODE_1005_length_10467_cov_31.3134	LR135483.1	89.758	869	87	2	7792	8659	148114	148981	0.0	1110
NODE_1005_length_10467_cov_31.3134	LR135483.1	89.758	869	87	2	7792	8659	158782	159649	0.0	1110
NODE_1005_length_10467_cov_31.3134	LR135483.1	94.361	266	14	1	575	839	139327	139592	6.54e-108	407
NODE_1005_length_10467_cov_31.3134	LR135483.1	98.333	120	1	1	8649	8767	139768	139887	1.98e-48	209
NODE_1005_length_10467_cov_31.3134	LR135483.1	97.959	49	1	0	9678	9726	139225	139273	3.48e-11	86.1
NODE_1005_length_10467_cov_31.3134	MK211810.1	100.000	4257	0	0	4403	8659	31945	36201	0.0	7862
NODE_1005_length_10467_cov_31.3134	MK211810.1	94.529	1773	80	16	50	1813	27704	29468	0.0	2721
NODE_1005_length_10467_cov_31.3134	MK211810.1	99.327	1040	6	1	8649	9687	29676	30715	0.0	1881
NODE_1005_length_10467_cov_31.3134	MK211810.1	100.000	58	0	0	1761	1818	29451	29508	7.43e-18	108
NODE_1005_length_10467_cov_31.3134	MK211810.1	95.238	63	3	0	1733	1795	28438	28500	1.24e-15	100
NODE_1005_length_10467_cov_31.3134	MK211810.1	95.238	63	3	0	783	845	29388	29450	1.24e-15	100
NODE_1005_length_10467_cov_31.3134	MK211810.1	97.959	49	1	0	9678	9726	30916	30964	3.48e-11	86.1
NODE_1005_length_10467_cov_31.3134	MK211781.1	99.976	4126	0	1	4403	8527	5569	9694	0.0	7613
NODE_1005_length_10467_cov_31.3134	MK211781.1	94.544	1778	80	16	50	1818	1442	3211	0.0	2730
NODE_1005_length_10467_cov_31.3134	MK211781.1	99.327	1040	6	1	8649	9687	3379	4418	0.0	1881
NODE_1005_length_10467_cov_31.3134	MK211781.1	95.238	63	3	0	1733	1795	2176	2238	1.24e-15	100
NODE_1005_length_10467_cov_31.3134	MK211781.1	95.238	63	3	0	783	845	3126	3188	1.24e-15	100
NODE_1005_length_10467_cov_31.3134	MK211781.1	97.959	49	1	0	9678	9726	4619	4667	3.48e-11	86.1
NODE_1005_length_10467_cov_31.3134	MK211780.1	99.976	4126	0	1	4403	8527	5569	9694	0.0	7613
NODE_1005_length_10467_cov_31.3134	MK211780.1	94.544	1778	80	16	50	1818	1442	3211	0.0	2730
NODE_1005_length_10467_cov_31.3134	MK211780.1	99.327	1040	6	1	8649	9687	3379	4418	0.0	1881
NODE_1005_length_10467_cov_31.3134	MK211780.1	95.238	63	3	0	1733	1795	2176	2238	1.24e-15	100
NODE_1005_length_10467_cov_31.3134	MK211780.1	95.238	63	3	0	783	845	3126	3188	1.24e-15	100
NODE_1005_length_10467_cov_31.3134	MK211780.1	97.959	49	1	0	9678	9726	4619	4667	3.48e-11	86.1
NODE_1005_length_10467_cov_31.3134	MK211779.1	99.976	4126	0	1	4403	8527	5569	9694	0.0	7613
NODE_1005_length_10467_cov_31.3134	MK211779.1	94.544	1778	80	16	50	1818	1442	3211	0.0	2730
NODE_1005_length_10467_cov_31.3134	MK211779.1	99.327	1040	6	1	8649	9687	3379	4418	0.0	1881
NODE_1005_length_10467_cov_31.3134	MK211779.1	95.238	63	3	0	1733	1795	2176	2238	1.24e-15	100
NODE_1005_length_10467_cov_31.3134	MK211779.1	95.238	63	3	0	783	845	3126	3188	1.24e-15	100
NODE_1005_length_10467_cov_31.3134	MK211779.1	97.959	49	1	0	9678	9726	4619	4667	3.48e-11	86.1
NODE_1005_length_10467_cov_31.3134	CP032700.1	99.926	4061	3	0	4599	8659	780833	776773	0.0	7483
NODE_1005_length_10467_cov_31.3134	MG957432.1	100.000	3953	0	0	4707	8659	15595	11643	0.0	7300
NODE_1005_length_10467_cov_31.3134	MG957432.1	95.150	1897	90	2	7792	9687	2219	324	0.0	2992
NODE_1005_length_10467_cov_31.3134	MG957432.1	97.959	49	1	0	9678	9726	123	75	3.48e-11	86.1
NODE_1005_length_10467_cov_31.3134	CP035743.1	99.975	3946	1	0	1816	5761	1009204	1013149	0.0	7282
NODE_1005_length_10467_cov_31.3134	CP035743.1	99.958	2361	0	1	6299	8659	1013149	1015508	0.0	4353
NODE_1005_length_10467_cov_31.3134	CP035743.1	99.839	1868	2	1	1816	3683	661801	663667	0.0	3432
NODE_1005_length_10467_cov_31.3134	CP035743.1	100.000	825	0	0	1818	2642	1018306	1017482	0.0	1524
NODE_1005_length_10467_cov_31.3134	CP035743.1	99.167	120	0	1	8649	8767	1009061	1008942	4.25e-50	215
NODE_1005_length_10467_cov_31.3134	LS483462.1	99.975	3926	1	0	4734	8659	1376288	1380213	0.0	7245
NODE_1005_length_10467_cov_31.3134	LS483462.1	99.529	850	4	0	8838	9687	1382463	1383312	0.0	1548
NODE_1005_length_10467_cov_31.3134	LS483462.1	97.959	49	1	0	9678	9726	1383513	1383561	3.48e-11	86.1
NODE_1005_length_10467_cov_31.3134	CP011830.1	99.974	3913	1	0	4747	8659	48	3960	0.0	7221
NODE_1005_length_10467_cov_31.3134	CP011830.1	99.615	1040	3	1	8649	9687	6903	7942	0.0	1897
NODE_1005_length_10467_cov_31.3134	CP011830.1	100.000	824	0	0	1819	2642	6757	5934	0.0	1522
NODE_1005_length_10467_cov_31.3134	CP011830.1	93.773	273	16	1	575	846	8247	8519	1.82e-108	409
NODE_1005_length_10467_cov_31.3134	CP011830.1	99.167	120	0	1	8649	8767	8702	8821	4.25e-50	215
NODE_1005_length_10467_cov_31.3134	CP011830.1	97.959	49	1	0	9678	9726	8143	8191	3.48e-11	86.1
NODE_1005_length_10467_cov_31.3134	CP025043.1	99.973	3744	0	1	3765	7508	1423161	1426903	0.0	6907
NODE_1005_length_10467_cov_31.3134	CP025043.1	98.191	1769	32	0	50	1818	1258190	1259958	0.0	3090
NODE_1005_length_10467_cov_31.3134	CP025043.1	99.324	1036	7	0	8652	9687	1260130	1261165	0.0	1875
NODE_1005_length_10467_cov_31.3134	CP025043.1	93.096	869	58	2	7792	8659	1429342	1430209	0.0	1271
NODE_1005_length_10467_cov_31.3134	CP025043.1	95.238	63	3	0	1733	1795	1258923	1258985	1.24e-15	100
NODE_1005_length_10467_cov_31.3134	CP025043.1	93.651	63	4	0	783	845	1259873	1259935	5.78e-14	95.3
NODE_1005_length_10467_cov_31.3134	CP025043.1	97.959	49	1	0	9678	9726	1261378	1261426	3.48e-11	86.1
NODE_1005_length_10467_cov_31.3134	FN568063.1	98.173	3887	63	7	4776	8659	1759103	1762984	0.0	6778
NODE_1005_length_10467_cov_31.3134	FN568063.1	99.903	1029	1	0	3758	4786	1756174	1757202	0.0	1895
NODE_1005_length_10467_cov_31.3134	CP003585.1	100.000	3595	0	0	5065	8659	39606	43200	0.0	6639
NODE_1005_length_10467_cov_31.3134	CP003585.1	100.000	1859	0	0	5742	7600	64389	66247	0.0	3434
NODE_1005_length_10467_cov_31.3134	CP003585.1	99.423	1040	5	1	8649	9687	46143	47182	0.0	1886
NODE_1005_length_10467_cov_31.3134	CP003585.1	100.000	824	0	0	1819	2642	45997	45174	0.0	1522
NODE_1005_length_10467_cov_31.3134	CP003585.1	100.000	460	0	0	7601	8060	1	460	0.0	850
NODE_1005_length_10467_cov_31.3134	CP003585.1	93.773	273	16	1	575	846	47487	47759	1.82e-108	409
NODE_1005_length_10467_cov_31.3134	CP003585.1	97.959	49	1	0	9678	9726	47383	47431	3.48e-11	86.1
NODE_1005_length_10467_cov_31.3134	LR027874.1	99.917	3594	0	3	4774	8365	2170127	2173719	0.0	6617
NODE_1005_length_10467_cov_31.3134	LR027874.1	100.000	577	0	0	4212	4788	2164992	2165568	0.0	1066
NODE_1005_length_10467_cov_31.3134	LR130515.1	99.917	3594	0	3	4774	8365	2217767	2221359	0.0	6617
NODE_1005_length_10467_cov_31.3134	LR130515.1	100.000	577	0	0	4212	4788	2212621	2213197	0.0	1066
NODE_1005_length_10467_cov_31.3134	CP023560.1	99.917	3594	0	3	4774	8365	1811729	1815321	0.0	6617
NODE_1005_length_10467_cov_31.3134	CP023560.1	100.000	577	0	0	4212	4788	1806585	1807161	0.0	1066
NODE_1005_length_10467_cov_31.3134	LC036194.1	99.889	3594	0	4	4774	8365	35955	39546	0.0	6612
NODE_1005_length_10467_cov_31.3134	LC036194.1	99.463	559	2	1	4212	4769	35324	35882	0.0	1014
NODE_1005_length_10467_cov_31.3134	CP007447.1	99.889	3594	1	3	4774	8365	2222877	2226469	0.0	6612
NODE_1005_length_10467_cov_31.3134	CP030496.1	100.000	3542	0	0	3852	7393	57648	54107	0.0	6541
NODE_1005_length_10467_cov_31.3134	CP030496.1	98.979	979	0	2	7388	8365	47561	46592	0.0	1744
NODE_1005_length_10467_cov_31.3134	LR135181.1	99.915	3529	3	0	5131	8659	2003487	2007015	0.0	6501
NODE_1005_length_10467_cov_31.3134	LR135181.1	99.423	1040	5	1	8649	9687	2009958	2010997	0.0	1886
NODE_1005_length_10467_cov_31.3134	LR135181.1	100.000	824	0	0	1819	2642	2009812	2008989	0.0	1522
NODE_1005_length_10467_cov_31.3134	LR135181.1	93.773	273	16	1	575	846	2011302	2011574	1.82e-108	409
NODE_1005_length_10467_cov_31.3134	LR135181.1	99.167	120	0	1	8649	8767	2011757	2011876	4.25e-50	215
NODE_1005_length_10467_cov_31.3134	LR135181.1	97.959	49	1	0	9678	9726	2011198	2011246	3.48e-11	86.1
NODE_1005_length_10467_cov_31.3134	CP028836.1	99.829	3515	6	0	6173	9687	38979	42493	0.0	6458
NODE_1005_length_10467_cov_31.3134	CP028836.1	94.544	1778	80	16	50	1818	46082	47851	0.0	2730
NODE_1005_length_10467_cov_31.3134	CP028836.1	99.423	1040	5	1	8649	9687	48019	49058	0.0	1886
NODE_1005_length_10467_cov_31.3134	CP028836.1	99.457	920	5	0	8768	9687	37448	38367	0.0	1672
NODE_1005_length_10467_cov_31.3134	CP028836.1	95.238	63	3	0	1733	1795	46816	46878	1.24e-15	100
NODE_1005_length_10467_cov_31.3134	CP028836.1	95.238	63	3	0	783	845	47766	47828	1.24e-15	100
NODE_1005_length_10467_cov_31.3134	CP028836.1	97.959	49	1	0	9678	9726	38568	38616	3.48e-11	86.1
NODE_1005_length_10467_cov_31.3134	CP028836.1	97.959	49	1	0	9678	9726	42694	42742	3.48e-11	86.1
NODE_1005_length_10467_cov_31.3134	CP028836.1	97.959	49	1	0	9678	9726	49259	49307	3.48e-11	86.1
NODE_1005_length_10467_cov_31.3134	CP046305.1	99.971	3480	0	1	4887	8365	24531	21052	0.0	6420
NODE_1005_length_10467_cov_31.3134	AF299292.1	100.000	3448	0	0	5212	8659	7680	4233	0.0	6368
NODE_1005_length_10467_cov_31.3134	AF299292.1	99.423	1040	5	1	8649	9687	1290	251	0.0	1886
NODE_1005_length_10467_cov_31.3134	AF299292.1	99.758	827	2	0	1816	2642	1433	2259	0.0	1517
NODE_1005_length_10467_cov_31.3134	CP044276.1	100.000	3337	0	0	5323	8659	33721	30385	0.0	6163
NODE_1005_length_10467_cov_31.3134	CP044276.1	93.634	1775	96	16	53	1818	35582	33816	0.0	2636
NODE_1005_length_10467_cov_31.3134	CP044276.1	99.635	823	3	0	8865	9687	36439	37261	0.0	1504
NODE_1005_length_10467_cov_31.3134	CP044276.1	95.238	63	3	0	783	845	33901	33839	1.24e-15	100
NODE_1005_length_10467_cov_31.3134	CP044276.1	92.063	63	5	0	1733	1795	34851	34789	2.69e-12	89.8
NODE_1005_length_10467_cov_31.3134	CP044276.1	97.959	49	1	0	9678	9726	37462	37510	3.48e-11	86.1
NODE_1005_length_10467_cov_31.3134	MK775653.1	100.000	3337	0	0	5323	8659	13592	16928	0.0	6163
NODE_1005_length_10467_cov_31.3134	MK775653.1	93.588	1778	97	16	50	1818	11774	13543	0.0	2636
NODE_1005_length_10467_cov_31.3134	MK775653.1	99.757	822	2	0	8866	9687	10762	9941	0.0	1507
NODE_1005_length_10467_cov_31.3134	MK775653.1	93.773	273	16	1	575	846	9636	9364	1.82e-108	409
NODE_1005_length_10467_cov_31.3134	MK775653.1	98.673	226	2	1	8649	8873	21463	21688	1.09e-105	399
NODE_1005_length_10467_cov_31.3134	MK775653.1	100.000	207	0	0	1500	1706	19645	19851	1.10e-100	383
NODE_1005_length_10467_cov_31.3134	MK775653.1	100.000	120	0	0	1699	1818	21176	21295	2.54e-52	222
NODE_1005_length_10467_cov_31.3134	MK775653.1	99.167	120	0	1	8649	8767	9181	9062	4.25e-50	215
NODE_1005_length_10467_cov_31.3134	MK775653.1	95.238	63	3	0	783	845	13458	13520	1.24e-15	100
NODE_1005_length_10467_cov_31.3134	MK775653.1	95.238	63	3	0	783	845	21210	21272	1.24e-15	100
NODE_1005_length_10467_cov_31.3134	MK775653.1	92.063	63	5	0	1733	1795	12508	12570	2.69e-12	89.8
NODE_1005_length_10467_cov_31.3134	MK775653.1	97.959	49	1	0	9678	9726	9740	9692	3.48e-11	86.1
NODE_1005_length_10467_cov_31.3134	LR135403.1	100.000	3337	0	0	5323	8659	55218	58554	0.0	6163
NODE_1005_length_10467_cov_31.3134	LR135403.1	93.588	1778	97	16	50	1818	53354	55123	0.0	2636
NODE_1005_length_10467_cov_31.3134	LR135403.1	99.635	823	3	0	8865	9687	52500	51678	0.0	1504
NODE_1005_length_10467_cov_31.3134	LR135403.1	95.238	63	3	0	783	845	55038	55100	1.24e-15	100
NODE_1005_length_10467_cov_31.3134	LR135403.1	92.063	63	5	0	1733	1795	54088	54150	2.69e-12	89.8
NODE_1005_length_10467_cov_31.3134	LR135403.1	97.959	49	1	0	9678	9726	51477	51429	3.48e-11	86.1
NODE_1005_length_10467_cov_31.3134	LR135396.1	100.000	3337	0	0	5323	8659	36531	39867	0.0	6163
NODE_1005_length_10467_cov_31.3134	LR135396.1	93.588	1778	97	16	50	1818	34667	36436	0.0	2636
NODE_1005_length_10467_cov_31.3134	LR135396.1	99.635	823	3	0	8865	9687	33813	32991	0.0	1504
NODE_1005_length_10467_cov_31.3134	LR135396.1	95.238	63	3	0	783	845	36351	36413	1.24e-15	100
NODE_1005_length_10467_cov_31.3134	LR135396.1	92.063	63	5	0	1733	1795	35401	35463	2.69e-12	89.8
NODE_1005_length_10467_cov_31.3134	LR135396.1	97.959	49	1	0	9678	9726	32790	32742	3.48e-11	86.1
NODE_1005_length_10467_cov_31.3134	LR135387.1	100.000	3337	0	0	5323	8659	9617	12953	0.0	6163
NODE_1005_length_10467_cov_31.3134	LR135387.1	93.588	1778	97	16	50	1818	7753	9522	0.0	2636
NODE_1005_length_10467_cov_31.3134	LR135387.1	99.635	823	3	0	8865	9687	6899	6077	0.0	1504
NODE_1005_length_10467_cov_31.3134	LR135387.1	95.238	63	3	0	783	845	9437	9499	1.24e-15	100
NODE_1005_length_10467_cov_31.3134	LR135387.1	92.063	63	5	0	1733	1795	8487	8549	2.69e-12	89.8
NODE_1005_length_10467_cov_31.3134	LR135387.1	97.959	49	1	0	9678	9726	5876	5828	3.48e-11	86.1
NODE_1005_length_10467_cov_31.3134	LR135366.1	100.000	3337	0	0	5323	8659	1119	4455	0.0	6163
NODE_1005_length_10467_cov_31.3134	LR135366.1	93.588	1778	97	16	50	1818	29703	31472	0.0	2636
NODE_1005_length_10467_cov_31.3134	LR135366.1	99.635	823	3	0	8865	9687	28849	28027	0.0	1504
NODE_1005_length_10467_cov_31.3134	LR135366.1	95.238	63	3	0	783	845	31387	31449	1.24e-15	100
NODE_1005_length_10467_cov_31.3134	LR135366.1	92.063	63	5	0	1733	1795	30437	30499	2.69e-12	89.8
NODE_1005_length_10467_cov_31.3134	LR135366.1	97.959	49	1	0	9678	9726	27826	27778	3.48e-11	86.1
NODE_1005_length_10467_cov_31.3134	LR135342.1	100.000	3337	0	0	5323	8659	17057	13721	0.0	6163
NODE_1005_length_10467_cov_31.3134	LR135342.1	93.634	1775	96	16	53	1818	18918	17152	0.0	2636
NODE_1005_length_10467_cov_31.3134	LR135342.1	99.635	823	3	0	8865	9687	19775	20597	0.0	1504
NODE_1005_length_10467_cov_31.3134	LR135342.1	95.238	63	3	0	783	845	17237	17175	1.24e-15	100
NODE_1005_length_10467_cov_31.3134	LR135342.1	92.063	63	5	0	1733	1795	18187	18125	2.69e-12	89.8
NODE_1005_length_10467_cov_31.3134	LR135342.1	97.959	49	1	0	9678	9726	20798	20846	3.48e-11	86.1
NODE_1005_length_10467_cov_31.3134	LR135300.1	100.000	3337	0	0	5323	8659	21980	25316	0.0	6163
NODE_1005_length_10467_cov_31.3134	LR135300.1	93.588	1778	97	16	50	1818	20116	21885	0.0	2636
NODE_1005_length_10467_cov_31.3134	LR135300.1	99.635	823	3	0	8865	9687	19262	18440	0.0	1504
NODE_1005_length_10467_cov_31.3134	LR135300.1	95.238	63	3	0	783	845	21800	21862	1.24e-15	100
NODE_1005_length_10467_cov_31.3134	LR135300.1	92.063	63	5	0	1733	1795	20850	20912	2.69e-12	89.8
NODE_1005_length_10467_cov_31.3134	LR135300.1	97.959	49	1	0	9678	9726	18239	18191	3.48e-11	86.1
NODE_1005_length_10467_cov_31.3134	LR135204.1	100.000	3337	0	0	5323	8659	93818	90482	0.0	6163
NODE_1005_length_10467_cov_31.3134	LR135204.1	93.634	1775	96	16	53	1818	95679	93913	0.0	2636
NODE_1005_length_10467_cov_31.3134	LR135204.1	99.423	1040	5	1	8649	9687	87539	86500	0.0	1886
NODE_1005_length_10467_cov_31.3134	LR135204.1	99.879	827	1	0	1816	2642	87682	88508	0.0	1522
NODE_1005_length_10467_cov_31.3134	LR135204.1	95.221	272	12	1	575	845	86195	85924	1.40e-114	429
NODE_1005_length_10467_cov_31.3134	LR135204.1	90.833	120	10	1	8649	8767	85740	85621	2.02e-33	159
NODE_1005_length_10467_cov_31.3134	LR135204.1	95.238	63	3	0	783	845	93998	93936	1.24e-15	100
NODE_1005_length_10467_cov_31.3134	LR135204.1	92.063	63	5	0	1733	1795	94948	94886	2.69e-12	89.8
NODE_1005_length_10467_cov_31.3134	LR135204.1	97.959	49	1	0	9678	9726	86299	86251	3.48e-11	86.1
NODE_1005_length_10467_cov_31.3134	LR135422.1	100.000	3337	0	0	5323	8659	16181	19517	0.0	6163
NODE_1005_length_10467_cov_31.3134	LR135422.1	93.588	1778	97	16	50	1818	14317	16086	0.0	2636
NODE_1005_length_10467_cov_31.3134	LR135422.1	99.635	823	3	0	8865	9687	13463	12641	0.0	1504
NODE_1005_length_10467_cov_31.3134	LR135422.1	95.238	63	3	0	783	845	16001	16063	1.24e-15	100
NODE_1005_length_10467_cov_31.3134	LR135422.1	92.063	63	5	0	1733	1795	15051	15113	2.69e-12	89.8
NODE_1005_length_10467_cov_31.3134	LR135422.1	97.959	49	1	0	9678	9726	12440	12392	3.48e-11	86.1
NODE_1005_length_10467_cov_31.3134	LR135410.1	100.000	3337	0	0	5323	8659	36531	39867	0.0	6163
NODE_1005_length_10467_cov_31.3134	LR135410.1	93.588	1778	97	16	50	1818	34667	36436	0.0	2636
NODE_1005_length_10467_cov_31.3134	LR135410.1	99.635	823	3	0	8865	9687	33813	32991	0.0	1504
NODE_1005_length_10467_cov_31.3134	LR135410.1	95.238	63	3	0	783	845	36351	36413	1.24e-15	100
NODE_1005_length_10467_cov_31.3134	LR135410.1	92.063	63	5	0	1733	1795	35401	35463	2.69e-12	89.8
NODE_1005_length_10467_cov_31.3134	LR135410.1	97.959	49	1	0	9678	9726	32790	32742	3.48e-11	86.1
NODE_1005_length_10467_cov_31.3134	CP031028.1	100.000	3337	0	0	5323	8659	7799	4463	0.0	6163
NODE_1005_length_10467_cov_31.3134	CP031028.1	93.577	1775	97	16	53	1818	9660	7894	0.0	2630
NODE_1005_length_10467_cov_31.3134	CP031028.1	99.423	1040	5	1	8649	9687	1520	481	0.0	1886
NODE_1005_length_10467_cov_31.3134	CP031028.1	99.879	827	1	0	1816	2642	1663	2489	0.0	1522
NODE_1005_length_10467_cov_31.3134	CP031028.1	96.023	176	6	1	575	749	176	1	3.20e-71	285
NODE_1005_length_10467_cov_31.3134	CP031028.1	90.833	120	10	1	8649	8767	75479	75360	2.02e-33	159
NODE_1005_length_10467_cov_31.3134	CP031028.1	94.624	93	5	0	753	845	75755	75663	5.66e-29	145
NODE_1005_length_10467_cov_31.3134	CP031028.1	95.238	63	3	0	783	845	7979	7917	1.24e-15	100
NODE_1005_length_10467_cov_31.3134	CP031028.1	92.063	63	5	0	1733	1795	8929	8867	2.69e-12	89.8
NODE_1005_length_10467_cov_31.3134	CP031028.1	97.959	49	1	0	9678	9726	280	232	3.48e-11	86.1
NODE_1005_length_10467_cov_31.3134	CP019514.1	100.000	3337	0	0	5323	8659	56900	53564	0.0	6163
NODE_1005_length_10467_cov_31.3134	CP019514.1	94.916	1554	66	12	272	1818	58542	56995	0.0	2420
NODE_1005_length_10467_cov_31.3134	CP019514.1	99.423	1040	5	1	8649	9687	50621	49582	0.0	1886
NODE_1005_length_10467_cov_31.3134	CP019514.1	99.879	827	1	0	1816	2642	50764	51590	0.0	1522
NODE_1005_length_10467_cov_31.3134	CP019514.1	95.221	272	12	1	575	845	49277	49006	1.40e-114	429
NODE_1005_length_10467_cov_31.3134	CP019514.1	90.833	120	10	1	8649	8767	48822	48703	2.02e-33	159
NODE_1005_length_10467_cov_31.3134	CP019514.1	95.238	63	3	0	783	845	57080	57018	1.24e-15	100
NODE_1005_length_10467_cov_31.3134	CP019514.1	92.063	63	5	0	1733	1795	58030	57968	2.69e-12	89.8
NODE_1005_length_10467_cov_31.3134	CP019514.1	97.959	49	1	0	9678	9726	49381	49333	3.48e-11	86.1
NODE_1005_length_10467_cov_31.3134	CP018066.1	100.000	3337	0	0	5323	8659	152923	156259	0.0	6163
NODE_1005_length_10467_cov_31.3134	CP018066.1	93.588	1778	97	16	50	1818	149639	151408	0.0	2636
NODE_1005_length_10467_cov_31.3134	CP018066.1	99.423	1040	5	1	8649	9687	159202	160241	0.0	1886
NODE_1005_length_10467_cov_31.3134	CP018066.1	100.000	824	0	0	1819	2642	159056	158233	0.0	1522
NODE_1005_length_10467_cov_31.3134	CP018066.1	95.221	272	12	1	575	845	160546	160817	1.40e-114	429
NODE_1005_length_10467_cov_31.3134	CP018066.1	90.833	120	10	1	8649	8767	161001	161120	2.02e-33	159
NODE_1005_length_10467_cov_31.3134	CP018066.1	95.238	63	3	0	783	845	151323	151385	1.24e-15	100
NODE_1005_length_10467_cov_31.3134	CP018066.1	92.063	63	5	0	1733	1795	150373	150435	2.69e-12	89.8
NODE_1005_length_10467_cov_31.3134	CP018066.1	97.959	49	1	0	9678	9726	160442	160490	3.48e-11	86.1
NODE_1005_length_10467_cov_31.3134	X92945.2	100.000	3337	0	0	5323	8659	41275	37939	0.0	6163
NODE_1005_length_10467_cov_31.3134	X92945.2	94.423	1775	82	16	53	1818	15949	14183	0.0	2713
NODE_1005_length_10467_cov_31.3134	X92945.2	93.634	1775	96	16	53	1818	43136	41370	0.0	2636
NODE_1005_length_10467_cov_31.3134	X92945.2	99.231	1040	7	1	8649	9687	14015	12976	0.0	1875
NODE_1005_length_10467_cov_31.3134	X92945.2	93.773	273	16	1	575	846	12673	12401	1.82e-108	409
NODE_1005_length_10467_cov_31.3134	X92945.2	99.401	167	1	0	9722	9888	29119	28953	8.83e-77	303
NODE_1005_length_10467_cov_31.3134	X92945.2	99.167	120	0	1	8649	8767	12218	12099	4.25e-50	215
NODE_1005_length_10467_cov_31.3134	X92945.2	95.238	63	3	0	783	845	14268	14206	1.24e-15	100
NODE_1005_length_10467_cov_31.3134	X92945.2	95.238	63	3	0	1733	1795	15218	15156	1.24e-15	100
NODE_1005_length_10467_cov_31.3134	X92945.2	95.238	63	3	0	783	845	41455	41393	1.24e-15	100
NODE_1005_length_10467_cov_31.3134	X92945.2	92.063	63	5	0	1733	1795	42405	42343	2.69e-12	89.8
NODE_1005_length_10467_cov_31.3134	X92945.2	97.959	49	1	0	9678	9726	12775	12727	3.48e-11	86.1
NODE_1005_length_10467_cov_31.3134	CP003670.1	100.000	3332	0	0	5328	8659	12396	9065	0.0	6154
NODE_1005_length_10467_cov_31.3134	CP021553.1	99.940	3328	2	0	5332	8659	1516493	1519820	0.0	6135
NODE_1005_length_10467_cov_31.3134	CP039157.1	99.640	3337	0	1	5323	8659	2885309	2888633	0.0	6085
NODE_1005_length_10467_cov_31.3134	CP039157.1	92.407	1778	97	17	50	1818	2883466	2885214	0.0	2501
NODE_1005_length_10467_cov_31.3134	CP039157.1	95.238	63	3	0	783	845	2885129	2885191	1.24e-15	100
NODE_1005_length_10467_cov_31.3134	CP047803.1	99.610	3337	1	1	5323	8659	1702112	1705436	0.0	6080
NODE_1005_length_10467_cov_31.3134	CP047803.1	93.441	1738	97	16	50	1778	1700283	1702012	0.0	2562
NODE_1005_length_10467_cov_31.3134	CP047803.1	92.063	63	5	0	1733	1795	1701017	1701079	2.69e-12	89.8
NODE_1005_length_10467_cov_31.3134	CP047785.1	99.580	3337	2	1	5323	8659	1703286	1706610	0.0	6074
NODE_1005_length_10467_cov_31.3134	CP047785.1	93.441	1738	97	16	50	1778	1701457	1703186	0.0	2562
NODE_1005_length_10467_cov_31.3134	CP047785.1	92.063	63	5	0	1733	1795	1702191	1702253	2.69e-12	89.8
NODE_1005_length_10467_cov_31.3134	CP018131.1	100.000	3154	0	0	5506	8659	73	3226	0.0	5825
NODE_1005_length_10467_cov_31.3134	CP018131.1	99.423	1040	5	1	8649	9687	6169	7208	0.0	1886
NODE_1005_length_10467_cov_31.3134	CP018131.1	100.000	824	0	0	1819	2642	6023	5200	0.0	1522
NODE_1005_length_10467_cov_31.3134	CP018131.1	93.773	273	16	1	575	846	7512	7784	1.82e-108	409
NODE_1005_length_10467_cov_31.3134	CP018131.1	97.959	49	1	0	9678	9726	7408	7456	3.48e-11	86.1
NODE_1005_length_10467_cov_31.3134	CP016166.1	100.000	3154	0	0	5506	8659	10280	7127	0.0	5825
NODE_1005_length_10467_cov_31.3134	CP016166.1	99.410	847	5	0	8811	9657	847	1	0.0	1537
NODE_1005_length_10467_cov_31.3134	CP016166.1	99.747	792	2	0	1851	2642	4362	5153	0.0	1452
NODE_1005_length_10467_cov_31.3134	CP016166.1	99.415	171	0	1	8649	8818	2532	2362	1.90e-78	309
NODE_1005_length_10467_cov_31.3134	CP016166.1	97.959	49	1	0	9678	9726	48033	47985	3.48e-11	86.1
NODE_1005_length_10467_cov_31.3134	CP012451.1	100.000	3154	0	0	5506	8659	20019	23172	0.0	5825
NODE_1005_length_10467_cov_31.3134	CP012451.1	99.423	1040	5	1	8649	9687	26115	27154	0.0	1886
NODE_1005_length_10467_cov_31.3134	CP012451.1	100.000	824	0	0	1819	2642	25969	25146	0.0	1522
NODE_1005_length_10467_cov_31.3134	CP012451.1	97.959	49	1	0	9678	9726	27355	27403	3.48e-11	86.1
NODE_1005_length_10467_cov_31.3134	CP012437.1	100.000	3154	0	0	5506	8659	169530	172683	0.0	5825
NODE_1005_length_10467_cov_31.3134	CP012437.1	99.038	1040	9	1	8649	9687	175626	176665	0.0	1877
NODE_1005_length_10467_cov_31.3134	CP012437.1	100.000	824	0	0	1819	2642	175480	174657	0.0	1522
NODE_1005_length_10467_cov_31.3134	CP012437.1	97.959	49	1	0	9678	9726	176866	176914	3.48e-11	86.1
NODE_1005_length_10467_cov_31.3134	LN999989.1	100.000	3154	0	0	5506	8659	19409	16256	0.0	5825
NODE_1005_length_10467_cov_31.3134	LN999989.1	99.423	1040	5	1	8649	9687	24294	25333	0.0	1886
NODE_1005_length_10467_cov_31.3134	LN999989.1	100.000	780	0	0	1863	2642	22593	21814	0.0	1441
NODE_1005_length_10467_cov_31.3134	LN999989.1	93.773	273	16	1	575	846	25638	25910	1.82e-108	409
NODE_1005_length_10467_cov_31.3134	LN999989.1	100.000	53	0	0	1819	1871	24148	24096	4.47e-15	99.0
NODE_1005_length_10467_cov_31.3134	LN999989.1	97.959	49	1	0	9678	9726	25534	25582	3.48e-11	86.1
NODE_1005_length_10467_cov_31.3134	CP014452.1	100.000	3154	0	0	5506	8659	4717	7870	0.0	5825
NODE_1005_length_10467_cov_31.3134	CP014452.1	99.423	1040	5	1	8649	9687	10813	11852	0.0	1886
NODE_1005_length_10467_cov_31.3134	CP014452.1	100.000	824	0	0	1819	2642	10667	9844	0.0	1522
NODE_1005_length_10467_cov_31.3134	CP014452.1	97.959	49	1	0	9678	9726	12053	12101	3.48e-11	86.1
NODE_1005_length_10467_cov_31.3134	KP842560.1	100.000	3154	0	0	5506	8659	4745	1592	0.0	5825
NODE_1005_length_10467_cov_31.3134	KP842560.1	99.423	1040	5	1	8649	9687	21918	20879	0.0	1886
NODE_1005_length_10467_cov_31.3134	KP842560.1	99.879	827	1	0	1816	2642	22061	22887	0.0	1522
NODE_1005_length_10467_cov_31.3134	KP842560.1	93.773	273	16	1	575	846	20574	20302	1.82e-108	409
NODE_1005_length_10467_cov_31.3134	KP842560.1	97.959	49	1	0	9678	9726	20678	20630	3.48e-11	86.1
NODE_1005_length_10467_cov_31.3134	HQ115078.1	100.000	3154	0	0	5506	8659	27402	30555	0.0	5825
NODE_1005_length_10467_cov_31.3134	HQ115078.1	99.423	1040	5	1	8649	9687	33498	34537	0.0	1886
NODE_1005_length_10467_cov_31.3134	HQ115078.1	100.000	824	0	0	1819	2642	33352	32529	0.0	1522
NODE_1005_length_10467_cov_31.3134	HQ115078.1	97.959	49	1	0	9678	9726	34738	34786	3.48e-11	86.1
NODE_1005_length_10467_cov_31.3134	LR536663.1	99.968	3154	1	0	5506	8659	30923	27770	0.0	5819
NODE_1005_length_10467_cov_31.3134	LR536663.1	99.423	1040	5	1	8649	9687	23305	22266	0.0	1886
NODE_1005_length_10467_cov_31.3134	LR536663.1	100.000	763	0	0	1880	2642	25034	25796	0.0	1410
NODE_1005_length_10467_cov_31.3134	LR536663.1	98.611	72	1	0	1816	1887	23448	23519	5.70e-24	128
NODE_1005_length_10467_cov_31.3134	LR536663.1	97.959	49	1	0	9678	9726	22065	22017	3.48e-11	86.1
NODE_1005_length_10467_cov_31.3134	LR536653.1	99.968	3154	1	0	5506	8659	9814	6661	0.0	5819
NODE_1005_length_10467_cov_31.3134	LR536653.1	99.327	1040	6	1	8649	9687	3718	2679	0.0	1881
NODE_1005_length_10467_cov_31.3134	LR536653.1	99.879	827	1	0	1816	2642	3861	4687	0.0	1522
NODE_1005_length_10467_cov_31.3134	LR536653.1	97.959	49	1	0	9678	9726	2478	2430	3.48e-11	86.1
NODE_1005_length_10467_cov_31.3134	LR135335.1	99.968	3154	1	0	5506	8659	9814	6661	0.0	5819
NODE_1005_length_10467_cov_31.3134	LR135335.1	99.423	1040	5	1	8649	9687	3718	2679	0.0	1886
NODE_1005_length_10467_cov_31.3134	LR135335.1	99.879	827	1	0	1816	2642	3861	4687	0.0	1522
NODE_1005_length_10467_cov_31.3134	LR135335.1	97.959	49	1	0	9678	9726	2478	2430	3.48e-11	86.1
NODE_1005_length_10467_cov_31.3134	LR135281.1	99.968	3154	1	0	5506	8659	9814	6661	0.0	5819
NODE_1005_length_10467_cov_31.3134	LR135281.1	99.327	1040	6	1	8649	9687	3718	2679	0.0	1881
NODE_1005_length_10467_cov_31.3134	LR135281.1	99.879	827	1	0	1816	2642	3861	4687	0.0	1522
NODE_1005_length_10467_cov_31.3134	LR135281.1	97.959	49	1	0	9678	9726	2478	2430	3.48e-11	86.1
NODE_1005_length_10467_cov_31.3134	CP027510.1	99.968	3154	1	0	5506	8659	9814	6661	0.0	5819
NODE_1005_length_10467_cov_31.3134	CP027510.1	99.423	1040	5	1	8649	9687	3718	2679	0.0	1886
NODE_1005_length_10467_cov_31.3134	CP027510.1	99.879	827	1	0	1816	2642	3861	4687	0.0	1522
NODE_1005_length_10467_cov_31.3134	CP027510.1	97.959	49	1	0	9678	9726	2478	2430	3.48e-11	86.1
NODE_1005_length_10467_cov_31.3134	CP027516.1	99.968	3154	1	0	5506	8659	9814	6661	0.0	5819
NODE_1005_length_10467_cov_31.3134	CP027516.1	99.423	1040	5	1	8649	9687	3718	2679	0.0	1886
NODE_1005_length_10467_cov_31.3134	CP027516.1	99.879	827	1	0	1816	2642	3861	4687	0.0	1522
NODE_1005_length_10467_cov_31.3134	CP027516.1	97.959	49	1	0	9678	9726	2478	2430	3.48e-11	86.1
NODE_1005_length_10467_cov_31.3134	CP025389.1	99.968	3154	1	0	5506	8659	1376642	1379795	0.0	5819
NODE_1005_length_10467_cov_31.3134	CP025389.1	99.423	1040	5	1	8649	9687	1382738	1383777	0.0	1886
NODE_1005_length_10467_cov_31.3134	CP025389.1	100.000	824	0	0	1819	2642	1382592	1381769	0.0	1522
NODE_1005_length_10467_cov_31.3134	CP025389.1	97.959	49	1	0	9678	9726	1383978	1384026	3.48e-11	86.1
NODE_1005_length_10467_cov_31.3134	KX810025.1	99.968	3154	1	0	5506	8659	26009	29162	0.0	5819
NODE_1005_length_10467_cov_31.3134	KX810025.1	99.423	1040	5	1	8649	9687	32105	33144	0.0	1886
NODE_1005_length_10467_cov_31.3134	KX810025.1	100.000	824	0	0	1819	2642	31959	31136	0.0	1522
NODE_1005_length_10467_cov_31.3134	KX810025.1	97.959	49	1	0	9678	9726	33345	33393	3.48e-11	86.1
NODE_1005_length_10467_cov_31.3134	KX574671.1	99.968	3154	1	0	5506	8659	16683	19836	0.0	5819
NODE_1005_length_10467_cov_31.3134	KX574671.1	99.423	1040	5	1	8649	9687	22779	23818	0.0	1886
NODE_1005_length_10467_cov_31.3134	KX574671.1	100.000	824	0	0	1819	2642	22633	21810	0.0	1522
NODE_1005_length_10467_cov_31.3134	KX574671.1	97.959	49	1	0	9678	9726	24019	24067	3.48e-11	86.1
NODE_1005_length_10467_cov_31.3134	GQ900487.1	99.968	3154	1	0	5506	8659	33457	36610	0.0	5819
NODE_1005_length_10467_cov_31.3134	GQ900487.1	99.423	1040	5	1	8649	9687	39553	40592	0.0	1886
NODE_1005_length_10467_cov_31.3134	GQ900487.1	100.000	824	0	0	1819	2642	39407	38584	0.0	1522
NODE_1005_length_10467_cov_31.3134	GQ900487.1	97.959	49	1	0	9678	9726	40793	40841	3.48e-11	86.1
NODE_1005_length_10467_cov_31.3134	CP012431.1	99.937	3154	1	1	5506	8659	26016	29168	0.0	5812
NODE_1005_length_10467_cov_31.3134	CP012431.1	99.423	1040	5	1	8649	9687	32111	33150	0.0	1886
NODE_1005_length_10467_cov_31.3134	CP012431.1	100.000	824	0	0	1819	2642	31965	31142	0.0	1522
NODE_1005_length_10467_cov_31.3134	CP012431.1	97.959	49	1	0	9678	9726	33351	33399	3.48e-11	86.1
NODE_1005_length_10467_cov_31.3134	CP025755.1	99.873	3158	0	1	5506	8659	12160	9003	0.0	5806
NODE_1005_length_10467_cov_31.3134	CP025755.1	99.423	1040	5	1	8649	9687	6060	5021	0.0	1886
NODE_1005_length_10467_cov_31.3134	CP025755.1	99.879	827	1	0	1816	2642	6203	7029	0.0	1522
NODE_1005_length_10467_cov_31.3134	CP025755.1	97.959	49	1	0	9678	9726	4820	4772	3.48e-11	86.1
NODE_1005_length_10467_cov_31.3134	CP023801.1	99.873	3158	0	1	5506	8659	9818	6661	0.0	5806
NODE_1005_length_10467_cov_31.3134	CP023801.1	99.423	1040	5	1	8649	9687	3718	2679	0.0	1886
NODE_1005_length_10467_cov_31.3134	CP023801.1	99.879	827	1	0	1816	2642	3861	4687	0.0	1522
NODE_1005_length_10467_cov_31.3134	CP023801.1	97.959	49	1	0	9678	9726	2478	2430	3.48e-11	86.1
NODE_1005_length_10467_cov_31.3134	CP023796.1	99.873	3158	0	1	5506	8659	9818	6661	0.0	5806
NODE_1005_length_10467_cov_31.3134	CP023796.1	99.423	1040	5	1	8649	9687	3718	2679	0.0	1886
NODE_1005_length_10467_cov_31.3134	CP023796.1	99.879	827	1	0	1816	2642	3861	4687	0.0	1522
NODE_1005_length_10467_cov_31.3134	CP023796.1	97.959	49	1	0	9678	9726	2478	2430	3.48e-11	86.1
NODE_1005_length_10467_cov_31.3134	CP023791.1	99.873	3158	0	1	5506	8659	9818	6661	0.0	5806
NODE_1005_length_10467_cov_31.3134	CP023791.1	99.423	1040	5	1	8649	9687	3718	2679	0.0	1886
NODE_1005_length_10467_cov_31.3134	CP023791.1	99.879	827	1	0	1816	2642	3861	4687	0.0	1522
NODE_1005_length_10467_cov_31.3134	CP023791.1	97.959	49	1	0	9678	9726	2478	2430	3.48e-11	86.1
NODE_1005_length_10467_cov_31.3134	CP023786.1	99.873	3158	0	1	5506	8659	9818	6661	0.0	5806
NODE_1005_length_10467_cov_31.3134	CP023786.1	99.423	1040	5	1	8649	9687	3718	2679	0.0	1886
NODE_1005_length_10467_cov_31.3134	CP023786.1	99.879	827	1	0	1816	2642	3861	4687	0.0	1522
NODE_1005_length_10467_cov_31.3134	CP023786.1	97.959	49	1	0	9678	9726	2478	2430	3.48e-11	86.1
NODE_1005_length_10467_cov_31.3134	CP012464.1	99.873	3158	0	1	5506	8659	26316	29473	0.0	5806
NODE_1005_length_10467_cov_31.3134	CP012464.1	99.423	1040	5	1	8649	9687	32416	33455	0.0	1886
NODE_1005_length_10467_cov_31.3134	CP012464.1	100.000	824	0	0	1819	2642	32270	31447	0.0	1522
NODE_1005_length_10467_cov_31.3134	CP012464.1	97.959	49	1	0	9678	9726	33656	33704	3.48e-11	86.1
NODE_1005_length_10467_cov_31.3134	CP012458.1	99.873	3158	0	1	5506	8659	23353	20196	0.0	5806
NODE_1005_length_10467_cov_31.3134	CP012458.1	99.423	1040	5	1	8649	9687	17253	16214	0.0	1886
NODE_1005_length_10467_cov_31.3134	CP012458.1	99.879	827	1	0	1816	2642	17396	18222	0.0	1522
NODE_1005_length_10467_cov_31.3134	CP012458.1	97.959	49	1	0	9678	9726	16013	15965	3.48e-11	86.1
NODE_1005_length_10467_cov_31.3134	CP012474.1	99.842	3158	0	2	5506	8659	2993	6149	0.0	5799
NODE_1005_length_10467_cov_31.3134	CP012474.1	99.423	1040	5	1	8649	9687	9090	10129	0.0	1886
NODE_1005_length_10467_cov_31.3134	CP012474.1	100.000	824	0	0	1819	2642	8944	8121	0.0	1522
NODE_1005_length_10467_cov_31.3134	CP012474.1	97.959	49	1	0	9678	9726	10330	10378	3.48e-11	86.1
NODE_1005_length_10467_cov_31.3134	CP036156.1	99.841	3154	5	0	5506	8659	4660	7813	0.0	5797
NODE_1005_length_10467_cov_31.3134	CP036156.1	99.423	1040	5	1	8649	9687	10756	11795	0.0	1886
NODE_1005_length_10467_cov_31.3134	CP036156.1	100.000	824	0	0	1819	2642	10610	9787	0.0	1522
NODE_1005_length_10467_cov_31.3134	CP036156.1	97.959	49	1	0	9678	9726	11996	12044	3.48e-11	86.1
NODE_1005_length_10467_cov_31.3134	CP026729.1	97.990	3334	61	5	5329	8659	1240726	1237396	0.0	5781
NODE_1005_length_10467_cov_31.3134	CP045187.2	99.904	3110	2	1	5257	8365	2640077	2643186	0.0	5725
NODE_1005_length_10467_cov_31.3134	CP033814.1	99.904	3110	2	1	5257	8365	1179531	1176422	0.0	5725
NODE_1005_length_10467_cov_31.3134	CP025396.1	99.904	3110	2	1	5257	8365	2501812	2504921	0.0	5725
NODE_1005_length_10467_cov_31.3134	CP024809.1	99.904	3110	2	1	5257	8365	2502377	2505486	0.0	5725
NODE_1005_length_10467_cov_31.3134	CP045137.2	99.871	3110	3	1	5257	8365	2640149	2643258	0.0	5720
NODE_1005_length_10467_cov_31.3134	CP011116.1	99.839	3112	2	3	5257	8365	2256912	2253801	0.0	5716
NODE_1005_length_10467_cov_31.3134	LR135446.1	99.274	3170	1	15	5506	8657	9832	6667	0.0	5707
NODE_1005_length_10467_cov_31.3134	LR135446.1	99.327	1040	6	1	8649	9687	3718	2679	0.0	1881
NODE_1005_length_10467_cov_31.3134	LR135446.1	99.879	827	1	0	1816	2642	3861	4687	0.0	1522
NODE_1005_length_10467_cov_31.3134	LR135446.1	97.959	49	1	0	9678	9726	2478	2430	3.48e-11	86.1
NODE_1005_length_10467_cov_31.3134	CP011284.1	99.871	3100	0	1	5564	8659	9760	6661	0.0	5699
NODE_1005_length_10467_cov_31.3134	CP011284.1	99.423	1040	5	1	8649	9687	3718	2679	0.0	1886
NODE_1005_length_10467_cov_31.3134	CP011284.1	99.879	827	1	0	1816	2642	3861	4687	0.0	1522
NODE_1005_length_10467_cov_31.3134	CP011284.1	97.959	49	1	0	9678	9726	2478	2430	3.48e-11	86.1
NODE_1005_length_10467_cov_31.3134	CP017790.1	99.869	3053	0	1	5611	8659	9713	6661	0.0	5613
NODE_1005_length_10467_cov_31.3134	CP017790.1	99.423	1040	5	1	8649	9687	3718	2679	0.0	1886
NODE_1005_length_10467_cov_31.3134	CP017790.1	99.879	827	1	0	1816	2642	3861	4687	0.0	1522
NODE_1005_length_10467_cov_31.3134	CP017790.1	97.959	49	1	0	9678	9726	2478	2430	3.48e-11	86.1
NODE_1005_length_10467_cov_31.3134	CP017800.1	99.869	3053	0	1	5611	8659	9713	6661	0.0	5613
NODE_1005_length_10467_cov_31.3134	CP017800.1	99.423	1040	5	1	8649	9687	3718	2679	0.0	1886
NODE_1005_length_10467_cov_31.3134	CP017800.1	99.879	827	1	0	1816	2642	3861	4687	0.0	1522
NODE_1005_length_10467_cov_31.3134	CP017800.1	97.959	49	1	0	9678	9726	2478	2430	3.48e-11	86.1
NODE_1005_length_10467_cov_31.3134	CP017795.1	99.869	3053	0	1	5611	8659	9713	6661	0.0	5613
NODE_1005_length_10467_cov_31.3134	CP017795.1	99.423	1040	5	1	8649	9687	3718	2679	0.0	1886
NODE_1005_length_10467_cov_31.3134	CP017795.1	99.879	827	1	0	1816	2642	3861	4687	0.0	1522
NODE_1005_length_10467_cov_31.3134	CP017795.1	97.959	49	1	0	9678	9726	2478	2430	3.48e-11	86.1
NODE_1005_length_10467_cov_31.3134	JF909978.1	99.967	3027	0	1	5633	8659	7105	4080	0.0	5583
NODE_1005_length_10467_cov_31.3134	JF909978.1	99.327	1040	6	1	8649	9687	1137	98	0.0	1881
NODE_1005_length_10467_cov_31.3134	JF909978.1	99.879	827	1	0	1816	2642	1280	2106	0.0	1522
NODE_1005_length_10467_cov_31.3134	KY686304.1	100.000	2981	0	0	5679	8659	12624	9644	0.0	5505
NODE_1005_length_10467_cov_31.3134	KY686304.1	96.077	1453	49	7	371	1818	5085	6534	0.0	2361
NODE_1005_length_10467_cov_31.3134	KY686304.1	98.673	226	2	1	8649	8873	6702	6927	1.09e-105	399
NODE_1005_length_10467_cov_31.3134	KY686304.1	95.238	63	3	0	783	845	6449	6511	1.24e-15	100
NODE_1005_length_10467_cov_31.3134	KY686304.1	92.063	63	5	0	1733	1795	5499	5561	2.69e-12	89.8
NODE_1005_length_10467_cov_31.3134	KY686302.1	100.000	2981	0	0	5679	8659	30985	33965	0.0	5505
NODE_1005_length_10467_cov_31.3134	KY686302.1	99.757	822	2	0	8866	9687	30175	29354	0.0	1507
NODE_1005_length_10467_cov_31.3134	KY686302.1	93.773	273	16	1	575	846	29049	28777	1.82e-108	409
NODE_1005_length_10467_cov_31.3134	KY686302.1	99.167	120	0	1	8649	8767	28594	28475	4.25e-50	215
NODE_1005_length_10467_cov_31.3134	KY686302.1	97.959	49	1	0	9678	9726	29153	29105	3.48e-11	86.1
NODE_1005_length_10467_cov_31.3134	LR135310.1	99.966	2981	1	0	5679	8659	9641	6661	0.0	5500
NODE_1005_length_10467_cov_31.3134	LR135310.1	99.423	1040	5	1	8649	9687	3718	2679	0.0	1886
NODE_1005_length_10467_cov_31.3134	LR135310.1	99.879	827	1	0	1816	2642	3861	4687	0.0	1522
NODE_1005_length_10467_cov_31.3134	LR135310.1	97.959	49	1	0	9678	9726	2478	2430	3.48e-11	86.1
NODE_1005_length_10467_cov_31.3134	CP022908.1	99.966	2981	1	0	5679	8659	53205	56185	0.0	5500
NODE_1005_length_10467_cov_31.3134	CP022906.1	99.966	2981	1	0	5679	8659	53205	56185	0.0	5500
NODE_1005_length_10467_cov_31.3134	CP022902.1	99.966	2981	1	0	5679	8659	53205	56185	0.0	5500
NODE_1005_length_10467_cov_31.3134	CP030632.1	99.504	3025	1	3	5342	8365	9876	12887	0.0	5491
NODE_1005_length_10467_cov_31.3134	CP030649.1	99.504	3025	1	3	5342	8365	9881	12892	0.0	5491
NODE_1005_length_10467_cov_31.3134	CP030652.1	99.504	3025	1	3	5342	8365	9876	12887	0.0	5491
NODE_1005_length_10467_cov_31.3134	CP030714.1	99.504	3025	1	3	5342	8365	3148	137	0.0	5491
NODE_1005_length_10467_cov_31.3134	CP030706.1	99.504	3025	1	3	5342	8365	9876	12887	0.0	5491
NODE_1005_length_10467_cov_31.3134	CP030666.1	99.504	3025	1	3	5342	8365	3148	137	0.0	5491
NODE_1005_length_10467_cov_31.3134	CP030637.1	99.504	3025	1	3	5342	8365	9876	12887	0.0	5491
NODE_1005_length_10467_cov_31.3134	CP030640.1	99.504	3025	1	3	5342	8365	9881	12892	0.0	5491
NODE_1005_length_10467_cov_31.3134	CP030686.1	99.504	3025	1	3	5342	8365	9876	12887	0.0	5491
NODE_1005_length_10467_cov_31.3134	CP030610.1	99.504	3025	1	3	5342	8365	9876	12887	0.0	5491
NODE_1005_length_10467_cov_31.3134	CP030613.1	99.504	3025	1	3	5342	8365	9875	12886	0.0	5491
NODE_1005_length_10467_cov_31.3134	CP030619.1	99.504	3025	1	3	5342	8365	9875	12886	0.0	5491
NODE_1005_length_10467_cov_31.3134	CP030669.1	99.504	3025	1	3	5342	8365	9875	12886	0.0	5491
NODE_1005_length_10467_cov_31.3134	CP030602.1	99.504	3025	1	3	5342	8365	9875	12886	0.0	5491
NODE_1005_length_10467_cov_31.3134	CP030582.1	99.504	3025	1	3	5342	8365	9876	12887	0.0	5491
NODE_1005_length_10467_cov_31.3134	CP030565.1	99.504	3025	1	3	5342	8365	3148	137	0.0	5491
NODE_1005_length_10467_cov_31.3134	CP030698.1	99.504	3025	1	3	5342	8365	5841	8852	0.0	5491
NODE_1005_length_10467_cov_31.3134	CP030555.1	99.504	3025	1	3	5342	8365	9881	12892	0.0	5491
NODE_1005_length_10467_cov_31.3134	CP030567.1	99.504	3025	1	3	5342	8365	3148	137	0.0	5491
NODE_1005_length_10467_cov_31.3134	CP030571.1	99.504	3025	1	3	5342	8365	9875	12886	0.0	5491
NODE_1005_length_10467_cov_31.3134	CP030574.1	99.504	3025	1	3	5342	8365	9875	12886	0.0	5491
NODE_1005_length_10467_cov_31.3134	CP030536.1	99.504	3025	1	3	5342	8365	3148	137	0.0	5491
NODE_1005_length_10467_cov_31.3134	CP030539.1	99.504	3025	1	3	5342	8365	3148	137	0.0	5491
NODE_1005_length_10467_cov_31.3134	CP030503.1	99.504	3025	1	3	5342	8365	9876	12887	0.0	5491
NODE_1005_length_10467_cov_31.3134	CP030508.1	99.504	3025	1	3	5342	8365	9876	12887	0.0	5491
NODE_1005_length_10467_cov_31.3134	CP030473.1	99.504	3025	1	3	5342	8365	16468	13457	0.0	5491
NODE_1005_length_10467_cov_31.3134	CP030492.1	99.504	3025	1	3	5342	8365	9875	12886	0.0	5491
NODE_1005_length_10467_cov_31.3134	CP030442.1	99.504	3025	1	3	5342	8365	3148	137	0.0	5491
NODE_1005_length_10467_cov_31.3134	CP030454.1	99.504	3025	1	3	5342	8365	9876	12887	0.0	5491
NODE_1005_length_10467_cov_31.3134	CP030466.1	99.504	3025	1	3	5342	8365	2618	5629	0.0	5491
NODE_1005_length_10467_cov_31.3134	CP030469.1	99.504	3025	1	3	5342	8365	9875	12886	0.0	5491
NODE_1005_length_10467_cov_31.3134	CP030457.1	99.504	3025	1	3	5342	8365	9875	12886	0.0	5491
NODE_1005_length_10467_cov_31.3134	CP030463.1	99.504	3025	1	3	5342	8365	3148	137	0.0	5491
NODE_1005_length_10467_cov_31.3134	CP030449.1	99.504	3025	1	3	5342	8365	9876	12887	0.0	5491
NODE_1005_length_10467_cov_31.3134	CP030433.1	99.504	3025	1	3	5342	8365	9875	12886	0.0	5491
NODE_1005_length_10467_cov_31.3134	CP030421.1	99.504	3025	1	3	5342	8365	9876	12887	0.0	5491
NODE_1005_length_10467_cov_31.3134	CP030430.1	99.504	3025	1	3	5342	8365	9875	12886	0.0	5491
NODE_1005_length_10467_cov_31.3134	CP030401.1	99.504	3025	1	3	5342	8365	9875	12886	0.0	5491
NODE_1005_length_10467_cov_31.3134	CP030383.1	99.504	3025	1	3	5342	8365	9875	12886	0.0	5491
NODE_1005_length_10467_cov_31.3134	CP030387.1	99.504	3025	1	3	5342	8365	6258	9269	0.0	5491
NODE_1005_length_10467_cov_31.3134	CP030408.1	99.504	3025	1	3	5342	8365	9876	12887	0.0	5491
NODE_1005_length_10467_cov_31.3134	GQ900412.1	99.504	3025	1	3	5342	8365	3796	785	0.0	5491
NODE_1005_length_10467_cov_31.3134	GQ900380.1	99.504	3025	1	3	5342	8365	22769	19758	0.0	5491
NODE_1005_length_10467_cov_31.3134	CP030707.1	99.471	3025	2	3	5342	8365	62	3073	0.0	5485
NODE_1005_length_10467_cov_31.3134	CP030697.1	99.471	3025	2	3	5342	8365	6722	3711	0.0	5485
NODE_1005_length_10467_cov_31.3134	CP030660.1	99.471	3025	2	3	5342	8365	9887	12898	0.0	5485
NODE_1005_length_10467_cov_31.3134	CP030644.1	99.471	3025	2	3	5342	8365	13552	10541	0.0	5485
NODE_1005_length_10467_cov_31.3134	CP030560.1	99.471	3025	2	3	5342	8365	9887	12898	0.0	5485
NODE_1005_length_10467_cov_31.3134	CP030530.1	99.471	3025	2	3	5342	8365	734	3745	0.0	5485
NODE_1005_length_10467_cov_31.3134	CP030700.1	99.471	3025	2	3	5342	8365	13605	10594	0.0	5485
NODE_1005_length_10467_cov_31.3134	CP030509.1	99.471	3025	2	3	5342	8365	3148	137	0.0	5485
NODE_1005_length_10467_cov_31.3134	CP030511.1	99.471	3025	2	3	5342	8365	13605	10594	0.0	5485
NODE_1005_length_10467_cov_31.3134	CP030513.1	99.471	3025	2	3	5342	8365	13605	10594	0.0	5485
NODE_1005_length_10467_cov_31.3134	CP030444.1	99.471	3025	2	3	5342	8365	13605	10594	0.0	5485
NODE_1005_length_10467_cov_31.3134	CP030385.1	99.471	3025	2	3	5342	8365	13605	10594	0.0	5485
NODE_1005_length_10467_cov_31.3134	CP030414.1	99.471	3025	2	3	5342	8365	13605	10594	0.0	5485
NODE_1005_length_10467_cov_31.3134	CP031891.1	99.471	3025	2	3	5342	8365	6371	3360	0.0	5485
NODE_1005_length_10467_cov_31.3134	CP031889.1	99.471	3025	2	3	5342	8365	5556	2545	0.0	5485
NODE_1005_length_10467_cov_31.3134	CP040621.1	99.471	3025	2	3	5342	8365	14031	11020	0.0	5485
NODE_1005_length_10467_cov_31.3134	LR130519.1	99.471	3025	2	3	5342	8365	11199	14210	0.0	5485
NODE_1005_length_10467_cov_31.3134	CP029677.1	99.471	3025	2	3	5342	8365	19977	22988	0.0	5485
NODE_1005_length_10467_cov_31.3134	CP029666.1	99.471	3025	2	3	5342	8365	12789	15800	0.0	5485
NODE_1005_length_10467_cov_31.3134	CP012118.2	99.471	3025	2	3	5342	8365	6731	3720	0.0	5485
NODE_1005_length_10467_cov_31.3134	CP017095.2	99.471	3025	2	3	5342	8365	6732	3721	0.0	5485
NODE_1005_length_10467_cov_31.3134	CP016862.2	99.471	3025	2	3	5342	8365	6731	3720	0.0	5485
NODE_1005_length_10467_cov_31.3134	CP014443.1	99.471	3025	2	3	5342	8365	3611	600	0.0	5485
NODE_1005_length_10467_cov_31.3134	CP014440.1	99.471	3025	2	3	5342	8365	3611	600	0.0	5485
NODE_1005_length_10467_cov_31.3134	CP014437.1	99.471	3025	2	3	5342	8365	3611	600	0.0	5485
NODE_1005_length_10467_cov_31.3134	CP014434.1	99.471	3025	2	3	5342	8365	3611	600	0.0	5485
NODE_1005_length_10467_cov_31.3134	CP014431.1	99.471	3025	2	3	5342	8365	3611	600	0.0	5485
NODE_1005_length_10467_cov_31.3134	CP014428.1	99.471	3025	2	3	5342	8365	3611	600	0.0	5485
NODE_1005_length_10467_cov_31.3134	CP014425.1	99.471	3025	2	3	5342	8365	3611	600	0.0	5485
NODE_1005_length_10467_cov_31.3134	CP014422.1	99.471	3025	2	3	5342	8365	3611	600	0.0	5485
NODE_1005_length_10467_cov_31.3134	CP014414.1	99.471	3025	2	3	5342	8365	3611	600	0.0	5485
NODE_1005_length_10467_cov_31.3134	CP014411.1	99.471	3025	2	3	5342	8365	3611	600	0.0	5485
NODE_1005_length_10467_cov_31.3134	CP014383.1	99.471	3025	2	3	5342	8365	3611	600	0.0	5485
NODE_1005_length_10467_cov_31.3134	CP014370.1	99.471	3025	2	3	5342	8365	3611	600	0.0	5485
NODE_1005_length_10467_cov_31.3134	CP007177.1	99.471	3025	2	3	5342	8365	13269	16280	0.0	5485
NODE_1005_length_10467_cov_31.3134	CP002139.1	99.471	3025	2	3	5342	8365	13038	16049	0.0	5485
NODE_1005_length_10467_cov_31.3134	CP002143.1	99.471	3025	2	3	5342	8365	13040	16051	0.0	5485
NODE_1005_length_10467_cov_31.3134	CP002141.1	99.471	3025	2	3	5342	8365	13037	16048	0.0	5485
NODE_1005_length_10467_cov_31.3134	CP002137.1	99.471	3025	2	3	5342	8365	13030	16041	0.0	5485
NODE_1005_length_10467_cov_31.3134	CP002135.1	99.471	3025	2	3	5342	8365	12943	15954	0.0	5485
NODE_1005_length_10467_cov_31.3134	CP002132.1	99.471	3025	2	3	5342	8365	13039	16050	0.0	5485
NODE_1005_length_10467_cov_31.3134	GQ900410.1	99.471	3025	2	3	5342	8365	15790	12779	0.0	5485
NODE_1005_length_10467_cov_31.3134	GQ900409.1	99.471	3025	2	3	5342	8365	10780	7769	0.0	5485
NODE_1005_length_10467_cov_31.3134	GQ900403.1	99.471	3025	2	3	5342	8365	3611	600	0.0	5485
NODE_1005_length_10467_cov_31.3134	GQ900388.1	99.471	3025	2	3	5342	8365	24502	27513	0.0	5485
NODE_1005_length_10467_cov_31.3134	CP000731.1	99.471	3025	2	3	5342	8365	13241	16252	0.0	5485
NODE_1005_length_10467_cov_31.3134	CP030657.1	99.438	3025	3	3	5342	8365	22306	19295	0.0	5480
NODE_1005_length_10467_cov_31.3134	CP030563.1	99.438	3025	3	3	5342	8365	13605	10594	0.0	5480
NODE_1005_length_10467_cov_31.3134	CP030427.1	99.438	3025	3	4	5342	8365	13605	10594	0.0	5480
NODE_1005_length_10467_cov_31.3134	CP014445.1	99.438	3025	3	3	5342	8365	3611	600	0.0	5480
NODE_1005_length_10467_cov_31.3134	CP014416.1	99.438	3025	3	3	5342	8365	3611	600	0.0	5480
NODE_1005_length_10467_cov_31.3134	CP014408.1	99.438	3025	3	3	5342	8365	3611	600	0.0	5480
NODE_1005_length_10467_cov_31.3134	CP014367.1	99.438	3025	3	3	5342	8365	3611	600	0.0	5480
NODE_1005_length_10467_cov_31.3134	CP014364.1	99.438	3025	3	3	5342	8365	3611	600	0.0	5480
NODE_1005_length_10467_cov_31.3134	CP009425.1	99.438	3025	3	3	5342	8365	3611	600	0.0	5480
NODE_1005_length_10467_cov_31.3134	CP002134.1	99.438	3025	2	4	5342	8365	13038	16048	0.0	5478
NODE_1005_length_10467_cov_31.3134	CP018767.1	99.405	3026	3	4	5342	8365	18593	21605	0.0	5474
NODE_1005_length_10467_cov_31.3134	CP018767.1	96.226	53	0	2	6242	6293	19544	19493	3.48e-11	86.1
NODE_1005_length_10467_cov_31.3134	CP030593.1	99.372	3026	3	5	5342	8365	3148	137	0.0	5469
NODE_1005_length_10467_cov_31.3134	CP030593.1	96.226	53	0	2	6242	6293	2198	2249	3.48e-11	86.1
NODE_1005_length_10467_cov_31.3134	LR735433.1	100.000	2954	0	0	5706	8659	19908	16955	0.0	5456
NODE_1005_length_10467_cov_31.3134	CP000028.1	100.000	2954	0	0	5706	8659	7095	10048	0.0	5456
NODE_1005_length_10467_cov_31.3134	CP030416.1	99.176	3034	2	4	5342	8365	7166	4146	0.0	5443
NODE_1005_length_10467_cov_31.3134	CP013229.1	98.911	3031	4	16	5342	8365	41918	44926	0.0	5387
NODE_1005_length_10467_cov_31.3134	CP013229.1	98.909	3026	4	18	5342	8365	14931	17929	0.0	5378
NODE_1005_length_10467_cov_31.3134	MK211822.1	100.000	2878	0	0	4403	7280	29554	32431	0.0	5315
NODE_1005_length_10467_cov_31.3134	MK211822.1	99.327	1040	6	1	8649	9687	27391	28430	0.0	1881
NODE_1005_length_10467_cov_31.3134	MK211822.1	89.758	869	87	2	7792	8659	34126	34993	0.0	1110
NODE_1005_length_10467_cov_31.3134	MK211822.1	100.000	105	0	0	1714	1818	27119	27223	5.54e-44	195
NODE_1005_length_10467_cov_31.3134	MK211822.1	95.238	63	3	0	783	845	27138	27200	1.24e-15	100
NODE_1005_length_10467_cov_31.3134	MK211822.1	97.959	49	1	0	9678	9726	28631	28679	3.48e-11	86.1
NODE_1005_length_10467_cov_31.3134	MK211821.1	100.000	2878	0	0	4403	7280	29554	32431	0.0	5315
NODE_1005_length_10467_cov_31.3134	MK211821.1	99.231	1040	7	1	8649	9687	27391	28430	0.0	1875
NODE_1005_length_10467_cov_31.3134	MK211821.1	89.758	869	87	2	7792	8659	34126	34993	0.0	1110
NODE_1005_length_10467_cov_31.3134	MK211821.1	100.000	105	0	0	1714	1818	27119	27223	5.54e-44	195
NODE_1005_length_10467_cov_31.3134	MK211821.1	95.238	63	3	0	783	845	27138	27200	1.24e-15	100
NODE_1005_length_10467_cov_31.3134	MK211821.1	97.959	49	1	0	9678	9726	28631	28679	3.48e-11	86.1
NODE_1005_length_10467_cov_31.3134	MK211807.1	100.000	2878	0	0	4403	7280	33325	36202	0.0	5315
NODE_1005_length_10467_cov_31.3134	MK211807.1	98.474	1769	26	1	50	1818	67149	68916	0.0	3116
NODE_1005_length_10467_cov_31.3134	MK211807.1	99.615	1040	3	1	8649	9687	31144	32183	0.0	1897
NODE_1005_length_10467_cov_31.3134	MK211807.1	99.421	1036	6	0	8652	9687	69088	70123	0.0	1881
NODE_1005_length_10467_cov_31.3134	MK211807.1	99.131	1036	9	0	8652	9687	43240	44275	0.0	1864
NODE_1005_length_10467_cov_31.3134	MK211807.1	89.758	869	87	2	7792	8659	37897	38764	0.0	1110
NODE_1005_length_10467_cov_31.3134	MK211807.1	91.189	227	17	3	633	857	44540	44765	2.45e-77	305
NODE_1005_length_10467_cov_31.3134	MK211807.1	100.000	105	0	0	1714	1818	28630	28734	5.54e-44	195
NODE_1005_length_10467_cov_31.3134	MK211807.1	95.238	63	3	0	783	845	28649	28711	1.24e-15	100
NODE_1005_length_10467_cov_31.3134	MK211807.1	95.238	63	3	0	1733	1795	67882	67944	1.24e-15	100
NODE_1005_length_10467_cov_31.3134	MK211807.1	93.651	63	4	0	783	845	68831	68893	5.78e-14	95.3
NODE_1005_length_10467_cov_31.3134	MK211807.1	97.959	49	1	0	9678	9726	32384	32432	3.48e-11	86.1
NODE_1005_length_10467_cov_31.3134	MK211807.1	97.959	49	1	0	9678	9726	44476	44524	3.48e-11	86.1
NODE_1005_length_10467_cov_31.3134	MK211807.1	97.959	49	1	0	9678	9726	70336	70384	3.48e-11	86.1
NODE_1005_length_10467_cov_31.3134	MF616023.1	99.965	2878	1	0	4403	7280	29167	32044	0.0	5310
NODE_1005_length_10467_cov_31.3134	MF616023.1	99.135	1040	8	1	8649	9687	26977	28016	0.0	1869
NODE_1005_length_10467_cov_31.3134	MF616023.1	89.758	869	87	2	7792	8659	33739	34606	0.0	1110
NODE_1005_length_10467_cov_31.3134	MF616023.1	93.333	105	0	1	1714	1818	26712	26809	4.38e-30	148
NODE_1005_length_10467_cov_31.3134	MF616023.1	92.188	64	5	0	783	846	26731	26794	7.48e-13	91.6
NODE_1005_length_10467_cov_31.3134	MF616023.1	97.959	49	1	0	9678	9726	28217	28265	3.48e-11	86.1
NODE_1005_length_10467_cov_31.3134	FR823304.2	99.861	2879	2	2	4403	7280	14710	17587	0.0	5293
NODE_1005_length_10467_cov_31.3134	FR823304.2	99.615	1040	3	1	8649	9687	12528	13567	0.0	1897
NODE_1005_length_10467_cov_31.3134	FR823304.2	89.643	869	88	2	7792	8659	19282	20149	0.0	1105
NODE_1005_length_10467_cov_31.3134	FR823304.2	93.773	273	16	1	575	846	20876	21148	1.82e-108	409
NODE_1005_length_10467_cov_31.3134	FR823304.2	97.959	49	1	0	9678	9726	13769	13817	3.48e-11	86.1
NODE_1005_length_10467_cov_31.3134	CP030690.1	99.965	2859	0	1	5508	8365	2234	5092	0.0	5273
NODE_1005_length_10467_cov_31.3134	CP013230.1	98.125	3040	4	42	5342	8365	20124	23126	0.0	5249
NODE_1005_length_10467_cov_31.3134	KX712118.1	99.965	2844	1	0	5816	8659	19007	16164	0.0	5247
NODE_1005_length_10467_cov_31.3134	KX712118.1	99.963	2713	0	1	5816	8527	5880	3168	0.0	5003
NODE_1005_length_10467_cov_31.3134	KX712118.1	99.740	1153	3	0	8523	9675	1153	1	0.0	2113
NODE_1005_length_10467_cov_31.3134	KX712118.1	81.762	488	87	2	7792	8278	6364	5878	6.54e-108	407
NODE_1005_length_10467_cov_31.3134	KX712118.1	81.762	488	87	2	7792	8278	19491	19005	6.54e-108	407
NODE_1005_length_10467_cov_31.3134	LR027878.1	99.930	2846	0	2	4774	7618	2219026	2221870	0.0	5243
NODE_1005_length_10467_cov_31.3134	LR027878.1	99.885	872	0	1	7495	8365	2221871	2222742	0.0	1604
NODE_1005_length_10467_cov_31.3134	LR027878.1	100.000	577	0	0	4212	4788	2213883	2214459	0.0	1066
NODE_1005_length_10467_cov_31.3134	CP027788.1	99.930	2846	0	2	4774	7618	2214199	2217043	0.0	5243
NODE_1005_length_10467_cov_31.3134	CP027788.1	99.885	872	0	1	7495	8365	2217044	2217915	0.0	1604
NODE_1005_length_10467_cov_31.3134	CP027788.1	100.000	577	0	0	4212	4788	2209056	2209632	0.0	1066
NODE_1005_length_10467_cov_31.3134	CP015447.2	99.930	2846	0	2	4774	7618	2209359	2212203	0.0	5243
NODE_1005_length_10467_cov_31.3134	CP015447.2	99.885	872	0	1	7495	8365	2212204	2213075	0.0	1604
NODE_1005_length_10467_cov_31.3134	CP015447.2	100.000	577	0	0	4212	4788	2204223	2204799	0.0	1066
NODE_1005_length_10467_cov_31.3134	CP013957.1	99.930	2846	0	2	4774	7618	2255164	2258008	0.0	5243
NODE_1005_length_10467_cov_31.3134	CP013957.1	99.885	872	0	1	7495	8365	2258009	2258880	0.0	1604
NODE_1005_length_10467_cov_31.3134	CP013957.1	99.827	577	1	0	4212	4788	2250021	2250597	0.0	1061
NODE_1005_length_10467_cov_31.3134	FN433596.1	99.930	2846	0	2	4774	7618	2212688	2215532	0.0	5243
NODE_1005_length_10467_cov_31.3134	FN433596.1	99.885	872	0	1	7495	8365	2215533	2216404	0.0	1604
NODE_1005_length_10467_cov_31.3134	FN433596.1	100.000	577	0	0	4212	4788	2207545	2208121	0.0	1066
NODE_1005_length_10467_cov_31.3134	CP030138.1	99.895	2846	0	3	4774	7618	2220567	2223410	0.0	5236
NODE_1005_length_10467_cov_31.3134	CP030138.1	99.885	872	0	1	7495	8365	2223411	2224282	0.0	1604
NODE_1005_length_10467_cov_31.3134	CP030138.1	100.000	577	0	0	4212	4788	2215430	2216006	0.0	1066
NODE_1005_length_10467_cov_31.3134	CP018629.1	99.895	2846	0	3	4774	7618	2227958	2230801	0.0	5236
NODE_1005_length_10467_cov_31.3134	CP018629.1	99.885	872	0	1	7495	8365	2230802	2231673	0.0	1604
NODE_1005_length_10467_cov_31.3134	CP018629.1	100.000	577	0	0	4212	4788	2222816	2223392	0.0	1066
NODE_1005_length_10467_cov_31.3134	CP013959.1	99.895	2846	0	3	4774	7618	2255780	2258623	0.0	5236
NODE_1005_length_10467_cov_31.3134	CP013959.1	99.885	872	0	1	7495	8365	2258624	2259495	0.0	1604
NODE_1005_length_10467_cov_31.3134	CP013959.1	100.000	577	0	0	4212	4788	2250637	2251213	0.0	1066
NODE_1005_length_10467_cov_31.3134	CP006838.1	99.895	2846	0	3	4774	7618	2212121	2214964	0.0	5236
NODE_1005_length_10467_cov_31.3134	CP006838.1	99.885	872	0	1	7495	8365	2214965	2215836	0.0	1604
NODE_1005_length_10467_cov_31.3134	CP006838.1	100.000	577	0	0	4212	4788	2206979	2207555	0.0	1066
NODE_1005_length_10467_cov_31.3134	AM410044.5	100.000	2800	0	0	5323	8122	7847	5048	0.0	5171
NODE_1005_length_10467_cov_31.3134	AM410044.5	99.257	942	7	0	8746	9687	9473	8532	0.0	1701
NODE_1005_length_10467_cov_31.3134	AM410044.5	99.198	748	6	0	8940	9687	5054	4307	0.0	1349
NODE_1005_length_10467_cov_31.3134	AM410044.5	93.773	273	16	1	575	846	8229	7957	1.82e-108	409
NODE_1005_length_10467_cov_31.3134	AM410044.5	95.161	124	5	1	575	697	4004	3881	5.54e-44	195
NODE_1005_length_10467_cov_31.3134	AM410044.5	97.959	49	1	0	9678	9726	4106	4058	3.48e-11	86.1
NODE_1005_length_10467_cov_31.3134	AM410044.5	97.959	49	1	0	9678	9726	8331	8283	3.48e-11	86.1
NODE_1005_length_10467_cov_31.3134	AM490850.1	100.000	2800	0	0	5323	8122	5121	2322	0.0	5171
NODE_1005_length_10467_cov_31.3134	AM490850.1	99.324	888	6	0	8800	9687	6693	5806	0.0	1607
NODE_1005_length_10467_cov_31.3134	AM490850.1	99.198	748	6	0	8940	9687	2328	1581	0.0	1349
NODE_1005_length_10467_cov_31.3134	AM490850.1	93.773	273	16	1	575	846	5503	5231	1.82e-108	409
NODE_1005_length_10467_cov_31.3134	AM490850.1	95.161	124	5	1	575	697	1278	1155	5.54e-44	195
NODE_1005_length_10467_cov_31.3134	AM490850.1	97.959	49	1	0	9678	9726	1380	1332	3.48e-11	86.1
NODE_1005_length_10467_cov_31.3134	AM490850.1	97.959	49	1	0	9678	9726	5605	5557	3.48e-11	86.1
NODE_1005_length_10467_cov_31.3134	CP007593.1	99.964	2801	0	1	5323	8122	964187	961387	0.0	5166
NODE_1005_length_10467_cov_31.3134	CP007593.1	99.257	942	7	0	8746	9687	967256	966315	0.0	1701
NODE_1005_length_10467_cov_31.3134	CP007593.1	99.064	748	7	0	8940	9687	961393	960646	0.0	1343
NODE_1005_length_10467_cov_31.3134	CP007593.1	93.773	273	16	1	575	846	966010	965738	1.82e-108	409
NODE_1005_length_10467_cov_31.3134	CP007593.1	95.161	124	5	1	575	697	960341	960218	5.54e-44	195
NODE_1005_length_10467_cov_31.3134	CP007593.1	97.959	49	1	0	9678	9726	960445	960397	3.48e-11	86.1
NODE_1005_length_10467_cov_31.3134	CP007593.1	97.959	49	1	0	9678	9726	966114	966066	3.48e-11	86.1
NODE_1005_length_10467_cov_31.3134	CP001033.1	99.964	2801	0	1	5323	8122	1314203	1311403	0.0	5166
NODE_1005_length_10467_cov_31.3134	CP001033.1	99.324	888	6	0	8800	9687	175439	174552	0.0	1607
NODE_1005_length_10467_cov_31.3134	CP001033.1	99.212	888	7	0	8800	9687	1315775	1314888	0.0	1602
NODE_1005_length_10467_cov_31.3134	CP001033.1	99.599	748	3	0	8940	9687	1311409	1310662	0.0	1365
NODE_1005_length_10467_cov_31.3134	CP001033.1	93.773	273	16	1	575	846	1314585	1314313	1.82e-108	409
NODE_1005_length_10467_cov_31.3134	CP001033.1	95.161	124	5	1	575	697	1310359	1310236	5.54e-44	195
NODE_1005_length_10467_cov_31.3134	CP001033.1	97.959	49	1	0	9678	9726	174351	174303	3.48e-11	86.1
NODE_1005_length_10467_cov_31.3134	CP001033.1	97.959	49	1	0	9678	9726	1310461	1310413	3.48e-11	86.1
NODE_1005_length_10467_cov_31.3134	CP001033.1	97.959	49	1	0	9678	9726	1314687	1314639	3.48e-11	86.1
NODE_1005_length_10467_cov_31.3134	AM903082.1	99.929	2801	1	1	5323	8122	4402	1602	0.0	5160
NODE_1005_length_10467_cov_31.3134	AM903082.1	99.257	942	7	0	8746	9687	6030	5089	0.0	1701
NODE_1005_length_10467_cov_31.3134	AM903082.1	99.465	748	4	0	8940	9687	1608	861	0.0	1360
NODE_1005_length_10467_cov_31.3134	AM903082.1	93.773	273	16	1	575	846	4784	4512	1.82e-108	409
NODE_1005_length_10467_cov_31.3134	AM903082.1	95.161	124	5	1	575	697	558	435	5.54e-44	195
NODE_1005_length_10467_cov_31.3134	AM903082.1	97.959	49	1	0	9678	9726	660	612	3.48e-11	86.1
NODE_1005_length_10467_cov_31.3134	AM903082.1	97.959	49	1	0	9678	9726	4888	4840	3.48e-11	86.1
NODE_1005_length_10467_cov_31.3134	LR135484.1	100.000	2738	0	0	5922	8659	49218	46481	0.0	5057
NODE_1005_length_10467_cov_31.3134	LR135484.1	99.423	1040	5	1	8649	9687	43538	42499	0.0	1886
NODE_1005_length_10467_cov_31.3134	LR135484.1	99.879	827	1	0	1816	2642	43681	44507	0.0	1522
NODE_1005_length_10467_cov_31.3134	LR135484.1	95.775	213	8	1	575	786	42194	41982	1.87e-88	342
NODE_1005_length_10467_cov_31.3134	LR135484.1	97.959	49	1	0	9678	9726	42298	42250	3.48e-11	86.1
NODE_1005_length_10467_cov_31.3134	LR135437.1	100.000	2738	0	0	5922	8659	9714	6977	0.0	5057
NODE_1005_length_10467_cov_31.3134	LR135437.1	99.423	1040	5	1	8649	9687	4034	2995	0.0	1886
NODE_1005_length_10467_cov_31.3134	LR135437.1	99.879	827	1	0	1816	2642	4177	5003	0.0	1522
NODE_1005_length_10467_cov_31.3134	LR135437.1	94.361	266	14	1	575	839	2690	2425	6.54e-108	407
NODE_1005_length_10467_cov_31.3134	LR135437.1	97.959	49	1	0	9678	9726	2794	2746	3.48e-11	86.1
NODE_1005_length_10467_cov_31.3134	CP040708.1	99.963	2738	1	0	5922	8659	37052	34315	0.0	5051
NODE_1005_length_10467_cov_31.3134	CP040708.1	99.430	877	5	0	8811	9687	29687	28811	0.0	1592
NODE_1005_length_10467_cov_31.3134	CP040708.1	99.879	827	1	0	1816	2642	31515	32341	0.0	1522
NODE_1005_length_10467_cov_31.3134	CP040708.1	100.000	181	0	0	5506	5686	47945	48125	3.13e-86	335
NODE_1005_length_10467_cov_31.3134	CP040708.1	99.415	171	0	1	8649	8818	31372	31202	1.90e-78	309
NODE_1005_length_10467_cov_31.3134	CP040708.1	97.959	49	1	0	9678	9726	28610	28562	3.48e-11	86.1
NODE_1005_length_10467_cov_31.3134	MG765453.1	99.963	2713	0	1	5816	8527	11310	8598	0.0	5003
NODE_1005_length_10467_cov_31.3134	MG765453.1	97.518	1773	37	1	53	1818	29708	27936	0.0	3024
NODE_1005_length_10467_cov_31.3134	MG765453.1	100.000	1165	0	0	8523	9687	6583	5419	0.0	2152
NODE_1005_length_10467_cov_31.3134	MG765453.1	98.749	1039	4	8	8652	9687	27764	26732	0.0	1838
NODE_1005_length_10467_cov_31.3134	MG765453.1	89.643	869	85	5	7792	8659	22459	21595	0.0	1101
NODE_1005_length_10467_cov_31.3134	MG765453.1	81.762	488	87	2	7792	8278	11794	11308	6.54e-108	407
NODE_1005_length_10467_cov_31.3134	MG765453.1	94.203	207	12	0	633	839	5142	4936	1.13e-80	316
NODE_1005_length_10467_cov_31.3134	MG765453.1	92.344	209	12	4	633	839	26457	26251	5.31e-74	294
NODE_1005_length_10467_cov_31.3134	MG765453.1	98.333	120	1	1	8649	8767	4760	4641	1.98e-48	209
NODE_1005_length_10467_cov_31.3134	MG765453.1	98.333	120	1	1	8649	8767	26080	25961	1.98e-48	209
NODE_1005_length_10467_cov_31.3134	MG765453.1	93.651	63	4	0	783	845	28021	27959	5.78e-14	95.3
NODE_1005_length_10467_cov_31.3134	MG765453.1	97.959	49	1	0	9678	9726	5206	5158	3.48e-11	86.1
NODE_1005_length_10467_cov_31.3134	KX156278.1	99.963	2713	0	1	5816	8527	5880	3168	0.0	5003
NODE_1005_length_10467_cov_31.3134	KX156278.1	100.000	1153	0	0	8523	9675	1153	1	0.0	2130
NODE_1005_length_10467_cov_31.3134	KX156278.1	89.758	869	87	2	7792	8659	17031	16164	0.0	1110
NODE_1005_length_10467_cov_31.3134	KX156278.1	81.762	488	87	2	7792	8278	6364	5878	6.54e-108	407
NODE_1005_length_10467_cov_31.3134	CP041667.1	96.920	2955	85	5	5708	8659	2838636	2841587	0.0	4948
NODE_1005_length_10467_cov_31.3134	U73027.1	99.888	2684	0	3	3650	6332	2682	1	0.0	4937
NODE_1005_length_10467_cov_31.3134	CP040238.1	100.000	2667	0	0	5993	8659	40069	42735	0.0	4926
NODE_1005_length_10467_cov_31.3134	CP040238.1	99.423	1040	5	1	8649	9687	45678	46717	0.0	1886
NODE_1005_length_10467_cov_31.3134	CP040238.1	100.000	824	0	0	1819	2642	45532	44709	0.0	1522
NODE_1005_length_10467_cov_31.3134	CP040238.1	94.485	272	14	1	575	845	47022	47293	3.02e-111	418
NODE_1005_length_10467_cov_31.3134	CP040238.1	90.833	120	10	1	8649	8767	47477	47596	2.02e-33	159
NODE_1005_length_10467_cov_31.3134	CP040238.1	97.959	49	1	0	9678	9726	46918	46966	3.48e-11	86.1
NODE_1005_length_10467_cov_31.3134	CP030477.1	99.962	2661	0	1	5706	8365	2689	5349	0.0	4907
NODE_1005_length_10467_cov_31.3134	CP044105.1	99.962	2661	0	1	5706	8365	18683	21343	0.0	4907
NODE_1005_length_10467_cov_31.3134	CP030324.1	99.962	2661	0	1	5706	8365	10959	8299	0.0	4907
NODE_1005_length_10467_cov_31.3134	LR135294.1	99.962	2650	1	0	5323	7972	234821	237470	0.0	4889
NODE_1005_length_10467_cov_31.3134	LR135294.1	93.588	1778	97	16	50	1818	231435	233204	0.0	2636
NODE_1005_length_10467_cov_31.3134	LR135294.1	99.423	1040	5	1	8649	9687	83904	82865	0.0	1886
NODE_1005_length_10467_cov_31.3134	LR135294.1	99.879	827	1	0	1816	2642	84047	84873	0.0	1522
NODE_1005_length_10467_cov_31.3134	LR135294.1	100.000	695	0	0	7965	8659	87541	86847	0.0	1284
NODE_1005_length_10467_cov_31.3134	LR135294.1	95.221	272	12	1	575	845	82560	82289	1.40e-114	429
NODE_1005_length_10467_cov_31.3134	LR135294.1	90.833	120	10	1	8649	8767	82105	81986	2.02e-33	159
NODE_1005_length_10467_cov_31.3134	LR135294.1	95.238	63	3	0	783	845	233119	233181	1.24e-15	100
NODE_1005_length_10467_cov_31.3134	LR135294.1	92.063	63	5	0	1733	1795	232169	232231	2.69e-12	89.8
NODE_1005_length_10467_cov_31.3134	LR135294.1	97.959	49	1	0	9678	9726	82664	82616	3.48e-11	86.1
NODE_1005_length_10467_cov_31.3134	CP030587.1	99.405	2688	2	3	5679	8365	13268	10594	0.0	4863
NODE_1005_length_10467_cov_31.3134	KJ645709.1	100.000	2613	0	0	6047	8659	46519	43907	0.0	4826
NODE_1005_length_10467_cov_31.3134	KJ645709.1	97.792	1766	39	0	53	1818	18701	16936	0.0	3046
NODE_1005_length_10467_cov_31.3134	KJ645709.1	95.256	1897	88	2	7792	9687	32774	30879	0.0	3003
NODE_1005_length_10467_cov_31.3134	KJ645709.1	99.757	823	2	0	8865	9687	24922	25744	0.0	1509
NODE_1005_length_10467_cov_31.3134	KJ645709.1	96.552	116	4	0	8652	8767	16764	16649	1.99e-43	193
NODE_1005_length_10467_cov_31.3134	KJ645709.1	95.238	63	3	0	1733	1795	17971	17909	1.24e-15	100
NODE_1005_length_10467_cov_31.3134	KJ645709.1	97.959	49	1	0	9678	9726	25945	25993	3.48e-11	86.1
NODE_1005_length_10467_cov_31.3134	KJ645709.1	97.959	49	1	0	9678	9726	30678	30630	3.48e-11	86.1
NODE_1005_length_10467_cov_31.3134	CP014404.1	99.399	2661	2	3	5706	8365	3247	600	0.0	4813
NODE_1005_length_10467_cov_31.3134	CP014399.1	99.399	2661	2	3	5706	8365	3247	600	0.0	4813
NODE_1005_length_10467_cov_31.3134	CP014394.1	99.399	2661	2	3	5706	8365	3247	600	0.0	4813
NODE_1005_length_10467_cov_31.3134	CP014389.1	99.399	2661	2	3	5706	8365	3247	600	0.0	4813
NODE_1005_length_10467_cov_31.3134	CP014373.1	99.399	2661	2	3	5706	8365	3247	600	0.0	4813
NODE_1005_length_10467_cov_31.3134	CP014378.1	99.399	2661	2	3	5706	8365	3247	600	0.0	4813
NODE_1005_length_10467_cov_31.3134	CP030625.1	99.033	2688	3	4	5679	8365	6271	8936	0.0	4798
NODE_1005_length_10467_cov_31.3134	CP044164.1	99.960	2527	0	1	6002	8527	939202	936676	0.0	4660
NODE_1005_length_10467_cov_31.3134	KC575115.1	99.960	2527	0	1	6002	8527	6142	3616	0.0	4660
NODE_1005_length_10467_cov_31.3134	KC575115.1	99.535	1075	5	0	8652	9726	9529	8455	0.0	1958
NODE_1005_length_10467_cov_31.3134	KC575115.1	99.551	668	3	0	253	920	10319	9652	0.0	1218
NODE_1005_length_10467_cov_31.3134	KC575115.1	95.238	63	3	0	1733	1795	9789	9727	1.24e-15	100
NODE_1005_length_10467_cov_31.3134	CP030633.1	99.373	2551	2	3	5816	8365	27070	24533	0.0	4610
NODE_1005_length_10467_cov_31.3134	CP030633.1	100.000	474	0	0	5342	5815	474	1	0.0	876
NODE_1005_length_10467_cov_31.3134	CP030667.1	99.373	2551	2	3	5816	8365	27068	24531	0.0	4610
NODE_1005_length_10467_cov_31.3134	CP030667.1	100.000	474	0	0	5342	5815	474	1	0.0	876
NODE_1005_length_10467_cov_31.3134	CP030672.1	99.373	2551	2	3	5816	8365	27078	24541	0.0	4610
NODE_1005_length_10467_cov_31.3134	CP030672.1	100.000	474	0	0	5342	5815	474	1	0.0	876
NODE_1005_length_10467_cov_31.3134	CP030446.1	99.373	2551	2	3	5816	8365	27068	24531	0.0	4610
NODE_1005_length_10467_cov_31.3134	CP030446.1	100.000	474	0	0	5342	5815	474	1	0.0	876
NODE_1005_length_10467_cov_31.3134	JQ655275.1	99.486	2531	5	6	6002	8527	5629	3102	0.0	4595
NODE_1005_length_10467_cov_31.3134	CP045013.1	100.000	2487	0	0	6173	8659	181634	184120	0.0	4593
NODE_1005_length_10467_cov_31.3134	CP045013.1	99.550	888	4	0	8800	9687	180135	181022	0.0	1618
NODE_1005_length_10467_cov_31.3134	CP045013.1	100.000	560	0	0	5621	6180	175807	176366	0.0	1035
NODE_1005_length_10467_cov_31.3134	CP045013.1	97.959	49	1	0	9678	9726	181223	181271	3.48e-11	86.1
NODE_1005_length_10467_cov_31.3134	LR536659.1	100.000	2487	0	0	6173	8659	205918	208404	0.0	4593
NODE_1005_length_10467_cov_31.3134	LR536659.1	99.550	888	4	0	8800	9687	204419	205306	0.0	1618
NODE_1005_length_10467_cov_31.3134	LR536659.1	100.000	867	0	0	5314	6180	199787	200653	0.0	1602
NODE_1005_length_10467_cov_31.3134	LR536659.1	89.758	869	87	2	7792	8659	217828	218695	0.0	1110
NODE_1005_length_10467_cov_31.3134	LR536659.1	97.959	49	1	0	9678	9726	205507	205555	3.48e-11	86.1
NODE_1005_length_10467_cov_31.3134	LR135260.1	100.000	2487	0	0	6173	8659	28789	26303	0.0	4593
NODE_1005_length_10467_cov_31.3134	LR135260.1	99.550	888	4	0	8800	9687	30288	29401	0.0	1618
NODE_1005_length_10467_cov_31.3134	LR135260.1	89.758	869	87	2	7792	8659	16879	16012	0.0	1110
NODE_1005_length_10467_cov_31.3134	LR135260.1	97.959	49	1	0	9678	9726	29200	29152	3.48e-11	86.1
NODE_1005_length_10467_cov_31.3134	LR135260.1	94.545	55	3	0	8782	8836	33998	34052	3.48e-11	86.1
NODE_1005_length_10467_cov_31.3134	LR135429.1	100.000	2487	0	0	6173	8659	185140	187626	0.0	4593
NODE_1005_length_10467_cov_31.3134	LR135429.1	99.887	888	1	0	8800	9687	183645	184532	0.0	1635
NODE_1005_length_10467_cov_31.3134	LR135429.1	100.000	560	0	0	5621	6180	179320	179879	0.0	1035
NODE_1005_length_10467_cov_31.3134	LR135429.1	97.959	49	1	0	9678	9726	184733	184781	3.48e-11	86.1
NODE_1005_length_10467_cov_31.3134	CP030597.1	99.177	2552	5	5	5816	8365	27067	24530	0.0	4582
NODE_1005_length_10467_cov_31.3134	CP030597.1	100.000	474	0	0	5342	5815	474	1	0.0	876
NODE_1005_length_10467_cov_31.3134	CP030597.1	96.226	53	0	2	6242	6293	26591	26642	3.48e-11	86.1
NODE_1005_length_10467_cov_31.3134	CP018831.1	99.959	2424	1	0	6236	8659	9747	7324	0.0	4471
NODE_1005_length_10467_cov_31.3134	CP018831.1	99.423	1040	5	1	8649	9687	4381	3342	0.0	1886
NODE_1005_length_10467_cov_31.3134	CP018831.1	99.879	827	1	0	1816	2642	4524	5350	0.0	1522
NODE_1005_length_10467_cov_31.3134	CP018831.1	100.000	739	0	0	5506	6244	11984	11246	0.0	1365
NODE_1005_length_10467_cov_31.3134	CP018831.1	97.959	49	1	0	9678	9726	3141	3093	3.48e-11	86.1
NODE_1005_length_10467_cov_31.3134	CP018825.1	99.959	2424	1	0	6236	8659	9747	7324	0.0	4471
NODE_1005_length_10467_cov_31.3134	CP018825.1	99.423	1040	5	1	8649	9687	4381	3342	0.0	1886
NODE_1005_length_10467_cov_31.3134	CP018825.1	99.879	827	1	0	1816	2642	4524	5350	0.0	1522
NODE_1005_length_10467_cov_31.3134	CP018825.1	100.000	739	0	0	5506	6244	11984	11246	0.0	1365
NODE_1005_length_10467_cov_31.3134	CP018825.1	97.959	49	1	0	9678	9726	3141	3093	3.48e-11	86.1
NODE_1005_length_10467_cov_31.3134	JQ663598.1	99.959	2424	1	0	6236	8659	20237	22660	0.0	4471
NODE_1005_length_10467_cov_31.3134	JQ663598.1	99.423	1040	5	1	8649	9687	25603	26642	0.0	1886
NODE_1005_length_10467_cov_31.3134	JQ663598.1	100.000	824	0	0	1819	2642	25457	24634	0.0	1522
NODE_1005_length_10467_cov_31.3134	JQ663598.1	97.959	49	1	0	9678	9726	26843	26891	3.48e-11	86.1
NODE_1005_length_10467_cov_31.3134	GQ900407.1	99.393	2471	1	3	5896	8365	1	2458	0.0	4468
NODE_1005_length_10467_cov_31.3134	GQ900407.1	99.819	554	1	0	5342	5895	24469	25022	0.0	1018
NODE_1005_length_10467_cov_31.3134	CP030578.1	99.430	2457	1	2	5342	7798	436	2879	0.0	4447
NODE_1005_length_10467_cov_31.3134	CP030549.1	99.430	2457	1	2	5342	7798	12961	10518	0.0	4447
NODE_1005_length_10467_cov_31.3134	CP030376.1	99.430	2457	1	2	5342	7798	62	2505	0.0	4447
NODE_1005_length_10467_cov_31.3134	CP030409.1	99.430	2457	1	2	5342	7798	12961	10518	0.0	4447
NODE_1005_length_10467_cov_31.3134	AF516335.1	99.792	2403	3	2	6259	8659	17276	14874	0.0	4409
NODE_1005_length_10467_cov_31.3134	AF516335.1	99.423	1040	5	1	8649	9687	8990	7951	0.0	1886
NODE_1005_length_10467_cov_31.3134	AF516335.1	99.738	763	2	0	1880	2642	12138	12900	0.0	1399
NODE_1005_length_10467_cov_31.3134	AF516335.1	93.773	273	16	1	575	846	7646	7374	1.82e-108	409
NODE_1005_length_10467_cov_31.3134	AF516335.1	98.611	72	1	0	1816	1887	9133	9204	5.70e-24	128
NODE_1005_length_10467_cov_31.3134	AF516335.1	97.959	49	1	0	9678	9726	7750	7702	3.48e-11	86.1
NODE_1005_length_10467_cov_31.3134	CP027504.1	100.000	2379	0	0	6281	8659	22512	24890	0.0	4394
NODE_1005_length_10467_cov_31.3134	CP027501.1	100.000	2379	0	0	6281	8659	1016123	1018501	0.0	4394
NODE_1005_length_10467_cov_31.3134	CP036155.1	99.958	2379	1	0	6281	8659	29249	26871	0.0	4388
NODE_1005_length_10467_cov_31.3134	AF330699.1	99.874	2376	2	1	6277	8651	2378	3	0.0	4370
NODE_1005_length_10467_cov_31.3134	CP023199.1	100.000	2363	0	0	6297	8659	1139169	1141531	0.0	4364
NODE_1005_length_10467_cov_31.3134	CP021559.1	100.000	2363	0	0	6297	8659	1139147	1141509	0.0	4364
NODE_1005_length_10467_cov_31.3134	MF477836.1	99.958	2356	0	1	6173	8527	69801	67446	0.0	4344
NODE_1005_length_10467_cov_31.3134	MF477836.1	95.203	1897	89	2	7792	9687	72308	70413	0.0	2998
NODE_1005_length_10467_cov_31.3134	MF477836.1	100.000	137	0	0	8523	8659	65431	65295	9.02e-62	254
NODE_1005_length_10467_cov_31.3134	MF477836.1	97.959	49	1	0	9678	9726	70212	70164	3.48e-11	86.1
NODE_1005_length_10467_cov_31.3134	LT799381.1	99.958	2356	0	1	6173	8527	72165	74520	0.0	4344
NODE_1005_length_10467_cov_31.3134	LT799381.1	95.203	1897	89	2	7792	9687	69658	71553	0.0	2998
NODE_1005_length_10467_cov_31.3134	LT799381.1	100.000	137	0	0	8523	8659	76535	76671	9.02e-62	254
NODE_1005_length_10467_cov_31.3134	LT799381.1	97.959	49	1	0	9678	9726	71754	71802	3.48e-11	86.1
NODE_1005_length_10467_cov_31.3134	LC125351.1	99.958	2356	0	1	6173	8527	6913	9268	0.0	4344
NODE_1005_length_10467_cov_31.3134	LC125351.1	99.828	1165	2	0	8523	9687	11283	12447	0.0	2141
NODE_1005_length_10467_cov_31.3134	LC125351.1	99.662	888	3	0	8800	9687	5414	6301	0.0	1624
NODE_1005_length_10467_cov_31.3134	LC125351.1	100.000	297	0	0	5278	5574	24805	24509	1.03e-150	549
NODE_1005_length_10467_cov_31.3134	LC125351.1	100.000	259	0	0	5922	6180	1390	1648	1.37e-129	479
NODE_1005_length_10467_cov_31.3134	LC125351.1	93.773	273	16	1	575	846	12750	13022	1.82e-108	409
NODE_1005_length_10467_cov_31.3134	LC125351.1	99.167	120	0	1	8649	8767	13205	13324	4.25e-50	215
NODE_1005_length_10467_cov_31.3134	LC125351.1	97.959	49	1	0	9678	9726	6502	6550	3.48e-11	86.1
NODE_1005_length_10467_cov_31.3134	LC125351.1	97.959	49	1	0	9678	9726	12648	12696	3.48e-11	86.1
NODE_1005_length_10467_cov_31.3134	LC125350.1	99.958	2356	0	1	6173	8527	6363	8718	0.0	4344
NODE_1005_length_10467_cov_31.3134	LC125350.1	99.550	888	4	0	8800	9687	4864	5751	0.0	1618
NODE_1005_length_10467_cov_31.3134	LC125350.1	100.000	259	0	0	5922	6180	840	1098	1.37e-129	479
NODE_1005_length_10467_cov_31.3134	LC125350.1	100.000	245	0	0	8523	8767	10733	10977	8.28e-122	453
NODE_1005_length_10467_cov_31.3134	LC125350.1	97.959	49	1	0	9678	9726	5952	6000	3.48e-11	86.1
NODE_1005_length_10467_cov_31.3134	AP018544.1	100.000	2344	0	0	6173	8516	73052	70709	0.0	4329
NODE_1005_length_10467_cov_31.3134	AP018544.1	95.308	1897	87	2	7792	9687	75559	73664	0.0	3009
NODE_1005_length_10467_cov_31.3134	AP018544.1	97.170	1767	49	1	53	1818	60699	58933	0.0	2985
NODE_1005_length_10467_cov_31.3134	AP018544.1	99.893	936	1	0	6173	7108	52314	51379	0.0	1724
NODE_1005_length_10467_cov_31.3134	AP018544.1	99.867	751	1	0	8937	9687	51391	50641	0.0	1382
NODE_1005_length_10467_cov_31.3134	AP018544.1	100.000	137	0	0	8523	8659	85495	85359	9.02e-62	254
NODE_1005_length_10467_cov_31.3134	AP018544.1	98.333	120	1	1	8649	8767	58765	58646	1.98e-48	209
NODE_1005_length_10467_cov_31.3134	AP018544.1	95.238	63	3	0	1733	1795	59968	59906	1.24e-15	100
NODE_1005_length_10467_cov_31.3134	AP018544.1	93.651	63	4	0	783	845	59018	58956	5.78e-14	95.3
NODE_1005_length_10467_cov_31.3134	AP018544.1	97.959	49	1	0	9678	9726	50440	50392	3.48e-11	86.1
NODE_1005_length_10467_cov_31.3134	AP018544.1	97.959	49	1	0	9678	9726	52725	52677	3.48e-11	86.1
NODE_1005_length_10467_cov_31.3134	AP018544.1	97.959	49	1	0	9678	9726	73463	73415	3.48e-11	86.1
NODE_1005_length_10467_cov_31.3134	AP018539.1	100.000	2344	0	0	6173	8516	73052	70709	0.0	4329
NODE_1005_length_10467_cov_31.3134	AP018539.1	95.308	1897	87	2	7792	9687	75559	73664	0.0	3009
NODE_1005_length_10467_cov_31.3134	AP018539.1	97.170	1767	49	1	53	1818	60699	58933	0.0	2985
NODE_1005_length_10467_cov_31.3134	AP018539.1	99.893	936	1	0	6173	7108	52314	51379	0.0	1724
NODE_1005_length_10467_cov_31.3134	AP018539.1	99.867	751	1	0	8937	9687	51391	50641	0.0	1382
NODE_1005_length_10467_cov_31.3134	AP018539.1	100.000	137	0	0	8523	8659	85495	85359	9.02e-62	254
NODE_1005_length_10467_cov_31.3134	AP018539.1	98.333	120	1	1	8649	8767	58765	58646	1.98e-48	209
NODE_1005_length_10467_cov_31.3134	AP018539.1	95.238	63	3	0	1733	1795	59968	59906	1.24e-15	100
NODE_1005_length_10467_cov_31.3134	AP018539.1	93.651	63	4	0	783	845	59018	58956	5.78e-14	95.3
NODE_1005_length_10467_cov_31.3134	AP018539.1	97.959	49	1	0	9678	9726	50440	50392	3.48e-11	86.1
NODE_1005_length_10467_cov_31.3134	AP018539.1	97.959	49	1	0	9678	9726	52725	52677	3.48e-11	86.1
NODE_1005_length_10467_cov_31.3134	AP018539.1	97.959	49	1	0	9678	9726	73463	73415	3.48e-11	86.1
NODE_1005_length_10467_cov_31.3134	CP030643.1	99.413	2386	1	2	5342	7727	2373	1	0.0	4316
NODE_1005_length_10467_cov_31.3134	CP030643.1	99.687	639	1	1	7728	8365	23059	22421	0.0	1168
NODE_1005_length_10467_cov_31.3134	CP027488.1	99.957	2313	0	1	6054	8365	2538	226	0.0	4265
NODE_1005_length_10467_cov_31.3134	CP007679.1	99.957	2313	0	1	6054	8365	9016	11328	0.0	4265
NODE_1005_length_10467_cov_31.3134	CP032740.1	100.000	2235	0	0	7453	9687	37419	39653	0.0	4128
NODE_1005_length_10467_cov_31.3134	CP032740.1	97.462	1773	38	1	50	1815	33053	34825	0.0	3018
NODE_1005_length_10467_cov_31.3134	CP032740.1	99.893	933	0	1	6173	7105	40265	41196	0.0	1716
NODE_1005_length_10467_cov_31.3134	CP032740.1	100.000	751	0	0	8937	9687	41187	41937	0.0	1387
NODE_1005_length_10467_cov_31.3134	CP032740.1	93.040	273	18	1	575	846	42242	42514	3.94e-105	398
NODE_1005_length_10467_cov_31.3134	CP032740.1	98.802	167	2	0	9722	9888	14793	14959	4.11e-75	298
NODE_1005_length_10467_cov_31.3134	CP032740.1	99.167	120	0	1	8649	8767	42690	42809	4.25e-50	215
NODE_1005_length_10467_cov_31.3134	CP032740.1	93.651	63	4	0	783	845	34743	34805	5.78e-14	95.3
NODE_1005_length_10467_cov_31.3134	CP032740.1	97.959	49	1	0	9678	9726	39854	39902	3.48e-11	86.1
NODE_1005_length_10467_cov_31.3134	CP032740.1	97.959	49	1	0	9678	9726	42138	42186	3.48e-11	86.1
NODE_1005_length_10467_cov_31.3134	CP019595.2	99.955	2235	1	0	7453	9687	309622	307388	0.0	4122
NODE_1005_length_10467_cov_31.3134	CP019595.2	99.887	888	1	0	8800	9687	313678	312791	0.0	1635
NODE_1005_length_10467_cov_31.3134	CP019595.2	94.361	266	14	1	575	839	312486	312221	6.54e-108	407
NODE_1005_length_10467_cov_31.3134	CP019595.2	97.959	49	1	0	9678	9726	307187	307139	3.48e-11	86.1
NODE_1005_length_10467_cov_31.3134	CP019595.2	97.959	49	1	0	9678	9726	312590	312542	3.48e-11	86.1
NODE_1005_length_10467_cov_31.3134	CP045793.1	100.000	2217	0	0	6002	8218	21730	23946	0.0	4095
NODE_1005_length_10467_cov_31.3134	CP045790.1	100.000	2217	0	0	6002	8218	13131	10915	0.0	4095
NODE_1005_length_10467_cov_31.3134	CP023546.1	100.000	2217	0	0	6002	8218	22301	24517	0.0	4095
NODE_1005_length_10467_cov_31.3134	CP023544.1	100.000	2217	0	0	6002	8218	54039	51823	0.0	4095
NODE_1005_length_10467_cov_31.3134	CP017872.1	100.000	2217	0	0	6002	8218	42146	39930	0.0	4095
NODE_1005_length_10467_cov_31.3134	CP004067.1	99.955	2217	1	0	6002	8218	54006	51790	0.0	4089
NODE_1005_length_10467_cov_31.3134	KU612222.1	99.910	2217	2	0	6002	8218	22210	19994	0.0	4084
NODE_1005_length_10467_cov_31.3134	CP010449.1	99.865	2217	3	0	6002	8218	1166956	1169172	0.0	4078
NODE_1005_length_10467_cov_31.3134	AP018135.1	99.684	2217	7	0	6002	8218	874719	876935	0.0	4056
NODE_1005_length_10467_cov_31.3134	AY712687.1	100.000	2178	0	0	6378	8555	2178	1	0.0	4023
NODE_1005_length_10467_cov_31.3134	CP013117.1	99.862	2181	2	1	6039	8218	2348	168	0.0	4010
NODE_1005_length_10467_cov_31.3134	KJ610809.1	100.000	2146	0	0	6073	8218	3699	1554	0.0	3964
NODE_1005_length_10467_cov_31.3134	KJ610809.1	100.000	74	0	0	6002	6075	4833	4760	9.47e-27	137
NODE_1005_length_10467_cov_31.3134	CP014386.1	99.354	2168	1	2	5342	7509	2678	524	0.0	3914
NODE_1005_length_10467_cov_31.3134	CP030584.1	99.351	2157	1	2	5342	7498	8296	10439	0.0	3893
NODE_1005_length_10467_cov_31.3134	CP030584.1	99.749	796	1	1	7571	8365	10428	11223	0.0	1458
NODE_1005_length_10467_cov_31.3134	CP030405.1	99.351	2157	1	2	5342	7498	26105	23962	0.0	3893
NODE_1005_length_10467_cov_31.3134	CP030405.1	99.749	796	1	1	7571	8365	23973	23178	0.0	1458
NODE_1005_length_10467_cov_31.3134	CP029665.1	99.351	2157	1	2	5342	7498	21233	23376	0.0	3893
NODE_1005_length_10467_cov_31.3134	CP029665.1	99.749	796	1	1	7571	8365	23365	24160	0.0	1458
NODE_1005_length_10467_cov_31.3134	CP023446.1	100.000	2105	0	0	6114	8218	1718301	1716197	0.0	3888
NODE_1005_length_10467_cov_31.3134	CP028186.1	99.952	2105	1	0	6114	8218	19574	17470	0.0	3882
NODE_1005_length_10467_cov_31.3134	AY701528.1	99.952	2105	1	0	6114	8218	19294	17190	0.0	3882
NODE_1005_length_10467_cov_31.3134	CP007182.1	100.000	2100	0	0	6119	8218	47962	45863	0.0	3879
NODE_1005_length_10467_cov_31.3134	CP007182.1	97.531	81	1	1	6039	6118	81	1	9.47e-27	137
NODE_1005_length_10467_cov_31.3134	CP030629.1	99.329	2086	1	2	5413	7498	13450	11378	0.0	3762
NODE_1005_length_10467_cov_31.3134	CP030629.1	99.749	796	1	1	7571	8365	11389	10594	0.0	1458
NODE_1005_length_10467_cov_31.3134	CP030663.1	99.265	2042	2	2	5342	7383	2370	342	0.0	3675
NODE_1005_length_10467_cov_31.3134	KJ610808.1	100.000	1977	0	0	6002	7978	4898	2922	0.0	3651
NODE_1005_length_10467_cov_31.3134	KJ610808.1	99.535	1075	5	0	8652	9726	8285	7211	0.0	1958
NODE_1005_length_10467_cov_31.3134	KJ610808.1	99.402	669	3	1	253	920	9076	8408	0.0	1212
NODE_1005_length_10467_cov_31.3134	KJ610808.1	95.238	63	3	0	1733	1795	8545	8483	1.24e-15	100
NODE_1005_length_10467_cov_31.3134	HG799498.1	100.000	1955	0	0	5323	7277	5677	3723	0.0	3611
NODE_1005_length_10467_cov_31.3134	HG799498.1	99.662	888	3	0	8800	9687	7251	6364	0.0	1624
NODE_1005_length_10467_cov_31.3134	HG799498.1	93.773	273	16	1	575	846	6059	5787	1.82e-108	409
NODE_1005_length_10467_cov_31.3134	HG799498.1	95.161	124	5	1	575	697	3669	3546	5.54e-44	195
NODE_1005_length_10467_cov_31.3134	HG799498.1	97.959	49	1	0	9678	9726	6163	6115	3.48e-11	86.1
NODE_1005_length_10467_cov_31.3134	FR671418.1	99.949	1956	0	1	5323	7277	5679	3724	0.0	3605
NODE_1005_length_10467_cov_31.3134	FR671418.1	99.257	942	7	0	8746	9687	7308	6367	0.0	1701
NODE_1005_length_10467_cov_31.3134	FR671418.1	93.773	273	16	1	575	846	6061	5789	1.82e-108	409
NODE_1005_length_10467_cov_31.3134	FR671418.1	95.122	123	5	1	575	696	3670	3548	1.99e-43	193
NODE_1005_length_10467_cov_31.3134	FR671418.1	97.959	49	1	0	9678	9726	6165	6117	3.48e-11	86.1
NODE_1005_length_10467_cov_31.3134	FR671404.1	99.949	1956	0	1	5323	7277	34192	36147	0.0	3605
NODE_1005_length_10467_cov_31.3134	FR671404.1	99.257	942	7	0	8746	9687	32564	33505	0.0	1701
NODE_1005_length_10467_cov_31.3134	FR671404.1	93.773	273	16	1	575	846	33810	34082	1.82e-108	409
NODE_1005_length_10467_cov_31.3134	FR671404.1	95.122	123	5	1	575	696	36201	36323	1.99e-43	193
NODE_1005_length_10467_cov_31.3134	FR671404.1	97.959	49	1	0	9678	9726	33706	33754	3.48e-11	86.1
NODE_1005_length_10467_cov_31.3134	FN667862.2	99.949	1955	0	1	5323	7277	39935	41888	0.0	3603
NODE_1005_length_10467_cov_31.3134	FN667862.2	99.662	888	3	0	8800	9687	38361	39248	0.0	1624
NODE_1005_length_10467_cov_31.3134	FN667862.2	93.773	273	16	1	575	846	39553	39825	1.82e-108	409
NODE_1005_length_10467_cov_31.3134	FN667862.2	95.161	124	5	1	575	697	41942	42065	5.54e-44	195
NODE_1005_length_10467_cov_31.3134	FN667862.2	97.959	49	1	0	9678	9726	39449	39497	3.48e-11	86.1
NODE_1005_length_10467_cov_31.3134	CP040742.1	100.000	1933	0	0	5506	7438	116279	114347	0.0	3570
NODE_1005_length_10467_cov_31.3134	CP040742.1	100.000	1160	0	0	7500	8659	111776	110617	0.0	2143
NODE_1005_length_10467_cov_31.3134	MF037584.1	99.948	1928	1	0	6291	8218	12459	10532	0.0	3555
NODE_1005_length_10467_cov_31.3134	MF037584.1	100.000	90	0	0	6073	6162	13645	13556	1.21e-35	167
NODE_1005_length_10467_cov_31.3134	MF037584.1	100.000	74	0	0	6002	6075	14779	14706	9.47e-27	137
NODE_1005_length_10467_cov_31.3134	LR135477.1	99.948	1926	1	0	5506	7431	18271	16346	0.0	3552
NODE_1005_length_10467_cov_31.3134	LR135477.1	99.635	823	3	0	8865	9687	3501	2679	0.0	1504
NODE_1005_length_10467_cov_31.3134	LR135477.1	98.148	810	15	0	50	859	4355	5164	0.0	1413
NODE_1005_length_10467_cov_31.3134	LR135477.1	95.238	63	3	0	1733	1795	5088	5150	1.24e-15	100
NODE_1005_length_10467_cov_31.3134	LR135477.1	97.959	49	1	0	9678	9726	2478	2430	3.48e-11	86.1
NODE_1005_length_10467_cov_31.3134	HQ248169.1	99.948	1920	1	0	6299	8218	1942	23	0.0	3541
NODE_1005_length_10467_cov_31.3134	AM983545.1	99.946	1869	1	0	1815	3683	22778	24646	0.0	3446
NODE_1005_length_10467_cov_31.3134	MF278653.1	99.840	1876	0	3	1810	3683	2050	3924	0.0	3445
NODE_1005_length_10467_cov_31.3134	HE579070.1	100.000	1865	0	0	1819	3683	15464	17328	0.0	3445
NODE_1005_length_10467_cov_31.3134	AB665980.1	100.000	1865	0	0	1819	3683	12990	11126	0.0	3445
NODE_1005_length_10467_cov_31.3134	GQ900491.1	100.000	1865	0	0	1819	3683	15221	13357	0.0	3445
NODE_1005_length_10467_cov_31.3134	GQ900490.1	100.000	1865	0	0	1819	3683	5098	6962	0.0	3445
NODE_1005_length_10467_cov_31.3134	GQ900383.1	100.000	1865	0	0	1819	3683	24190	26054	0.0	3445
NODE_1005_length_10467_cov_31.3134	LC440648.1	99.787	1878	1	3	1808	3685	65457	63583	0.0	3443
NODE_1005_length_10467_cov_31.3134	MF278654.1	99.946	1865	1	0	1819	3683	2067	3931	0.0	3439
NODE_1005_length_10467_cov_31.3134	AJ810120.1	99.946	1865	1	0	1819	3683	16342	18206	0.0	3439
NODE_1005_length_10467_cov_31.3134	L43082.1	99.946	1865	1	0	1819	3683	886	2750	0.0	3439
NODE_1005_length_10467_cov_31.3134	MF037586.1	92.951	2355	163	3	6291	8644	4299	1947	0.0	3426
NODE_1005_length_10467_cov_31.3134	MF037586.1	98.720	703	9	0	5555	6257	9221	8519	0.0	1249
NODE_1005_length_10467_cov_31.3134	MF037586.1	100.000	90	0	0	6073	6162	5485	5396	1.21e-35	167
NODE_1005_length_10467_cov_31.3134	MF037586.1	100.000	74	0	0	6002	6075	6619	6546	9.47e-27	137
NODE_1005_length_10467_cov_31.3134	KY400493.1	99.946	1857	1	0	6114	7970	34310	32454	0.0	3424
NODE_1005_length_10467_cov_31.3134	KY400493.1	99.379	966	6	0	8722	9687	32453	31488	0.0	1751
NODE_1005_length_10467_cov_31.3134	KY400493.1	97.959	49	1	0	9678	9726	31287	31239	3.48e-11	86.1
NODE_1005_length_10467_cov_31.3134	AJ810122.1	99.679	1869	4	2	1815	3683	101	1967	0.0	3417
NODE_1005_length_10467_cov_31.3134	CP031887.1	99.946	1835	1	0	3852	5686	24957	26791	0.0	3384
NODE_1005_length_10467_cov_31.3134	KX579977.1	100.000	1822	0	0	6173	7994	3728	5549	0.0	3365
NODE_1005_length_10467_cov_31.3134	KX579977.1	94.592	1775	79	16	53	1818	79044	77278	0.0	2730
NODE_1005_length_10467_cov_31.3134	KX579977.1	99.423	1040	5	1	8649	9687	77110	76071	0.0	1886
NODE_1005_length_10467_cov_31.3134	KX579977.1	99.591	733	3	0	8955	9687	2384	3116	0.0	1338
NODE_1005_length_10467_cov_31.3134	KX579977.1	98.974	195	2	0	8768	8962	25749	25555	1.12e-90	350
NODE_1005_length_10467_cov_31.3134	KX579977.1	95.238	63	3	0	783	845	77363	77301	1.24e-15	100
NODE_1005_length_10467_cov_31.3134	KX579977.1	95.238	63	3	0	1733	1795	78313	78251	1.24e-15	100
NODE_1005_length_10467_cov_31.3134	KX579977.1	97.959	49	1	0	9678	9726	3317	3365	3.48e-11	86.1
NODE_1005_length_10467_cov_31.3134	KX579977.1	97.959	49	1	0	9678	9726	75870	75822	3.48e-11	86.1
NODE_1005_length_10467_cov_31.3134	L43098.1	99.890	1821	2	0	1814	3634	3420	1600	0.0	3352
NODE_1005_length_10467_cov_31.3134	L43098.1	100.000	86	0	0	3627	3712	86	1	2.02e-33	159
NODE_1005_length_10467_cov_31.3134	LR607381.1	99.780	1816	4	0	8652	10467	3587839	3589654	0.0	3332
NODE_1005_length_10467_cov_31.3134	LR607381.1	99.783	920	2	0	1	920	3586797	3587716	0.0	1688
NODE_1005_length_10467_cov_31.3134	LR607381.1	100.000	582	0	0	9886	10467	3586270	3586851	0.0	1075
NODE_1005_length_10467_cov_31.3134	LR607381.1	100.000	55	0	0	1	55	3589600	3589654	3.46e-16	102
NODE_1005_length_10467_cov_31.3134	LR607381.1	95.238	63	3	0	1733	1795	3587579	3587641	1.24e-15	100
NODE_1005_length_10467_cov_31.3134	AY334073.1	99.780	1816	4	0	8652	10467	2663	848	0.0	3332
NODE_1005_length_10467_cov_31.3134	AY334073.1	99.783	920	2	0	1	920	3705	2786	0.0	1688
NODE_1005_length_10467_cov_31.3134	AY334073.1	100.000	582	0	0	9886	10467	4232	3651	0.0	1075
NODE_1005_length_10467_cov_31.3134	AY334073.1	100.000	55	0	0	1	55	902	848	3.46e-16	102
NODE_1005_length_10467_cov_31.3134	AY334073.1	95.238	63	3	0	1733	1795	2923	2861	1.24e-15	100
NODE_1005_length_10467_cov_31.3134	KT953380.1	99.725	1816	4	1	8652	10467	7305	5491	0.0	3325
NODE_1005_length_10467_cov_31.3134	KT953380.1	99.783	920	2	0	1	920	8347	7428	0.0	1688
NODE_1005_length_10467_cov_31.3134	KT953380.1	99.828	582	1	0	9886	10467	8874	8293	0.0	1070
NODE_1005_length_10467_cov_31.3134	KT953380.1	100.000	55	0	0	1	55	5545	5491	3.46e-16	102
NODE_1005_length_10467_cov_31.3134	KT953380.1	95.238	63	3	0	1733	1795	7565	7503	1.24e-15	100
NODE_1005_length_10467_cov_31.3134	AF507977.1	100.000	1751	0	0	6909	8659	7955	9705	0.0	3234
NODE_1005_length_10467_cov_31.3134	AF507977.1	99.423	1040	5	1	8649	9687	12648	13687	0.0	1886
NODE_1005_length_10467_cov_31.3134	AF507977.1	100.000	824	0	0	1819	2642	12502	11679	0.0	1522
NODE_1005_length_10467_cov_31.3134	AF507977.1	93.773	273	16	1	575	846	13992	14264	1.82e-108	409
NODE_1005_length_10467_cov_31.3134	AF507977.1	97.959	49	1	0	9678	9726	13888	13936	3.48e-11	86.1
NODE_1005_length_10467_cov_31.3134	CP042217.1	98.814	1770	20	1	50	1818	13951	15720	0.0	3151
NODE_1005_length_10467_cov_31.3134	CP042217.1	99.519	1040	4	1	8649	9687	15888	16927	0.0	1892
NODE_1005_length_10467_cov_31.3134	CP042217.1	95.588	272	11	1	575	845	17230	17501	3.00e-116	435
NODE_1005_length_10467_cov_31.3134	CP042217.1	100.000	116	0	0	8652	8767	17696	17811	4.25e-50	215
NODE_1005_length_10467_cov_31.3134	CP042217.1	94.186	86	5	0	1733	1818	17439	17524	4.41e-25	132
NODE_1005_length_10467_cov_31.3134	CP042217.1	95.238	63	3	0	1733	1795	14685	14747	1.24e-15	100
NODE_1005_length_10467_cov_31.3134	CP042217.1	95.238	63	3	0	783	845	15635	15697	1.24e-15	100
NODE_1005_length_10467_cov_31.3134	CP042217.1	97.959	49	1	0	9678	9726	17128	17176	3.48e-11	86.1
NODE_1005_length_10467_cov_31.3134	MK211814.1	98.756	1769	22	0	50	1818	26914	28682	0.0	3145
NODE_1005_length_10467_cov_31.3134	MK211814.1	99.519	1040	4	1	8649	9687	28850	29889	0.0	1892
NODE_1005_length_10467_cov_31.3134	MK211814.1	95.238	63	3	0	1733	1795	27647	27709	1.24e-15	100
NODE_1005_length_10467_cov_31.3134	MK211814.1	95.238	63	3	0	783	845	28597	28659	1.24e-15	100
NODE_1005_length_10467_cov_31.3134	CP025095.1	98.641	1766	24	0	53	1818	1121891	1120126	0.0	3129
NODE_1005_length_10467_cov_31.3134	CP025095.1	100.000	1394	0	0	6235	7628	1148897	1147504	0.0	2575
NODE_1005_length_10467_cov_31.3134	CP025095.1	99.282	1254	9	0	53	1306	1150151	1148898	0.0	2266
NODE_1005_length_10467_cov_31.3134	CP025095.1	99.517	1036	5	0	8652	9687	1119954	1118919	0.0	1886
NODE_1005_length_10467_cov_31.3134	CP025095.1	99.517	1036	5	0	8652	9687	1161781	1162816	0.0	1886
NODE_1005_length_10467_cov_31.3134	CP025095.1	99.324	1036	7	0	8652	9687	1147184	1146149	0.0	1875
NODE_1005_length_10467_cov_31.3134	CP025095.1	99.228	1036	8	0	8652	9687	1310071	1311106	0.0	1869
NODE_1005_length_10467_cov_31.3134	CP025095.1	94.203	207	12	0	633	839	1311383	1311589	1.13e-80	316
NODE_1005_length_10467_cov_31.3134	CP025095.1	96.575	146	5	0	1633	1778	1147506	1147361	1.95e-58	243
NODE_1005_length_10467_cov_31.3134	CP025095.1	95.238	63	3	0	1733	1795	1121161	1121099	1.24e-15	100
NODE_1005_length_10467_cov_31.3134	CP025095.1	95.238	63	3	0	1733	1795	1149421	1149359	1.24e-15	100
NODE_1005_length_10467_cov_31.3134	CP025095.1	93.651	63	4	0	783	845	1120211	1120149	5.78e-14	95.3
NODE_1005_length_10467_cov_31.3134	CP025095.1	97.959	49	1	0	9678	9726	1118706	1118658	3.48e-11	86.1
NODE_1005_length_10467_cov_31.3134	CP025095.1	97.959	49	1	0	9678	9726	1145936	1145888	3.48e-11	86.1
NODE_1005_length_10467_cov_31.3134	CP025095.1	97.959	49	1	0	9678	9726	1311319	1311367	3.48e-11	86.1
NODE_1005_length_10467_cov_31.3134	CP025420.1	98.584	1766	25	0	53	1818	1174852	1173087	0.0	3123
NODE_1005_length_10467_cov_31.3134	CP025420.1	99.423	1040	5	1	8649	9687	1163733	1162694	0.0	1886
NODE_1005_length_10467_cov_31.3134	CP025420.1	99.228	1036	8	0	8652	9687	1172915	1171880	0.0	1869
NODE_1005_length_10467_cov_31.3134	CP025420.1	99.879	827	1	0	1816	2642	1163876	1164702	0.0	1522
NODE_1005_length_10467_cov_31.3134	CP025420.1	89.643	869	88	2	7792	8659	1167543	1166676	0.0	1105
NODE_1005_length_10467_cov_31.3134	CP025420.1	93.773	273	16	1	575	846	1162389	1162117	1.82e-108	409
NODE_1005_length_10467_cov_31.3134	CP025420.1	94.203	207	12	0	633	839	1171603	1171397	1.13e-80	316
NODE_1005_length_10467_cov_31.3134	CP025420.1	99.167	120	0	1	8649	8767	1161920	1161801	4.25e-50	215
NODE_1005_length_10467_cov_31.3134	CP025420.1	100.000	116	0	0	8652	8767	1171217	1171102	4.25e-50	215
NODE_1005_length_10467_cov_31.3134	CP025420.1	95.238	63	3	0	1733	1795	1174122	1174060	1.24e-15	100
NODE_1005_length_10467_cov_31.3134	CP025420.1	93.651	63	4	0	783	845	1173172	1173110	5.78e-14	95.3
NODE_1005_length_10467_cov_31.3134	CP025420.1	97.959	49	1	0	9678	9726	1162493	1162445	3.48e-11	86.1
NODE_1005_length_10467_cov_31.3134	CP025420.1	97.959	49	1	0	9678	9726	1171667	1171619	3.48e-11	86.1
NODE_1005_length_10467_cov_31.3134	GU128949.1	98.584	1766	25	0	53	1818	9371	7606	0.0	3123
NODE_1005_length_10467_cov_31.3134	GU128949.1	99.628	1075	4	0	8652	9726	7434	6360	0.0	1964
NODE_1005_length_10467_cov_31.3134	GU128949.1	94.361	266	14	1	575	839	6306	6041	6.54e-108	407
NODE_1005_length_10467_cov_31.3134	GU128949.1	100.000	167	0	0	9722	9888	22542	22376	1.90e-78	309
NODE_1005_length_10467_cov_31.3134	GU128949.1	100.000	116	0	0	8652	8767	5861	5746	4.25e-50	215
NODE_1005_length_10467_cov_31.3134	GU128949.1	95.238	63	3	0	1733	1795	8641	8579	1.24e-15	100
NODE_1005_length_10467_cov_31.3134	GU128949.1	93.651	63	4	0	783	845	7691	7629	5.78e-14	95.3
NODE_1005_length_10467_cov_31.3134	CP012731.1	98.474	1769	27	0	50	1818	2013094	2014862	0.0	3118
NODE_1005_length_10467_cov_31.3134	CP012731.1	99.421	1036	6	0	8652	9687	2015034	2016069	0.0	1881
NODE_1005_length_10467_cov_31.3134	CP012731.1	94.203	207	12	0	633	839	2016346	2016552	1.13e-80	316
NODE_1005_length_10467_cov_31.3134	CP012731.1	100.000	116	0	0	8652	8767	2016732	2016847	4.25e-50	215
NODE_1005_length_10467_cov_31.3134	CP012731.1	95.238	63	3	0	1733	1795	2013827	2013889	1.24e-15	100
NODE_1005_length_10467_cov_31.3134	CP012731.1	93.651	63	4	0	783	845	2014777	2014839	5.78e-14	95.3
NODE_1005_length_10467_cov_31.3134	CP012731.1	97.959	49	1	0	9678	9726	2016282	2016330	3.48e-11	86.1
NODE_1005_length_10467_cov_31.3134	JQ911741.1	98.394	1743	28	0	53	1795	3931	2189	0.0	3064
NODE_1005_length_10467_cov_31.3134	JQ911741.1	98.649	1036	14	0	8652	9687	1099	64	0.0	1836
NODE_1005_length_10467_cov_31.3134	JQ911741.1	99.401	167	1	0	9722	9888	21554	21388	8.83e-77	303
NODE_1005_length_10467_cov_31.3134	JQ911741.1	95.312	64	3	0	783	846	2251	2188	3.46e-16	102
NODE_1005_length_10467_cov_31.3134	JQ911741.1	95.238	63	3	0	1733	1795	3201	3139	1.24e-15	100
NODE_1005_length_10467_cov_31.3134	GQ484956.1	98.557	1732	25	0	87	1818	21482	19751	0.0	3061
NODE_1005_length_10467_cov_31.3134	GQ484956.1	98.842	1036	12	0	8652	9687	19579	18544	0.0	1847
NODE_1005_length_10467_cov_31.3134	GQ484956.1	93.773	273	16	1	575	846	18229	17957	1.82e-108	409
NODE_1005_length_10467_cov_31.3134	GQ484956.1	98.802	167	2	0	9722	9888	45539	45373	4.11e-75	298
NODE_1005_length_10467_cov_31.3134	GQ484956.1	100.000	71	0	0	8697	8767	12454	12384	4.41e-25	132
NODE_1005_length_10467_cov_31.3134	GQ484956.1	95.238	63	3	0	1733	1795	20786	20724	1.24e-15	100
NODE_1005_length_10467_cov_31.3134	GQ484956.1	100.000	51	0	0	1759	1809	2997	2947	5.78e-14	95.3
NODE_1005_length_10467_cov_31.3134	GQ484956.1	93.651	63	4	0	783	845	19836	19774	5.78e-14	95.3
NODE_1005_length_10467_cov_31.3134	GQ484956.1	98.148	54	0	1	8649	8701	17774	17721	2.08e-13	93.5
NODE_1005_length_10467_cov_31.3134	GQ484956.1	97.959	49	1	0	9678	9726	18331	18283	3.48e-11	86.1
NODE_1005_length_10467_cov_31.3134	GQ484955.1	98.557	1732	25	0	87	1818	20886	19155	0.0	3061
NODE_1005_length_10467_cov_31.3134	GQ484955.1	98.938	1036	11	0	8652	9687	18983	17948	0.0	1853
NODE_1005_length_10467_cov_31.3134	GQ484955.1	93.773	273	16	1	575	846	17633	17361	1.82e-108	409
NODE_1005_length_10467_cov_31.3134	GQ484955.1	98.802	167	2	0	9722	9888	44451	44285	4.11e-75	298
NODE_1005_length_10467_cov_31.3134	GQ484955.1	99.167	120	0	1	8649	8767	17178	17059	4.25e-50	215
NODE_1005_length_10467_cov_31.3134	GQ484955.1	95.238	63	3	0	1733	1795	20190	20128	1.24e-15	100
NODE_1005_length_10467_cov_31.3134	GQ484955.1	100.000	51	0	0	1759	1809	2988	2938	5.78e-14	95.3
NODE_1005_length_10467_cov_31.3134	GQ484955.1	93.651	63	4	0	783	845	19240	19178	5.78e-14	95.3
NODE_1005_length_10467_cov_31.3134	GQ484955.1	97.959	49	1	0	9678	9726	17735	17687	3.48e-11	86.1
NODE_1005_length_10467_cov_31.3134	GQ484954.1	98.557	1732	25	0	87	1818	16211	14480	0.0	3061
NODE_1005_length_10467_cov_31.3134	GQ484954.1	98.842	1036	12	0	8652	9687	14308	13273	0.0	1847
NODE_1005_length_10467_cov_31.3134	GQ484954.1	93.773	273	16	1	575	846	12958	12686	1.82e-108	409
NODE_1005_length_10467_cov_31.3134	GQ484954.1	98.802	167	2	0	9722	9888	39776	39610	4.11e-75	298
NODE_1005_length_10467_cov_31.3134	GQ484954.1	99.167	120	0	1	8649	8767	12503	12384	4.25e-50	215
NODE_1005_length_10467_cov_31.3134	GQ484954.1	95.238	63	3	0	1733	1795	15515	15453	1.24e-15	100
NODE_1005_length_10467_cov_31.3134	GQ484954.1	100.000	51	0	0	1759	1809	2997	2947	5.78e-14	95.3
NODE_1005_length_10467_cov_31.3134	GQ484954.1	93.651	63	4	0	783	845	14565	14503	5.78e-14	95.3
NODE_1005_length_10467_cov_31.3134	GQ484954.1	97.959	49	1	0	9678	9726	13060	13012	3.48e-11	86.1
NODE_1005_length_10467_cov_31.3134	CP045673.1	97.792	1766	39	0	53	1818	12346	10581	0.0	3046
NODE_1005_length_10467_cov_31.3134	CP045673.1	97.739	1769	40	0	50	1818	15372	17140	0.0	3046
NODE_1005_length_10467_cov_31.3134	CP045673.1	99.514	823	4	0	8865	9687	13203	14025	0.0	1498
NODE_1005_length_10467_cov_31.3134	CP045673.1	99.401	167	1	0	9722	9888	18859	19025	8.83e-77	303
NODE_1005_length_10467_cov_31.3134	CP045673.1	96.552	116	4	0	8652	8767	10409	10294	1.99e-43	193
NODE_1005_length_10467_cov_31.3134	CP045673.1	96.552	116	4	0	8652	8767	17312	17427	1.99e-43	193
NODE_1005_length_10467_cov_31.3134	CP045673.1	95.238	63	3	0	1733	1795	11616	11554	1.24e-15	100
NODE_1005_length_10467_cov_31.3134	CP045673.1	95.238	63	3	0	1733	1795	16105	16167	1.24e-15	100
NODE_1005_length_10467_cov_31.3134	CP045673.1	97.959	49	1	0	9678	9726	14226	14274	3.48e-11	86.1
NODE_1005_length_10467_cov_31.3134	MH830362.1	97.739	1769	40	0	50	1818	56509	58277	0.0	3046
NODE_1005_length_10467_cov_31.3134	MH830362.1	97.128	1776	44	1	50	1818	4253	6028	0.0	2990
NODE_1005_length_10467_cov_31.3134	MH830362.1	100.000	1140	0	0	6173	7312	7847	8986	0.0	2106
NODE_1005_length_10467_cov_31.3134	MH830362.1	99.231	1040	7	1	8649	9687	6196	7235	0.0	1875
NODE_1005_length_10467_cov_31.3134	MH830362.1	99.392	823	5	0	8865	9687	55655	54833	0.0	1493
NODE_1005_length_10467_cov_31.3134	MH830362.1	90.878	581	46	7	270	846	15418	15995	0.0	773
NODE_1005_length_10467_cov_31.3134	MH830362.1	99.401	167	1	0	9722	9888	41793	41959	8.83e-77	303
NODE_1005_length_10467_cov_31.3134	MH830362.1	99.401	167	1	0	9722	9888	85971	86137	8.83e-77	303
NODE_1005_length_10467_cov_31.3134	MH830362.1	96.667	120	3	1	8649	8767	16171	16290	4.28e-45	198
NODE_1005_length_10467_cov_31.3134	MH830362.1	96.552	116	4	0	8652	8767	58449	58564	1.99e-43	193
NODE_1005_length_10467_cov_31.3134	MH830362.1	94.872	117	6	0	50	166	14605	14721	1.20e-40	183
NODE_1005_length_10467_cov_31.3134	MH830362.1	95.238	63	3	0	1733	1795	15932	15994	1.24e-15	100
NODE_1005_length_10467_cov_31.3134	MH830362.1	95.238	63	3	0	1733	1795	57242	57304	1.24e-15	100
NODE_1005_length_10467_cov_31.3134	MH830362.1	100.000	48	0	0	799	846	6005	5958	2.69e-12	89.8
NODE_1005_length_10467_cov_31.3134	MH830362.1	100.000	47	0	0	1749	1795	6005	5959	9.68e-12	87.9
NODE_1005_length_10467_cov_31.3134	MH830362.1	97.959	49	1	0	9678	9726	7436	7484	3.48e-11	86.1
NODE_1005_length_10467_cov_31.3134	MH830362.1	97.959	49	1	0	9678	9726	54632	54584	3.48e-11	86.1
NODE_1005_length_10467_cov_31.3134	CP028728.1	97.792	1766	39	0	53	1818	7572	5807	0.0	3046
NODE_1005_length_10467_cov_31.3134	CP028728.1	100.000	987	0	0	6173	7159	26753	25767	0.0	1823
NODE_1005_length_10467_cov_31.3134	CP028728.1	98.501	867	4	1	8821	9687	28222	27365	0.0	1520
NODE_1005_length_10467_cov_31.3134	CP028728.1	99.514	823	4	0	8865	9687	8429	9251	0.0	1498
NODE_1005_length_10467_cov_31.3134	CP028728.1	96.552	116	4	0	8652	8767	5635	5520	1.99e-43	193
NODE_1005_length_10467_cov_31.3134	CP028728.1	95.238	63	3	0	1733	1795	6842	6780	1.24e-15	100
NODE_1005_length_10467_cov_31.3134	CP028728.1	97.959	49	1	0	9678	9726	9452	9500	3.48e-11	86.1
NODE_1005_length_10467_cov_31.3134	CP028728.1	97.959	49	1	0	9678	9726	27164	27116	3.48e-11	86.1
NODE_1005_length_10467_cov_31.3134	LT622643.1	97.792	1766	39	0	53	1818	9530	7765	0.0	3046
NODE_1005_length_10467_cov_31.3134	LT622643.1	97.739	1769	40	0	50	1818	12555	14323	0.0	3046
NODE_1005_length_10467_cov_31.3134	LT622643.1	99.514	823	4	0	8865	9687	10387	11209	0.0	1498
NODE_1005_length_10467_cov_31.3134	LT622643.1	99.401	167	1	0	9722	9888	15865	16031	8.83e-77	303
NODE_1005_length_10467_cov_31.3134	LT622643.1	96.552	116	4	0	8652	8767	7593	7478	1.99e-43	193
NODE_1005_length_10467_cov_31.3134	LT622643.1	96.552	116	4	0	8652	8767	14495	14610	1.99e-43	193
NODE_1005_length_10467_cov_31.3134	LT622643.1	95.238	63	3	0	1733	1795	8800	8738	1.24e-15	100
NODE_1005_length_10467_cov_31.3134	LT622643.1	95.238	63	3	0	1733	1795	13288	13350	1.24e-15	100
NODE_1005_length_10467_cov_31.3134	LT622643.1	97.959	49	1	0	9678	9726	11409	11457	3.48e-11	86.1
NODE_1005_length_10467_cov_31.3134	HE802677.1	97.792	1766	39	0	53	1818	37921	36156	0.0	3046
NODE_1005_length_10467_cov_31.3134	HE802677.1	99.149	823	5	2	8865	9687	38778	39598	0.0	1480
NODE_1005_length_10467_cov_31.3134	HE802677.1	96.552	116	4	0	8652	8767	35984	35869	1.99e-43	193
NODE_1005_length_10467_cov_31.3134	HE802677.1	95.238	63	3	0	1733	1795	37191	37129	1.24e-15	100
NODE_1005_length_10467_cov_31.3134	HE802677.1	97.959	49	1	0	9678	9726	39799	39847	3.48e-11	86.1
NODE_1005_length_10467_cov_31.3134	AY357120.1	97.792	1766	39	0	53	1818	7214	5449	0.0	3046
NODE_1005_length_10467_cov_31.3134	AY357120.1	97.739	1769	40	0	50	1818	10234	12002	0.0	3046
NODE_1005_length_10467_cov_31.3134	AY357120.1	99.271	823	6	0	8865	9687	9380	8558	0.0	1487
NODE_1005_length_10467_cov_31.3134	AY357120.1	99.401	167	1	0	9722	9888	23489	23323	8.83e-77	303
NODE_1005_length_10467_cov_31.3134	AY357120.1	96.552	116	4	0	8652	8767	5277	5162	1.99e-43	193
NODE_1005_length_10467_cov_31.3134	AY357120.1	96.552	116	4	0	8652	8767	12174	12289	1.99e-43	193
NODE_1005_length_10467_cov_31.3134	AY357120.1	95.238	63	3	0	1733	1795	6484	6422	1.24e-15	100
NODE_1005_length_10467_cov_31.3134	AY357120.1	95.238	63	3	0	1733	1795	10967	11029	1.24e-15	100
NODE_1005_length_10467_cov_31.3134	AY357120.1	97.959	49	1	0	9678	9726	8362	8314	3.48e-11	86.1
NODE_1005_length_10467_cov_31.3134	X66468.1	97.792	1766	39	0	53	1818	7214	5449	0.0	3046
NODE_1005_length_10467_cov_31.3134	X66468.1	97.739	1769	40	0	50	1818	10234	12002	0.0	3046
NODE_1005_length_10467_cov_31.3134	X66468.1	99.271	823	6	0	8865	9687	8071	8893	0.0	1487
NODE_1005_length_10467_cov_31.3134	X66468.1	96.552	116	4	0	8652	8767	5277	5162	1.99e-43	193
NODE_1005_length_10467_cov_31.3134	X66468.1	96.552	116	4	0	8652	8767	12174	12289	1.99e-43	193
NODE_1005_length_10467_cov_31.3134	X66468.1	95.238	63	3	0	1733	1795	6484	6422	1.24e-15	100
NODE_1005_length_10467_cov_31.3134	X66468.1	95.238	63	3	0	1733	1795	10967	11029	1.24e-15	100
NODE_1005_length_10467_cov_31.3134	X66468.1	97.959	49	1	0	9678	9726	9089	9137	3.48e-11	86.1
NODE_1005_length_10467_cov_31.3134	X64695.1	97.792	1766	39	0	53	1818	7079	5314	0.0	3046
NODE_1005_length_10467_cov_31.3134	X64695.1	99.392	823	5	0	8865	9687	7936	8758	0.0	1493
NODE_1005_length_10467_cov_31.3134	X64695.1	96.552	116	4	0	8652	8767	5142	5027	1.99e-43	193
NODE_1005_length_10467_cov_31.3134	X64695.1	95.238	63	3	0	1733	1795	6349	6287	1.24e-15	100
NODE_1005_length_10467_cov_31.3134	X64695.1	97.959	49	1	0	9678	9726	8954	9002	3.48e-11	86.1
NODE_1005_length_10467_cov_31.3134	CP019858.1	98.546	1719	25	0	100	1818	1783849	1785567	0.0	3037
NODE_1005_length_10467_cov_31.3134	CP019858.1	99.628	1075	4	0	8652	9726	1785739	1786813	0.0	1964
NODE_1005_length_10467_cov_31.3134	CP019858.1	94.361	266	14	1	575	839	1786867	1787132	6.54e-108	407
NODE_1005_length_10467_cov_31.3134	CP019858.1	100.000	116	0	0	8652	8767	1787312	1787427	4.25e-50	215
NODE_1005_length_10467_cov_31.3134	CP019858.1	95.238	63	3	0	1733	1795	1784532	1784594	1.24e-15	100
NODE_1005_length_10467_cov_31.3134	CP019858.1	93.651	63	4	0	783	845	1785482	1785544	5.78e-14	95.3
NODE_1005_length_10467_cov_31.3134	KY400495.1	98.546	1719	25	0	100	1818	51234	49516	0.0	3037
NODE_1005_length_10467_cov_31.3134	KY400495.1	99.421	1036	6	0	8652	9687	49344	48309	0.0	1881
NODE_1005_length_10467_cov_31.3134	KY400495.1	95.238	63	3	0	1733	1795	50551	50489	1.24e-15	100
NODE_1005_length_10467_cov_31.3134	KY400495.1	93.651	63	4	0	783	845	49601	49539	5.78e-14	95.3
NODE_1005_length_10467_cov_31.3134	KY400495.1	97.959	49	1	0	9678	9726	48096	48048	3.48e-11	86.1
NODE_1005_length_10467_cov_31.3134	KC166248.1	98.546	1719	25	0	100	1818	11671	9953	0.0	3037
NODE_1005_length_10467_cov_31.3134	KC166248.1	99.628	1075	4	0	8652	9726	9781	8707	0.0	1964
NODE_1005_length_10467_cov_31.3134	KC166248.1	94.361	266	14	1	575	839	8653	8388	6.54e-108	407
NODE_1005_length_10467_cov_31.3134	KC166248.1	100.000	116	0	0	8652	8767	8208	8093	4.25e-50	215
NODE_1005_length_10467_cov_31.3134	KC166248.1	95.238	63	3	0	1733	1795	10988	10926	1.24e-15	100
NODE_1005_length_10467_cov_31.3134	KC166248.1	93.651	63	4	0	783	845	10038	9976	5.78e-14	95.3
NODE_1005_length_10467_cov_31.3134	HF678445.1	98.546	1719	25	0	100	1818	7146	5428	0.0	3037
NODE_1005_length_10467_cov_31.3134	HF678445.1	99.628	1075	4	0	8652	9726	5256	4182	0.0	1964
NODE_1005_length_10467_cov_31.3134	HF678445.1	94.361	266	14	1	575	839	4128	3863	6.54e-108	407
NODE_1005_length_10467_cov_31.3134	HF678445.1	100.000	116	0	0	8652	8767	3683	3568	4.25e-50	215
NODE_1005_length_10467_cov_31.3134	HF678445.1	95.238	63	3	0	1733	1795	6463	6401	1.24e-15	100
NODE_1005_length_10467_cov_31.3134	HF678445.1	93.651	63	4	0	783	845	5513	5451	5.78e-14	95.3
NODE_1005_length_10467_cov_31.3134	CP049775.1	97.680	1767	40	1	53	1818	181733	179967	0.0	3035
NODE_1005_length_10467_cov_31.3134	CP049775.1	99.893	936	1	0	6173	7108	173352	172417	0.0	1724
NODE_1005_length_10467_cov_31.3134	CP049775.1	99.867	751	1	0	8937	9687	172429	171679	0.0	1382
NODE_1005_length_10467_cov_31.3134	CP049775.1	99.167	120	0	1	8649	8767	179799	179680	4.25e-50	215
NODE_1005_length_10467_cov_31.3134	CP049775.1	95.238	63	3	0	1733	1795	181002	180940	1.24e-15	100
NODE_1005_length_10467_cov_31.3134	CP049775.1	93.651	63	4	0	783	845	180052	179990	5.78e-14	95.3
NODE_1005_length_10467_cov_31.3134	CP049775.1	97.959	49	1	0	9678	9726	171478	171430	3.48e-11	86.1
NODE_1005_length_10467_cov_31.3134	CP049775.1	97.959	49	1	0	9678	9726	173763	173715	3.48e-11	86.1
NODE_1005_length_10467_cov_31.3134	MH746818.1	97.678	1766	41	0	53	1818	23679	21914	0.0	3035
NODE_1005_length_10467_cov_31.3134	MH746818.1	99.135	1040	8	1	8649	9687	21746	20707	0.0	1869
NODE_1005_length_10467_cov_31.3134	MH746818.1	93.773	273	16	1	575	846	20404	20132	1.82e-108	409
NODE_1005_length_10467_cov_31.3134	MH746818.1	99.401	167	1	0	9722	9888	36336	36170	8.83e-77	303
NODE_1005_length_10467_cov_31.3134	MH746818.1	99.167	120	0	1	8649	8767	19949	19830	4.25e-50	215
NODE_1005_length_10467_cov_31.3134	MH746818.1	95.238	63	3	0	1733	1795	22949	22887	1.24e-15	100
NODE_1005_length_10467_cov_31.3134	MH746818.1	100.000	48	0	0	799	846	21937	21984	2.69e-12	89.8
NODE_1005_length_10467_cov_31.3134	MH746818.1	100.000	47	0	0	1749	1795	21937	21983	9.68e-12	87.9
NODE_1005_length_10467_cov_31.3134	MH746818.1	97.959	49	1	0	9678	9726	20506	20458	3.48e-11	86.1
NODE_1005_length_10467_cov_31.3134	MF580438.1	97.626	1769	42	0	50	1818	38224	39992	0.0	3035
NODE_1005_length_10467_cov_31.3134	MF580438.1	99.135	1040	8	1	8649	9687	40160	41199	0.0	1869
NODE_1005_length_10467_cov_31.3134	MF580438.1	93.773	273	16	1	575	846	41502	41774	1.82e-108	409
NODE_1005_length_10467_cov_31.3134	MF580438.1	99.401	167	1	0	9722	9888	19715	19881	8.83e-77	303
NODE_1005_length_10467_cov_31.3134	MF580438.1	99.167	120	0	1	8649	8767	141	260	4.25e-50	215
NODE_1005_length_10467_cov_31.3134	MF580438.1	95.238	63	3	0	1733	1795	38957	39019	1.24e-15	100
NODE_1005_length_10467_cov_31.3134	MF580438.1	100.000	48	0	0	799	846	39969	39922	2.69e-12	89.8
NODE_1005_length_10467_cov_31.3134	MF580438.1	100.000	47	0	0	1749	1795	39969	39923	9.68e-12	87.9
NODE_1005_length_10467_cov_31.3134	MF580438.1	97.959	49	1	0	9678	9726	41400	41448	3.48e-11	86.1
NODE_1005_length_10467_cov_31.3134	KY579372.1	97.678	1766	41	0	53	1818	29941	28176	0.0	3035
NODE_1005_length_10467_cov_31.3134	KY579372.1	100.000	1266	0	0	6173	7438	45752	47017	0.0	2338
NODE_1005_length_10467_cov_31.3134	KY579372.1	100.000	1160	0	0	7500	8659	49588	50747	0.0	2143
NODE_1005_length_10467_cov_31.3134	KY579372.1	97.972	937	19	0	53	989	43461	42525	0.0	1626
NODE_1005_length_10467_cov_31.3134	KY579372.1	99.514	823	4	0	8865	9687	44318	45140	0.0	1498
NODE_1005_length_10467_cov_31.3134	KY579372.1	93.773	273	16	1	575	846	20675	20403	1.82e-108	409
NODE_1005_length_10467_cov_31.3134	KY579372.1	99.401	167	1	0	9722	9888	652	486	8.83e-77	303
NODE_1005_length_10467_cov_31.3134	KY579372.1	99.167	120	0	1	8649	8767	20206	20087	4.25e-50	215
NODE_1005_length_10467_cov_31.3134	KY579372.1	95.238	63	3	0	1733	1795	29211	29149	1.24e-15	100
NODE_1005_length_10467_cov_31.3134	KY579372.1	95.238	63	3	0	1733	1795	42731	42669	1.24e-15	100
NODE_1005_length_10467_cov_31.3134	KY579372.1	100.000	48	0	0	799	846	28199	28246	2.69e-12	89.8
NODE_1005_length_10467_cov_31.3134	KY579372.1	100.000	47	0	0	1749	1795	28199	28245	9.68e-12	87.9
NODE_1005_length_10467_cov_31.3134	KY579372.1	97.959	49	1	0	9678	9726	45341	45389	3.48e-11	86.1
NODE_1005_length_10467_cov_31.3134	CP041878.1	100.000	1640	0	0	5802	7441	76080	74441	0.0	3029
NODE_1005_length_10467_cov_31.3134	CP041878.1	99.914	1163	1	0	7497	8659	74334	73172	0.0	2143
NODE_1005_length_10467_cov_31.3134	CP041878.1	100.000	106	0	0	5694	5799	76286	76181	1.54e-44	196
NODE_1005_length_10467_cov_31.3134	JQ911739.1	97.992	1743	35	0	53	1795	5510	3768	0.0	3025
NODE_1005_length_10467_cov_31.3134	JQ911739.1	98.649	1036	14	0	8652	9687	2672	1637	0.0	1836
NODE_1005_length_10467_cov_31.3134	JQ911739.1	93.773	273	16	1	575	846	1334	1062	1.82e-108	409
NODE_1005_length_10467_cov_31.3134	JQ911739.1	99.401	167	1	0	9722	9888	23162	22996	8.83e-77	303
NODE_1005_length_10467_cov_31.3134	JQ911739.1	99.167	120	0	1	8649	8767	879	760	4.25e-50	215
NODE_1005_length_10467_cov_31.3134	JQ911739.1	95.312	64	3	0	783	846	3830	3767	3.46e-16	102
NODE_1005_length_10467_cov_31.3134	JQ911739.1	95.238	63	3	0	1733	1795	4780	4718	1.24e-15	100
NODE_1005_length_10467_cov_31.3134	JQ911739.1	97.959	49	1	0	9678	9726	1436	1388	3.48e-11	86.1
NODE_1005_length_10467_cov_31.3134	CP045045.1	97.518	1773	37	1	53	1818	1572794	1571022	0.0	3024
NODE_1005_length_10467_cov_31.3134	CP045045.1	99.614	1036	4	0	8652	9687	1570850	1569815	0.0	1892
NODE_1005_length_10467_cov_31.3134	CP045045.1	94.203	207	12	0	633	839	1569538	1569332	1.13e-80	316
NODE_1005_length_10467_cov_31.3134	CP045045.1	99.167	120	0	1	8649	8767	1569156	1569037	4.25e-50	215
NODE_1005_length_10467_cov_31.3134	CP045045.1	93.651	63	4	0	783	845	1571107	1571045	5.78e-14	95.3
NODE_1005_length_10467_cov_31.3134	CP045045.1	97.959	49	1	0	9678	9726	1569602	1569554	3.48e-11	86.1
NODE_1005_length_10467_cov_31.3134	LR607372.1	97.518	1773	37	1	53	1818	3009735	3007963	0.0	3024
NODE_1005_length_10467_cov_31.3134	LR607372.1	97.744	133	3	0	8652	8784	3007791	3007659	1.52e-54	230
NODE_1005_length_10467_cov_31.3134	LR607372.1	99.167	120	0	1	8649	8767	3007311	3007192	4.25e-50	215
NODE_1005_length_10467_cov_31.3134	LR607372.1	93.651	63	4	0	783	845	3008048	3007986	5.78e-14	95.3
NODE_1005_length_10467_cov_31.3134	CP040898.1	97.518	1773	37	1	53	1818	1433502	1431730	0.0	3024
NODE_1005_length_10467_cov_31.3134	CP040898.1	99.517	1036	5	0	8652	9687	1431558	1430523	0.0	1886
NODE_1005_length_10467_cov_31.3134	CP040898.1	93.773	273	16	1	575	846	1430220	1429948	1.82e-108	409
NODE_1005_length_10467_cov_31.3134	CP040898.1	99.167	120	0	1	8649	8767	1429765	1429646	4.25e-50	215
NODE_1005_length_10467_cov_31.3134	CP040898.1	93.651	63	4	0	783	845	1431815	1431753	5.78e-14	95.3
NODE_1005_length_10467_cov_31.3134	CP040898.1	97.959	49	1	0	9678	9726	1430322	1430274	3.48e-11	86.1
NODE_1005_length_10467_cov_31.3134	CP030694.1	99.168	1683	1	2	5816	7498	26984	25315	0.0	3018
NODE_1005_length_10467_cov_31.3134	CP030694.1	99.749	796	1	1	7571	8365	25326	24531	0.0	1458
NODE_1005_length_10467_cov_31.3134	CP030694.1	100.000	474	0	0	5342	5815	474	1	0.0	876
NODE_1005_length_10467_cov_31.3134	CP030494.1	99.168	1683	1	2	5816	7498	26984	25315	0.0	3018
NODE_1005_length_10467_cov_31.3134	CP030494.1	99.749	796	1	1	7571	8365	25326	24531	0.0	1458
NODE_1005_length_10467_cov_31.3134	CP030494.1	100.000	474	0	0	5342	5815	474	1	0.0	876
NODE_1005_length_10467_cov_31.3134	CP012911.1	97.825	1747	37	1	50	1795	1304237	1305983	0.0	3014
NODE_1005_length_10467_cov_31.3134	CP012911.1	98.750	1040	12	1	8649	9687	1306160	1307199	0.0	1847
NODE_1005_length_10467_cov_31.3134	CP012911.1	95.312	64	3	0	783	846	1305921	1305984	3.46e-16	102
NODE_1005_length_10467_cov_31.3134	CP012911.1	92.063	63	5	0	1733	1795	1304971	1305033	2.69e-12	89.8
NODE_1005_length_10467_cov_31.3134	CP012911.1	97.959	49	1	0	9678	9726	1307412	1307460	3.48e-11	86.1
NODE_1005_length_10467_cov_31.3134	CP049777.1	97.762	1743	39	0	53	1795	7407	5665	0.0	3003
NODE_1005_length_10467_cov_31.3134	CP049777.1	99.392	823	5	0	8865	9687	10693	11515	0.0	1493
NODE_1005_length_10467_cov_31.3134	CP049777.1	99.401	167	1	0	9722	9888	26389	26223	8.83e-77	303
NODE_1005_length_10467_cov_31.3134	CP049777.1	96.552	116	4	0	8652	8767	5484	5369	1.99e-43	193
NODE_1005_length_10467_cov_31.3134	CP049777.1	95.238	63	3	0	1733	1795	6677	6615	1.24e-15	100
NODE_1005_length_10467_cov_31.3134	CP049777.1	97.959	49	1	0	9678	9726	11716	11764	3.48e-11	86.1
NODE_1005_length_10467_cov_31.3134	CP038866.1	97.762	1743	39	0	53	1795	22055	20313	0.0	3003
NODE_1005_length_10467_cov_31.3134	CP038866.1	99.878	823	1	0	8865	9687	22912	23734	0.0	1515
NODE_1005_length_10467_cov_31.3134	CP038866.1	99.401	167	1	0	9722	9888	9368	9202	8.83e-77	303
NODE_1005_length_10467_cov_31.3134	CP038866.1	96.552	116	4	0	8652	8767	20132	20017	1.99e-43	193
NODE_1005_length_10467_cov_31.3134	CP038866.1	95.238	63	3	0	1733	1795	21325	21263	1.24e-15	100
NODE_1005_length_10467_cov_31.3134	CP038866.1	97.959	49	1	0	9678	9726	23935	23983	3.48e-11	86.1
NODE_1005_length_10467_cov_31.3134	AP018546.1	97.762	1743	39	0	53	1795	6607	4865	0.0	3003
NODE_1005_length_10467_cov_31.3134	AP018546.1	99.437	888	5	0	8800	9687	58392	57505	0.0	1613
NODE_1005_length_10467_cov_31.3134	AP018546.1	99.757	823	2	0	8865	9687	9893	10715	0.0	1509
NODE_1005_length_10467_cov_31.3134	AP018546.1	99.401	167	1	0	9722	9888	23757	23591	8.83e-77	303
NODE_1005_length_10467_cov_31.3134	AP018546.1	96.552	116	4	0	8652	8767	4684	4569	1.99e-43	193
NODE_1005_length_10467_cov_31.3134	AP018546.1	95.238	63	3	0	1733	1795	5877	5815	1.24e-15	100
NODE_1005_length_10467_cov_31.3134	AP018546.1	97.959	49	1	0	9678	9726	10916	10964	3.48e-11	86.1
NODE_1005_length_10467_cov_31.3134	AP018541.1	97.762	1743	39	0	53	1795	6607	4865	0.0	3003
NODE_1005_length_10467_cov_31.3134	AP018541.1	99.437	888	5	0	8800	9687	58392	57505	0.0	1613
NODE_1005_length_10467_cov_31.3134	AP018541.1	99.757	823	2	0	8865	9687	9893	10715	0.0	1509
NODE_1005_length_10467_cov_31.3134	AP018541.1	99.401	167	1	0	9722	9888	23757	23591	8.83e-77	303
NODE_1005_length_10467_cov_31.3134	AP018541.1	96.552	116	4	0	8652	8767	4684	4569	1.99e-43	193
NODE_1005_length_10467_cov_31.3134	AP018541.1	95.238	63	3	0	1733	1795	5877	5815	1.24e-15	100
NODE_1005_length_10467_cov_31.3134	AP018541.1	97.959	49	1	0	9678	9726	10916	10964	3.48e-11	86.1
NODE_1005_length_10467_cov_31.3134	KF421157.1	95.256	1897	88	2	7792	9687	2760	865	0.0	3003
NODE_1005_length_10467_cov_31.3134	KF421157.1	97.959	49	1	0	9678	9726	664	616	3.48e-11	86.1
NODE_1005_length_10467_cov_31.3134	JX560992.1	95.256	1897	88	2	7792	9687	7787	5892	0.0	3003
NODE_1005_length_10467_cov_31.3134	JX560992.1	97.959	49	1	0	9678	9726	5691	5643	3.48e-11	86.1
NODE_1005_length_10467_cov_31.3134	JN849634.1	97.709	1746	40	0	50	1795	10798	12543	0.0	3003
NODE_1005_length_10467_cov_31.3134	JN849634.1	99.514	823	4	0	8865	9687	3957	3135	0.0	1498
NODE_1005_length_10467_cov_31.3134	JN849634.1	99.514	823	4	0	8865	9687	9944	9122	0.0	1498
NODE_1005_length_10467_cov_31.3134	JN849634.1	96.552	116	4	0	8652	8767	12724	12839	1.99e-43	193
NODE_1005_length_10467_cov_31.3134	JN849634.1	95.238	63	3	0	1733	1795	11531	11593	1.24e-15	100
NODE_1005_length_10467_cov_31.3134	JN849634.1	97.959	49	1	0	9678	9726	2934	2886	3.48e-11	86.1
NODE_1005_length_10467_cov_31.3134	JN849634.1	97.959	49	1	0	9678	9726	8921	8873	3.48e-11	86.1
NODE_1005_length_10467_cov_31.3134	CP024844.1	97.293	1773	41	1	53	1818	5254	3482	0.0	3001
NODE_1005_length_10467_cov_31.3134	CP024844.1	99.542	873	4	0	8800	9672	11311	10439	0.0	1591
NODE_1005_length_10467_cov_31.3134	CP024844.1	100.000	116	0	0	8652	8767	3310	3195	4.25e-50	215
NODE_1005_length_10467_cov_31.3134	CP024844.1	91.250	80	7	0	8757	8836	11407	11486	2.07e-18	110
NODE_1005_length_10467_cov_31.3134	CP024844.1	93.651	63	4	0	783	845	3567	3505	5.78e-14	95.3
NODE_1005_length_10467_cov_31.3134	MK490828.1	95.150	1897	90	2	7792	9687	7111	5216	0.0	2992
NODE_1005_length_10467_cov_31.3134	MK490828.1	100.000	1174	0	0	6173	7346	4604	3431	0.0	2169
NODE_1005_length_10467_cov_31.3134	MK490828.1	97.959	49	1	0	9678	9726	5015	4967	3.48e-11	86.1
NODE_1005_length_10467_cov_31.3134	CP010064.1	95.377	1882	85	2	1814	3693	739903	738022	0.0	2992
NODE_1005_length_10467_cov_31.3134	CP010064.1	99.437	888	5	0	8800	9687	737980	737093	0.0	1613
NODE_1005_length_10467_cov_31.3134	CP010064.1	97.959	49	1	0	9678	9726	736892	736844	3.48e-11	86.1
NODE_1005_length_10467_cov_31.3134	CP012368.1	97.802	1729	38	0	50	1778	12023	13751	0.0	2983
NODE_1005_length_10467_cov_31.3134	CP012368.1	95.238	63	3	0	1733	1795	12756	12818	1.24e-15	100
NODE_1005_length_10467_cov_31.3134	KT448822.1	95.045	1897	92	2	7792	9687	7419	9314	0.0	2981
NODE_1005_length_10467_cov_31.3134	KT448822.1	100.000	94	0	0	7345	7438	1	94	7.22e-38	174
NODE_1005_length_10467_cov_31.3134	KT448821.1	95.045	1897	92	2	7792	9687	18900	20795	0.0	2981
NODE_1005_length_10467_cov_31.3134	KT448821.1	97.646	1529	29	1	50	1571	5384	6912	0.0	2617
NODE_1005_length_10467_cov_31.3134	KT448821.1	100.000	1266	0	0	6173	7438	10310	11575	0.0	2338
NODE_1005_length_10467_cov_31.3134	KT448821.1	99.423	1040	5	1	8649	9687	8659	9698	0.0	1886
NODE_1005_length_10467_cov_31.3134	KT448821.1	97.266	256	7	0	1563	1818	8236	8491	3.00e-116	435
NODE_1005_length_10467_cov_31.3134	KT448821.1	95.238	63	3	0	783	845	8406	8468	1.24e-15	100
NODE_1005_length_10467_cov_31.3134	KT448821.1	97.959	49	1	0	9678	9726	9899	9947	3.48e-11	86.1
NODE_1005_length_10467_cov_31.3134	KT448819.1	95.045	1897	92	2	7792	9687	18902	20797	0.0	2981
NODE_1005_length_10467_cov_31.3134	KT448819.1	97.646	1529	29	1	50	1571	5385	6913	0.0	2617
NODE_1005_length_10467_cov_31.3134	KT448819.1	100.000	1266	0	0	6173	7438	10311	11576	0.0	2338
NODE_1005_length_10467_cov_31.3134	KT448819.1	99.423	1040	5	1	8649	9687	8660	9699	0.0	1886
NODE_1005_length_10467_cov_31.3134	KT448819.1	97.266	256	7	0	1563	1818	8237	8492	3.00e-116	435
NODE_1005_length_10467_cov_31.3134	KT448819.1	95.238	63	3	0	783	845	8407	8469	1.24e-15	100
NODE_1005_length_10467_cov_31.3134	KT448819.1	97.959	49	1	0	9678	9726	9900	9948	3.48e-11	86.1
NODE_1005_length_10467_cov_31.3134	KT448819.1	97.959	49	1	0	9678	9726	20999	21047	3.48e-11	86.1
NODE_1005_length_10467_cov_31.3134	KT448818.1	95.045	1897	92	2	7792	9687	18902	20797	0.0	2981
NODE_1005_length_10467_cov_31.3134	KT448818.1	97.646	1529	29	1	50	1571	5385	6913	0.0	2617
NODE_1005_length_10467_cov_31.3134	KT448818.1	100.000	1266	0	0	6173	7438	10311	11576	0.0	2338
NODE_1005_length_10467_cov_31.3134	KT448818.1	99.423	1040	5	1	8649	9687	8660	9699	0.0	1886
NODE_1005_length_10467_cov_31.3134	KT448818.1	97.266	256	7	0	1563	1818	8237	8492	3.00e-116	435
NODE_1005_length_10467_cov_31.3134	KT448818.1	95.238	63	3	0	783	845	8407	8469	1.24e-15	100
NODE_1005_length_10467_cov_31.3134	KT448818.1	97.959	49	1	0	9678	9726	9900	9948	3.48e-11	86.1
NODE_1005_length_10467_cov_31.3134	KT448818.1	97.959	49	1	0	9678	9726	20998	21046	3.48e-11	86.1
NODE_1005_length_10467_cov_31.3134	KT448817.1	95.045	1897	92	2	7792	9687	18900	20795	0.0	2981
NODE_1005_length_10467_cov_31.3134	KT448817.1	97.646	1529	29	1	50	1571	5384	6912	0.0	2617
NODE_1005_length_10467_cov_31.3134	KT448817.1	100.000	1266	0	0	6173	7438	10310	11575	0.0	2338
NODE_1005_length_10467_cov_31.3134	KT448817.1	99.423	1040	5	1	8649	9687	8659	9698	0.0	1886
NODE_1005_length_10467_cov_31.3134	KT448817.1	97.266	256	7	0	1563	1818	8236	8491	3.00e-116	435
NODE_1005_length_10467_cov_31.3134	KT448817.1	95.238	63	3	0	783	845	8406	8468	1.24e-15	100
NODE_1005_length_10467_cov_31.3134	KT448817.1	97.959	49	1	0	9678	9726	9899	9947	3.48e-11	86.1
NODE_1005_length_10467_cov_31.3134	KT448817.1	97.959	49	1	0	9678	9726	20996	21044	3.48e-11	86.1
NODE_1005_length_10467_cov_31.3134	KR936172.1	95.045	1897	92	2	7792	9687	18900	20795	0.0	2981
NODE_1005_length_10467_cov_31.3134	KR936172.1	97.646	1529	29	1	50	1571	5384	6912	0.0	2617
NODE_1005_length_10467_cov_31.3134	KR936172.1	100.000	1266	0	0	6173	7438	10310	11575	0.0	2338
NODE_1005_length_10467_cov_31.3134	KR936172.1	99.423	1040	5	1	8649	9687	8659	9698	0.0	1886
NODE_1005_length_10467_cov_31.3134	KR936172.1	97.266	256	7	0	1563	1818	8236	8491	3.00e-116	435
NODE_1005_length_10467_cov_31.3134	KR936172.1	95.238	63	3	0	783	845	8406	8468	1.24e-15	100
NODE_1005_length_10467_cov_31.3134	KR936172.1	97.959	49	1	0	9678	9726	9899	9947	3.48e-11	86.1
NODE_1005_length_10467_cov_31.3134	KR936172.1	97.959	49	1	0	9678	9726	20996	21044	3.48e-11	86.1
NODE_1005_length_10467_cov_31.3134	CP002644.1	95.045	1897	92	2	7792	9687	1352738	1354633	0.0	2981
NODE_1005_length_10467_cov_31.3134	CP002644.1	99.421	1036	6	0	8652	9687	1568860	1569895	0.0	1881
NODE_1005_length_10467_cov_31.3134	CP002644.1	94.203	207	12	0	633	839	1570160	1570366	1.13e-80	316
NODE_1005_length_10467_cov_31.3134	CP002644.1	95.146	103	4	1	575	676	1354948	1355050	5.62e-34	161
NODE_1005_length_10467_cov_31.3134	CP002644.1	97.959	49	1	0	9678	9726	1354846	1354894	3.48e-11	86.1
NODE_1005_length_10467_cov_31.3134	CP002644.1	97.959	49	1	0	9678	9726	1570096	1570144	3.48e-11	86.1
NODE_1005_length_10467_cov_31.3134	CP030934.1	97.170	1767	42	2	53	1818	57154	55395	0.0	2979
NODE_1005_length_10467_cov_31.3134	CP030934.1	99.401	167	1	0	9722	9888	70027	69861	8.83e-77	303
NODE_1005_length_10467_cov_31.3134	CP030934.1	98.333	120	1	1	8649	8767	55227	55108	1.98e-48	209
NODE_1005_length_10467_cov_31.3134	CP030934.1	95.238	63	3	0	1733	1795	56424	56362	1.24e-15	100
NODE_1005_length_10467_cov_31.3134	KT448820.1	94.992	1897	93	2	7792	9687	18901	20796	0.0	2976
NODE_1005_length_10467_cov_31.3134	KT448820.1	97.646	1529	29	1	50	1571	5384	6912	0.0	2617
NODE_1005_length_10467_cov_31.3134	KT448820.1	100.000	1266	0	0	6173	7438	10310	11575	0.0	2338
NODE_1005_length_10467_cov_31.3134	KT448820.1	99.423	1040	5	1	8649	9687	8659	9698	0.0	1886
NODE_1005_length_10467_cov_31.3134	KT448820.1	97.266	256	7	0	1563	1818	8236	8491	3.00e-116	435
NODE_1005_length_10467_cov_31.3134	KT448820.1	95.238	63	3	0	783	845	8406	8468	1.24e-15	100
NODE_1005_length_10467_cov_31.3134	KT448820.1	97.959	49	1	0	9678	9726	9899	9947	3.48e-11	86.1
NODE_1005_length_10467_cov_31.3134	KT448820.1	97.959	49	1	0	9678	9726	20997	21045	3.48e-11	86.1
NODE_1005_length_10467_cov_31.3134	CP012386.1	97.744	1729	38	1	50	1778	24520	26247	0.0	2976
NODE_1005_length_10467_cov_31.3134	CP012386.1	95.238	63	3	0	1733	1795	25253	25315	1.24e-15	100
NODE_1005_length_10467_cov_31.3134	CP034168.1	97.067	1773	38	2	53	1818	75170	73405	0.0	2974
NODE_1005_length_10467_cov_31.3134	CP034168.1	99.550	888	4	0	8800	9687	81899	81012	0.0	1618
NODE_1005_length_10467_cov_31.3134	CP034168.1	96.667	120	3	1	8649	8767	73237	73118	4.28e-45	198
NODE_1005_length_10467_cov_31.3134	CP034168.1	97.959	49	1	0	9678	9726	80811	80763	3.48e-11	86.1
NODE_1005_length_10467_cov_31.3134	CP029154.1	97.789	1719	37	1	100	1818	3891208	3889491	0.0	2963
NODE_1005_length_10467_cov_31.3134	CP029154.1	99.628	1075	4	0	8652	9726	3889319	3888245	0.0	1964
NODE_1005_length_10467_cov_31.3134	CP029154.1	99.873	785	1	0	100	884	3887769	3886985	0.0	1445
NODE_1005_length_10467_cov_31.3134	CP029154.1	95.238	63	3	0	1733	1795	3887086	3887024	1.24e-15	100
NODE_1005_length_10467_cov_31.3134	CP029154.1	95.238	63	3	0	1733	1795	3890526	3890464	1.24e-15	100
NODE_1005_length_10467_cov_31.3134	CP029154.1	93.651	63	4	0	783	845	3889576	3889514	5.78e-14	95.3
NODE_1005_length_10467_cov_31.3134	AB247327.1	96.891	1769	55	0	50	1818	6305	8073	0.0	2963
NODE_1005_length_10467_cov_31.3134	AB247327.1	99.605	1267	3	2	6173	7438	4016	2751	0.0	2311
NODE_1005_length_10467_cov_31.3134	AB247327.1	99.828	1160	2	0	7500	8659	2751	1592	0.0	2132
NODE_1005_length_10467_cov_31.3134	AB247327.1	99.514	823	4	0	8865	9687	5451	4629	0.0	1498
NODE_1005_length_10467_cov_31.3134	AB247327.1	98.182	110	2	0	8658	8767	19924	20033	1.99e-43	193
NODE_1005_length_10467_cov_31.3134	AB247327.1	95.238	63	3	0	1733	1795	7038	7100	1.24e-15	100
NODE_1005_length_10467_cov_31.3134	AB247327.1	97.959	49	1	0	9678	9726	4428	4380	3.48e-11	86.1
NODE_1005_length_10467_cov_31.3134	MK211824.1	98.284	1690	29	0	100	1789	21697	23386	0.0	2961
NODE_1005_length_10467_cov_31.3134	MK211824.1	99.421	1036	6	0	8652	9687	23566	24601	0.0	1881
NODE_1005_length_10467_cov_31.3134	MK211824.1	95.238	63	3	0	1733	1795	22380	22442	1.24e-15	100
NODE_1005_length_10467_cov_31.3134	MK211824.1	97.959	49	1	0	9678	9726	24802	24850	3.48e-11	86.1
NODE_1005_length_10467_cov_31.3134	DQ220741.1	97.731	1719	38	1	100	1818	10907	9190	0.0	2957
NODE_1005_length_10467_cov_31.3134	DQ220741.1	98.750	1040	12	1	8649	9687	9022	7983	0.0	1847
NODE_1005_length_10467_cov_31.3134	DQ220741.1	93.478	230	11	4	575	803	7668	7442	2.42e-87	339
NODE_1005_length_10467_cov_31.3134	DQ220741.1	98.333	120	1	1	8649	8767	7237	7118	1.98e-48	209
NODE_1005_length_10467_cov_31.3134	DQ220741.1	95.238	63	3	0	783	845	9275	9213	1.24e-15	100
NODE_1005_length_10467_cov_31.3134	DQ220741.1	95.238	63	3	0	1733	1795	10225	10163	1.24e-15	100
NODE_1005_length_10467_cov_31.3134	DQ220741.1	97.959	49	1	0	9678	9726	7770	7722	3.48e-11	86.1
NODE_1005_length_10467_cov_31.3134	FP929058.1	96.731	1774	50	2	53	1818	354645	352872	0.0	2948
NODE_1005_length_10467_cov_31.3134	FP929058.1	99.401	167	1	0	9722	9888	339315	339149	8.83e-77	303
NODE_1005_length_10467_cov_31.3134	FP929058.1	100.000	116	0	0	8652	8767	352700	352585	4.25e-50	215
NODE_1005_length_10467_cov_31.3134	FP929058.1	92.958	71	5	0	1733	1803	353914	353844	9.61e-17	104
NODE_1005_length_10467_cov_31.3134	FP929058.1	95.238	63	3	0	783	845	352957	352895	1.24e-15	100
NODE_1005_length_10467_cov_31.3134	FM252033.1	98.108	1691	32	0	53	1743	1691	1	0.0	2946
NODE_1005_length_10467_cov_31.3134	FM252033.1	98.361	61	1	0	8865	8925	2548	2608	7.43e-18	108
NODE_1005_length_10467_cov_31.3134	FM252033.1	95.238	63	3	0	1733	1795	961	899	1.24e-15	100
NODE_1005_length_10467_cov_31.3134	FM252033.1	90.667	75	7	0	1744	1818	24579	24505	1.24e-15	100
NODE_1005_length_10467_cov_31.3134	CP021862.1	97.336	1727	38	3	100	1818	700122	698396	0.0	2928
NODE_1005_length_10467_cov_31.3134	CP021862.1	100.000	1266	0	0	6173	7438	696577	695312	0.0	2338
NODE_1005_length_10467_cov_31.3134	CP021862.1	100.000	1135	0	0	7525	8659	693915	692781	0.0	2097
NODE_1005_length_10467_cov_31.3134	CP021862.1	99.324	1036	7	0	8652	9687	698224	697189	0.0	1875
NODE_1005_length_10467_cov_31.3134	CP021862.1	89.758	869	87	2	7792	8659	682981	682114	0.0	1110
NODE_1005_length_10467_cov_31.3134	CP021862.1	95.238	63	3	0	1733	1795	699438	699376	1.24e-15	100
NODE_1005_length_10467_cov_31.3134	CP021862.1	93.750	64	4	0	783	846	698488	698425	1.61e-14	97.1
NODE_1005_length_10467_cov_31.3134	CP021862.1	97.959	49	1	0	9678	9726	696988	696940	3.48e-11	86.1
NODE_1005_length_10467_cov_31.3134	CP019978.1	97.488	1712	42	1	100	1810	677152	675441	0.0	2922
NODE_1005_length_10467_cov_31.3134	CP019978.1	99.828	1161	2	0	6278	7438	673514	672354	0.0	2134
NODE_1005_length_10467_cov_31.3134	CP019978.1	100.000	1135	0	0	7525	8659	670957	669823	0.0	2097
NODE_1005_length_10467_cov_31.3134	CP019978.1	99.324	1036	7	0	8652	9687	675233	674198	0.0	1875
NODE_1005_length_10467_cov_31.3134	CP019978.1	100.000	85	0	0	6173	6257	673586	673502	7.27e-33	158
NODE_1005_length_10467_cov_31.3134	CP019978.1	95.238	63	3	0	1733	1795	676468	676406	1.24e-15	100
NODE_1005_length_10467_cov_31.3134	CP019978.1	93.750	64	4	0	783	846	675518	675455	1.61e-14	97.1
NODE_1005_length_10467_cov_31.3134	CP019978.1	97.959	49	1	0	9678	9726	673997	673949	3.48e-11	86.1
NODE_1005_length_10467_cov_31.3134	CP021773.1	97.702	1697	38	1	100	1795	1435821	1437517	0.0	2916
NODE_1005_length_10467_cov_31.3134	CP021773.1	100.000	1266	0	0	6173	7438	1439345	1440610	0.0	2338
NODE_1005_length_10467_cov_31.3134	CP021773.1	100.000	1135	0	0	7525	8659	1442007	1443141	0.0	2097
NODE_1005_length_10467_cov_31.3134	CP021773.1	99.324	1036	7	0	8652	9687	1437698	1438733	0.0	1875
NODE_1005_length_10467_cov_31.3134	CP021773.1	89.758	869	87	2	7792	8659	1452940	1453807	0.0	1110
NODE_1005_length_10467_cov_31.3134	CP021773.1	95.238	63	3	0	1733	1795	1436505	1436567	1.24e-15	100
NODE_1005_length_10467_cov_31.3134	CP021773.1	93.750	64	4	0	783	846	1437455	1437518	1.61e-14	97.1
NODE_1005_length_10467_cov_31.3134	CP021773.1	97.959	49	1	0	9678	9726	1438934	1438982	3.48e-11	86.1
NODE_1005_length_10467_cov_31.3134	AJ489618.1	91.181	2143	187	2	6297	8438	2143	2	0.0	2909
NODE_1005_length_10467_cov_31.3134	AJ489618.1	96.707	334	6	5	5926	6257	2474	2144	2.85e-151	551
NODE_1005_length_10467_cov_31.3134	KJ798679.1	99.937	1578	0	1	3766	5343	1577	1	0.0	2907
NODE_1005_length_10467_cov_31.3134	CP046123.1	96.663	1738	57	1	53	1789	1058999	1057262	0.0	2887
NODE_1005_length_10467_cov_31.3134	CP046123.1	99.401	167	1	0	9722	9888	1073093	1072927	8.83e-77	303
NODE_1005_length_10467_cov_31.3134	CP046123.1	98.333	120	1	1	8649	8767	1057086	1056967	1.98e-48	209
NODE_1005_length_10467_cov_31.3134	CP046123.1	95.238	63	3	0	1733	1795	1058268	1058206	1.24e-15	100
NODE_1005_length_10467_cov_31.3134	LR135180.1	96.663	1738	57	1	53	1789	52155	50418	0.0	2887
NODE_1005_length_10467_cov_31.3134	LR135180.1	99.392	823	5	0	8865	9687	58104	58926	0.0	1493
NODE_1005_length_10467_cov_31.3134	LR135180.1	98.333	120	1	1	8649	8767	50242	50123	1.98e-48	209
NODE_1005_length_10467_cov_31.3134	LR135180.1	95.238	63	3	0	1733	1795	51424	51362	1.24e-15	100
NODE_1005_length_10467_cov_31.3134	LR135180.1	97.959	49	1	0	9678	9726	59127	59175	3.48e-11	86.1
NODE_1005_length_10467_cov_31.3134	KY613776.1	95.647	1769	59	5	53	1810	14533	12772	0.0	2824
NODE_1005_length_10467_cov_31.3134	KY613776.1	93.496	123	8	0	8645	8767	11828	11706	1.20e-40	183
NODE_1005_length_10467_cov_31.3134	KY613776.1	91.549	71	6	0	1733	1803	13802	13732	4.47e-15	99.0
NODE_1005_length_10467_cov_31.3134	KY613741.1	95.647	1769	59	5	53	1810	53045	51284	0.0	2824
NODE_1005_length_10467_cov_31.3134	KY613741.1	93.496	123	8	0	8645	8767	50340	50218	1.20e-40	183
NODE_1005_length_10467_cov_31.3134	KY613741.1	91.549	71	6	0	1733	1803	52314	52244	4.47e-15	99.0
NODE_1005_length_10467_cov_31.3134	HM569775.1	100.000	1520	0	0	6173	7692	39	1558	0.0	2808
NODE_1005_length_10467_cov_31.3134	KJ816753.1	100.000	1518	0	0	5617	7134	69277	67760	0.0	2804
NODE_1005_length_10467_cov_31.3134	AP022342.1	97.392	1649	36	1	177	1818	153010	154658	0.0	2800
NODE_1005_length_10467_cov_31.3134	AP022342.1	99.228	1036	8	0	8652	9687	154830	155865	0.0	1869
NODE_1005_length_10467_cov_31.3134	AP022342.1	89.758	869	87	2	7792	8659	160313	161180	0.0	1110
NODE_1005_length_10467_cov_31.3134	AP022342.1	93.773	273	16	1	575	846	156180	156452	1.82e-108	409
NODE_1005_length_10467_cov_31.3134	AP022342.1	100.000	116	0	0	8652	8767	156639	156754	4.25e-50	215
NODE_1005_length_10467_cov_31.3134	AP022342.1	93.651	63	4	0	783	845	154573	154635	5.78e-14	95.3
NODE_1005_length_10467_cov_31.3134	AP022342.1	97.959	49	1	0	9678	9726	156078	156126	3.48e-11	86.1
NODE_1005_length_10467_cov_31.3134	AY345595.2	99.542	1529	6	1	8652	10180	59084	57557	0.0	2784
NODE_1005_length_10467_cov_31.3134	AY345595.2	99.783	920	2	0	1	920	60126	59207	0.0	1688
NODE_1005_length_10467_cov_31.3134	AY345595.2	100.000	582	0	0	9886	10467	60653	60072	0.0	1075
NODE_1005_length_10467_cov_31.3134	AY345595.2	100.000	303	0	0	10165	10467	56342	56040	4.74e-154	560
NODE_1005_length_10467_cov_31.3134	AY345595.2	100.000	55	0	0	1	55	56094	56040	3.46e-16	102
NODE_1005_length_10467_cov_31.3134	AY345595.2	95.238	63	3	0	1733	1795	59344	59282	1.24e-15	100
NODE_1005_length_10467_cov_31.3134	CP049776.1	94.657	1778	78	16	50	1818	79812	81581	0.0	2741
NODE_1005_length_10467_cov_31.3134	CP049776.1	99.519	1040	4	1	8649	9687	81749	82788	0.0	1892
NODE_1005_length_10467_cov_31.3134	CP049776.1	99.891	920	1	0	8768	9687	74647	75566	0.0	1694
NODE_1005_length_10467_cov_31.3134	CP049776.1	94.361	266	14	1	575	839	75871	76136	6.54e-108	407
NODE_1005_length_10467_cov_31.3134	CP049776.1	99.167	120	0	1	8649	8767	76312	76431	4.25e-50	215
NODE_1005_length_10467_cov_31.3134	CP049776.1	95.238	63	3	0	1733	1795	80546	80608	1.24e-15	100
NODE_1005_length_10467_cov_31.3134	CP049776.1	95.238	63	3	0	783	845	81496	81558	1.24e-15	100
NODE_1005_length_10467_cov_31.3134	CP049776.1	97.959	49	1	0	9678	9726	75767	75815	3.48e-11	86.1
NODE_1005_length_10467_cov_31.3134	CP049776.1	97.959	49	1	0	9678	9726	82989	83037	3.48e-11	86.1
NODE_1005_length_10467_cov_31.3134	CP040905.1	94.598	1777	80	15	50	1818	122068	123836	0.0	2736
NODE_1005_length_10467_cov_31.3134	CP040905.1	99.921	1266	1	0	6173	7438	85629	86894	0.0	2333
NODE_1005_length_10467_cov_31.3134	CP040905.1	99.912	1135	1	0	7525	8659	88291	89425	0.0	2091
NODE_1005_length_10467_cov_31.3134	CP040905.1	99.529	850	4	0	8838	9687	83103	83952	0.0	1548
NODE_1005_length_10467_cov_31.3134	CP040905.1	95.238	63	3	0	1733	1795	122801	122863	1.24e-15	100
NODE_1005_length_10467_cov_31.3134	CP040905.1	95.238	63	3	0	783	845	123751	123813	1.24e-15	100
NODE_1005_length_10467_cov_31.3134	CP040905.1	97.959	49	1	0	9678	9726	84153	84201	3.48e-11	86.1
NODE_1005_length_10467_cov_31.3134	LR738720.1	94.592	1775	79	16	53	1818	767460	765694	0.0	2730
NODE_1005_length_10467_cov_31.3134	LR738720.1	99.231	1040	7	1	8649	9687	765526	764487	0.0	1875
NODE_1005_length_10467_cov_31.3134	LR738720.1	93.773	273	16	1	575	846	764184	763912	1.82e-108	409
NODE_1005_length_10467_cov_31.3134	LR738720.1	95.238	63	3	0	783	845	765779	765717	1.24e-15	100
NODE_1005_length_10467_cov_31.3134	LR738720.1	95.238	63	3	0	1733	1795	766729	766667	1.24e-15	100
NODE_1005_length_10467_cov_31.3134	LR738720.1	97.959	49	1	0	9678	9726	764286	764238	3.48e-11	86.1
NODE_1005_length_10467_cov_31.3134	CP044090.1	94.544	1778	80	16	50	1818	1110969	1112738	0.0	2730
NODE_1005_length_10467_cov_31.3134	CP044090.1	99.135	1040	8	1	8649	9687	1112906	1113945	0.0	1869
NODE_1005_length_10467_cov_31.3134	CP044090.1	93.773	273	16	1	575	846	1115425	1115697	1.82e-108	409
NODE_1005_length_10467_cov_31.3134	CP044090.1	95.238	63	3	0	1733	1795	1111703	1111765	1.24e-15	100
NODE_1005_length_10467_cov_31.3134	CP044090.1	95.238	63	3	0	783	845	1112653	1112715	1.24e-15	100
NODE_1005_length_10467_cov_31.3134	CP044090.1	97.959	49	1	0	9678	9726	1114146	1114194	3.48e-11	86.1
NODE_1005_length_10467_cov_31.3134	CP043327.1	94.544	1778	80	16	50	1818	1141	2910	0.0	2730
NODE_1005_length_10467_cov_31.3134	CP043327.1	99.437	888	5	0	8800	9687	50576	49689	0.0	1613
NODE_1005_length_10467_cov_31.3134	CP043327.1	99.167	120	0	1	8649	8767	3078	3197	4.25e-50	215
NODE_1005_length_10467_cov_31.3134	CP043327.1	95.238	63	3	0	1733	1795	1875	1937	1.24e-15	100
NODE_1005_length_10467_cov_31.3134	CP043327.1	95.238	63	3	0	783	845	2825	2887	1.24e-15	100
NODE_1005_length_10467_cov_31.3134	CP043327.1	97.959	49	1	0	9678	9726	49488	49440	3.48e-11	86.1
NODE_1005_length_10467_cov_31.3134	CP043327.1	91.803	61	5	0	8782	8842	54286	54346	3.48e-11	86.1
NODE_1005_length_10467_cov_31.3134	CP042598.1	94.592	1775	79	16	53	1818	2502249	2500483	0.0	2730
NODE_1005_length_10467_cov_31.3134	CP042598.1	99.167	120	0	1	8649	8767	2500315	2500196	4.25e-50	215
NODE_1005_length_10467_cov_31.3134	CP042598.1	100.000	84	0	0	8800	8883	2885291	2885208	2.62e-32	156
NODE_1005_length_10467_cov_31.3134	CP042598.1	95.238	63	3	0	783	845	2500568	2500506	1.24e-15	100
NODE_1005_length_10467_cov_31.3134	CP042598.1	95.238	63	3	0	1733	1795	2501518	2501456	1.24e-15	100
NODE_1005_length_10467_cov_31.3134	CP042598.1	97.959	49	1	0	9678	9726	2884994	2884946	3.48e-11	86.1
NODE_1005_length_10467_cov_31.3134	CP042598.1	91.803	61	5	0	8782	8842	3001974	3002034	3.48e-11	86.1
NODE_1005_length_10467_cov_31.3134	CP042597.1	94.592	1775	79	16	53	1818	2534199	2532433	0.0	2730
NODE_1005_length_10467_cov_31.3134	CP042597.1	99.437	888	5	0	8800	9687	2884191	2883304	0.0	1613
NODE_1005_length_10467_cov_31.3134	CP042597.1	99.167	120	0	1	8649	8767	2532265	2532146	4.25e-50	215
NODE_1005_length_10467_cov_31.3134	CP042597.1	95.238	63	3	0	783	845	2532518	2532456	1.24e-15	100
NODE_1005_length_10467_cov_31.3134	CP042597.1	95.238	63	3	0	1733	1795	2533468	2533406	1.24e-15	100
NODE_1005_length_10467_cov_31.3134	CP042597.1	97.959	49	1	0	9678	9726	2883103	2883055	3.48e-11	86.1
NODE_1005_length_10467_cov_31.3134	CP042597.1	91.803	61	5	0	8782	8842	3013352	3013412	3.48e-11	86.1
NODE_1005_length_10467_cov_31.3134	LR135352.1	94.544	1778	80	16	50	1818	178388	180157	0.0	2730
NODE_1005_length_10467_cov_31.3134	LR135352.1	99.231	1040	7	1	8649	9687	181744	182783	0.0	1875
NODE_1005_length_10467_cov_31.3134	LR135352.1	93.773	273	16	1	575	846	184418	184690	1.82e-108	409
NODE_1005_length_10467_cov_31.3134	LR135352.1	99.167	120	0	1	8649	8767	184873	184992	4.25e-50	215
NODE_1005_length_10467_cov_31.3134	LR135352.1	95.238	63	3	0	1733	1795	179122	179184	1.24e-15	100
NODE_1005_length_10467_cov_31.3134	LR135352.1	95.238	63	3	0	783	845	180072	180134	1.24e-15	100
NODE_1005_length_10467_cov_31.3134	LR135352.1	97.959	49	1	0	9678	9726	184316	184364	3.48e-11	86.1
NODE_1005_length_10467_cov_31.3134	CP020486.1	94.592	1775	79	16	53	1818	32249	30483	0.0	2730
NODE_1005_length_10467_cov_31.3134	CP020486.1	100.000	1160	0	0	7500	8659	37752	36593	0.0	2143
NODE_1005_length_10467_cov_31.3134	CP020486.1	99.231	1040	7	1	8649	9687	28896	27857	0.0	1875
NODE_1005_length_10467_cov_31.3134	CP020486.1	100.000	287	0	0	7152	7438	38038	37752	3.72e-145	531
NODE_1005_length_10467_cov_31.3134	CP020486.1	93.773	273	16	1	575	846	26222	25950	1.82e-108	409
NODE_1005_length_10467_cov_31.3134	CP020486.1	99.167	120	0	1	8649	8767	25767	25648	4.25e-50	215
NODE_1005_length_10467_cov_31.3134	CP020486.1	95.238	63	3	0	783	845	30568	30506	1.24e-15	100
NODE_1005_length_10467_cov_31.3134	CP020486.1	95.238	63	3	0	1733	1795	31518	31456	1.24e-15	100
NODE_1005_length_10467_cov_31.3134	CP020486.1	97.959	49	1	0	9678	9726	26324	26276	3.48e-11	86.1
NODE_1005_length_10467_cov_31.3134	KX810026.1	94.592	1775	79	16	53	1818	25425	23659	0.0	2730
NODE_1005_length_10467_cov_31.3134	KX810026.1	99.231	1040	7	1	8649	9687	22074	21035	0.0	1875
NODE_1005_length_10467_cov_31.3134	KX810026.1	93.773	273	16	1	575	846	19402	19130	1.82e-108	409
NODE_1005_length_10467_cov_31.3134	KX810026.1	99.167	120	0	1	8649	8767	18948	18829	4.25e-50	215
NODE_1005_length_10467_cov_31.3134	KX810026.1	95.238	63	3	0	783	845	23744	23682	1.24e-15	100
NODE_1005_length_10467_cov_31.3134	KX810026.1	95.238	63	3	0	1733	1795	24694	24632	1.24e-15	100
NODE_1005_length_10467_cov_31.3134	KX810026.1	97.959	49	1	0	9678	9726	19504	19456	3.48e-11	86.1
NODE_1005_length_10467_cov_31.3134	AB290882.1	94.592	1775	79	16	53	1818	8377	6611	0.0	2730
NODE_1005_length_10467_cov_31.3134	AB290882.1	99.615	1040	3	1	8649	9687	6443	5404	0.0	1897
NODE_1005_length_10467_cov_31.3134	AB290882.1	99.550	888	4	0	8800	9687	19062	18175	0.0	1618
NODE_1005_length_10467_cov_31.3134	AB290882.1	93.773	273	16	1	575	846	5099	4827	1.82e-108	409
NODE_1005_length_10467_cov_31.3134	AB290882.1	99.167	120	0	1	8649	8767	4644	4525	4.25e-50	215
NODE_1005_length_10467_cov_31.3134	AB290882.1	95.238	63	3	0	783	845	6696	6634	1.24e-15	100
NODE_1005_length_10467_cov_31.3134	AB290882.1	95.238	63	3	0	1733	1795	7646	7584	1.24e-15	100
NODE_1005_length_10467_cov_31.3134	AB290882.1	97.959	49	1	0	9678	9726	5203	5155	3.48e-11	86.1
NODE_1005_length_10467_cov_31.3134	AB290882.1	97.959	49	1	0	9678	9726	17974	17926	3.48e-11	86.1
NODE_1005_length_10467_cov_31.3134	CP049740.1	94.535	1775	80	16	53	1818	1250355	1248589	0.0	2724
NODE_1005_length_10467_cov_31.3134	CP049740.1	99.423	1040	5	1	8649	9687	1239836	1238797	0.0	1886
NODE_1005_length_10467_cov_31.3134	CP049740.1	89.758	869	87	2	7792	8659	1241700	1240833	0.0	1110
NODE_1005_length_10467_cov_31.3134	CP049740.1	93.773	273	16	1	575	846	1238494	1238222	1.82e-108	409
NODE_1005_length_10467_cov_31.3134	CP049740.1	94.275	262	14	1	585	846	1240279	1240019	1.09e-105	399
NODE_1005_length_10467_cov_31.3134	CP049740.1	99.167	120	0	1	8649	8767	1238039	1237920	4.25e-50	215
NODE_1005_length_10467_cov_31.3134	CP049740.1	98.113	106	1	1	8649	8753	1248421	1248316	1.20e-40	183
NODE_1005_length_10467_cov_31.3134	CP049740.1	95.238	63	3	0	783	845	1248674	1248612	1.24e-15	100
NODE_1005_length_10467_cov_31.3134	CP049740.1	95.238	63	3	0	1733	1795	1249624	1249562	1.24e-15	100
NODE_1005_length_10467_cov_31.3134	CP049740.1	97.959	49	1	0	9678	9726	1238596	1238548	3.48e-11	86.1
NODE_1005_length_10467_cov_31.3134	AJ549241.1	94.535	1775	80	16	53	1818	2314	548	0.0	2724
NODE_1005_length_10467_cov_31.3134	AJ549241.1	99.167	120	0	1	8649	8767	380	261	4.25e-50	215
NODE_1005_length_10467_cov_31.3134	AJ549241.1	95.238	63	3	0	783	845	633	571	1.24e-15	100
NODE_1005_length_10467_cov_31.3134	AJ549241.1	95.238	63	3	0	1733	1795	1583	1521	1.24e-15	100
NODE_1005_length_10467_cov_31.3134	CP041776.1	94.254	1775	85	16	53	1818	12714	10948	0.0	2697
NODE_1005_length_10467_cov_31.3134	CP041776.1	97.605	167	4	0	9722	9888	47254	47088	8.89e-72	287
NODE_1005_length_10467_cov_31.3134	CP041776.1	99.167	120	0	1	8649	8767	10780	10661	4.25e-50	215
NODE_1005_length_10467_cov_31.3134	CP041776.1	95.238	63	3	0	783	845	11033	10971	1.24e-15	100
NODE_1005_length_10467_cov_31.3134	CP041776.1	95.238	63	3	0	1733	1795	11983	11921	1.24e-15	100
NODE_1005_length_10467_cov_31.3134	AJ301605.4	94.207	1778	82	18	53	1818	2323	555	0.0	2693
NODE_1005_length_10467_cov_31.3134	AJ301605.4	98.708	387	4	1	8649	9034	387	1	0.0	686
NODE_1005_length_10467_cov_31.3134	AJ301605.4	95.238	63	3	0	1733	1795	1589	1527	1.24e-15	100
NODE_1005_length_10467_cov_31.3134	AJ301605.4	92.063	63	5	0	783	845	640	578	2.69e-12	89.8
NODE_1005_length_10467_cov_31.3134	CP003727.1	94.144	1776	86	17	53	1818	8796	7029	0.0	2687
NODE_1005_length_10467_cov_31.3134	CP003727.1	99.519	1040	4	1	8649	9687	6861	5822	0.0	1892
NODE_1005_length_10467_cov_31.3134	CP003727.1	94.361	266	14	1	575	839	5517	5252	6.54e-108	407
NODE_1005_length_10467_cov_31.3134	CP003727.1	99.167	120	0	1	8649	8767	5076	4957	4.25e-50	215
NODE_1005_length_10467_cov_31.3134	CP003727.1	95.238	63	3	0	783	845	7114	7052	1.24e-15	100
NODE_1005_length_10467_cov_31.3134	CP003727.1	100.000	51	0	0	1759	1809	12173	12123	5.78e-14	95.3
NODE_1005_length_10467_cov_31.3134	CP003727.1	92.063	63	5	0	1733	1795	8064	8002	2.69e-12	89.8
NODE_1005_length_10467_cov_31.3134	CP003727.1	97.959	49	1	0	9678	9726	5621	5573	3.48e-11	86.1
NODE_1005_length_10467_cov_31.3134	CP021867.1	94.197	1775	79	17	53	1818	701559	699800	0.0	2686
NODE_1005_length_10467_cov_31.3134	CP021867.1	99.423	1040	5	1	8649	9687	698199	697160	0.0	1886
NODE_1005_length_10467_cov_31.3134	CP021867.1	93.407	273	17	1	575	846	696857	696585	8.46e-107	403
NODE_1005_length_10467_cov_31.3134	CP021867.1	95.238	63	3	0	1733	1795	700828	700766	1.24e-15	100
NODE_1005_length_10467_cov_31.3134	CP021867.1	97.959	49	1	0	9678	9726	696959	696911	3.48e-11	86.1
NODE_1005_length_10467_cov_31.3134	AJ549242.1	94.215	1746	84	16	53	1789	4087	2350	0.0	2649
NODE_1005_length_10467_cov_31.3134	AJ549242.1	98.846	1040	8	2	8649	9687	2174	1138	0.0	1851
NODE_1005_length_10467_cov_31.3134	AJ549242.1	93.773	273	16	1	575	846	835	563	1.82e-108	409
NODE_1005_length_10467_cov_31.3134	AJ549242.1	99.167	120	0	1	8649	8767	380	261	4.25e-50	215
NODE_1005_length_10467_cov_31.3134	AJ549242.1	95.238	63	3	0	1733	1795	3356	3294	1.24e-15	100
NODE_1005_length_10467_cov_31.3134	AJ549242.1	97.959	49	1	0	9678	9726	937	889	3.48e-11	86.1
NODE_1005_length_10467_cov_31.3134	KX127030.1	93.588	1778	97	16	50	1818	5438	7207	0.0	2636
NODE_1005_length_10467_cov_31.3134	KX127030.1	100.000	231	0	0	5323	5553	7302	7532	5.02e-114	427
NODE_1005_length_10467_cov_31.3134	KX127030.1	99.167	120	0	1	8649	8767	203	322	4.25e-50	215
NODE_1005_length_10467_cov_31.3134	KX127030.1	95.238	63	3	0	783	845	7122	7184	1.24e-15	100
NODE_1005_length_10467_cov_31.3134	KX127030.1	92.063	63	5	0	1733	1795	6172	6234	2.69e-12	89.8
NODE_1005_length_10467_cov_31.3134	KT373969.1	100.000	1424	0	0	6168	7591	40623	39200	0.0	2630
NODE_1005_length_10467_cov_31.3134	MK140641.1	95.938	1625	51	14	202	1818	17959	19576	0.0	2621
NODE_1005_length_10467_cov_31.3134	MK140641.1	99.828	1165	2	0	8523	9687	27042	28206	0.0	2141
NODE_1005_length_10467_cov_31.3134	MK140641.1	99.907	1076	0	1	7453	8527	23952	25027	0.0	1980
NODE_1005_length_10467_cov_31.3134	MK140641.1	99.615	1040	3	1	8649	9687	19744	20783	0.0	1897
NODE_1005_length_10467_cov_31.3134	MK140641.1	99.755	817	2	0	8871	9687	5073	4257	0.0	1498
NODE_1005_length_10467_cov_31.3134	MK140641.1	94.361	266	14	1	575	839	21088	21353	6.54e-108	407
NODE_1005_length_10467_cov_31.3134	MK140641.1	94.361	266	14	1	575	839	28509	28774	6.54e-108	407
NODE_1005_length_10467_cov_31.3134	MK140641.1	99.167	120	0	1	8649	8767	28950	29069	4.25e-50	215
NODE_1005_length_10467_cov_31.3134	MK140641.1	89.744	117	12	0	50	166	115910	116026	1.22e-30	150
NODE_1005_length_10467_cov_31.3134	MK140641.1	95.238	63	3	0	1733	1795	18541	18603	1.24e-15	100
NODE_1005_length_10467_cov_31.3134	MK140641.1	95.238	63	3	0	783	845	19491	19553	1.24e-15	100
NODE_1005_length_10467_cov_31.3134	MK140641.1	97.959	49	1	0	9678	9726	4056	4008	3.48e-11	86.1
NODE_1005_length_10467_cov_31.3134	MK140641.1	97.959	49	1	0	9678	9726	20984	21032	3.48e-11	86.1
NODE_1005_length_10467_cov_31.3134	MK140641.1	97.959	49	1	0	9678	9726	28407	28455	3.48e-11	86.1
NODE_1005_length_10467_cov_31.3134	CP022486.1	95.938	1625	51	14	202	1818	10700	9083	0.0	2621
NODE_1005_length_10467_cov_31.3134	CP022486.1	99.327	1040	6	1	8649	9687	8915	7876	0.0	1881
NODE_1005_length_10467_cov_31.3134	CP022486.1	94.361	266	14	1	575	839	7573	7308	6.54e-108	407
NODE_1005_length_10467_cov_31.3134	CP022486.1	99.167	120	0	1	8649	8767	7132	7013	4.25e-50	215
NODE_1005_length_10467_cov_31.3134	CP022486.1	95.238	63	3	0	783	845	9168	9106	1.24e-15	100
NODE_1005_length_10467_cov_31.3134	CP022486.1	95.238	63	3	0	1733	1795	10118	10056	1.24e-15	100
NODE_1005_length_10467_cov_31.3134	CP022486.1	97.959	49	1	0	9678	9726	7675	7627	3.48e-11	86.1
NODE_1005_length_10467_cov_31.3134	MK211818.1	98.641	1472	20	0	100	1571	66354	67825	0.0	2608
NODE_1005_length_10467_cov_31.3134	MK211818.1	99.421	1036	6	0	8652	9687	29966	28931	0.0	1881
NODE_1005_length_10467_cov_31.3134	MK211818.1	99.421	1036	6	0	8652	9687	70481	71516	0.0	1881
NODE_1005_length_10467_cov_31.3134	MK211818.1	96.078	255	10	0	1564	1818	70055	70309	1.09e-110	416
NODE_1005_length_10467_cov_31.3134	MK211818.1	94.203	207	12	0	633	839	28654	28448	1.13e-80	316
NODE_1005_length_10467_cov_31.3134	MK211818.1	95.238	63	3	0	1733	1795	67037	67099	1.24e-15	100
NODE_1005_length_10467_cov_31.3134	MK211818.1	93.651	63	4	0	783	845	70224	70286	5.78e-14	95.3
NODE_1005_length_10467_cov_31.3134	MK211818.1	97.959	49	1	0	9678	9726	28718	28670	3.48e-11	86.1
NODE_1005_length_10467_cov_31.3134	MK211818.1	97.959	49	1	0	9678	9726	71717	71765	3.48e-11	86.1
NODE_1005_length_10467_cov_31.3134	CP027519.1	94.353	1700	79	16	53	1743	1692	1	0.0	2591
NODE_1005_length_10467_cov_31.3134	CP027519.1	100.000	1160	0	0	7500	8659	7195	6036	0.0	2143
NODE_1005_length_10467_cov_31.3134	CP027519.1	99.231	1040	7	1	8649	9687	46549	45510	0.0	1875
NODE_1005_length_10467_cov_31.3134	CP027519.1	100.000	287	0	0	7152	7438	7481	7195	3.72e-145	531
NODE_1005_length_10467_cov_31.3134	CP027519.1	93.773	273	16	1	575	846	43875	43603	1.82e-108	409
NODE_1005_length_10467_cov_31.3134	CP027519.1	99.167	120	0	1	8649	8767	43420	43301	4.25e-50	215
NODE_1005_length_10467_cov_31.3134	CP027519.1	100.000	75	0	0	1744	1818	48209	48135	2.63e-27	139
NODE_1005_length_10467_cov_31.3134	CP027519.1	95.238	63	3	0	1733	1795	961	899	1.24e-15	100
NODE_1005_length_10467_cov_31.3134	CP027519.1	100.000	48	0	0	798	845	48205	48158	2.69e-12	89.8
NODE_1005_length_10467_cov_31.3134	CP027519.1	97.959	49	1	0	9678	9726	43977	43929	3.48e-11	86.1
NODE_1005_length_10467_cov_31.3134	CP038868.1	100.000	1386	0	0	6002	7387	1129585	1128200	0.0	2560
NODE_1005_length_10467_cov_31.3134	CP038868.1	99.535	1075	5	0	8652	9726	1073001	1071927	0.0	1958
NODE_1005_length_10467_cov_31.3134	CP038868.1	99.401	668	4	0	253	920	1073791	1073124	0.0	1212
NODE_1005_length_10467_cov_31.3134	CP038868.1	95.238	63	3	0	1733	1795	1073261	1073199	1.24e-15	100
NODE_1005_length_10467_cov_31.3134	CP030523.1	99.856	1387	1	1	5706	7092	1386	1	0.0	2549
NODE_1005_length_10467_cov_31.3134	CP030523.1	99.749	796	1	1	7571	8365	22229	21434	0.0	1458
NODE_1005_length_10467_cov_31.3134	CP030523.1	97.044	406	0	1	7093	7498	22611	22218	0.0	673
NODE_1005_length_10467_cov_31.3134	MN437484.1	98.276	1450	25	0	368	1817	38512	37063	0.0	2540
NODE_1005_length_10467_cov_31.3134	MN437484.1	99.820	1109	2	0	6043	7151	20359	21467	0.0	2037
NODE_1005_length_10467_cov_31.3134	MN437484.1	98.879	1070	10	1	8652	9719	39573	38504	0.0	1908
NODE_1005_length_10467_cov_31.3134	MN437484.1	99.324	1036	7	0	8652	9687	14766	15801	0.0	1875
NODE_1005_length_10467_cov_31.3134	MN437484.1	92.308	1157	87	2	7504	8659	21465	22620	0.0	1642
NODE_1005_length_10467_cov_31.3134	MN437484.1	90.788	977	88	2	7792	8767	30561	31536	0.0	1304
NODE_1005_length_10467_cov_31.3134	MN437484.1	95.238	63	3	0	1733	1795	38097	38035	1.24e-15	100
NODE_1005_length_10467_cov_31.3134	MN437484.1	93.651	63	4	0	783	845	37147	37085	5.78e-14	95.3
NODE_1005_length_10467_cov_31.3134	MN437484.1	97.959	49	1	0	9678	9726	16002	16050	3.48e-11	86.1
NODE_1005_length_10467_cov_31.3134	KX077882.1	98.276	1450	25	0	368	1817	29802	28353	0.0	2540
NODE_1005_length_10467_cov_31.3134	KX077882.1	99.346	1070	5	1	8652	9719	30863	29794	0.0	1936
NODE_1005_length_10467_cov_31.3134	KX077882.1	95.238	63	3	0	1733	1795	29387	29325	1.24e-15	100
NODE_1005_length_10467_cov_31.3134	KX077882.1	93.651	63	4	0	783	845	28437	28375	5.78e-14	95.3
NODE_1005_length_10467_cov_31.3134	CP002641.1	98.276	1450	25	0	368	1817	1047734	1046285	0.0	2540
NODE_1005_length_10467_cov_31.3134	CP002641.1	99.159	1070	7	1	8652	9719	1048795	1047726	0.0	1925
NODE_1005_length_10467_cov_31.3134	CP002641.1	95.238	63	3	0	1733	1795	1047319	1047257	1.24e-15	100
NODE_1005_length_10467_cov_31.3134	CP002641.1	93.651	63	4	0	783	845	1046369	1046307	5.78e-14	95.3
NODE_1005_length_10467_cov_31.3134	LR536660.1	97.590	1452	28	1	50	1494	30020	31471	0.0	2481
NODE_1005_length_10467_cov_31.3134	LR536660.1	94.805	154	8	0	686	839	29159	29006	7.02e-58	241
NODE_1005_length_10467_cov_31.3134	LR699011.1	100.000	1338	0	0	6245	7582	355204	353867	0.0	2471
NODE_1005_length_10467_cov_31.3134	LR699011.1	100.000	500	0	0	7832	8331	356137	355638	0.0	924
NODE_1005_length_10467_cov_31.3134	LR699011.1	100.000	437	0	0	3977	4413	355639	355203	0.0	808
NODE_1005_length_10467_cov_31.3134	KX077885.1	98.228	1411	25	0	368	1778	28530	27120	0.0	2468
NODE_1005_length_10467_cov_31.3134	KX077885.1	99.346	1070	5	1	8652	9719	29591	28522	0.0	1936
NODE_1005_length_10467_cov_31.3134	KX077885.1	95.238	63	3	0	1733	1795	28115	28053	1.24e-15	100
NODE_1005_length_10467_cov_31.3134	CP002640.1	98.228	1411	25	0	368	1778	901233	899823	0.0	2468
NODE_1005_length_10467_cov_31.3134	CP002640.1	99.346	1070	5	1	8652	9719	902294	901225	0.0	1936
NODE_1005_length_10467_cov_31.3134	CP002640.1	95.238	63	3	0	1733	1795	900818	900756	1.24e-15	100
NODE_3374_length_3723_cov_6.8506	CP021605.1	87.702	309	33	5	80	386	1504	1809	8.49e-93	355
NODE_3374_length_3723_cov_6.8506	CP021605.1	94.366	71	4	0	328	398	3586	3656	7.30e-19	110
NODE_3374_length_3723_cov_6.8506	HG796251.1	82.353	323	51	6	80	398	2273	2593	6.80e-69	276
NODE_3374_length_3723_cov_6.8506	HG796332.1	93.750	80	5	0	320	399	2771	2692	3.37e-22	121
NODE_3374_length_3723_cov_6.8506	LN853003.1	92.683	82	5	1	3638	3718	380	461	4.36e-21	117
NODE_2821_length_8060_cov_76.4215	CP021566.1	97.797	1816	39	1	1550	3365	1815	1	0.0	3131
NODE_2821_length_8060_cov_76.4215	CP021566.1	88.144	1029	83	29	4382	5394	6911	5906	0.0	1188
NODE_2821_length_8060_cov_76.4215	CP021566.1	90.194	877	72	6	6896	7767	4180	3313	0.0	1131
NODE_2821_length_8060_cov_76.4215	CP021566.1	93.827	648	39	1	3367	4014	7669	7023	0.0	974
NODE_2821_length_8060_cov_76.4215	CP021566.1	82.207	725	111	11	6128	6846	5043	4331	1.28e-168	608
NODE_2821_length_8060_cov_76.4215	CP027002.1	87.097	155	20	0	7906	8060	2529949	2529795	1.54e-38	176
NODE_2821_length_8060_cov_76.4215	CP043051.1	87.097	155	20	0	7906	8060	1487786	1487632	1.54e-38	176
NODE_2821_length_8060_cov_76.4215	FP929054.1	86.538	104	12	2	6940	7042	3236744	3236642	1.23e-19	113
NODE_2821_length_8060_cov_76.4215	FP929044.1	86.538	104	12	2	6940	7042	2004	2106	1.23e-19	113
NODE_2821_length_8060_cov_76.4215	MH229774.1	83.654	104	15	2	6940	7042	115961	116063	1.24e-14	97.1
NODE_2821_length_8060_cov_76.4215	MH229772.1	83.654	104	15	2	6940	7042	6162	6060	1.24e-14	97.1
NODE_2821_length_8060_cov_76.4215	KX126667.1	83.654	104	15	2	6940	7042	546	444	1.24e-14	97.1
NODE_2821_length_8060_cov_76.4215	FJ158002.1	83.654	104	15	2	6940	7042	4000	4102	1.24e-14	97.1
NODE_2821_length_8060_cov_76.4215	KX127590.1	88.158	76	9	0	6967	7042	2829	2754	5.75e-13	91.6
NODE_2821_length_8060_cov_76.4215	HG796266.1	82.243	107	15	4	6939	7043	811	707	2.07e-12	89.8
NODE_2821_length_8060_cov_76.4215	KX127498.1	81.731	104	17	2	6940	7042	626	524	2.68e-11	86.1
NODE_5608_length_2931_cov_3.68428	LN854304.1	83.846	130	21	0	35	164	197	68	2.05e-23	124
NODE_2809_length_4730_cov_3.23316	LR594546.1	99.978	4448	1	0	283	4730	4675	228	0.0	8209
NODE_2809_length_4730_cov_3.23316	LR594546.1	99.645	282	1	0	1	282	282	1	4.69e-141	516
NODE_2809_length_4730_cov_3.23316	MK368761.1	85.457	722	92	9	837	1555	7193	6482	0.0	739
NODE_2809_length_4730_cov_3.23316	MK368760.1	85.457	722	92	9	837	1555	8505	7794	0.0	739
NODE_2809_length_4730_cov_3.23316	KT371998.1	85.457	722	92	9	837	1555	7851	7140	0.0	739
NODE_2809_length_4730_cov_3.23316	KT371997.1	85.457	722	92	9	837	1555	7839	7128	0.0	739
NODE_2809_length_4730_cov_3.23316	KT371996.1	85.457	722	92	9	837	1555	7842	7131	0.0	739
NODE_2809_length_4730_cov_3.23316	KT371995.1	85.457	722	92	9	837	1555	7803	7092	0.0	739
NODE_2809_length_4730_cov_3.23316	KT371994.1	85.457	722	92	9	837	1555	7812	7101	0.0	739
NODE_2809_length_4730_cov_3.23316	AY350745.1	85.734	708	92	6	834	1539	1093	1793	0.0	739
NODE_2809_length_4730_cov_3.23316	AY350745.1	93.367	392	21	5	200	589	559	947	7.62e-159	575
NODE_2809_length_4730_cov_3.23316	MF991285.1	85.593	708	93	6	834	1539	755	1455	0.0	734
NODE_2809_length_4730_cov_3.23316	MF991284.1	85.593	708	93	6	834	1539	752	1452	0.0	734
NODE_2809_length_4730_cov_3.23316	MF991282.1	85.593	708	93	6	834	1539	2821	3521	0.0	734
NODE_2809_length_4730_cov_3.23316	MF782680.1	85.593	708	93	6	834	1539	7362	8062	0.0	734
NODE_2809_length_4730_cov_3.23316	MF782679.1	85.593	708	93	6	834	1539	7362	8062	0.0	734
NODE_2809_length_4730_cov_3.23316	HQ327467.1	85.593	708	93	6	834	1539	4956	5656	0.0	734
NODE_2809_length_4730_cov_3.23316	FJ797650.1	85.593	708	93	6	834	1539	651	1351	0.0	734
NODE_2809_length_4730_cov_3.23316	FJ797649.1	85.593	708	93	6	834	1539	507	1207	0.0	734
NODE_2809_length_4730_cov_3.23316	CP025047.1	85.088	228	27	7	3690	3911	2099299	2099073	8.85e-54	226
NODE_2809_length_4730_cov_3.23316	CP025047.1	90.299	134	13	0	3904	4037	2099047	2098914	9.04e-39	176
NODE_154_length_38622_cov_30.0046	AB563188.1	98.574	14097	176	20	57	14145	42370	28291	0.0	24895
NODE_154_length_38622_cov_30.0046	AB563188.1	99.001	6404	58	3	14252	20649	27740	21337	0.0	11466
NODE_154_length_38622_cov_30.0046	AB563188.1	96.894	161	5	0	4093	4253	42609	42449	3.31e-66	270
NODE_154_length_38622_cov_30.0046	AB563188.1	85.185	189	28	0	3997	4185	82304	82116	2.05e-43	195
NODE_154_length_38622_cov_30.0046	MK425644.1	98.560	14097	176	22	57	14145	36437	50514	0.0	24882
NODE_154_length_38622_cov_30.0046	MK425644.1	99.001	6404	58	3	14252	20649	51065	57468	0.0	11466
NODE_154_length_38622_cov_30.0046	MK425644.1	97.619	378	6	2	3877	4253	35983	36358	4.71e-179	645
NODE_154_length_38622_cov_30.0046	MK140641.1	98.517	14097	184	20	57	14145	58666	72745	0.0	24851
NODE_154_length_38622_cov_30.0046	MK140641.1	99.079	6404	35	4	14252	20649	73296	79681	0.0	11478
NODE_154_length_38622_cov_30.0046	MK140641.1	97.619	378	6	2	3877	4253	58212	58587	4.71e-179	645
NODE_154_length_38622_cov_30.0046	MK140641.1	87.356	174	22	0	3997	4170	114938	115111	4.41e-45	200
NODE_154_length_38622_cov_30.0046	MK140641.1	86.207	174	24	0	3997	4170	110800	110973	9.54e-42	189
NODE_154_length_38622_cov_30.0046	AP018544.1	98.517	14097	184	20	57	14145	42871	28792	0.0	24851
NODE_154_length_38622_cov_30.0046	AP018544.1	99.157	4391	19	1	16259	20649	24694	20322	0.0	7888
NODE_154_length_38622_cov_30.0046	AP018544.1	98.863	2022	17	3	14252	16267	28241	26220	0.0	3602
NODE_154_length_38622_cov_30.0046	AP018544.1	96.894	161	5	0	4093	4253	43110	42950	3.31e-66	270
NODE_154_length_38622_cov_30.0046	AP018539.1	98.517	14097	184	20	57	14145	42871	28792	0.0	24851
NODE_154_length_38622_cov_30.0046	AP018539.1	99.157	4391	19	1	16259	20649	24694	20322	0.0	7888
NODE_154_length_38622_cov_30.0046	AP018539.1	98.863	2022	17	3	14252	16267	28241	26220	0.0	3602
NODE_154_length_38622_cov_30.0046	AP018539.1	96.894	161	5	0	4093	4253	43110	42950	3.31e-66	270
NODE_154_length_38622_cov_30.0046	CP042217.1	98.510	14097	185	20	57	14145	47344	61423	0.0	24845
NODE_154_length_38622_cov_30.0046	CP042217.1	99.016	6404	57	3	14252	20649	61974	68377	0.0	11472
NODE_154_length_38622_cov_30.0046	CP042217.1	97.619	378	6	2	3877	4253	46890	47265	4.71e-179	645
NODE_154_length_38622_cov_30.0046	CP042217.1	86.782	174	23	0	3997	4170	7184	7357	2.05e-43	195
NODE_154_length_38622_cov_30.0046	CP042217.1	86.207	174	24	0	3997	4170	933	1106	9.54e-42	189
NODE_154_length_38622_cov_30.0046	CP042217.1	86.207	174	24	0	3997	4170	6331	6504	9.54e-42	189
NODE_154_length_38622_cov_30.0046	CP028286.1	99.564	13518	58	1	57	13574	26314	39830	0.0	24635
NODE_154_length_38622_cov_30.0046	CP028286.1	98.334	6901	115	0	13749	20649	41483	48383	0.0	12107
NODE_154_length_38622_cov_30.0046	CP028286.1	98.889	4860	13	41	57	4913	98869	103690	0.0	8637
NODE_154_length_38622_cov_30.0046	CP028286.1	98.103	369	7	0	3885	4253	98423	98791	1.69e-178	643
NODE_154_length_38622_cov_30.0046	CP028286.1	97.347	377	7	2	3877	4253	25862	26235	7.88e-177	638
NODE_154_length_38622_cov_30.0046	CP028721.1	98.802	13525	137	20	57	13574	48107	61613	0.0	24055
NODE_154_length_38622_cov_30.0046	CP028721.1	97.799	3680	81	0	13749	17428	1032	4711	0.0	6348
NODE_154_length_38622_cov_30.0046	CP028721.1	98.913	3221	26	1	17429	20649	7517	10728	0.0	5746
NODE_154_length_38622_cov_30.0046	CP028721.1	97.878	377	6	1	3877	4253	47654	48028	1.01e-180	651
NODE_154_length_38622_cov_30.0046	CP028721.1	82.014	278	38	11	25215	25488	20191	20460	7.27e-53	226
NODE_154_length_38622_cov_30.0046	CP036248.1	97.500	14118	285	56	57	14145	54290	68368	0.0	24053
NODE_154_length_38622_cov_30.0046	CP036248.1	98.806	3183	32	3	14252	17428	68916	72098	0.0	5662
NODE_154_length_38622_cov_30.0046	CP036248.1	99.314	1604	11	0	17429	19032	74904	76507	0.0	2902
NODE_154_length_38622_cov_30.0046	CP036248.1	98.811	1598	16	3	19054	20649	76456	78052	0.0	2843
NODE_154_length_38622_cov_30.0046	CP036248.1	97.619	378	6	2	3877	4253	53836	54211	4.71e-179	645
NODE_154_length_38622_cov_30.0046	CP036248.1	80.866	277	40	11	25215	25488	88190	88456	9.47e-47	206
NODE_154_length_38622_cov_30.0046	CP031029.1	97.940	13301	244	24	7359	20649	50395	37115	0.0	23017
NODE_154_length_38622_cov_30.0046	AE016833.1	97.827	13301	260	23	7359	20649	20975	34256	0.0	22934
NODE_154_length_38622_cov_30.0046	AE016833.1	98.008	4920	70	8	56	4972	13404	18298	0.0	8517
NODE_154_length_38622_cov_30.0046	AE016833.1	99.848	1313	2	0	35793	37105	12099	13411	0.0	2414
NODE_154_length_38622_cov_30.0046	AE016833.1	99.803	508	0	1	35207	35714	11601	12107	0.0	931
NODE_154_length_38622_cov_30.0046	AE016833.1	84.000	775	120	3	6118	6889	19779	20552	0.0	741
NODE_154_length_38622_cov_30.0046	AE016833.1	88.571	245	13	7	5764	6005	19407	19639	4.25e-70	283
NODE_154_length_38622_cov_30.0046	AJ490170.1	99.825	10887	10	3	26231	37108	11286	400	0.0	19992
NODE_154_length_38622_cov_30.0046	AJ490170.1	100.000	238	0	0	56	293	410	173	2.38e-117	440
NODE_154_length_38622_cov_30.0046	AJ490170.1	95.385	65	1	2	35740	35803	1705	1768	1.28e-15	102
NODE_154_length_38622_cov_30.0046	MK993385.1	98.820	10676	115	7	57	10729	41341	30674	0.0	19006
NODE_154_length_38622_cov_30.0046	MK993385.1	99.063	6404	36	4	14252	20649	26706	20321	0.0	11472
NODE_154_length_38622_cov_30.0046	MK993385.1	99.220	3204	23	2	10943	14145	30461	27259	0.0	5777
NODE_154_length_38622_cov_30.0046	MK993385.1	97.619	378	6	2	3877	4253	41795	41420	4.71e-179	645
NODE_154_length_38622_cov_30.0046	AH011360.2	98.576	10676	139	9	57	10729	14056	3391	0.0	18860
NODE_154_length_38622_cov_30.0046	AH011360.2	99.591	3178	13	0	10943	14120	3178	1	0.0	5797
NODE_154_length_38622_cov_30.0046	AH011360.2	97.878	377	6	1	3877	4253	14509	14135	1.01e-180	651
NODE_154_length_38622_cov_30.0046	HQ426665.1	99.446	10287	57	0	57	10343	10761	21047	0.0	18681
NODE_154_length_38622_cov_30.0046	HQ426665.1	97.619	378	6	2	3877	4253	10307	10682	4.71e-179	645
NODE_154_length_38622_cov_30.0046	MK425645.1	99.196	9707	78	0	10943	20649	19013	28719	0.0	17494
NODE_154_length_38622_cov_30.0046	MK425645.1	96.093	3353	120	8	7359	10709	15435	18778	0.0	5456
NODE_154_length_38622_cov_30.0046	MK425645.1	78.132	2259	437	42	1198	3422	4494	6729	0.0	1382
NODE_154_length_38622_cov_30.0046	MK425645.1	90.153	721	65	6	4255	4972	12041	12758	0.0	933
NODE_154_length_38622_cov_30.0046	MK425645.1	84.000	775	120	3	6118	6889	14239	15012	0.0	741
NODE_154_length_38622_cov_30.0046	MK425645.1	86.819	569	67	8	3688	4250	7452	8018	4.74e-174	628
NODE_154_length_38622_cov_30.0046	MK425645.1	88.571	245	13	7	5764	6005	13867	14099	4.25e-70	283
NODE_154_length_38622_cov_30.0046	CP042213.1	97.677	9899	203	20	4255	14145	474069	464190	0.0	16981
NODE_154_length_38622_cov_30.0046	CP042213.1	98.798	6404	71	3	14252	20649	463637	457234	0.0	11394
NODE_154_length_38622_cov_30.0046	CP018102.1	97.677	9899	203	20	4255	14145	436305	426426	0.0	16981
NODE_154_length_38622_cov_30.0046	CP018102.1	98.813	6404	70	3	14252	20649	425873	419470	0.0	11400
NODE_154_length_38622_cov_30.0046	CP039296.1	97.626	9899	208	20	4255	14145	471851	461972	0.0	16953
NODE_154_length_38622_cov_30.0046	CP039296.1	98.663	4935	60	3	14252	19180	461419	456485	0.0	8743
NODE_154_length_38622_cov_30.0046	CP039296.1	95.777	1634	52	15	19020	20649	456681	455061	0.0	2619
NODE_154_length_38622_cov_30.0046	CP039548.1	97.626	9899	208	20	4255	14145	471851	461972	0.0	16953
NODE_154_length_38622_cov_30.0046	CP039548.1	98.663	4935	60	3	14252	19180	461419	456485	0.0	8743
NODE_154_length_38622_cov_30.0046	CP039548.1	95.777	1634	52	15	19020	20649	456681	455061	0.0	2619
NODE_154_length_38622_cov_30.0046	CP039549.1	97.626	9899	208	20	4255	14145	471851	461972	0.0	16953
NODE_154_length_38622_cov_30.0046	CP039549.1	98.663	4935	60	3	14252	19180	461419	456485	0.0	8743
NODE_154_length_38622_cov_30.0046	CP039549.1	95.777	1634	52	15	19020	20649	456681	455061	0.0	2619
NODE_154_length_38622_cov_30.0046	AF454824.1	97.626	9899	208	20	4255	14145	29566	19687	0.0	16953
NODE_154_length_38622_cov_30.0046	AF454824.1	98.556	3186	40	3	14252	17431	19134	15949	0.0	5624
NODE_154_length_38622_cov_30.0046	AF454824.1	98.801	1752	21	0	17429	19180	13114	11363	0.0	3120
NODE_154_length_38622_cov_30.0046	AF454824.1	95.777	1634	52	15	19020	20649	11559	9939	0.0	2619
NODE_154_length_38622_cov_30.0046	AE016830.1	97.626	9899	208	20	4255	14145	471854	461975	0.0	16953
NODE_154_length_38622_cov_30.0046	AE016830.1	98.663	4935	60	3	14252	19180	461422	456488	0.0	8743
NODE_154_length_38622_cov_30.0046	AE016830.1	95.777	1634	52	15	19020	20649	456684	455064	0.0	2619
NODE_154_length_38622_cov_30.0046	CP040898.1	97.616	9899	209	20	4255	14145	2582830	2592709	0.0	16947
NODE_154_length_38622_cov_30.0046	CP040898.1	98.735	6404	74	4	14252	20649	2593262	2599664	0.0	11370
NODE_154_length_38622_cov_30.0046	CP040898.1	85.185	189	28	0	3997	4185	1434477	1434289	2.05e-43	195
NODE_154_length_38622_cov_30.0046	CP045045.1	97.606	9899	210	20	4255	14145	2700905	2710784	0.0	16942
NODE_154_length_38622_cov_30.0046	CP045045.1	98.766	6404	72	4	14252	20649	2711337	2717739	0.0	11382
NODE_154_length_38622_cov_30.0046	CP045045.1	85.185	189	28	0	3997	4185	1573769	1573581	2.05e-43	195
NODE_154_length_38622_cov_30.0046	CP028835.1	97.606	9899	210	20	4255	14145	493386	483507	0.0	16942
NODE_154_length_38622_cov_30.0046	CP028835.1	98.766	6404	73	3	14252	20649	482954	476551	0.0	11383
NODE_154_length_38622_cov_30.0046	CP041738.1	97.596	9899	211	20	4255	14145	439349	429470	0.0	16936
NODE_154_length_38622_cov_30.0046	CP041738.1	98.944	3221	34	0	17429	20649	422929	419709	0.0	5760
NODE_154_length_38622_cov_30.0046	CP041738.1	98.588	3186	39	3	14252	17431	428917	425732	0.0	5629
NODE_154_length_38622_cov_30.0046	CP019514.1	96.520	9915	285	49	4255	14145	18110	8232	0.0	16343
NODE_154_length_38622_cov_30.0046	CP019514.1	99.069	3006	22	3	14252	17251	7681	4676	0.0	5391
NODE_154_length_38622_cov_30.0046	CP019514.1	86.292	569	70	8	3691	4253	22212	21646	4.77e-169	612
NODE_154_length_38622_cov_30.0046	CP019514.1	80.193	727	127	13	2707	3422	23162	22442	4.95e-144	529
NODE_154_length_38622_cov_30.0046	CP002494.1	97.448	9327	215	18	4255	13574	30435	39745	0.0	15884
NODE_154_length_38622_cov_30.0046	CP002494.1	98.189	6901	113	1	13749	20649	41398	48286	0.0	12041
NODE_154_length_38622_cov_30.0046	CP002494.1	80.866	277	40	11	25215	25488	3079	3345	9.47e-47	206
NODE_154_length_38622_cov_30.0046	CP041878.1	96.740	9478	283	21	4105	13574	48451	57910	0.0	15767
NODE_154_length_38622_cov_30.0046	CP041878.1	98.823	3229	28	2	17421	20649	28581	31799	0.0	5744
NODE_154_length_38622_cov_30.0046	CP041878.1	97.253	2548	70	0	13749	16296	24693	27240	0.0	4318
NODE_154_length_38622_cov_30.0046	CP041878.1	91.920	2859	227	4	26788	29644	79283	82139	0.0	3997
NODE_154_length_38622_cov_30.0046	CP041878.1	97.671	1803	40	2	24985	26786	77381	79182	0.0	3096
NODE_154_length_38622_cov_30.0046	CP041878.1	98.502	1135	17	0	16298	17432	27341	28475	0.0	2002
NODE_154_length_38622_cov_30.0046	CP041878.1	92.771	1245	76	10	23741	24979	22330	23566	0.0	1788
NODE_154_length_38622_cov_30.0046	CP041878.1	94.819	579	30	0	20718	21296	14207	14785	0.0	904
NODE_154_length_38622_cov_30.0046	CP041878.1	93.450	229	15	0	3882	4110	47909	48137	6.92e-88	342
NODE_154_length_38622_cov_30.0046	CP041878.1	90.826	109	10	0	108	216	48239	48347	5.82e-29	147
NODE_154_length_38622_cov_30.0046	AE002565.1	98.364	7764	126	1	13749	21511	23727	31490	0.0	13633
NODE_154_length_38622_cov_30.0046	AE002565.1	95.904	6225	228	22	7359	13574	15868	22074	0.0	10057
NODE_154_length_38622_cov_30.0046	AE002565.1	96.282	4707	152	19	277	4972	8497	13191	0.0	7701
NODE_154_length_38622_cov_30.0046	AE002565.1	94.490	2305	111	16	22488	24786	32080	34374	0.0	3539
NODE_154_length_38622_cov_30.0046	AE002565.1	96.008	977	36	1	32184	33160	4360	5333	0.0	1585
NODE_154_length_38622_cov_30.0046	AE002565.1	83.892	776	119	5	6118	6889	14672	15445	0.0	736
NODE_154_length_38622_cov_30.0046	AE002565.1	92.402	487	33	3	29669	30153	1737	2221	0.0	691
NODE_154_length_38622_cov_30.0046	AE002565.1	88.571	245	13	7	5764	6005	14301	14533	4.25e-70	283
NODE_154_length_38622_cov_30.0046	CP028838.1	98.496	7446	112	0	6129	13574	28131	20686	0.0	13130
NODE_154_length_38622_cov_30.0046	CP028838.1	98.218	6902	121	2	13749	20649	19033	12133	0.0	12063
NODE_154_length_38622_cov_30.0046	CP028838.1	90.998	1233	84	21	4790	6009	29469	28251	0.0	1637
NODE_154_length_38622_cov_30.0046	CP028838.1	77.451	2417	513	31	27244	29644	49582	47182	0.0	1415
NODE_154_length_38622_cov_30.0046	CP028838.1	78.366	2265	430	48	1198	3422	37096	34852	0.0	1413
NODE_154_length_38622_cov_30.0046	CP028838.1	86.643	569	68	8	3691	4253	34126	33560	2.21e-172	623
NODE_154_length_38622_cov_30.0046	CP028838.1	80.144	277	43	12	25215	25488	1973	1706	5.70e-44	196
NODE_154_length_38622_cov_30.0046	MF443374.1	97.777	7467	157	6	6129	13593	21761	29220	0.0	12861
NODE_154_length_38622_cov_30.0046	MF443374.1	99.162	3221	27	0	17429	20649	37449	40669	0.0	5799
NODE_154_length_38622_cov_30.0046	MF443374.1	98.712	3183	35	3	14252	17428	31461	34643	0.0	5646
NODE_154_length_38622_cov_30.0046	MF443374.1	99.088	1755	15	1	4255	6009	19888	21641	0.0	3151
NODE_154_length_38622_cov_30.0046	MF443374.1	86.655	577	67	10	3680	4250	15541	16113	1.32e-174	630
NODE_154_length_38622_cov_30.0046	MF443374.1	80.521	729	123	15	2706	3422	14592	15313	6.35e-148	542
NODE_154_length_38622_cov_30.0046	MF443374.1	86.935	398	50	2	13749	14145	30512	30908	5.12e-119	446
NODE_154_length_38622_cov_30.0046	MF443374.1	91.818	220	17	1	13603	13821	29554	29773	9.07e-77	305
NODE_154_length_38622_cov_30.0046	X96977.1	98.602	6937	69	20	13719	20649	7557	643	0.0	12248
NODE_154_length_38622_cov_30.0046	CP022484.1	99.846	6474	9	1	57	6530	30079	23607	0.0	11899
NODE_154_length_38622_cov_30.0046	CP022484.1	97.619	378	6	2	3877	4253	30533	30158	4.71e-179	645
NODE_154_length_38622_cov_30.0046	CP019513.1	99.135	6473	56	0	14177	20649	1	6473	0.0	11644
[truncated: 262,807 more rows]
