# Supplementary material for: Metagenomic assembled plasmids of the human microbiome vary across disease cohorts
Source: Sci Rep. 2022 Jun 2;12:9212. doi: 10.1038/s41598-022-13313-y (PMC9163076; doi:10.1038/s41598-022-13313-y)
Supplement: Supplementary file 2 — Supplementary Information 2. [file 41598_2022_13313_MOESM2_ESM.zip › Supplementary_Data/input/blastn_MainCompPasolliPlasmids_CRISPRdb_eval-0.1.txt]

NODE_14047_length_3235_cov_13.2843	NODE_188_length_40325_cov_18.8051_ID_29548&Unknown&Z51094	100.000	38	0	0	163	200	1	38	1.29e-11	71.3
NODE_14047_length_3235_cov_13.2843	NODE_690_length_26889_cov_29.8605&Unknown&B134616	100.000	38	0	0	1705	1742	38	1	1.29e-11	71.3
NODE_14047_length_3235_cov_13.2843	NODE_57_length_86123_cov_19.7090_ID_6324&Unknown&Z138673	100.000	36	0	0	1556	1591	1	36	1.67e-10	67.6
NODE_14047_length_3235_cov_13.2843	NODE_188_length_40325_cov_18.8051_ID_29548&Unknown&Z51096	100.000	36	0	0	1604	1639	1	36	1.67e-10	67.6
NODE_14047_length_3235_cov_13.2843	NODE_356_length_53047_cov_18.5428&Unknown&F29951	100.000	36	0	0	1767	1802	1	36	1.67e-10	67.6
NODE_14047_length_3235_cov_13.2843	NODE_57_length_86123_cov_19.7090_ID_6324&Unknown&Z138676	100.000	35	0	0	2027	2061	35	1	6.02e-10	65.8
NODE_14047_length_3235_cov_13.2843	NODE_607_length_35513_cov_16.0042_ID_24618&Unknown&Z143886	100.000	34	0	0	1894	1927	34	1	2.17e-09	63.9
NODE_14047_length_3235_cov_13.2843	NODE_57_length_86123_cov_19.7090_ID_6324&Unknown&Z138675	97.297	37	1	0	218	254	1	37	2.17e-09	63.9
NODE_14047_length_3235_cov_13.2843	NODE_356_length_53047_cov_18.5428&Unknown&F29952	100.000	33	0	0	1188	1220	1	33	7.79e-09	62.1
NODE_1005_length_10467_cov_31.3134	NODE_256_length_42329_cov_39.9448&Unknown&L93448	100.000	36	0	0	9091	9126	36	1	4.81e-10	67.6
NODE_1005_length_10467_cov_31.3134	NODE_364_length_49477_cov_13.3222&Unknown&W17906	100.000	35	0	0	8760	8794	35	1	1.73e-09	65.8
NODE_1005_length_10467_cov_31.3134	NODE_331_length_68693_cov_72.7812&Unknown&W16777	100.000	30	0	0	9347	9376	1	30	1.04e-06	56.5
NODE_1005_length_10467_cov_31.3134	NODE_86_length_119062_cov_6.31417&Unknown&Q113315	100.000	30	0	0	9296	9325	1	30	1.04e-06	56.5
NODE_1005_length_10467_cov_31.3134	NODE_511_length_43292_cov_3.52814&Unknown&Q86514	100.000	30	0	0	9482	9511	30	1	1.04e-06	56.5
NODE_1005_length_10467_cov_31.3134	NODE_847_length_35331_cov_5.90353&Unknown&L209803	100.000	30	0	0	6673	6702	1	30	1.04e-06	56.5
NODE_1005_length_10467_cov_31.3134	NODE_121_length_105530_cov_29.5051&Unknown&H14305	100.000	30	0	0	9093	9122	1	30	1.04e-06	56.5
NODE_1005_length_10467_cov_31.3134	NODE_332_length_50528_cov_46.5591_ID_24456&Unknown&Z98347	100.000	29	0	0	9518	9546	29	1	3.75e-06	54.7
NODE_1005_length_10467_cov_31.3134	NODE_1_length_544010_cov_39.6717_ID_18711&Unknown&Z727	100.000	29	0	0	9518	9546	29	1	3.75e-06	54.7
NODE_1005_length_10467_cov_31.3134	NODE_52_length_133426_cov_14.9204&Unknown&Z131804	100.000	28	0	0	8870	8897	3	30	1.35e-05	52.8
NODE_3374_length_3723_cov_6.8506	NODE_957_length_31070_cov_43.8922&Unknown&L219734	100.000	29	0	0	511	539	29	1	1.50e-06	54.7
NODE_3374_length_3723_cov_6.8506	NODE_794_length_31126_cov_97.2639&Unknown&L203331	100.000	29	0	0	511	539	29	1	1.50e-06	54.7
NODE_3374_length_3723_cov_6.8506	NODE_3655_length_8142_cov_120.3893_ID_91667&Unknown&Z105734	100.000	28	0	0	2399	2426	3	30	5.40e-06	52.8
NODE_3374_length_3723_cov_6.8506	NODE_2011_length_18155_cov_57.0888_ID_3285&Unknown&Z57996	100.000	28	0	0	2399	2426	3	30	5.40e-06	52.8
NODE_5608_length_2931_cov_3.68428	NODE_84_length_114317_cov_8.07774&Unknown&L208806	100.000	35	0	0	1426	1460	1	35	5.45e-10	65.8
NODE_3973_length_7744_cov_6.55027	NODE_1147_length_30309_cov_4.89727&Unknown&X7987	100.000	37	0	0	511	547	1	37	9.89e-11	69.4
NODE_3973_length_7744_cov_6.55027	NODE_3948_length_11421_cov_5.70429&Unknown&B93554	100.000	37	0	0	511	547	37	1	9.89e-11	69.4
NODE_3973_length_7744_cov_6.55027	NODE_1147_length_30309_cov_4.89727&Unknown&X8048	100.000	36	0	0	2624	2659	36	1	3.56e-10	67.6
NODE_3973_length_7744_cov_6.55027	NODE_3948_length_11421_cov_5.70429&Unknown&B93567	100.000	36	0	0	5782	5817	1	36	3.56e-10	67.6
NODE_3973_length_7744_cov_6.55027	NODE_9_length_392774_cov_8.7674&Unknown&X118101	100.000	30	0	0	2844	2873	30	1	7.70e-07	56.5
NODE_3973_length_7744_cov_6.55027	NODE_1790_length_15623_cov_4.19983&Unknown&X32712	100.000	30	0	0	2844	2873	1	30	7.70e-07	56.5
NODE_3973_length_7744_cov_6.55027	NODE_1098_length_13333_cov_4.19943&Unknown&B6898	100.000	30	0	0	2844	2873	1	30	7.70e-07	56.5
NODE_3973_length_7744_cov_6.55027	NODE_1098_length_13333_cov_4.19943&Unknown&B6911	100.000	29	0	0	6573	6601	1	29	2.77e-06	54.7
NODE_294_length_41857_cov_7.83128	NODE_965_length_16774_cov_5.18213&NC_013520.1_Veillonella_parvula_DSM_2008,_complete_genome&Q119928	97.872	47	0	1	36964	37010	46	1	1.82e-13	80.5
NODE_294_length_41857_cov_7.83128	NODE_347_length_46607_cov_7.20551&NC_013520.1_Veillonella_parvula_DSM_2008,_complete_genome&H79840	100.000	43	0	0	34532	34574	1	43	1.82e-13	80.5
NODE_294_length_41857_cov_7.83128	NODE_42_length_131115_cov_46.3211&NC_013520.1_Veillonella_parvula_DSM_2008,_complete_genome&Q76620	97.778	45	1	0	36950	36994	16	60	6.56e-13	78.7
NODE_294_length_41857_cov_7.83128	NODE_158_length_14402_cov_9.23677&NC_013520.1_Veillonella_parvula_DSM_2008,_complete_genome&V12715	97.674	43	1	0	36980	37022	19	61	8.48e-12	75.0
NODE_294_length_41857_cov_7.83128	NODE_42_length_131115_cov_46.3211&NC_013520.1_Veillonella_parvula_DSM_2008,_complete_genome&Q76623	100.000	40	0	0	39207	39246	1	40	8.48e-12	75.0
NODE_294_length_41857_cov_7.83128	NODE_10_length_216016_cov_19.0778&NC_013520.1_Veillonella_parvula_DSM_2008,_complete_genome&B1448	97.674	43	1	0	36980	37022	17	59	8.48e-12	75.0
NODE_294_length_41857_cov_7.83128	NODE_2064_length_9007_cov_11.4656&NC_013520.1_Veillonella_parvula_DSM_2008,_complete_genome&Q40512	97.619	42	1	0	36407	36448	18	59	3.05e-11	73.1
NODE_294_length_41857_cov_7.83128	NODE_59_length_135417_cov_23.2822&NC_013520.1_Veillonella_parvula_DSM_2008,_complete_genome&H110092	97.619	42	1	0	36407	36448	1	42	3.05e-11	73.1
NODE_294_length_41857_cov_7.83128	NODE_1129_length_8953_cov_9.26309&NC_013520.1_Veillonella_parvula_DSM_2008,_complete_genome&H10677	97.619	42	1	0	36407	36448	43	2	3.05e-11	73.1
NODE_294_length_41857_cov_7.83128	NODE_5_length_405735_cov_89.695&NC_013520.1_Veillonella_parvula_DSM_2008,_complete_genome&B111158	97.619	42	1	0	36407	36448	2	43	3.05e-11	73.1
NODE_294_length_41857_cov_7.83128	NODE_3_length_451913_cov_100.522&NC_013520.1_Veillonella_parvula_DSM_2008,_complete_genome&B76349	97.619	42	1	0	36407	36448	3	44	3.05e-11	73.1
NODE_294_length_41857_cov_7.83128	NODE_488_length_8739_cov_11.1857&NC_013520.1_Veillonella_parvula_DSM_2008,_complete_genome&V43183	97.561	41	1	0	37967	38007	17	57	1.10e-10	71.3
NODE_294_length_41857_cov_7.83128	NODE_901_length_19922_cov_8.752&Unknown&H136051	97.561	41	1	0	38615	38655	41	1	1.10e-10	71.3
NODE_294_length_41857_cov_7.83128	NODE_490_length_20621_cov_6.21852&Unknown&H100128	95.455	44	2	0	39204	39247	44	1	1.10e-10	71.3
NODE_294_length_41857_cov_7.83128	NODE_2_length_340963_cov_43.1572&NC_013520.1_Veillonella_parvula_DSM_2008,_complete_genome&H44719	95.455	44	2	0	38612	38655	1	44	1.10e-10	71.3
NODE_294_length_41857_cov_7.83128	NODE_4810_length_6273_cov_2.44838&NC_013520.1_Veillonella_parvula_DSM_2008,_complete_genome&F38415	97.561	41	1	0	37967	38007	1	41	1.10e-10	71.3
NODE_294_length_41857_cov_7.83128	NODE_701_length_13334_cov_4.28662&NC_013520.1_Veillonella_parvula_DSM_2008,_complete_genome&B136427	100.000	38	0	0	39209	39246	1	38	1.10e-10	71.3
NODE_294_length_41857_cov_7.83128	NODE_261_length_39632_cov_14.9384&NC_013520.1_Veillonella_parvula_DSM_2008,_complete_genome&B66707	95.455	44	2	0	39204	39247	19	62	1.10e-10	71.3
NODE_294_length_41857_cov_7.83128	NODE_2_length_505184_cov_436.01&NC_013520.1_Veillonella_parvula_DSM_2008,_complete_genome&B49010	97.561	41	1	0	37967	38007	41	1	1.10e-10	71.3
NODE_294_length_41857_cov_7.83128	NODE_261_length_39632_cov_14.9384&NC_013520.1_Veillonella_parvula_DSM_2008,_complete_genome&B66736	95.349	43	2	0	36195	36237	19	61	3.95e-10	69.4
NODE_294_length_41857_cov_7.83128	NODE_261_length_39632_cov_14.9384&NC_013520.1_Veillonella_parvula_DSM_2008,_complete_genome&B66727	95.122	41	2	0	38720	38760	19	59	5.10e-09	65.8
NODE_294_length_41857_cov_7.83128	NODE_2388_length_10713_cov_29.5344&Unknown&Q47417	100.000	30	0	0	32565	32594	1	30	3.07e-06	56.5
NODE_294_length_41857_cov_7.83128	NODE_950_length_10255_cov_6.31598&Unknown&H138592	100.000	30	0	0	9134	9163	1	30	3.07e-06	56.5
NODE_294_length_41857_cov_7.83128	NODE_490_length_20621_cov_6.21852&Unknown&H100138	100.000	30	0	0	40709	40738	1	30	3.07e-06	56.5
NODE_294_length_41857_cov_7.83128	NODE_1128_length_10476_cov_60.332&Unknown&H10634	100.000	30	0	0	36346	36375	1	30	3.07e-06	56.5
NODE_294_length_41857_cov_7.83128	NODE_261_length_39632_cov_14.9384&NC_013520.1_Veillonella_parvula_DSM_2008,_complete_genome&B66737	96.970	33	1	0	40709	40741	60	28	3.07e-06	56.5
NODE_294_length_41857_cov_7.83128	NODE_1_length_479881_cov_139.652&NC_013520.1_Veillonella_parvula_DSM_2008,_complete_genome&B624	100.000	30	0	0	5885	5914	30	1	3.07e-06	56.5
NODE_294_length_41857_cov_7.83128	NODE_4944_length_2986_cov_1.98874&Unknown&Q83997	100.000	28	0	0	33975	34002	1	28	3.97e-05	52.8
NODE_294_length_41857_cov_7.83128	NODE_462_length_17137_cov_12.144&Unknown&C91304	100.000	28	0	0	33975	34002	1	28	3.97e-05	52.8
NODE_4343_length_4781_cov_18.9132	NODE_124_length_58412_cov_14.5119&CP007619.1_Bacteroides_dorei_isolate_HS1_L_1_B_010,_complete_genome&Q13154	100.000	36	0	0	239	274	36	1	2.48e-10	67.6
NODE_4343_length_4781_cov_18.9132	NODE_87_length_118778_cov_12.5344&NC_009615.1_Parabacteroides_distasonis_ATCC_8503,_complete_genome&Z171693	97.368	38	1	0	1238	1275	38	1	8.92e-10	65.8
NODE_4343_length_4781_cov_18.9132	NODE_124_length_58412_cov_14.5119&CP007619.1_Bacteroides_dorei_isolate_HS1_L_1_B_010,_complete_genome&Q13165	100.000	35	0	0	2107	2141	1	35	8.92e-10	65.8
NODE_4343_length_4781_cov_18.9132	NODE_85_length_68630_cov_24.1691&NC_009614.1_Bacteroides_vulgatus_ATCC_8482,_complete_genome&K37706	100.000	33	0	0	2289	2321	33	1	1.15e-08	62.1
NODE_4343_length_4781_cov_18.9132	NODE_67_length_68630_cov_46.3336&NC_009614.1_Bacteroides_vulgatus_ATCC_8482,_complete_genome&K33358	100.000	33	0	0	2289	2321	33	1	1.15e-08	62.1
NODE_4343_length_4781_cov_18.9132	NODE_67_length_68630_cov_41.2754&NC_009614.1_Bacteroides_vulgatus_ATCC_8482,_complete_genome&K33347	100.000	33	0	0	2289	2321	33	1	1.15e-08	62.1
NODE_4343_length_4781_cov_18.9132	NODE_57_length_66535_cov_23.1572&NC_009614.1_Bacteroides_vulgatus_ATCC_8482,_complete_genome&K30791	100.000	33	0	0	2289	2321	1	33	1.15e-08	62.1
NODE_4343_length_4781_cov_18.9132	NODE_51_length_68630_cov_15.7986&NC_009614.1_Bacteroides_vulgatus_ATCC_8482,_complete_genome&K28832	100.000	33	0	0	2289	2321	33	1	1.15e-08	62.1
NODE_4343_length_4781_cov_18.9132	NODE_134_length_60467_cov_31.9775_ID_93917&Unknown&Z25064	100.000	30	0	0	2103	2132	30	1	5.37e-07	56.5
NODE_4343_length_4781_cov_18.9132	NODE_698_length_44233_cov_88.5751&Unknown&X105531	100.000	30	0	0	514	543	1	30	5.37e-07	56.5
NODE_4343_length_4781_cov_18.9132	NODE_1249_length_26867_cov_3.48225&NC_009614.1_Bacteroides_vulgatus_ATCC_8482,_complete_genome&X12074	100.000	30	0	0	1325	1354	30	1	5.37e-07	56.5
NODE_4343_length_4781_cov_18.9132	NODE_429_length_38374_cov_11.4835&Unknown&N39437	100.000	30	0	0	2939	2968	2	31	5.37e-07	56.5
NODE_4343_length_4781_cov_18.9132	NODE_44_length_111972_cov_106.705&Unknown&W20207	100.000	28	0	0	1610	1637	30	3	6.95e-06	52.8
NODE_492_length_44522_cov_14.4903	NODE_94_length_66126_cov_11.9968_ID_16990&Unknown&Z178076	100.000	39	0	0	29811	29849	3	41	3.24e-11	73.1
NODE_492_length_44522_cov_14.4903	NODE_61_length_122796_cov_36.9955_ID_49466&Unknown&Z144096	100.000	39	0	0	29811	29849	3	41	3.24e-11	73.1
NODE_492_length_44522_cov_14.4903	NODE_4147_length_3506_cov_10.9413_ID_22392&Unknown&Z115286	100.000	39	0	0	29811	29849	39	1	3.24e-11	73.1
NODE_492_length_44522_cov_14.4903	NODE_300_length_63682_cov_29.574&Unknown&Z90937	100.000	39	0	0	29811	29849	3	41	3.24e-11	73.1
NODE_492_length_44522_cov_14.4903	NODE_30_length_108941_cov_9.9873_ID_1863&Unknown&Z90147	100.000	39	0	0	29811	29849	39	1	3.24e-11	73.1
NODE_492_length_44522_cov_14.4903	NODE_199_length_56531_cov_11.9961_ID_34390&Unknown&Z55054	100.000	39	0	0	29811	29849	39	1	3.24e-11	73.1
NODE_492_length_44522_cov_14.4903	NODE_363_length_31578_cov_30.0554&Unknown&Y23980	100.000	39	0	0	29811	29849	3	41	3.24e-11	73.1
NODE_492_length_44522_cov_14.4903	NODE_351_length_64022_cov_16.9909&Unknown&X69857	100.000	39	0	0	29811	29849	3	41	3.24e-11	73.1
NODE_492_length_44522_cov_14.4903	NODE_300_length_79509_cov_9.50108&NC_012781.1_[Eubacterium]_rectale_ATCC_33656,_complete_genome&X61511	100.000	39	0	0	29811	29849	39	1	3.24e-11	73.1
NODE_492_length_44522_cov_14.4903	NODE_627_length_44080_cov_8.79223&Unknown&V50089	100.000	39	0	0	29811	29849	3	41	3.24e-11	73.1
NODE_492_length_44522_cov_14.4903	NODE_462_length_55168_cov_9.37331&Unknown&V41796	100.000	39	0	0	29811	29849	3	41	3.24e-11	73.1
NODE_492_length_44522_cov_14.4903	NODE_6_length_88279_cov_10.0771&Unknown&S22923	100.000	39	0	0	29811	29849	39	1	3.24e-11	73.1
NODE_492_length_44522_cov_14.4903	NODE_5_length_98901_cov_17.2382&Unknown&S20934	100.000	39	0	0	29811	29849	3	41	3.24e-11	73.1
NODE_492_length_44522_cov_14.4903	NODE_1633_length_7836_cov_12.9179&Unknown&S7214	100.000	39	0	0	29811	29849	39	1	3.24e-11	73.1
NODE_492_length_44522_cov_14.4903	NODE_35_length_133524_cov_8.83731&Unknown&Q66082	100.000	39	0	0	29811	29849	39	1	3.24e-11	73.1
NODE_492_length_44522_cov_14.4903	NODE_176_length_58012_cov_14.8796&Unknown&Q31223	100.000	39	0	0	29811	29849	3	41	3.24e-11	73.1
NODE_492_length_44522_cov_14.4903	NODE_238_length_57036_cov_2.63798&Unknown&N23384	100.000	39	0	0	29811	29849	39	1	3.24e-11	73.1
NODE_492_length_44522_cov_14.4903	NODE_141_length_79914_cov_13.5646&Unknown&N9786	100.000	39	0	0	29811	29849	3	41	3.24e-11	73.1
NODE_492_length_44522_cov_14.4903	NODE_48_length_153679_cov_18.5864&Unknown&L155859	100.000	39	0	0	29811	29849	39	1	3.24e-11	73.1
NODE_492_length_44522_cov_14.4903	NODE_349_length_56121_cov_11.0738&Unknown&L124891	100.000	39	0	0	29811	29849	3	41	3.24e-11	73.1
NODE_492_length_44522_cov_14.4903	NODE_284_length_55530_cov_3.08887&Unknown&L103883	100.000	39	0	0	29811	29849	39	1	3.24e-11	73.1
NODE_492_length_44522_cov_14.4903	NODE_99_length_74068_cov_5.86787&Unknown&K39688	100.000	39	0	0	29811	29849	3	41	3.24e-11	73.1
NODE_492_length_44522_cov_14.4903	NODE_53_length_150449_cov_15.5099&Unknown&K29672	100.000	39	0	0	29811	29849	3	41	3.24e-11	73.1
NODE_492_length_44522_cov_14.4903	NODE_624_length_43929_cov_20.8607&Unknown&H114006	100.000	39	0	0	29811	29849	39	1	3.24e-11	73.1
NODE_492_length_44522_cov_14.4903	NODE_220_length_76397_cov_21.8349&Unknown&C49505	100.000	39	0	0	29811	29849	39	1	3.24e-11	73.1
NODE_492_length_44522_cov_14.4903	NODE_210_length_70036_cov_8.0133&Unknown&C46388	100.000	39	0	0	29811	29849	39	1	3.24e-11	73.1
NODE_492_length_44522_cov_14.4903	NODE_299_length_54583_cov_15.2957&Unknown&B75519	100.000	39	0	0	29811	29849	3	41	3.24e-11	73.1
NODE_492_length_44522_cov_14.4903	NODE_181_length_53860_cov_102.336&Unknown&B41685	100.000	39	0	0	29811	29849	3	41	3.24e-11	73.1
NODE_492_length_44522_cov_14.4903	NODE_639_length_17380_cov_13.4855&Unknown&Z147312	100.000	37	0	0	10960	10996	1	37	4.20e-10	69.4
NODE_492_length_44522_cov_14.4903	NODE_226_length_102820_cov_15.1506&Unknown&Z66562	100.000	37	0	0	10960	10996	37	1	4.20e-10	69.4
NODE_492_length_44522_cov_14.4903	NODE_732_length_9600_cov_12.292&Unknown&S25858	100.000	37	0	0	15565	15601	1	37	4.20e-10	69.4
NODE_492_length_44522_cov_14.4903	NODE_339_length_70602_cov_22.7364&Unknown&L122244	100.000	37	0	0	15565	15601	1	37	4.20e-10	69.4
NODE_492_length_44522_cov_14.4903	NODE_257_length_80244_cov_19.8357&Unknown&L93856	100.000	37	0	0	15565	15601	1	37	4.20e-10	69.4
NODE_492_length_44522_cov_14.4903	NODE_2508_length_9824_cov_14.676&Unknown&L92146	100.000	37	0	0	15565	15601	1	37	4.20e-10	69.4
NODE_492_length_44522_cov_14.4903	NODE_220_length_85873_cov_8.42398&Unknown&L79586	100.000	37	0	0	33062	33098	1	37	4.20e-10	69.4
NODE_492_length_44522_cov_14.4903	NODE_59_length_24394_cov_35.7394&Unknown&H110181	100.000	37	0	0	15565	15601	37	1	4.20e-10	69.4
NODE_492_length_44522_cov_14.4903	NODE_3242_length_8982_cov_10.4908&Unknown&H76605	100.000	37	0	0	41128	41164	37	1	4.20e-10	69.4
NODE_492_length_44522_cov_14.4903	NODE_672_length_29362_cov_9.67943&Unknown&B132986	100.000	37	0	0	12159	12195	37	1	4.20e-10	69.4
NODE_492_length_44522_cov_14.4903	NODE_7777_length_3668_cov_26.1722_ID_23026&Unknown&Z162514	100.000	36	0	0	242	277	36	1	1.51e-09	67.6
NODE_492_length_44522_cov_14.4903	NODE_387_length_31184_cov_23.8976_ID_78535&Unknown&Z109283	100.000	36	0	0	16096	16131	36	1	1.51e-09	67.6
NODE_492_length_44522_cov_14.4903	NODE_2801_length_12306_cov_23.7754&Unknown&Z83226	100.000	36	0	0	19030	19065	36	1	1.51e-09	67.6
NODE_492_length_44522_cov_14.4903	NODE_2801_length_12306_cov_23.7754&Unknown&Z83222	100.000	36	0	0	18279	18314	1	36	1.51e-09	67.6
NODE_492_length_44522_cov_14.4903	NODE_1536_length_23168_cov_56.9028_ID_38770&Unknown&Z35848	100.000	36	0	0	16096	16131	1	36	1.51e-09	67.6
NODE_492_length_44522_cov_14.4903	NODE_1258_length_14454_cov_25.4893_ID_130700&Unknown&Z19535	100.000	36	0	0	40005	40040	36	1	1.51e-09	67.6
NODE_492_length_44522_cov_14.4903	NODE_264_length_99539_cov_6.47224&Unknown&X54487	100.000	36	0	0	40005	40040	1	36	1.51e-09	67.6
NODE_492_length_44522_cov_14.4903	NODE_258_length_108974_cov_90.0607&Unknown&X52973	100.000	36	0	0	40005	40040	36	1	1.51e-09	67.6
NODE_492_length_44522_cov_14.4903	NODE_131_length_15012_cov_32.6034&Unknown&V8419	100.000	36	0	0	20163	20198	1	36	1.51e-09	67.6
NODE_492_length_44522_cov_14.4903	NODE_350_length_22564_cov_16.3454&Unknown&S16736	100.000	36	0	0	17451	17486	36	1	1.51e-09	67.6
NODE_492_length_44522_cov_14.4903	NODE_749_length_27652_cov_3.92546&Unknown&N52570	100.000	36	0	0	16673	16708	1	36	1.51e-09	67.6
NODE_492_length_44522_cov_14.4903	NODE_517_length_30121_cov_5.90863&Unknown&N44233	100.000	36	0	0	16096	16131	36	1	1.51e-09	67.6
NODE_492_length_44522_cov_14.4903	NODE_466_length_35046_cov_14.8236&Unknown&L153306	100.000	36	0	0	13985	14020	36	1	1.51e-09	67.6
NODE_492_length_44522_cov_14.4903	NODE_171_length_79550_cov_26.2047&Unknown&G2071	100.000	36	0	0	16673	16708	1	36	1.51e-09	67.6
NODE_492_length_44522_cov_14.4903	NODE_171_length_79550_cov_26.2047&Unknown&G2051	100.000	36	0	0	13985	14020	1	36	1.51e-09	67.6
NODE_492_length_44522_cov_14.4903	NODE_511_length_54586_cov_35.2094&Unknown&F40208	100.000	36	0	0	40005	40040	1	36	1.51e-09	67.6
NODE_492_length_44522_cov_14.4903	NODE_511_length_54586_cov_35.2094&Unknown&F40206	100.000	36	0	0	40005	40040	1	36	1.51e-09	67.6
NODE_492_length_44522_cov_14.4903	NODE_40_length_163136_cov_56.957&Unknown&F33793	100.000	36	0	0	8287	8322	36	1	1.51e-09	67.6
NODE_492_length_44522_cov_14.4903	NODE_1685_length_16128_cov_3.51633&Unknown&F12538	100.000	36	0	0	1055	1090	36	1	1.51e-09	67.6
NODE_492_length_44522_cov_14.4903	NODE_989_length_25634_cov_8.98049&Unknown&B159091	100.000	36	0	0	33421	33456	36	1	1.51e-09	67.6
NODE_492_length_44522_cov_14.4903	NODE_80_length_135103_cov_120.985&Unknown&B144810	100.000	36	0	0	40005	40040	1	36	1.51e-09	67.6
NODE_492_length_44522_cov_14.4903	NODE_9587_length_5325_cov_25.7586&Unknown&Z179270	100.000	35	0	0	14870	14904	35	1	5.43e-09	65.8
NODE_492_length_44522_cov_14.4903	NODE_928_length_28903_cov_12.7813&Unknown&Z176925	100.000	35	0	0	6646	6680	36	2	5.43e-09	65.8
NODE_492_length_44522_cov_14.4903	NODE_81_length_76496_cov_18.3206_ID_50607&Unknown&Z166752	100.000	35	0	0	14870	14904	1	35	5.43e-09	65.8
NODE_492_length_44522_cov_14.4903	NODE_731_length_28449_cov_47.1868_ID_6476&Unknown&Z157898	100.000	35	0	0	11405	11439	35	1	5.43e-09	65.8
NODE_492_length_44522_cov_14.4903	NODE_731_length_28449_cov_47.1868_ID_6476&Unknown&Z157886	100.000	35	0	0	17760	17794	35	1	5.43e-09	65.8
NODE_492_length_44522_cov_14.4903	NODE_713_length_19792_cov_15.9695_ID_61484&Unknown&Z155905	100.000	35	0	0	14870	14904	1	35	5.43e-09	65.8
NODE_492_length_44522_cov_14.4903	NODE_639_length_17380_cov_13.4855&Unknown&Z147325	100.000	35	0	0	4582	4616	1	35	5.43e-09	65.8
NODE_492_length_44522_cov_14.4903	NODE_63_length_109162_cov_14.0777_ID_137018&Unknown&Z146419	100.000	35	0	0	13462	13496	35	1	5.43e-09	65.8
NODE_492_length_44522_cov_14.4903	NODE_575_length_28788_cov_57.4693_ID_37466&Unknown&Z139054	100.000	35	0	0	11405	11439	35	1	5.43e-09	65.8
NODE_492_length_44522_cov_14.4903	NODE_575_length_28788_cov_57.4693_ID_37466&Unknown&Z139046	100.000	35	0	0	17760	17794	35	1	5.43e-09	65.8
NODE_492_length_44522_cov_14.4903	NODE_2801_length_12306_cov_23.7754&Unknown&Z83232	100.000	35	0	0	11142	11176	1	35	5.43e-09	65.8
NODE_492_length_44522_cov_14.4903	NODE_2362_length_7845_cov_12.9689_ID_23723&Unknown&Z70246	100.000	35	0	0	16098	16132	1	35	5.43e-09	65.8
NODE_492_length_44522_cov_14.4903	NODE_226_length_102820_cov_15.1506&Unknown&Z66544	100.000	35	0	0	4582	4616	35	1	5.43e-09	65.8
NODE_492_length_44522_cov_14.4903	NODE_1774_length_11801_cov_13.7669_ID_40952&Unknown&Z46691	100.000	35	0	0	13063	13097	35	1	5.43e-09	65.8
NODE_492_length_44522_cov_14.4903	NODE_1645_length_17373_cov_38.9005_ID_126964&Unknown&Z41374	100.000	35	0	0	17760	17794	1	35	5.43e-09	65.8
NODE_492_length_44522_cov_14.4903	NODE_1258_length_14454_cov_25.4893_ID_130700&Unknown&Z19534	100.000	35	0	0	9426	9460	1	35	5.43e-09	65.8
NODE_492_length_44522_cov_14.4903	NODE_1092_length_13162_cov_17.6833_ID_1815&Unknown&Z8567	100.000	35	0	0	6646	6680	1	35	5.43e-09	65.8
NODE_492_length_44522_cov_14.4903	NODE_1016_length_23187_cov_29.8705_ID_127612&Unknown&Z3089	100.000	35	0	0	16098	16132	35	1	5.43e-09	65.8
NODE_492_length_44522_cov_14.4903	NODE_12303_length_1904_cov_3.40292&Unknown&Y4565	100.000	35	0	0	14870	14904	35	1	5.43e-09	65.8
NODE_492_length_44522_cov_14.4903	NODE_264_length_99539_cov_6.47224&Unknown&X54488	100.000	35	0	0	9426	9460	35	1	5.43e-09	65.8
NODE_492_length_44522_cov_14.4903	NODE_258_length_108974_cov_90.0607&Unknown&X52972	100.000	35	0	0	9426	9460	1	35	5.43e-09	65.8
NODE_492_length_44522_cov_14.4903	NODE_192_length_96288_cov_10.281&Unknown&X37235	100.000	35	0	0	16095	16129	1	35	5.43e-09	65.8
NODE_492_length_44522_cov_14.4903	NODE_1547_length_29050_cov_19.773&Unknown&X23648	100.000	35	0	0	37026	37060	35	1	5.43e-09	65.8
NODE_492_length_44522_cov_14.4903	NODE_1336_length_34664_cov_5.89118&Unknown&X15411	100.000	35	0	0	10856	10890	35	1	5.43e-09	65.8
NODE_492_length_44522_cov_14.4903	NODE_1336_length_34664_cov_5.89118&Unknown&X15389	100.000	35	0	0	18709	18743	35	1	5.43e-09	65.8
NODE_492_length_44522_cov_14.4903	NODE_541_length_27621_cov_10.1133&Unknown&W22693	100.000	35	0	0	6646	6680	36	2	5.43e-09	65.8
NODE_492_length_44522_cov_14.4903	NODE_896_length_28675_cov_8.39011&Unknown&V59619	100.000	35	0	0	17760	17794	35	1	5.43e-09	65.8
NODE_492_length_44522_cov_14.4903	NODE_896_length_28675_cov_8.39011&Unknown&V59607	100.000	35	0	0	11405	11439	35	1	5.43e-09	65.8
NODE_492_length_44522_cov_14.4903	NODE_321_length_44728_cov_6.4894&Unknown&V31966	100.000	35	0	0	10856	10890	35	1	5.43e-09	65.8
NODE_492_length_44522_cov_14.4903	NODE_1836_length_5908_cov_8.3359&Unknown&V16995	100.000	35	0	0	14870	14904	1	35	5.43e-09	65.8
NODE_492_length_44522_cov_14.4903	NODE_1406_length_20584_cov_7.99747&Unknown&V9988	100.000	35	0	0	14870	14904	35	1	5.43e-09	65.8
NODE_492_length_44522_cov_14.4903	NODE_1275_length_29317_cov_15.5439&Unknown&V7687	100.000	35	0	0	11405	11439	35	1	5.43e-09	65.8
NODE_492_length_44522_cov_14.4903	NODE_1275_length_29317_cov_15.5439&Unknown&V7679	100.000	35	0	0	17760	17794	35	1	5.43e-09	65.8
NODE_492_length_44522_cov_14.4903	NODE_88_length_24176_cov_25.6973&Unknown&S28280	100.000	35	0	0	37026	37060	35	1	5.43e-09	65.8
NODE_492_length_44522_cov_14.4903	NODE_355_length_11976_cov_11.3917&Unknown&S16871	100.000	35	0	0	17760	17794	35	1	5.43e-09	65.8
NODE_492_length_44522_cov_14.4903	NODE_2578_length_7233_cov_14.9909&Unknown&S13011	100.000	35	0	0	37602	37636	1	35	5.43e-09	65.8
NODE_492_length_44522_cov_14.4903	NODE_2578_length_7233_cov_14.9909&Unknown&S13008	100.000	35	0	0	449	483	35	1	5.43e-09	65.8
NODE_492_length_44522_cov_14.4903	NODE_122_length_19448_cov_11.7466&Unknown&S3592	100.000	35	0	0	13063	13097	35	1	5.43e-09	65.8
NODE_492_length_44522_cov_14.4903	NODE_102_length_53031_cov_15.8152&Unknown&S1065	100.000	35	0	0	33611	33645	35	1	5.43e-09	65.8
NODE_492_length_44522_cov_14.4903	NODE_569_length_46130_cov_3.59164&Unknown&Q91242	100.000	35	0	0	13063	13097	1	35	5.43e-09	65.8
NODE_492_length_44522_cov_14.4903	NODE_464_length_30908_cov_5.05027&Unknown&Q81438	100.000	35	0	0	14870	14904	35	1	5.43e-09	65.8
NODE_492_length_44522_cov_14.4903	NODE_253_length_70647_cov_13.2056&Unknown&Q50469	100.000	35	0	0	13063	13097	35	1	5.43e-09	65.8
NODE_492_length_44522_cov_14.4903	NODE_223_length_77928_cov_28.6156&Unknown&Q44498	100.000	35	0	0	13063	13097	35	1	5.43e-09	65.8
NODE_492_length_44522_cov_14.4903	NODE_1902_length_10720_cov_8.8391&Unknown&Q34910	100.000	35	0	0	13063	13097	35	1	5.43e-09	65.8
NODE_492_length_44522_cov_14.4903	NODE_604_length_28782_cov_4.28322&Unknown&N47659	100.000	35	0	0	17760	17794	35	1	5.43e-09	65.8
NODE_492_length_44522_cov_14.4903	NODE_604_length_28782_cov_4.28322&Unknown&N47639	100.000	35	0	0	11405	11439	35	1	5.43e-09	65.8
NODE_492_length_44522_cov_14.4903	NODE_406_length_50404_cov_23.3683&Unknown&N37962	100.000	35	0	0	14870	14904	1	35	5.43e-09	65.8
NODE_492_length_44522_cov_14.4903	NODE_373_length_55116_cov_10.6109&Unknown&N35314	100.000	35	0	0	14870	14904	35	1	5.43e-09	65.8
NODE_492_length_44522_cov_14.4903	NODE_367_length_37049_cov_7.71804&Unknown&N34851	100.000	35	0	0	10856	10890	1	35	5.43e-09	65.8
NODE_492_length_44522_cov_14.4903	NODE_183_length_65276_cov_7.92824&Unknown&N16546	100.000	35	0	0	10856	10890	1	35	5.43e-09	65.8
NODE_492_length_44522_cov_14.4903	NODE_1145_length_30112_cov_8.2827&Unknown&N4289	100.000	35	0	0	6646	6680	1	35	5.43e-09	65.8
NODE_492_length_44522_cov_14.4903	NODE_966_length_28093_cov_11.8624&Unknown&L220731	100.000	35	0	0	17760	17794	35	1	5.43e-09	65.8
NODE_492_length_44522_cov_14.4903	NODE_811_length_28383_cov_12.55&Unknown&L205810	100.000	35	0	0	6646	6680	1	35	5.43e-09	65.8
NODE_492_length_44522_cov_14.4903	NODE_666_length_48909_cov_10.558&Unknown&L187145	100.000	35	0	0	449	483	1	35	5.43e-09	65.8
NODE_492_length_44522_cov_14.4903	NODE_666_length_48909_cov_10.558&Unknown&L187142	100.000	35	0	0	37602	37636	35	1	5.43e-09	65.8
NODE_492_length_44522_cov_14.4903	NODE_621_length_27108_cov_6.31915&Unknown&L181828	100.000	35	0	0	17760	17794	1	35	5.43e-09	65.8
NODE_492_length_44522_cov_14.4903	NODE_590_length_44057_cov_9.57654&Unknown&L175545	100.000	35	0	0	14870	14904	35	1	5.43e-09	65.8
NODE_492_length_44522_cov_14.4903	NODE_455_length_45557_cov_7.50765&Unknown&L150793	100.000	35	0	0	10856	10890	1	35	5.43e-09	65.8
NODE_492_length_44522_cov_14.4903	NODE_434_length_25749_cov_3.4071&Unknown&L145530	100.000	35	0	0	11405	11439	35	1	5.43e-09	65.8
NODE_492_length_44522_cov_14.4903	NODE_434_length_25749_cov_3.4071&Unknown&L145522	100.000	35	0	0	17760	17794	35	1	5.43e-09	65.8
NODE_492_length_44522_cov_14.4903	NODE_4185_length_8435_cov_12.3236&Unknown&L142169	100.000	35	0	0	14870	14904	1	35	5.43e-09	65.8
NODE_492_length_44522_cov_14.4903	NODE_385_length_44179_cov_17.6986&Unknown&L133845	100.000	35	0	0	11822	11856	2	36	5.43e-09	65.8
NODE_492_length_44522_cov_14.4903	NODE_2616_length_14030_cov_6.12258&Unknown&L95860	100.000	35	0	0	14870	14904	35	1	5.43e-09	65.8
NODE_492_length_44522_cov_14.4903	NODE_1354_length_19316_cov_3.87872&Unknown&L31281	100.000	35	0	0	14870	14904	35	1	5.43e-09	65.8
NODE_492_length_44522_cov_14.4903	NODE_1066_length_27846_cov_16.8983&Unknown&L8342	100.000	35	0	0	6646	6680	36	2	5.43e-09	65.8
NODE_492_length_44522_cov_14.4903	NODE_1065_length_30112_cov_7.20235&Unknown&L8259	100.000	35	0	0	6646	6680	1	35	5.43e-09	65.8
NODE_492_length_44522_cov_14.4903	NODE_403_length_38208_cov_14.6501&Unknown&K24317	100.000	35	0	0	10856	10890	1	35	5.43e-09	65.8
NODE_492_length_44522_cov_14.4903	NODE_324_length_25544_cov_7.86786&Unknown&K20981	100.000	35	0	0	11405	11439	1	35	5.43e-09	65.8
NODE_492_length_44522_cov_14.4903	NODE_324_length_25544_cov_7.86786&Unknown&K20963	100.000	35	0	0	17760	17794	1	35	5.43e-09	65.8
NODE_492_length_44522_cov_14.4903	NODE_275_length_40216_cov_14.883&Unknown&K17961	100.000	35	0	0	449	483	1	35	5.43e-09	65.8
NODE_492_length_44522_cov_14.4903	NODE_261_length_42297_cov_15.0116&Unknown&K17145	100.000	35	0	0	449	483	1	35	5.43e-09	65.8
NODE_492_length_44522_cov_14.4903	NODE_876_length_27622_cov_4.44575&Unknown&H134130	100.000	35	0	0	6646	6680	1	35	5.43e-09	65.8
NODE_492_length_44522_cov_14.4903	NODE_455_length_9011_cov_20.1628&Unknown&H95605	100.000	35	0	0	6646	6680	36	2	5.43e-09	65.8
NODE_492_length_44522_cov_14.4903	NODE_1083_length_21951_cov_12.4012&Unknown&H7285	100.000	35	0	0	14870	14904	35	1	5.43e-09	65.8
NODE_492_length_44522_cov_14.4903	NODE_3005_length_12626_cov_23.1465&Unknown&G4657	100.000	35	0	0	11095	11129	35	1	5.43e-09	65.8
NODE_492_length_44522_cov_14.4903	NODE_709_length_39968_cov_6.05517&Unknown&F47980	100.000	35	0	0	37026	37060	35	1	5.43e-09	65.8
NODE_492_length_44522_cov_14.4903	NODE_511_length_54586_cov_35.2094&Unknown&F40207	100.000	35	0	0	9426	9460	35	1	5.43e-09	65.8
NODE_492_length_44522_cov_14.4903	NODE_456_length_46120_cov_36.288&Unknown&F37422	100.000	35	0	0	13063	13097	1	35	5.43e-09	65.8
NODE_492_length_44522_cov_14.4903	NODE_1101_length_24107_cov_62.1841&Unknown&F3253	100.000	35	0	0	6646	6680	36	2	5.43e-09	65.8
NODE_492_length_44522_cov_14.4903	NODE_1084_length_27949_cov_27.626&Unknown&F2773	100.000	35	0	0	6646	6680	1	35	5.43e-09	65.8
NODE_492_length_44522_cov_14.4903	NODE_826_length_32633_cov_10.9801&Unknown&C124562	100.000	35	0	0	37026	37060	35	1	5.43e-09	65.8
NODE_492_length_44522_cov_14.4903	NODE_202_length_98503_cov_7.68942&Unknown&C43956	100.000	35	0	0	14002	14036	35	1	5.43e-09	65.8
NODE_492_length_44522_cov_14.4903	NODE_1546_length_18771_cov_9.43262&Unknown&C27515	100.000	35	0	0	12197	12231	1	35	5.43e-09	65.8
NODE_492_length_44522_cov_14.4903	NODE_80_length_135103_cov_120.985&Unknown&B144811	100.000	35	0	0	9426	9460	35	1	5.43e-09	65.8
NODE_492_length_44522_cov_14.4903	NODE_789_length_28322_cov_16.7113&Unknown&B142983	100.000	35	0	0	17760	17794	1	35	5.43e-09	65.8
NODE_492_length_44522_cov_14.4903	NODE_789_length_28322_cov_16.7113&Unknown&B142970	100.000	35	0	0	11405	11439	1	35	5.43e-09	65.8
NODE_492_length_44522_cov_14.4903	NODE_744_length_22330_cov_10.2498&Unknown&B139722	100.000	35	0	0	14870	14904	35	1	5.43e-09	65.8
NODE_492_length_44522_cov_14.4903	NODE_609_length_30045_cov_25.7033&Unknown&B125936	100.000	35	0	0	17760	17794	1	35	5.43e-09	65.8
NODE_492_length_44522_cov_14.4903	NODE_609_length_30045_cov_25.7033&Unknown&B125923	100.000	35	0	0	11405	11439	1	35	5.43e-09	65.8
NODE_492_length_44522_cov_14.4903	NODE_566_length_27789_cov_24.0385&Unknown&B119997	100.000	35	0	0	11405	11439	35	1	5.43e-09	65.8
NODE_492_length_44522_cov_14.4903	NODE_566_length_27789_cov_24.0385&Unknown&B119989	100.000	35	0	0	17760	17794	35	1	5.43e-09	65.8
NODE_492_length_44522_cov_14.4903	NODE_391_length_43509_cov_113.377&Unknown&B93153	100.000	35	0	0	14870	14904	35	1	5.43e-09	65.8
NODE_492_length_44522_cov_14.4903	NODE_298_length_42290_cov_20.1716&Unknown&B75287	100.000	35	0	0	4582	4616	1	35	5.43e-09	65.8
NODE_492_length_44522_cov_14.4903	NODE_2957_length_10348_cov_4.58302&Unknown&B75094	100.000	35	0	0	14870	14904	1	35	5.43e-09	65.8
NODE_492_length_44522_cov_14.4903	NODE_255_length_43965_cov_8.33282&Unknown&B65084	100.000	35	0	0	14870	14904	1	35	5.43e-09	65.8
NODE_492_length_44522_cov_14.4903	NODE_187_length_60240_cov_26.3824&Unknown&B43628	100.000	35	0	0	4078	4112	35	1	5.43e-09	65.8
NODE_492_length_44522_cov_14.4903	NODE_187_length_60240_cov_26.3824&Unknown&B43624	100.000	35	0	0	6566	6600	35	1	5.43e-09	65.8
NODE_492_length_44522_cov_14.4903	NODE_187_length_60240_cov_26.3824&Unknown&B43621	100.000	35	0	0	7465	7499	35	1	5.43e-09	65.8
NODE_492_length_44522_cov_14.4903	NODE_187_length_60240_cov_26.3824&Unknown&B43612	100.000	35	0	0	5987	6021	35	1	5.43e-09	65.8
NODE_492_length_44522_cov_14.4903	NODE_1853_length_13182_cov_8.02636&Unknown&B43206	100.000	35	0	0	37188	37222	35	1	5.43e-09	65.8
NODE_492_length_44522_cov_14.4903	NODE_179_length_75362_cov_39.9508&Unknown&B40532	100.000	35	0	0	17760	17794	1	35	5.43e-09	65.8
NODE_492_length_44522_cov_14.4903	NODE_179_length_75362_cov_39.9508&Unknown&B40524	100.000	35	0	0	11405	11439	1	35	5.43e-09	65.8
NODE_492_length_44522_cov_14.4903	NODE_167_length_49326_cov_6.50754&Unknown&B36065	100.000	35	0	0	449	483	1	35	5.43e-09	65.8
NODE_492_length_44522_cov_14.4903	NODE_1453_length_16172_cov_6.89868&Unknown&B27596	100.000	35	0	0	449	483	1	35	5.43e-09	65.8
NODE_492_length_44522_cov_14.4903	NODE_14_length_211181_cov_116.804&NC_012778.1_[Eubacterium]_eligens_ATCC_27750,_complete_genome&B24810	100.000	35	0	0	449	483	1	35	5.43e-09	65.8
NODE_492_length_44522_cov_14.4903	NODE_1011_length_11346_cov_9.09521&Unknown&B2501	100.000	35	0	0	17760	17794	1	35	5.43e-09	65.8
NODE_492_length_44522_cov_14.4903	NODE_1011_length_11346_cov_9.09521&Unknown&B2488	100.000	35	0	0	11405	11439	1	35	5.43e-09	65.8
NODE_492_length_44522_cov_14.4903	NODE_839_length_35294_cov_47.8519&Unknown&Z169451	100.000	34	0	0	39599	39632	34	1	1.95e-08	63.9
NODE_492_length_44522_cov_14.4903	NODE_691_length_32776_cov_29.5768_ID_111738&Unknown&Z153475	100.000	34	0	0	39599	39632	34	1	1.95e-08	63.9
NODE_492_length_44522_cov_14.4903	NODE_486_length_22266_cov_12.6047&Unknown&Z126027	100.000	34	0	0	7156	7189	34	1	1.95e-08	63.9
NODE_492_length_44522_cov_14.4903	NODE_274_length_74266_cov_44.2967_ID_106188&Unknown&Z81331	100.000	34	0	0	7156	7189	1	34	1.95e-08	63.9
NODE_492_length_44522_cov_14.4903	NODE_274_length_74266_cov_44.2967_ID_106188&Unknown&Z81322	100.000	34	0	0	33091	33124	34	1	1.95e-08	63.9
NODE_492_length_44522_cov_14.4903	NODE_1933_length_10321_cov_54.8941_ID_87616&Unknown&Z53652	100.000	34	0	0	7156	7189	34	1	1.95e-08	63.9
NODE_492_length_44522_cov_14.4903	NODE_168_length_81880_cov_28.1765_ID_23778&NC_015977.1_Roseburia_hominis_A2-183,_complete_genome&Z42900	100.000	34	0	0	39599	39632	3	36	1.95e-08	63.9
NODE_492_length_44522_cov_14.4903	NODE_160_length_64479_cov_35.0722_ID_3811&Unknown&Z39220	100.000	34	0	0	39599	39632	3	36	1.95e-08	63.9
NODE_492_length_44522_cov_14.4903	NODE_297_length_101543_cov_14.6557&Unknown&X59927	97.297	37	1	0	11808	11844	1	37	1.95e-08	63.9
NODE_492_length_44522_cov_14.4903	NODE_1793_length_22123_cov_25.7802&Unknown&X32734	100.000	34	0	0	39599	39632	34	1	1.95e-08	63.9
NODE_492_length_44522_cov_14.4903	NODE_541_length_27621_cov_10.1133&Unknown&W22710	100.000	34	0	0	17006	17039	1	34	1.95e-08	63.9
NODE_492_length_44522_cov_14.4903	NODE_75_length_80216_cov_42.7147&NC_012778.1_[Eubacterium]_eligens_ATCC_27750,_complete_genome&V55282	100.000	34	0	0	33761	33794	1	34	1.95e-08	63.9
NODE_492_length_44522_cov_14.4903	NODE_541_length_28267_cov_5.00861&Unknown&V46345	100.000	34	0	0	39599	39632	3	36	1.95e-08	63.9
NODE_492_length_44522_cov_14.4903	NODE_1422_length_25044_cov_5.33571&Unknown&V10304	100.000	34	0	0	17796	17829	34	1	1.95e-08	63.9
NODE_492_length_44522_cov_14.4903	NODE_896_length_11843_cov_11.3758&Unknown&S28545	100.000	34	0	0	43991	44024	34	1	1.95e-08	63.9
NODE_492_length_44522_cov_14.4903	NODE_896_length_11843_cov_11.3758&Unknown&S28544	100.000	34	0	0	9322	9355	34	1	1.95e-08	63.9
NODE_492_length_44522_cov_14.4903	NODE_67_length_58218_cov_27.7281&Unknown&S24499	100.000	34	0	0	39599	39632	2	35	1.95e-08	63.9
NODE_492_length_44522_cov_14.4903	NODE_61_length_60156_cov_20.938&Unknown&S23125	100.000	34	0	0	39599	39632	3	36	1.95e-08	63.9
NODE_492_length_44522_cov_14.4903	NODE_6_length_78438_cov_76.623&Unknown&S22896	100.000	34	0	0	43153	43186	34	1	1.95e-08	63.9
NODE_492_length_44522_cov_14.4903	NODE_28_length_74945_cov_29.2564&Unknown&S13935	100.000	34	0	0	39599	39632	34	1	1.95e-08	63.9
NODE_492_length_44522_cov_14.4903	NODE_2578_length_7233_cov_14.9909&Unknown&S13012	100.000	34	0	0	34125	34158	34	1	1.95e-08	63.9
NODE_492_length_44522_cov_14.4903	NODE_142_length_38224_cov_17.9269&Unknown&S5508	100.000	34	0	0	6097	6130	1	34	1.95e-08	63.9
NODE_492_length_44522_cov_14.4903	NODE_1366_length_6934_cov_8.0865&Unknown&S5070	100.000	34	0	0	6097	6130	1	34	1.95e-08	63.9
NODE_492_length_44522_cov_14.4903	NODE_1829_length_9872_cov_5.53856&Unknown&O2352	100.000	34	0	0	450	483	34	1	1.95e-08	63.9
NODE_492_length_44522_cov_14.4903	NODE_749_length_27652_cov_3.92546&Unknown&N52545	100.000	34	0	0	4156	4189	1	34	1.95e-08	63.9
NODE_492_length_44522_cov_14.4903	NODE_4260_length_6865_cov_2.65698&Unknown&N39243	100.000	34	0	0	13405	13438	1	34	1.95e-08	63.9
NODE_492_length_44522_cov_14.4903	NODE_335_length_43736_cov_6.9025&Unknown&N32762	100.000	34	0	0	7156	7189	34	1	1.95e-08	63.9
NODE_492_length_44522_cov_14.4903	NODE_800_length_35020_cov_7.68351&Unknown&L204724	100.000	34	0	0	39599	39632	34	1	1.95e-08	63.9
NODE_492_length_44522_cov_14.4903	NODE_666_length_48909_cov_10.558&Unknown&L187167	100.000	34	0	0	33761	33794	1	34	1.95e-08	63.9
NODE_492_length_44522_cov_14.4903	NODE_666_length_48909_cov_10.558&Unknown&L187141	100.000	34	0	0	34125	34158	1	34	1.95e-08	63.9
NODE_492_length_44522_cov_14.4903	NODE_510_length_32298_cov_6.82861&Unknown&L163559	100.000	34	0	0	39599	39632	34	1	1.95e-08	63.9
NODE_492_length_44522_cov_14.4903	NODE_406_length_41592_cov_5.4332&Unknown&L139460	100.000	34	0	0	39599	39632	3	36	1.95e-08	63.9
NODE_492_length_44522_cov_14.4903	NODE_258_length_73971_cov_8.32315&Unknown&L94105	100.000	34	0	0	39599	39632	3	36	1.95e-08	63.9
NODE_492_length_44522_cov_14.4903	NODE_666_length_11199_cov_5.16718&Unknown&K33163	100.000	34	0	0	39599	39632	34	1	1.95e-08	63.9
NODE_492_length_44522_cov_14.4903	NODE_43_length_108508_cov_11.5529&Unknown&K25216	100.000	34	0	0	33761	33794	34	1	1.95e-08	63.9
NODE_492_length_44522_cov_14.4903	NODE_323_length_26714_cov_8.57909&Unknown&K20937	100.000	34	0	0	39599	39632	34	1	1.95e-08	63.9
NODE_492_length_44522_cov_14.4903	NODE_286_length_33707_cov_47.9343&Unknown&K18816	100.000	34	0	0	33761	33794	34	1	1.95e-08	63.9
NODE_492_length_44522_cov_14.4903	NODE_275_length_40216_cov_14.883&Unknown&K17966	100.000	34	0	0	33761	33794	1	34	1.95e-08	63.9
NODE_492_length_44522_cov_14.4903	NODE_261_length_42297_cov_15.0116&Unknown&K17150	100.000	34	0	0	33761	33794	1	34	1.95e-08	63.9
NODE_492_length_44522_cov_14.4903	NODE_24_length_160106_cov_14.4173&Unknown&K15733	100.000	34	0	0	33761	33794	34	1	1.95e-08	63.9
NODE_492_length_44522_cov_14.4903	NODE_233_length_43907_cov_6.7516&Unknown&K15448	100.000	34	0	0	39599	39632	2	35	1.95e-08	63.9
NODE_492_length_44522_cov_14.4903	NODE_214_length_81073_cov_24.2962&Unknown&K13841	100.000	34	0	0	39599	39632	3	36	1.95e-08	63.9
NODE_492_length_44522_cov_14.4903	NODE_121_length_39024_cov_7.71829&Unknown&K4006	100.000	34	0	0	33761	33794	34	1	1.95e-08	63.9
NODE_492_length_44522_cov_14.4903	NODE_120_length_52101_cov_14.8569&Unknown&K3860	100.000	34	0	0	39599	39632	3	36	1.95e-08	63.9
NODE_492_length_44522_cov_14.4903	NODE_924_length_29381_cov_14.4204&Unknown&G8462	100.000	34	0	0	39599	39632	3	36	1.95e-08	63.9
NODE_492_length_44522_cov_14.4903	NODE_3005_length_12626_cov_23.1465&Unknown&G4658	100.000	34	0	0	9433	9466	34	1	1.95e-08	63.9
NODE_492_length_44522_cov_14.4903	NODE_3005_length_12626_cov_23.1465&Unknown&G4655	100.000	34	0	0	16324	16357	34	1	1.95e-08	63.9
NODE_492_length_44522_cov_14.4903	NODE_795_length_20695_cov_6.51516&Unknown&F50447	100.000	34	0	0	39786	39819	1	34	1.95e-08	63.9
NODE_492_length_44522_cov_14.4903	NODE_362_length_38145_cov_34.2227&Unknown&F30268	100.000	34	0	0	39599	39632	34	1	1.95e-08	63.9
NODE_492_length_44522_cov_14.4903	NODE_328_length_62706_cov_8.42989&Unknown&F28119	100.000	34	0	0	39599	39632	34	1	1.95e-08	63.9
NODE_492_length_44522_cov_14.4903	NODE_1685_length_16128_cov_3.51633&Unknown&F12537	97.297	37	1	0	9138	9174	1	37	1.95e-08	63.9
NODE_492_length_44522_cov_14.4903	NODE_632_length_35005_cov_8.88529&Unknown&B128720	100.000	34	0	0	33761	33794	34	1	1.95e-08	63.9
NODE_492_length_44522_cov_14.4903	NODE_581_length_27566_cov_13.0959&NC_015977.1_Roseburia_hominis_A2-183,_complete_genome&B122091	100.000	34	0	0	39786	39819	1	34	1.95e-08	63.9
NODE_492_length_44522_cov_14.4903	NODE_489_length_26187_cov_5.74782&Unknown&B108933	100.000	34	0	0	39599	39632	3	36	1.95e-08	63.9
NODE_492_length_44522_cov_14.4903	NODE_436_length_52673_cov_17.9711&Unknown&B101689	100.000	34	0	0	33761	33794	34	1	1.95e-08	63.9
NODE_492_length_44522_cov_14.4903	NODE_3018_length_10507_cov_7.70599&Unknown&B77667	100.000	34	0	0	29629	29662	34	1	1.95e-08	63.9
NODE_492_length_44522_cov_14.4903	NODE_3018_length_10507_cov_7.70599&Unknown&B77664	100.000	34	0	0	14654	14687	34	1	1.95e-08	63.9
NODE_492_length_44522_cov_14.4903	NODE_24_length_147751_cov_20.8468&Unknown&B60768	100.000	34	0	0	6097	6130	34	1	1.95e-08	63.9
NODE_492_length_44522_cov_14.4903	NODE_199_length_84659_cov_34.5147&Unknown&B47800	100.000	34	0	0	6097	6130	1	34	1.95e-08	63.9
NODE_492_length_44522_cov_14.4903	NODE_187_length_60240_cov_26.3824&Unknown&B43620	100.000	34	0	0	8624	8657	1	34	1.95e-08	63.9
NODE_492_length_44522_cov_14.4903	NODE_1853_length_13182_cov_8.02636&Unknown&B43212	100.000	34	0	0	35226	35259	34	1	1.95e-08	63.9
NODE_492_length_44522_cov_14.4903	NODE_167_length_49326_cov_6.50754&Unknown&B36070	100.000	34	0	0	33761	33794	1	34	1.95e-08	63.9
NODE_492_length_44522_cov_14.4903	NODE_1453_length_16172_cov_6.89868&Unknown&B27601	100.000	34	0	0	33761	33794	1	34	1.95e-08	63.9
NODE_492_length_44522_cov_14.4903	NODE_14_length_211181_cov_116.804&NC_012778.1_[Eubacterium]_eligens_ATCC_27750,_complete_genome&B24791	100.000	34	0	0	33761	33794	1	34	1.95e-08	63.9
NODE_492_length_44522_cov_14.4903	NODE_83_length_91717_cov_29.7333_ID_6029&Unknown&Z168894	97.222	36	1	0	21750	21785	36	1	7.02e-08	62.1
NODE_492_length_44522_cov_14.4903	NODE_731_length_28449_cov_47.1868_ID_6476&Unknown&Z157892	100.000	33	0	0	18647	18679	33	1	7.02e-08	62.1
NODE_492_length_44522_cov_14.4903	NODE_664_length_46795_cov_10.5201&Unknown&Z150083	97.222	36	1	0	15565	15600	1	36	7.02e-08	62.1
NODE_492_length_44522_cov_14.4903	NODE_639_length_17380_cov_13.4855&Unknown&Z147334	97.222	36	1	0	9145	9180	1	36	7.02e-08	62.1
NODE_492_length_44522_cov_14.4903	NODE_545_length_27961_cov_38.5968_ID_14333&Unknown&Z135255	97.222	36	1	0	14078	14113	2	37	7.02e-08	62.1
NODE_492_length_44522_cov_14.4903	NODE_459_length_35581_cov_23.6975_ID_84438&Unknown&Z122069	97.222	36	1	0	4159	4194	1	36	7.02e-08	62.1
NODE_492_length_44522_cov_14.4903	NODE_430_length_29037_cov_24.7038_ID_29695&Unknown&Z118050	97.222	36	1	0	14078	14113	37	2	7.02e-08	62.1
NODE_492_length_44522_cov_14.4903	NODE_226_length_102820_cov_15.1506&Unknown&Z66560	97.222	36	1	0	9145	9180	36	1	7.02e-08	62.1
NODE_492_length_44522_cov_14.4903	NODE_1774_length_11801_cov_13.7669_ID_40952&Unknown&Z46682	100.000	33	0	0	39869	39901	3	35	7.02e-08	62.1
NODE_492_length_44522_cov_14.4903	NODE_1258_length_14454_cov_25.4893_ID_130700&Unknown&Z19543	100.000	33	0	0	3661	3693	1	33	7.02e-08	62.1
NODE_492_length_44522_cov_14.4903	NODE_1258_length_14454_cov_25.4893_ID_130700&Unknown&Z19532	100.000	33	0	0	7124	7156	1	33	7.02e-08	62.1
NODE_492_length_44522_cov_14.4903	NODE_80_length_190020_cov_16.8499&Unknown&X112415	100.000	33	0	0	18903	18935	33	1	7.02e-08	62.1
NODE_492_length_44522_cov_14.4903	NODE_264_length_99539_cov_6.47224&Unknown&X54490	100.000	33	0	0	7124	7156	33	1	7.02e-08	62.1
NODE_492_length_44522_cov_14.4903	NODE_258_length_108974_cov_90.0607&Unknown&X52970	100.000	33	0	0	7124	7156	1	33	7.02e-08	62.1
NODE_492_length_44522_cov_14.4903	NODE_192_length_96288_cov_10.281&Unknown&X37234	100.000	33	0	0	34728	34760	33	1	7.02e-08	62.1
NODE_492_length_44522_cov_14.4903	NODE_1336_length_34664_cov_5.89118&Unknown&X15414	97.222	36	1	0	5667	5702	36	1	7.02e-08	62.1
NODE_492_length_44522_cov_14.4903	NODE_94_length_100536_cov_10.1712&Unknown&V61036	97.222	36	1	0	15565	15600	1	36	7.02e-08	62.1
NODE_492_length_44522_cov_14.4903	NODE_896_length_28675_cov_8.39011&Unknown&V59581	100.000	33	0	0	18647	18679	33	1	7.02e-08	62.1
NODE_492_length_44522_cov_14.4903	NODE_321_length_44728_cov_6.4894&Unknown&V31956	97.222	36	1	0	5667	5702	36	1	7.02e-08	62.1
NODE_492_length_44522_cov_14.4903	NODE_124_length_22660_cov_36.2319&Unknown&V7087	97.222	36	1	0	14078	14113	37	2	7.02e-08	62.1
NODE_492_length_44522_cov_14.4903	NODE_960_length_11642_cov_21.6539&Unknown&S29548	100.000	33	0	0	44236	44268	33	1	7.02e-08	62.1
NODE_492_length_44522_cov_14.4903	NODE_787_length_10133_cov_10.1221&Unknown&S26757	100.000	33	0	0	7118	7150	33	1	7.02e-08	62.1
NODE_492_length_44522_cov_14.4903	NODE_787_length_10133_cov_10.1221&Unknown&S26751	100.000	33	0	0	16097	16129	1	33	7.02e-08	62.1
NODE_492_length_44522_cov_14.4903	NODE_6_length_78438_cov_76.623&Unknown&S22904	100.000	33	0	0	10869	10901	1	33	7.02e-08	62.1
NODE_492_length_44522_cov_14.4903	NODE_417_length_22823_cov_21.4159&Unknown&S18592	100.000	33	0	0	8838	8870	33	1	7.02e-08	62.1
NODE_492_length_44522_cov_14.4903	NODE_355_length_11976_cov_11.3917&Unknown&S16879	100.000	33	0	0	18647	18679	33	1	7.02e-08	62.1
NODE_492_length_44522_cov_14.4903	NODE_122_length_19448_cov_11.7466&Unknown&S3585	100.000	33	0	0	39869	39901	3	35	7.02e-08	62.1
NODE_492_length_44522_cov_14.4903	NODE_770_length_23979_cov_10.0949&Unknown&Q107157	97.222	36	1	0	8872	8907	36	1	7.02e-08	62.1
NODE_492_length_44522_cov_14.4903	NODE_367_length_37049_cov_7.71804&Unknown&N34850	97.222	36	1	0	5667	5702	1	36	7.02e-08	62.1
NODE_492_length_44522_cov_14.4903	NODE_367_length_37049_cov_7.71804&Unknown&N34844	97.222	36	1	0	25271	25306	1	36	7.02e-08	62.1
NODE_492_length_44522_cov_14.4903	NODE_183_length_65276_cov_7.92824&Unknown&N16543	97.222	36	1	0	5667	5702	1	36	7.02e-08	62.1
NODE_492_length_44522_cov_14.4903	NODE_1217_length_14298_cov_6.63175&Unknown&N5836	97.222	36	1	0	4159	4194	36	1	7.02e-08	62.1
NODE_492_length_44522_cov_14.4903	NODE_455_length_45557_cov_7.50765&Unknown&L150792	97.222	36	1	0	5667	5702	1	36	7.02e-08	62.1
NODE_492_length_44522_cov_14.4903	NODE_455_length_45557_cov_7.50765&Unknown&L150786	97.222	36	1	0	25271	25306	1	36	7.02e-08	62.1
NODE_492_length_44522_cov_14.4903	NODE_220_length_85873_cov_8.42398&Unknown&L79597	97.222	36	1	0	4159	4194	1	36	7.02e-08	62.1
NODE_492_length_44522_cov_14.4903	NODE_195_length_89712_cov_51.3021&Unknown&L65344	97.222	36	1	0	4159	4194	1	36	7.02e-08	62.1
NODE_492_length_44522_cov_14.4903	NODE_100_length_129358_cov_21.8355&Unknown&L2847	97.222	36	1	0	4159	4194	36	1	7.02e-08	62.1
NODE_492_length_44522_cov_14.4903	NODE_75_length_46328_cov_5.63099&Unknown&K35505	97.222	36	1	0	15565	15600	1	36	7.02e-08	62.1
NODE_492_length_44522_cov_14.4903	NODE_403_length_38208_cov_14.6501&Unknown&K24314	97.222	36	1	0	5667	5702	1	36	7.02e-08	62.1
NODE_492_length_44522_cov_14.4903	NODE_324_length_25544_cov_7.86786&Unknown&K20980	100.000	33	0	0	18647	18679	4	36	7.02e-08	62.1
NODE_492_length_44522_cov_14.4903	NODE_25_length_143075_cov_14.2474&Unknown&K16262	100.000	33	0	0	18903	18935	1	33	7.02e-08	62.1
NODE_492_length_44522_cov_14.4903	NODE_468_length_55278_cov_6.04255&Unknown&H97497	100.000	33	0	0	13156	13188	1	33	7.02e-08	62.1
NODE_492_length_44522_cov_14.4903	NODE_171_length_79550_cov_26.2047&Unknown&G2039	100.000	33	0	0	9525	9557	33	1	7.02e-08	62.1
NODE_492_length_44522_cov_14.4903	NODE_511_length_54586_cov_35.2094&Unknown&F40209	100.000	33	0	0	7124	7156	33	1	7.02e-08	62.1
NODE_492_length_44522_cov_14.4903	NODE_456_length_46120_cov_36.288&Unknown&F37432	100.000	33	0	0	39869	39901	33	1	7.02e-08	62.1
NODE_492_length_44522_cov_14.4903	NODE_327_length_43741_cov_66.9802&Unknown&F28045	100.000	33	0	0	6877	6909	1	33	7.02e-08	62.1
NODE_492_length_44522_cov_14.4903	NODE_176_length_53009_cov_19.7169&Unknown&F13284	97.222	36	1	0	5667	5702	36	1	7.02e-08	62.1
NODE_492_length_44522_cov_14.4903	NODE_96_length_119580_cov_102.969&NC_012778.1_[Eubacterium]_eligens_ATCC_27750,_complete_genome&B157296	97.222	36	1	0	4159	4194	1	36	7.02e-08	62.1
NODE_492_length_44522_cov_14.4903	NODE_84_length_90179_cov_7.50272&Unknown&B148483	97.222	36	1	0	4159	4194	1	36	7.02e-08	62.1
NODE_492_length_44522_cov_14.4903	NODE_80_length_135103_cov_120.985&Unknown&B144813	100.000	33	0	0	7124	7156	33	1	7.02e-08	62.1
NODE_492_length_44522_cov_14.4903	NODE_789_length_28322_cov_16.7113&Unknown&B142977	100.000	33	0	0	18647	18679	4	36	7.02e-08	62.1
NODE_492_length_44522_cov_14.4903	NODE_609_length_30045_cov_25.7033&Unknown&B125930	100.000	33	0	0	18647	18679	4	36	7.02e-08	62.1
NODE_492_length_44522_cov_14.4903	NODE_187_length_60240_cov_26.3824&Unknown&B43636	100.000	33	0	0	7118	7150	1	33	7.02e-08	62.1
NODE_492_length_44522_cov_14.4903	NODE_18572_length_2649_cov_2.44217&Unknown&B43285	97.222	36	1	0	4159	4194	36	1	7.02e-08	62.1
NODE_492_length_44522_cov_14.4903	NODE_1853_length_13182_cov_8.02636&Unknown&B43208	100.000	33	0	0	35970	36002	33	1	7.02e-08	62.1
NODE_492_length_44522_cov_14.4903	NODE_1853_length_13182_cov_8.02636&Unknown&B43207	100.000	33	0	0	35259	35291	33	1	7.02e-08	62.1
NODE_492_length_44522_cov_14.4903	NODE_1520_length_26494_cov_4.54166&Unknown&B30662	100.000	33	0	0	18903	18935	33	1	7.02e-08	62.1
NODE_492_length_44522_cov_14.4903	NODE_1011_length_11346_cov_9.09521&Unknown&B2495	100.000	33	0	0	18647	18679	4	36	7.02e-08	62.1
NODE_492_length_44522_cov_14.4903	NODE_8005_length_5760_cov_46.6820_ID_52794&Unknown&Z166113	97.143	35	1	0	18180	18214	3	37	2.53e-07	60.2
NODE_492_length_44522_cov_14.4903	NODE_639_length_17380_cov_13.4855&Unknown&Z147335	94.737	38	2	0	11300	11337	1	38	2.53e-07	60.2
NODE_492_length_44522_cov_14.4903	NODE_3497_length_5786_cov_6.43116&Unknown&Z101865	97.143	35	1	0	18180	18214	35	1	2.53e-07	60.2
NODE_492_length_44522_cov_14.4903	NODE_2397_length_8582_cov_14.8347_ID_5800&Unknown&Z71045	100.000	32	0	0	7948	7979	34	3	2.53e-07	60.2
NODE_492_length_44522_cov_14.4903	NODE_226_length_102820_cov_15.1506&Unknown&Z66559	94.737	38	2	0	11300	11337	38	1	2.53e-07	60.2
NODE_492_length_44522_cov_14.4903	NODE_1933_length_10321_cov_54.8941_ID_87616&Unknown&Z53650	97.143	35	1	0	9322	9356	35	1	2.53e-07	60.2
NODE_492_length_44522_cov_14.4903	NODE_1774_length_11801_cov_13.7669_ID_40952&Unknown&Z46686	97.143	35	1	0	349	383	35	1	2.53e-07	60.2
NODE_492_length_44522_cov_14.4903	NODE_1258_length_14454_cov_25.4893_ID_130700&Unknown&Z19531	97.143	35	1	0	43789	43823	35	1	2.53e-07	60.2
NODE_492_length_44522_cov_14.4903	NODE_1067_length_30670_cov_4.65556&Unknown&Z6894	97.143	35	1	0	18180	18214	3	37	2.53e-07	60.2
NODE_492_length_44522_cov_14.4903	NODE_191_length_59455_cov_7.69377&Unknown&Y12265	97.143	35	1	0	18180	18214	3	37	2.53e-07	60.2
NODE_492_length_44522_cov_14.4903	NODE_102_length_131739_cov_41.8848&Unknown&Y1214	100.000	32	0	0	28902	28933	32	1	2.53e-07	60.2
NODE_492_length_44522_cov_14.4903	NODE_80_length_190020_cov_16.8499&Unknown&X112421	97.143	35	1	0	17973	18007	1	35	2.53e-07	60.2
NODE_492_length_44522_cov_14.4903	NODE_264_length_99539_cov_6.47224&Unknown&X54491	97.143	35	1	0	43789	43823	1	35	2.53e-07	60.2
NODE_492_length_44522_cov_14.4903	NODE_258_length_108974_cov_90.0607&Unknown&X52969	97.143	35	1	0	43789	43823	35	1	2.53e-07	60.2
NODE_492_length_44522_cov_14.4903	NODE_990_length_8072_cov_7.46576&Unknown&V62235	97.143	35	1	0	17973	18007	35	1	2.53e-07	60.2
NODE_492_length_44522_cov_14.4903	NODE_97_length_23828_cov_12.6539&Unknown&V61631	97.143	35	1	0	18180	18214	3	37	2.53e-07	60.2
NODE_492_length_44522_cov_14.4903	NODE_784_length_27422_cov_5.00665&Unknown&V56295	97.143	35	1	0	6035	6069	35	1	2.53e-07	60.2
NODE_492_length_44522_cov_14.4903	NODE_182_length_26497_cov_5.9283&Unknown&V16888	97.143	35	1	0	17973	18007	1	35	2.53e-07	60.2
NODE_492_length_44522_cov_14.4903	NODE_1422_length_25044_cov_5.33571&Unknown&V10302	100.000	32	0	0	18216	18247	1	32	2.53e-07	60.2
NODE_492_length_44522_cov_14.4903	NODE_589_length_21846_cov_11.9914&Unknown&S22573	97.143	35	1	0	25290	25324	35	1	2.53e-07	60.2
NODE_492_length_44522_cov_14.4903	NODE_568_length_8527_cov_9.61674&Unknown&S22113	100.000	32	0	0	18216	18247	1	32	2.53e-07	60.2
NODE_492_length_44522_cov_14.4903	NODE_417_length_22823_cov_21.4159&Unknown&S18584	100.000	32	0	0	3402	3433	34	3	2.53e-07	60.2
NODE_492_length_44522_cov_14.4903	NODE_350_length_22564_cov_16.3454&Unknown&S16755	97.143	35	1	0	18688	18722	35	1	2.53e-07	60.2
NODE_492_length_44522_cov_14.4903	NODE_1923_length_5076_cov_5.89106&Unknown&S9107	97.143	35	1	0	18180	18214	35	1	2.53e-07	60.2
NODE_492_length_44522_cov_14.4903	NODE_122_length_19448_cov_11.7466&Unknown&S3587	97.143	35	1	0	349	383	35	1	2.53e-07	60.2
NODE_492_length_44522_cov_14.4903	NODE_367_length_37049_cov_7.71804&Unknown&N34839	97.143	35	1	0	7121	7155	1	35	2.53e-07	60.2
NODE_492_length_44522_cov_14.4903	NODE_621_length_27108_cov_6.31915&Unknown&L181833	100.000	32	0	0	18647	18678	4	35	2.53e-07	60.2
NODE_492_length_44522_cov_14.4903	NODE_455_length_45557_cov_7.50765&Unknown&L150781	97.143	35	1	0	7121	7155	1	35	2.53e-07	60.2
NODE_492_length_44522_cov_14.4903	NODE_14419_length_2766_cov_2.5083&Unknown&L36813	100.000	32	0	0	7948	7979	34	3	2.53e-07	60.2
NODE_492_length_44522_cov_14.4903	NODE_309_length_39630_cov_11.0308&Unknown&K20208	97.143	35	1	0	18180	18214	3	37	2.53e-07	60.2
NODE_492_length_44522_cov_14.4903	NODE_25_length_143075_cov_14.2474&Unknown&K16256	97.143	35	1	0	17973	18007	35	1	2.53e-07	60.2
NODE_492_length_44522_cov_14.4903	NODE_2114_length_12450_cov_8.05615&Unknown&K13732	100.000	32	0	0	25423	25454	2	33	2.53e-07	60.2
NODE_492_length_44522_cov_14.4903	NODE_489_length_39792_cov_4.16972&Unknown&H99732	100.000	32	0	0	11070	11101	1	32	2.53e-07	60.2
NODE_492_length_44522_cov_14.4903	NODE_417_length_7535_cov_9.64973&Unknown&H90435	100.000	32	0	0	7948	7979	1	32	2.53e-07	60.2
NODE_492_length_44522_cov_14.4903	NODE_511_length_54586_cov_35.2094&Unknown&F40210	97.143	35	1	0	43789	43823	1	35	2.53e-07	60.2
NODE_492_length_44522_cov_14.4903	NODE_456_length_46120_cov_36.288&Unknown&F37428	100.000	32	0	0	349	380	1	32	2.53e-07	60.2
NODE_492_length_44522_cov_14.4903	NODE_300_length_50912_cov_4.91968&Unknown&F26136	100.000	32	0	0	19183	19214	5	36	2.53e-07	60.2
NODE_492_length_44522_cov_14.4903	NODE_80_length_135103_cov_120.985&Unknown&B144814	97.143	35	1	0	43789	43823	1	35	2.53e-07	60.2
NODE_492_length_44522_cov_14.4903	NODE_608_length_25072_cov_5.415&Unknown&B125831	97.222	36	0	1	8697	8732	1	35	2.53e-07	60.2
NODE_492_length_44522_cov_14.4903	NODE_578_length_29720_cov_27.2704&Unknown&B121351	97.143	35	1	0	3659	3693	35	1	2.53e-07	60.2
NODE_492_length_44522_cov_14.4903	NODE_307_length_31217_cov_15.5474&Unknown&B78541	100.000	32	0	0	19207	19238	1	32	2.53e-07	60.2
NODE_492_length_44522_cov_14.4903	NODE_2336_length_12911_cov_5.30422&Unknown&B59622	100.000	32	0	0	18216	18247	34	3	2.53e-07	60.2
NODE_492_length_44522_cov_14.4903	NODE_1520_length_26494_cov_4.54166&Unknown&B30668	97.143	35	1	0	17973	18007	1	35	2.53e-07	60.2
NODE_492_length_44522_cov_14.4903	NODE_368_length_37628_cov_16.9915_ID_84831&Unknown&Z105997	94.595	37	2	0	21375	21411	37	1	9.09e-07	58.4
NODE_492_length_44522_cov_14.4903	NODE_303_length_36836_cov_16.2439_ID_22128&Unknown&Z91548	94.595	37	2	0	25779	25815	37	1	9.09e-07	58.4
NODE_492_length_44522_cov_14.4903	NODE_192_length_96288_cov_10.281&Unknown&X37224	100.000	31	0	0	35955	35985	31	1	9.09e-07	58.4
NODE_492_length_44522_cov_14.4903	NODE_1367_length_20738_cov_5.78335&Unknown&X16746	97.059	34	1	0	34458	34491	34	1	9.09e-07	58.4
NODE_492_length_44522_cov_14.4903	NODE_960_length_11642_cov_21.6539&Unknown&S29550	97.059	34	1	0	6135	6168	34	1	9.09e-07	58.4
NODE_492_length_44522_cov_14.4903	NODE_6_length_78438_cov_76.623&Unknown&S22915	97.059	34	1	0	3493	3526	34	1	9.09e-07	58.4
NODE_492_length_44522_cov_14.4903	NODE_110_length_41128_cov_12.6734&Unknown&S2429	100.000	31	0	0	28276	28306	31	1	9.09e-07	58.4
NODE_492_length_44522_cov_14.4903	NODE_110_length_41128_cov_12.6734&Unknown&S2419	100.000	31	0	0	17200	17230	2	32	9.09e-07	58.4
NODE_492_length_44522_cov_14.4903	NODE_367_length_37049_cov_7.71804&Unknown&N34843	97.059	34	1	0	25533	25566	1	34	9.09e-07	58.4
NODE_492_length_44522_cov_14.4903	NODE_455_length_45557_cov_7.50765&Unknown&L150785	97.059	34	1	0	25533	25566	1	34	9.09e-07	58.4
NODE_492_length_44522_cov_14.4903	NODE_262_length_83518_cov_3.9235&Unknown&L95974	100.000	31	0	0	18288	18318	31	1	9.09e-07	58.4
NODE_492_length_44522_cov_14.4903	NODE_2425_length_9446_cov_5.26398&Unknown&L89023	100.000	31	0	0	18288	18318	3	33	9.09e-07	58.4
NODE_492_length_44522_cov_14.4903	NODE_137_length_85817_cov_3.71819&Unknown&L32230	100.000	31	0	0	4159	4189	1	31	9.09e-07	58.4
NODE_492_length_44522_cov_14.4903	NODE_319_length_50989_cov_12.0883&Unknown&K20734	97.059	34	1	0	22169	22202	34	1	9.09e-07	58.4
NODE_492_length_44522_cov_14.4903	NODE_319_length_50989_cov_12.0883&Unknown&K20733	97.059	34	1	0	22169	22202	34	1	9.09e-07	58.4
NODE_492_length_44522_cov_14.4903	NODE_436_length_52673_cov_17.9711&Unknown&B101695	97.059	34	1	0	18897	18930	34	1	9.09e-07	58.4
NODE_492_length_44522_cov_14.4903	NODE_116_length_113009_cov_12.0593&Unknown&B10776	97.059	34	1	0	33740	33773	1	34	9.09e-07	58.4
NODE_492_length_44522_cov_14.4903	NODE_928_length_28903_cov_12.7813&Unknown&Z176929	96.970	33	1	0	44168	44200	3	35	3.27e-06	56.5
NODE_492_length_44522_cov_14.4903	NODE_4486_length_6154_cov_29.2416_ID_142856&Unknown&Z120545	100.000	30	0	0	39904	39933	1	30	3.27e-06	56.5
NODE_492_length_44522_cov_14.4903	NODE_387_length_31184_cov_23.8976_ID_78535&Unknown&Z109261	96.970	33	1	0	22598	22630	35	3	3.27e-06	56.5
NODE_492_length_44522_cov_14.4903	NODE_360_length_46871_cov_18.0000_ID_42514&Unknown&Z104864	100.000	30	0	0	15351	15380	30	1	3.27e-06	56.5
NODE_492_length_44522_cov_14.4903	NODE_274_length_74266_cov_44.2967_ID_106188&Unknown&Z81320	96.970	33	1	0	7082	7114	1	33	3.27e-06	56.5
NODE_492_length_44522_cov_14.4903	NODE_27_length_133309_cov_31.5590_ID_4775&Unknown&Z79878	100.000	30	0	0	13175	13204	30	1	3.27e-06	56.5
NODE_492_length_44522_cov_14.4903	NODE_2019_length_10425_cov_10.9835_ID_23335&Unknown&Z58119	94.595	37	1	1	8697	8733	36	1	3.27e-06	56.5
NODE_492_length_44522_cov_14.4903	NODE_1258_length_14454_cov_25.4893_ID_130700&Unknown&Z19522	96.970	33	1	0	27977	28009	33	1	3.27e-06	56.5
NODE_492_length_44522_cov_14.4903	NODE_1092_length_13162_cov_17.6833_ID_1815&Unknown&Z8560	100.000	30	0	0	44171	44200	30	1	3.27e-06	56.5
NODE_492_length_44522_cov_14.4903	NODE_264_length_99539_cov_6.47224&Unknown&X54505	96.970	33	1	0	27977	28009	1	33	3.27e-06	56.5
NODE_492_length_44522_cov_14.4903	NODE_258_length_108974_cov_90.0607&Unknown&X52991	96.970	33	1	0	27977	28009	33	1	3.27e-06	56.5
NODE_492_length_44522_cov_14.4903	NODE_1547_length_29050_cov_19.773&Unknown&X23640	94.595	37	1	1	8697	8733	36	1	3.27e-06	56.5
NODE_492_length_44522_cov_14.4903	NODE_541_length_27621_cov_10.1133&Unknown&W22701	96.970	33	1	0	44168	44200	3	35	3.27e-06	56.5
NODE_492_length_44522_cov_14.4903	NODE_246_length_56886_cov_10.6286&Unknown&W12790	94.595	37	1	1	8697	8733	36	1	3.27e-06	56.5
NODE_492_length_44522_cov_14.4903	NODE_75_length_80216_cov_42.7147&NC_012778.1_[Eubacterium]_eligens_ATCC_27750,_complete_genome&V55272	94.595	37	1	1	8697	8733	1	36	3.27e-06	56.5
NODE_492_length_44522_cov_14.4903	NODE_516_length_11498_cov_9.56524&Unknown&S21245	100.000	30	0	0	16126	16155	1	30	3.27e-06	56.5
NODE_492_length_44522_cov_14.4903	NODE_3592_length_4444_cov_7.92162&Unknown&S16998	94.595	37	1	1	8697	8733	36	1	3.27e-06	56.5
NODE_492_length_44522_cov_14.4903	NODE_1512_length_12009_cov_42.9975&Unknown&S6167	94.595	37	1	1	8697	8733	36	1	3.27e-06	56.5
NODE_492_length_44522_cov_14.4903	NODE_149_length_41072_cov_29.0474&NC_021900.1_Streptococcus_lutetiensis_033,_complete_genome&S5921	94.595	37	1	1	8697	8733	36	1	3.27e-06	56.5
NODE_492_length_44522_cov_14.4903	NODE_932_length_17243_cov_3.02798&Unknown&Q117903	94.595	37	1	1	8697	8733	1	36	3.27e-06	56.5
NODE_492_length_44522_cov_14.4903	NODE_770_length_23979_cov_10.0949&Unknown&Q107172	96.970	33	1	0	7590	7622	33	1	3.27e-06	56.5
NODE_492_length_44522_cov_14.4903	NODE_1352_length_11407_cov_2.55981&Unknown&Q18905	96.970	33	1	0	11207	11239	1	33	3.27e-06	56.5
NODE_492_length_44522_cov_14.4903	NODE_37_length_99540_cov_12.8299&Unknown&O5146	94.595	37	1	1	8697	8733	1	36	3.27e-06	56.5
NODE_492_length_44522_cov_14.4903	NODE_1145_length_30112_cov_8.2827&Unknown&N4309	100.000	30	0	0	44171	44200	30	1	3.27e-06	56.5
NODE_492_length_44522_cov_14.4903	NODE_811_length_28383_cov_12.55&Unknown&L205803	100.000	30	0	0	44171	44200	30	1	3.27e-06	56.5
NODE_492_length_44522_cov_14.4903	NODE_492_length_50215_cov_21.2519&Unknown&L158130	96.970	33	1	0	22170	22202	1	33	3.27e-06	56.5
NODE_492_length_44522_cov_14.4903	NODE_367_length_41756_cov_19.4784&Unknown&L129477	94.595	37	1	1	8697	8733	1	36	3.27e-06	56.5
NODE_492_length_44522_cov_14.4903	NODE_341_length_74304_cov_9.14313&Unknown&L123178	94.595	37	1	1	8697	8733	36	1	3.27e-06	56.5
NODE_492_length_44522_cov_14.4903	NODE_2159_length_11618_cov_11.3543&Unknown&L77314	96.970	33	1	0	27977	28009	1	33	3.27e-06	56.5
NODE_492_length_44522_cov_14.4903	NODE_1066_length_27846_cov_16.8983&Unknown&L8349	96.970	33	1	0	44168	44200	3	35	3.27e-06	56.5
NODE_492_length_44522_cov_14.4903	NODE_1065_length_30112_cov_7.20235&Unknown&L8251	100.000	30	0	0	44171	44200	30	1	3.27e-06	56.5
NODE_492_length_44522_cov_14.4903	NODE_764_length_20211_cov_6.38564&Unknown&K35786	94.595	37	1	1	8697	8733	36	1	3.27e-06	56.5
NODE_492_length_44522_cov_14.4903	NODE_43_length_108508_cov_11.5529&Unknown&K25210	94.595	37	1	1	8697	8733	36	1	3.27e-06	56.5
NODE_492_length_44522_cov_14.4903	NODE_344_length_19627_cov_7.78311&Unknown&K21984	94.595	37	1	1	8697	8733	1	36	3.27e-06	56.5
NODE_492_length_44522_cov_14.4903	NODE_319_length_50989_cov_12.0883&Unknown&K20744	100.000	30	0	0	16432	16461	5	34	3.27e-06	56.5
NODE_492_length_44522_cov_14.4903	NODE_286_length_33707_cov_47.9343&Unknown&K18809	94.595	37	1	1	8697	8733	36	1	3.27e-06	56.5
NODE_492_length_44522_cov_14.4903	NODE_275_length_40216_cov_14.883&Unknown&K18007	94.595	37	1	1	8697	8733	1	36	3.27e-06	56.5
NODE_492_length_44522_cov_14.4903	NODE_261_length_42297_cov_15.0116&Unknown&K17191	94.595	37	1	1	8697	8733	1	36	3.27e-06	56.5
NODE_492_length_44522_cov_14.4903	NODE_121_length_39024_cov_7.71829&Unknown&K4043	94.595	37	1	1	8697	8733	36	1	3.27e-06	56.5
NODE_492_length_44522_cov_14.4903	NODE_876_length_27622_cov_4.44575&Unknown&H134122	100.000	30	0	0	44171	44200	30	1	3.27e-06	56.5
NODE_492_length_44522_cov_14.4903	NODE_489_length_39792_cov_4.16972&Unknown&H99726	100.000	30	0	0	7590	7619	1	30	3.27e-06	56.5
NODE_492_length_44522_cov_14.4903	NODE_455_length_9011_cov_20.1628&Unknown&H95613	96.970	33	1	0	44168	44200	3	35	3.27e-06	56.5
NODE_492_length_44522_cov_14.4903	NODE_709_length_39968_cov_6.05517&Unknown&F47972	94.595	37	1	1	8697	8733	36	1	3.27e-06	56.5
NODE_492_length_44522_cov_14.4903	NODE_511_length_54586_cov_35.2094&Unknown&F40226	96.970	33	1	0	27977	28009	1	33	3.27e-06	56.5
NODE_492_length_44522_cov_14.4903	NODE_1750_length_11065_cov_6.75631&Unknown&F13177	96.970	33	1	0	44168	44200	3	35	3.27e-06	56.5
NODE_492_length_44522_cov_14.4903	NODE_150_length_85250_cov_83.8774&Unknown&F10376	94.595	37	1	1	8697	8733	36	1	3.27e-06	56.5
NODE_492_length_44522_cov_14.4903	NODE_1158_length_20649_cov_81.6263&Unknown&F4081	94.595	37	1	1	8697	8733	36	1	3.27e-06	56.5
NODE_492_length_44522_cov_14.4903	NODE_1101_length_24107_cov_62.1841&Unknown&F3260	96.970	33	1	0	44168	44200	3	35	3.27e-06	56.5
NODE_492_length_44522_cov_14.4903	NODE_1084_length_27949_cov_27.626&Unknown&F2765	100.000	30	0	0	44171	44200	30	1	3.27e-06	56.5
NODE_492_length_44522_cov_14.4903	NODE_826_length_32633_cov_10.9801&Unknown&C124554	94.595	37	1	1	8697	8733	36	1	3.27e-06	56.5
NODE_492_length_44522_cov_14.4903	NODE_1546_length_18771_cov_9.43262&Unknown&C27509	94.595	37	1	1	8697	8733	1	36	3.27e-06	56.5
NODE_492_length_44522_cov_14.4903	NODE_80_length_135103_cov_120.985&Unknown&B144824	96.970	33	1	0	27977	28009	1	33	3.27e-06	56.5
NODE_492_length_44522_cov_14.4903	NODE_632_length_35005_cov_8.88529&Unknown&B128696	94.595	37	1	1	8697	8733	36	1	3.27e-06	56.5
NODE_492_length_44522_cov_14.4903	NODE_578_length_29720_cov_27.2704&Unknown&B121361	96.970	33	1	0	27977	28009	1	33	3.27e-06	56.5
NODE_492_length_44522_cov_14.4903	NODE_436_length_52673_cov_17.9711&Unknown&B101652	94.595	37	1	1	8697	8733	36	1	3.27e-06	56.5
NODE_492_length_44522_cov_14.4903	NODE_167_length_49326_cov_6.50754&Unknown&B36107	94.595	37	1	1	8697	8733	1	36	3.27e-06	56.5
NODE_492_length_44522_cov_14.4903	NODE_1453_length_16172_cov_6.89868&Unknown&B27640	94.595	37	1	1	8697	8733	1	36	3.27e-06	56.5
NODE_492_length_44522_cov_14.4903	NODE_14_length_211181_cov_116.804&NC_012778.1_[Eubacterium]_eligens_ATCC_27750,_complete_genome&B24757	94.595	37	1	1	8697	8733	1	36	3.27e-06	56.5
NODE_492_length_44522_cov_14.4903	NODE_1299_length_18321_cov_16.0000_ID_16519&Unknown&Z22402	100.000	29	0	0	29918	29946	30	2	1.18e-05	54.7
NODE_492_length_44522_cov_14.4903	NODE_1292_length_18432_cov_9.0000_ID_67332&Unknown&Z22179	100.000	29	0	0	29918	29946	30	2	1.18e-05	54.7
NODE_492_length_44522_cov_14.4903	NODE_527_length_57807_cov_5.01567&Unknown&Y30784	96.875	32	1	0	27708	27739	1	32	1.18e-05	54.7
NODE_492_length_44522_cov_14.4903	NODE_452_length_46750_cov_6.75633&Unknown&Y28096	96.875	32	1	0	22171	22202	32	1	1.18e-05	54.7
NODE_492_length_44522_cov_14.4903	NODE_689_length_60858_cov_9.80539&Unknown&B133985	100.000	29	0	0	25432	25460	31	3	1.18e-05	54.7
NODE_492_length_44522_cov_14.4903	NODE_179_length_75362_cov_39.9508&Unknown&B40538	96.875	32	1	0	30566	30597	3	34	1.18e-05	54.7
NODE_492_length_44522_cov_14.4903	NODE_2280_length_15616_cov_5.10539&Unknown&X46725	100.000	28	0	0	19588	19615	3	30	4.23e-05	52.8
NODE_492_length_44522_cov_14.4903	NODE_1414_length_24043_cov_15.4769&Unknown&Q21064	94.118	34	2	0	22169	22202	34	1	4.23e-05	52.8
NODE_492_length_44522_cov_14.4903	NODE_4260_length_6865_cov_2.65698&Unknown&N39244	100.000	28	0	0	14118	14145	34	7	4.23e-05	52.8
NODE_492_length_44522_cov_14.4903	NODE_672_length_29362_cov_9.67943&Unknown&B132976	100.000	28	0	0	19588	19615	34	7	4.23e-05	52.8
NODE_754_length_32277_cov_13.5543	NODE_593_length_19571_cov_3.3472&Unknown&L175939	100.000	38	0	0	23681	23718	1	38	9.98e-11	71.3
NODE_754_length_32277_cov_13.5543	NODE_29_length_23604_cov_21.67&Unknown&H69034	100.000	38	0	0	22949	22986	1	38	9.98e-11	71.3
NODE_754_length_32277_cov_13.5543	NODE_153_length_87958_cov_12.8778&Unknown&H28978	100.000	38	0	0	22949	22986	38	1	9.98e-11	71.3
NODE_754_length_32277_cov_13.5543	NODE_9_length_211571_cov_10.1573&Unknown&G8172	100.000	38	0	0	18734	18771	38	1	9.98e-11	71.3
NODE_754_length_32277_cov_13.5543	NODE_1156_length_18232_cov_8.7478_ID_102982&Unknown&Z13348	100.000	37	0	0	22306	22342	1	37	3.59e-10	69.4
NODE_754_length_32277_cov_13.5543	NODE_3130_length_9365_cov_3.09388&Unknown&X63846	100.000	37	0	0	5296	5332	1	37	3.59e-10	69.4
NODE_754_length_32277_cov_13.5543	NODE_2620_length_10824_cov_2.64723&Unknown&X54125	100.000	37	0	0	8880	8916	1	37	3.59e-10	69.4
NODE_754_length_32277_cov_13.5543	NODE_1251_length_29240_cov_6.84698&Unknown&X12364	100.000	37	0	0	17083	17119	37	1	3.59e-10	69.4
NODE_754_length_32277_cov_13.5543	NODE_827_length_27873_cov_3.7722&Unknown&V57699	100.000	37	0	0	26467	26503	37	1	3.59e-10	69.4
NODE_754_length_32277_cov_13.5543	NODE_904_length_31724_cov_5.24333&Unknown&L215313	100.000	37	0	0	11169	11205	37	1	3.59e-10	69.4
NODE_754_length_32277_cov_13.5543	NODE_532_length_36904_cov_4.93229&Unknown&L166927	100.000	37	0	0	11169	11205	37	1	3.59e-10	69.4
NODE_754_length_32277_cov_13.5543	NODE_735_length_20368_cov_4.52892&Unknown&F48990	100.000	37	0	0	5840	5876	37	1	3.59e-10	69.4
NODE_754_length_32277_cov_13.5543	NODE_968_length_29886_cov_13.0000_ID_140528&Unknown&Z179900	100.000	36	0	0	13979	14014	1	36	1.29e-09	67.6
NODE_754_length_32277_cov_13.5543	NODE_65_length_121575_cov_9.9985_ID_31950&Unknown&Z148550	100.000	36	0	0	13979	14014	36	1	1.29e-09	67.6
NODE_754_length_32277_cov_13.5543	NODE_5180_length_7212_cov_3.45354&Unknown&Z131399	100.000	36	0	0	24968	25003	36	1	1.29e-09	67.6
NODE_754_length_32277_cov_13.5543	NODE_44_length_158812_cov_16.9960_ID_41893&Unknown&Z119379	100.000	36	0	0	24046	24081	1	36	1.29e-09	67.6
NODE_754_length_32277_cov_13.5543	NODE_44_length_158812_cov_16.9960_ID_41893&Unknown&Z119369	100.000	36	0	0	7725	7760	1	36	1.29e-09	67.6
NODE_754_length_32277_cov_13.5543	NODE_44_length_158812_cov_16.9960_ID_41893&Unknown&Z119366	100.000	36	0	0	11319	11354	1	36	1.29e-09	67.6
NODE_754_length_32277_cov_13.5543	NODE_2036_length_26232_cov_15.0402_ID_184498&Unknown&Z58702	100.000	36	0	0	22090	22125	36	1	1.29e-09	67.6
NODE_754_length_32277_cov_13.5543	NODE_1854_length_19833_cov_41.4081_ID_99258&Unknown&Z50292	100.000	36	0	0	27275	27310	36	1	1.29e-09	67.6
NODE_754_length_32277_cov_13.5543	NODE_1854_length_19833_cov_41.4081_ID_99258&Unknown&Z50279	100.000	36	0	0	22752	22787	1	36	1.29e-09	67.6
NODE_754_length_32277_cov_13.5543	NODE_1851_length_13999_cov_39.4522_ID_19797&Unknown&Z50192	100.000	36	0	0	13979	14014	1	36	1.29e-09	67.6
NODE_754_length_32277_cov_13.5543	NODE_123_length_116630_cov_29.1614_ID_188523&Unknown&Z17789	100.000	36	0	0	11319	11354	1	36	1.29e-09	67.6
NODE_754_length_32277_cov_13.5543	NODE_3858_length_12940_cov_5.53589&Unknown&X74172	100.000	36	0	0	24046	24081	1	36	1.29e-09	67.6
NODE_754_length_32277_cov_13.5543	NODE_307_length_83984_cov_4.60938&Unknown&X62567	100.000	36	0	0	7725	7760	1	36	1.29e-09	67.6
NODE_754_length_32277_cov_13.5543	NODE_166_length_102638_cov_5.3263&Unknown&X27721	100.000	36	0	0	16235	16270	36	1	1.29e-09	67.6
NODE_754_length_32277_cov_13.5543	NODE_1277_length_34483_cov_5.54891&Unknown&X13136	100.000	36	0	0	24046	24081	1	36	1.29e-09	67.6
NODE_754_length_32277_cov_13.5543	NODE_1277_length_34483_cov_5.54891&Unknown&X13123	100.000	36	0	0	7725	7760	1	36	1.29e-09	67.6
NODE_754_length_32277_cov_13.5543	NODE_1277_length_34483_cov_5.54891&Unknown&X13120	100.000	36	0	0	11319	11354	1	36	1.29e-09	67.6
NODE_754_length_32277_cov_13.5543	NODE_2738_length_11869_cov_3.86677&Unknown&V28416	100.000	36	0	0	12133	12168	36	1	1.29e-09	67.6
NODE_754_length_32277_cov_13.5543	NODE_1129_length_22328_cov_4.06331&Unknown&V4262	100.000	36	0	0	24519	24554	1	36	1.29e-09	67.6
NODE_754_length_32277_cov_13.5543	NODE_844_length_8504_cov_5.90662&Unknown&S27834	100.000	36	0	0	8782	8817	36	1	1.29e-09	67.6
NODE_754_length_32277_cov_13.5543	NODE_641_length_50039_cov_3.55616&Unknown&L184645	100.000	36	0	0	14626	14661	36	1	1.29e-09	67.6
NODE_754_length_32277_cov_13.5543	NODE_353_length_54725_cov_5.32404&Unknown&L126217	100.000	36	0	0	4506	4541	1	36	1.29e-09	67.6
NODE_754_length_32277_cov_13.5543	NODE_553_length_28066_cov_6.97273&Unknown&K30342	100.000	36	0	0	7816	7851	1	36	1.29e-09	67.6
NODE_754_length_32277_cov_13.5543	NODE_553_length_28066_cov_6.97273&Unknown&K30340	100.000	36	0	0	26467	26502	36	1	1.29e-09	67.6
NODE_754_length_32277_cov_13.5543	NODE_2156_length_7936_cov_3.6319&Unknown&K13944	100.000	36	0	0	7725	7760	1	36	1.29e-09	67.6
NODE_754_length_32277_cov_13.5543	NODE_155_length_45548_cov_6.87893&Unknown&K8376	100.000	36	0	0	7816	7851	1	36	1.29e-09	67.6
NODE_754_length_32277_cov_13.5543	NODE_155_length_45548_cov_6.87893&Unknown&K8374	100.000	36	0	0	26467	26502	36	1	1.29e-09	67.6
NODE_754_length_32277_cov_13.5543	NODE_9_length_211571_cov_10.1573&Unknown&G8179	100.000	36	0	0	26883	26918	36	1	1.29e-09	67.6
NODE_754_length_32277_cov_13.5543	NODE_1363_length_17728_cov_3.42319&Unknown&B22812	100.000	36	0	0	26467	26502	1	36	1.29e-09	67.6
NODE_754_length_32277_cov_13.5543	NODE_509_length_21067_cov_4.66176&Unknown&A1109	100.000	36	0	0	22480	22515	36	1	1.29e-09	67.6
NODE_754_length_32277_cov_13.5543	NODE_968_length_29886_cov_13.0000_ID_140528&Unknown&Z179901	100.000	35	0	0	11973	12007	1	35	4.64e-09	65.8
NODE_754_length_32277_cov_13.5543	NODE_931_length_23802_cov_3.18247&Unknown&Z177516	100.000	35	0	0	26763	26797	1	35	4.64e-09	65.8
NODE_754_length_32277_cov_13.5543	NODE_65_length_121575_cov_9.9985_ID_31950&Unknown&Z148549	100.000	35	0	0	11973	12007	35	1	4.64e-09	65.8
NODE_754_length_32277_cov_13.5543	NODE_5133_length_8466_cov_3.3751&Unknown&Z130878	100.000	35	0	0	24522	24556	35	1	4.64e-09	65.8
NODE_754_length_32277_cov_13.5543	NODE_4747_length_7603_cov_15.0000_ID_30020&Unknown&Z124516	100.000	35	0	0	31163	31197	1	35	4.64e-09	65.8
NODE_754_length_32277_cov_13.5543	NODE_1851_length_13999_cov_39.4522_ID_19797&Unknown&Z50193	100.000	35	0	0	11973	12007	1	35	4.64e-09	65.8
NODE_754_length_32277_cov_13.5543	NODE_1742_length_12283_cov_8.9730_ID_27255&Unknown&Z45533	100.000	35	0	0	25247	25281	36	2	4.64e-09	65.8
NODE_754_length_32277_cov_13.5543	NODE_1367_length_9170_cov_7.0000_ID_25881&Unknown&Z26285	100.000	35	0	0	31163	31197	1	35	4.64e-09	65.8
NODE_754_length_32277_cov_13.5543	NODE_1338_length_17361_cov_8.0000_ID_204903&Unknown&Z24928	100.000	35	0	0	5989	6023	35	1	4.64e-09	65.8
NODE_754_length_32277_cov_13.5543	NODE_123_length_116630_cov_29.1614_ID_188523&Unknown&Z17793	100.000	35	0	0	7726	7760	1	35	4.64e-09	65.8
NODE_754_length_32277_cov_13.5543	NODE_1138_length_17650_cov_39.9832_ID_40768&Unknown&Z12018	100.000	35	0	0	28582	28616	35	1	4.64e-09	65.8
NODE_754_length_32277_cov_13.5543	NODE_1138_length_17650_cov_39.9832_ID_40768&Unknown&Z12011	100.000	35	0	0	28346	28380	1	35	4.64e-09	65.8
NODE_754_length_32277_cov_13.5543	NODE_1138_length_17650_cov_39.9832_ID_40768&Unknown&Z12006	100.000	35	0	0	24581	24615	1	35	4.64e-09	65.8
NODE_754_length_32277_cov_13.5543	NODE_9035_length_3869_cov_3.13162&Unknown&X119031	100.000	35	0	0	17887	17921	1	35	4.64e-09	65.8
NODE_754_length_32277_cov_13.5543	NODE_60_length_204386_cov_6.79486&Unknown&X97610	100.000	35	0	0	24709	24743	1	35	4.64e-09	65.8
NODE_754_length_32277_cov_13.5543	NODE_3072_length_13423_cov_2.64482&Unknown&X62710	100.000	35	0	0	31163	31197	35	1	4.64e-09	65.8
NODE_754_length_32277_cov_13.5543	NODE_3031_length_18543_cov_3.80485&Unknown&X62018	100.000	35	0	0	27258	27292	1	35	4.64e-09	65.8
NODE_754_length_32277_cov_13.5543	NODE_2620_length_10824_cov_2.64723&Unknown&X54122	100.000	35	0	0	16303	16337	1	35	4.64e-09	65.8
NODE_754_length_32277_cov_13.5543	NODE_1983_length_21978_cov_3.84455&Unknown&X38442	100.000	35	0	0	31163	31197	1	35	4.64e-09	65.8
NODE_754_length_32277_cov_13.5543	NODE_190_length_121585_cov_4.56769&Unknown&X36769	100.000	35	0	0	10766	10800	35	1	4.64e-09	65.8
NODE_754_length_32277_cov_13.5543	NODE_166_length_102638_cov_5.3263&Unknown&X27710	100.000	35	0	0	13193	13227	35	1	4.64e-09	65.8
NODE_754_length_32277_cov_13.5543	NODE_1556_length_15285_cov_2.78871&Unknown&X23943	100.000	35	0	0	29998	30032	35	1	4.64e-09	65.8
NODE_754_length_32277_cov_13.5543	NODE_1556_length_15285_cov_2.78871&Unknown&X23941	100.000	35	0	0	31845	31879	35	1	4.64e-09	65.8
NODE_754_length_32277_cov_13.5543	NODE_1251_length_29240_cov_6.84698&Unknown&X12376	100.000	35	0	0	29146	29180	1	35	4.64e-09	65.8
NODE_754_length_32277_cov_13.5543	NODE_724_length_11992_cov_5.05529&Unknown&S25605	100.000	35	0	0	12266	12300	1	35	4.64e-09	65.8
NODE_754_length_32277_cov_13.5543	NODE_724_length_11992_cov_5.05529&Unknown&S25603	100.000	35	0	0	6364	6398	35	1	4.64e-09	65.8
NODE_754_length_32277_cov_13.5543	NODE_52_length_72542_cov_10.0048&Unknown&S21327	100.000	35	0	0	31163	31197	1	35	4.64e-09	65.8
NODE_754_length_32277_cov_13.5543	NODE_236_length_35226_cov_6.65932&Unknown&S11784	100.000	35	0	0	31163	31197	1	35	4.64e-09	65.8
NODE_754_length_32277_cov_13.5543	NODE_150_length_23988_cov_6.9924&Unknown&S6060	100.000	35	0	0	31163	31197	1	35	4.64e-09	65.8
NODE_754_length_32277_cov_13.5543	NODE_981_length_24252_cov_4.59288&Unknown&R25237	100.000	35	0	0	31163	31197	35	1	4.64e-09	65.8
NODE_754_length_32277_cov_13.5543	NODE_4736_length_11689_cov_3.95101&Unknown&R16976	100.000	35	0	0	31163	31197	1	35	4.64e-09	65.8
NODE_754_length_32277_cov_13.5543	NODE_270_length_93119_cov_5.34824&Unknown&R10218	100.000	35	0	0	31163	31197	35	1	4.64e-09	65.8
NODE_754_length_32277_cov_13.5543	NODE_2472_length_16896_cov_4.29244&Unknown&R8988	100.000	35	0	0	31163	31197	1	35	4.64e-09	65.8
NODE_754_length_32277_cov_13.5543	NODE_2860_length_15279_cov_3.27785&Unknown&N28047	100.000	35	0	0	24522	24556	35	1	4.64e-09	65.8
NODE_754_length_32277_cov_13.5543	NODE_624_length_16904_cov_4.57903&Unknown&L182028	100.000	35	0	0	31163	31197	1	35	4.64e-09	65.8
NODE_754_length_32277_cov_13.5543	NODE_566_length_21174_cov_7.31962&Unknown&L171839	100.000	35	0	0	28559	28593	35	1	4.64e-09	65.8
NODE_754_length_32277_cov_13.5543	NODE_566_length_21174_cov_7.31962&Unknown&L171826	100.000	35	0	0	16303	16337	35	1	4.64e-09	65.8
NODE_754_length_32277_cov_13.5543	NODE_566_length_21174_cov_7.31962&Unknown&L171818	100.000	35	0	0	30604	30638	1	35	4.64e-09	65.8
NODE_754_length_32277_cov_13.5543	NODE_566_length_21174_cov_7.31962&Unknown&L171817	100.000	35	0	0	2308	2342	1	35	4.64e-09	65.8
NODE_754_length_32277_cov_13.5543	NODE_566_length_21174_cov_7.31962&Unknown&L171813	100.000	35	0	0	13393	13427	2	36	4.64e-09	65.8
NODE_754_length_32277_cov_13.5543	NODE_563_length_49100_cov_4.14835&Unknown&L171598	100.000	35	0	0	13317	13351	35	1	4.64e-09	65.8
NODE_754_length_32277_cov_13.5543	NODE_353_length_54725_cov_5.32404&Unknown&L126206	100.000	35	0	0	31163	31197	1	35	4.64e-09	65.8
NODE_754_length_32277_cov_13.5543	NODE_20_length_230962_cov_9.57972&Unknown&L69884	100.000	35	0	0	5403	5437	2	36	4.64e-09	65.8
NODE_754_length_32277_cov_13.5543	NODE_370_length_29254_cov_4.96856&Unknown&K23089	100.000	35	0	0	31163	31197	1	35	4.64e-09	65.8
NODE_754_length_32277_cov_13.5543	NODE_1888_length_13236_cov_3.94978&Unknown&K11540	100.000	35	0	0	31163	31197	35	1	4.64e-09	65.8
NODE_754_length_32277_cov_13.5543	NODE_162_length_47686_cov_7.36961&Unknown&K9223	100.000	35	0	0	18737	18771	1	35	4.64e-09	65.8
NODE_754_length_32277_cov_13.5543	NODE_162_length_47686_cov_7.36961&Unknown&K9222	100.000	35	0	0	10278	10312	1	35	4.64e-09	65.8
NODE_754_length_32277_cov_13.5543	NODE_155_length_45548_cov_6.87893&Unknown&K8366	100.000	35	0	0	29602	29636	1	35	4.64e-09	65.8
NODE_754_length_32277_cov_13.5543	NODE_114_length_62218_cov_5.39125&Unknown&K2813	100.000	35	0	0	31163	31197	35	1	4.64e-09	65.8
NODE_754_length_32277_cov_13.5543	NODE_168_length_72123_cov_16.8398&Unknown&H34258	100.000	35	0	0	31163	31197	35	1	4.64e-09	65.8
NODE_754_length_32277_cov_13.5543	NODE_106_length_111068_cov_4.99776&Unknown&H6089	100.000	35	0	0	6245	6279	35	1	4.64e-09	65.8
NODE_754_length_32277_cov_13.5543	NODE_9_length_211571_cov_10.1573&Unknown&G8187	100.000	35	0	0	25793	25827	35	1	4.64e-09	65.8
NODE_754_length_32277_cov_13.5543	NODE_5190_length_4691_cov_2.82701&Unknown&F40320	100.000	35	0	0	7009	7043	3	37	4.64e-09	65.8
NODE_754_length_32277_cov_13.5543	NODE_2330_length_13191_cov_4.31448&Unknown&F20014	100.000	35	0	0	13640	13674	35	1	4.64e-09	65.8
NODE_754_length_32277_cov_13.5543	NODE_191_length_71484_cov_8.04529&Unknown&F15693	100.000	35	0	0	29146	29180	1	35	4.64e-09	65.8
NODE_754_length_32277_cov_13.5543	NODE_922_length_16900_cov_4.73844&Unknown&C130849	100.000	35	0	0	14118	14152	35	1	4.64e-09	65.8
NODE_754_length_32277_cov_13.5543	NODE_319_length_28825_cov_6.33785&Unknown&B80534	100.000	35	0	0	29602	29636	1	35	4.64e-09	65.8
NODE_754_length_32277_cov_13.5543	NODE_2320_length_11795_cov_4.27419&Unknown&B59228	100.000	35	0	0	26763	26797	1	35	4.64e-09	65.8
NODE_754_length_32277_cov_13.5543	NODE_2204_length_15260_cov_3.07083&Unknown&B55743	100.000	35	0	0	31163	31197	35	1	4.64e-09	65.8
NODE_754_length_32277_cov_13.5543	NODE_1844_length_12353_cov_4.01464&Unknown&B42850	100.000	35	0	0	31163	31197	1	35	4.64e-09	65.8
NODE_754_length_32277_cov_13.5543	NODE_1363_length_17728_cov_3.42319&Unknown&B22822	100.000	35	0	0	29602	29636	35	1	4.64e-09	65.8
NODE_754_length_32277_cov_13.5543	NODE_1200_length_16423_cov_6.68964&Unknown&B13923	100.000	35	0	0	31163	31197	1	35	4.64e-09	65.8
NODE_754_length_32277_cov_13.5543	NODE_1003_length_23496_cov_8.46026&Unknown&B1935	100.000	35	0	0	18737	18771	1	35	4.64e-09	65.8
NODE_754_length_32277_cov_13.5543	NODE_1003_length_23496_cov_8.46026&Unknown&B1934	100.000	35	0	0	10278	10312	1	35	4.64e-09	65.8
NODE_754_length_32277_cov_13.5543	NODE_509_length_21067_cov_4.66176&Unknown&A1091	100.000	35	0	0	6043	6077	1	35	4.64e-09	65.8
NODE_754_length_32277_cov_13.5543	NODE_968_length_29886_cov_13.0000_ID_140528&Unknown&Z179912	100.000	34	0	0	24081	24114	1	34	1.67e-08	63.9
NODE_754_length_32277_cov_13.5543	NODE_931_length_23802_cov_3.18247&Unknown&Z177525	100.000	34	0	0	7727	7760	1	34	1.67e-08	63.9
NODE_754_length_32277_cov_13.5543	NODE_55_length_139835_cov_13.9966_ID_65058&Unknown&Z135918	100.000	34	0	0	11150	11183	1	34	1.67e-08	63.9
NODE_754_length_32277_cov_13.5543	NODE_5133_length_8466_cov_3.3751&Unknown&Z130876	100.000	34	0	0	9573	9606	34	1	1.67e-08	63.9
NODE_754_length_32277_cov_13.5543	NODE_5133_length_8466_cov_3.3751&Unknown&Z130872	97.297	37	1	0	12166	12202	1	37	1.67e-08	63.9
NODE_754_length_32277_cov_13.5543	NODE_5133_length_8466_cov_3.3751&Unknown&Z130871	100.000	34	0	0	16024	16057	34	1	1.67e-08	63.9
NODE_754_length_32277_cov_13.5543	NODE_44_length_158812_cov_16.9960_ID_41893&Unknown&Z119402	100.000	34	0	0	15132	15165	36	3	1.67e-08	63.9
NODE_754_length_32277_cov_13.5543	NODE_44_length_158812_cov_16.9960_ID_41893&Unknown&Z119392	100.000	34	0	0	24159	24192	34	1	1.67e-08	63.9
NODE_754_length_32277_cov_13.5543	NODE_44_length_158812_cov_16.9960_ID_41893&Unknown&Z119375	100.000	34	0	0	11150	11183	34	1	1.67e-08	63.9
NODE_754_length_32277_cov_13.5543	NODE_1854_length_19833_cov_41.4081_ID_99258&Unknown&Z50294	100.000	34	0	0	10861	10894	1	34	1.67e-08	63.9
NODE_754_length_32277_cov_13.5543	NODE_1854_length_19833_cov_41.4081_ID_99258&Unknown&Z50282	100.000	34	0	0	27037	27070	34	1	1.67e-08	63.9
NODE_754_length_32277_cov_13.5543	NODE_1851_length_13999_cov_39.4522_ID_19797&Unknown&Z50204	100.000	34	0	0	24081	24114	1	34	1.67e-08	63.9
NODE_754_length_32277_cov_13.5543	NODE_1752_length_11120_cov_16.9476_ID_108636&Unknown&Z45831	97.297	37	1	0	14332	14368	1	37	1.67e-08	63.9
NODE_754_length_32277_cov_13.5543	NODE_1742_length_12283_cov_8.9730_ID_27255&Unknown&Z45529	97.297	37	1	0	13898	13934	37	1	1.67e-08	63.9
NODE_754_length_32277_cov_13.5543	NODE_1403_length_22857_cov_4.60495&Unknown&Z29043	100.000	34	0	0	4218	4251	34	1	1.67e-08	63.9
NODE_754_length_32277_cov_13.5543	NODE_123_length_116630_cov_29.1614_ID_188523&Unknown&Z17803	100.000	34	0	0	11150	11183	34	1	1.67e-08	63.9
NODE_754_length_32277_cov_13.5543	NODE_109_length_117428_cov_19.5791_ID_151932&Unknown&Z8239	100.000	34	0	0	5526	5559	34	1	1.67e-08	63.9
NODE_754_length_32277_cov_13.5543	NODE_109_length_117428_cov_19.5791_ID_151932&Unknown&Z8224	97.297	37	1	0	8275	8311	1	37	1.67e-08	63.9
NODE_754_length_32277_cov_13.5543	NODE_60_length_204386_cov_6.79486&Unknown&X97615	100.000	34	0	0	9319	9352	34	1	1.67e-08	63.9
NODE_754_length_32277_cov_13.5543	NODE_60_length_204386_cov_6.79486&Unknown&X97588	100.000	34	0	0	11590	11623	34	1	1.67e-08	63.9
NODE_754_length_32277_cov_13.5543	NODE_60_length_204386_cov_6.79486&Unknown&X97585	100.000	34	0	0	26571	26604	34	1	1.67e-08	63.9
NODE_754_length_32277_cov_13.5543	NODE_307_length_83984_cov_4.60938&Unknown&X62608	100.000	34	0	0	11150	11183	34	1	1.67e-08	63.9
NODE_754_length_32277_cov_13.5543	NODE_3031_length_18543_cov_3.80485&Unknown&X62023	100.000	34	0	0	29011	29044	1	34	1.67e-08	63.9
NODE_754_length_32277_cov_13.5543	NODE_3031_length_18543_cov_3.80485&Unknown&X62022	100.000	34	0	0	29133	29166	34	1	1.67e-08	63.9
NODE_754_length_32277_cov_13.5543	NODE_3031_length_18543_cov_3.80485&Unknown&X62020	100.000	34	0	0	28345	28378	1	34	1.67e-08	63.9
NODE_754_length_32277_cov_13.5543	NODE_1277_length_34483_cov_5.54891&Unknown&X13131	100.000	34	0	0	11150	11183	34	1	1.67e-08	63.9
NODE_754_length_32277_cov_13.5543	NODE_1251_length_29240_cov_6.84698&Unknown&X12399	100.000	34	0	0	11905	11938	34	1	1.67e-08	63.9
NODE_754_length_32277_cov_13.5543	NODE_1251_length_29240_cov_6.84698&Unknown&X12390	100.000	34	0	0	15001	15034	1	34	1.67e-08	63.9
NODE_754_length_32277_cov_13.5543	NODE_1251_length_29240_cov_6.84698&Unknown&X12386	100.000	34	0	0	28674	28707	34	1	1.67e-08	63.9
NODE_754_length_32277_cov_13.5543	NODE_904_length_31724_cov_5.24333&Unknown&L215333	100.000	34	0	0	12133	12166	34	1	1.67e-08	63.9
NODE_754_length_32277_cov_13.5543	NODE_904_length_31724_cov_5.24333&Unknown&L215298	100.000	34	0	0	21933	21966	1	34	1.67e-08	63.9
NODE_754_length_32277_cov_13.5543	NODE_7361_length_4761_cov_2.56779&Unknown&L197036	100.000	34	0	0	24439	24472	1	34	1.67e-08	63.9
NODE_754_length_32277_cov_13.5543	NODE_566_length_21174_cov_7.31962&Unknown&L171833	100.000	34	0	0	11414	11447	1	34	1.67e-08	63.9
NODE_754_length_32277_cov_13.5543	NODE_563_length_49100_cov_4.14835&Unknown&L171595	100.000	34	0	0	26963	26996	34	1	1.67e-08	63.9
NODE_754_length_32277_cov_13.5543	NODE_563_length_49100_cov_4.14835&Unknown&L171577	100.000	34	0	0	3465	3498	1	34	1.67e-08	63.9
NODE_754_length_32277_cov_13.5543	NODE_5109_length_6654_cov_5.33672&Unknown&L163640	100.000	34	0	0	5099	5132	1	34	1.67e-08	63.9
NODE_754_length_32277_cov_13.5543	NODE_427_length_49249_cov_6.28583&Unknown&L144176	100.000	34	0	0	26354	26387	1	34	1.67e-08	63.9
NODE_754_length_32277_cov_13.5543	NODE_2667_length_12286_cov_3.78268&Unknown&L97530	97.297	37	1	0	13659	13695	1	37	1.67e-08	63.9
NODE_754_length_32277_cov_13.5543	NODE_20_length_230962_cov_9.57972&Unknown&L69878	100.000	34	0	0	8995	9028	35	2	1.67e-08	63.9
NODE_754_length_32277_cov_13.5543	NODE_1497_length_18301_cov_5.01304&Unknown&L39683	100.000	34	0	0	21933	21966	35	2	1.67e-08	63.9
NODE_754_length_32277_cov_13.5543	NODE_1497_length_18301_cov_5.01304&Unknown&L39678	100.000	34	0	0	12133	12166	1	34	1.67e-08	63.9
NODE_754_length_32277_cov_13.5543	NODE_14_length_280197_cov_15.8706&Unknown&L34254	100.000	34	0	0	8881	8914	34	1	1.67e-08	63.9
NODE_754_length_32277_cov_13.5543	NODE_14_length_280197_cov_15.8706&Unknown&L34214	100.000	34	0	0	17085	17118	34	1	1.67e-08	63.9
NODE_754_length_32277_cov_13.5543	NODE_1659_length_16575_cov_9.59594&Unknown&K9629	100.000	34	0	0	23002	23035	34	1	1.67e-08	63.9
NODE_754_length_32277_cov_13.5543	NODE_106_length_111068_cov_4.99776&Unknown&H6080	100.000	34	0	0	17765	17798	34	1	1.67e-08	63.9
NODE_754_length_32277_cov_13.5543	NODE_106_length_111068_cov_4.99776&Unknown&H6079	100.000	34	0	0	6017	6050	35	2	1.67e-08	63.9
NODE_754_length_32277_cov_13.5543	NODE_3789_length_9088_cov_4.7756&Unknown&G5385	100.000	34	0	0	10418	10451	34	1	1.67e-08	63.9
NODE_754_length_32277_cov_13.5543	NODE_8709_length_4408_cov_3.8918&Unknown&F52343	100.000	34	0	0	4615	4648	1	34	1.67e-08	63.9
NODE_754_length_32277_cov_13.5543	NODE_8709_length_4408_cov_3.8918&Unknown&F52341	100.000	34	0	0	15001	15034	34	1	1.67e-08	63.9
NODE_754_length_32277_cov_13.5543	NODE_77_length_112369_cov_9.53863&Unknown&F49878	100.000	34	0	0	17765	17798	1	34	1.67e-08	63.9
NODE_754_length_32277_cov_13.5543	NODE_735_length_20368_cov_4.52892&Unknown&F48981	97.297	37	1	0	20509	20545	37	1	1.67e-08	63.9
NODE_754_length_32277_cov_13.5543	NODE_55_length_107854_cov_6.81671&Unknown&F41413	100.000	34	0	0	10668	10701	1	34	1.67e-08	63.9
NODE_754_length_32277_cov_13.5543	NODE_4602_length_7943_cov_4.24189&Unknown&F37590	100.000	34	0	0	16225	16258	34	1	1.67e-08	63.9
NODE_754_length_32277_cov_13.5543	NODE_3323_length_8861_cov_2.54997&Unknown&F28547	100.000	34	0	0	11827	11860	1	34	1.67e-08	63.9
NODE_754_length_32277_cov_13.5543	NODE_2330_length_13191_cov_4.31448&Unknown&F20017	100.000	34	0	0	8738	8771	1	34	1.67e-08	63.9
NODE_754_length_32277_cov_13.5543	NODE_20_length_202582_cov_5.22211&Unknown&F17191	100.000	34	0	0	24208	24241	34	1	1.67e-08	63.9
NODE_754_length_32277_cov_13.5543	NODE_191_length_71484_cov_8.04529&Unknown&F15710	100.000	34	0	0	15001	15034	1	34	1.67e-08	63.9
NODE_754_length_32277_cov_13.5543	NODE_191_length_71484_cov_8.04529&Unknown&F15708	100.000	34	0	0	4615	4648	34	1	1.67e-08	63.9
NODE_754_length_32277_cov_13.5543	NODE_191_length_71484_cov_8.04529&Unknown&F15704	100.000	34	0	0	15001	15034	1	34	1.67e-08	63.9
NODE_754_length_32277_cov_13.5543	NODE_191_length_71484_cov_8.04529&Unknown&F15702	100.000	34	0	0	28674	28707	34	1	1.67e-08	63.9
NODE_754_length_32277_cov_13.5543	NODE_1076_length_27551_cov_5.02655&Unknown&F2668	100.000	34	0	0	5259	5292	35	2	1.67e-08	63.9
NODE_754_length_32277_cov_13.5543	NODE_922_length_16900_cov_4.73844&Unknown&C130862	100.000	34	0	0	5243	5276	1	34	1.67e-08	63.9
NODE_754_length_32277_cov_13.5543	NODE_922_length_16900_cov_4.73844&Unknown&C130846	100.000	34	0	0	17914	17947	34	1	1.67e-08	63.9
NODE_754_length_32277_cov_13.5543	NODE_319_length_28825_cov_6.33785&Unknown&B80543	100.000	34	0	0	27479	27512	1	34	1.67e-08	63.9
NODE_754_length_32277_cov_13.5543	NODE_1003_length_23496_cov_8.46026&Unknown&B1940	100.000	34	0	0	10418	10451	34	1	1.67e-08	63.9
NODE_754_length_32277_cov_13.5543	NODE_931_length_23802_cov_3.18247&Unknown&Z177524	100.000	33	0	0	2121	2153	1	33	6.00e-08	62.1
NODE_754_length_32277_cov_13.5543	NODE_916_length_22457_cov_11.0000_ID_119446&Unknown&Z176202	100.000	33	0	0	22946	22978	33	1	6.00e-08	62.1
NODE_754_length_32277_cov_13.5543	NODE_688_length_28336_cov_9.0000_ID_114419&Unknown&Z152852	100.000	33	0	0	11422	11454	1	33	6.00e-08	62.1
NODE_754_length_32277_cov_13.5543	NODE_603_length_26416_cov_12.9430_ID_139714&Unknown&Z143520	97.222	36	1	0	11422	11457	37	2	6.00e-08	62.1
NODE_754_length_32277_cov_13.5543	NODE_55_length_139835_cov_13.9966_ID_65058&Unknown&Z135921	97.222	36	1	0	6500	6535	36	1	6.00e-08	62.1
NODE_754_length_32277_cov_13.5543	NODE_55_length_139835_cov_13.9966_ID_65058&Unknown&Z135914	100.000	33	0	0	7489	7521	33	1	6.00e-08	62.1
NODE_754_length_32277_cov_13.5543	NODE_5180_length_7212_cov_3.45354&Unknown&Z131397	100.000	33	0	0	23638	23670	33	1	6.00e-08	62.1
NODE_754_length_32277_cov_13.5543	NODE_4747_length_7603_cov_15.0000_ID_30020&Unknown&Z124515	100.000	33	0	0	29833	29865	1	33	6.00e-08	62.1
NODE_754_length_32277_cov_13.5543	NODE_44_length_158812_cov_16.9960_ID_41893&Unknown&Z119378	100.000	33	0	0	7489	7521	1	33	6.00e-08	62.1
NODE_754_length_32277_cov_13.5543	NODE_1600_length_14632_cov_7.0000_ID_146085&Unknown&Z39327	100.000	33	0	0	11422	11454	1	33	6.00e-08	62.1
NODE_754_length_32277_cov_13.5543	NODE_1367_length_9170_cov_7.0000_ID_25881&Unknown&Z26284	100.000	33	0	0	29833	29865	1	33	6.00e-08	62.1
NODE_754_length_32277_cov_13.5543	NODE_123_length_116630_cov_29.1614_ID_188523&Unknown&Z17800	97.222	36	1	0	6500	6535	1	36	6.00e-08	62.1
NODE_754_length_32277_cov_13.5543	NODE_26_length_174877_cov_8.83067&Unknown&Y18230	100.000	33	0	0	25818	25850	1	33	6.00e-08	62.1
NODE_754_length_32277_cov_13.5543	NODE_6741_length_7233_cov_4.46308&Unknown&X103741	100.000	33	0	0	11422	11454	1	33	6.00e-08	62.1
NODE_754_length_32277_cov_13.5543	NODE_60_length_204386_cov_6.79486&Unknown&X97598	97.222	36	1	0	3516	3551	3	38	6.00e-08	62.1
NODE_754_length_32277_cov_13.5543	NODE_60_length_204386_cov_6.79486&Unknown&X97597	100.000	33	0	0	26669	26701	33	1	6.00e-08	62.1
NODE_754_length_32277_cov_13.5543	NODE_60_length_204386_cov_6.79486&Unknown&X97589	97.222	36	1	0	27262	27297	36	1	6.00e-08	62.1
NODE_754_length_32277_cov_13.5543	NODE_3858_length_12940_cov_5.53589&Unknown&X74171	100.000	33	0	0	7489	7521	1	33	6.00e-08	62.1
NODE_754_length_32277_cov_13.5543	NODE_3130_length_9365_cov_3.09388&Unknown&X63855	100.000	33	0	0	29584	29616	1	33	6.00e-08	62.1
NODE_754_length_32277_cov_13.5543	NODE_3072_length_13423_cov_2.64482&Unknown&X62695	100.000	33	0	0	29833	29865	33	1	6.00e-08	62.1
NODE_754_length_32277_cov_13.5543	NODE_199_length_97502_cov_3.81026&Unknown&X38734	97.222	36	1	0	11422	11457	37	2	6.00e-08	62.1
NODE_754_length_32277_cov_13.5543	NODE_1983_length_21978_cov_3.84455&Unknown&X38441	100.000	33	0	0	29833	29865	1	33	6.00e-08	62.1
NODE_754_length_32277_cov_13.5543	NODE_1446_length_23544_cov_3.25714&Unknown&X19585	100.000	33	0	0	11839	11871	33	1	6.00e-08	62.1
NODE_754_length_32277_cov_13.5543	NODE_1277_length_34483_cov_5.54891&Unknown&X13135	100.000	33	0	0	7489	7521	1	33	6.00e-08	62.1
NODE_754_length_32277_cov_13.5543	NODE_1277_length_34483_cov_5.54891&Unknown&X13128	97.222	36	1	0	6500	6535	1	36	6.00e-08	62.1
NODE_754_length_32277_cov_13.5543	NODE_1251_length_29240_cov_6.84698&Unknown&X12387	100.000	33	0	0	8921	8953	33	1	6.00e-08	62.1
NODE_754_length_32277_cov_13.5543	NODE_1251_length_29240_cov_6.84698&Unknown&X12384	100.000	33	0	0	29377	29409	34	2	6.00e-08	62.1
NODE_754_length_32277_cov_13.5543	NODE_10010_length_4180_cov_3.0497&Unknown&X1436	100.000	33	0	0	11422	11454	1	33	6.00e-08	62.1
NODE_754_length_32277_cov_13.5543	NODE_52_length_50891_cov_9.28155&Unknown&V45400	97.222	36	1	0	8275	8310	36	1	6.00e-08	62.1
NODE_754_length_32277_cov_13.5543	NODE_3670_length_8063_cov_4.27897&Unknown&V35100	100.000	33	0	0	26315	26347	33	1	6.00e-08	62.1
NODE_754_length_32277_cov_13.5543	NODE_2738_length_11869_cov_3.86677&Unknown&V28415	97.222	36	1	0	14951	14986	36	1	6.00e-08	62.1
NODE_754_length_32277_cov_13.5543	NODE_927_length_11916_cov_4.98718&Unknown&S29008	97.222	36	1	0	27531	27566	1	36	6.00e-08	62.1
NODE_754_length_32277_cov_13.5543	NODE_52_length_72542_cov_10.0048&Unknown&S21326	100.000	33	0	0	29833	29865	1	33	6.00e-08	62.1
NODE_754_length_32277_cov_13.5543	NODE_52_length_72542_cov_10.0048&Unknown&S21319	100.000	33	0	0	11422	11454	1	33	6.00e-08	62.1
NODE_754_length_32277_cov_13.5543	NODE_3482_length_3682_cov_8.29915&Unknown&S16573	100.000	33	0	0	11422	11454	1	33	6.00e-08	62.1
NODE_754_length_32277_cov_13.5543	NODE_236_length_35226_cov_6.65932&Unknown&S11791	100.000	33	0	0	29833	29865	1	33	6.00e-08	62.1
NODE_754_length_32277_cov_13.5543	NODE_150_length_23988_cov_6.9924&Unknown&S6059	100.000	33	0	0	29833	29865	1	33	6.00e-08	62.1
NODE_754_length_32277_cov_13.5543	NODE_150_length_23988_cov_6.9924&Unknown&S6050	100.000	33	0	0	11422	11454	1	33	6.00e-08	62.1
NODE_754_length_32277_cov_13.5543	NODE_981_length_24252_cov_4.59288&Unknown&R25238	100.000	33	0	0	29833	29865	33	1	6.00e-08	62.1
NODE_754_length_32277_cov_13.5543	NODE_981_length_24252_cov_4.59288&Unknown&R25221	97.222	36	1	0	11422	11457	37	2	6.00e-08	62.1
NODE_754_length_32277_cov_13.5543	NODE_4736_length_11689_cov_3.95101&Unknown&R16975	100.000	33	0	0	29833	29865	1	33	6.00e-08	62.1
NODE_754_length_32277_cov_13.5543	NODE_270_length_93119_cov_5.34824&Unknown&R10217	100.000	33	0	0	29833	29865	33	1	6.00e-08	62.1
NODE_754_length_32277_cov_13.5543	NODE_270_length_93119_cov_5.34824&Unknown&R10207	97.222	36	1	0	11422	11457	37	2	6.00e-08	62.1
NODE_754_length_32277_cov_13.5543	NODE_2472_length_16896_cov_4.29244&Unknown&R8984	100.000	33	0	0	29833	29865	1	33	6.00e-08	62.1
NODE_754_length_32277_cov_13.5543	NODE_2472_length_16896_cov_4.29244&Unknown&R8977	100.000	33	0	0	11422	11454	1	33	6.00e-08	62.1
NODE_754_length_32277_cov_13.5543	NODE_904_length_31724_cov_5.24333&Unknown&L215330	100.000	33	0	0	9320	9352	1	33	6.00e-08	62.1
NODE_754_length_32277_cov_13.5543	NODE_624_length_16904_cov_4.57903&Unknown&L182027	100.000	33	0	0	29833	29865	1	33	6.00e-08	62.1
NODE_754_length_32277_cov_13.5543	NODE_624_length_16904_cov_4.57903&Unknown&L182023	100.000	33	0	0	11422	11454	1	33	6.00e-08	62.1
NODE_754_length_32277_cov_13.5543	NODE_593_length_19571_cov_3.3472&Unknown&L175938	100.000	33	0	0	24764	24796	1	33	6.00e-08	62.1
NODE_754_length_32277_cov_13.5543	NODE_427_length_49249_cov_6.28583&Unknown&L144165	97.222	36	1	0	20485	20520	36	1	6.00e-08	62.1
NODE_754_length_32277_cov_13.5543	NODE_353_length_54725_cov_5.32404&Unknown&L126205	100.000	33	0	0	29833	29865	1	33	6.00e-08	62.1
NODE_754_length_32277_cov_13.5543	NODE_353_length_54725_cov_5.32404&Unknown&L126196	100.000	33	0	0	11422	11454	1	33	6.00e-08	62.1
NODE_754_length_32277_cov_13.5543	NODE_1497_length_18301_cov_5.01304&Unknown&L39689	100.000	33	0	0	9320	9352	33	1	6.00e-08	62.1
NODE_754_length_32277_cov_13.5543	NODE_14_length_280197_cov_15.8706&Unknown&L34261	97.222	36	1	0	25288	25323	36	1	6.00e-08	62.1
NODE_754_length_32277_cov_13.5543	NODE_98_length_37188_cov_5.04271&Unknown&K39567	97.222	36	1	0	11422	11457	37	2	6.00e-08	62.1
NODE_754_length_32277_cov_13.5543	NODE_7818_length_4396_cov_4.46902&Unknown&K36123	97.222	36	1	0	11422	11457	37	2	6.00e-08	62.1
NODE_754_length_32277_cov_13.5543	NODE_370_length_29254_cov_4.96856&Unknown&K23088	100.000	33	0	0	29833	29865	1	33	6.00e-08	62.1
NODE_754_length_32277_cov_13.5543	NODE_370_length_29254_cov_4.96856&Unknown&K23079	100.000	33	0	0	11422	11454	1	33	6.00e-08	62.1
NODE_754_length_32277_cov_13.5543	NODE_2809_length_5134_cov_3.08191&Unknown&K18550	100.000	33	0	0	29833	29865	1	33	6.00e-08	62.1
NODE_754_length_32277_cov_13.5543	NODE_2466_length_11969_cov_5.76968&Unknown&K16116	100.000	33	0	0	27319	27351	33	1	6.00e-08	62.1
NODE_754_length_32277_cov_13.5543	NODE_2466_length_11969_cov_5.76968&Unknown&K16115	97.222	36	1	0	16694	16729	36	1	6.00e-08	62.1
NODE_754_length_32277_cov_13.5543	NODE_2466_length_11969_cov_5.76968&Unknown&K16113	100.000	33	0	0	26476	26508	1	33	6.00e-08	62.1
NODE_754_length_32277_cov_13.5543	NODE_1888_length_13236_cov_3.94978&Unknown&K11541	100.000	33	0	0	29833	29865	33	1	6.00e-08	62.1
NODE_754_length_32277_cov_13.5543	NODE_114_length_62218_cov_5.39125&Unknown&K2823	97.222	36	1	0	11422	11457	37	2	6.00e-08	62.1
NODE_754_length_32277_cov_13.5543	NODE_114_length_62218_cov_5.39125&Unknown&K2814	100.000	33	0	0	29833	29865	33	1	6.00e-08	62.1
NODE_754_length_32277_cov_13.5543	NODE_2501_length_13557_cov_29.7232&Unknown&H60011	100.000	33	0	0	22946	22978	1	33	6.00e-08	62.1
NODE_754_length_32277_cov_13.5543	NODE_1745_length_12533_cov_21.4182&Unknown&H36597	100.000	33	0	0	27319	27351	33	1	6.00e-08	62.1
NODE_754_length_32277_cov_13.5543	NODE_1745_length_12533_cov_21.4182&Unknown&H36596	97.222	36	1	0	16694	16729	36	1	6.00e-08	62.1
NODE_754_length_32277_cov_13.5543	NODE_1745_length_12533_cov_21.4182&Unknown&H36594	100.000	33	0	0	26476	26508	1	33	6.00e-08	62.1
NODE_754_length_32277_cov_13.5543	NODE_168_length_72123_cov_16.8398&Unknown&H34268	97.222	36	1	0	11422	11457	37	2	6.00e-08	62.1
NODE_754_length_32277_cov_13.5543	NODE_168_length_72123_cov_16.8398&Unknown&H34259	100.000	33	0	0	29833	29865	33	1	6.00e-08	62.1
NODE_754_length_32277_cov_13.5543	NODE_4602_length_7943_cov_4.24189&Unknown&F37592	100.000	33	0	0	5260	5292	34	2	6.00e-08	62.1
NODE_754_length_32277_cov_13.5543	NODE_4182_length_8339_cov_2.66526&Unknown&F34669	100.000	33	0	0	32107	32139	1	33	6.00e-08	62.1
NODE_754_length_32277_cov_13.5543	NODE_4182_length_8339_cov_2.66526&Unknown&F34660	100.000	33	0	0	11975	12007	33	1	6.00e-08	62.1
NODE_754_length_32277_cov_13.5543	NODE_4182_length_8339_cov_2.66526&Unknown&F34656	100.000	33	0	0	24208	24240	1	33	6.00e-08	62.1
NODE_754_length_32277_cov_13.5543	NODE_191_length_71484_cov_8.04529&Unknown&F15700	100.000	33	0	0	29377	29409	34	2	6.00e-08	62.1
NODE_754_length_32277_cov_13.5543	NODE_170_length_92208_cov_5.20717&Unknown&F12775	100.000	33	0	0	6935	6967	1	33	6.00e-08	62.1
NODE_754_length_32277_cov_13.5543	NODE_1076_length_27551_cov_5.02655&Unknown&F2660	100.000	33	0	0	13472	13504	1	33	6.00e-08	62.1
NODE_754_length_32277_cov_13.5543	NODE_922_length_16900_cov_4.73844&Unknown&C130860	100.000	33	0	0	5198	5230	3	35	6.00e-08	62.1
NODE_754_length_32277_cov_13.5543	NODE_139_length_121993_cov_16.7866&Unknown&C20906	100.000	33	0	0	24764	24796	1	33	6.00e-08	62.1
NODE_754_length_32277_cov_13.5543	NODE_872_length_29251_cov_7.47092&Unknown&B151241	97.222	36	1	0	11422	11457	37	2	6.00e-08	62.1
NODE_754_length_32277_cov_13.5543	NODE_872_length_29251_cov_7.47092&Unknown&B151226	100.000	33	0	0	1913	1945	33	1	6.00e-08	62.1
NODE_754_length_32277_cov_13.5543	NODE_548_length_33526_cov_8.15171&Unknown&B117507	100.000	33	0	0	11422	11454	1	33	6.00e-08	62.1
NODE_754_length_32277_cov_13.5543	NODE_5339_length_5880_cov_4.37253&Unknown&B115530	100.000	33	0	0	11422	11454	1	33	6.00e-08	62.1
NODE_754_length_32277_cov_13.5543	NODE_2320_length_11795_cov_4.27419&Unknown&B59233	100.000	33	0	0	9233	9265	1	33	6.00e-08	62.1
NODE_754_length_32277_cov_13.5543	NODE_2204_length_15260_cov_3.07083&Unknown&B55745	97.222	36	1	0	11422	11457	37	2	6.00e-08	62.1
NODE_754_length_32277_cov_13.5543	NODE_1844_length_12353_cov_4.01464&Unknown&B42863	100.000	33	0	0	11422	11454	1	33	6.00e-08	62.1
NODE_754_length_32277_cov_13.5543	NODE_1844_length_12353_cov_4.01464&Unknown&B42849	100.000	33	0	0	29833	29865	1	33	6.00e-08	62.1
NODE_754_length_32277_cov_13.5543	NODE_1586_length_16115_cov_6.30635&Unknown&B32658	100.000	33	0	0	22946	22978	1	33	6.00e-08	62.1
NODE_754_length_32277_cov_13.5543	NODE_1200_length_16423_cov_6.68964&Unknown&B13922	100.000	33	0	0	29833	29865	1	33	6.00e-08	62.1
NODE_754_length_32277_cov_13.5543	NODE_1200_length_16423_cov_6.68964&Unknown&B13913	100.000	33	0	0	11422	11454	1	33	6.00e-08	62.1
NODE_754_length_32277_cov_13.5543	NODE_114_length_80411_cov_11.2511&Unknown&B9836	100.000	33	0	0	11422	11454	1	33	6.00e-08	62.1
NODE_754_length_32277_cov_13.5543	NODE_4747_length_7603_cov_15.0000_ID_30020&Unknown&Z124526	97.143	35	1	0	27019	27053	35	1	2.16e-07	60.2
NODE_754_length_32277_cov_13.5543	NODE_44_length_158812_cov_16.9960_ID_41893&Unknown&Z119399	97.143	35	1	0	12133	12167	35	1	2.16e-07	60.2
NODE_754_length_32277_cov_13.5543	NODE_428_length_29934_cov_12.0000_ID_132853&Unknown&Z117138	100.000	32	0	0	22947	22978	1	32	2.16e-07	60.2
NODE_754_length_32277_cov_13.5543	NODE_2036_length_26232_cov_15.0402_ID_184498&Unknown&Z58703	97.143	35	1	0	23335	23369	35	1	2.16e-07	60.2
NODE_754_length_32277_cov_13.5543	NODE_2036_length_26232_cov_15.0402_ID_184498&Unknown&Z58701	97.143	35	1	0	29888	29922	35	1	2.16e-07	60.2
NODE_754_length_32277_cov_13.5543	NODE_1752_length_11120_cov_16.9476_ID_108636&Unknown&Z45829	97.143	35	1	0	27019	27053	35	1	2.16e-07	60.2
NODE_754_length_32277_cov_13.5543	NODE_1138_length_17650_cov_39.9832_ID_40768&Unknown&Z12008	97.143	35	1	0	31323	31357	1	35	2.16e-07	60.2
NODE_754_length_32277_cov_13.5543	NODE_26_length_174877_cov_8.83067&Unknown&Y18221	97.143	35	1	0	26962	26996	1	35	2.16e-07	60.2
NODE_754_length_32277_cov_13.5543	NODE_199_length_97502_cov_3.81026&Unknown&X38721	97.143	35	1	0	27019	27053	1	35	2.16e-07	60.2
NODE_754_length_32277_cov_13.5543	NODE_1983_length_21978_cov_3.84455&Unknown&X38431	97.143	35	1	0	27019	27053	35	1	2.16e-07	60.2
NODE_754_length_32277_cov_13.5543	NODE_844_length_8504_cov_5.90662&Unknown&S27835	97.143	35	1	0	27019	27053	1	35	2.16e-07	60.2
NODE_754_length_32277_cov_13.5543	NODE_724_length_11992_cov_5.05529&Unknown&S25604	100.000	32	0	0	17916	17947	1	32	2.16e-07	60.2
NODE_754_length_32277_cov_13.5543	NODE_52_length_72542_cov_10.0048&Unknown&S21335	97.143	35	1	0	27019	27053	35	1	2.16e-07	60.2
NODE_754_length_32277_cov_13.5543	NODE_236_length_35226_cov_6.65932&Unknown&S11786	97.143	35	1	0	27019	27053	35	1	2.16e-07	60.2
NODE_754_length_32277_cov_13.5543	NODE_150_length_23988_cov_6.9924&Unknown&S6070	97.143	35	1	0	27019	27053	35	1	2.16e-07	60.2
NODE_754_length_32277_cov_13.5543	NODE_989_length_26256_cov_6.57047&Unknown&R25313	97.143	35	1	0	27019	27053	1	35	2.16e-07	60.2
NODE_754_length_32277_cov_13.5543	NODE_981_length_24252_cov_4.59288&Unknown&R25227	97.143	35	1	0	27019	27053	1	35	2.16e-07	60.2
NODE_754_length_32277_cov_13.5543	NODE_4736_length_11689_cov_3.95101&Unknown&R16986	97.143	35	1	0	27019	27053	35	1	2.16e-07	60.2
NODE_754_length_32277_cov_13.5543	NODE_270_length_93119_cov_5.34824&Unknown&R10199	97.143	35	1	0	27019	27053	1	35	2.16e-07	60.2
NODE_754_length_32277_cov_13.5543	NODE_2472_length_16896_cov_4.29244&Unknown&R8995	97.143	35	1	0	27019	27053	35	1	2.16e-07	60.2
NODE_754_length_32277_cov_13.5543	NODE_1519_length_31783_cov_4.32016&Unknown&R4727	97.143	35	1	0	20265	20299	35	1	2.16e-07	60.2
NODE_754_length_32277_cov_13.5543	NODE_2860_length_15279_cov_3.27785&Unknown&N28035	97.143	35	1	0	27263	27297	35	1	2.16e-07	60.2
NODE_754_length_32277_cov_13.5543	NODE_904_length_31724_cov_5.24333&Unknown&L215338	97.143	35	1	0	14876	14910	35	1	2.16e-07	60.2
NODE_754_length_32277_cov_13.5543	NODE_624_length_16904_cov_4.57903&Unknown&L182017	97.143	35	1	0	27019	27053	35	1	2.16e-07	60.2
NODE_754_length_32277_cov_13.5543	NODE_566_length_21174_cov_7.31962&Unknown&L171837	97.143	35	1	0	13193	13227	1	35	2.16e-07	60.2
NODE_754_length_32277_cov_13.5543	NODE_566_length_21174_cov_7.31962&Unknown&L171798	97.143	35	1	0	14771	14805	1	35	2.16e-07	60.2
NODE_754_length_32277_cov_13.5543	NODE_563_length_49100_cov_4.14835&Unknown&L171606	100.000	32	0	0	13527	13558	34	3	2.16e-07	60.2
NODE_754_length_32277_cov_13.5543	NODE_5109_length_6654_cov_5.33672&Unknown&L163639	97.143	35	1	0	8080	8114	35	1	2.16e-07	60.2
NODE_754_length_32277_cov_13.5543	NODE_353_length_54725_cov_5.32404&Unknown&L126216	97.143	35	1	0	27019	27053	35	1	2.16e-07	60.2
NODE_754_length_32277_cov_13.5543	NODE_1497_length_18301_cov_5.01304&Unknown&L39673	100.000	32	0	0	14876	14907	1	32	2.16e-07	60.2
NODE_754_length_32277_cov_13.5543	NODE_98_length_37188_cov_5.04271&Unknown&K39558	97.143	35	1	0	27019	27053	1	35	2.16e-07	60.2
NODE_754_length_32277_cov_13.5543	NODE_6183_length_4403_cov_3.08947&Unknown&K32237	97.143	35	1	0	27019	27053	35	1	2.16e-07	60.2
NODE_754_length_32277_cov_13.5543	NODE_370_length_29254_cov_4.96856&Unknown&K23099	97.143	35	1	0	27019	27053	35	1	2.16e-07	60.2
NODE_754_length_32277_cov_13.5543	NODE_2752_length_4422_cov_3.38539&Unknown&K18019	97.143	35	1	0	27019	27053	1	35	2.16e-07	60.2
NODE_754_length_32277_cov_13.5543	NODE_1888_length_13236_cov_3.94978&Unknown&K11537	97.143	35	1	0	27019	27053	1	35	2.16e-07	60.2
NODE_754_length_32277_cov_13.5543	NODE_155_length_45548_cov_6.87893&Unknown&K8373	100.000	32	0	0	20179	20210	2	33	2.16e-07	60.2
NODE_754_length_32277_cov_13.5543	NODE_155_length_45548_cov_6.87893&Unknown&K8358	97.143	35	1	0	6017	6051	1	35	2.16e-07	60.2
NODE_754_length_32277_cov_13.5543	NODE_114_length_62218_cov_5.39125&Unknown&K2803	97.143	35	1	0	27019	27053	1	35	2.16e-07	60.2
NODE_754_length_32277_cov_13.5543	NODE_168_length_72123_cov_16.8398&Unknown&H34248	97.143	35	1	0	27019	27053	1	35	2.16e-07	60.2
NODE_754_length_32277_cov_13.5543	NODE_106_length_111068_cov_4.99776&Unknown&H6082	97.143	35	1	0	6933	6967	35	1	2.16e-07	60.2
NODE_754_length_32277_cov_13.5543	NODE_79_length_120812_cov_8.88317&Unknown&F50365	100.000	32	0	0	5198	5229	3	34	2.16e-07	60.2
NODE_754_length_32277_cov_13.5543	NODE_4182_length_8339_cov_2.66526&Unknown&F34667	97.143	35	1	0	27263	27297	35	1	2.16e-07	60.2
NODE_754_length_32277_cov_13.5543	NODE_2330_length_13191_cov_4.31448&Unknown&F20015	100.000	32	0	0	31458	31489	3	34	2.16e-07	60.2
NODE_754_length_32277_cov_13.5543	NODE_20_length_202582_cov_5.22211&Unknown&F17185	97.143	35	1	0	25289	25323	1	35	2.16e-07	60.2
NODE_754_length_32277_cov_13.5543	NODE_1354_length_19961_cov_4.57907&Unknown&F8149	97.143	35	1	0	13439	13473	1	35	2.16e-07	60.2
NODE_754_length_32277_cov_13.5543	NODE_1076_length_27551_cov_5.02655&Unknown&F2649	97.143	35	1	0	15737	15771	36	2	2.16e-07	60.2
NODE_754_length_32277_cov_13.5543	NODE_1076_length_27551_cov_5.02655&Unknown&F2644	97.143	35	1	0	26769	26803	37	3	2.16e-07	60.2
NODE_754_length_32277_cov_13.5543	NODE_872_length_29251_cov_7.47092&Unknown&B151223	97.143	35	1	0	27019	27053	1	35	2.16e-07	60.2
NODE_754_length_32277_cov_13.5543	NODE_4244_length_7116_cov_2.55969&Unknown&B99663	97.143	35	1	0	27019	27053	1	35	2.16e-07	60.2
NODE_754_length_32277_cov_13.5543	NODE_3852_length_7704_cov_2.77618&Unknown&B92172	97.143	35	1	0	27019	27053	1	35	2.16e-07	60.2
NODE_754_length_32277_cov_13.5543	NODE_2204_length_15260_cov_3.07083&Unknown&B55733	97.143	35	1	0	27019	27053	1	35	2.16e-07	60.2
NODE_754_length_32277_cov_13.5543	NODE_1844_length_12353_cov_4.01464&Unknown&B42860	97.143	35	1	0	27019	27053	35	1	2.16e-07	60.2
NODE_754_length_32277_cov_13.5543	NODE_1641_length_12166_cov_2.76947&Unknown&B35133	97.143	35	1	0	27019	27053	35	1	2.16e-07	60.2
NODE_754_length_32277_cov_13.5543	NODE_1363_length_17728_cov_3.42319&Unknown&B22818	97.143	35	1	0	6017	6051	35	1	2.16e-07	60.2
NODE_754_length_32277_cov_13.5543	NODE_1200_length_16423_cov_6.68964&Unknown&B13933	97.143	35	1	0	27019	27053	35	1	2.16e-07	60.2
NODE_754_length_32277_cov_13.5543	NODE_968_length_29886_cov_13.0000_ID_140528&Unknown&Z179919	100.000	31	0	0	10832	10862	31	1	7.77e-07	58.4
NODE_754_length_32277_cov_13.5543	NODE_968_length_29886_cov_13.0000_ID_140528&Unknown&Z179899	97.059	34	1	0	30541	30574	1	34	7.77e-07	58.4
NODE_754_length_32277_cov_13.5543	NODE_931_length_23802_cov_3.18247&Unknown&Z177513	97.059	34	1	0	22946	22979	34	1	7.77e-07	58.4
NODE_754_length_32277_cov_13.5543	NODE_65_length_121575_cov_9.9985_ID_31950&Unknown&Z148551	94.595	37	2	0	30541	30577	37	1	7.77e-07	58.4
NODE_754_length_32277_cov_13.5543	NODE_65_length_121575_cov_9.9985_ID_31950&Unknown&Z148533	97.059	34	1	0	10829	10862	3	36	7.77e-07	58.4
NODE_754_length_32277_cov_13.5543	NODE_44_length_158812_cov_16.9960_ID_41893&Unknown&Z119394	100.000	31	0	0	8527	8557	31	1	7.77e-07	58.4
NODE_754_length_32277_cov_13.5543	NODE_1851_length_13999_cov_39.4522_ID_19797&Unknown&Z50211	100.000	31	0	0	10832	10862	31	1	7.77e-07	58.4
NODE_754_length_32277_cov_13.5543	NODE_1851_length_13999_cov_39.4522_ID_19797&Unknown&Z50191	97.059	34	1	0	30541	30574	1	34	7.77e-07	58.4
NODE_754_length_32277_cov_13.5543	NODE_8426_length_4347_cov_2.83341&Unknown&X114557	97.059	34	1	0	10623	10656	35	2	7.77e-07	58.4
NODE_754_length_32277_cov_13.5543	NODE_60_length_204386_cov_6.79486&Unknown&X97596	97.059	34	1	0	14673	14706	1	34	7.77e-07	58.4
NODE_754_length_32277_cov_13.5543	NODE_307_length_83984_cov_4.60938&Unknown&X62584	97.059	34	1	0	32151	32184	1	34	7.77e-07	58.4
NODE_754_length_32277_cov_13.5543	NODE_3031_length_18543_cov_3.80485&Unknown&X62015	97.059	34	1	0	7727	7760	1	34	7.77e-07	58.4
NODE_754_length_32277_cov_13.5543	NODE_1556_length_15285_cov_2.78871&Unknown&X23940	100.000	31	0	0	24442	24472	31	1	7.77e-07	58.4
NODE_754_length_32277_cov_13.5543	NODE_2121_length_6455_cov_5.91344&Unknown&S10551	97.059	34	1	0	4146	4179	1	34	7.77e-07	58.4
NODE_754_length_32277_cov_13.5543	NODE_904_length_31724_cov_5.24333&Unknown&L215334	100.000	31	0	0	31320	31350	1	31	7.77e-07	58.4
NODE_754_length_32277_cov_13.5543	NODE_566_length_21174_cov_7.31962&Unknown&L171821	97.059	34	1	0	13878	13911	35	2	7.77e-07	58.4
NODE_754_length_32277_cov_13.5543	NODE_278_length_46996_cov_12.6023&Unknown&L101542	97.059	34	1	0	25265	25298	1	34	7.77e-07	58.4
NODE_754_length_32277_cov_13.5543	NODE_2667_length_12286_cov_3.78268&Unknown&L97540	100.000	31	0	0	27037	27067	1	31	7.77e-07	58.4
NODE_754_length_32277_cov_13.5543	NODE_2667_length_12286_cov_3.78268&Unknown&L97537	100.000	31	0	0	1991	2021	1	31	7.77e-07	58.4
NODE_754_length_32277_cov_13.5543	NODE_1497_length_18301_cov_5.01304&Unknown&L39677	100.000	31	0	0	31320	31350	34	4	7.77e-07	58.4
NODE_754_length_32277_cov_13.5543	NODE_14_length_280197_cov_15.8706&Unknown&L34244	100.000	31	0	0	23558	23588	1	31	7.77e-07	58.4
NODE_754_length_32277_cov_13.5543	NODE_14_length_280197_cov_15.8706&Unknown&L34240	100.000	31	0	0	22394	22424	4	34	7.77e-07	58.4
NODE_754_length_32277_cov_13.5543	NODE_14_length_280197_cov_15.8706&Unknown&L34203	97.059	34	1	0	24397	24430	34	1	7.77e-07	58.4
NODE_754_length_32277_cov_13.5543	NODE_571_length_19810_cov_4.66252&Unknown&K30977	100.000	31	0	0	24442	24472	31	1	7.77e-07	58.4
NODE_754_length_32277_cov_13.5543	NODE_571_length_19810_cov_4.66252&Unknown&K30976	100.000	31	0	0	24442	24472	31	1	7.77e-07	58.4
NODE_754_length_32277_cov_13.5543	NODE_155_length_45548_cov_6.87893&Unknown&K8369	100.000	31	0	0	13475	13505	31	1	7.77e-07	58.4
NODE_754_length_32277_cov_13.5543	NODE_3323_length_8861_cov_2.54997&Unknown&F28544	97.059	34	1	0	6934	6967	34	1	7.77e-07	58.4
NODE_754_length_32277_cov_13.5543	NODE_2341_length_13172_cov_5.00374&Unknown&F20058	97.059	34	1	0	23655	23688	1	34	7.77e-07	58.4
NODE_754_length_32277_cov_13.5543	NODE_2341_length_13172_cov_5.00374&Unknown&F20054	97.059	34	1	0	23655	23688	1	34	7.77e-07	58.4
NODE_754_length_32277_cov_13.5543	NODE_2305_length_13617_cov_2.99277&Unknown&F19916	97.059	34	1	0	27952	27985	34	1	7.77e-07	58.4
NODE_754_length_32277_cov_13.5543	NODE_1076_length_27551_cov_5.02655&Unknown&F2671	97.059	34	1	0	8329	8362	1	34	7.77e-07	58.4
NODE_754_length_32277_cov_13.5543	NODE_1076_length_27551_cov_5.02655&Unknown&F2650	97.059	34	1	0	5243	5276	1	34	7.77e-07	58.4
NODE_754_length_32277_cov_13.5543	NODE_1076_length_27551_cov_5.02655&Unknown&F2645	97.059	34	1	0	7655	7688	34	1	7.77e-07	58.4
NODE_754_length_32277_cov_13.5543	NODE_1363_length_17728_cov_3.42319&Unknown&B22829	97.059	34	1	0	13472	13505	1	34	7.77e-07	58.4
NODE_754_length_32277_cov_13.5543	NODE_3260_length_10914_cov_3.88019&Unknown&Z97284	96.970	33	1	0	8921	8953	33	1	2.79e-06	56.5
NODE_754_length_32277_cov_13.5543	NODE_2036_length_26232_cov_15.0402_ID_184498&Unknown&Z58695	96.970	33	1	0	4588	4620	33	1	2.79e-06	56.5
NODE_754_length_32277_cov_13.5543	NODE_1854_length_19833_cov_41.4081_ID_99258&Unknown&Z50285	96.970	33	1	0	12133	12165	1	33	2.79e-06	56.5
NODE_754_length_32277_cov_13.5543	NODE_1138_length_17650_cov_39.9832_ID_40768&Unknown&Z12004	100.000	30	0	0	22412	22441	30	1	2.79e-06	56.5
NODE_754_length_32277_cov_13.5543	NODE_109_length_117428_cov_19.5791_ID_151932&Unknown&Z8231	96.970	33	1	0	31359	31391	33	1	2.79e-06	56.5
NODE_754_length_32277_cov_13.5543	NODE_26_length_174877_cov_8.83067&Unknown&Y18238	96.970	33	1	0	13394	13426	33	1	2.79e-06	56.5
NODE_754_length_32277_cov_13.5543	NODE_9035_length_3869_cov_3.13162&Unknown&X119026	96.970	33	1	0	11152	11184	33	1	2.79e-06	56.5
NODE_754_length_32277_cov_13.5543	NODE_166_length_102638_cov_5.3263&Unknown&X27714	96.970	33	1	0	18151	18183	33	1	2.79e-06	56.5
NODE_754_length_32277_cov_13.5543	NODE_1251_length_29240_cov_6.84698&Unknown&X12395	96.970	33	1	0	7930	7962	1	33	2.79e-06	56.5
NODE_754_length_32277_cov_13.5543	NODE_1251_length_29240_cov_6.84698&Unknown&X12394	96.970	33	1	0	8739	8771	33	1	2.79e-06	56.5
NODE_754_length_32277_cov_13.5543	NODE_2738_length_11869_cov_3.86677&Unknown&V28413	94.444	36	2	0	11610	11645	36	1	2.79e-06	56.5
NODE_754_length_32277_cov_13.5543	NODE_2317_length_13574_cov_3.85961&Unknown&V23290	100.000	30	0	0	14025	14054	32	3	2.79e-06	56.5
NODE_754_length_32277_cov_13.5543	NODE_311_length_65681_cov_12.0306&Unknown&L114038	96.970	33	1	0	26770	26802	1	33	2.79e-06	56.5
NODE_754_length_32277_cov_13.5543	NODE_155_length_45548_cov_6.87893&Unknown&K8361	100.000	30	0	0	13475	13504	30	1	2.79e-06	56.5
NODE_754_length_32277_cov_13.5543	NODE_106_length_111068_cov_4.99776&Unknown&H6084	96.970	33	1	0	6935	6967	33	1	2.79e-06	56.5
NODE_754_length_32277_cov_13.5543	NODE_4602_length_7943_cov_4.24189&Unknown&F37585	96.970	33	1	0	13450	13482	33	1	2.79e-06	56.5
NODE_754_length_32277_cov_13.5543	NODE_3323_length_8861_cov_2.54997&Unknown&F28551	96.970	33	1	0	11737	11769	33	1	2.79e-06	56.5
NODE_754_length_32277_cov_13.5543	NODE_3323_length_8861_cov_2.54997&Unknown&F28548	97.059	34	0	1	15196	15229	33	1	2.79e-06	56.5
NODE_754_length_32277_cov_13.5543	NODE_2670_length_12051_cov_3.66639&Unknown&F22977	96.970	33	1	0	13450	13482	1	33	2.79e-06	56.5
NODE_754_length_32277_cov_13.5543	NODE_20_length_202582_cov_5.22211&Unknown&F17182	100.000	30	0	0	26963	26992	1	30	2.79e-06	56.5
NODE_754_length_32277_cov_13.5543	NODE_1076_length_27551_cov_5.02655&Unknown&F2659	96.970	33	1	0	8250	8282	33	1	2.79e-06	56.5
NODE_754_length_32277_cov_13.5543	NODE_922_length_16900_cov_4.73844&Unknown&C130857	100.000	30	0	0	14950	14979	1	30	2.79e-06	56.5
NODE_754_length_32277_cov_13.5543	NODE_5180_length_7212_cov_3.45354&Unknown&Z131405	100.000	29	0	0	18205	18233	33	5	1.00e-05	54.7
NODE_754_length_32277_cov_13.5543	NODE_1854_length_19833_cov_41.4081_ID_99258&Unknown&Z50297	100.000	29	0	0	15935	15963	32	4	1.00e-05	54.7
NODE_754_length_32277_cov_13.5543	NODE_1854_length_19833_cov_41.4081_ID_99258&Unknown&Z50286	100.000	29	0	0	15935	15963	32	4	1.00e-05	54.7
NODE_754_length_32277_cov_13.5543	NODE_60_length_204386_cov_6.79486&Unknown&X97603	100.000	29	0	0	5150	5178	29	1	1.00e-05	54.7
NODE_754_length_32277_cov_13.5543	NODE_1673_length_20427_cov_2.67377&Unknown&X28394	94.286	35	2	0	6933	6967	35	1	1.00e-05	54.7
NODE_754_length_32277_cov_13.5543	NODE_1251_length_29240_cov_6.84698&Unknown&X12379	96.875	32	1	0	13073	13104	32	1	1.00e-05	54.7
NODE_754_length_32277_cov_13.5543	NODE_191_length_71484_cov_8.04529&Unknown&F15695	96.875	32	1	0	13073	13104	32	1	1.00e-05	54.7
NODE_754_length_32277_cov_13.5543	NODE_922_length_16900_cov_4.73844&Unknown&C130841	94.286	35	2	0	2308	2342	1	35	1.00e-05	54.7
NODE_260_length_58973_cov_22.8134	NODE_805_length_42812_cov_3.79744&Unknown&L205141	100.000	36	0	0	37116	37151	1	36	2.00e-09	67.6
NODE_260_length_58973_cov_22.8134	NODE_805_length_42812_cov_3.79744&Unknown&L205139	100.000	35	0	0	28925	28959	1	35	7.19e-09	65.8
NODE_260_length_58973_cov_22.8134	NODE_263_length_95369_cov_29.4337&NC_012778.1_[Eubacterium]_eligens_ATCC_27750,_complete_genome&X54276	100.000	34	0	0	42097	42130	34	1	2.59e-08	63.9
NODE_260_length_58973_cov_22.8134	NODE_103_length_109967_cov_118.874&NC_012778.1_[Eubacterium]_eligens_ATCC_27750,_complete_genome&W755	100.000	34	0	0	42097	42130	1	34	2.59e-08	63.9
NODE_260_length_58973_cov_22.8134	NODE_375_length_41135_cov_22.0779&NC_012778.1_[Eubacterium]_eligens_ATCC_27750,_complete_genome&Q69958	100.000	34	0	0	42097	42130	34	1	2.59e-08	63.9
NODE_260_length_58973_cov_22.8134	NODE_289_length_18646_cov_2.39912&NC_012778.1_[Eubacterium]_eligens_ATCC_27750,_complete_genome&N28283	100.000	34	0	0	42097	42130	34	1	2.59e-08	63.9
NODE_260_length_58973_cov_22.8134	NODE_121_length_66895_cov_8.27403&NC_012778.1_[Eubacterium]_eligens_ATCC_27750,_complete_genome&L21132	100.000	34	0	0	42097	42130	34	1	2.59e-08	63.9
NODE_260_length_58973_cov_22.8134	NODE_66_length_103687_cov_16.5786_ID_71661&Unknown&Z149336	97.222	36	1	0	14984	15019	2	37	9.31e-08	62.1
NODE_260_length_58973_cov_22.8134	NODE_2479_length_4454_cov_6.0000_ID_22277&Unknown&Z73463	97.222	36	1	0	14984	15019	47	12	9.31e-08	62.1
NODE_260_length_58973_cov_22.8134	NODE_314_length_61723_cov_4.62408&Unknown&V31541	97.222	36	1	0	14984	15019	2	37	9.31e-08	62.1
NODE_260_length_58973_cov_22.8134	NODE_3_length_177564_cov_14.3336&NC_012781.1_[Eubacterium]_rectale_ATCC_33656,_complete_genome&V30177	97.222	36	1	0	14984	15019	47	12	9.31e-08	62.1
NODE_260_length_58973_cov_22.8134	NODE_2760_length_2001_cov_5.68191&Unknown&V28578	97.222	36	1	0	14984	15019	1	36	9.31e-08	62.1
NODE_260_length_58973_cov_22.8134	NODE_1627_length_22034_cov_9.82916&Unknown&V13939	97.222	36	1	0	14984	15019	47	12	9.31e-08	62.1
NODE_260_length_58973_cov_22.8134	NODE_1552_length_3118_cov_8.23082&Unknown&V12410	97.222	36	1	0	14984	15019	2	37	9.31e-08	62.1
NODE_260_length_58973_cov_22.8134	NODE_102_length_31005_cov_5.36863&Unknown&V1786	97.222	36	1	0	14984	15019	2	37	9.31e-08	62.1
NODE_260_length_58973_cov_22.8134	NODE_49_length_175943_cov_47.1891&NC_015977.1_Roseburia_hominis_A2-183,_complete_genome&R17290	97.222	36	1	0	14984	15019	47	12	9.31e-08	62.1
NODE_260_length_58973_cov_22.8134	NODE_578_length_35833_cov_18.3571&Unknown&N46539	97.222	36	1	0	14984	15019	47	12	9.31e-08	62.1
NODE_260_length_58973_cov_22.8134	NODE_197_length_51911_cov_7.10003&Unknown&N18307	97.222	36	1	0	14984	15019	2	37	9.31e-08	62.1
NODE_260_length_58973_cov_22.8134	NODE_47_length_141359_cov_23.3482&Unknown&L153958	97.222	36	1	0	24254	24289	1	36	9.31e-08	62.1
NODE_260_length_58973_cov_22.8134	NODE_448_length_39069_cov_18.0715&Unknown&L148764	97.222	36	1	0	14984	15019	2	37	9.31e-08	62.1
NODE_260_length_58973_cov_22.8134	NODE_206_length_81148_cov_9.31407&Unknown&L73083	97.222	36	1	0	14984	15019	2	37	9.31e-08	62.1
NODE_260_length_58973_cov_22.8134	NODE_174_length_68572_cov_14.2012&Unknown&L54614	97.222	36	1	0	14984	15019	2	37	9.31e-08	62.1
NODE_260_length_58973_cov_22.8134	NODE_145_length_106186_cov_48.6723&Unknown&L37054	97.222	36	1	0	14984	15019	47	12	9.31e-08	62.1
NODE_260_length_58973_cov_22.8134	NODE_106_length_103709_cov_6.21725&Unknown&L7614	97.222	36	1	0	14984	15019	2	37	9.31e-08	62.1
NODE_260_length_58973_cov_22.8134	NODE_1417_length_17020_cov_8.61362&Unknown&K6652	100.000	33	0	0	3831	3863	1	33	9.31e-08	62.1
NODE_260_length_58973_cov_22.8134	NODE_149_length_86506_cov_8.73783&Unknown&H26736	97.222	36	1	0	14984	15019	47	12	9.31e-08	62.1
NODE_260_length_58973_cov_22.8134	NODE_29_length_217673_cov_8.00683&Unknown&F24819	97.222	36	1	0	14984	15019	47	12	9.31e-08	62.1
NODE_260_length_58973_cov_22.8134	NODE_1263_length_22267_cov_12.0104&Unknown&C15523	97.222	36	1	0	14984	15019	2	37	9.31e-08	62.1
NODE_260_length_58973_cov_22.8134	NODE_93_length_137300_cov_68.8172&Unknown&Z177157	97.143	35	1	0	4683	4717	1	35	3.35e-07	60.2
NODE_260_length_58973_cov_22.8134	NODE_478_length_44097_cov_17.9543&Unknown&L155036	100.000	32	0	0	4251	4282	33	2	3.35e-07	60.2
NODE_260_length_58973_cov_22.8134	NODE_47_length_141359_cov_23.3482&Unknown&L153953	97.143	35	1	0	29459	29493	35	1	3.35e-07	60.2
NODE_260_length_58973_cov_22.8134	NODE_34_length_165841_cov_37.2169&Unknown&L122722	97.143	35	1	0	4683	4717	1	35	3.35e-07	60.2
NODE_260_length_58973_cov_22.8134	NODE_52_length_132655_cov_17.9927_ID_71885&Unknown&Z131774	94.595	37	2	0	14988	15024	37	1	1.20e-06	58.4
NODE_260_length_58973_cov_22.8134	NODE_2925_length_10266_cov_5.11096&Unknown&Z87209	94.595	37	2	0	14988	15024	37	1	1.20e-06	58.4
NODE_260_length_58973_cov_22.8134	NODE_2855_length_4667_cov_7.0000_ID_51444&Unknown&Z84656	94.595	37	2	0	14988	15024	1	37	1.20e-06	58.4
NODE_260_length_58973_cov_22.8134	NODE_73_length_116518_cov_7.64719&Unknown&V54331	94.595	37	2	0	14988	15024	1	37	1.20e-06	58.4
NODE_260_length_58973_cov_22.8134	NODE_1669_length_20971_cov_4.61871&Unknown&Q28564	94.595	37	2	0	14988	15024	1	37	1.20e-06	58.4
NODE_260_length_58973_cov_22.8134	NODE_1302_length_10225_cov_2.64258&Unknown&Q16908	94.595	37	2	0	14988	15024	37	1	1.20e-06	58.4
NODE_260_length_58973_cov_22.8134	NODE_378_length_37840_cov_10.6234&Unknown&L132127	100.000	31	0	0	50022	50052	2	32	1.20e-06	58.4
NODE_260_length_58973_cov_22.8134	NODE_27_length_241807_cov_12.117&Unknown&H64499	94.595	37	2	0	14988	15024	37	1	1.20e-06	58.4
NODE_260_length_58973_cov_22.8134	NODE_3124_length_10658_cov_2.92927&Unknown&C70079	94.595	37	2	0	14988	15024	1	37	1.20e-06	58.4
NODE_260_length_58973_cov_22.8134	NODE_1928_length_16002_cov_3.09782&Unknown&C39202	94.595	37	2	0	14988	15024	37	1	1.20e-06	58.4
NODE_260_length_58973_cov_22.8134	NODE_519_length_42722_cov_11.1999&Unknown&L164592	100.000	29	0	0	40546	40574	34	6	1.56e-05	54.7
NODE_260_length_58973_cov_22.8134	NODE_289_length_50731_cov_25.7332&Unknown&L105150	100.000	29	0	0	55418	55446	34	6	1.56e-05	54.7
NODE_2569_length_5822_cov_61.9905	NODE_105_length_44268_cov_6.86287&AP012325.1_Bifidobacterium_catenulatum_DSM_16992_=_JCM_1194_=_LMG_11043_DNA,_complete_genome&B4377	100.000	35	0	0	5276	5310	1	35	9.61e-10	65.8
NODE_2569_length_5822_cov_61.9905	NODE_26_length_129686_cov_179.137&NC_014656.1_Bifidobacterium_longum_subsp._longum_BBMN68,_complete_genome&F22429	100.000	30	0	0	3047	3076	1	30	5.78e-07	56.5
NODE_2569_length_5822_cov_61.9905	NODE_438_length_52711_cov_11.3501&CP010437.1_Bifidobacterium_adolescentis_strain_BBMN23,_complete_genome&B101953	100.000	30	0	0	1847	1876	1	30	5.78e-07	56.5
NODE_2569_length_5822_cov_61.9905	NODE_942_length_34792_cov_14.3294&NC_015052.1_Bifidobacterium_longum_subsp._infantis_157F_DNA,_complete_genome&X120830	100.000	29	0	0	5055	5083	1	29	2.08e-06	54.7
NODE_2569_length_5822_cov_61.9905	NODE_1424_length_17919_cov_4.04803&NC_010816.1_Bifidobacterium_longum_DJO10A,_complete_genome&L35671	100.000	29	0	0	3034	3062	1	29	2.08e-06	54.7
NODE_2569_length_5822_cov_61.9905	NODE_479_length_19399_cov_6.72818&AP014658.1_Bifidobacterium_longum_DNA,_complete_genome,_strain:_105-A&K27129	100.000	29	0	0	3712	3740	30	2	2.08e-06	54.7
NODE_2569_length_5822_cov_61.9905	NODE_503_length_25294_cov_8.79619&NC_010816.1_Bifidobacterium_longum_DJO10A,_complete_genome&B111845	100.000	29	0	0	540	568	29	1	2.08e-06	54.7
NODE_2569_length_5822_cov_61.9905	NODE_857_length_22897_cov_14.0000_ID_127281&AP014658.1_Bifidobacterium_longum_DNA,_complete_genome,_strain:_105-A&Z171006	100.000	28	0	0	19	46	1	28	7.48e-06	52.8
NODE_2569_length_5822_cov_61.9905	NODE_857_length_22897_cov_14.0000_ID_127281&AP014658.1_Bifidobacterium_longum_DNA,_complete_genome,_strain:_105-A&Z171006	100.000	28	0	0	5786	5813	1	28	7.48e-06	52.8
NODE_2569_length_5822_cov_61.9905	NODE_590_length_47223_cov_20.9719_ID_30387&NC_015052.1_Bifidobacterium_longum_subsp._infantis_157F_DNA,_complete_genome&Z141372	100.000	28	0	0	19	46	1	28	7.48e-06	52.8
NODE_2569_length_5822_cov_61.9905	NODE_590_length_47223_cov_20.9719_ID_30387&NC_015052.1_Bifidobacterium_longum_subsp._infantis_157F_DNA,_complete_genome&Z141372	100.000	28	0	0	5786	5813	1	28	7.48e-06	52.8
NODE_2569_length_5822_cov_61.9905	NODE_547_length_39641_cov_4.71194&NC_004307.2_Bifidobacterium_longum_NCC2705_chromosome,_complete_genome&Z135624	100.000	28	0	0	2330	2357	1	28	7.48e-06	52.8
NODE_2569_length_5822_cov_61.9905	NODE_329_length_41786_cov_26.0172_ID_101974&AP014658.1_Bifidobacterium_longum_DNA,_complete_genome,_strain:_105-A&Z97668	100.000	28	0	0	19	46	1	28	7.48e-06	52.8
NODE_2569_length_5822_cov_61.9905	NODE_329_length_41786_cov_26.0172_ID_101974&AP014658.1_Bifidobacterium_longum_DNA,_complete_genome,_strain:_105-A&Z97668	100.000	28	0	0	5786	5813	1	28	7.48e-06	52.8
NODE_2569_length_5822_cov_61.9905	NODE_1022_length_28276_cov_44.0000_ID_91121&AP014658.1_Bifidobacterium_longum_DNA,_complete_genome,_strain:_105-A&Z3604	100.000	28	0	0	19	46	1	28	7.48e-06	52.8
NODE_2569_length_5822_cov_61.9905	NODE_1022_length_28276_cov_44.0000_ID_91121&AP014658.1_Bifidobacterium_longum_DNA,_complete_genome,_strain:_105-A&Z3604	100.000	28	0	0	5786	5813	1	28	7.48e-06	52.8
NODE_2569_length_5822_cov_61.9905	NODE_819_length_38403_cov_8.43275&AP014658.1_Bifidobacterium_longum_DNA,_complete_genome,_strain:_105-A&X113211	100.000	28	0	0	552	579	1	28	7.48e-06	52.8
NODE_2569_length_5822_cov_61.9905	NODE_688_length_51957_cov_5.62188&NC_010816.1_Bifidobacterium_longum_DJO10A,_complete_genome&X104700	100.000	28	0	0	552	579	28	1	7.48e-06	52.8
NODE_2569_length_5822_cov_61.9905	NODE_688_length_51957_cov_5.62188&NC_010816.1_Bifidobacterium_longum_DJO10A,_complete_genome&X104688	100.000	28	0	0	3035	3062	28	1	7.48e-06	52.8
NODE_2569_length_5822_cov_61.9905	NODE_656_length_47048_cov_3.54027&AP014658.1_Bifidobacterium_longum_DNA,_complete_genome,_strain:_105-A&X102361	100.000	28	0	0	2622	2649	28	1	7.48e-06	52.8
NODE_2569_length_5822_cov_61.9905	NODE_244_length_98335_cov_6.62982&NC_014656.1_Bifidobacterium_longum_subsp._longum_BBMN68,_complete_genome&X50377	100.000	28	0	0	3170	3197	1	28	7.48e-06	52.8
NODE_2569_length_5822_cov_61.9905	NODE_61_length_64547_cov_13.7091&NC_010816.1_Bifidobacterium_longum_DJO10A,_complete_genome&V49571	100.000	28	0	0	371	398	1	28	7.48e-06	52.8
NODE_2569_length_5822_cov_61.9905	NODE_236_length_35773_cov_10.9701&AP014658.1_Bifidobacterium_longum_DNA,_complete_genome,_strain:_105-A&V23817	100.000	28	0	0	371	398	1	28	7.48e-06	52.8
NODE_2569_length_5822_cov_61.9905	NODE_6_length_111868_cov_10.0618&NC_010816.1_Bifidobacterium_longum_DJO10A,_complete_genome&S22711	100.000	28	0	0	3035	3062	28	1	7.48e-06	52.8
NODE_2569_length_5822_cov_61.9905	NODE_51_length_45206_cov_9.63875&AP014658.1_Bifidobacterium_longum_DNA,_complete_genome,_strain:_105-A&S21121	100.000	28	0	0	3246	3273	28	1	7.48e-06	52.8
NODE_2569_length_5822_cov_61.9905	NODE_10_length_54680_cov_13.797&AP014658.1_Bifidobacterium_longum_DNA,_complete_genome,_strain:_105-A&S438	100.000	28	0	0	4983	5010	28	1	7.48e-06	52.8
NODE_2569_length_5822_cov_61.9905	NODE_1248_length_19099_cov_3.01223&AP014658.1_Bifidobacterium_longum_DNA,_complete_genome,_strain:_105-A&N6225	100.000	28	0	0	643	670	1	28	7.48e-06	52.8
NODE_2569_length_5822_cov_61.9905	NODE_21_length_125135_cov_30.4449&Unknown&L74666	100.000	28	0	0	3035	3062	28	1	7.48e-06	52.8
NODE_2569_length_5822_cov_61.9905	NODE_683_length_29607_cov_7.86881&AP014658.1_Bifidobacterium_longum_DNA,_complete_genome,_strain:_105-A&F46895	100.000	28	0	0	536	563	28	1	7.48e-06	52.8
NODE_2569_length_5822_cov_61.9905	NODE_190_length_95199_cov_16.149&NC_010816.1_Bifidobacterium_longum_DJO10A,_complete_genome&F15496	100.000	28	0	0	3428	3455	28	1	7.48e-06	52.8
NODE_2569_length_5822_cov_61.9905	NODE_91_length_130636_cov_7.42443&NC_004307.2_Bifidobacterium_longum_NCC2705_chromosome,_complete_genome&C130209	100.000	28	0	0	3428	3455	28	1	7.48e-06	52.8
NODE_2569_length_5822_cov_61.9905	NODE_903_length_19703_cov_5.41984&AP014658.1_Bifidobacterium_longum_DNA,_complete_genome,_strain:_105-A&B154066	100.000	28	0	0	2330	2357	28	1	7.48e-06	52.8
NODE_2569_length_5822_cov_61.9905	NODE_79_length_61099_cov_74.5504&AP014658.1_Bifidobacterium_longum_DNA,_complete_genome,_strain:_105-A&B143276	100.000	28	0	0	4376	4403	28	1	7.48e-06	52.8
NODE_2569_length_5822_cov_61.9905	NODE_72_length_56814_cov_108.127&CP006741.1_Bifidobacterium_longum_subsp._longum_GT15,_complete_genome&B137977	100.000	28	0	0	3035	3062	28	1	7.48e-06	52.8
NODE_971_length_18581_cov_11.5365	NODE_55_length_99981_cov_258.9483_ID_11180&Unknown&Z136060	100.000	37	0	0	18075	18111	38	2	2.06e-10	69.4
NODE_971_length_18581_cov_11.5365	NODE_1048_length_32680_cov_118.26&Unknown&C4761	100.000	37	0	0	18075	18111	1	37	2.06e-10	69.4
NODE_971_length_18581_cov_11.5365	NODE_1735_length_11351_cov_92.1512&Unknown&B38814	100.000	30	0	0	12796	12825	30	1	1.61e-06	56.5
NODE_971_length_18581_cov_11.5365	NODE_112_length_64209_cov_129.276&Unknown&Y3032	100.000	29	0	0	1184	1212	29	1	5.78e-06	54.7
NODE_971_length_18581_cov_11.5365	NODE_2666_length_3871_cov_9.57049&Unknown&S13365	100.000	29	0	0	14273	14301	29	1	5.78e-06	54.7
NODE_1143_length_5199_cov_3.94771	NODE_112_length_36643_cov_13.1612&NC_015067.1_Bifidobacterium_longum_subsp._longum_JCM_1217_DNA,_complete_genome&S2527	100.000	33	0	0	2522	2554	33	1	1.11e-08	62.1
NODE_1143_length_5199_cov_3.94771	NODE_22_length_175925_cov_12.3419&NC_017218.1_Bifidobacterium_breve_ACS-071-V-Sch8b,_complete_genome&Q43757	100.000	32	0	0	3224	3255	1	32	3.99e-08	60.2
NODE_1143_length_5199_cov_3.94771	NODE_1003_length_40637_cov_3.32184&NC_010816.1_Bifidobacterium_longum_DJO10A,_complete_genome&X1639	100.000	28	0	0	3412	3439	28	1	6.68e-06	52.8
NODE_1193_length_3122_cov_183.056	NODE_1164_length_27875_cov_31.9544&NC_017634.1_Escherichia_coli_O83:H1_str._NRG_857C_chromosome,_complete_genome&X8554	100.000	33	0	0	2442	2474	33	1	7.52e-09	62.1
NODE_1193_length_3122_cov_183.056	NODE_7009_length_10926_cov_6.18572&CP011134.1_Escherichia_coli_VR50,_complete_genome&W26320	100.000	32	0	0	2921	2952	32	1	2.70e-08	60.2
NODE_1193_length_3122_cov_183.056	NODE_46_length_131043_cov_12.861&NC_011601.1_Escherichia_coli_0127:H6_E2348/69_complete_genome,_strain_E2348/69&Q80901	100.000	32	0	0	2921	2952	32	1	2.70e-08	60.2
NODE_1193_length_3122_cov_183.056	NODE_1348_length_19674_cov_3.57806&CP005930.1_Escherichia_coli_APEC_IMT5155,_complete_genome&Q18814	100.000	32	0	0	2921	2952	32	1	2.70e-08	60.2
NODE_1193_length_3122_cov_183.056	NODE_1164_length_27875_cov_31.9544&NC_017634.1_Escherichia_coli_O83:H1_str._NRG_857C_chromosome,_complete_genome&X8563	96.875	32	1	0	2658	2689	1	32	1.26e-06	54.7
NODE_365_length_11873_cov_224.85	NODE_1_length_649427_cov_12.1764&NC_009615.1_Parabacteroides_distasonis_ATCC_8503,_complete_genome&K467	100.000	34	0	0	7196	7229	1	34	7.06e-09	63.9
NODE_365_length_11873_cov_224.85	NODE_76_length_140414_cov_45.1967&NC_009614.1_Bacteroides_vulgatus_ATCC_8482,_complete_genome&H124860	100.000	34	0	0	6076	6109	1	34	7.06e-09	63.9
NODE_365_length_11873_cov_224.85	NODE_749_length_24890_cov_10.733&NC_009615.1_Parabacteroides_distasonis_ATCC_8503,_complete_genome&W26971	100.000	33	0	0	6830	6862	1	33	2.54e-08	62.1
NODE_365_length_11873_cov_224.85	NODE_1077_length_13419_cov_5.32767&NC_009615.1_Parabacteroides_distasonis_ATCC_8503,_complete_genome&W1509	100.000	33	0	0	9811	9843	1	33	2.54e-08	62.1
NODE_365_length_11873_cov_224.85	NODE_1_length_649427_cov_12.1764&NC_009615.1_Parabacteroides_distasonis_ATCC_8503,_complete_genome&K466	97.059	34	1	0	7912	7945	1	34	3.29e-07	58.4
NODE_365_length_11873_cov_224.85	NODE_400_length_52545_cov_6.32745&Unknown&H87713	100.000	31	0	0	8017	8047	1	31	3.29e-07	58.4
NODE_365_length_11873_cov_224.85	NODE_414_length_32956_cov_25.1134_ID_86158&Unknown&Z115226	100.000	30	0	0	6722	6751	1	30	1.18e-06	56.5
NODE_365_length_11873_cov_224.85	NODE_1914_length_13979_cov_24.3386&Unknown&Y12461	100.000	30	0	0	6349	6378	1	30	1.18e-06	56.5
NODE_365_length_11873_cov_224.85	NODE_1819_length_12182_cov_138.187&Unknown&W8727	100.000	30	0	0	1835	1864	1	30	1.18e-06	56.5
NODE_365_length_11873_cov_224.85	NODE_69_length_50970_cov_13.337&Unknown&S25029	100.000	30	0	0	3067	3096	30	1	1.18e-06	56.5
NODE_365_length_11873_cov_224.85	NODE_528_length_14619_cov_3.76991&NC_009614.1_Bacteroides_vulgatus_ATCC_8482,_complete_genome&Q87586	100.000	30	0	0	6643	6672	30	1	1.18e-06	56.5
NODE_365_length_11873_cov_224.85	NODE_188_length_57978_cov_10.9026&Unknown&N17049	100.000	30	0	0	6052	6081	30	1	1.18e-06	56.5
NODE_365_length_11873_cov_224.85	NODE_191_length_57978_cov_13.0594&Unknown&L63097	100.000	30	0	0	6052	6081	30	1	1.18e-06	56.5
NODE_365_length_11873_cov_224.85	NODE_97_length_60692_cov_60.7539&CP007619.1_Bacteroides_dorei_isolate_HS1_L_1_B_010,_complete_genome&V61867	100.000	29	0	0	6881	6909	29	1	4.25e-06	54.7
NODE_365_length_11873_cov_224.85	NODE_71_length_108015_cov_6.42316&Unknown&Q103215	100.000	29	0	0	533	561	29	1	4.25e-06	54.7
NODE_365_length_11873_cov_224.85	NODE_346_length_53515_cov_43.8043&Unknown&L124232	100.000	29	0	0	2106	2134	29	1	4.25e-06	54.7
NODE_365_length_11873_cov_224.85	NODE_547_length_39449_cov_27.9684&NC_009614.1_Bacteroides_vulgatus_ATCC_8482,_complete_genome&C100990	100.000	29	0	0	6052	6080	29	1	4.25e-06	54.7
NODE_365_length_11873_cov_224.85	NODE_224_length_72424_cov_14.6459&Unknown&L81020	100.000	28	0	0	7396	7423	3	30	1.53e-05	52.8
NODE_4496_length_6661_cov_8.5769	NODE_1_length_649427_cov_12.1764&NC_009615.1_Parabacteroides_distasonis_ATCC_8503,_complete_genome&K467	100.000	33	0	0	4742	4774	34	2	1.42e-08	62.1
NODE_4496_length_6661_cov_8.5769	NODE_669_length_36950_cov_4.88459&NC_009615.1_Parabacteroides_distasonis_ATCC_8503,_complete_genome&L187528	97.143	35	1	0	2038	2072	1	35	5.12e-08	60.2
NODE_4496_length_6661_cov_8.5769	NODE_1_length_649427_cov_12.1764&NC_009615.1_Parabacteroides_distasonis_ATCC_8503,_complete_genome&K466	97.059	34	1	0	4026	4059	34	1	1.84e-07	58.4
NODE_4496_length_6661_cov_8.5769	NODE_85_length_122036_cov_29.435&NC_009615.1_Parabacteroides_distasonis_ATCC_8503,_complete_genome&W28715	100.000	30	0	0	3349	3378	1	30	6.62e-07	56.5
NODE_4496_length_6661_cov_8.5769	NODE_188_length_55383_cov_3.3545&NC_009615.1_Parabacteroides_distasonis_ATCC_8503,_complete_genome&L61294	100.000	30	0	0	5248	5277	1	30	6.62e-07	56.5
NODE_4496_length_6661_cov_8.5769	NODE_46_length_236090_cov_8.18492&NC_009615.1_Parabacteroides_distasonis_ATCC_8503,_complete_genome&X83563	100.000	29	0	0	4372	4400	1	29	2.38e-06	54.7
NODE_4496_length_6661_cov_8.5769	NODE_724_length_36036_cov_27.9325&Unknown&Z157175	100.000	28	0	0	5027	5054	3	30	8.56e-06	52.8
NODE_4496_length_6661_cov_8.5769	NODE_60_length_159127_cov_48.7563&Unknown&L178446	100.000	28	0	0	5027	5054	29	2	8.56e-06	52.8
NODE_4496_length_6661_cov_8.5769	NODE_818_length_26005_cov_13.5793&CP008741.1_Bacteroides_dorei_isolate_HS1_L_3_B_079,_complete_genome&C123772	100.000	28	0	0	5027	5054	28	1	8.56e-06	52.8
NODE_429_length_91740_cov_10.7615	NODE_358_length_65320_cov_3.81273&NC_009615.1_Parabacteroides_distasonis_ATCC_8503,_complete_genome&X70731	100.000	34	0	0	91205	91238	1	34	4.03e-08	63.9
NODE_33537_length_1730_cov_6.00299	NODE_7835_length_3852_cov_3.39452&Unknown&Z163448	100.000	35	0	0	540	574	2	36	3.57e-10	65.8
NODE_148_length_152388_cov_34.6174	NODE_2547_length_13725_cov_4.0929&Unknown&N25319	100.000	33	0	0	83061	83093	13	45	1.97e-07	62.1
NODE_527_length_69595_cov_7.07268	NODE_535_length_45515_cov_9.97772&Unknown&F40839	100.000	40	0	0	60271	60310	40	1	1.41e-11	75.0
NODE_527_length_69595_cov_7.07268	NODE_549_length_34421_cov_14.2204&Unknown&B117593	100.000	39	0	0	4295	4333	1	39	5.07e-11	73.1
NODE_527_length_69595_cov_7.07268	NODE_1792_length_13778_cov_6.93099&Unknown&B40627	100.000	39	0	0	4295	4333	39	1	5.07e-11	73.1
NODE_527_length_69595_cov_7.07268	NODE_45_length_137969_cov_33.3352_ID_41036&Unknown&Z120864	100.000	38	0	0	3224	3261	38	1	1.82e-10	71.3
NODE_527_length_69595_cov_7.07268	NODE_3_length_386599_cov_12.9994_ID_107419&Unknown&Z89597	100.000	38	0	0	43442	43479	38	1	1.82e-10	71.3
NODE_527_length_69595_cov_7.07268	NODE_513_length_22114_cov_6.37531&Unknown&G6229	100.000	38	0	0	45479	45516	38	1	1.82e-10	71.3
NODE_527_length_69595_cov_7.07268	NODE_495_length_36392_cov_9.26576&Unknown&F39017	100.000	38	0	0	3433	3470	38	1	1.82e-10	71.3
NODE_527_length_69595_cov_7.07268	NODE_1208_length_21463_cov_5.29382&Unknown&F5154	100.000	38	0	0	59940	59977	1	38	1.82e-10	71.3
NODE_527_length_69595_cov_7.07268	NODE_549_length_34421_cov_14.2204&Unknown&B117588	100.000	38	0	0	43442	43479	38	1	1.82e-10	71.3
NODE_527_length_69595_cov_7.07268	NODE_1792_length_13778_cov_6.93099&Unknown&B40632	100.000	38	0	0	43442	43479	1	38	1.82e-10	71.3
NODE_527_length_69595_cov_7.07268	NODE_232_length_97998_cov_18.2746&Unknown&X48029	100.000	37	0	0	59874	59910	1	37	6.56e-10	69.4
NODE_527_length_69595_cov_7.07268	NODE_535_length_45515_cov_9.97772&Unknown&F40845	100.000	37	0	0	12735	12771	37	1	6.56e-10	69.4
NODE_527_length_69595_cov_7.07268	NODE_535_length_45515_cov_9.97772&Unknown&F40844	100.000	37	0	0	7617	7653	37	1	6.56e-10	69.4
NODE_527_length_69595_cov_7.07268	NODE_535_length_45515_cov_9.97772&Unknown&F40837	100.000	37	0	0	3325	3361	37	1	6.56e-10	69.4
NODE_527_length_69595_cov_7.07268	NODE_495_length_36392_cov_9.26576&Unknown&F39034	100.000	37	0	0	8105	8141	1	37	6.56e-10	69.4
NODE_527_length_69595_cov_7.07268	NODE_1208_length_21463_cov_5.29382&Unknown&F5175	100.000	37	0	0	27250	27286	1	37	6.56e-10	69.4
NODE_527_length_69595_cov_7.07268	NODE_1208_length_21463_cov_5.29382&Unknown&F5136	100.000	37	0	0	6343	6379	1	37	6.56e-10	69.4
NODE_527_length_69595_cov_7.07268	NODE_1208_length_21463_cov_5.29382&Unknown&F5135	100.000	37	0	0	21711	21747	1	37	6.56e-10	69.4
NODE_527_length_69595_cov_7.07268	NODE_1208_length_21463_cov_5.29382&Unknown&F5127	100.000	37	0	0	21997	22033	1	37	6.56e-10	69.4
NODE_527_length_69595_cov_7.07268	NODE_1208_length_21463_cov_5.29382&Unknown&F5118	100.000	37	0	0	50979	51015	1	37	6.56e-10	69.4
NODE_527_length_69595_cov_7.07268	NODE_29195_length_1510_cov_1.51203&Unknown&X59360	100.000	36	0	0	58686	58721	36	1	2.36e-09	67.6
NODE_527_length_69595_cov_7.07268	NODE_232_length_97998_cov_18.2746&Unknown&X48021	100.000	36	0	0	63625	63660	1	36	2.36e-09	67.6
NODE_527_length_69595_cov_7.07268	NODE_7537_length_3341_cov_5.39501&Unknown&L198724	100.000	36	0	0	46289	46324	1	36	2.36e-09	67.6
NODE_527_length_69595_cov_7.07268	NODE_513_length_22114_cov_6.37531&Unknown&G6259	100.000	36	0	0	37306	37341	36	1	2.36e-09	67.6
NODE_527_length_69595_cov_7.07268	NODE_535_length_45515_cov_9.97772&Unknown&F40846	100.000	36	0	0	54513	54548	36	1	2.36e-09	67.6
NODE_527_length_69595_cov_7.07268	NODE_495_length_36392_cov_9.26576&Unknown&F39038	100.000	36	0	0	37213	37248	37	2	2.36e-09	67.6
NODE_527_length_69595_cov_7.07268	NODE_161_length_77003_cov_4.63169&Unknown&F11607	100.000	36	0	0	63625	63660	36	1	2.36e-09	67.6
NODE_527_length_69595_cov_7.07268	NODE_1208_length_21463_cov_5.29382&Unknown&F5156	100.000	36	0	0	66074	66109	1	36	2.36e-09	67.6
NODE_527_length_69595_cov_7.07268	NODE_1208_length_21463_cov_5.29382&Unknown&F5150	100.000	36	0	0	58281	58316	1	36	2.36e-09	67.6
NODE_527_length_69595_cov_7.07268	NODE_1208_length_21463_cov_5.29382&Unknown&F5149	100.000	36	0	0	28037	28072	1	36	2.36e-09	67.6
NODE_527_length_69595_cov_7.07268	NODE_1208_length_21463_cov_5.29382&Unknown&F5148	100.000	36	0	0	21053	21088	1	36	2.36e-09	67.6
NODE_527_length_69595_cov_7.07268	NODE_1208_length_21463_cov_5.29382&Unknown&F5140	100.000	36	0	0	52258	52293	1	36	2.36e-09	67.6
NODE_527_length_69595_cov_7.07268	NODE_1208_length_21463_cov_5.29382&Unknown&F5114	100.000	36	0	0	63563	63598	36	1	2.36e-09	67.6
NODE_527_length_69595_cov_7.07268	NODE_1208_length_21463_cov_5.29382&Unknown&F5106	100.000	36	0	0	5783	5818	1	36	2.36e-09	67.6
NODE_527_length_69595_cov_7.07268	NODE_527_length_69595_cov_7.07268&Unknown&B114619	100.000	36	0	0	1965	2000	1	36	2.36e-09	67.6
NODE_527_length_69595_cov_7.07268	NODE_232_length_97998_cov_18.2746&Unknown&X48013	100.000	35	0	0	5401	5435	1	35	8.49e-09	65.8
NODE_527_length_69595_cov_7.07268	NODE_645_length_30737_cov_3.49749&Unknown&N48953	100.000	35	0	0	69223	69257	1	35	8.49e-09	65.8
NODE_527_length_69595_cov_7.07268	NODE_161_length_77003_cov_4.63169&Unknown&F11575	100.000	35	0	0	5401	5435	35	1	8.49e-09	65.8
NODE_527_length_69595_cov_7.07268	NODE_549_length_34421_cov_14.2204&Unknown&B117633	100.000	35	0	0	69223	69257	35	1	8.49e-09	65.8
NODE_527_length_69595_cov_7.07268	NODE_527_length_69595_cov_7.07268&Unknown&B114618	100.000	35	0	0	1890	1924	1	35	8.49e-09	65.8
NODE_527_length_69595_cov_7.07268	NODE_527_length_69595_cov_7.07268&Unknown&B114620	100.000	33	0	0	2041	2073	1	33	1.10e-07	62.1
NODE_527_length_69595_cov_7.07268	NODE_535_length_45515_cov_9.97772&Unknown&F40862	94.872	39	1	1	51774	51812	1	38	3.95e-07	60.2
NODE_527_length_69595_cov_7.07268	NODE_495_length_36392_cov_9.26576&Unknown&F39043	97.143	35	1	0	3406	3440	35	1	3.95e-07	60.2
NODE_527_length_69595_cov_7.07268	NODE_248_length_69508_cov_5.04761&Unknown&Q49272	100.000	31	0	0	69480	69510	1	31	1.42e-06	58.4
NODE_527_length_69595_cov_7.07268	NODE_785_length_11196_cov_3.02029&Unknown&H126693	100.000	31	0	0	38328	38358	1	31	1.42e-06	58.4
NODE_527_length_69595_cov_7.07268	NODE_3_length_386599_cov_12.9994_ID_107419&Unknown&Z89598	100.000	30	0	0	8248	8277	36	7	5.11e-06	56.5
NODE_527_length_69595_cov_7.07268	NODE_549_length_34421_cov_14.2204&Unknown&B117589	100.000	30	0	0	8248	8277	36	7	5.11e-06	56.5
NODE_527_length_69595_cov_7.07268	NODE_1792_length_13778_cov_6.93099&Unknown&B40631	100.000	30	0	0	8248	8277	1	30	5.11e-06	56.5
NODE_99_length_160422_cov_13.9072	NODE_605_length_25659_cov_15.2507_ID_83525&Unknown&Z143700	97.674	43	1	0	146372	146414	43	1	2.67e-11	75.0
NODE_99_length_160422_cov_13.9072	NODE_50_length_20016_cov_26.3043&Unknown&H102113	100.000	40	0	0	116170	116209	1	40	2.67e-11	75.0
NODE_99_length_160422_cov_13.9072	NODE_562_length_29394_cov_20.2006&Unknown&L171255	100.000	39	0	0	114846	114884	39	1	9.60e-11	73.1
NODE_99_length_160422_cov_13.9072	NODE_410_length_42518_cov_14.7883&Unknown&L140799	100.000	38	0	0	50154	50191	38	1	3.45e-10	71.3
NODE_99_length_160422_cov_13.9072	NODE_22_length_103335_cov_19.8997&Unknown&L78811	100.000	38	0	0	103143	103180	38	1	3.45e-10	71.3
NODE_99_length_160422_cov_13.9072	NODE_38_length_119811_cov_11.2644&Unknown&K23226	100.000	38	0	0	103143	103180	1	38	3.45e-10	71.3
NODE_99_length_160422_cov_13.9072	NODE_303_length_63270_cov_16.8706&Unknown&G4661	100.000	38	0	0	103143	103180	38	1	3.45e-10	71.3
NODE_99_length_160422_cov_13.9072	NODE_395_length_46339_cov_9.51506&Unknown&B93595	100.000	38	0	0	103143	103180	38	1	3.45e-10	71.3
NODE_99_length_160422_cov_13.9072	NODE_365_length_46461_cov_6.31076&Unknown&B88545	100.000	38	0	0	103143	103180	38	1	3.45e-10	71.3
NODE_99_length_160422_cov_13.9072	NODE_8266_length_2929_cov_23.5160_ID_38074&Unknown&Z168360	100.000	37	0	0	53600	53636	37	1	1.24e-09	69.4
NODE_99_length_160422_cov_13.9072	NODE_71_length_108937_cov_15.9972_ID_42735&Unknown&Z155453	100.000	37	0	0	117049	117085	37	1	1.24e-09	69.4
NODE_99_length_160422_cov_13.9072	NODE_543_length_55707_cov_4.49998&Unknown&Z135151	100.000	37	0	0	53600	53636	37	1	1.24e-09	69.4
NODE_99_length_160422_cov_13.9072	NODE_532_length_30705_cov_25.9548_ID_60568&Unknown&Z133509	100.000	37	0	0	53600	53636	37	1	1.24e-09	69.4
NODE_99_length_160422_cov_13.9072	NODE_529_length_50438_cov_19.5556_ID_70679&Unknown&Z132984	100.000	37	0	0	53600	53636	37	1	1.24e-09	69.4
NODE_99_length_160422_cov_13.9072	NODE_449_length_31998_cov_14.9683_ID_19781&Unknown&Z120598	100.000	37	0	0	53600	53636	37	1	1.24e-09	69.4
NODE_99_length_160422_cov_13.9072	NODE_446_length_39453_cov_29.9853_ID_71293&Unknown&Z120369	100.000	37	0	0	53600	53636	1	37	1.24e-09	69.4
NODE_99_length_160422_cov_13.9072	NODE_415_length_56094_cov_15.5889&Unknown&Z115477	100.000	37	0	0	97091	97127	1	37	1.24e-09	69.4
NODE_99_length_160422_cov_13.9072	NODE_415_length_31954_cov_8.84329&Unknown&Z115367	100.000	37	0	0	53600	53636	1	37	1.24e-09	69.4
NODE_99_length_160422_cov_13.9072	NODE_177_length_55716_cov_12.2952_ID_142515&Unknown&Z46371	100.000	37	0	0	53600	53636	6	42	1.24e-09	69.4
NODE_99_length_160422_cov_13.9072	NODE_1445_length_22628_cov_77.9572_ID_21651&Unknown&Z31146	100.000	37	0	0	53600	53636	37	1	1.24e-09	69.4
NODE_99_length_160422_cov_13.9072	NODE_59_length_105734_cov_8.59499&Unknown&Y32344	100.000	37	0	0	25063	25099	1	37	1.24e-09	69.4
NODE_99_length_160422_cov_13.9072	NODE_59_length_105734_cov_8.59499&Unknown&Y32343	100.000	37	0	0	25063	25099	1	37	1.24e-09	69.4
NODE_99_length_160422_cov_13.9072	NODE_123_length_107750_cov_15.3688&Unknown&Y4470	100.000	37	0	0	25063	25099	1	37	1.24e-09	69.4
NODE_99_length_160422_cov_13.9072	NODE_123_length_107750_cov_15.3688&Unknown&Y4469	100.000	37	0	0	25063	25099	1	37	1.24e-09	69.4
NODE_99_length_160422_cov_13.9072	NODE_123_length_107750_cov_15.3688&Unknown&Y4468	100.000	37	0	0	25063	25099	1	37	1.24e-09	69.4
NODE_99_length_160422_cov_13.9072	NODE_662_length_46533_cov_18.5406&Unknown&X103065	100.000	37	0	0	53600	53636	37	1	1.24e-09	69.4
NODE_99_length_160422_cov_13.9072	NODE_6382_length_5646_cov_3.3316&Unknown&X100772	100.000	37	0	0	97091	97127	1	37	1.24e-09	69.4
NODE_99_length_160422_cov_13.9072	NODE_3377_length_11590_cov_29.6077&Unknown&X67816	100.000	37	0	0	53600	53636	1	37	1.24e-09	69.4
NODE_99_length_160422_cov_13.9072	NODE_1180_length_32792_cov_6.62755&Unknown&X9522	100.000	37	0	0	53600	53636	1	37	1.24e-09	69.4
NODE_99_length_160422_cov_13.9072	NODE_1655_length_10119_cov_3.35602&Unknown&W7342	100.000	37	0	0	25063	25099	1	37	1.24e-09	69.4
NODE_99_length_160422_cov_13.9072	NODE_85_length_45134_cov_16.8526&Unknown&V58398	100.000	37	0	0	53600	53636	1	37	1.24e-09	69.4
NODE_99_length_160422_cov_13.9072	NODE_66_length_23884_cov_7.72454&Unknown&V51286	100.000	37	0	0	53600	53636	1	37	1.24e-09	69.4
NODE_99_length_160422_cov_13.9072	NODE_2244_length_4347_cov_7.73765&Unknown&V22384	100.000	37	0	0	53600	53636	37	1	1.24e-09	69.4
NODE_99_length_160422_cov_13.9072	NODE_1043_length_4941_cov_11.6809&Unknown&V2240	100.000	37	0	0	53600	53636	1	37	1.24e-09	69.4
NODE_99_length_160422_cov_13.9072	NODE_992_length_10353_cov_15.351&Unknown&S29838	100.000	37	0	0	53600	53636	1	37	1.24e-09	69.4
NODE_99_length_160422_cov_13.9072	NODE_287_length_16647_cov_9.94799&Unknown&S14216	100.000	37	0	0	53600	53636	37	1	1.24e-09	69.4
NODE_99_length_160422_cov_13.9072	NODE_933_length_41702_cov_5.03049&Unknown&Q117974	100.000	37	0	0	25063	25099	1	37	1.24e-09	69.4
NODE_99_length_160422_cov_13.9072	NODE_130_length_106814_cov_4.87129&Unknown&Q16568	100.000	37	0	0	25063	25099	37	1	1.24e-09	69.4
NODE_99_length_160422_cov_13.9072	NODE_689_length_42922_cov_8.97429&Unknown&N50345	100.000	37	0	0	53600	53636	6	42	1.24e-09	69.4
NODE_99_length_160422_cov_13.9072	NODE_4376_length_7370_cov_5.67382&Unknown&N40022	100.000	37	0	0	97091	97127	37	1	1.24e-09	69.4
NODE_99_length_160422_cov_13.9072	NODE_9548_length_4671_cov_3.62045&Unknown&L219604	100.000	37	0	0	53600	53636	37	1	1.24e-09	69.4
NODE_99_length_160422_cov_13.9072	NODE_564_length_56594_cov_8.44408&Unknown&L171717	100.000	37	0	0	53600	53636	1	37	1.24e-09	69.4
NODE_99_length_160422_cov_13.9072	NODE_425_length_55925_cov_7.83123&Unknown&L143776	100.000	37	0	0	53600	53636	37	1	1.24e-09	69.4
NODE_99_length_160422_cov_13.9072	NODE_3745_length_9937_cov_3.47501&Unknown&L131317	100.000	37	0	0	53600	53636	1	37	1.24e-09	69.4
NODE_99_length_160422_cov_13.9072	NODE_1301_length_25485_cov_4.95627&Unknown&L27837	100.000	37	0	0	53600	53636	1	37	1.24e-09	69.4
NODE_99_length_160422_cov_13.9072	NODE_626_length_32642_cov_15.6143&Unknown&K32328	100.000	37	0	0	53600	53636	1	37	1.24e-09	69.4
NODE_99_length_160422_cov_13.9072	NODE_62_length_100902_cov_13.6896&Unknown&K32248	100.000	37	0	0	53600	53636	37	1	1.24e-09	69.4
NODE_99_length_160422_cov_13.9072	NODE_110_length_55658_cov_8.22317&Unknown&K2360	100.000	37	0	0	53600	53636	37	1	1.24e-09	69.4
NODE_99_length_160422_cov_13.9072	NODE_50_length_20016_cov_26.3043&Unknown&H102115	100.000	37	0	0	53600	53636	1	37	1.24e-09	69.4
NODE_99_length_160422_cov_13.9072	NODE_173_length_10432_cov_11.362&Unknown&H36171	100.000	37	0	0	53600	53636	1	37	1.24e-09	69.4
NODE_99_length_160422_cov_13.9072	NODE_346_length_59690_cov_6.75836&Unknown&G5046	100.000	37	0	0	53600	53636	37	1	1.24e-09	69.4
NODE_99_length_160422_cov_13.9072	NODE_63_length_129146_cov_14.8619&NC_017999.1_Bifidobacterium_bifidum_BGN4,_complete_genome&F44498	100.000	37	0	0	53600	53636	1	37	1.24e-09	69.4
NODE_99_length_160422_cov_13.9072	NODE_163_length_68961_cov_16.0952&Unknown&F11771	100.000	37	0	0	53600	53636	1	37	1.24e-09	69.4
NODE_99_length_160422_cov_13.9072	NODE_1346_length_23874_cov_4.11277&Unknown&C19018	100.000	37	0	0	53600	53636	37	1	1.24e-09	69.4
NODE_99_length_160422_cov_13.9072	NODE_757_length_26197_cov_5.97797&Unknown&B140757	100.000	37	0	0	53600	53636	1	37	1.24e-09	69.4
NODE_99_length_160422_cov_13.9072	NODE_374_length_44266_cov_11.03&Unknown&B90199	100.000	37	0	0	53600	53636	1	37	1.24e-09	69.4
NODE_99_length_160422_cov_13.9072	NODE_214_length_46944_cov_16.0086&Unknown&B53828	100.000	37	0	0	53600	53636	1	37	1.24e-09	69.4
NODE_99_length_160422_cov_13.9072	NODE_164_length_65283_cov_73.7714&Unknown&B35025	100.000	37	0	0	53600	53636	1	37	1.24e-09	69.4
NODE_99_length_160422_cov_13.9072	NODE_69_length_96348_cov_14.1684_ID_112218&Unknown&Z153311	100.000	36	0	0	25553	25588	1	36	4.47e-09	67.6
NODE_99_length_160422_cov_13.9072	NODE_58_length_102493_cov_5.88858&Unknown&Y32063	100.000	36	0	0	48804	48839	36	1	4.47e-09	67.6
NODE_99_length_160422_cov_13.9072	NODE_4613_length_5793_cov_2.66469&Unknown&V41767	100.000	36	0	0	77056	77091	1	36	4.47e-09	67.6
NODE_99_length_160422_cov_13.9072	NODE_659_length_24390_cov_3.34469&Unknown&N49345	100.000	36	0	0	115663	115698	36	1	4.47e-09	67.6
NODE_99_length_160422_cov_13.9072	NODE_198_length_55598_cov_9.3832&Unknown&N18422	100.000	36	0	0	115663	115698	1	36	4.47e-09	67.6
NODE_99_length_160422_cov_13.9072	NODE_940_length_37429_cov_4.26157&Unknown&L218730	100.000	36	0	0	119115	119150	1	36	4.47e-09	67.6
NODE_99_length_160422_cov_13.9072	NODE_437_length_63197_cov_6.73165&Unknown&L146225	100.000	36	0	0	115663	115698	36	1	4.47e-09	67.6
NODE_99_length_160422_cov_13.9072	NODE_27_length_87633_cov_8.22852&Unknown&K17707	100.000	36	0	0	119115	119150	1	36	4.47e-09	67.6
NODE_99_length_160422_cov_13.9072	NODE_1698_length_9787_cov_4.44215&Unknown&K10032	100.000	36	0	0	118419	118454	1	36	4.47e-09	67.6
NODE_99_length_160422_cov_13.9072	NODE_991_length_25636_cov_8.75826&Unknown&F55177	100.000	36	0	0	119115	119150	36	1	4.47e-09	67.6
NODE_99_length_160422_cov_13.9072	NODE_525_length_38361_cov_5.9651&Unknown&F40471	100.000	36	0	0	116033	116068	36	1	4.47e-09	67.6
NODE_99_length_160422_cov_13.9072	NODE_356_length_53047_cov_18.5428&Unknown&F29955	100.000	36	0	0	44403	44438	36	1	4.47e-09	67.6
NODE_99_length_160422_cov_13.9072	NODE_329_length_56382_cov_36.2466&Unknown&F28184	100.000	36	0	0	116033	116068	1	36	4.47e-09	67.6
NODE_99_length_160422_cov_13.9072	NODE_68_length_105898_cov_14.3105&Unknown&B133426	100.000	36	0	0	119438	119473	36	1	4.47e-09	67.6
NODE_99_length_160422_cov_13.9072	NODE_506_length_24862_cov_5.27577&Unknown&B112095	100.000	36	0	0	29527	29562	1	36	4.47e-09	67.6
NODE_99_length_160422_cov_13.9072	NODE_26_length_191321_cov_14.0544&NC_012781.1_[Eubacterium]_rectale_ATCC_33656,_complete_genome&B66227	100.000	36	0	0	29527	29562	1	36	4.47e-09	67.6
NODE_99_length_160422_cov_13.9072	NODE_511_length_38667_cov_13.9933_ID_56804&Unknown&Z130663	100.000	35	0	0	92496	92530	1	35	1.61e-08	65.8
NODE_99_length_160422_cov_13.9072	NODE_44_length_105603_cov_16.9902_ID_33612&Unknown&Z119117	100.000	35	0	0	91692	91726	35	1	1.61e-08	65.8
NODE_99_length_160422_cov_13.9072	NODE_81_length_106956_cov_20.1746&Unknown&Y37724	100.000	35	0	0	96993	97027	35	1	1.61e-08	65.8
NODE_99_length_160422_cov_13.9072	NODE_1428_length_15669_cov_11.489&Unknown&Y7041	100.000	35	0	0	96315	96349	1	35	1.61e-08	65.8
NODE_99_length_160422_cov_13.9072	NODE_2583_length_12304_cov_6.32819&Unknown&X53170	100.000	35	0	0	117536	117570	1	35	1.61e-08	65.8
NODE_99_length_160422_cov_13.9072	NODE_3181_length_6369_cov_8.23519&Unknown&W16183	100.000	35	0	0	96315	96349	1	35	1.61e-08	65.8
NODE_99_length_160422_cov_13.9072	NODE_272_length_27939_cov_21.4386&Unknown&S13800	97.368	38	1	0	97164	97201	1	38	1.61e-08	65.8
NODE_99_length_160422_cov_13.9072	NODE_706_length_38428_cov_12.5174&Unknown&N51188	100.000	35	0	0	117536	117570	35	1	1.61e-08	65.8
NODE_99_length_160422_cov_13.9072	NODE_539_length_30050_cov_3.93752&Unknown&N45274	100.000	35	0	0	53600	53634	35	1	1.61e-08	65.8
NODE_99_length_160422_cov_13.9072	NODE_940_length_37429_cov_4.26157&Unknown&L218726	100.000	35	0	0	117536	117570	1	35	1.61e-08	65.8
NODE_99_length_160422_cov_13.9072	NODE_3205_length_8691_cov_3.17798&Unknown&L116759	100.000	35	0	0	106431	106465	1	35	1.61e-08	65.8
NODE_99_length_160422_cov_13.9072	NODE_244_length_59503_cov_5.2807&Unknown&L89625	100.000	35	0	0	117536	117570	1	35	1.61e-08	65.8
NODE_99_length_160422_cov_13.9072	NODE_2097_length_7889_cov_2.10391&Unknown&L74494	100.000	35	0	0	107876	107910	2	36	1.61e-08	65.8
NODE_99_length_160422_cov_13.9072	NODE_126_length_63322_cov_65.4713&Unknown&L24229	100.000	35	0	0	96315	96349	35	1	1.61e-08	65.8
NODE_99_length_160422_cov_13.9072	NODE_301_length_65963_cov_8.22146&Unknown&K19910	100.000	35	0	0	117536	117570	1	35	1.61e-08	65.8
NODE_99_length_160422_cov_13.9072	NODE_756_length_32110_cov_8.63219&Unknown&G7544	97.368	38	1	0	117703	117740	1	38	1.61e-08	65.8
NODE_99_length_160422_cov_13.9072	NODE_991_length_25636_cov_8.75826&Unknown&F55181	100.000	35	0	0	117536	117570	35	1	1.61e-08	65.8
NODE_99_length_160422_cov_13.9072	NODE_467_length_40328_cov_22.4039&Unknown&F37875	100.000	35	0	0	117536	117570	35	1	1.61e-08	65.8
NODE_99_length_160422_cov_13.9072	NODE_523_length_36403_cov_6.81985&Unknown&C99012	100.000	35	0	0	96315	96349	1	35	1.61e-08	65.8
NODE_99_length_160422_cov_13.9072	NODE_293_length_56868_cov_7.43168&Unknown&C65754	100.000	35	0	0	96315	96349	1	35	1.61e-08	65.8
NODE_99_length_160422_cov_13.9072	NODE_263_length_56778_cov_7.86129&Unknown&C59203	100.000	35	0	0	96315	96349	1	35	1.61e-08	65.8
NODE_99_length_160422_cov_13.9072	NODE_1921_length_14287_cov_3.15606&Unknown&C39060	100.000	35	0	0	96315	96349	35	1	1.61e-08	65.8
NODE_99_length_160422_cov_13.9072	NODE_125_length_104072_cov_5.37921&Unknown&C14878	100.000	35	0	0	91692	91726	1	35	1.61e-08	65.8
NODE_99_length_160422_cov_13.9072	NODE_68_length_105898_cov_14.3105&Unknown&B133432	100.000	35	0	0	117536	117570	35	1	1.61e-08	65.8
NODE_99_length_160422_cov_13.9072	NODE_94_length_55279_cov_11.9827_ID_5672&Unknown&Z178071	100.000	34	0	0	96903	96936	34	1	5.78e-08	63.9
NODE_99_length_160422_cov_13.9072	NODE_9294_length_2205_cov_12.0000_ID_15825&Unknown&Z177010	100.000	34	0	0	96903	96936	34	1	5.78e-08	63.9
NODE_99_length_160422_cov_13.9072	NODE_80_length_116414_cov_6.39072&Unknown&Z165633	100.000	34	0	0	96903	96936	1	34	5.78e-08	63.9
NODE_99_length_160422_cov_13.9072	NODE_724_length_26345_cov_20.9695_ID_9974&Unknown&Z157112	100.000	34	0	0	96903	96936	1	34	5.78e-08	63.9
NODE_99_length_160422_cov_13.9072	NODE_71_length_108937_cov_15.9972_ID_42735&Unknown&Z155433	100.000	34	0	0	96903	96936	1	34	5.78e-08	63.9
NODE_99_length_160422_cov_13.9072	NODE_696_length_18028_cov_10.7807_ID_105381&Unknown&Z153694	100.000	34	0	0	96903	96936	34	1	5.78e-08	63.9
NODE_99_length_160422_cov_13.9072	NODE_660_length_38538_cov_9.71717&Unknown&Z149789	100.000	34	0	0	115483	115516	34	1	5.78e-08	63.9
NODE_99_length_160422_cov_13.9072	NODE_6515_length_5211_cov_8.0000_ID_110992&Unknown&Z148925	100.000	34	0	0	96903	96936	34	1	5.78e-08	63.9
NODE_99_length_160422_cov_13.9072	NODE_625_length_32733_cov_4.72061&Unknown&Z145805	100.000	34	0	0	116363	116396	1	34	5.78e-08	63.9
NODE_99_length_160422_cov_13.9072	NODE_5616_length_7184_cov_9.9134_ID_33630&Unknown&Z137504	100.000	34	0	0	96903	96936	1	34	5.78e-08	63.9
NODE_99_length_160422_cov_13.9072	NODE_5440_length_7150_cov_23.0000_ID_88167&Unknown&Z135214	100.000	34	0	0	96903	96936	1	34	5.78e-08	63.9
NODE_99_length_160422_cov_13.9072	NODE_473_length_9205_cov_7.0000_ID_30868&Unknown&Z124408	100.000	34	0	0	101012	101045	2	35	5.78e-08	63.9
NODE_99_length_160422_cov_13.9072	NODE_4719_length_5293_cov_9.0000_ID_1530&Unknown&Z124248	100.000	34	0	0	96903	96936	34	1	5.78e-08	63.9
NODE_99_length_160422_cov_13.9072	NODE_4668_length_7868_cov_24.1227_ID_42305&Unknown&Z123296	100.000	34	0	0	96903	96936	1	34	5.78e-08	63.9
NODE_99_length_160422_cov_13.9072	NODE_4243_length_9250_cov_23.9544_ID_71546&Unknown&Z116688	100.000	34	0	0	91693	91726	1	34	5.78e-08	63.9
NODE_99_length_160422_cov_13.9072	NODE_415_length_56094_cov_15.5889&Unknown&Z115494	100.000	34	0	0	98485	98518	1	34	5.78e-08	63.9
NODE_99_length_160422_cov_13.9072	NODE_409_length_36461_cov_14.6061_ID_96384&Unknown&Z114045	100.000	34	0	0	24328	24361	34	1	5.78e-08	63.9
NODE_99_length_160422_cov_13.9072	NODE_406_length_44961_cov_42.3138_ID_51614&Unknown&Z113789	100.000	34	0	0	36896	36929	1	34	5.78e-08	63.9
NODE_99_length_160422_cov_13.9072	NODE_406_length_44961_cov_42.3138_ID_51614&Unknown&Z113761	100.000	34	0	0	96903	96936	1	34	5.78e-08	63.9
NODE_99_length_160422_cov_13.9072	NODE_3249_length_7413_cov_37.8128_ID_45862&Unknown&Z96957	100.000	34	0	0	96903	96936	1	34	5.78e-08	63.9
NODE_99_length_160422_cov_13.9072	NODE_215_length_103932_cov_13.1787&Unknown&Z62719	100.000	34	0	0	101012	101045	34	1	5.78e-08	63.9
NODE_99_length_160422_cov_13.9072	NODE_1688_length_15333_cov_20.5011_ID_39693&Unknown&Z43040	100.000	34	0	0	96903	96936	34	1	5.78e-08	63.9
NODE_99_length_160422_cov_13.9072	NODE_10799_length_2501_cov_5.0000_ID_131803&Unknown&Z7614	100.000	34	0	0	101012	101045	2	35	5.78e-08	63.9
NODE_99_length_160422_cov_13.9072	NODE_1894_length_15632_cov_3.52025&Unknown&Y12088	100.000	34	0	0	101012	101045	1	34	5.78e-08	63.9
NODE_99_length_160422_cov_13.9072	NODE_969_length_39392_cov_14.5642&Unknown&X122041	100.000	34	0	0	118226	118259	4	37	5.78e-08	63.9
NODE_99_length_160422_cov_13.9072	NODE_733_length_48902_cov_15.3411&Unknown&X108109	100.000	34	0	0	120712	120745	34	1	5.78e-08	63.9
NODE_99_length_160422_cov_13.9072	NODE_49_length_214356_cov_27.2563&Unknown&X86709	100.000	34	0	0	96903	96936	1	34	5.78e-08	63.9
NODE_99_length_160422_cov_13.9072	NODE_472_length_66023_cov_5.71941&Unknown&X84846	100.000	34	0	0	101012	101045	2	35	5.78e-08	63.9
NODE_99_length_160422_cov_13.9072	NODE_2255_length_18775_cov_5.05972&Unknown&X46153	100.000	34	0	0	24328	24361	34	1	5.78e-08	63.9
NODE_99_length_160422_cov_13.9072	NODE_203_length_123960_cov_4.17011&Unknown&X40445	100.000	34	0	0	98485	98518	34	1	5.78e-08	63.9
NODE_99_length_160422_cov_13.9072	NODE_389_length_39969_cov_9.23691&Unknown&W18773	100.000	34	0	0	101012	101045	34	1	5.78e-08	63.9
NODE_99_length_160422_cov_13.9072	NODE_5277_length_4314_cov_9.32519&Unknown&S21459	100.000	34	0	0	115483	115516	34	1	5.78e-08	63.9
NODE_99_length_160422_cov_13.9072	NODE_248_length_21419_cov_22.9158&Unknown&S12483	100.000	34	0	0	115918	115951	34	1	5.78e-08	63.9
NODE_99_length_160422_cov_13.9072	NODE_3900_length_8810_cov_3.88532&Unknown&N36562	100.000	34	0	0	118226	118259	34	1	5.78e-08	63.9
NODE_99_length_160422_cov_13.9072	NODE_294_length_64606_cov_11.0179&Unknown&N28910	100.000	34	0	0	96903	96936	1	34	5.78e-08	63.9
NODE_99_length_160422_cov_13.9072	NODE_23_length_127930_cov_5.11777&Unknown&N22663	100.000	34	0	0	96903	96936	1	34	5.78e-08	63.9
NODE_99_length_160422_cov_13.9072	NODE_200_length_44901_cov_6.42077&Unknown&N19333	100.000	34	0	0	118226	118259	34	1	5.78e-08	63.9
NODE_99_length_160422_cov_13.9072	NODE_128_length_128672_cov_13.2681&Unknown&N6803	100.000	34	0	0	118226	118259	34	1	5.78e-08	63.9
NODE_99_length_160422_cov_13.9072	NODE_940_length_37429_cov_4.26157&Unknown&L218721	100.000	34	0	0	118226	118259	4	37	5.78e-08	63.9
NODE_99_length_160422_cov_13.9072	NODE_7480_length_3286_cov_1.72083&Unknown&L198083	100.000	34	0	0	96903	96936	34	1	5.78e-08	63.9
NODE_99_length_160422_cov_13.9072	NODE_475_length_25817_cov_5.65841&Unknown&L154786	100.000	34	0	0	24328	24361	1	34	5.78e-08	63.9
NODE_99_length_160422_cov_13.9072	NODE_3754_length_8965_cov_2.83648&Unknown&L131737	100.000	34	0	0	96903	96936	34	1	5.78e-08	63.9
NODE_99_length_160422_cov_13.9072	NODE_336_length_55489_cov_5.06714&Unknown&L121435	100.000	34	0	0	96903	96936	1	34	5.78e-08	63.9
NODE_99_length_160422_cov_13.9072	NODE_244_length_59503_cov_5.2807&Unknown&L89619	100.000	34	0	0	118226	118259	4	37	5.78e-08	63.9
NODE_99_length_160422_cov_13.9072	NODE_22_length_103335_cov_19.8997&Unknown&L78806	100.000	34	0	0	117594	117627	34	1	5.78e-08	63.9
NODE_99_length_160422_cov_13.9072	NODE_2097_length_7889_cov_2.10391&Unknown&L74483	100.000	34	0	0	118226	118259	4	37	5.78e-08	63.9
NODE_99_length_160422_cov_13.9072	NODE_170_length_107518_cov_6.22876&Unknown&L52305	100.000	34	0	0	96903	96936	1	34	5.78e-08	63.9
NODE_99_length_160422_cov_13.9072	NODE_439_length_13742_cov_7.56813&Unknown&K25354	100.000	34	0	0	116363	116396	1	34	5.78e-08	63.9
NODE_99_length_160422_cov_13.9072	NODE_301_length_65963_cov_8.22146&Unknown&K19904	100.000	34	0	0	118226	118259	4	37	5.78e-08	63.9
NODE_99_length_160422_cov_13.9072	NODE_249_length_33720_cov_6.67803&Unknown&K16224	100.000	34	0	0	116363	116396	1	34	5.78e-08	63.9
NODE_99_length_160422_cov_13.9072	NODE_248_length_32583_cov_7.4838&Unknown&K16172	100.000	34	0	0	116363	116396	1	34	5.78e-08	63.9
NODE_99_length_160422_cov_13.9072	NODE_103_length_48202_cov_8.56801&Unknown&K1136	100.000	34	0	0	117902	117935	1	34	5.78e-08	63.9
NODE_99_length_160422_cov_13.9072	NODE_497_length_56422_cov_6.31141&Unknown&H100733	97.297	37	1	0	96465	96501	1	37	5.78e-08	63.9
NODE_99_length_160422_cov_13.9072	NODE_1634_length_11653_cov_9.65416&Unknown&H32889	97.297	37	1	0	96465	96501	1	37	5.78e-08	63.9
NODE_99_length_160422_cov_13.9072	NODE_991_length_25636_cov_8.75826&Unknown&F55168	100.000	34	0	0	116494	116527	1	34	5.78e-08	63.9
NODE_99_length_160422_cov_13.9072	NODE_525_length_38361_cov_5.9651&Unknown&F40470	100.000	34	0	0	115483	115516	34	1	5.78e-08	63.9
NODE_99_length_160422_cov_13.9072	NODE_469_length_58869_cov_7.42672&Unknown&F37909	100.000	34	0	0	101012	101045	2	35	5.78e-08	63.9
NODE_99_length_160422_cov_13.9072	NODE_342_length_56444_cov_16.9965&Unknown&F29086	100.000	34	0	0	116363	116396	1	34	5.78e-08	63.9
NODE_99_length_160422_cov_13.9072	NODE_329_length_56382_cov_36.2466&Unknown&F28185	97.297	37	1	0	115480	115516	1	37	5.78e-08	63.9
NODE_99_length_160422_cov_13.9072	NODE_1832_length_19202_cov_4.19627&Unknown&F14519	100.000	34	0	0	116363	116396	34	1	5.78e-08	63.9
NODE_99_length_160422_cov_13.9072	NODE_3285_length_7978_cov_4.16408&Unknown&C72271	100.000	34	0	0	96903	96936	34	1	5.78e-08	63.9
NODE_99_length_160422_cov_13.9072	NODE_94_length_96224_cov_9.45721&Unknown&B156395	100.000	34	0	0	101012	101045	2	35	5.78e-08	63.9
NODE_99_length_160422_cov_13.9072	NODE_68_length_105898_cov_14.3105&Unknown&B133439	100.000	34	0	0	118226	118259	34	1	5.78e-08	63.9
NODE_99_length_160422_cov_13.9072	NODE_68_length_105898_cov_14.3105&Unknown&B133425	100.000	34	0	0	117746	117779	1	34	5.78e-08	63.9
NODE_99_length_160422_cov_13.9072	NODE_3324_length_14267_cov_15.2934&Unknown&B83200	100.000	34	0	0	101012	101045	2	35	5.78e-08	63.9
NODE_99_length_160422_cov_13.9072	NODE_323_length_37311_cov_14.1849&Unknown&B81351	100.000	34	0	0	116363	116396	1	34	5.78e-08	63.9
NODE_99_length_160422_cov_13.9072	NODE_2764_length_15413_cov_8.48932&Unknown&B70231	97.297	37	1	0	96465	96501	37	1	5.78e-08	63.9
NODE_99_length_160422_cov_13.9072	NODE_625_length_32733_cov_4.72061&Unknown&Z145817	97.222	36	1	0	116610	116645	36	1	2.08e-07	62.1
NODE_99_length_160422_cov_13.9072	NODE_406_length_44961_cov_42.3138_ID_51614&Unknown&Z113811	100.000	33	0	0	113951	113983	1	33	2.08e-07	62.1
NODE_99_length_160422_cov_13.9072	NODE_3023_length_11958_cov_2.9338&Unknown&Z91462	100.000	33	0	0	96316	96348	33	1	2.08e-07	62.1
NODE_99_length_160422_cov_13.9072	NODE_1714_length_13077_cov_15.0000_ID_40309&Unknown&Z44398	100.000	33	0	0	113951	113983	36	4	2.08e-07	62.1
NODE_99_length_160422_cov_13.9072	NODE_2255_length_18775_cov_5.05972&Unknown&X46150	100.000	33	0	0	4455	4487	34	2	2.08e-07	62.1
NODE_99_length_160422_cov_13.9072	NODE_142_length_25059_cov_22.4404&Unknown&V10249	100.000	33	0	0	132122	132154	33	1	2.08e-07	62.1
NODE_99_length_160422_cov_13.9072	NODE_1145_length_7189_cov_5.67746&Unknown&V4694	97.222	36	1	0	116610	116645	36	1	2.08e-07	62.1
NODE_99_length_160422_cov_13.9072	NODE_658_length_32106_cov_10.3254&Unknown&N49325	97.222	36	1	0	116610	116645	36	1	2.08e-07	62.1
NODE_99_length_160422_cov_13.9072	NODE_457_length_57495_cov_27.8955&Unknown&N40958	97.222	36	1	0	116610	116645	36	1	2.08e-07	62.1
NODE_99_length_160422_cov_13.9072	NODE_412_length_44261_cov_2.54332&Unknown&N38570	100.000	33	0	0	113951	113983	1	33	2.08e-07	62.1
NODE_99_length_160422_cov_13.9072	NODE_314_length_45956_cov_2.62752&Unknown&N31316	100.000	33	0	0	113951	113983	1	33	2.08e-07	62.1
NODE_99_length_160422_cov_13.9072	NODE_207_length_53880_cov_6.01024&Unknown&N19963	100.000	33	0	0	96807	96839	1	33	2.08e-07	62.1
NODE_99_length_160422_cov_13.9072	NODE_1450_length_26696_cov_4.60636&Unknown&N10438	97.222	36	1	0	116610	116645	1	36	2.08e-07	62.1
NODE_99_length_160422_cov_13.9072	NODE_475_length_25817_cov_5.65841&Unknown&L154787	100.000	33	0	0	4455	4487	1	33	2.08e-07	62.1
NODE_99_length_160422_cov_13.9072	NODE_180_length_98138_cov_4.23586&Unknown&L57820	100.000	33	0	0	96807	96839	1	33	2.08e-07	62.1
NODE_99_length_160422_cov_13.9072	NODE_439_length_13742_cov_7.56813&Unknown&K25339	97.222	36	1	0	116610	116645	36	1	2.08e-07	62.1
NODE_99_length_160422_cov_13.9072	NODE_249_length_33720_cov_6.67803&Unknown&K16218	97.222	36	1	0	116610	116645	36	1	2.08e-07	62.1
NODE_99_length_160422_cov_13.9072	NODE_248_length_32583_cov_7.4838&Unknown&K16161	97.222	36	1	0	116610	116645	36	1	2.08e-07	62.1
NODE_99_length_160422_cov_13.9072	NODE_342_length_56444_cov_16.9965&Unknown&F29080	97.222	36	1	0	116610	116645	36	1	2.08e-07	62.1
NODE_99_length_160422_cov_13.9072	NODE_1832_length_19202_cov_4.19627&Unknown&F14525	97.222	36	1	0	116610	116645	1	36	2.08e-07	62.1
NODE_99_length_160422_cov_13.9072	NODE_124_length_82903_cov_22.1861&Unknown&F5805	100.000	33	0	0	118532	118564	33	1	2.08e-07	62.1
NODE_99_length_160422_cov_13.9072	NODE_495_length_26361_cov_7.6134&Unknown&B109983	97.222	36	1	0	116610	116645	36	1	2.08e-07	62.1
NODE_99_length_160422_cov_13.9072	NODE_323_length_37311_cov_14.1849&Unknown&B81345	97.222	36	1	0	116610	116645	36	1	2.08e-07	62.1
NODE_99_length_160422_cov_13.9072	NODE_94_length_55279_cov_11.9827_ID_5672&Unknown&Z178057	100.000	32	0	0	97657	97688	34	3	7.47e-07	60.2
NODE_99_length_160422_cov_13.9072	NODE_408_length_30561_cov_8.9895_ID_83479&Unknown&Z113955	100.000	32	0	0	117963	117994	1	32	7.47e-07	60.2
NODE_99_length_160422_cov_13.9072	NODE_390_length_41569_cov_13.0000_ID_76266&Unknown&Z110358	97.143	35	1	0	154422	154456	3	37	7.47e-07	60.2
NODE_99_length_160422_cov_13.9072	NODE_239_length_80836_cov_13.2528&Unknown&Y16470	97.143	35	1	0	154422	154456	3	37	7.47e-07	60.2
NODE_99_length_160422_cov_13.9072	NODE_229_length_53298_cov_12.0832&Unknown&Y15892	97.143	35	1	0	54419	54453	35	1	7.47e-07	60.2
NODE_99_length_160422_cov_13.9072	NODE_2112_length_17056_cov_8.6529&Unknown&X42575	97.143	35	1	0	154422	154456	35	1	7.47e-07	60.2
NODE_99_length_160422_cov_13.9072	NODE_2056_length_16061_cov_3.52961&Unknown&N19759	94.737	38	2	0	101281	101318	1	38	7.47e-07	60.2
NODE_99_length_160422_cov_13.9072	NODE_722_length_18578_cov_7.46056&Unknown&L195243	100.000	32	0	0	117963	117994	36	5	7.47e-07	60.2
NODE_99_length_160422_cov_13.9072	NODE_321_length_72741_cov_10.6088&Unknown&L117015	94.737	38	2	0	101281	101318	38	1	7.47e-07	60.2
NODE_99_length_160422_cov_13.9072	NODE_1737_length_19769_cov_2.42432&Unknown&L54438	94.737	38	2	0	101281	101318	1	38	7.47e-07	60.2
NODE_99_length_160422_cov_13.9072	NODE_77_length_95033_cov_48.9243&Unknown&K35879	94.737	38	2	0	101281	101318	1	38	7.47e-07	60.2
NODE_99_length_160422_cov_13.9072	NODE_554_length_44532_cov_6.09852&Unknown&C101523	100.000	32	0	0	24330	24361	32	1	7.47e-07	60.2
NODE_99_length_160422_cov_13.9072	NODE_793_length_34803_cov_8.36319&Unknown&B143781	97.143	35	1	0	154422	154456	3	37	7.47e-07	60.2
NODE_99_length_160422_cov_13.9072	NODE_543_length_34783_cov_4.76906&Unknown&B117138	97.143	35	1	0	154422	154456	3	37	7.47e-07	60.2
NODE_99_length_160422_cov_13.9072	NODE_408_length_30561_cov_8.9895_ID_83479&Unknown&Z113956	100.000	31	0	0	96043	96073	4	34	2.69e-06	58.4
NODE_99_length_160422_cov_13.9072	NODE_2834_length_8808_cov_12.5994_ID_19154&Unknown&Z84169	100.000	31	0	0	4457	4487	32	2	2.69e-06	58.4
NODE_99_length_160422_cov_13.9072	NODE_722_length_18578_cov_7.46056&Unknown&L195238	97.059	34	1	0	96043	96076	34	1	2.69e-06	58.4
NODE_99_length_160422_cov_13.9072	NODE_991_length_25636_cov_8.75826&Unknown&F55171	97.059	34	1	0	111607	111640	1	34	2.69e-06	58.4
NODE_99_length_160422_cov_13.9072	NODE_1300_length_18379_cov_18.4968&Unknown&F7290	100.000	31	0	0	115240	115270	31	1	2.69e-06	58.4
NODE_99_length_160422_cov_13.9072	NODE_554_length_44532_cov_6.09852&Unknown&C101522	100.000	31	0	0	4457	4487	32	2	2.69e-06	58.4
NODE_99_length_160422_cov_13.9072	NODE_69_length_96348_cov_14.1684_ID_112218&Unknown&Z153309	96.970	33	1	0	50613	50645	1	33	9.67e-06	56.5
NODE_99_length_160422_cov_13.9072	NODE_529_length_35227_cov_6.13354&Unknown&N44827	100.000	30	0	0	96830	96859	30	1	9.67e-06	56.5
NODE_99_length_160422_cov_13.9072	NODE_32_length_199236_cov_8.41684&Unknown&L116359	100.000	30	0	0	96830	96859	30	1	9.67e-06	56.5
NODE_99_length_160422_cov_13.9072	NODE_548_length_17423_cov_4.98198&Unknown&B117495	100.000	30	0	0	51606	51635	30	1	9.67e-06	56.5
NODE_99_length_160422_cov_13.9072	NODE_506_length_24862_cov_5.27577&Unknown&B112090	96.970	33	1	0	24600	24632	3	35	9.67e-06	56.5
NODE_99_length_160422_cov_13.9072	NODE_26_length_191321_cov_14.0544&NC_012781.1_[Eubacterium]_rectale_ATCC_33656,_complete_genome&B66222	96.970	33	1	0	24600	24632	3	35	9.67e-06	56.5
NODE_1451_length_44500_cov_7.67895	NODE_896_length_28675_cov_8.39011&Unknown&V59587	100.000	37	0	0	17405	17441	1	37	4.20e-10	69.4
NODE_1451_length_44500_cov_7.67895	NODE_732_length_9600_cov_12.292&Unknown&S25858	100.000	37	0	0	11715	11751	37	1	4.20e-10	69.4
NODE_1451_length_44500_cov_7.67895	NODE_339_length_70602_cov_22.7364&Unknown&L122244	100.000	37	0	0	11715	11751	37	1	4.20e-10	69.4
NODE_1451_length_44500_cov_7.67895	NODE_257_length_80244_cov_19.8357&Unknown&L93856	100.000	37	0	0	11715	11751	37	1	4.20e-10	69.4
NODE_1451_length_44500_cov_7.67895	NODE_2508_length_9824_cov_14.676&Unknown&L92146	100.000	37	0	0	11715	11751	37	1	4.20e-10	69.4
NODE_1451_length_44500_cov_7.67895	NODE_59_length_24394_cov_35.7394&Unknown&H110181	100.000	37	0	0	11715	11751	1	37	4.20e-10	69.4
NODE_1451_length_44500_cov_7.67895	NODE_387_length_31184_cov_23.8976_ID_78535&Unknown&Z109289	100.000	36	0	0	11596	11631	36	1	1.51e-09	67.6
NODE_1451_length_44500_cov_7.67895	NODE_387_length_31184_cov_23.8976_ID_78535&Unknown&Z109283	100.000	36	0	0	11184	11219	1	36	1.51e-09	67.6
NODE_1451_length_44500_cov_7.67895	NODE_2510_length_9783_cov_28.9421_ID_129576&Unknown&Z74952	100.000	36	0	0	11596	11631	36	1	1.51e-09	67.6
NODE_1451_length_44500_cov_7.67895	NODE_1549_length_17584_cov_39.9553_ID_43027&Unknown&Z36380	100.000	36	0	0	30348	30383	36	1	1.51e-09	67.6
NODE_1451_length_44500_cov_7.67895	NODE_1536_length_23168_cov_56.9028_ID_38770&Unknown&Z35848	100.000	36	0	0	11184	11219	36	1	1.51e-09	67.6
NODE_1451_length_44500_cov_7.67895	NODE_1536_length_23168_cov_56.9028_ID_38770&Unknown&Z35842	100.000	36	0	0	11596	11631	1	36	1.51e-09	67.6
NODE_1451_length_44500_cov_7.67895	NODE_75_length_80216_cov_42.7147&NC_012778.1_[Eubacterium]_eligens_ATCC_27750,_complete_genome&V55268	100.000	36	0	0	2552	2587	36	1	1.51e-09	67.6
NODE_1451_length_44500_cov_7.67895	NODE_149_length_41072_cov_29.0474&NC_021900.1_Streptococcus_lutetiensis_033,_complete_genome&S5925	100.000	36	0	0	2552	2587	1	36	1.51e-09	67.6
NODE_1451_length_44500_cov_7.67895	NODE_102_length_53031_cov_15.8152&Unknown&S1050	100.000	36	0	0	17399	17434	36	1	1.51e-09	67.6
NODE_1451_length_44500_cov_7.67895	NODE_452_length_42946_cov_5.75391&Unknown&Q80395	100.000	36	0	0	30348	30383	37	2	1.51e-09	67.6
NODE_1451_length_44500_cov_7.67895	NODE_517_length_30121_cov_5.90863&Unknown&N44239	100.000	36	0	0	11596	11631	36	1	1.51e-09	67.6
NODE_1451_length_44500_cov_7.67895	NODE_517_length_30121_cov_5.90863&Unknown&N44233	100.000	36	0	0	11184	11219	1	36	1.51e-09	67.6
NODE_1451_length_44500_cov_7.67895	NODE_367_length_41756_cov_19.4784&Unknown&L129480	100.000	36	0	0	2552	2587	36	1	1.51e-09	67.6
NODE_1451_length_44500_cov_7.67895	NODE_122_length_58587_cov_20.2158&Unknown&L21974	100.000	36	0	0	2552	2587	1	36	1.51e-09	67.6
NODE_1451_length_44500_cov_7.67895	NODE_43_length_108508_cov_11.5529&Unknown&K25193	100.000	36	0	0	2552	2587	1	36	1.51e-09	67.6
NODE_1451_length_44500_cov_7.67895	NODE_286_length_33707_cov_47.9343&Unknown&K18790	100.000	36	0	0	2552	2587	1	36	1.51e-09	67.6
NODE_1451_length_44500_cov_7.67895	NODE_275_length_40216_cov_14.883&Unknown&K17978	100.000	36	0	0	2552	2587	36	1	1.51e-09	67.6
NODE_1451_length_44500_cov_7.67895	NODE_261_length_42297_cov_15.0116&Unknown&K17162	100.000	36	0	0	2552	2587	36	1	1.51e-09	67.6
NODE_1451_length_44500_cov_7.67895	NODE_24_length_160106_cov_14.4173&Unknown&K15740	100.000	36	0	0	2552	2587	1	36	1.51e-09	67.6
NODE_1451_length_44500_cov_7.67895	NODE_121_length_39024_cov_7.71829&Unknown&K4009	100.000	36	0	0	2552	2587	1	36	1.51e-09	67.6
NODE_1451_length_44500_cov_7.67895	NODE_125_length_84391_cov_24.1953&Unknown&F6125	100.000	36	0	0	8473	8508	36	1	1.51e-09	67.6
NODE_1451_length_44500_cov_7.67895	NODE_7288_length_8231_cov_4.34491&Unknown&B138541	100.000	36	0	0	11596	11631	37	2	1.51e-09	67.6
NODE_1451_length_44500_cov_7.67895	NODE_632_length_35005_cov_8.88529&Unknown&B128708	100.000	36	0	0	2552	2587	1	36	1.51e-09	67.6
NODE_1451_length_44500_cov_7.67895	NODE_567_length_30728_cov_14.6231&Unknown&B120157	100.000	36	0	0	11596	11631	1	36	1.51e-09	67.6
NODE_1451_length_44500_cov_7.67895	NODE_436_length_52673_cov_17.9711&Unknown&B101677	100.000	36	0	0	2552	2587	1	36	1.51e-09	67.6
NODE_1451_length_44500_cov_7.67895	NODE_167_length_49326_cov_6.50754&Unknown&B36080	100.000	36	0	0	2552	2587	36	1	1.51e-09	67.6
NODE_1451_length_44500_cov_7.67895	NODE_1453_length_16172_cov_6.89868&Unknown&B27611	100.000	36	0	0	2552	2587	36	1	1.51e-09	67.6
NODE_1451_length_44500_cov_7.67895	NODE_14_length_211181_cov_116.804&NC_012778.1_[Eubacterium]_eligens_ATCC_27750,_complete_genome&B24802	100.000	36	0	0	2552	2587	36	1	1.51e-09	67.6
NODE_1451_length_44500_cov_7.67895	NODE_8005_length_5760_cov_46.6820_ID_52794&Unknown&Z166113	100.000	35	0	0	9249	9283	37	3	5.43e-09	65.8
NODE_1451_length_44500_cov_7.67895	NODE_63_length_109162_cov_14.0777_ID_137018&Unknown&Z146420	100.000	35	0	0	18409	18443	35	1	5.43e-09	65.8
NODE_1451_length_44500_cov_7.67895	NODE_3497_length_5786_cov_6.43116&Unknown&Z101865	100.000	35	0	0	9249	9283	1	35	5.43e-09	65.8
NODE_1451_length_44500_cov_7.67895	NODE_2801_length_12306_cov_23.7754&Unknown&Z83228	100.000	35	0	0	10664	10698	1	35	5.43e-09	65.8
NODE_1451_length_44500_cov_7.67895	NODE_2362_length_7845_cov_12.9689_ID_23723&Unknown&Z70246	100.000	35	0	0	11183	11217	35	1	5.43e-09	65.8
NODE_1451_length_44500_cov_7.67895	NODE_1524_length_14584_cov_11.7509_ID_70677&Unknown&Z35337	97.368	38	1	0	17398	17435	1	38	5.43e-09	65.8
NODE_1451_length_44500_cov_7.67895	NODE_1067_length_30670_cov_4.65556&Unknown&Z6894	100.000	35	0	0	9249	9283	37	3	5.43e-09	65.8
NODE_1451_length_44500_cov_7.67895	NODE_1016_length_23187_cov_29.8705_ID_127612&Unknown&Z3089	100.000	35	0	0	11183	11217	1	35	5.43e-09	65.8
NODE_1451_length_44500_cov_7.67895	NODE_527_length_57807_cov_5.01567&Unknown&Y30791	100.000	35	0	0	9793	9827	1	35	5.43e-09	65.8
NODE_1451_length_44500_cov_7.67895	NODE_191_length_59455_cov_7.69377&Unknown&Y12265	100.000	35	0	0	9249	9283	37	3	5.43e-09	65.8
NODE_1451_length_44500_cov_7.67895	NODE_80_length_190020_cov_16.8499&Unknown&X112421	100.000	35	0	0	9456	9490	35	1	5.43e-09	65.8
NODE_1451_length_44500_cov_7.67895	NODE_192_length_96288_cov_10.281&Unknown&X37235	100.000	35	0	0	11186	11220	35	1	5.43e-09	65.8
NODE_1451_length_44500_cov_7.67895	NODE_885_length_17481_cov_5.09687&Unknown&W29272	100.000	35	0	0	3026	3060	1	35	5.43e-09	65.8
NODE_1451_length_44500_cov_7.67895	NODE_990_length_8072_cov_7.46576&Unknown&V62235	100.000	35	0	0	9456	9490	1	35	5.43e-09	65.8
NODE_1451_length_44500_cov_7.67895	NODE_97_length_23828_cov_12.6539&Unknown&V61631	100.000	35	0	0	9249	9283	37	3	5.43e-09	65.8
NODE_1451_length_44500_cov_7.67895	NODE_182_length_26497_cov_5.9283&Unknown&V16888	100.000	35	0	0	9456	9490	35	1	5.43e-09	65.8
NODE_1451_length_44500_cov_7.67895	NODE_1923_length_5076_cov_5.89106&Unknown&S9107	100.000	35	0	0	9249	9283	1	35	5.43e-09	65.8
NODE_1451_length_44500_cov_7.67895	NODE_459_length_30633_cov_4.67359&Unknown&N41057	100.000	35	0	0	2654	2688	36	2	5.43e-09	65.8
NODE_1451_length_44500_cov_7.67895	NODE_385_length_44179_cov_17.6986&Unknown&L133845	100.000	35	0	0	15864	15898	36	2	5.43e-09	65.8
NODE_1451_length_44500_cov_7.67895	NODE_127_length_89705_cov_15.0941&Unknown&L24839	100.000	35	0	0	46	80	1	35	5.43e-09	65.8
NODE_1451_length_44500_cov_7.67895	NODE_309_length_39630_cov_11.0308&Unknown&K20208	100.000	35	0	0	9249	9283	37	3	5.43e-09	65.8
NODE_1451_length_44500_cov_7.67895	NODE_25_length_143075_cov_14.2474&Unknown&K16256	100.000	35	0	0	9456	9490	1	35	5.43e-09	65.8
NODE_1451_length_44500_cov_7.67895	NODE_2114_length_12450_cov_8.05615&Unknown&K13746	100.000	35	0	0	24727	24761	1	35	5.43e-09	65.8
NODE_1451_length_44500_cov_7.67895	NODE_358_length_53754_cov_19.9117&Unknown&F30021	100.000	35	0	0	36461	36495	35	1	5.43e-09	65.8
NODE_1451_length_44500_cov_7.67895	NODE_300_length_50912_cov_4.91968&Unknown&F26134	100.000	35	0	0	9781	9815	35	1	5.43e-09	65.8
NODE_1451_length_44500_cov_7.67895	NODE_728_length_17972_cov_5.01875&Unknown&C116832	100.000	35	0	0	3026	3060	1	35	5.43e-09	65.8
NODE_1451_length_44500_cov_7.67895	NODE_1751_length_27640_cov_6.96034&Unknown&B39320	100.000	35	0	0	17854	17888	35	1	5.43e-09	65.8
NODE_1451_length_44500_cov_7.67895	NODE_1520_length_26494_cov_4.54166&Unknown&B30668	100.000	35	0	0	9456	9490	35	1	5.43e-09	65.8
NODE_1451_length_44500_cov_7.67895	NODE_40_length_120084_cov_14.9926_ID_26233&Unknown&Z112739	100.000	34	0	0	13125	13158	1	34	1.95e-08	63.9
NODE_1451_length_44500_cov_7.67895	NODE_3970_length_6238_cov_11.9622_ID_24752&Unknown&Z111475	100.000	34	0	0	11016	11049	1	34	1.95e-08	63.9
NODE_1451_length_44500_cov_7.67895	NODE_297_length_101543_cov_14.6557&Unknown&X59927	97.297	37	1	0	15876	15912	37	1	1.95e-08	63.9
NODE_1451_length_44500_cov_7.67895	NODE_1422_length_25044_cov_5.33571&Unknown&V10304	100.000	34	0	0	9628	9661	1	34	1.95e-08	63.9
NODE_1451_length_44500_cov_7.67895	NODE_110_length_41128_cov_12.6734&Unknown&S2430	100.000	34	0	0	30919	30952	34	1	1.95e-08	63.9
NODE_1451_length_44500_cov_7.67895	NODE_110_length_41128_cov_12.6734&Unknown&S2419	100.000	34	0	0	10224	10257	34	1	1.95e-08	63.9
NODE_1451_length_44500_cov_7.67895	NODE_731_length_28449_cov_47.1868_ID_6476&Unknown&Z157892	100.000	33	0	0	8784	8816	1	33	7.02e-08	62.1
NODE_1451_length_44500_cov_7.67895	NODE_664_length_46795_cov_10.5201&Unknown&Z150083	97.222	36	1	0	11716	11751	36	1	7.02e-08	62.1
NODE_1451_length_44500_cov_7.67895	NODE_80_length_190020_cov_16.8499&Unknown&X112415	100.000	33	0	0	8528	8560	1	33	7.02e-08	62.1
NODE_1451_length_44500_cov_7.67895	NODE_192_length_96288_cov_10.281&Unknown&X37238	100.000	33	0	0	9239	9271	1	33	7.02e-08	62.1
NODE_1451_length_44500_cov_7.67895	NODE_94_length_100536_cov_10.1712&Unknown&V61036	97.222	36	1	0	11716	11751	36	1	7.02e-08	62.1
NODE_1451_length_44500_cov_7.67895	NODE_896_length_28675_cov_8.39011&Unknown&V59581	100.000	33	0	0	8784	8816	1	33	7.02e-08	62.1
NODE_1451_length_44500_cov_7.67895	NODE_787_length_10133_cov_10.1221&Unknown&S26751	100.000	33	0	0	11186	11218	33	1	7.02e-08	62.1
NODE_1451_length_44500_cov_7.67895	NODE_69_length_38773_cov_37.5034&Unknown&S24964	94.872	39	2	0	16860	16898	1	39	7.02e-08	62.1
NODE_1451_length_44500_cov_7.67895	NODE_589_length_21846_cov_11.9914&Unknown&S22595	97.222	36	1	0	12429	12464	36	1	7.02e-08	62.1
NODE_1451_length_44500_cov_7.67895	NODE_355_length_11976_cov_11.3917&Unknown&S16879	100.000	33	0	0	8784	8816	1	33	7.02e-08	62.1
NODE_1451_length_44500_cov_7.67895	NODE_102_length_53031_cov_15.8152&Unknown&S1069	100.000	33	0	0	38462	38494	33	1	7.02e-08	62.1
NODE_1451_length_44500_cov_7.67895	NODE_1414_length_24043_cov_15.4769&Unknown&Q21061	100.000	33	0	0	42532	42564	33	1	7.02e-08	62.1
NODE_1451_length_44500_cov_7.67895	NODE_8_length_243521_cov_14.8353&Unknown&L204113	100.000	33	0	0	40146	40178	33	1	7.02e-08	62.1
NODE_1451_length_44500_cov_7.67895	NODE_113_length_128781_cov_7.63699&Unknown&L14337	100.000	33	0	0	42016	42048	1	33	7.02e-08	62.1
NODE_1451_length_44500_cov_7.67895	NODE_75_length_46328_cov_5.63099&Unknown&K35505	97.222	36	1	0	11716	11751	36	1	7.02e-08	62.1
NODE_1451_length_44500_cov_7.67895	NODE_324_length_25544_cov_7.86786&Unknown&K20980	100.000	33	0	0	8784	8816	36	4	7.02e-08	62.1
NODE_1451_length_44500_cov_7.67895	NODE_25_length_143075_cov_14.2474&Unknown&K16262	100.000	33	0	0	8528	8560	33	1	7.02e-08	62.1
NODE_1451_length_44500_cov_7.67895	NODE_358_length_53754_cov_19.9117&Unknown&F30016	100.000	33	0	0	36028	36060	33	1	7.02e-08	62.1
NODE_1451_length_44500_cov_7.67895	NODE_358_length_53754_cov_19.9117&Unknown&F30007	97.222	36	1	0	38458	38493	1	36	7.02e-08	62.1
NODE_1451_length_44500_cov_7.67895	NODE_125_length_84391_cov_24.1953&Unknown&F6163	97.222	36	1	0	9784	9819	1	36	7.02e-08	62.1
NODE_1451_length_44500_cov_7.67895	NODE_202_length_98503_cov_7.68942&Unknown&C43962	100.000	33	0	0	11448	11480	33	1	7.02e-08	62.1
NODE_1451_length_44500_cov_7.67895	NODE_789_length_28322_cov_16.7113&Unknown&B142977	100.000	33	0	0	8784	8816	36	4	7.02e-08	62.1
NODE_1451_length_44500_cov_7.67895	NODE_609_length_30045_cov_25.7033&Unknown&B125930	100.000	33	0	0	8784	8816	36	4	7.02e-08	62.1
NODE_1451_length_44500_cov_7.67895	NODE_436_length_52673_cov_17.9711&Unknown&B101692	97.222	36	1	0	2836	2871	1	36	7.02e-08	62.1
NODE_1451_length_44500_cov_7.67895	NODE_343_length_49905_cov_11.3627&Unknown&B84868	100.000	33	0	0	38462	38494	33	1	7.02e-08	62.1
NODE_1451_length_44500_cov_7.67895	NODE_1520_length_26494_cov_4.54166&Unknown&B30662	100.000	33	0	0	8528	8560	1	33	7.02e-08	62.1
NODE_1451_length_44500_cov_7.67895	NODE_116_length_113009_cov_12.0593&Unknown&B10769	100.000	33	0	0	38462	38494	1	33	7.02e-08	62.1
NODE_1451_length_44500_cov_7.67895	NODE_1011_length_11346_cov_9.09521&Unknown&B2495	100.000	33	0	0	8784	8816	36	4	7.02e-08	62.1
NODE_1451_length_44500_cov_7.67895	NODE_806_length_19418_cov_16.0996_ID_6462&Unknown&Z166417	100.000	32	0	0	15613	15644	32	1	2.52e-07	60.2
NODE_1451_length_44500_cov_7.67895	NODE_63_length_109162_cov_14.0777_ID_137018&Unknown&Z146419	97.143	35	1	0	14135	14169	1	35	2.52e-07	60.2
NODE_1451_length_44500_cov_7.67895	NODE_303_length_36836_cov_16.2439_ID_22128&Unknown&Z91540	97.143	35	1	0	15610	15644	2	36	2.52e-07	60.2
NODE_1451_length_44500_cov_7.67895	NODE_1574_length_11388_cov_18.3460_ID_28351&Unknown&Z37635	97.143	35	1	0	42204	42238	35	1	2.52e-07	60.2
NODE_1451_length_44500_cov_7.67895	NODE_1536_length_23168_cov_56.9028_ID_38770&Unknown&Z35862	100.000	32	0	0	13400	13431	3	34	2.52e-07	60.2
NODE_1451_length_44500_cov_7.67895	NODE_136_length_90547_cov_22.7449&Unknown&Z26077	100.000	32	0	0	9752	9783	1	32	2.52e-07	60.2
NODE_1451_length_44500_cov_7.67895	NODE_103_length_121694_cov_17.6531&Unknown&W783	97.143	35	1	0	6250	6284	35	1	2.52e-07	60.2
NODE_1451_length_44500_cov_7.67895	NODE_960_length_11642_cov_21.6539&Unknown&S29544	97.143	35	1	0	1842	1876	35	1	2.52e-07	60.2
NODE_1451_length_44500_cov_7.67895	NODE_621_length_27108_cov_6.31915&Unknown&L181833	100.000	32	0	0	8785	8816	35	4	2.52e-07	60.2
NODE_1451_length_44500_cov_7.67895	NODE_2114_length_12450_cov_8.05615&Unknown&K13732	100.000	32	0	0	3497	3528	33	2	2.52e-07	60.2
NODE_1451_length_44500_cov_7.67895	NODE_5742_length_4237_cov_3.05858&Unknown&H109061	97.143	35	1	0	15417	15451	35	1	2.52e-07	60.2
NODE_1451_length_44500_cov_7.67895	NODE_1992_length_12504_cov_10.9693&Unknown&F16466	100.000	32	0	0	13115	13146	32	1	2.52e-07	60.2
NODE_1451_length_44500_cov_7.67895	NODE_206_length_43886_cov_10.2712&Unknown&C44720	97.143	35	1	0	2658	2692	35	1	2.52e-07	60.2
NODE_1451_length_44500_cov_7.67895	NODE_307_length_31217_cov_15.5474&Unknown&B78525	100.000	32	0	0	13400	13431	37	6	2.52e-07	60.2
NODE_1451_length_44500_cov_7.67895	NODE_452_length_46750_cov_6.75633&Unknown&Y28123	97.059	34	1	0	1939	1972	34	1	9.08e-07	58.4
NODE_1451_length_44500_cov_7.67895	NODE_80_length_190020_cov_16.8499&Unknown&X112418	97.059	34	1	0	11209	11242	34	1	9.08e-07	58.4
NODE_1451_length_44500_cov_7.67895	NODE_192_length_96288_cov_10.281&Unknown&X37245	97.059	34	1	0	12034	12067	1	34	9.08e-07	58.4
NODE_1451_length_44500_cov_7.67895	NODE_990_length_8072_cov_7.46576&Unknown&V62238	97.059	34	1	0	11209	11242	1	34	9.08e-07	58.4
NODE_1451_length_44500_cov_7.67895	NODE_182_length_26497_cov_5.9283&Unknown&V16885	97.059	34	1	0	11209	11242	34	1	9.08e-07	58.4
NODE_1451_length_44500_cov_7.67895	NODE_319_length_50989_cov_12.0883&Unknown&K20703	97.059	34	1	0	42168	42201	34	1	9.08e-07	58.4
NODE_1451_length_44500_cov_7.67895	NODE_25_length_143075_cov_14.2474&Unknown&K16259	97.059	34	1	0	11209	11242	1	34	9.08e-07	58.4
NODE_1451_length_44500_cov_7.67895	NODE_689_length_60858_cov_9.80539&Unknown&B133985	100.000	31	0	0	3489	3519	1	31	9.08e-07	58.4
NODE_1451_length_44500_cov_7.67895	NODE_3018_length_10507_cov_7.70599&Unknown&B77664	97.059	34	1	0	12630	12663	1	34	9.08e-07	58.4
NODE_1451_length_44500_cov_7.67895	NODE_1520_length_26494_cov_4.54166&Unknown&B30665	97.059	34	1	0	11209	11242	34	1	9.08e-07	58.4
NODE_1451_length_44500_cov_7.67895	NODE_360_length_46871_cov_18.0000_ID_42514&Unknown&Z104864	100.000	30	0	0	11937	11966	1	30	3.27e-06	56.5
NODE_1451_length_44500_cov_7.67895	NODE_516_length_11498_cov_9.56524&Unknown&S21245	100.000	30	0	0	11160	11189	30	1	3.27e-06	56.5
NODE_1451_length_44500_cov_7.67895	NODE_300_length_50912_cov_4.91968&Unknown&F26159	96.970	33	1	0	381	413	33	1	3.27e-06	56.5
NODE_1451_length_44500_cov_7.67895	NODE_1536_length_23168_cov_56.9028_ID_38770&Unknown&Z35864	96.875	32	1	0	16792	16823	6	37	1.17e-05	54.7
NODE_1451_length_44500_cov_7.67895	NODE_452_length_46750_cov_6.75633&Unknown&Y28080	96.875	32	1	0	16706	16737	1	32	1.17e-05	54.7
NODE_1451_length_44500_cov_7.67895	NODE_417_length_22823_cov_21.4159&Unknown&S18599	94.286	35	2	0	15180	15214	35	1	1.17e-05	54.7
NODE_1451_length_44500_cov_7.67895	NODE_350_length_22564_cov_16.3454&Unknown&S16754	100.000	29	0	0	17415	17443	35	7	1.17e-05	54.7
NODE_1451_length_44500_cov_7.67895	NODE_770_length_23979_cov_10.0949&Unknown&Q107160	100.000	29	0	0	13316	13344	6	34	1.17e-05	54.7
NODE_1451_length_44500_cov_7.67895	NODE_909_length_22448_cov_7.83825&Unknown&N57054	94.286	35	2	0	15180	15214	35	1	1.17e-05	54.7
NODE_1451_length_44500_cov_7.67895	NODE_201_length_44084_cov_8.4115&Unknown&K12863	94.286	35	2	0	15180	15214	1	35	1.17e-05	54.7
NODE_1451_length_44500_cov_7.67895	NODE_489_length_39792_cov_4.16972&Unknown&H99736	100.000	29	0	0	12470	12498	29	1	1.17e-05	54.7
NODE_1451_length_44500_cov_7.67895	NODE_436_length_52673_cov_17.9711&Unknown&B101695	92.105	38	3	0	8533	8570	1	38	1.17e-05	54.7
NODE_1451_length_44500_cov_7.67895	NODE_370_length_37058_cov_15.9919_ID_170965&Unknown&Z106668	100.000	28	0	0	41919	41946	9	36	4.23e-05	52.8
NODE_1451_length_44500_cov_7.67895	NODE_350_length_22564_cov_16.3454&Unknown&S16745	94.118	34	2	0	42293	42326	34	1	4.23e-05	52.8
NODE_1451_length_44500_cov_7.67895	NODE_1419_length_9750_cov_7.36668&Unknown&Q21122	100.000	28	0	0	7006	7033	28	1	4.23e-05	52.8
NODE_1451_length_44500_cov_7.67895	NODE_492_length_50215_cov_21.2519&Unknown&L158127	100.000	28	0	0	14470	14497	28	1	4.23e-05	52.8
NODE_16512_length_4190_cov_9.2994	NODE_9875_length_2857_cov_6.0000_ID_12493&Unknown&Z181314	100.000	30	0	0	2309	2338	30	1	4.70e-07	56.5
NODE_16512_length_4190_cov_9.2994	NODE_20_length_232150_cov_9.13153&Unknown&Q39020	100.000	30	0	0	3432	3461	30	1	4.70e-07	56.5
NODE_1400_length_42202_cov_11.8137	NODE_705_length_34052_cov_19.9770_ID_28380&Unknown&Z155117	100.000	30	0	0	1184	1213	30	1	3.10e-06	56.5
NODE_1400_length_42202_cov_11.8137	NODE_985_length_27089_cov_3.19146&Unknown&X122673	100.000	30	0	0	32320	32349	1	30	3.10e-06	56.5
NODE_1400_length_42202_cov_11.8137	NODE_4545_length_12417_cov_27.2208&Unknown&L150668	100.000	30	0	0	32320	32349	30	1	3.10e-06	56.5
NODE_1400_length_42202_cov_11.8137	NODE_3971_length_11965_cov_7.42292&Unknown&L136345	100.000	30	0	0	1184	1213	30	1	3.10e-06	56.5
NODE_1400_length_42202_cov_11.8137	NODE_2771_length_10315_cov_6.41355&Unknown&K18105	100.000	30	0	0	42083	42112	30	1	3.10e-06	56.5
NODE_1400_length_42202_cov_11.8137	NODE_2771_length_10315_cov_6.41355&Unknown&K18105	100.000	30	0	0	42056	42085	30	1	3.10e-06	56.5
NODE_1400_length_42202_cov_11.8137	NODE_3280_length_7053_cov_8.0000_ID_24421&Unknown&Z97619	100.000	29	0	0	32227	32255	2	30	1.11e-05	54.7
NODE_16550_length_4390_cov_26.3977	NODE_4247_length_10289_cov_14.8115&Unknown&X79771	100.000	30	0	0	2186	2215	1	30	4.93e-07	56.5
NODE_16550_length_4390_cov_26.3977	NODE_130_length_119633_cov_6.49086&Unknown&X13992	100.000	30	0	0	4236	4265	1	30	4.93e-07	56.5
NODE_6773_length_8779_cov_15.3325	NODE_1077_length_13419_cov_5.32767&NC_009615.1_Parabacteroides_distasonis_ATCC_8503,_complete_genome&W1509	100.000	33	0	0	200	232	33	1	1.88e-08	62.1
NODE_6773_length_8779_cov_15.3325	NODE_669_length_36950_cov_4.88459&NC_009615.1_Parabacteroides_distasonis_ATCC_8503,_complete_genome&L187528	97.143	35	1	0	87	121	1	35	6.75e-08	60.2
NODE_6773_length_8779_cov_15.3325	NODE_85_length_122036_cov_29.435&NC_009615.1_Parabacteroides_distasonis_ATCC_8503,_complete_genome&W28715	100.000	30	0	0	1398	1427	1	30	8.73e-07	56.5
NODE_6773_length_8779_cov_15.3325	NODE_79_length_96898_cov_18.1513&Unknown&L203024	100.000	30	0	0	2730	2759	30	1	8.73e-07	56.5
NODE_6773_length_8779_cov_15.3325	NODE_941_length_23881_cov_54.8262&Unknown&Q118707	100.000	29	0	0	417	445	2	30	3.14e-06	54.7
NODE_14_length_198277_cov_13.7079	NODE_749_length_27652_cov_3.92546&Unknown&N52577	97.222	36	1	0	72079	72114	1	36	2.57e-07	62.1
NODE_569_length_26672_cov_13.5968	NODE_1690_length_17013_cov_3.33772&Unknown&F12575	100.000	30	0	0	24127	24156	1	30	2.31e-06	56.5
NODE_182_length_81096_cov_6.17676	NODE_27_length_117042_cov_60.5946_ID_22319&Unknown&Z79787	100.000	37	0	0	25111	25147	37	1	7.65e-10	69.4
NODE_182_length_81096_cov_6.17676	NODE_89_length_86772_cov_21.4748&Unknown&C128461	100.000	37	0	0	26196	26232	37	1	7.65e-10	69.4
NODE_182_length_81096_cov_6.17676	NODE_308_length_44767_cov_10.8045&Unknown&C69306	100.000	37	0	0	26196	26232	1	37	7.65e-10	69.4
NODE_182_length_81096_cov_6.17676	NODE_29_length_44580_cov_24.1591&Unknown&C65210	100.000	37	0	0	26196	26232	1	37	7.65e-10	69.4
NODE_182_length_81096_cov_6.17676	NODE_159_length_31987_cov_57.7686&Unknown&L45309	100.000	36	0	0	31095	31130	36	1	2.75e-09	67.6
NODE_182_length_81096_cov_6.17676	NODE_127_length_18873_cov_58.0246&Unknown&L24665	100.000	36	0	0	63812	63847	1	36	2.75e-09	67.6
NODE_182_length_81096_cov_6.17676	NODE_432_length_17955_cov_9.9914&Unknown&Z118206	100.000	35	0	0	67386	67420	1	35	9.89e-09	65.8
NODE_182_length_81096_cov_6.17676	NODE_3980_length_4258_cov_4.55413&Unknown&R14919	100.000	35	0	0	77024	77058	35	1	9.89e-09	65.8
NODE_182_length_81096_cov_6.17676	NODE_48_length_37001_cov_7.41607&Unknown&O6159	100.000	35	0	0	69183	69217	37	3	9.89e-09	65.8
NODE_182_length_81096_cov_6.17676	NODE_89_length_86772_cov_21.4748&Unknown&C128471	100.000	35	0	0	20451	20485	13	47	9.89e-09	65.8
NODE_182_length_81096_cov_6.17676	NODE_140_length_83150_cov_18.6272&Unknown&C21786	100.000	35	0	0	25429	25463	1	35	9.89e-09	65.8
NODE_182_length_81096_cov_6.17676	NODE_432_length_17955_cov_9.9914&Unknown&Z118208	100.000	34	0	0	68592	68625	1	34	3.56e-08	63.9
NODE_182_length_81096_cov_6.17676	NODE_1101_length_21009_cov_46.1967&Unknown&Y2729	100.000	34	0	0	44723	44756	1	34	3.56e-08	63.9
NODE_182_length_81096_cov_6.17676	NODE_2731_length_6229_cov_358.114&Unknown&L100232	100.000	34	0	0	60880	60913	1	34	3.56e-08	63.9
NODE_182_length_81096_cov_6.17676	NODE_260_length_47616_cov_93.503&Unknown&L95149	100.000	34	0	0	60880	60913	1	34	3.56e-08	63.9
NODE_182_length_81096_cov_6.17676	NODE_159_length_31987_cov_57.7686&Unknown&L45321	100.000	34	0	0	25551	25584	34	1	3.56e-08	63.9
NODE_182_length_81096_cov_6.17676	NODE_1391_length_16064_cov_22.2471&Unknown&L33235	100.000	34	0	0	67575	67608	1	34	3.56e-08	63.9
NODE_182_length_81096_cov_6.17676	NODE_125_length_57333_cov_15.7745&Unknown&C14933	100.000	34	0	0	47575	47608	1	34	3.56e-08	63.9
NODE_182_length_81096_cov_6.17676	NODE_625_length_21292_cov_53.9985_ID_15693&Unknown&Z145753	100.000	33	0	0	50067	50099	33	1	1.28e-07	62.1
NODE_182_length_81096_cov_6.17676	NODE_432_length_17955_cov_9.9914&Unknown&Z118210	100.000	33	0	0	69594	69626	1	33	1.28e-07	62.1
NODE_182_length_81096_cov_6.17676	NODE_2731_length_6229_cov_358.114&Unknown&L100234	100.000	33	0	0	65919	65951	1	33	1.28e-07	62.1
NODE_182_length_81096_cov_6.17676	NODE_2731_length_6229_cov_358.114&Unknown&L100233	100.000	33	0	0	64058	64090	1	33	1.28e-07	62.1
NODE_182_length_81096_cov_6.17676	NODE_2731_length_6229_cov_358.114&Unknown&L100231	100.000	33	0	0	61732	61764	33	1	1.28e-07	62.1
NODE_182_length_81096_cov_6.17676	NODE_260_length_47616_cov_93.503&Unknown&L95151	100.000	33	0	0	65919	65951	1	33	1.28e-07	62.1
NODE_182_length_81096_cov_6.17676	NODE_260_length_47616_cov_93.503&Unknown&L95150	100.000	33	0	0	64058	64090	1	33	1.28e-07	62.1
NODE_182_length_81096_cov_6.17676	NODE_159_length_31987_cov_57.7686&Unknown&L45313	100.000	33	0	0	26199	26231	34	2	1.28e-07	62.1
NODE_182_length_81096_cov_6.17676	NODE_1391_length_16064_cov_22.2471&Unknown&L33231	100.000	33	0	0	65580	65612	1	33	1.28e-07	62.1
NODE_182_length_81096_cov_6.17676	NODE_1125_length_23057_cov_11.0608&Unknown&L14017	100.000	33	0	0	66613	66645	1	33	1.28e-07	62.1
NODE_182_length_81096_cov_6.17676	NODE_432_length_17955_cov_9.9914&Unknown&Z118207	100.000	32	0	0	68342	68373	1	32	4.60e-07	60.2
NODE_182_length_81096_cov_6.17676	NODE_998_length_23105_cov_59.9478&Unknown&Y41213	97.143	35	1	0	73395	73429	35	1	4.60e-07	60.2
NODE_182_length_81096_cov_6.17676	NODE_47_length_42931_cov_49.6422&Unknown&W21079	100.000	31	0	0	20662	20692	6	36	1.66e-06	58.4
NODE_182_length_81096_cov_6.17676	NODE_9_length_216841_cov_19.4539&Unknown&Q115899	100.000	31	0	0	20662	20692	31	1	1.66e-06	58.4
NODE_182_length_81096_cov_6.17676	NODE_5_length_226549_cov_15.6245&Unknown&Q84648	100.000	31	0	0	20662	20692	1	31	1.66e-06	58.4
NODE_182_length_81096_cov_6.17676	NODE_21_length_156505_cov_6.94121&Unknown&Q41129	100.000	31	0	0	20662	20692	31	1	1.66e-06	58.4
NODE_182_length_81096_cov_6.17676	NODE_984_length_9463_cov_46.8507&Unknown&L221828	100.000	31	0	0	20662	20692	1	31	1.66e-06	58.4
NODE_182_length_81096_cov_6.17676	NODE_159_length_31987_cov_57.7686&Unknown&L45320	97.059	34	1	0	25767	25800	34	1	1.66e-06	58.4
NODE_182_length_81096_cov_6.17676	NODE_945_length_30153_cov_8.44172&Unknown&C132062	100.000	31	0	0	20662	20692	1	31	1.66e-06	58.4
NODE_182_length_81096_cov_6.17676	NODE_2626_length_15346_cov_10.1483&Unknown&C59162	97.059	34	1	0	32980	33013	34	1	1.66e-06	58.4
NODE_182_length_81096_cov_6.17676	NODE_1090_length_30699_cov_8.92021&Unknown&C7482	97.059	34	1	0	32980	33013	34	1	1.66e-06	58.4
NODE_182_length_81096_cov_6.17676	NODE_47_length_42931_cov_49.6422&Unknown&W21078	100.000	30	0	0	71786	71815	6	35	5.95e-06	56.5
NODE_182_length_81096_cov_6.17676	NODE_716_length_11881_cov_8.4529&Unknown&S25511	100.000	30	0	0	58025	58054	30	1	5.95e-06	56.5
NODE_182_length_81096_cov_6.17676	NODE_149_length_34790_cov_26.1762&Unknown&S5886	100.000	30	0	0	63508	63537	1	30	5.95e-06	56.5
NODE_182_length_81096_cov_6.17676	NODE_2062_length_23679_cov_83.3184&Unknown&R7642	100.000	30	0	0	67304	67333	30	1	5.95e-06	56.5
NODE_182_length_81096_cov_6.17676	NODE_2062_length_23679_cov_83.3184&Unknown&R7641	100.000	30	0	0	69691	69720	30	1	5.95e-06	56.5
NODE_182_length_81096_cov_6.17676	NODE_2062_length_23679_cov_83.3184&Unknown&R7638	100.000	30	0	0	18946	18975	30	1	5.95e-06	56.5
NODE_182_length_81096_cov_6.17676	NODE_9_length_216841_cov_19.4539&Unknown&Q115900	100.000	30	0	0	71786	71815	31	2	5.95e-06	56.5
NODE_182_length_81096_cov_6.17676	NODE_5_length_226549_cov_15.6245&Unknown&Q84647	100.000	30	0	0	71786	71815	1	30	5.95e-06	56.5
NODE_182_length_81096_cov_6.17676	NODE_21_length_156505_cov_6.94121&Unknown&Q41130	100.000	30	0	0	71786	71815	31	2	5.95e-06	56.5
NODE_182_length_81096_cov_6.17676	NODE_1439_length_15635_cov_2.88184&Unknown&N10142	100.000	30	0	0	79120	79149	30	1	5.95e-06	56.5
NODE_182_length_81096_cov_6.17676	NODE_984_length_9463_cov_46.8507&Unknown&L221826	100.000	30	0	0	44693	44722	1	30	5.95e-06	56.5
NODE_182_length_81096_cov_6.17676	NODE_89_length_114633_cov_64.1554&Unknown&L213478	100.000	30	0	0	14465	14494	1	30	5.95e-06	56.5
NODE_182_length_81096_cov_6.17676	NODE_531_length_39853_cov_14.5476&Unknown&L166843	100.000	30	0	0	56063	56092	1	30	5.95e-06	56.5
NODE_182_length_81096_cov_6.17676	NODE_2976_length_11071_cov_32.5679&Unknown&L107465	100.000	30	0	0	28708	28737	1	30	5.95e-06	56.5
NODE_182_length_81096_cov_6.17676	NODE_945_length_30153_cov_8.44172&Unknown&C132060	100.000	30	0	0	44693	44722	1	30	5.95e-06	56.5
NODE_182_length_81096_cov_6.17676	NODE_73_length_96402_cov_12.5269&Unknown&C117047	100.000	30	0	0	48986	49015	30	1	5.95e-06	56.5
NODE_182_length_81096_cov_6.17676	NODE_73_length_96402_cov_12.5269&Unknown&C117046	100.000	30	0	0	47829	47858	30	1	5.95e-06	56.5
NODE_182_length_81096_cov_6.17676	NODE_592_length_29514_cov_10.5444&Unknown&C105292	100.000	30	0	0	14986	15015	1	30	5.95e-06	56.5
NODE_182_length_81096_cov_6.17676	NODE_508_length_33279_cov_9.55267&Unknown&C97011	100.000	30	0	0	14986	15015	30	1	5.95e-06	56.5
NODE_182_length_81096_cov_6.17676	NODE_45_length_87996_cov_24.8641&Unknown&C89914	100.000	30	0	0	47829	47858	30	1	5.95e-06	56.5
NODE_182_length_81096_cov_6.17676	NODE_45_length_87996_cov_24.8641&Unknown&C89908	100.000	30	0	0	48986	49015	30	1	5.95e-06	56.5
NODE_182_length_81096_cov_6.17676	NODE_41_length_90936_cov_26.9251&Unknown&C85271	100.000	30	0	0	38689	38718	30	1	5.95e-06	56.5
NODE_182_length_81096_cov_6.17676	NODE_1516_length_14008_cov_9.38286&Unknown&C26415	100.000	30	0	0	38689	38718	30	1	5.95e-06	56.5
NODE_182_length_81096_cov_6.17676	NODE_1053_length_29625_cov_4.62607&Unknown&C5258	100.000	30	0	0	47829	47858	1	30	5.95e-06	56.5
NODE_182_length_81096_cov_6.17676	NODE_1053_length_29625_cov_4.62607&Unknown&C5256	100.000	30	0	0	48986	49015	1	30	5.95e-06	56.5
NODE_182_length_81096_cov_6.17676	NODE_105_length_76646_cov_9.11406&Unknown&C5061	100.000	30	0	0	48986	49015	1	30	5.95e-06	56.5
NODE_182_length_81096_cov_6.17676	NODE_105_length_76646_cov_9.11406&Unknown&C5060	100.000	30	0	0	47829	47858	1	30	5.95e-06	56.5
NODE_182_length_81096_cov_6.17676	NODE_102_length_76180_cov_10.6544&Unknown&C3491	100.000	30	0	0	47829	47858	1	30	5.95e-06	56.5
NODE_182_length_81096_cov_6.17676	NODE_102_length_76180_cov_10.6544&Unknown&C3490	100.000	30	0	0	48986	49015	1	30	5.95e-06	56.5
NODE_182_length_81096_cov_6.17676	NODE_2914_length_8779_cov_94.2654&Unknown&Y20224	100.000	29	0	0	4125	4153	29	1	2.14e-05	54.7
NODE_182_length_81096_cov_6.17676	NODE_1649_length_15907_cov_3.6104&Unknown&Y10065	100.000	29	0	0	74782	74810	30	2	2.14e-05	54.7
NODE_182_length_81096_cov_6.17676	NODE_1295_length_15455_cov_521.523&Unknown&W3245	100.000	29	0	0	4125	4153	29	1	2.14e-05	54.7
NODE_182_length_81096_cov_6.17676	NODE_684_length_24397_cov_8.08389&Unknown&Q100945	100.000	29	0	0	5273	5301	1	29	2.14e-05	54.7
NODE_182_length_81096_cov_6.17676	NODE_63_length_41727_cov_188.339&Unknown&L182916	100.000	29	0	0	63429	63457	29	1	2.14e-05	54.7
NODE_182_length_81096_cov_6.17676	NODE_273_length_46597_cov_7.66991&Unknown&L100132	100.000	29	0	0	22932	22960	31	3	2.14e-05	54.7
NODE_182_length_81096_cov_6.17676	NODE_97_length_78299_cov_9.58381&Unknown&C133187	100.000	29	0	0	38690	38718	29	1	2.14e-05	54.7
NODE_182_length_81096_cov_6.17676	NODE_259_length_50848_cov_30.0909&Unknown&B65820	100.000	29	0	0	23936	23964	29	1	2.14e-05	54.7
NODE_182_length_81096_cov_6.17676	NODE_357_length_21055_cov_43.4454&Unknown&L126840	100.000	28	0	0	53761	53788	1	28	7.70e-05	52.8
NODE_182_length_81096_cov_6.17676	NODE_3096_length_10323_cov_117.938&Unknown&L112907	100.000	28	0	0	44648	44675	3	30	7.70e-05	52.8
NODE_182_length_81096_cov_6.17676	NODE_173_length_29728_cov_121.136&Unknown&L54127	100.000	28	0	0	58332	58359	30	3	7.70e-05	52.8
NODE_182_length_81096_cov_6.17676	NODE_1658_length_11927_cov_30.9768&Unknown&C31182	100.000	28	0	0	66942	66969	29	2	7.70e-05	52.8
NODE_9892_length_2645_cov_13.1803	NODE_1439_length_14971_cov_5.44362&Unknown&L36389	100.000	33	0	0	1905	1937	1	33	6.36e-09	62.1
NODE_9892_length_2645_cov_13.1803	NODE_498_length_38601_cov_23.4759&Unknown&K28125	100.000	30	0	0	2582	2611	30	1	2.96e-07	56.5
NODE_9892_length_2645_cov_13.1803	NODE_500_length_33428_cov_3.34474&Unknown&F39705	100.000	30	0	0	643	672	30	1	2.96e-07	56.5
NODE_9892_length_2645_cov_13.1803	NODE_1690_length_17013_cov_3.33772&Unknown&F12573	100.000	30	0	0	1883	1912	30	1	2.96e-07	56.5
NODE_3761_length_9030_cov_43.8103	NODE_562_length_7561_cov_12.2796&Unknown&S22043	100.000	30	0	0	6111	6140	30	1	8.98e-07	56.5
NODE_8553_length_4406_cov_17.3388	NODE_727_length_35108_cov_15.5742_ID_52149&Unknown&Z157441	100.000	36	0	0	2661	2696	1	36	2.29e-10	67.6
NODE_8553_length_4406_cov_17.3388	NODE_1624_length_19485_cov_21.9577_ID_6907&Unknown&Z40382	100.000	36	0	0	2661	2696	1	36	2.29e-10	67.6
NODE_8553_length_4406_cov_17.3388	NODE_1001_length_33643_cov_14.1240_ID_75485&Unknown&Z2103	100.000	36	0	0	1016	1051	14	49	2.29e-10	67.6
NODE_8553_length_4406_cov_17.3388	NODE_464_length_43321_cov_5.70721&Unknown&B105628	97.059	34	1	0	413	446	36	3	1.38e-07	58.4
NODE_8553_length_4406_cov_17.3388	NODE_297_length_71299_cov_7.95044&Unknown&X59974	100.000	30	0	0	1165	1194	1	30	4.95e-07	56.5
NODE_8553_length_4406_cov_17.3388	NODE_1760_length_12283_cov_4.9789&Unknown&K10520	100.000	30	0	0	417	446	30	1	4.95e-07	56.5
NODE_8553_length_4406_cov_17.3388	NODE_332_length_45775_cov_13.0602&Unknown&F28524	100.000	30	0	0	417	446	30	1	4.95e-07	56.5
NODE_8553_length_4406_cov_17.3388	NODE_145_length_69029_cov_8.26548&Unknown&B27398	100.000	29	0	0	423	451	1	29	1.78e-06	54.7
NODE_7895_length_3570_cov_16.8435	NODE_1682_length_16546_cov_4.92778&Unknown&C31934	100.000	30	0	0	1240	1269	1	30	4.00e-07	56.5
NODE_7895_length_3570_cov_16.8435	NODE_4247_length_10289_cov_14.8115&Unknown&X79771	100.000	29	0	0	1213	1241	30	2	1.44e-06	54.7
NODE_7895_length_3570_cov_16.8435	NODE_130_length_119633_cov_6.49086&Unknown&X13992	100.000	28	0	0	2529	2556	28	1	5.18e-06	52.8
NODE_788_length_28951_cov_6.14943	NODE_1690_length_17013_cov_3.33772&Unknown&F12575	100.000	30	0	0	18400	18429	1	30	2.51e-06	56.5
NODE_149_length_80009_cov_12.2222	NODE_127_length_89705_cov_15.0941&Unknown&L24840	100.000	36	0	0	64783	64818	36	1	2.71e-09	67.6
NODE_149_length_80009_cov_12.2222	NODE_3408_length_10479_cov_4.36426&Unknown&H79167	100.000	36	0	0	36195	36230	1	36	2.71e-09	67.6
NODE_149_length_80009_cov_12.2222	NODE_672_length_29362_cov_9.67943&Unknown&B132964	100.000	36	0	0	37288	37323	1	36	2.71e-09	67.6
NODE_149_length_80009_cov_12.2222	NODE_885_length_19045_cov_18.9810_ID_10618&Unknown&Z173005	100.000	35	0	0	36196	36230	35	1	9.76e-09	65.8
NODE_149_length_80009_cov_12.2222	NODE_179_length_57165_cov_10.4455&Unknown&Z47232	100.000	35	0	0	36196	36230	1	35	9.76e-09	65.8
NODE_149_length_80009_cov_12.2222	NODE_1620_length_13015_cov_13.9798_ID_66049&Unknown&Z40331	100.000	35	0	0	36196	36230	35	1	9.76e-09	65.8
NODE_149_length_80009_cov_12.2222	NODE_1603_length_18813_cov_42.6450_ID_30707&Unknown&Z39402	100.000	35	0	0	36196	36230	1	35	9.76e-09	65.8
NODE_149_length_80009_cov_12.2222	NODE_1326_length_18586_cov_9.9903_ID_47138&Unknown&Z24338	100.000	35	0	0	36196	36230	35	1	9.76e-09	65.8
NODE_149_length_80009_cov_12.2222	NODE_1278_length_15567_cov_14.9810_ID_2968&Unknown&Z20991	100.000	35	0	0	36196	36230	35	1	9.76e-09	65.8
NODE_149_length_80009_cov_12.2222	NODE_853_length_18980_cov_8.7749&Unknown&Y38796	100.000	35	0	0	36196	36230	1	35	9.76e-09	65.8
NODE_149_length_80009_cov_12.2222	NODE_132_length_66788_cov_66.5913&Unknown&Y5836	100.000	35	0	0	36196	36230	35	1	9.76e-09	65.8
NODE_149_length_80009_cov_12.2222	NODE_881_length_35330_cov_5.61233&Unknown&X116815	100.000	35	0	0	71743	71777	1	35	9.76e-09	65.8
NODE_149_length_80009_cov_12.2222	NODE_1278_length_26471_cov_54.0003&Unknown&X13148	100.000	35	0	0	36196	36230	1	35	9.76e-09	65.8
NODE_149_length_80009_cov_12.2222	NODE_1285_length_18446_cov_6.51585&Unknown&V7894	100.000	35	0	0	36196	36230	1	35	9.76e-09	65.8
NODE_149_length_80009_cov_12.2222	NODE_707_length_7909_cov_8.44538&Unknown&S25416	100.000	35	0	0	36196	36230	1	35	9.76e-09	65.8
NODE_149_length_80009_cov_12.2222	NODE_4904_length_3721_cov_7.32815&Unknown&S20745	100.000	35	0	0	36196	36230	1	35	9.76e-09	65.8
NODE_149_length_80009_cov_12.2222	NODE_402_length_24428_cov_31.2916&Unknown&S18235	100.000	35	0	0	36196	36230	1	35	9.76e-09	65.8
NODE_149_length_80009_cov_12.2222	NODE_246_length_25825_cov_10.4203&Unknown&S12343	100.000	35	0	0	36196	36230	1	35	9.76e-09	65.8
NODE_149_length_80009_cov_12.2222	NODE_114_length_48674_cov_32.7229&Unknown&S2769	100.000	35	0	0	36196	36230	35	1	9.76e-09	65.8
NODE_149_length_80009_cov_12.2222	NODE_4109_length_5658_cov_8.43191&Unknown&R15440	100.000	35	0	0	36196	36230	1	35	9.76e-09	65.8
NODE_149_length_80009_cov_12.2222	NODE_3755_length_3061_cov_2.62409&Unknown&Q70080	100.000	35	0	0	36196	36230	1	35	9.76e-09	65.8
NODE_149_length_80009_cov_12.2222	NODE_3150_length_7825_cov_4.86577&Unknown&N31363	100.000	35	0	0	36196	36230	1	35	9.76e-09	65.8
NODE_149_length_80009_cov_12.2222	NODE_1323_length_17837_cov_26.0939&NC_012781.1_[Eubacterium]_rectale_ATCC_33656,_complete_genome&L29332	100.000	35	0	0	36196	36230	1	35	9.76e-09	65.8
NODE_149_length_80009_cov_12.2222	NODE_1073_length_18960_cov_10.4803&Unknown&L9053	100.000	35	0	0	36196	36230	1	35	9.76e-09	65.8
NODE_149_length_80009_cov_12.2222	NODE_489_length_10893_cov_4.68048&Unknown&K27605	100.000	35	0	0	36196	36230	1	35	9.76e-09	65.8
NODE_149_length_80009_cov_12.2222	NODE_3053_length_6233_cov_3.58951&Unknown&K20041	100.000	35	0	0	36196	36230	35	1	9.76e-09	65.8
NODE_149_length_80009_cov_12.2222	NODE_3018_length_4122_cov_1.82419&Unknown&C68430	100.000	35	0	0	36196	36230	35	1	9.76e-09	65.8
NODE_149_length_80009_cov_12.2222	NODE_973_length_22840_cov_27.6432&Unknown&B158175	100.000	35	0	0	36196	36230	1	35	9.76e-09	65.8
NODE_149_length_80009_cov_12.2222	NODE_711_length_18910_cov_6.70199&Unknown&B137330	100.000	35	0	0	36196	36230	35	1	9.76e-09	65.8
NODE_149_length_80009_cov_12.2222	NODE_267_length_56742_cov_80.1428&Unknown&B68287	100.000	35	0	0	36196	36230	1	35	9.76e-09	65.8
NODE_149_length_80009_cov_12.2222	NODE_1307_length_18910_cov_7.23697&Unknown&B20135	100.000	35	0	0	36196	36230	35	1	9.76e-09	65.8
NODE_149_length_80009_cov_12.2222	NODE_1178_length_4269_cov_2.98054&Unknown&B11857	100.000	35	0	0	36196	36230	1	35	9.76e-09	65.8
NODE_149_length_80009_cov_12.2222	NODE_1258_length_14454_cov_25.4893_ID_130700&Unknown&Z19537	100.000	34	0	0	42436	42469	34	1	3.51e-08	63.9
NODE_149_length_80009_cov_12.2222	NODE_264_length_99539_cov_6.47224&Unknown&X54484	100.000	34	0	0	42436	42469	2	35	3.51e-08	63.9
NODE_149_length_80009_cov_12.2222	NODE_258_length_108974_cov_90.0607&Unknown&X52976	100.000	34	0	0	42436	42469	34	1	3.51e-08	63.9
NODE_149_length_80009_cov_12.2222	NODE_2159_length_11618_cov_11.3543&Unknown&L77302	100.000	34	0	0	42436	42469	2	35	3.51e-08	63.9
NODE_149_length_80009_cov_12.2222	NODE_511_length_54586_cov_35.2094&Unknown&F40203	100.000	34	0	0	42436	42469	2	35	3.51e-08	63.9
NODE_149_length_80009_cov_12.2222	NODE_80_length_135103_cov_120.985&Unknown&B144808	100.000	34	0	0	42436	42469	2	35	3.51e-08	63.9
NODE_149_length_80009_cov_12.2222	NODE_370_length_37058_cov_15.9919_ID_170965&Unknown&Z106668	97.222	36	1	0	61891	61926	36	1	1.26e-07	62.1
NODE_149_length_80009_cov_12.2222	NODE_1183_length_18236_cov_30.0000_ID_44591&Unknown&Z14784	97.222	36	1	0	73333	73368	1	36	1.26e-07	62.1
NODE_149_length_80009_cov_12.2222	NODE_113_length_128781_cov_7.63699&Unknown&L14337	100.000	33	0	0	61788	61820	34	2	1.26e-07	62.1
NODE_149_length_80009_cov_12.2222	NODE_6756_length_4405_cov_2.2508&Unknown&F46649	100.000	33	0	0	4966	4998	33	1	1.26e-07	62.1
NODE_149_length_80009_cov_12.2222	NODE_358_length_53754_cov_19.9117&Unknown&F30019	100.000	33	0	0	61636	61668	1	33	1.26e-07	62.1
NODE_149_length_80009_cov_12.2222	NODE_1751_length_27640_cov_6.96034&Unknown&B39319	100.000	33	0	0	63913	63945	34	2	1.26e-07	62.1
NODE_149_length_80009_cov_12.2222	NODE_75_length_80216_cov_42.7147&NC_012778.1_[Eubacterium]_eligens_ATCC_27750,_complete_genome&V55279	97.143	35	1	0	62257	62291	1	35	4.54e-07	60.2
NODE_149_length_80009_cov_12.2222	NODE_2578_length_7233_cov_14.9909&Unknown&S13006	97.143	35	1	0	62257	62291	35	1	4.54e-07	60.2
NODE_149_length_80009_cov_12.2222	NODE_132_length_40977_cov_17.1542&Unknown&S4644	100.000	32	0	0	59512	59543	3	34	4.54e-07	60.2
NODE_149_length_80009_cov_12.2222	NODE_666_length_48909_cov_10.558&Unknown&L187164	97.143	35	1	0	62257	62291	1	35	4.54e-07	60.2
NODE_149_length_80009_cov_12.2222	NODE_122_length_58587_cov_20.2158&Unknown&L21948	97.143	35	1	0	62257	62291	35	1	4.54e-07	60.2
NODE_149_length_80009_cov_12.2222	NODE_275_length_40216_cov_14.883&Unknown&K17963	97.143	35	1	0	62257	62291	1	35	4.54e-07	60.2
NODE_149_length_80009_cov_12.2222	NODE_261_length_42297_cov_15.0116&Unknown&K17147	97.143	35	1	0	62257	62291	1	35	4.54e-07	60.2
NODE_149_length_80009_cov_12.2222	NODE_1344_length_16639_cov_7.24699&Unknown&K5821	97.143	35	1	0	36955	36989	1	35	4.54e-07	60.2
NODE_149_length_80009_cov_12.2222	NODE_468_length_55278_cov_6.04255&Unknown&H97489	100.000	32	0	0	73149	73180	33	2	4.54e-07	60.2
NODE_149_length_80009_cov_12.2222	NODE_632_length_35005_cov_8.88529&Unknown&B128723	97.143	35	1	0	62257	62291	35	1	4.54e-07	60.2
NODE_149_length_80009_cov_12.2222	NODE_167_length_49326_cov_6.50754&Unknown&B36067	97.143	35	1	0	62257	62291	1	35	4.54e-07	60.2
NODE_149_length_80009_cov_12.2222	NODE_1453_length_16172_cov_6.89868&Unknown&B27598	97.143	35	1	0	62257	62291	1	35	4.54e-07	60.2
NODE_149_length_80009_cov_12.2222	NODE_14_length_211181_cov_116.804&NC_012778.1_[Eubacterium]_eligens_ATCC_27750,_complete_genome&B24808	97.143	35	1	0	62257	62291	1	35	4.54e-07	60.2
NODE_149_length_80009_cov_12.2222	NODE_350_length_22564_cov_16.3454&Unknown&S16745	97.059	34	1	0	61511	61544	1	34	1.63e-06	58.4
NODE_149_length_80009_cov_12.2222	NODE_757_length_45451_cov_7.15081&Unknown&Y36678	100.000	30	0	0	59518	59547	1	30	5.87e-06	56.5
NODE_149_length_80009_cov_12.2222	NODE_495_length_12013_cov_5.90299&Unknown&V43471	100.000	30	0	0	59518	59547	1	30	5.87e-06	56.5
NODE_149_length_80009_cov_12.2222	NODE_321_length_27427_cov_40.1594_ID_29271&NC_015977.1_Roseburia_hominis_A2-183,_complete_genome&V31919	100.000	30	0	0	59518	59547	30	1	5.87e-06	56.5
NODE_149_length_80009_cov_12.2222	NODE_302_length_21379_cov_8.1895&Unknown&V30704	100.000	30	0	0	59518	59547	30	1	5.87e-06	56.5
NODE_149_length_80009_cov_12.2222	NODE_319_length_50989_cov_12.0883&Unknown&K20709	100.000	30	0	0	71095	71124	1	30	5.87e-06	56.5
NODE_149_length_80009_cov_12.2222	NODE_5531_length_11433_cov_17.0444&Unknown&B118419	100.000	30	0	0	59518	59547	30	1	5.87e-06	56.5
NODE_149_length_80009_cov_12.2222	NODE_1663_length_6224_cov_4.3764&Unknown&B35855	100.000	30	0	0	59518	59547	1	30	5.87e-06	56.5
NODE_149_length_80009_cov_12.2222	NODE_49_length_157322_cov_24.5858&Unknown&L157632	100.000	29	0	0	27196	27224	29	1	2.11e-05	54.7
NODE_149_length_80009_cov_12.2222	NODE_70_length_82394_cov_9.95409&Unknown&F47777	100.000	29	0	0	59513	59541	29	1	2.11e-05	54.7
NODE_174_length_52360_cov_12.6886	NODE_5539_length_4800_cov_3.45796&Unknown&F41642	100.000	39	0	0	45383	45421	1	39	3.82e-11	73.1
NODE_174_length_52360_cov_12.6886	NODE_88_length_87041_cov_15.9940_ID_50246&Unknown&Z172779	100.000	38	0	0	52121	52158	38	1	1.37e-10	71.3
NODE_174_length_52360_cov_12.6886	NODE_829_length_22875_cov_9.0000_ID_98976&Unknown&Z168467	100.000	38	0	0	52121	52158	1	38	1.37e-10	71.3
NODE_174_length_52360_cov_12.6886	NODE_4573_length_2875_cov_5.0000_ID_24826&Unknown&Z121849	100.000	38	0	0	52121	52158	38	1	1.37e-10	71.3
NODE_174_length_52360_cov_12.6886	NODE_449_length_31565_cov_10.9873_ID_22584&Unknown&Z120587	100.000	38	0	0	52121	52158	38	1	1.37e-10	71.3
NODE_174_length_52360_cov_12.6886	NODE_333_length_53172_cov_9.0000_ID_104561&Unknown&Z98553	100.000	38	0	0	52121	52158	38	1	1.37e-10	71.3
NODE_174_length_52360_cov_12.6886	NODE_33_length_85556_cov_19.0729_ID_23315&Unknown&Z98074	100.000	38	0	0	52121	52158	1	38	1.37e-10	71.3
NODE_174_length_52360_cov_12.6886	NODE_324_length_51089_cov_7.0000_ID_33141&Unknown&Z96778	100.000	38	0	0	52121	52158	1	38	1.37e-10	71.3
NODE_174_length_52360_cov_12.6886	NODE_2313_length_6632_cov_8.0000_ID_29561&Unknown&Z68913	100.000	38	0	0	52121	52158	38	1	1.37e-10	71.3
NODE_174_length_52360_cov_12.6886	NODE_229_length_70651_cov_13.9802_ID_33794&Unknown&Z67710	100.000	38	0	0	52121	52158	1	38	1.37e-10	71.3
NODE_174_length_52360_cov_12.6886	NODE_17_length_98714_cov_12.9951_ID_28010&Unknown&Z43804	100.000	38	0	0	52121	52158	38	1	1.37e-10	71.3
NODE_174_length_52360_cov_12.6886	NODE_150_length_65831_cov_7.9937_ID_64876&Unknown&Z34263	100.000	38	0	0	23051	23088	38	1	1.37e-10	71.3
NODE_174_length_52360_cov_12.6886	NODE_14983_length_2307_cov_7.0000_ID_173852&Unknown&Z33629	100.000	38	0	0	52121	52158	1	38	1.37e-10	71.3
NODE_174_length_52360_cov_12.6886	NODE_118_length_101637_cov_9.0000_ID_85966&Unknown&Z14368	100.000	38	0	0	52121	52158	1	38	1.37e-10	71.3
NODE_174_length_52360_cov_12.6886	NODE_8297_length_3361_cov_2.4997&Unknown&Y38249	100.000	38	0	0	52121	52158	1	38	1.37e-10	71.3
NODE_174_length_52360_cov_12.6886	NODE_14_length_311862_cov_46.0133&Unknown&Y6738	100.000	38	0	0	52121	52158	38	1	1.37e-10	71.3
NODE_174_length_52360_cov_12.6886	NODE_7744_length_5288_cov_5.5622&Unknown&W27510	100.000	38	0	0	52121	52158	38	1	1.37e-10	71.3
NODE_174_length_52360_cov_12.6886	NODE_5815_length_4291_cov_5.53517&Unknown&W23703	100.000	38	0	0	52121	52158	1	38	1.37e-10	71.3
NODE_174_length_52360_cov_12.6886	NODE_4136_length_6915_cov_9.91574&Unknown&W19597	100.000	38	0	0	52121	52158	38	1	1.37e-10	71.3
NODE_174_length_52360_cov_12.6886	NODE_3582_length_4862_cov_3.6761&Unknown&W17728	100.000	38	0	0	52121	52158	38	1	1.37e-10	71.3
NODE_174_length_52360_cov_12.6886	NODE_285_length_46613_cov_8.15321&Unknown&W14614	100.000	38	0	0	52121	52158	1	38	1.37e-10	71.3
NODE_174_length_52360_cov_12.6886	NODE_23_length_124881_cov_20.16&NC_014656.1_Bifidobacterium_longum_subsp._longum_BBMN68,_complete_genome&W11778	100.000	38	0	0	52121	52158	38	1	1.37e-10	71.3
NODE_174_length_52360_cov_12.6886	NODE_1662_length_5886_cov_5.8935&Unknown&W7392	100.000	38	0	0	52121	52158	38	1	1.37e-10	71.3
NODE_174_length_52360_cov_12.6886	NODE_9_length_147569_cov_37.0287&Unknown&Q115781	100.000	38	0	0	52121	52158	1	38	1.37e-10	71.3
NODE_174_length_52360_cov_12.6886	NODE_83_length_87897_cov_6.03387&Unknown&Q111668	100.000	38	0	0	52121	52158	38	1	1.37e-10	71.3
NODE_174_length_52360_cov_12.6886	NODE_567_length_41706_cov_8.79801&Unknown&Q91103	100.000	38	0	0	52121	52158	38	1	1.37e-10	71.3
NODE_174_length_52360_cov_12.6886	NODE_498_length_20190_cov_3.98321&Unknown&Q84257	100.000	38	0	0	52121	52158	1	38	1.37e-10	71.3
NODE_174_length_52360_cov_12.6886	NODE_4500_length_6853_cov_2.39718&Unknown&Q80246	100.000	38	0	0	52121	52158	1	38	1.37e-10	71.3
NODE_174_length_52360_cov_12.6886	NODE_4218_length_3721_cov_2.47354&Unknown&Q77052	100.000	38	0	0	52121	52158	1	38	1.37e-10	71.3
NODE_174_length_52360_cov_12.6886	NODE_412_length_43807_cov_5.21965&Unknown&Q76003	100.000	38	0	0	52121	52158	1	38	1.37e-10	71.3
NODE_174_length_52360_cov_12.6886	NODE_3418_length_4292_cov_1.90087&Unknown&Q65297	100.000	38	0	0	52121	52158	1	38	1.37e-10	71.3
NODE_174_length_52360_cov_12.6886	NODE_2619_length_4705_cov_2.36108&Unknown&Q52320	100.000	38	0	0	52121	52158	38	1	1.37e-10	71.3
NODE_174_length_52360_cov_12.6886	NODE_2556_length_7819_cov_12.2667&Unknown&Q50964	100.000	38	0	0	52121	52158	1	38	1.37e-10	71.3
NODE_174_length_52360_cov_12.6886	NODE_3_length_308248_cov_8.02587&Unknown&H71130	100.000	38	0	0	52121	52158	38	1	1.37e-10	71.3
NODE_174_length_52360_cov_12.6886	NODE_219_length_70313_cov_10.1967&Unknown&H51838	100.000	38	0	0	52121	52158	1	38	1.37e-10	71.3
NODE_174_length_52360_cov_12.6886	NODE_121_length_87897_cov_21.347&Unknown&H14455	100.000	38	0	0	52121	52158	1	38	1.37e-10	71.3
NODE_174_length_52360_cov_12.6886	NODE_23_length_130159_cov_51.0847&Unknown&C51546	100.000	38	0	0	52121	52158	1	38	1.37e-10	71.3
NODE_174_length_52360_cov_12.6886	NODE_7142_length_3413_cov_3.46784&Unknown&B137564	100.000	38	0	0	52121	52158	1	38	1.37e-10	71.3
NODE_174_length_52360_cov_12.6886	NODE_1706_length_10748_cov_6.62125&Unknown&B37921	100.000	38	0	0	52121	52158	2	39	1.37e-10	71.3
NODE_174_length_52360_cov_12.6886	NODE_13_length_275866_cov_13.472&Unknown&B19130	100.000	38	0	0	52121	52158	38	1	1.37e-10	71.3
NODE_174_length_52360_cov_12.6886	NODE_8658_length_1608_cov_7.0000_ID_36397&Unknown&Z171479	100.000	37	0	0	3746	3782	1	37	4.94e-10	69.4
NODE_174_length_52360_cov_12.6886	NODE_150_length_65831_cov_7.9937_ID_64876&Unknown&Z34262	100.000	37	0	0	26467	26503	1	37	4.94e-10	69.4
NODE_174_length_52360_cov_12.6886	NODE_1087_length_12634_cov_8.9872_ID_63006&Unknown&Z8093	100.000	37	0	0	27823	27859	1	37	4.94e-10	69.4
NODE_174_length_52360_cov_12.6886	NODE_192_length_22038_cov_4.93231&Unknown&Y12488	100.000	37	0	0	36860	36896	37	1	4.94e-10	69.4
NODE_174_length_52360_cov_12.6886	NODE_192_length_22038_cov_4.93231&Unknown&Y12487	100.000	37	0	0	4170	4206	1	37	4.94e-10	69.4
NODE_174_length_52360_cov_12.6886	NODE_917_length_24037_cov_16.5624&Unknown&W29758	100.000	37	0	0	24237	24273	1	37	4.94e-10	69.4
NODE_174_length_52360_cov_12.6886	NODE_357_length_63652_cov_18.2463&Unknown&W17668	100.000	37	0	0	25224	25260	1	37	4.94e-10	69.4
NODE_174_length_52360_cov_12.6886	NODE_3369_length_5851_cov_12.1435&Unknown&W16905	100.000	37	0	0	36057	36093	37	1	4.94e-10	69.4
NODE_174_length_52360_cov_12.6886	NODE_285_length_46613_cov_8.15321&Unknown&W14602	100.000	37	0	0	36057	36093	1	37	4.94e-10	69.4
NODE_174_length_52360_cov_12.6886	NODE_280_length_38855_cov_12.9024&Unknown&W14260	100.000	37	0	0	50645	50681	1	37	4.94e-10	69.4
NODE_174_length_52360_cov_12.6886	NODE_243_length_64285_cov_16.009&Unknown&W12644	100.000	37	0	0	8675	8711	37	1	4.94e-10	69.4
NODE_174_length_52360_cov_12.6886	NODE_2428_length_7533_cov_11.004&Unknown&W12589	100.000	37	0	0	52121	52157	37	1	4.94e-10	69.4
NODE_174_length_52360_cov_12.6886	NODE_1821_length_11449_cov_14.8952&Unknown&W8737	100.000	37	0	0	33448	33484	37	1	4.94e-10	69.4
NODE_174_length_52360_cov_12.6886	NODE_2822_length_2868_cov_9.42197&Unknown&S14069	100.000	37	0	0	9842	9878	2	38	4.94e-10	69.4
NODE_174_length_52360_cov_12.6886	NODE_93_length_55497_cov_4.28513&Unknown&Q117749	100.000	37	0	0	42793	42829	1	37	4.94e-10	69.4
NODE_174_length_52360_cov_12.6886	NODE_7876_length_1943_cov_0.85964&Unknown&Q107983	100.000	37	0	0	32219	32255	37	1	4.94e-10	69.4
NODE_174_length_52360_cov_12.6886	NODE_6297_length_2202_cov_1.95016&Unknown&Q96827	100.000	37	0	0	14946	14982	37	1	4.94e-10	69.4
NODE_174_length_52360_cov_12.6886	NODE_49_length_152285_cov_8.3326&Unknown&Q83342	100.000	37	0	0	39136	39172	1	37	4.94e-10	69.4
NODE_174_length_52360_cov_12.6886	NODE_42_length_174279_cov_5.34578&Unknown&Q76885	100.000	37	0	0	38762	38798	1	37	4.94e-10	69.4
NODE_174_length_52360_cov_12.6886	NODE_2386_length_11001_cov_6.59602&Unknown&Q47373	100.000	37	0	0	4170	4206	37	1	4.94e-10	69.4
NODE_174_length_52360_cov_12.6886	NODE_2386_length_11001_cov_6.59602&Unknown&Q47372	100.000	37	0	0	36860	36896	1	37	4.94e-10	69.4
NODE_174_length_52360_cov_12.6886	NODE_1887_length_4471_cov_2.48415&Unknown&Q34248	100.000	37	0	0	36057	36093	37	1	4.94e-10	69.4
NODE_174_length_52360_cov_12.6886	NODE_16_length_175843_cov_5.32441&Unknown&Q26108	100.000	37	0	0	8582	8618	37	1	4.94e-10	69.4
NODE_174_length_52360_cov_12.6886	NODE_1129_length_19498_cov_3.9389&Unknown&Q8682	100.000	37	0	0	35636	35672	37	1	4.94e-10	69.4
NODE_174_length_52360_cov_12.6886	NODE_5227_length_4720_cov_3.98457&Unknown&L165675	100.000	37	0	0	46757	46793	37	1	4.94e-10	69.4
NODE_174_length_52360_cov_12.6886	NODE_131_length_70715_cov_19.7288&Unknown&L28355	100.000	37	0	0	31640	31676	37	1	4.94e-10	69.4
NODE_174_length_52360_cov_12.6886	NODE_1001_length_34386_cov_16.4713&Unknown&L2978	100.000	37	0	0	36863	36899	37	1	4.94e-10	69.4
NODE_174_length_52360_cov_12.6886	NODE_23_length_159593_cov_19.8937&Unknown&H54787	100.000	37	0	0	8582	8618	1	37	4.94e-10	69.4
NODE_174_length_52360_cov_12.6886	NODE_15_length_226313_cov_34.225&Unknown&H27269	100.000	37	0	0	32601	32637	1	37	4.94e-10	69.4
NODE_174_length_52360_cov_12.6886	NODE_139_length_81081_cov_15.3394&Unknown&H22454	100.000	37	0	0	27478	27514	1	37	4.94e-10	69.4
NODE_174_length_52360_cov_12.6886	NODE_79_length_113306_cov_21.911&Unknown&C121026	100.000	37	0	0	45705	45741	1	37	4.94e-10	69.4
NODE_174_length_52360_cov_12.6886	NODE_5711_length_3585_cov_2.87649&Unknown&C102886	100.000	37	0	0	23142	23178	1	37	4.94e-10	69.4
NODE_174_length_52360_cov_12.6886	NODE_150_length_66690_cov_29.7682&Unknown&C25643	100.000	37	0	0	47978	48014	1	37	4.94e-10	69.4
NODE_174_length_52360_cov_12.6886	NODE_86_length_140158_cov_13.2774&Unknown&B149768	100.000	37	0	0	28127	28163	37	1	4.94e-10	69.4
NODE_174_length_52360_cov_12.6886	NODE_86_length_140158_cov_13.2774&Unknown&B149764	100.000	37	0	0	10070	10106	37	1	4.94e-10	69.4
NODE_174_length_52360_cov_12.6886	NODE_86_length_140158_cov_13.2774&Unknown&B149753	100.000	37	0	0	4833	4869	1	37	4.94e-10	69.4
NODE_174_length_52360_cov_12.6886	NODE_86_length_140158_cov_13.2774&Unknown&B149743	100.000	37	0	0	50418	50454	1	37	4.94e-10	69.4
NODE_174_length_52360_cov_12.6886	NODE_8269_length_4021_cov_4.34241&Unknown&B147257	100.000	37	0	0	52121	52157	37	1	4.94e-10	69.4
NODE_174_length_52360_cov_12.6886	NODE_143_length_99542_cov_12.9682&Unknown&B26525	100.000	37	0	0	34167	34203	1	37	4.94e-10	69.4
NODE_174_length_52360_cov_12.6886	NODE_111_length_140273_cov_22.8489&Unknown&B8371	100.000	37	0	0	10070	10106	37	1	4.94e-10	69.4
NODE_174_length_52360_cov_12.6886	NODE_111_length_140273_cov_22.8489&Unknown&B8359	100.000	37	0	0	4833	4869	1	37	4.94e-10	69.4
NODE_174_length_52360_cov_12.6886	NODE_111_length_140273_cov_22.8489&Unknown&B8349	100.000	37	0	0	50418	50454	1	37	4.94e-10	69.4
NODE_174_length_52360_cov_12.6886	NODE_111_length_140273_cov_22.8489&Unknown&B8330	100.000	37	0	0	28127	28163	37	1	4.94e-10	69.4
NODE_174_length_52360_cov_12.6886	NODE_9687_length_2299_cov_6.0000_ID_4350&Unknown&Z179925	100.000	36	0	0	52122	52157	1	36	1.78e-09	67.6
NODE_174_length_52360_cov_12.6886	NODE_96_length_86925_cov_68.9687_ID_14173&Unknown&Z179519	100.000	36	0	0	23143	23178	36	1	1.78e-09	67.6
NODE_174_length_52360_cov_12.6886	NODE_93_length_88135_cov_57.9741_ID_70167&Unknown&Z177399	100.000	36	0	0	33838	33873	36	1	1.78e-09	67.6
NODE_174_length_52360_cov_12.6886	NODE_93_length_88135_cov_57.9741_ID_70167&Unknown&Z177381	100.000	36	0	0	45796	45831	1	36	1.78e-09	67.6
NODE_174_length_52360_cov_12.6886	NODE_906_length_25869_cov_7.4455_ID_139252&Unknown&Z175406	100.000	36	0	0	52120	52155	1	36	1.78e-09	67.6
NODE_174_length_52360_cov_12.6886	NODE_8658_length_1608_cov_7.0000_ID_36397&Unknown&Z171478	100.000	36	0	0	32478	32513	1	36	1.78e-09	67.6
NODE_174_length_52360_cov_12.6886	NODE_6_length_89471_cov_12.0015_ID_4421&Unknown&Z142813	100.000	36	0	0	8118	8153	36	1	1.78e-09	67.6
NODE_174_length_52360_cov_12.6886	NODE_520_length_36086_cov_3.96606&Unknown&Z132122	100.000	36	0	0	41780	41815	1	36	1.78e-09	67.6
NODE_174_length_52360_cov_12.6886	NODE_493_length_34861_cov_6.9931_ID_18958&Unknown&Z127268	100.000	36	0	0	24400	24435	1	36	1.78e-09	67.6
NODE_174_length_52360_cov_12.6886	NODE_463_length_36399_cov_10.0000_ID_17158&Unknown&Z122898	100.000	36	0	0	8118	8153	2	37	1.78e-09	67.6
NODE_174_length_52360_cov_12.6886	NODE_3406_length_9564_cov_8.0000_ID_132008&Unknown&Z100432	100.000	36	0	0	37178	37213	2	37	1.78e-09	67.6
NODE_174_length_52360_cov_12.6886	NODE_32_length_154385_cov_10.0953_ID_117524&Unknown&Z95682	100.000	36	0	0	31841	31876	1	36	1.78e-09	67.6
NODE_174_length_52360_cov_12.6886	NODE_3_length_273725_cov_11.9984_ID_45401&Unknown&Z89125	100.000	36	0	0	31841	31876	36	1	1.78e-09	67.6
NODE_174_length_52360_cov_12.6886	NODE_290_length_42141_cov_8.0000_ID_54922&Unknown&Z86590	100.000	36	0	0	8118	8153	36	1	1.78e-09	67.6
NODE_174_length_52360_cov_12.6886	NODE_28_length_82577_cov_13.9954_ID_28294&Unknown&Z82987	100.000	36	0	0	8118	8153	2	37	1.78e-09	67.6
NODE_174_length_52360_cov_12.6886	NODE_271_length_65681_cov_5.2291&Unknown&Z80586	100.000	36	0	0	46728	46763	36	1	1.78e-09	67.6
NODE_174_length_52360_cov_12.6886	NODE_271_length_65681_cov_5.2291&Unknown&Z80575	100.000	36	0	0	47691	47726	1	36	1.78e-09	67.6
NODE_174_length_52360_cov_12.6886	NODE_271_length_65681_cov_5.2291&Unknown&Z80544	100.000	36	0	0	957	992	36	1	1.78e-09	67.6
NODE_174_length_52360_cov_12.6886	NODE_2120_length_3678_cov_12.2479_ID_142675&Unknown&Z61652	100.000	36	0	0	24400	24435	1	36	1.78e-09	67.6
NODE_174_length_52360_cov_12.6886	NODE_185_length_82491_cov_9.9957_ID_90541&Unknown&Z50154	100.000	36	0	0	8118	8153	36	1	1.78e-09	67.6
NODE_174_length_52360_cov_12.6886	NODE_166_length_34711_cov_16.9815_ID_17024&Unknown&Z41814	100.000	36	0	0	24400	24435	1	36	1.78e-09	67.6
NODE_174_length_52360_cov_12.6886	NODE_161_length_64287_cov_17.9891_ID_57329&Unknown&Z39708	100.000	36	0	0	8118	8153	36	1	1.78e-09	67.6
NODE_174_length_52360_cov_12.6886	NODE_1517_length_12046_cov_7.9883_ID_31779&Unknown&Z34912	100.000	36	0	0	23143	23178	1	36	1.78e-09	67.6
NODE_174_length_52360_cov_12.6886	NODE_150_length_65831_cov_7.9937_ID_64876&Unknown&Z34265	100.000	36	0	0	20914	20949	36	1	1.78e-09	67.6
NODE_174_length_52360_cov_12.6886	NODE_1458_length_10561_cov_19.4842_ID_85781&Unknown&Z31796	100.000	36	0	0	44971	45006	36	1	1.78e-09	67.6
NODE_174_length_52360_cov_12.6886	NODE_1458_length_10561_cov_19.4842_ID_85781&Unknown&Z31794	100.000	36	0	0	812	847	36	1	1.78e-09	67.6
NODE_174_length_52360_cov_12.6886	NODE_14_length_182191_cov_23.9949_ID_106045&Unknown&Z28041	100.000	36	0	0	23143	23178	36	1	1.78e-09	67.6
NODE_174_length_52360_cov_12.6886	NODE_10493_length_3147_cov_6.0000_ID_68746&Unknown&Z5645	100.000	36	0	0	24400	24435	36	1	1.78e-09	67.6
NODE_174_length_52360_cov_12.6886	NODE_101_length_88003_cov_51.9670_ID_38954&Unknown&Z2627	100.000	36	0	0	33838	33873	36	1	1.78e-09	67.6
NODE_174_length_52360_cov_12.6886	NODE_70_length_121297_cov_17.8472&Unknown&Y35245	100.000	36	0	0	44971	45006	36	1	1.78e-09	67.6
NODE_174_length_52360_cov_12.6886	NODE_488_length_49076_cov_10.5992&Unknown&Y29213	100.000	36	0	0	35780	35815	36	1	1.78e-09	67.6
NODE_174_length_52360_cov_12.6886	NODE_488_length_49076_cov_10.5992&Unknown&Y29196	100.000	36	0	0	41867	41902	36	1	1.78e-09	67.6
NODE_174_length_52360_cov_12.6886	NODE_244_length_82709_cov_55.1967&Unknown&Y17230	100.000	36	0	0	8118	8153	36	1	1.78e-09	67.6
NODE_174_length_52360_cov_12.6886	NODE_236_length_78334_cov_4.96523&Unknown&Y16385	100.000	36	0	0	3603	3638	36	1	1.78e-09	67.6
NODE_174_length_52360_cov_12.6886	NODE_192_length_22038_cov_4.93231&Unknown&Y12496	100.000	36	0	0	45448	45483	36	1	1.78e-09	67.6
NODE_174_length_52360_cov_12.6886	NODE_19_length_193805_cov_20.0236&Unknown&Y12133	100.000	36	0	0	8118	8153	36	1	1.78e-09	67.6
NODE_174_length_52360_cov_12.6886	NODE_185_length_82485_cov_12.7623&Unknown&Y11745	100.000	36	0	0	8118	8153	36	1	1.78e-09	67.6
NODE_174_length_52360_cov_12.6886	NODE_1101_length_24795_cov_6.46095&Unknown&Y2749	100.000	36	0	0	49035	49070	36	1	1.78e-09	67.6
NODE_174_length_52360_cov_12.6886	NODE_8675_length_3404_cov_8.38668&Unknown&W29025	100.000	36	0	0	24400	24435	36	1	1.78e-09	67.6
NODE_174_length_52360_cov_12.6886	NODE_859_length_19362_cov_9.83995&Unknown&W28774	100.000	36	0	0	38119	38154	36	1	1.78e-09	67.6
NODE_174_length_52360_cov_12.6886	NODE_847_length_29345_cov_14.1516&Unknown&W28636	100.000	36	0	0	51904	51939	1	36	1.78e-09	67.6
NODE_174_length_52360_cov_12.6886	NODE_628_length_31952_cov_9.18522&Unknown&W24780	100.000	36	0	0	24400	24435	36	1	1.78e-09	67.6
NODE_174_length_52360_cov_12.6886	NODE_6189_length_3382_cov_6.96724&Unknown&W24602	100.000	36	0	0	12596	12631	1	36	1.78e-09	67.6
NODE_174_length_52360_cov_12.6886	NODE_460_length_36976_cov_10.2528&Unknown&W20810	100.000	36	0	0	19007	19042	1	36	1.78e-09	67.6
NODE_174_length_52360_cov_12.6886	NODE_440_length_36938_cov_13.6327&Unknown&W20297	100.000	36	0	0	46834	46869	1	36	1.78e-09	67.6
NODE_174_length_52360_cov_12.6886	NODE_4348_length_2351_cov_5.2622&Unknown&W20162	100.000	36	0	0	8118	8153	2	37	1.78e-09	67.6
NODE_174_length_52360_cov_12.6886	NODE_3498_length_5684_cov_8.71167&Unknown&W17406	100.000	36	0	0	30540	30575	36	1	1.78e-09	67.6
NODE_174_length_52360_cov_12.6886	NODE_3498_length_5684_cov_8.71167&Unknown&W17405	100.000	36	0	0	26885	26920	36	1	1.78e-09	67.6
NODE_174_length_52360_cov_12.6886	NODE_342_length_42669_cov_36.3181&Unknown&W17142	100.000	36	0	0	6812	6847	36	1	1.78e-09	67.6
NODE_174_length_52360_cov_12.6886	NODE_29166_length_1779_cov_7.98724&Unknown&W14935	100.000	36	0	0	24400	24435	1	36	1.78e-09	67.6
NODE_174_length_52360_cov_12.6886	NODE_285_length_46613_cov_8.15321&Unknown&W14593	100.000	36	0	0	46716	46751	1	36	1.78e-09	67.6
NODE_174_length_52360_cov_12.6886	NODE_280_length_38855_cov_12.9024&Unknown&W14266	100.000	36	0	0	48760	48795	1	36	1.78e-09	67.6
NODE_174_length_52360_cov_12.6886	NODE_280_length_38855_cov_12.9024&Unknown&W14264	100.000	36	0	0	51438	51473	1	36	1.78e-09	67.6
NODE_174_length_52360_cov_12.6886	NODE_243_length_64285_cov_16.009&Unknown&W12643	100.000	36	0	0	21828	21863	1	36	1.78e-09	67.6
NODE_174_length_52360_cov_12.6886	NODE_190_length_60742_cov_46.1565&Unknown&W9094	100.000	36	0	0	24400	24435	36	1	1.78e-09	67.6
NODE_174_length_52360_cov_12.6886	NODE_186_length_47775_cov_19.7984&Unknown&W8828	100.000	36	0	0	26924	26959	2	37	1.78e-09	67.6
NODE_174_length_52360_cov_12.6886	NODE_1821_length_11449_cov_14.8952&Unknown&W8732	100.000	36	0	0	4459	4494	36	1	1.78e-09	67.6
NODE_174_length_52360_cov_12.6886	NODE_1794_length_11585_cov_9.84909&Unknown&W8337	100.000	36	0	0	13573	13608	36	1	1.78e-09	67.6
NODE_174_length_52360_cov_12.6886	NODE_1794_length_11585_cov_9.84909&Unknown&W8336	100.000	36	0	0	29035	29070	36	1	1.78e-09	67.6
NODE_174_length_52360_cov_12.6886	NODE_1794_length_11585_cov_9.84909&Unknown&W8333	100.000	36	0	0	37143	37178	1	36	1.78e-09	67.6
NODE_174_length_52360_cov_12.6886	NODE_1794_length_11585_cov_9.84909&Unknown&W8332	100.000	36	0	0	39297	39332	36	1	1.78e-09	67.6
NODE_174_length_52360_cov_12.6886	NODE_153_length_53064_cov_14.5158&Unknown&W6005	100.000	36	0	0	41140	41175	1	36	1.78e-09	67.6
NODE_174_length_52360_cov_12.6886	NODE_153_length_53064_cov_14.5158&Unknown&W5978	100.000	36	0	0	35239	35274	36	1	1.78e-09	67.6
NODE_174_length_52360_cov_12.6886	NODE_135_length_55032_cov_18.1123&Unknown&W3753	100.000	36	0	0	35660	35695	36	1	1.78e-09	67.6
NODE_174_length_52360_cov_12.6886	NODE_402_length_13043_cov_14.365&Unknown&S18220	100.000	36	0	0	34363	34398	36	1	1.78e-09	67.6
NODE_174_length_52360_cov_12.6886	NODE_402_length_13043_cov_14.365&Unknown&S18210	100.000	36	0	0	27959	27994	1	36	1.78e-09	67.6
NODE_174_length_52360_cov_12.6886	NODE_12242_length_1683_cov_6.90541&Unknown&S3638	100.000	36	0	0	8118	8153	36	1	1.78e-09	67.6
NODE_174_length_52360_cov_12.6886	NODE_1032_length_6362_cov_13.6058&Unknown&S1376	100.000	36	0	0	50600	50635	1	36	1.78e-09	67.6
NODE_174_length_52360_cov_12.6886	NODE_1032_length_6362_cov_13.6058&Unknown&S1374	100.000	36	0	0	33838	33873	1	36	1.78e-09	67.6
NODE_174_length_52360_cov_12.6886	NODE_1032_length_6362_cov_13.6058&Unknown&S1372	100.000	36	0	0	35777	35812	1	36	1.78e-09	67.6
NODE_174_length_52360_cov_12.6886	NODE_1032_length_6362_cov_13.6058&Unknown&S1362	100.000	36	0	0	3894	3929	36	1	1.78e-09	67.6
NODE_174_length_52360_cov_12.6886	NODE_884_length_28575_cov_4.37426&Unknown&Q115114	100.000	36	0	0	24776	24811	1	36	1.78e-09	67.6
NODE_174_length_52360_cov_12.6886	NODE_884_length_28575_cov_4.37426&Unknown&Q115113	100.000	36	0	0	23196	23231	36	1	1.78e-09	67.6
NODE_174_length_52360_cov_12.6886	NODE_86_length_99651_cov_23.321&Unknown&Q113596	100.000	36	0	0	9107	9142	36	1	1.78e-09	67.6
NODE_174_length_52360_cov_12.6886	NODE_84_length_62905_cov_3.1836&Unknown&Q112237	100.000	36	0	0	8118	8153	36	1	1.78e-09	67.6
NODE_174_length_52360_cov_12.6886	NODE_749_length_20531_cov_8.56461&Unknown&Q105951	100.000	36	0	0	42084	42119	36	1	1.78e-09	67.6
NODE_174_length_52360_cov_12.6886	NODE_74_length_60383_cov_4.51876&Unknown&Q105462	100.000	36	0	0	8118	8153	2	37	1.78e-09	67.6
NODE_174_length_52360_cov_12.6886	NODE_6297_length_2202_cov_1.95016&Unknown&Q96829	100.000	36	0	0	25065	25100	1	36	1.78e-09	67.6
NODE_174_length_52360_cov_12.6886	NODE_58_length_82666_cov_5.64225&Unknown&Q92491	100.000	36	0	0	8118	8153	2	37	1.78e-09	67.6
NODE_174_length_52360_cov_12.6886	NODE_58_length_105811_cov_20.7707&Unknown&Q92162	100.000	36	0	0	41685	41720	1	36	1.78e-09	67.6
NODE_174_length_52360_cov_12.6886	NODE_54_length_116756_cov_8.56459&Unknown&Q88427	100.000	36	0	0	46716	46751	1	36	1.78e-09	67.6
NODE_174_length_52360_cov_12.6886	NODE_49_length_152285_cov_8.3326&Unknown&Q83346	100.000	36	0	0	43584	43619	36	1	1.78e-09	67.6
NODE_174_length_52360_cov_12.6886	NODE_49_length_152285_cov_8.3326&Unknown&Q83343	100.000	36	0	0	20485	20520	36	1	1.78e-09	67.6
NODE_174_length_52360_cov_12.6886	NODE_49_length_152285_cov_8.3326&Unknown&Q83335	100.000	36	0	0	34752	34787	36	1	1.78e-09	67.6
NODE_174_length_52360_cov_12.6886	NODE_49_length_152285_cov_8.3326&Unknown&Q83334	100.000	36	0	0	1394	1429	1	36	1.78e-09	67.6
NODE_174_length_52360_cov_12.6886	NODE_487_length_38419_cov_4.18825&Unknown&Q83117	100.000	36	0	0	50600	50635	1	36	1.78e-09	67.6
NODE_174_length_52360_cov_12.6886	NODE_487_length_38419_cov_4.18825&Unknown&Q83116	100.000	36	0	0	33838	33873	1	36	1.78e-09	67.6
NODE_174_length_52360_cov_12.6886	NODE_471_length_34852_cov_24.4841&Unknown&Q82129	100.000	36	0	0	7010	7045	1	36	1.78e-09	67.6
NODE_174_length_52360_cov_12.6886	NODE_445_length_41626_cov_4.14233&Unknown&Q79625	100.000	36	0	0	24400	24435	36	1	1.78e-09	67.6
NODE_174_length_52360_cov_12.6886	NODE_42_length_174279_cov_5.34578&Unknown&Q76887	100.000	36	0	0	49921	49956	36	1	1.78e-09	67.6
NODE_174_length_52360_cov_12.6886	NODE_40_length_105519_cov_37.0254&Unknown&Q74104	100.000	36	0	0	27353	27388	36	1	1.78e-09	67.6
NODE_174_length_52360_cov_12.6886	NODE_40_length_105519_cov_37.0254&Unknown&Q74079	100.000	36	0	0	2172	2207	36	1	1.78e-09	67.6
NODE_174_length_52360_cov_12.6886	NODE_358_length_50378_cov_7.06635&Unknown&Q67392	100.000	36	0	0	49380	49415	36	1	1.78e-09	67.6
NODE_174_length_52360_cov_12.6886	NODE_358_length_31319_cov_12.4105&Unknown&Q67326	100.000	36	0	0	8118	8153	2	37	1.78e-09	67.6
NODE_174_length_52360_cov_12.6886	NODE_35_length_100492_cov_7.28591&Unknown&Q66072	100.000	36	0	0	19196	19231	1	36	1.78e-09	67.6
NODE_174_length_52360_cov_12.6886	NODE_35_length_100492_cov_7.28591&Unknown&Q66070	100.000	36	0	0	13259	13294	36	1	1.78e-09	67.6
NODE_174_length_52360_cov_12.6886	NODE_34_length_223576_cov_11.3576&Unknown&Q64987	100.000	36	0	0	42616	42651	37	2	1.78e-09	67.6
NODE_174_length_52360_cov_12.6886	NODE_3167_length_8741_cov_3.36945&Unknown&Q61603	100.000	36	0	0	80	115	36	1	1.78e-09	67.6
NODE_174_length_52360_cov_12.6886	NODE_3167_length_8741_cov_3.36945&Unknown&Q61601	100.000	36	0	0	33866	33901	36	1	1.78e-09	67.6
NODE_174_length_52360_cov_12.6886	NODE_3106_length_6609_cov_3.93897&Unknown&Q60888	100.000	36	0	0	26747	26782	36	1	1.78e-09	67.6
NODE_174_length_52360_cov_12.6886	NODE_3106_length_6609_cov_3.93897&Unknown&Q60886	100.000	36	0	0	47812	47847	36	1	1.78e-09	67.6
NODE_174_length_52360_cov_12.6886	NODE_2996_length_5661_cov_3.33304&Unknown&Q58010	100.000	36	0	0	80	115	36	1	1.78e-09	67.6
NODE_174_length_52360_cov_12.6886	NODE_2996_length_5661_cov_3.33304&Unknown&Q58008	100.000	36	0	0	33866	33901	36	1	1.78e-09	67.6
NODE_174_length_52360_cov_12.6886	NODE_2720_length_3324_cov_2.26369&Unknown&Q54176	100.000	36	0	0	52121	52156	36	1	1.78e-09	67.6
NODE_174_length_52360_cov_12.6886	NODE_24_length_144248_cov_18.6893&Unknown&Q47858	100.000	36	0	0	4492	4527	36	1	1.78e-09	67.6
NODE_174_length_52360_cov_12.6886	NODE_24_length_144248_cov_18.6893&Unknown&Q47826	100.000	36	0	0	40709	40744	36	1	1.78e-09	67.6
NODE_174_length_52360_cov_12.6886	NODE_24_length_144248_cov_18.6893&Unknown&Q47825	100.000	36	0	0	15747	15782	1	36	1.78e-09	67.6
NODE_174_length_52360_cov_12.6886	NODE_2386_length_11001_cov_6.59602&Unknown&Q47383	100.000	36	0	0	37178	37213	36	1	1.78e-09	67.6
NODE_174_length_52360_cov_12.6886	NODE_2236_length_8613_cov_4.24947&Unknown&Q44512	100.000	36	0	0	48433	48468	1	36	1.78e-09	67.6
NODE_174_length_52360_cov_12.6886	NODE_2236_length_8613_cov_4.24947&Unknown&Q44511	100.000	36	0	0	35777	35812	1	36	1.78e-09	67.6
NODE_174_length_52360_cov_12.6886	NODE_208_length_64512_cov_10.6242&Unknown&Q40694	100.000	36	0	0	8118	8153	36	1	1.78e-09	67.6
NODE_174_length_52360_cov_12.6886	NODE_172_length_51087_cov_19.5421&Unknown&Q29917	100.000	36	0	0	36106	36141	1	36	1.78e-09	67.6
NODE_174_length_52360_cov_12.6886	NODE_164_length_44922_cov_5.9059&Unknown&Q27914	100.000	36	0	0	26924	26959	37	2	1.78e-09	67.6
NODE_174_length_52360_cov_12.6886	NODE_16_length_175843_cov_5.32441&Unknown&Q26109	100.000	36	0	0	30726	30761	1	36	1.78e-09	67.6
NODE_174_length_52360_cov_12.6886	NODE_16_length_175843_cov_5.32441&Unknown&Q26105	100.000	36	0	0	32733	32768	1	36	1.78e-09	67.6
NODE_174_length_52360_cov_12.6886	NODE_157_length_83054_cov_12.2624&Unknown&Q25457	100.000	36	0	0	8118	8153	2	37	1.78e-09	67.6
NODE_174_length_52360_cov_12.6886	NODE_155_length_41542_cov_31.4171&Unknown&Q24543	100.000	36	0	0	24400	24435	1	36	1.78e-09	67.6
NODE_174_length_52360_cov_12.6886	NODE_152_length_63863_cov_5.48828&Unknown&Q23965	100.000	36	0	0	44589	44624	36	1	1.78e-09	67.6
NODE_174_length_52360_cov_12.6886	NODE_1429_length_9217_cov_3.1504&Unknown&Q21390	100.000	36	0	0	8118	8153	36	1	1.78e-09	67.6
NODE_174_length_52360_cov_12.6886	NODE_140_length_77283_cov_20.6914&Unknown&Q20585	100.000	36	0	0	30768	30803	36	1	1.78e-09	67.6
NODE_174_length_52360_cov_12.6886	NODE_138_length_93786_cov_8.1764&Unknown&Q19782	100.000	36	0	0	1581	1616	1	36	1.78e-09	67.6
NODE_174_length_52360_cov_12.6886	NODE_129_length_83493_cov_34.0762&Unknown&Q15617	100.000	36	0	0	8118	8153	5	40	1.78e-09	67.6
NODE_174_length_52360_cov_12.6886	NODE_12501_length_1532_cov_2.39472&Unknown&Q13757	100.000	36	0	0	8118	8153	2	37	1.78e-09	67.6
NODE_174_length_52360_cov_12.6886	NODE_122_length_114763_cov_6.0479&Unknown&Q12376	100.000	36	0	0	23143	23178	36	1	1.78e-09	67.6
NODE_174_length_52360_cov_12.6886	NODE_122_length_114763_cov_6.0479&Unknown&Q12365	100.000	36	0	0	44580	44615	36	1	1.78e-09	67.6
NODE_174_length_52360_cov_12.6886	NODE_1155_length_10035_cov_7.02826&Unknown&Q9614	100.000	36	0	0	6556	6591	36	1	1.78e-09	67.6
NODE_174_length_52360_cov_12.6886	NODE_1155_length_10035_cov_7.02826&Unknown&Q9613	100.000	36	0	0	16115	16150	36	1	1.78e-09	67.6
NODE_174_length_52360_cov_12.6886	NODE_1129_length_19498_cov_3.9389&Unknown&Q8676	100.000	36	0	0	16312	16347	1	36	1.78e-09	67.6
NODE_174_length_52360_cov_12.6886	NODE_8821_length_3531_cov_1.83774&Unknown&N56222	100.000	36	0	0	49626	49661	1	36	1.78e-09	67.6
NODE_174_length_52360_cov_12.6886	NODE_8821_length_3531_cov_1.83774&Unknown&N56219	100.000	36	0	0	15695	15730	1	36	1.78e-09	67.6
NODE_174_length_52360_cov_12.6886	NODE_4940_length_5984_cov_2.51543&Unknown&N43060	100.000	36	0	0	5106	5141	1	36	1.78e-09	67.6
NODE_174_length_52360_cov_12.6886	NODE_995_length_36487_cov_29.5217&Unknown&L222943	100.000	36	0	0	80	115	36	1	1.78e-09	67.6
NODE_174_length_52360_cov_12.6886	NODE_9329_length_3549_cov_2.16485&Unknown&L217976	100.000	36	0	0	49626	49661	1	36	1.78e-09	67.6
NODE_174_length_52360_cov_12.6886	NODE_9329_length_3549_cov_2.16485&Unknown&L217973	100.000	36	0	0	15695	15730	1	36	1.78e-09	67.6
NODE_174_length_52360_cov_12.6886	NODE_607_length_38125_cov_5.55598&Unknown&L179384	100.000	36	0	0	35191	35226	1	36	1.78e-09	67.6
NODE_174_length_52360_cov_12.6886	NODE_5227_length_4720_cov_3.98457&Unknown&L165673	100.000	36	0	0	46728	46763	36	1	1.78e-09	67.6
NODE_174_length_52360_cov_12.6886	NODE_333_length_33311_cov_40.3308&Unknown&L120518	100.000	36	0	0	27441	27476	36	1	1.78e-09	67.6
NODE_174_length_52360_cov_12.6886	NODE_3114_length_7722_cov_5.22616&Unknown&L114081	100.000	36	0	0	51307	51342	1	36	1.78e-09	67.6
NODE_174_length_52360_cov_12.6886	NODE_3114_length_7722_cov_5.22616&Unknown&L114074	100.000	36	0	0	3855	3890	36	1	1.78e-09	67.6
NODE_174_length_52360_cov_12.6886	NODE_276_length_18202_cov_10.4812&Unknown&L100904	100.000	36	0	0	6657	6692	36	1	1.78e-09	67.6
NODE_174_length_52360_cov_12.6886	NODE_276_length_18202_cov_10.4812&Unknown&L100894	100.000	36	0	0	11749	11784	36	1	1.78e-09	67.6
NODE_174_length_52360_cov_12.6886	NODE_2610_length_14376_cov_5.3335&Unknown&L95789	100.000	36	0	0	5106	5141	1	36	1.78e-09	67.6
NODE_174_length_52360_cov_12.6886	NODE_2610_length_14376_cov_5.3335&Unknown&L95776	100.000	36	0	0	41627	41662	36	1	1.78e-09	67.6
NODE_174_length_52360_cov_12.6886	NODE_226_length_78136_cov_5.48664&Unknown&L81843	100.000	36	0	0	43049	43084	36	1	1.78e-09	67.6
NODE_174_length_52360_cov_12.6886	NODE_15299_length_1504_cov_3.48792&Unknown&L42281	100.000	36	0	0	8118	8153	36	1	1.78e-09	67.6
NODE_174_length_52360_cov_12.6886	NODE_1052_length_35152_cov_22.1938&Unknown&L7319	100.000	36	0	0	27191	27226	36	1	1.78e-09	67.6
NODE_174_length_52360_cov_12.6886	NODE_7_length_314021_cov_44.3767&Unknown&H120531	100.000	36	0	0	21869	21904	1	36	1.78e-09	67.6
NODE_174_length_52360_cov_12.6886	NODE_524_length_32969_cov_66.0477&Unknown&H104858	100.000	36	0	0	36964	36999	36	1	1.78e-09	67.6
NODE_174_length_52360_cov_12.6886	NODE_433_length_39535_cov_18.0442&Unknown&H93024	100.000	36	0	0	26885	26920	1	36	1.78e-09	67.6
NODE_174_length_52360_cov_12.6886	NODE_420_length_42209_cov_51.5942&Unknown&H91260	100.000	36	0	0	26924	26959	36	1	1.78e-09	67.6
NODE_174_length_52360_cov_12.6886	NODE_42_length_177842_cov_7.95264&Unknown&H90825	100.000	36	0	0	7010	7045	36	1	1.78e-09	67.6
NODE_174_length_52360_cov_12.6886	NODE_33_length_170562_cov_9.16185&Unknown&H77191	100.000	36	0	0	24767	24802	1	36	1.78e-09	67.6
NODE_174_length_52360_cov_12.6886	NODE_33_length_170562_cov_9.16185&Unknown&H77187	100.000	36	0	0	24400	24435	1	36	1.78e-09	67.6
NODE_174_length_52360_cov_12.6886	NODE_3_length_308248_cov_8.02587&Unknown&H71103	100.000	36	0	0	28944	28979	1	36	1.78e-09	67.6
NODE_174_length_52360_cov_12.6886	NODE_254_length_64199_cov_11.836&Unknown&H60993	100.000	36	0	0	8118	8153	36	1	1.78e-09	67.6
NODE_174_length_52360_cov_12.6886	NODE_23_length_159593_cov_19.8937&Unknown&H54790	100.000	36	0	0	32733	32768	36	1	1.78e-09	67.6
NODE_174_length_52360_cov_12.6886	NODE_23_length_159593_cov_19.8937&Unknown&H54786	100.000	36	0	0	30726	30761	36	1	1.78e-09	67.6
NODE_174_length_52360_cov_12.6886	NODE_20052_length_1916_cov_2.47716&Unknown&H47048	100.000	36	0	0	8118	8153	2	37	1.78e-09	67.6
NODE_174_length_52360_cov_12.6886	NODE_180_length_82688_cov_44.5164&Unknown&H38679	100.000	36	0	0	8118	8153	36	1	1.78e-09	67.6
NODE_174_length_52360_cov_12.6886	NODE_160_length_82442_cov_44.4683&Unknown&H32181	100.000	36	0	0	8118	8153	36	1	1.78e-09	67.6
NODE_174_length_52360_cov_12.6886	NODE_15_length_226313_cov_34.225&Unknown&H27270	100.000	36	0	0	35191	35226	1	36	1.78e-09	67.6
NODE_174_length_52360_cov_12.6886	NODE_15_length_226313_cov_34.225&Unknown&H27267	100.000	36	0	0	32995	33030	36	1	1.78e-09	67.6
NODE_174_length_52360_cov_12.6886	NODE_139_length_81081_cov_15.3394&Unknown&H22475	100.000	36	0	0	1110	1145	36	1	1.78e-09	67.6
NODE_174_length_52360_cov_12.6886	NODE_139_length_81081_cov_15.3394&Unknown&H22452	100.000	36	0	0	39596	39631	1	36	1.78e-09	67.6
NODE_174_length_52360_cov_12.6886	NODE_139_length_81081_cov_15.3394&Unknown&H22451	100.000	36	0	0	21310	21345	36	1	1.78e-09	67.6
NODE_174_length_52360_cov_12.6886	NODE_139_length_81081_cov_15.3394&Unknown&H22442	100.000	36	0	0	42084	42119	1	36	1.78e-09	67.6
NODE_174_length_52360_cov_12.6886	NODE_121_length_85119_cov_43.4715&Unknown&H14435	100.000	36	0	0	42642	42677	36	1	1.78e-09	67.6
NODE_174_length_52360_cov_12.6886	NODE_108_length_82627_cov_9.66658&Unknown&H7213	100.000	36	0	0	8118	8153	36	1	1.78e-09	67.6
NODE_174_length_52360_cov_12.6886	NODE_10486_length_2101_cov_2.80156&Unknown&H5591	100.000	36	0	0	34752	34787	36	1	1.78e-09	67.6
NODE_174_length_52360_cov_12.6886	NODE_7_length_184401_cov_34.3125&Unknown&C114057	100.000	36	0	0	50600	50635	1	36	1.78e-09	67.6
NODE_174_length_52360_cov_12.6886	NODE_7_length_184401_cov_34.3125&Unknown&C114052	100.000	36	0	0	24400	24435	36	1	1.78e-09	67.6
NODE_174_length_52360_cov_12.6886	NODE_60_length_72940_cov_4.37738&Unknown&C106757	100.000	36	0	0	28944	28979	36	1	1.78e-09	67.6
NODE_174_length_52360_cov_12.6886	NODE_60_length_72940_cov_4.37738&Unknown&C106754	100.000	36	0	0	7927	7962	36	1	1.78e-09	67.6
NODE_174_length_52360_cov_12.6886	NODE_60_length_72940_cov_4.37738&Unknown&C106753	100.000	36	0	0	13455	13490	1	36	1.78e-09	67.6
NODE_174_length_52360_cov_12.6886	NODE_60_length_72940_cov_4.37738&Unknown&C106751	100.000	36	0	0	35191	35226	36	1	1.78e-09	67.6
NODE_174_length_52360_cov_12.6886	NODE_60_length_72940_cov_4.37738&Unknown&C106749	100.000	36	0	0	38119	38154	1	36	1.78e-09	67.6
NODE_174_length_52360_cov_12.6886	NODE_52_length_117706_cov_23.116&Unknown&C98313	100.000	36	0	0	1394	1429	36	1	1.78e-09	67.6
NODE_174_length_52360_cov_12.6886	NODE_52_length_117706_cov_23.116&Unknown&C98298	100.000	36	0	0	45924	45959	36	1	1.78e-09	67.6
NODE_174_length_52360_cov_12.6886	NODE_52_length_117706_cov_23.116&Unknown&C98291	100.000	36	0	0	1011	1046	36	1	1.78e-09	67.6
NODE_174_length_52360_cov_12.6886	NODE_52_length_117706_cov_23.116&Unknown&C98290	100.000	36	0	0	31209	31244	1	36	1.78e-09	67.6
NODE_174_length_52360_cov_12.6886	NODE_4796_length_3438_cov_2.95891&Unknown&C93154	100.000	36	0	0	52122	52157	1	36	1.78e-09	67.6
NODE_174_length_52360_cov_12.6886	NODE_477_length_30280_cov_24.8857&Unknown&C93015	100.000	36	0	0	25961	25996	1	36	1.78e-09	67.6
NODE_174_length_52360_cov_12.6886	NODE_477_length_30280_cov_24.8857&Unknown&C93013	100.000	36	0	0	29115	29150	1	36	1.78e-09	67.6
NODE_174_length_52360_cov_12.6886	NODE_477_length_30280_cov_24.8857&Unknown&C93012	100.000	36	0	0	20579	20614	1	36	1.78e-09	67.6
NODE_174_length_52360_cov_12.6886	NODE_2446_length_7059_cov_8.12993&Unknown&C55471	100.000	36	0	0	24400	24435	36	1	1.78e-09	67.6
NODE_174_length_52360_cov_12.6886	NODE_1910_length_9228_cov_19.9388&Unknown&C38798	100.000	36	0	0	38122	38157	36	1	1.78e-09	67.6
NODE_174_length_52360_cov_12.6886	NODE_1910_length_9228_cov_19.9388&Unknown&C38797	100.000	36	0	0	46834	46869	1	36	1.78e-09	67.6
NODE_174_length_52360_cov_12.6886	NODE_150_length_66690_cov_29.7682&Unknown&C25641	100.000	36	0	0	32219	32254	36	1	1.78e-09	67.6
NODE_174_length_52360_cov_12.6886	NODE_1105_length_12171_cov_12.3156&Unknown&C9052	100.000	36	0	0	46834	46869	1	36	1.78e-09	67.6
NODE_174_length_52360_cov_12.6886	NODE_86_length_140158_cov_13.2774&Unknown&B149770	100.000	36	0	0	28205	28240	36	1	1.78e-09	67.6
NODE_174_length_52360_cov_12.6886	NODE_86_length_140158_cov_13.2774&Unknown&B149757	100.000	36	0	0	28672	28707	36	1	1.78e-09	67.6
NODE_174_length_52360_cov_12.6886	NODE_86_length_140158_cov_13.2774&Unknown&B149741	100.000	36	0	0	8037	8072	36	1	1.78e-09	67.6
NODE_174_length_52360_cov_12.6886	NODE_86_length_140158_cov_13.2774&Unknown&B149737	100.000	36	0	0	25081	25116	1	36	1.78e-09	67.6
NODE_174_length_52360_cov_12.6886	NODE_8_length_213958_cov_10.8573&Unknown&B144289	100.000	36	0	0	31841	31876	1	36	1.78e-09	67.6
NODE_174_length_52360_cov_12.6886	NODE_79_length_143930_cov_12.0687&Unknown&B143078	100.000	36	0	0	10196	10231	1	36	1.78e-09	67.6
NODE_174_length_52360_cov_12.6886	NODE_79_length_143930_cov_12.0687&Unknown&B143075	100.000	36	0	0	34558	34593	1	36	1.78e-09	67.6
NODE_174_length_52360_cov_12.6886	NODE_7142_length_3413_cov_3.46784&Unknown&B137557	100.000	36	0	0	37178	37213	1	36	1.78e-09	67.6
NODE_174_length_52360_cov_12.6886	NODE_65_length_82625_cov_13.4335&Unknown&B130586	100.000	36	0	0	8118	8153	36	1	1.78e-09	67.6
NODE_174_length_52360_cov_12.6886	NODE_583_length_26546_cov_10.2381&Unknown&B122377	100.000	36	0	0	6492	6527	1	36	1.78e-09	67.6
NODE_174_length_52360_cov_12.6886	NODE_583_length_26546_cov_10.2381&Unknown&B122375	100.000	36	0	0	4162	4197	1	36	1.78e-09	67.6
NODE_174_length_52360_cov_12.6886	NODE_39_length_100672_cov_12.0546&Unknown&B92737	100.000	36	0	0	52037	52072	36	1	1.78e-09	67.6
NODE_174_length_52360_cov_12.6886	NODE_212_length_82675_cov_15.4723&Unknown&B53407	100.000	36	0	0	8118	8153	36	1	1.78e-09	67.6
NODE_174_length_52360_cov_12.6886	NODE_143_length_99542_cov_12.9682&Unknown&B26528	100.000	36	0	0	47639	47674	36	1	1.78e-09	67.6
NODE_174_length_52360_cov_12.6886	NODE_143_length_99542_cov_12.9682&Unknown&B26527	100.000	36	0	0	19030	19065	36	1	1.78e-09	67.6
NODE_174_length_52360_cov_12.6886	NODE_143_length_99542_cov_12.9682&Unknown&B26523	100.000	36	0	0	10768	10803	1	36	1.78e-09	67.6
NODE_174_length_52360_cov_12.6886	NODE_111_length_140273_cov_22.8489&Unknown&B8363	100.000	36	0	0	28672	28707	36	1	1.78e-09	67.6
NODE_174_length_52360_cov_12.6886	NODE_111_length_140273_cov_22.8489&Unknown&B8347	100.000	36	0	0	8037	8072	36	1	1.78e-09	67.6
NODE_174_length_52360_cov_12.6886	NODE_111_length_140273_cov_22.8489&Unknown&B8343	100.000	36	0	0	25081	25116	1	36	1.78e-09	67.6
NODE_174_length_52360_cov_12.6886	NODE_111_length_140273_cov_22.8489&Unknown&B8332	100.000	36	0	0	28205	28240	36	1	1.78e-09	67.6
NODE_174_length_52360_cov_12.6886	NODE_106_length_143930_cov_20.8024&Unknown&B4925	100.000	36	0	0	10196	10231	1	36	1.78e-09	67.6
NODE_174_length_52360_cov_12.6886	NODE_106_length_143930_cov_20.8024&Unknown&B4922	100.000	36	0	0	34558	34593	1	36	1.78e-09	67.6
NODE_174_length_52360_cov_12.6886	NODE_659_length_33047_cov_8.0000_ID_148973&Unknown&Z149316	100.000	35	0	0	18988	19022	36	2	6.39e-09	65.8
NODE_174_length_52360_cov_12.6886	NODE_40_length_167433_cov_70.9833_ID_58511&Unknown&Z112972	100.000	35	0	0	36115	36149	35	1	6.39e-09	65.8
NODE_174_length_52360_cov_12.6886	NODE_271_length_65681_cov_5.2291&Unknown&Z80587	100.000	35	0	0	30703	30737	35	1	6.39e-09	65.8
NODE_174_length_52360_cov_12.6886	NODE_1534_length_9883_cov_6.0000_ID_13175&Unknown&Z35790	100.000	35	0	0	45941	45975	1	35	6.39e-09	65.8
NODE_174_length_52360_cov_12.6886	NODE_131_length_82542_cov_7.9983_ID_63079&Unknown&Z23793	100.000	35	0	0	8118	8152	35	1	6.39e-09	65.8
NODE_174_length_52360_cov_12.6886	NODE_60_length_175511_cov_5.67339&Unknown&Y32763	100.000	35	0	0	46716	46750	35	1	6.39e-09	65.8
NODE_174_length_52360_cov_12.6886	NODE_50_length_143701_cov_47.038&Unknown&Y29889	100.000	35	0	0	6585	6619	35	1	6.39e-09	65.8
NODE_174_length_52360_cov_12.6886	NODE_160_length_95332_cov_5.73996&Unknown&Y9736	100.000	35	0	0	36115	36149	1	35	6.39e-09	65.8
NODE_174_length_52360_cov_12.6886	NODE_859_length_19362_cov_9.83995&Unknown&W28771	100.000	35	0	0	49994	50028	1	35	6.39e-09	65.8
NODE_174_length_52360_cov_12.6886	NODE_6189_length_3382_cov_6.96724&Unknown&W24605	100.000	35	0	0	38378	38412	35	1	6.39e-09	65.8
NODE_174_length_52360_cov_12.6886	NODE_322_length_46617_cov_104.487&Unknown&W16351	100.000	35	0	0	46522	46556	36	2	6.39e-09	65.8
NODE_174_length_52360_cov_12.6886	NODE_280_length_38855_cov_12.9024&Unknown&W14255	100.000	35	0	0	8094	8128	1	35	6.39e-09	65.8
NODE_174_length_52360_cov_12.6886	NODE_241_length_24113_cov_7.63733&Unknown&W12429	100.000	35	0	0	5014	5048	1	35	6.39e-09	65.8
NODE_174_length_52360_cov_12.6886	NODE_186_length_47775_cov_19.7984&Unknown&W8827	100.000	35	0	0	45702	45736	2	36	6.39e-09	65.8
NODE_174_length_52360_cov_12.6886	NODE_186_length_47775_cov_19.7984&Unknown&W8824	100.000	35	0	0	17267	17301	36	2	6.39e-09	65.8
NODE_174_length_52360_cov_12.6886	NODE_1821_length_11449_cov_14.8952&Unknown&W8734	100.000	35	0	0	47107	47141	35	1	6.39e-09	65.8
NODE_174_length_52360_cov_12.6886	NODE_1821_length_11449_cov_14.8952&Unknown&W8731	100.000	35	0	0	4660	4694	35	1	6.39e-09	65.8
NODE_174_length_52360_cov_12.6886	NODE_1794_length_11585_cov_9.84909&Unknown&W8339	100.000	35	0	0	2412	2446	1	35	6.39e-09	65.8
NODE_174_length_52360_cov_12.6886	NODE_1794_length_11585_cov_9.84909&Unknown&W8338	100.000	35	0	0	47706	47740	1	35	6.39e-09	65.8
NODE_174_length_52360_cov_12.6886	NODE_153_length_53064_cov_14.5158&Unknown&W6004	100.000	35	0	0	47940	47974	35	1	6.39e-09	65.8
NODE_174_length_52360_cov_12.6886	NODE_153_length_53064_cov_14.5158&Unknown&W6000	100.000	35	0	0	34430	34464	2	36	6.39e-09	65.8
NODE_174_length_52360_cov_12.6886	NODE_153_length_53064_cov_14.5158&Unknown&W5977	100.000	35	0	0	39435	39469	1	35	6.39e-09	65.8
NODE_174_length_52360_cov_12.6886	NODE_8965_length_2383_cov_15.2027&Unknown&S28565	100.000	35	0	0	35805	35839	35	1	6.39e-09	65.8
NODE_174_length_52360_cov_12.6886	NODE_81_length_128061_cov_96.804&Unknown&Q110167	100.000	35	0	0	2850	2884	35	1	6.39e-09	65.8
NODE_174_length_52360_cov_12.6886	NODE_81_length_128061_cov_96.804&Unknown&Q110138	100.000	35	0	0	51247	51281	35	1	6.39e-09	65.8
NODE_174_length_52360_cov_12.6886	NODE_749_length_20531_cov_8.56461&Unknown&Q105964	100.000	35	0	0	35075	35109	35	1	6.39e-09	65.8
NODE_174_length_52360_cov_12.6886	NODE_640_length_22728_cov_3.80408&Unknown&Q97546	100.000	35	0	0	23176	23210	1	35	6.39e-09	65.8
NODE_174_length_52360_cov_12.6886	NODE_58_length_105811_cov_20.7707&Unknown&Q92172	100.000	35	0	0	7427	7461	35	1	6.39e-09	65.8
NODE_174_length_52360_cov_12.6886	NODE_49_length_152285_cov_8.3326&Unknown&Q83336	100.000	35	0	0	25137	25171	1	35	6.39e-09	65.8
NODE_174_length_52360_cov_12.6886	NODE_3740_length_5554_cov_3.10038&Unknown&Q69867	100.000	35	0	0	36287	36321	35	1	6.39e-09	65.8
NODE_174_length_52360_cov_12.6886	NODE_3418_length_4292_cov_1.90087&Unknown&Q65290	100.000	35	0	0	2850	2884	1	35	6.39e-09	65.8
NODE_174_length_52360_cov_12.6886	NODE_3044_length_4990_cov_2.0926&Unknown&Q59637	100.000	35	0	0	34753	34787	2	36	6.39e-09	65.8
NODE_174_length_52360_cov_12.6886	NODE_2236_length_8613_cov_4.24947&Unknown&Q44516	100.000	35	0	0	23961	23995	1	35	6.39e-09	65.8
NODE_174_length_52360_cov_12.6886	NODE_192_length_86482_cov_5.68347&Unknown&Q35457	100.000	35	0	0	4903	4937	35	1	6.39e-09	65.8
NODE_174_length_52360_cov_12.6886	NODE_164_length_44922_cov_5.9059&Unknown&Q27918	100.000	35	0	0	17267	17301	2	36	6.39e-09	65.8
NODE_174_length_52360_cov_12.6886	NODE_164_length_44922_cov_5.9059&Unknown&Q27915	100.000	35	0	0	45702	45736	36	2	6.39e-09	65.8
NODE_174_length_52360_cov_12.6886	NODE_122_length_114763_cov_6.0479&Unknown&Q12361	100.000	35	0	0	20953	20987	1	35	6.39e-09	65.8
NODE_174_length_52360_cov_12.6886	NODE_1008_length_10108_cov_2.63056&Unknown&Q2657	100.000	35	0	0	51247	51281	1	35	6.39e-09	65.8
NODE_174_length_52360_cov_12.6886	NODE_340_length_51776_cov_6.30268&Unknown&L122992	100.000	35	0	0	8118	8152	35	1	6.39e-09	65.8
NODE_174_length_52360_cov_12.6886	NODE_333_length_33311_cov_40.3308&Unknown&L120519	100.000	35	0	0	33639	33673	35	1	6.39e-09	65.8
NODE_174_length_52360_cov_12.6886	NODE_1921_length_14198_cov_3.26168&Unknown&L64016	100.000	35	0	0	39345	39379	3	37	6.39e-09	65.8
NODE_174_length_52360_cov_12.6886	NODE_177_length_98781_cov_10.3846&Unknown&L55845	100.000	35	0	0	8971	9005	1	35	6.39e-09	65.8
NODE_174_length_52360_cov_12.6886	NODE_177_length_98781_cov_10.3846&Unknown&L55844	100.000	35	0	0	35806	35840	1	35	6.39e-09	65.8
NODE_174_length_52360_cov_12.6886	NODE_17_length_238232_cov_9.14223&Unknown&L52148	100.000	35	0	0	39297	39331	35	1	6.39e-09	65.8
NODE_174_length_52360_cov_12.6886	NODE_7304_length_4422_cov_2.6098&Unknown&H123441	100.000	35	0	0	36115	36149	35	1	6.39e-09	65.8
NODE_174_length_52360_cov_12.6886	NODE_7_length_314021_cov_44.3767&Unknown&H120528	100.000	35	0	0	36115	36149	1	35	6.39e-09	65.8
NODE_174_length_52360_cov_12.6886	NODE_420_length_42209_cov_51.5942&Unknown&H91265	100.000	35	0	0	36965	36999	35	1	6.39e-09	65.8
NODE_174_length_52360_cov_12.6886	NODE_420_length_42209_cov_51.5942&Unknown&H91264	100.000	35	0	0	17267	17301	1	35	6.39e-09	65.8
NODE_174_length_52360_cov_12.6886	NODE_420_length_42209_cov_51.5942&Unknown&H91261	100.000	35	0	0	45702	45736	35	1	6.39e-09	65.8
NODE_174_length_52360_cov_12.6886	NODE_290_length_67784_cov_7.96359&Unknown&H69167	100.000	35	0	0	35083	35117	35	1	6.39e-09	65.8
NODE_174_length_52360_cov_12.6886	NODE_1982_length_10958_cov_67.8112&Unknown&H43702	100.000	35	0	0	46716	46750	1	35	6.39e-09	65.8
NODE_174_length_52360_cov_12.6886	NODE_139_length_81081_cov_15.3394&Unknown&H22450	100.000	35	0	0	27861	27895	35	1	6.39e-09	65.8
NODE_174_length_52360_cov_12.6886	NODE_121_length_85119_cov_43.4715&Unknown&H14441	100.000	35	0	0	13142	13176	1	35	6.39e-09	65.8
NODE_174_length_52360_cov_12.6886	NODE_650_length_31698_cov_21.9882&Unknown&C110353	100.000	35	0	0	24022	24056	35	1	6.39e-09	65.8
NODE_174_length_52360_cov_12.6886	NODE_52_length_117706_cov_23.116&Unknown&C98295	100.000	35	0	0	51306	51340	35	1	6.39e-09	65.8
NODE_174_length_52360_cov_12.6886	NODE_150_length_66690_cov_29.7682&Unknown&C25636	100.000	35	0	0	4660	4694	35	1	6.39e-09	65.8
NODE_174_length_52360_cov_12.6886	NODE_145_length_68888_cov_24.3228&Unknown&C23536	100.000	35	0	0	10931	10965	35	1	6.39e-09	65.8
NODE_174_length_52360_cov_12.6886	NODE_86_length_140158_cov_13.2774&Unknown&B149762	100.000	35	0	0	35183	35217	1	35	6.39e-09	65.8
NODE_174_length_52360_cov_12.6886	NODE_86_length_140158_cov_13.2774&Unknown&B149758	97.368	38	1	0	19245	19282	38	1	6.39e-09	65.8
NODE_174_length_52360_cov_12.6886	NODE_86_length_140158_cov_13.2774&Unknown&B149754	100.000	35	0	0	4660	4694	1	35	6.39e-09	65.8
NODE_174_length_52360_cov_12.6886	NODE_524_length_30689_cov_12.9798&Unknown&B114522	100.000	35	0	0	12772	12806	1	35	6.39e-09	65.8
NODE_174_length_52360_cov_12.6886	NODE_1282_length_13410_cov_21.5625&Unknown&B18182	100.000	35	0	0	16969	17003	35	1	6.39e-09	65.8
NODE_174_length_52360_cov_12.6886	NODE_111_length_140273_cov_22.8489&Unknown&B8369	100.000	35	0	0	35183	35217	1	35	6.39e-09	65.8
NODE_174_length_52360_cov_12.6886	NODE_111_length_140273_cov_22.8489&Unknown&B8364	97.368	38	1	0	19245	19282	38	1	6.39e-09	65.8
NODE_174_length_52360_cov_12.6886	NODE_111_length_140273_cov_22.8489&Unknown&B8360	100.000	35	0	0	4660	4694	1	35	6.39e-09	65.8
NODE_174_length_52360_cov_12.6886	NODE_869_length_13448_cov_23.0187&Unknown&A1366	100.000	35	0	0	31049	31083	35	1	6.39e-09	65.8
NODE_174_length_52360_cov_12.6886	NODE_93_length_88135_cov_57.9741_ID_70167&Unknown&Z177385	100.000	34	0	0	6732	6765	34	1	2.30e-08	63.9
NODE_174_length_52360_cov_12.6886	NODE_8658_length_1608_cov_7.0000_ID_36397&Unknown&Z171480	100.000	34	0	0	2469	2502	1	34	2.30e-08	63.9
NODE_174_length_52360_cov_12.6886	NODE_5556_length_4045_cov_6.9618_ID_148058&Unknown&Z136594	100.000	34	0	0	15737	15770	34	1	2.30e-08	63.9
NODE_174_length_52360_cov_12.6886	NODE_493_length_34861_cov_6.9931_ID_18958&Unknown&Z127271	100.000	34	0	0	4904	4937	34	1	2.30e-08	63.9
NODE_174_length_52360_cov_12.6886	NODE_271_length_65681_cov_5.2291&Unknown&Z80594	100.000	34	0	0	24773	24806	34	1	2.30e-08	63.9
NODE_174_length_52360_cov_12.6886	NODE_2120_length_3678_cov_12.2479_ID_142675&Unknown&Z61655	100.000	34	0	0	4904	4937	34	1	2.30e-08	63.9
NODE_174_length_52360_cov_12.6886	NODE_166_length_34711_cov_16.9815_ID_17024&Unknown&Z41817	100.000	34	0	0	4904	4937	34	1	2.30e-08	63.9
NODE_174_length_52360_cov_12.6886	NODE_150_length_65831_cov_7.9937_ID_64876&Unknown&Z34264	100.000	34	0	0	8678	8711	3	36	2.30e-08	63.9
NODE_174_length_52360_cov_12.6886	NODE_101_length_88003_cov_51.9670_ID_38954&Unknown&Z2613	100.000	34	0	0	6732	6765	34	1	2.30e-08	63.9
NODE_174_length_52360_cov_12.6886	NODE_907_length_31020_cov_12.5427&Unknown&Y39694	100.000	34	0	0	19278	19311	34	1	2.30e-08	63.9
NODE_174_length_52360_cov_12.6886	NODE_6189_length_3382_cov_6.96724&Unknown&W24607	100.000	34	0	0	19802	19835	1	34	2.30e-08	63.9
NODE_174_length_52360_cov_12.6886	NODE_6189_length_3382_cov_6.96724&Unknown&W24606	97.297	37	1	0	36330	36366	37	1	2.30e-08	63.9
NODE_174_length_52360_cov_12.6886	NODE_153_length_53064_cov_14.5158&Unknown&W5996	100.000	34	0	0	2869	2902	34	1	2.30e-08	63.9
NODE_174_length_52360_cov_12.6886	NODE_109_length_82544_cov_49.1077&Unknown&W1692	100.000	34	0	0	8240	8273	34	1	2.30e-08	63.9
NODE_174_length_52360_cov_12.6886	NODE_1032_length_6362_cov_13.6058&Unknown&S1378	100.000	34	0	0	13735	13768	1	34	2.30e-08	63.9
NODE_174_length_52360_cov_12.6886	NODE_4394_length_6075_cov_7.7711&Unknown&Q78860	100.000	34	0	0	12300	12333	1	34	2.30e-08	63.9
NODE_174_length_52360_cov_12.6886	NODE_35_length_138701_cov_8.2754&Unknown&Q66152	97.297	37	1	0	36589	36625	37	1	2.30e-08	63.9
NODE_174_length_52360_cov_12.6886	NODE_3044_length_4990_cov_2.0926&Unknown&Q59639	100.000	34	0	0	6717	6750	1	34	2.30e-08	63.9
NODE_174_length_52360_cov_12.6886	NODE_2236_length_8613_cov_4.24947&Unknown&Q44514	100.000	34	0	0	39213	39246	34	1	2.30e-08	63.9
NODE_174_length_52360_cov_12.6886	NODE_2132_length_14068_cov_5.65068&Unknown&Q42184	97.297	37	1	0	40571	40607	37	1	2.30e-08	63.9
NODE_174_length_52360_cov_12.6886	NODE_164_length_44922_cov_5.9059&Unknown&Q27899	100.000	34	0	0	24262	24295	2	35	2.30e-08	63.9
NODE_174_length_52360_cov_12.6886	NODE_155_length_41542_cov_31.4171&Unknown&Q24547	100.000	34	0	0	4904	4937	34	1	2.30e-08	63.9
NODE_174_length_52360_cov_12.6886	NODE_1507_length_9481_cov_4.61574&Unknown&Q23837	100.000	34	0	0	2029	2062	34	1	2.30e-08	63.9
NODE_174_length_52360_cov_12.6886	NODE_1129_length_19498_cov_3.9389&Unknown&Q8687	100.000	34	0	0	1152	1185	34	1	2.30e-08	63.9
NODE_174_length_52360_cov_12.6886	NODE_8589_length_2034_cov_9.78878&Unknown&L210604	100.000	34	0	0	44488	44521	34	1	2.30e-08	63.9
NODE_174_length_52360_cov_12.6886	NODE_60_length_44016_cov_11.7104&Unknown&L178509	100.000	34	0	0	30110	30143	1	34	2.30e-08	63.9
NODE_174_length_52360_cov_12.6886	NODE_5227_length_4720_cov_3.98457&Unknown&L165677	100.000	34	0	0	37322	37355	1	34	2.30e-08	63.9
NODE_174_length_52360_cov_12.6886	NODE_333_length_33311_cov_40.3308&Unknown&L120525	100.000	34	0	0	8240	8273	1	34	2.30e-08	63.9
NODE_174_length_52360_cov_12.6886	NODE_15_length_196803_cov_5.43906&Unknown&L40054	100.000	34	0	0	27533	27566	1	34	2.30e-08	63.9
NODE_174_length_52360_cov_12.6886	NODE_1107_length_21271_cov_4.25613&Unknown&L12516	100.000	34	0	0	46136	46169	34	1	2.30e-08	63.9
NODE_174_length_52360_cov_12.6886	NODE_861_length_28027_cov_9.19316&Unknown&H133047	100.000	34	0	0	35570	35603	1	34	2.30e-08	63.9
NODE_174_length_52360_cov_12.6886	NODE_721_length_31860_cov_11.4543&Unknown&H122697	100.000	34	0	0	35570	35603	1	34	2.30e-08	63.9
NODE_174_length_52360_cov_12.6886	NODE_433_length_39535_cov_18.0442&Unknown&H93029	100.000	34	0	0	8680	8713	34	1	2.30e-08	63.9
NODE_174_length_52360_cov_12.6886	NODE_33_length_170562_cov_9.16185&Unknown&H77189	100.000	34	0	0	4904	4937	34	1	2.30e-08	63.9
NODE_174_length_52360_cov_12.6886	NODE_15_length_226313_cov_34.225&Unknown&H27272	97.297	37	1	0	23066	23102	1	37	2.30e-08	63.9
NODE_174_length_52360_cov_12.6886	NODE_139_length_81081_cov_15.3394&Unknown&H22449	100.000	34	0	0	49037	49070	34	1	2.30e-08	63.9
NODE_174_length_52360_cov_12.6886	NODE_121_length_85119_cov_43.4715&Unknown&H14436	100.000	34	0	0	8775	8808	3	36	2.30e-08	63.9
NODE_174_length_52360_cov_12.6886	NODE_10271_length_2529_cov_2.87995&Unknown&F1856	97.297	37	1	0	3044	3080	37	1	2.30e-08	63.9
NODE_174_length_52360_cov_12.6886	NODE_7_length_184401_cov_34.3125&Unknown&C114064	100.000	34	0	0	23962	23995	1	34	2.30e-08	63.9
NODE_174_length_52360_cov_12.6886	NODE_7_length_184401_cov_34.3125&Unknown&C114059	100.000	34	0	0	13735	13768	1	34	2.30e-08	63.9
NODE_174_length_52360_cov_12.6886	NODE_7_length_184401_cov_34.3125&Unknown&C114049	100.000	34	0	0	4904	4937	1	34	2.30e-08	63.9
NODE_174_length_52360_cov_12.6886	NODE_6661_length_2788_cov_4.22978&Unknown&C111698	100.000	34	0	0	34380	34413	34	1	2.30e-08	63.9
NODE_174_length_52360_cov_12.6886	NODE_86_length_140158_cov_13.2774&Unknown&B149750	100.000	34	0	0	19914	19947	34	1	2.30e-08	63.9
NODE_174_length_52360_cov_12.6886	NODE_86_length_140158_cov_13.2774&Unknown&B149734	100.000	34	0	0	21407	21440	34	1	2.30e-08	63.9
NODE_174_length_52360_cov_12.6886	NODE_79_length_143930_cov_12.0687&Unknown&B143073	100.000	34	0	0	4306	4339	1	34	2.30e-08	63.9
NODE_174_length_52360_cov_12.6886	NODE_111_length_140273_cov_22.8489&Unknown&B8356	100.000	34	0	0	19914	19947	34	1	2.30e-08	63.9
NODE_174_length_52360_cov_12.6886	NODE_111_length_140273_cov_22.8489&Unknown&B8340	100.000	34	0	0	21407	21440	34	1	2.30e-08	63.9
NODE_174_length_52360_cov_12.6886	NODE_106_length_143930_cov_20.8024&Unknown&B4920	100.000	34	0	0	4306	4339	1	34	2.30e-08	63.9
NODE_174_length_52360_cov_12.6886	NODE_93_length_88135_cov_57.9741_ID_70167&Unknown&Z177384	97.222	36	1	0	34963	34998	36	1	8.26e-08	62.1
NODE_174_length_52360_cov_12.6886	NODE_3389_length_8296_cov_7.9829_ID_37811&Unknown&Z99446	100.000	33	0	0	12415	12447	35	3	8.26e-08	62.1
NODE_174_length_52360_cov_12.6886	NODE_101_length_88003_cov_51.9670_ID_38954&Unknown&Z2612	97.222	36	1	0	34963	34998	36	1	8.26e-08	62.1
NODE_174_length_52360_cov_12.6886	NODE_192_length_22038_cov_4.93231&Unknown&Y12493	97.222	36	1	0	40891	40926	1	36	8.26e-08	62.1
NODE_174_length_52360_cov_12.6886	NODE_185_length_90389_cov_11.9084&Unknown&Y11793	100.000	33	0	0	982	1014	4	36	8.26e-08	62.1
NODE_174_length_52360_cov_12.6886	NODE_1690_length_18417_cov_5.64557&Unknown&Y10300	97.222	36	1	0	16152	16187	36	1	8.26e-08	62.1
NODE_174_length_52360_cov_12.6886	NODE_907_length_23955_cov_9.57301&Unknown&W29660	97.222	36	1	0	6960	6995	36	1	8.26e-08	62.1
NODE_174_length_52360_cov_12.6886	NODE_847_length_29345_cov_14.1516&Unknown&W28645	97.222	36	1	0	44840	44875	1	36	8.26e-08	62.1
NODE_174_length_52360_cov_12.6886	NODE_280_length_38855_cov_12.9024&Unknown&W14267	100.000	33	0	0	17289	17321	1	33	8.26e-08	62.1
NODE_174_length_52360_cov_12.6886	NODE_1821_length_11449_cov_14.8952&Unknown&W8740	97.297	37	0	1	5932	5968	1	36	8.26e-08	62.1
NODE_174_length_52360_cov_12.6886	NODE_1556_length_10812_cov_13.7376&Unknown&W6268	100.000	33	0	0	519	551	35	3	8.26e-08	62.1
NODE_174_length_52360_cov_12.6886	NODE_11632_length_2581_cov_7.81116&Unknown&W2401	97.222	36	1	0	28410	28445	36	1	8.26e-08	62.1
NODE_174_length_52360_cov_12.6886	NODE_5347_length_3488_cov_8.32887&Unknown&S21568	97.222	36	1	0	46539	46574	36	1	8.26e-08	62.1
NODE_174_length_52360_cov_12.6886	NODE_54_length_116756_cov_8.56459&Unknown&Q88473	97.222	36	1	0	1379	1414	2	37	8.26e-08	62.1
NODE_174_length_52360_cov_12.6886	NODE_54_length_116756_cov_8.56459&Unknown&Q88431	97.222	36	1	0	25979	26014	36	1	8.26e-08	62.1
NODE_174_length_52360_cov_12.6886	NODE_40_length_105519_cov_37.0254&Unknown&Q74102	100.000	33	0	0	982	1014	4	36	8.26e-08	62.1
NODE_174_length_52360_cov_12.6886	NODE_40_length_105519_cov_37.0254&Unknown&Q74099	97.222	36	1	0	39332	39367	36	1	8.26e-08	62.1
NODE_174_length_52360_cov_12.6886	NODE_358_length_50378_cov_7.06635&Unknown&Q67390	97.222	36	1	0	41480	41515	36	1	8.26e-08	62.1
[truncated: 15,769 more rows]
