# Supplementary material for: Metagenomic assembled plasmids of the human microbiome vary across disease cohorts
Source: Sci Rep. 2022 Jun 2;12:9212. doi: 10.1038/s41598-022-13313-y (PMC9163076; doi:10.1038/s41598-022-13313-y)
Supplement: Supplementary file 2 — Supplementary Information 2. [file 41598_2022_13313_MOESM2_ESM.zip › Supplementary_Data/input/blastp_prodPasolli_CardHomolModel_eval_-10.txt]

NODE_628_length_32737_cov_10.5215_4	gi|99079563|ARO:3002881|lmrC	39.612	515	307	4	60	572	55	567	8.83e-115	349
NODE_628_length_32737_cov_10.5215_4	gi|57652085|ARO:3000489|sav1866	30.860	593	374	10	1	573	1	577	5.17e-83	267
NODE_628_length_32737_cov_10.5215_4	gi|385203110|ARO:3002522|novA	30.069	582	372	9	2	565	26	590	2.60e-79	258
NODE_628_length_32737_cov_10.5215_4	gi|99079595|ARO:3002882|lmrD	25.097	514	369	6	63	572	158	659	3.20e-56	197
NODE_628_length_32737_cov_10.5215_4	gi|56385102|ARO:3000535|macB	31.056	161	101	4	353	508	23	178	6.47e-12	63.9
NODE_628_length_32737_cov_10.5215_5	gi|99079595|ARO:3002882|lmrD	35.651	561	316	9	70	622	132	655	1.58e-104	327
NODE_628_length_32737_cov_10.5215_5	gi|57652085|ARO:3000489|sav1866	31.656	616	365	7	19	622	1	572	1.25e-96	304
NODE_628_length_32737_cov_10.5215_5	gi|385203110|ARO:3002522|novA	31.107	614	366	10	20	622	26	593	6.92e-88	282
NODE_628_length_32737_cov_10.5215_5	gi|99079563|ARO:3002881|lmrC	26.996	526	338	7	105	622	76	563	5.31e-59	204
NODE_628_length_32737_cov_10.5215_5	gi|56385102|ARO:3000535|macB	29.302	215	138	7	398	604	13	221	6.81e-13	67.4
NODE_483_length_33783_cov_10.5321_19	gi|385203110|ARO:3002522|novA	25.455	220	153	5	10	228	369	578	3.33e-14	67.8
NODE_483_length_33783_cov_10.5321_19	gi|99079563|ARO:3002881|lmrC	25.792	221	151	7	10	228	339	548	1.14e-11	60.1
NODE_483_length_33783_cov_10.5321_24	gi|40363827|ARO:3002936|vanSF	24.658	219	155	3	166	379	137	350	1.36e-17	79.3
NODE_483_length_33783_cov_10.5321_24	gi|220901855|ARO:3002939|vanSM	23.744	219	157	3	166	379	137	350	2.60e-17	78.6
NODE_483_length_33783_cov_10.5321_24	gi|AEX49906.1|ARO:3003583|PmrB	24.631	203	135	5	181	374	245	438	2.74e-15	73.2
NODE_483_length_33783_cov_10.5321_24	gi|801884|ARO:3002931|vanSA	25.228	329	211	13	77	386	58	370	6.10e-15	71.6
NODE_483_length_33783_cov_10.5321_24	gi|1736787|ARO:3000829|baeS	22.441	254	185	6	128	374	193	441	9.20e-15	71.6
NODE_483_length_33783_cov_10.5321_24	gi|9294731|ARO:3002933|vanSC	24.786	234	159	7	167	390	131	357	1.70e-14	70.1
NODE_483_length_33783_cov_10.5321_24	gi|88195144|ARO:3000839|arlS	28.452	239	129	11	170	386	231	449	3.04e-12	63.5
NODE_483_length_33783_cov_10.5321_24	gi|347990727|ARO:3002940|vanSN	24.651	215	146	8	183	386	149	358	3.23e-12	63.2
NODE_483_length_33783_cov_10.5321_24	gi|160947045|ARO:3002938|vanSL	26.609	233	136	9	167	380	135	351	4.55e-12	62.8
NODE_483_length_33783_cov_10.5321_24	gi|77380196|ARO:3002937|vanSG	25.490	204	145	3	183	380	154	356	1.80e-11	60.8
NODE_483_length_33783_cov_10.5321_24	gi|16612083|ARO:3002935|vanSE	25.229	218	154	3	178	386	138	355	4.06e-11	59.7
NODE_483_length_33783_cov_10.5321_24	gi|1788713|ARO:3000833|evgS	22.018	218	158	5	180	386	716	932	9.12e-11	59.7
NODE_483_length_33783_cov_10.5321_25	gi|151221540|ARO:3000838|arlR	37.209	215	127	4	2	209	3	216	4.87e-40	132
NODE_483_length_33783_cov_10.5321_25	gi|155039|ARO:3002919|vanRA	34.361	227	133	4	2	212	4	230	2.72e-37	126
NODE_483_length_33783_cov_10.5321_25	gi|16612082|ARO:3002924|vanRE	34.802	227	131	5	2	212	3	228	4.37e-37	125
NODE_483_length_33783_cov_10.5321_25	gi|577698904|ARO:3002921|vanRB	33.182	220	134	7	1	212	3	217	4.34e-36	122
NODE_483_length_33783_cov_10.5321_25	gi|347990726|ARO:3002929|vanRN	32.889	225	131	6	3	209	4	226	4.65e-33	115
NODE_483_length_33783_cov_10.5321_25	gi|85676865|ARO:3003582|PmrA	32.877	219	132	7	1	209	1	214	5.26e-33	115
NODE_483_length_33783_cov_10.5321_25	gi|160947044|ARO:3002927|vanRL	33.766	231	123	8	2	209	4	227	2.07e-31	110
NODE_483_length_33783_cov_10.5321_25	gi|AEX49909.1|ARO:3003582|PmrA	29.680	219	145	5	1	212	1	217	8.53e-31	109
NODE_483_length_33783_cov_10.5321_25	gi|9294730|ARO:3002922|vanRC	31.416	226	135	7	2	209	4	227	1.10e-29	106
NODE_483_length_33783_cov_10.5321_25	gi|1651558|ARO:3000834|phoP	28.251	223	149	5	1	213	1	222	1.82e-27	100
NODE_483_length_33783_cov_10.5321_25	gi|306485917|ARO:3000553|adeR	30.531	226	139	6	3	212	15	238	3.60e-27	100
NODE_483_length_33783_cov_10.5321_25	gi|220901854|ARO:3002928|vanRM	32.599	227	133	6	1	209	4	228	1.15e-26	98.6
NODE_483_length_33783_cov_10.5321_25	gi|77380195|ARO:3002926|vanRG	31.760	233	135	7	2	212	4	234	1.63e-26	98.2
NODE_483_length_33783_cov_10.5321_25	gi|5764628|ARO:3003066|smeR	28.182	220	142	7	2	209	10	225	7.05e-26	96.7
NODE_483_length_33783_cov_10.5321_25	gi|444896800|ARO:3000816|mtrA	30.045	223	137	7	2	210	7	224	4.36e-25	94.4
NODE_483_length_33783_cov_10.5321_25	gi|557879507|ARO:3002930|vanRO	28.311	219	149	4	1	212	4	221	8.62e-25	94.0
NODE_483_length_33783_cov_10.5321_25	gi|388478133|ARO:3000828|baeR	27.354	223	149	5	2	212	12	233	1.56e-24	93.2
NODE_483_length_33783_cov_10.5321_25	gi|27461219|ARO:3002923|vanRD	30.870	230	138	7	2	212	4	231	2.04e-24	92.8
NODE_483_length_33783_cov_10.5321_25	gi|AEU18003.1|ARO:3000834|phoP	27.803	223	142	7	1	209	1	218	3.61e-24	92.0
NODE_483_length_33783_cov_10.5321_25	gi|15834092|ARO:3000831|cpxR	31.169	231	133	7	2	211	3	228	4.58e-23	89.4
NODE_483_length_33783_cov_10.5321_25	gi|40363826|ARO:3002925|vanRF	29.515	227	141	6	3	212	6	230	7.58e-23	88.6
NODE_483_length_33783_cov_10.5321_27	gi|56385102|ARO:3000535|macB	41.778	225	126	3	3	224	1	223	2.23e-57	188
NODE_483_length_33783_cov_10.5321_27	gi|437315|ARO:3002987|bcrA	29.279	222	146	4	5	225	4	215	1.38e-27	103
NODE_483_length_33783_cov_10.5321_27	gi|57652085|ARO:3000489|sav1866	33.636	220	117	6	25	222	342	554	2.88e-23	93.6
NODE_483_length_33783_cov_10.5321_27	gi|385203110|ARO:3002522|novA	29.907	214	130	8	16	221	373	574	3.46e-17	75.9
NODE_483_length_33783_cov_10.5321_27	gi|99079595|ARO:3002882|lmrD	26.293	232	146	6	4	224	422	639	3.51e-17	75.9
NODE_483_length_33783_cov_10.5321_27	gi|99079563|ARO:3002881|lmrC	27.184	206	128	5	28	222	351	545	1.23e-15	71.2
NODE_932_length_24673_cov_4.37152_16	gi|56385102|ARO:3000535|macB	29.204	226	142	8	1	213	1	221	2.62e-21	88.2
NODE_932_length_24673_cov_4.37152_16	gi|437315|ARO:3002987|bcrA	28.019	207	139	5	2	204	3	203	8.89e-19	79.3
NODE_932_length_24673_cov_4.37152_16	gi|111608744|ARO:3002830|vgaALC	27.778	234	127	8	2	224	271	473	1.18e-17	77.4
NODE_932_length_24673_cov_4.37152_16	gi|327202838|ARO:3003112|lsaC	27.670	206	126	5	3	207	309	492	1.72e-17	77.0
NODE_932_length_24673_cov_4.37152_16	gi|510121328|ARO:3002829|vgaA	26.923	234	129	7	2	224	271	473	4.99e-17	75.5
NODE_932_length_24673_cov_4.37152_16	gi|391225706|ARO:3003206|lsaE	27.320	194	116	5	2	193	308	478	8.99e-16	72.0
NODE_932_length_24673_cov_4.37152_16	gi|391225706|ARO:3003206|lsaE	27.442	215	129	7	1	212	1	191	1.41e-14	68.6
NODE_932_length_24673_cov_4.37152_16	gi|407810259|ARO:3003206|lsaE	27.320	194	116	5	2	193	308	478	8.99e-16	72.0
NODE_932_length_24673_cov_4.37152_16	gi|407810259|ARO:3003206|lsaE	27.442	215	129	7	1	212	1	191	1.41e-14	68.6
NODE_932_length_24673_cov_4.37152_16	gi|34328030|ARO:3003111|lsaB	28.272	191	116	5	3	193	309	478	1.74e-15	71.2
NODE_932_length_24673_cov_4.37152_16	gi|262340499|ARO:3002832|vgaD	28.704	216	125	9	3	214	270	460	1.38e-13	65.5
NODE_932_length_24673_cov_4.37152_16	gi|46700|ARO:3002828|srmB	29.688	192	105	7	14	195	356	527	1.88e-13	65.1
NODE_932_length_24673_cov_4.37152_16	gi|99079563|ARO:3002881|lmrC	26.728	217	132	10	9	209	336	541	1.28e-12	62.8
NODE_932_length_24673_cov_4.37152_16	gi|48727554|ARO:3000300|lsaA	25.581	215	133	6	1	212	1	191	3.07e-12	61.6
NODE_932_length_24673_cov_4.37152_16	gi|153198|ARO:3002817|carA	30.357	168	96	6	29	195	381	528	1.73e-11	59.3
NODE_932_length_24673_cov_4.37152_16	gi|153508|ARO:3002827|tlrC	28.824	170	102	5	26	195	377	527	2.46e-11	58.9
NODE_932_length_24673_cov_4.37152_16	gi|57652085|ARO:3000489|sav1866	30.120	166	106	6	9	165	345	509	2.82e-11	58.5
NODE_932_length_24673_cov_4.37152_18	gi|57652085|ARO:3000489|sav1866	36.207	580	354	5	21	589	2	576	1.24e-130	391
NODE_932_length_24673_cov_4.37152_18	gi|385203110|ARO:3002522|novA	33.107	589	357	12	19	587	24	595	3.26e-104	324
NODE_932_length_24673_cov_4.37152_18	gi|99079595|ARO:3002882|lmrD	34.701	536	316	9	69	590	145	660	5.10e-98	309
NODE_932_length_24673_cov_4.37152_18	gi|99079563|ARO:3002881|lmrC	33.399	506	317	10	95	589	71	567	1.98e-78	255
NODE_932_length_24673_cov_4.37152_18	gi|56385102|ARO:3000535|macB	27.660	235	152	7	369	590	22	251	3.32e-18	84.3
NODE_932_length_24673_cov_4.37152_18	gi|437315|ARO:3002987|bcrA	27.189	217	143	4	373	584	23	229	1.04e-13	68.2
NODE_932_length_24673_cov_4.37152_19	gi|57652085|ARO:3000489|sav1866	34.429	578	361	8	6	568	2	576	1.28e-103	321
NODE_932_length_24673_cov_4.37152_19	gi|385203110|ARO:3002522|novA	30.882	544	364	6	27	561	50	590	5.17e-86	276
NODE_932_length_24673_cov_4.37152_19	gi|99079595|ARO:3002882|lmrD	28.702	547	367	9	38	569	122	660	3.32e-75	248
NODE_932_length_24673_cov_4.37152_19	gi|99079563|ARO:3002881|lmrC	31.226	522	300	12	81	568	71	567	1.30e-73	242
NODE_932_length_24673_cov_4.37152_19	gi|437315|ARO:3002987|bcrA	26.809	235	154	7	352	581	23	244	2.44e-13	67.0
NODE_932_length_24673_cov_4.37152_19	gi|153198|ARO:3002817|carA	25.725	276	158	11	334	568	6	275	2.61e-11	62.0
NODE_932_length_24673_cov_4.37152_19	gi|56385102|ARO:3000535|macB	28.708	209	128	6	348	545	22	220	3.14e-11	62.0
NODE_429_length_91740_cov_10.7615_40	gi|1788713|ARO:3000833|evgS	31.602	231	145	7	349	571	711	936	5.46e-27	112
NODE_429_length_91740_cov_10.7615_40	gi|5764627|ARO:3003067|smeS	26.786	224	156	3	350	570	246	464	5.41e-20	89.0
NODE_429_length_91740_cov_10.7615_40	gi|88195144|ARO:3000839|arlS	25.833	240	157	4	340	569	223	451	2.63e-18	83.6
NODE_429_length_91740_cov_10.7615_40	gi|15834091|ARO:3000830|cpxA	25.957	235	161	6	340	571	229	453	7.31e-18	82.4
NODE_429_length_91740_cov_10.7615_40	gi|347990727|ARO:3002940|vanSN	28.384	229	149	7	350	571	142	362	9.42e-17	78.2
NODE_429_length_91740_cov_10.7615_40	gi|77380196|ARO:3002937|vanSG	30.876	217	134	8	350	558	147	355	8.34e-16	75.1
NODE_429_length_91740_cov_10.7615_40	gi|1736787|ARO:3000829|baeS	24.336	226	160	5	350	571	241	459	1.25e-15	75.5
NODE_429_length_91740_cov_10.7615_40	gi|AEX49906.1|ARO:3003583|PmrB	29.469	207	137	6	349	553	239	438	3.64e-15	73.9
NODE_429_length_91740_cov_10.7615_40	gi|40363827|ARO:3002936|vanSF	28.696	230	153	6	347	571	139	362	1.84e-14	71.2
NODE_429_length_91740_cov_10.7615_40	gi|220901855|ARO:3002939|vanSM	28.879	232	150	8	347	571	139	362	2.86e-14	70.5
NODE_429_length_91740_cov_10.7615_40	gi|9294731|ARO:3002933|vanSC	26.484	219	152	5	344	558	132	345	4.46e-13	66.6
NODE_429_length_91740_cov_10.7615_40	gi|801884|ARO:3002931|vanSA	26.016	246	161	9	337	570	137	373	1.10e-11	62.8
NODE_429_length_91740_cov_10.7615_40	gi|160947045|ARO:3002938|vanSL	26.050	238	153	9	344	570	136	361	1.30e-11	62.4
NODE_429_length_91740_cov_10.7615_50	gi|16612082|ARO:3002924|vanRE	40.385	104	57	2	1	102	1	101	2.95e-16	73.9
NODE_429_length_91740_cov_10.7615_50	gi|AEU18003.1|ARO:3000834|phoP	36.000	100	64	0	3	102	2	101	3.00e-13	65.1
NODE_429_length_91740_cov_10.7615_50	gi|347990726|ARO:3002929|vanRN	31.373	102	69	1	1	102	1	101	3.81e-11	58.9
NODE_820_length_63123_cov_15.9638_8	gi|47473|ARO:3002891|otrA	33.813	139	70	4	300	418	8	144	3.48e-14	72.0
NODE_820_length_63123_cov_15.9638_8	gi|299469423|ARO:3000556|tet44	29.496	139	80	2	300	420	8	146	1.93e-13	69.7
NODE_820_length_63123_cov_15.9638_8	gi|406085|ARO:3000192|tetS	30.216	139	75	4	300	418	8	144	7.06e-12	64.7
NODE_820_length_63123_cov_15.9638_8	gi|115249523|ARO:3000186|tetM	28.777	139	81	1	300	420	8	146	8.58e-12	64.3
NODE_820_length_63123_cov_15.9638_8	gi|456035|ARO:3000195|tetB(P)	28.777	139	81	2	298	418	7	145	1.18e-11	63.9
NODE_820_length_63123_cov_15.9638_8	gi|6016010|ARO:3000193|tetT	26.950	141	85	2	298	420	6	146	1.52e-11	63.5
NODE_820_length_63123_cov_15.9638_8	gi|32451212|ARO:3000197|tet36	28.777	139	81	1	298	418	6	144	2.05e-11	63.2
NODE_820_length_63123_cov_15.9638_8	gi|394759|ARO:3000191|tetQ	28.571	133	77	1	300	414	24	156	2.41e-11	63.2
NODE_820_length_63123_cov_15.9638_8	gi|14422287|ARO:3000196|tet32	30.714	140	73	5	300	418	8	144	6.04e-11	61.6
NODE_820_length_63123_cov_15.9638_8	gi|144215|ARO:3000190|tetO	32.143	140	71	5	300	418	8	144	7.89e-11	61.2
NODE_820_length_63123_cov_15.9638_34	gi|56385102|ARO:3000535|macB	51.121	223	109	0	1	223	1	223	1.48e-72	229
NODE_820_length_63123_cov_15.9638_34	gi|57652085|ARO:3000489|sav1866	28.959	221	134	7	13	222	347	555	2.13e-21	89.0
NODE_820_length_63123_cov_15.9638_34	gi|437315|ARO:3002987|bcrA	29.148	223	144	5	3	223	4	214	8.43e-21	85.5
NODE_820_length_63123_cov_15.9638_34	gi|385203110|ARO:3002522|novA	30.047	213	126	6	21	222	376	576	1.29e-18	80.9
NODE_820_length_63123_cov_15.9638_34	gi|99079595|ARO:3002882|lmrD	26.577	222	137	8	13	223	433	639	1.02e-17	78.2
NODE_820_length_63123_cov_15.9638_34	gi|99079563|ARO:3002881|lmrC	27.397	219	118	7	23	221	348	545	4.02e-13	64.3
NODE_820_length_63123_cov_15.9638_34	gi|342186827|ARO:3002833|vgaE	25.000	244	130	10	11	245	285	484	6.12e-13	63.9
NODE_820_length_63123_cov_15.9638_34	gi|40850658|ARO:3002894|otrC	24.336	226	151	5	4	223	14	225	9.29e-11	57.0
NODE_1042_length_49780_cov_12.9498_17	gi|27461218|ARO:3002944|vanHD	30.453	243	128	9	26	253	40	256	7.09e-20	85.5
NODE_1042_length_49780_cov_12.9498_17	gi|557879501|ARO:3002948|vanHO	29.245	212	123	5	50	253	92	284	3.47e-19	84.0
NODE_1042_length_49780_cov_12.9498_17	gi|7110136|ARO:3002945|vanHF	29.091	220	128	5	43	253	55	255	5.51e-19	83.2
NODE_1042_length_49780_cov_12.9498_17	gi|155041|ARO:3002942|vanHA	30.357	224	120	7	43	253	55	255	2.26e-17	78.2
NODE_1042_length_49780_cov_12.9498_17	gi|220901857|ARO:3002947|vanHM	28.444	225	123	7	43	253	59	259	3.17e-16	75.1
NODE_1042_length_49780_cov_12.9498_17	gi|11345402|ARO:3002943|vanHB	36.066	122	71	1	132	253	142	256	4.80e-16	74.3
NODE_1042_length_49780_cov_12.9498_24	gi|47473|ARO:3002891|otrA	30.029	343	178	7	9	290	5	346	9.67e-33	129
NODE_1042_length_49780_cov_12.9498_24	gi|32451212|ARO:3000197|tet36	30.084	359	179	9	9	311	5	347	1.92e-31	125
NODE_1042_length_49780_cov_12.9498_24	gi|6016010|ARO:3000193|tetT	45.833	144	72	2	7	146	3	144	1.24e-29	120
NODE_1042_length_49780_cov_12.9498_24	gi|456035|ARO:3000195|tetB(P)	43.750	144	79	1	5	146	2	145	1.04e-28	117
NODE_1042_length_49780_cov_12.9498_24	gi|144215|ARO:3000190|tetO	40.116	172	76	4	7	175	3	150	7.11e-28	114
NODE_1042_length_49780_cov_12.9498_24	gi|168259002|ARO:3000194|tetW	41.447	152	84	2	7	156	3	151	2.60e-27	112
NODE_1042_length_49780_cov_12.9498_24	gi|299469423|ARO:3000556|tet44	45.455	132	70	1	7	136	3	134	5.33e-27	112
NODE_1042_length_49780_cov_12.9498_24	gi|394759|ARO:3000191|tetQ	41.791	134	76	1	6	137	18	151	7.08e-27	111
NODE_1042_length_49780_cov_12.9498_24	gi|14422287|ARO:3000196|tet32	27.356	329	169	6	7	279	3	317	9.58e-27	110
NODE_1042_length_49780_cov_12.9498_24	gi|115249523|ARO:3000186|tetM	44.361	133	70	3	7	136	3	134	5.79e-26	108
NODE_1042_length_49780_cov_12.9498_24	gi|406085|ARO:3000192|tetS	42.069	145	80	3	7	148	3	146	3.24e-25	106
NODE_238_length_97840_cov_23.778_65	gi|456035|ARO:3000195|tetB(P)	34.084	622	371	12	1	586	1	619	8.62e-97	313
NODE_238_length_97840_cov_23.778_65	gi|6016010|ARO:3000193|tetT	32.761	641	382	14	1	601	1	632	1.17e-96	312
NODE_238_length_97840_cov_23.778_65	gi|32451212|ARO:3000197|tet36	30.707	622	391	14	1	589	1	615	7.52e-91	296
NODE_238_length_97840_cov_23.778_65	gi|394759|ARO:3000191|tetQ	29.773	618	396	11	1	586	17	628	1.39e-87	288
NODE_238_length_97840_cov_23.778_65	gi|14422287|ARO:3000196|tet32	32.253	617	383	12	1	587	1	612	2.62e-83	276
NODE_238_length_97840_cov_23.778_65	gi|144215|ARO:3000190|tetO	31.452	620	384	14	1	587	1	612	2.60e-80	268
NODE_238_length_97840_cov_23.778_65	gi|299469423|ARO:3000556|tet44	30.293	614	397	13	1	586	1	611	7.50e-77	259
NODE_238_length_97840_cov_23.778_65	gi|406085|ARO:3000192|tetS	29.870	616	397	12	1	586	1	611	8.61e-76	256
NODE_238_length_97840_cov_23.778_65	gi|168259002|ARO:3000194|tetW	29.221	616	401	11	1	586	1	611	1.34e-73	250
NODE_238_length_97840_cov_23.778_65	gi|115249523|ARO:3000186|tetM	30.323	620	387	14	1	585	1	610	3.92e-72	246
NODE_238_length_97840_cov_23.778_65	gi|47473|ARO:3002891|otrA	27.874	635	410	10	1	588	1	634	8.06e-66	229
NODE_2926_length_19895_cov_7.2495_19	gi|1736787|ARO:3000829|baeS	29.524	210	144	2	219	426	239	446	5.97e-24	99.8
NODE_2926_length_19895_cov_7.2495_19	gi|5764627|ARO:3003067|smeS	29.060	234	156	6	208	436	233	461	6.59e-21	90.9
NODE_2926_length_19895_cov_7.2495_19	gi|88195144|ARO:3000839|arlS	29.204	226	144	5	216	431	228	447	1.33e-20	89.7
NODE_2926_length_19895_cov_7.2495_19	gi|160947045|ARO:3002938|vanSL	26.872	227	154	5	208	428	132	352	7.67e-20	86.7
NODE_2926_length_19895_cov_7.2495_19	gi|16612083|ARO:3002935|vanSE	23.932	234	166	3	203	428	120	349	1.33e-19	85.9
NODE_2926_length_19895_cov_7.2495_19	gi|347990727|ARO:3002940|vanSN	27.982	218	142	5	219	427	140	351	1.81e-19	85.5
NODE_2926_length_19895_cov_7.2495_19	gi|801884|ARO:3002931|vanSA	23.661	224	157	4	219	434	153	370	6.84e-18	80.9
NODE_2926_length_19895_cov_7.2495_19	gi|15834091|ARO:3000830|cpxA	24.155	207	151	3	221	426	239	440	8.82e-17	78.2
NODE_2926_length_19895_cov_7.2495_19	gi|1787374|ARO:3000835|phoQ	26.457	223	148	6	208	426	255	465	1.32e-14	71.6
NODE_2926_length_19895_cov_7.2495_19	gi|577698905|ARO:3002932|vanSB	21.778	225	163	4	216	432	226	445	3.19e-14	70.1
NODE_2926_length_19895_cov_7.2495_19	gi|9294731|ARO:3002933|vanSC	23.894	226	160	4	216	434	133	353	3.35e-14	69.7
NODE_2926_length_19895_cov_7.2495_19	gi|AEX49906.1|ARO:3003583|PmrB	23.558	208	147	6	219	421	238	438	1.87e-11	61.6
NODE_2926_length_19895_cov_7.2495_19	gi|40363827|ARO:3002936|vanSF	24.775	222	154	4	221	434	142	358	2.29e-11	60.8
NODE_2926_length_19895_cov_7.2495_20	gi|151221540|ARO:3000838|arlR	37.104	221	130	5	2	218	3	218	5.30e-44	143
NODE_2926_length_19895_cov_7.2495_20	gi|AEX49909.1|ARO:3003582|PmrA	38.614	202	120	3	1	199	1	201	3.30e-41	136
NODE_2926_length_19895_cov_7.2495_20	gi|AEU18003.1|ARO:3000834|phoP	30.769	221	151	2	1	219	1	221	5.79e-37	125
NODE_2926_length_19895_cov_7.2495_20	gi|577698904|ARO:3002921|vanRB	36.318	201	124	4	1	199	3	201	5.40e-35	120
NODE_2926_length_19895_cov_7.2495_20	gi|9294730|ARO:3002922|vanRC	33.816	207	127	4	2	199	4	209	8.49e-35	120
NODE_2926_length_19895_cov_7.2495_20	gi|16612082|ARO:3002924|vanRE	34.239	184	113	3	2	178	3	185	9.02e-34	117
NODE_2926_length_19895_cov_7.2495_20	gi|85676865|ARO:3003582|PmrA	35.961	203	124	4	1	199	1	201	3.53e-33	115
NODE_2926_length_19895_cov_7.2495_20	gi|220901854|ARO:3002928|vanRM	35.681	213	117	7	1	199	4	210	7.59e-33	115
NODE_2926_length_19895_cov_7.2495_20	gi|347990726|ARO:3002929|vanRN	33.010	206	128	3	3	199	4	208	4.37e-32	113
NODE_2926_length_19895_cov_7.2495_20	gi|77380195|ARO:3002926|vanRG	32.701	211	128	4	2	199	4	213	6.49e-32	112
NODE_2926_length_19895_cov_7.2495_20	gi|40363826|ARO:3002925|vanRF	34.783	207	124	5	3	200	6	210	7.00e-32	112
NODE_2926_length_19895_cov_7.2495_20	gi|160947044|ARO:3002927|vanRL	32.536	209	131	4	2	201	4	211	2.18e-31	111
NODE_2926_length_19895_cov_7.2495_20	gi|27461219|ARO:3002923|vanRD	32.857	210	126	5	2	199	4	210	5.61e-28	102
NODE_2926_length_19895_cov_7.2495_20	gi|155039|ARO:3002919|vanRA	28.444	225	150	5	2	216	4	227	1.50e-26	99.0
NODE_2926_length_19895_cov_7.2495_20	gi|388478133|ARO:3000828|baeR	27.885	208	145	3	2	205	12	218	2.04e-26	98.6
NODE_2926_length_19895_cov_7.2495_20	gi|1651558|ARO:3000834|phoP	28.182	220	156	2	1	218	1	220	6.82e-26	97.1
NODE_2926_length_19895_cov_7.2495_20	gi|15834092|ARO:3000831|cpxR	33.173	208	127	5	2	199	3	208	8.22e-25	94.4
NODE_2926_length_19895_cov_7.2495_20	gi|557879507|ARO:3002930|vanRO	33.168	202	131	3	1	199	4	204	1.82e-24	93.2
NODE_2926_length_19895_cov_7.2495_20	gi|306485917|ARO:3000553|adeR	28.641	206	138	4	3	200	15	219	2.39e-23	90.5
NODE_2926_length_19895_cov_7.2495_20	gi|5764628|ARO:3003066|smeR	27.907	215	143	5	2	212	10	216	2.83e-23	90.1
NODE_2926_length_19895_cov_7.2495_20	gi|444896800|ARO:3000816|mtrA	28.708	209	146	3	2	208	7	214	3.02e-21	84.7
NODE_2926_length_19895_cov_7.2495_20	gi|1788713|ARO:3000833|evgS	30.400	125	84	1	1	122	959	1083	4.70e-12	60.8
NODE_99_length_160422_cov_13.9072_9	gi|77380194|ARO:3000575|vanU	50.000	64	32	0	2	65	3	66	1.33e-19	70.9
NODE_99_length_160422_cov_13.9072_108	gi|77380194|ARO:3000575|vanU	39.062	64	39	0	2	65	3	66	9.12e-13	53.5
NODE_728_length_69020_cov_10.2215_5	gi|77380201|ARO:3002972|vanTG	37.600	375	219	5	7	378	344	706	1.35e-75	244
NODE_728_length_69020_cov_10.2215_5	gi|160947043|ARO:3002974|vanTrL	32.181	376	230	8	7	378	7	361	5.46e-52	174
NODE_728_length_69020_cov_10.2215_5	gi|507722026|ARO:3002975|vanTN	30.387	362	233	6	3	358	337	685	8.23e-46	163
NODE_728_length_69020_cov_10.2215_5	gi|16612081|ARO:3002971|vanTE	29.600	375	241	9	5	370	341	701	2.95e-44	159
NODE_728_length_69020_cov_10.2215_5	gi|AAD22403|ARO:3000372|vanT	30.607	379	240	7	3	378	335	693	8.29e-43	155
NODE_728_length_69020_cov_10.2215_5	gi|4545123|ARO:3002970|vanTC	30.607	379	240	7	3	378	335	693	8.29e-43	155
NODE_728_length_69020_cov_10.2215_23	gi|6224590|ARO:3000326|ErmE	33.152	184	112	4	23	206	37	209	2.74e-22	91.7
NODE_728_length_69020_cov_10.2215_23	gi|143198|ARO:3000495|ErmD	31.319	182	113	4	26	206	23	193	3.97e-22	89.7
NODE_728_length_69020_cov_10.2215_23	gi|143201|ARO:3000495|ErmD	31.319	182	113	4	26	206	23	193	4.22e-22	89.7
NODE_728_length_69020_cov_10.2215_23	gi|143195|ARO:3000495|ErmD	31.319	182	113	4	26	206	23	193	9.07e-22	88.6
NODE_728_length_69020_cov_10.2215_23	gi|18390036|ARO:3000605|Erm(36)	28.016	257	163	8	26	276	12	252	9.35e-22	88.6
NODE_728_length_69020_cov_10.2215_23	gi|153200|ARO:3002823|ErmH	27.083	240	162	4	26	265	53	279	6.60e-21	86.7
NODE_728_length_69020_cov_10.2215_23	gi|153253|ARO:3001304|ErmS	30.729	192	120	5	23	212	61	241	1.04e-20	86.3
NODE_728_length_69020_cov_10.2215_23	gi|1927195|ARO:3002824|ErmV	28.226	248	159	8	22	265	8	240	1.27e-20	85.1
NODE_728_length_69020_cov_10.2215_23	gi|142204|ARO:3000594|ErmR	29.891	184	118	4	23	206	33	205	4.85e-20	84.7
NODE_728_length_69020_cov_10.2215_23	gi|37359459|ARO:3000600|Erm(34)	30.319	188	107	5	26	206	23	193	3.17e-18	79.0
NODE_728_length_69020_cov_10.2215_23	gi|286054|ARO:3001306|ErmW	28.333	180	115	4	25	204	24	189	3.76e-17	76.3
NODE_728_length_69020_cov_10.2215_23	gi|2326851|ARO:3000250|ErmC	25.098	255	165	6	26	280	9	237	4.77e-17	74.7
NODE_728_length_69020_cov_10.2215_23	gi|40437|ARO:3000596|ErmX	26.728	217	143	6	26	241	12	213	5.21e-17	75.1
NODE_728_length_69020_cov_10.2215_23	gi|1638844|ARO:3000250|ErmC	25.098	255	165	6	26	280	9	237	5.59e-17	74.7
NODE_728_length_69020_cov_10.2215_23	gi|9945783|ARO:3000596|ErmX	26.728	217	143	6	26	241	12	213	9.16e-17	74.3
NODE_728_length_69020_cov_10.2215_23	gi|150831|ARO:3000250|ErmC	24.706	255	166	6	26	280	9	237	9.45e-17	73.9
NODE_728_length_69020_cov_10.2215_23	gi|581701|ARO:3001305|ErmU	27.165	254	167	6	25	278	11	246	9.83e-17	74.7
NODE_728_length_69020_cov_10.2215_23	gi|455358|ARO:3000250|ErmC	25.098	255	165	6	26	280	9	237	1.28e-16	73.6
NODE_728_length_69020_cov_10.2215_23	gi|153065|ARO:3000250|ErmC	24.706	255	166	6	26	280	9	237	1.73e-16	73.2
NODE_728_length_69020_cov_10.2215_23	gi|3294231|ARO:3001303|ErmO	27.907	215	142	5	51	265	39	240	6.48e-16	72.0
NODE_728_length_69020_cov_10.2215_23	gi|27436728|ARO:3000601|Erm(38)	26.812	276	170	9	25	288	11	266	9.76e-16	72.8
NODE_728_length_69020_cov_10.2215_23	gi|148728|ARO:3000595|ErmT	28.646	192	121	4	26	217	9	184	9.79e-16	71.2
NODE_728_length_69020_cov_10.2215_23	gi|2326854|ARO:3000250|ErmC	24.314	255	167	6	26	280	9	237	1.04e-15	71.2
NODE_728_length_69020_cov_10.2215_23	gi|2317796|ARO:3000250|ErmC	24.706	255	166	6	26	280	9	237	2.35e-15	70.1
NODE_728_length_69020_cov_10.2215_23	gi|3800832|ARO:3000598|Erm(31)	25.984	254	171	6	25	278	12	248	2.35e-15	71.2
NODE_728_length_69020_cov_10.2215_23	gi|153346|ARO:3001303|ErmO	25.397	189	126	5	22	207	8	184	2.60e-15	70.1
NODE_728_length_69020_cov_10.2215_23	gi|457208|ARO:3000593|ErmQ	30.601	183	113	5	24	204	15	185	6.52e-15	68.9
NODE_728_length_69020_cov_10.2215_23	gi|40807669|ARO:3000602|Erm(39)	26.295	251	160	8	26	275	12	238	1.68e-14	67.8
NODE_728_length_69020_cov_10.2215_23	gi|2764999|ARO:3000250|ErmC	28.022	182	118	3	26	207	9	177	4.47e-14	66.6
NODE_728_length_69020_cov_10.2215_23	gi|34328034|ARO:3000599|Erm(33)	26.400	250	147	8	26	262	9	234	5.31e-14	66.2
NODE_728_length_69020_cov_10.2215_23	gi|313848515|ARO:3003106|Erm(42)	26.943	193	131	4	26	218	17	199	9.29e-14	66.2
NODE_728_length_69020_cov_10.2215_23	gi|1230606|ARO:3000375|ErmB	27.234	235	151	8	26	256	8	226	9.63e-14	65.5
NODE_728_length_69020_cov_10.2215_23	gi|150392517|ARO:3000347|ErmA	26.506	249	146	8	27	262	10	234	9.78e-14	65.5
NODE_728_length_69020_cov_10.2215_23	gi|12081903|ARO:3002825|ErmY	25.652	230	149	7	25	249	8	220	3.51e-13	63.9
NODE_728_length_69020_cov_10.2215_23	gi|3800833|ARO:3001265|Erm(30)	25.292	257	174	7	20	275	15	254	4.83e-13	64.3
NODE_728_length_69020_cov_10.2215_23	gi|886483|ARO:3000375|ErmB	26.809	235	152	8	26	256	8	226	6.15e-13	63.2
NODE_728_length_69020_cov_10.2215_23	gi|150715|ARO:3000375|ErmB	31.818	110	68	1	26	135	8	110	9.29e-13	62.8
NODE_728_length_69020_cov_10.2215_23	gi|154890|ARO:3000498|ErmF	26.374	182	122	3	26	206	12	182	1.49e-12	62.4
NODE_728_length_69020_cov_10.2215_23	gi|154893|ARO:3000498|ErmF	26.374	182	122	3	26	206	12	182	1.81e-12	62.0
NODE_728_length_69020_cov_10.2215_23	gi|143943|ARO:3000498|ErmF	26.374	182	122	3	26	206	12	182	2.91e-12	61.6
NODE_728_length_69020_cov_10.2215_23	gi|115251063|ARO:3000375|ErmB	27.473	182	117	5	26	206	8	175	4.97e-12	60.5
NODE_728_length_69020_cov_10.2215_23	gi|854706|ARO:3000522|ErmG	29.670	182	113	4	26	206	9	176	7.62e-12	60.1
NODE_728_length_69020_cov_10.2215_23	gi|150491|ARO:3000375|ErmB	25.628	199	99	6	26	206	8	175	7.70e-12	60.1
NODE_728_length_69020_cov_10.2215_23	gi|456370|ARO:3000375|ErmB	31.818	110	68	1	26	135	8	110	8.63e-12	60.1
NODE_728_length_69020_cov_10.2215_23	gi|12751307|ARO:3000604|Erm(35)	26.776	183	122	3	26	207	12	183	9.58e-12	60.1
NODE_728_length_69020_cov_10.2215_23	gi|142884|ARO:3000522|ErmG	29.121	182	114	5	26	206	9	176	1.47e-11	59.3
NODE_728_length_69020_cov_10.2215_23	gi|47020|ARO:3000375|ErmB	30.909	110	69	1	26	135	8	110	1.49e-11	59.3
NODE_728_length_69020_cov_10.2215_23	gi|9246953|ARO:3000375|ErmB	26.383	235	153	8	26	256	8	226	2.03e-11	58.9
NODE_728_length_69020_cov_10.2215_59	gi|56385102|ARO:3000535|macB	26.818	220	150	4	1	211	1	218	3.96e-19	85.1
NODE_728_length_69020_cov_10.2215_59	gi|437315|ARO:3002987|bcrA	25.373	201	146	2	12	211	12	209	2.42e-17	77.8
NODE_728_length_69020_cov_10.2215_59	gi|57652085|ARO:3000489|sav1866	29.167	216	130	8	20	222	357	562	5.21e-16	75.5
NODE_728_length_69020_cov_10.2215_59	gi|385203110|ARO:3002522|novA	27.230	213	132	6	23	222	381	583	3.88e-14	69.7
NODE_728_length_69020_cov_10.2215_59	gi|99079563|ARO:3002881|lmrC	25.616	203	128	5	22	211	350	542	6.92e-14	68.9
NODE_728_length_69020_cov_10.2215_59	gi|99079595|ARO:3002882|lmrD	23.721	215	140	7	10	211	431	634	7.98e-14	68.9
NODE_728_length_69020_cov_10.2215_59	gi|34328030|ARO:3003111|lsaB	26.804	194	120	6	13	206	319	490	9.99e-12	62.0
NODE_728_length_69020_cov_10.2215_59	gi|327202838|ARO:3003112|lsaC	24.103	195	125	5	13	206	318	490	2.57e-11	60.8
NODE_514_length_80174_cov_23.5658_4	gi|16612082|ARO:3002924|vanRE	31.933	119	80	1	1	119	1	118	2.90e-15	70.9
NODE_514_length_80174_cov_23.5658_4	gi|306485917|ARO:3000553|adeR	31.933	119	76	2	4	120	15	130	1.93e-13	65.9
NODE_514_length_80174_cov_23.5658_4	gi|347990726|ARO:3002929|vanRN	28.462	130	92	1	1	130	1	129	3.13e-13	65.1
NODE_514_length_80174_cov_23.5658_4	gi|577698904|ARO:3002921|vanRB	27.612	134	96	1	3	136	4	136	4.64e-13	64.3
NODE_514_length_80174_cov_23.5658_4	gi|9294730|ARO:3002922|vanRC	30.769	117	80	1	3	119	4	119	1.14e-12	63.5
NODE_514_length_80174_cov_23.5658_4	gi|85676865|ARO:3003582|PmrA	29.915	117	82	0	3	119	2	118	1.19e-12	63.2
NODE_514_length_80174_cov_23.5658_4	gi|1651558|ARO:3000834|phoP	29.464	112	79	0	3	114	2	113	1.63e-12	62.8
NODE_514_length_80174_cov_23.5658_4	gi|151221540|ARO:3000838|arlR	29.752	121	80	2	1	119	1	118	2.02e-12	62.4
NODE_514_length_80174_cov_23.5658_4	gi|5764628|ARO:3003066|smeR	29.915	117	81	1	3	119	10	125	3.26e-12	62.0
NODE_514_length_80174_cov_23.5658_4	gi|444896800|ARO:3000816|mtrA	33.962	106	69	1	3	108	7	111	3.81e-12	61.6
NODE_514_length_80174_cov_23.5658_4	gi|77380195|ARO:3002926|vanRG	26.496	117	85	1	3	119	4	119	4.83e-11	58.5
NODE_514_length_80174_cov_23.5658_6	gi|1788713|ARO:3000833|evgS	27.897	466	295	11	311	764	686	1122	1.23e-44	170
NODE_514_length_80174_cov_23.5658_6	gi|5764627|ARO:3003067|smeS	28.571	238	155	7	327	555	233	464	6.18e-18	83.6
NODE_514_length_80174_cov_23.5658_6	gi|801884|ARO:3002931|vanSA	22.727	330	215	9	261	555	49	373	1.17e-17	82.0
NODE_514_length_80174_cov_23.5658_6	gi|347990727|ARO:3002940|vanSN	23.984	246	174	6	320	558	125	364	1.47e-15	75.1
NODE_514_length_80174_cov_23.5658_6	gi|306485918|ARO:3000549|adeS	26.697	221	148	7	343	558	146	357	1.14e-14	72.4
NODE_514_length_80174_cov_23.5658_6	gi|160947045|ARO:3002938|vanSL	25.514	243	168	8	320	555	125	361	2.84e-14	71.2
NODE_514_length_80174_cov_23.5658_6	gi|40363827|ARO:3002936|vanSF	23.868	243	178	6	321	559	126	365	3.34e-13	67.8
NODE_514_length_80174_cov_23.5658_6	gi|77380196|ARO:3002937|vanSG	29.108	213	141	8	340	546	150	358	8.11e-13	66.6
NODE_514_length_80174_cov_23.5658_6	gi|9294731|ARO:3002933|vanSC	23.707	232	169	6	328	555	129	356	9.28e-13	66.6
NODE_514_length_80174_cov_23.5658_6	gi|220901855|ARO:3002939|vanSM	24.481	241	173	5	321	556	126	362	5.01e-12	64.3
NODE_514_length_80174_cov_23.5658_6	gi|1736787|ARO:3000829|baeS	23.318	223	164	5	337	556	241	459	6.48e-12	64.3
NODE_514_length_80174_cov_23.5658_6	gi|88195144|ARO:3000839|arlS	27.778	234	122	9	345	554	241	451	9.67e-12	63.9
NODE_514_length_80174_cov_23.5658_6	gi|AEX49906.1|ARO:3003583|PmrB	26.147	218	132	8	334	538	237	438	9.75e-12	63.9
NODE_514_length_80174_cov_23.5658_31	gi|1736787|ARO:3000829|baeS	25.541	231	167	2	279	509	240	465	8.67e-21	90.9
NODE_514_length_80174_cov_23.5658_31	gi|88195144|ARO:3000839|arlS	28.767	219	153	2	283	501	236	451	1.28e-20	90.5
NODE_514_length_80174_cov_23.5658_31	gi|AEX49906.1|ARO:3003583|PmrB	28.846	208	131	5	283	485	243	438	4.53e-19	85.9
NODE_514_length_80174_cov_23.5658_31	gi|5764627|ARO:3003067|smeS	25.112	223	163	2	280	502	246	464	1.42e-17	81.3
NODE_514_length_80174_cov_23.5658_31	gi|15834091|ARO:3000830|cpxA	21.901	242	166	5	269	503	228	453	1.20e-15	75.1
NODE_514_length_80174_cov_23.5658_31	gi|347990727|ARO:3002940|vanSN	27.434	226	159	4	280	504	142	363	2.05e-15	73.6
NODE_514_length_80174_cov_23.5658_31	gi|1788713|ARO:3000833|evgS	24.793	242	173	5	272	508	704	941	1.23e-13	69.7
NODE_514_length_80174_cov_23.5658_31	gi|306485918|ARO:3000549|adeS	26.809	235	154	6	271	499	129	351	1.55e-13	67.8
NODE_514_length_80174_cov_23.5658_31	gi|160947045|ARO:3002938|vanSL	26.457	223	161	3	280	502	142	361	4.49e-13	66.6
NODE_514_length_80174_cov_23.5658_31	gi|801884|ARO:3002931|vanSA	25.893	224	160	5	280	502	155	373	5.30e-13	66.6
NODE_514_length_80174_cov_23.5658_31	gi|1787374|ARO:3000835|phoQ	25.455	220	145	7	284	500	272	475	5.25e-12	63.9
NODE_514_length_80174_cov_23.5658_31	gi|77380196|ARO:3002937|vanSG	27.074	229	158	4	271	493	133	358	2.60e-11	61.2
NODE_514_length_80174_cov_23.5658_31	gi|9294731|ARO:3002933|vanSC	26.991	226	155	6	280	502	138	356	3.50e-11	60.8
NODE_514_length_80174_cov_23.5658_31	gi|577698905|ARO:3002932|vanSB	23.013	239	174	5	270	505	221	452	8.74e-11	59.7
NODE_514_length_80174_cov_23.5658_32	gi|40363826|ARO:3002925|vanRF	38.326	227	135	4	5	227	4	229	9.15e-44	143
NODE_514_length_80174_cov_23.5658_32	gi|220901854|ARO:3002928|vanRM	34.802	227	142	3	4	225	3	228	6.81e-41	136
NODE_514_length_80174_cov_23.5658_32	gi|577698904|ARO:3002921|vanRB	35.714	224	135	3	4	227	2	216	1.78e-39	132
NODE_514_length_80174_cov_23.5658_32	gi|151221540|ARO:3000838|arlR	34.978	223	133	4	6	225	3	216	1.99e-36	124
NODE_514_length_80174_cov_23.5658_32	gi|388478133|ARO:3000828|baeR	35.065	231	137	6	2	226	8	231	3.69e-36	124
NODE_514_length_80174_cov_23.5658_32	gi|15834092|ARO:3000831|cpxR	36.087	230	137	6	6	228	3	229	2.80e-34	119
NODE_514_length_80174_cov_23.5658_32	gi|AEX49909.1|ARO:3003582|PmrA	32.301	226	140	5	5	227	1	216	4.90e-34	118
NODE_514_length_80174_cov_23.5658_32	gi|5764628|ARO:3003066|smeR	32.895	228	135	6	6	226	10	226	1.10e-33	117
NODE_514_length_80174_cov_23.5658_32	gi|85676865|ARO:3003582|PmrA	33.040	227	139	5	5	228	1	217	1.12e-32	114
NODE_514_length_80174_cov_23.5658_32	gi|306485917|ARO:3000553|adeR	29.515	227	150	6	7	227	15	237	1.37e-32	115
NODE_514_length_80174_cov_23.5658_32	gi|155039|ARO:3002919|vanRA	32.314	229	145	6	6	227	4	229	2.42e-32	114
NODE_514_length_80174_cov_23.5658_32	gi|1651558|ARO:3000834|phoP	30.222	225	146	5	5	225	1	218	1.11e-31	112
NODE_514_length_80174_cov_23.5658_32	gi|16612082|ARO:3002924|vanRE	32.018	228	146	4	6	227	3	227	1.15e-31	112
NODE_514_length_80174_cov_23.5658_32	gi|444896800|ARO:3000816|mtrA	32.287	223	144	3	6	226	7	224	6.85e-31	110
NODE_514_length_80174_cov_23.5658_32	gi|AEU18003.1|ARO:3000834|phoP	30.942	223	147	4	5	225	1	218	3.34e-29	105
NODE_514_length_80174_cov_23.5658_32	gi|77380195|ARO:3002926|vanRG	32.051	234	143	7	6	227	4	233	5.26e-27	100
NODE_514_length_80174_cov_23.5658_32	gi|160947044|ARO:3002927|vanRL	30.667	225	150	4	6	225	4	227	4.53e-26	97.4
NODE_514_length_80174_cov_23.5658_32	gi|9294730|ARO:3002922|vanRC	31.034	232	140	6	6	225	4	227	1.28e-25	96.3
NODE_514_length_80174_cov_23.5658_32	gi|27461219|ARO:3002923|vanRD	30.303	231	148	7	6	227	4	230	1.52e-24	93.6
NODE_514_length_80174_cov_23.5658_32	gi|347990726|ARO:3002929|vanRN	29.018	224	153	4	7	225	4	226	1.64e-24	93.6
NODE_514_length_80174_cov_23.5658_32	gi|557879507|ARO:3002930|vanRO	28.761	226	151	5	4	227	3	220	7.11e-22	86.7
NODE_514_length_80174_cov_23.5658_32	gi|1788713|ARO:3000833|evgS	33.929	112	74	0	1	112	955	1066	5.72e-11	57.8
NODE_514_length_80174_cov_23.5658_35	gi|437315|ARO:3002987|bcrA	38.710	217	128	3	1	213	1	216	1.12e-45	153
NODE_514_length_80174_cov_23.5658_35	gi|40850658|ARO:3002894|otrC	28.000	225	151	6	2	219	13	233	6.22e-20	85.1
NODE_514_length_80174_cov_23.5658_35	gi|57652085|ARO:3000489|sav1866	27.477	222	135	6	5	209	342	554	2.62e-19	84.3
NODE_514_length_80174_cov_23.5658_35	gi|56385102|ARO:3000535|macB	31.579	228	134	11	1	211	1	223	1.50e-17	79.0
NODE_514_length_80174_cov_23.5658_35	gi|327202838|ARO:3003112|lsaC	27.179	195	122	6	8	201	315	490	3.34e-15	71.6
NODE_514_length_80174_cov_23.5658_35	gi|153198|ARO:3002817|carA	28.834	163	96	5	28	188	381	525	1.64e-11	60.8
NODE_514_length_80174_cov_23.5658_35	gi|153508|ARO:3002827|tlrC	30.409	171	93	6	23	188	375	524	3.05e-11	59.7
NODE_514_length_80174_cov_23.5658_52	gi|85676866|ARO:3003576|PmrC	30.132	302	195	9	228	520	235	529	1.41e-36	139
NODE_514_length_80174_cov_23.5658_52	gi|AKF16168|ARO:3003689|MCR-1	25.840	476	301	19	35	483	51	501	7.03e-27	110
NODE_514_length_80174_cov_23.5658_63	gi|47473|ARO:3002891|otrA	42.953	149	83	2	1	148	1	148	6.86e-29	117
NODE_514_length_80174_cov_23.5658_63	gi|456035|ARO:3000195|tetB(P)	39.310	145	87	1	1	144	1	145	6.93e-26	108
NODE_514_length_80174_cov_23.5658_63	gi|6016010|ARO:3000193|tetT	39.860	143	85	1	3	144	2	144	1.32e-25	107
NODE_514_length_80174_cov_23.5658_63	gi|32451212|ARO:3000197|tet36	39.310	145	86	2	1	144	1	144	2.24e-25	106
NODE_514_length_80174_cov_23.5658_63	gi|299469423|ARO:3000556|tet44	41.221	131	76	1	3	132	2	132	7.24e-24	102
NODE_514_length_80174_cov_23.5658_63	gi|394759|ARO:3000191|tetQ	27.083	336	184	8	6	289	21	347	1.49e-23	101
NODE_514_length_80174_cov_23.5658_63	gi|115249523|ARO:3000186|tetM	40.000	135	72	2	3	132	2	132	1.38e-22	98.2
NODE_514_length_80174_cov_23.5658_63	gi|144215|ARO:3000190|tetO	40.458	131	77	1	3	132	2	132	3.51e-22	96.7
NODE_514_length_80174_cov_23.5658_63	gi|168259002|ARO:3000194|tetW	36.552	145	91	1	3	146	2	146	4.01e-22	96.7
NODE_514_length_80174_cov_23.5658_63	gi|14422287|ARO:3000196|tet32	38.168	131	80	1	3	132	2	132	9.09e-22	95.5
NODE_514_length_80174_cov_23.5658_63	gi|406085|ARO:3000192|tetS	36.552	145	91	1	3	146	2	146	1.68e-21	94.7
NODE_1314_length_38866_cov_111.127_15	gi|56385102|ARO:3000535|macB	36.404	228	133	5	1	223	3	223	3.97e-39	139
NODE_1314_length_38866_cov_111.127_15	gi|437315|ARO:3002987|bcrA	29.630	189	116	5	17	202	19	193	9.26e-20	82.0
NODE_1314_length_38866_cov_111.127_15	gi|57652085|ARO:3000489|sav1866	31.092	238	132	9	2	225	340	559	1.33e-18	80.1
NODE_1314_length_38866_cov_111.127_15	gi|385203110|ARO:3002522|novA	28.251	223	125	9	18	225	378	580	1.60e-13	65.1
NODE_1314_length_38866_cov_111.127_15	gi|2769708|ARO:3000118|vgaB	26.891	238	118	9	1	222	291	488	2.92e-13	64.3
NODE_1314_length_38866_cov_111.127_15	gi|262340499|ARO:3002832|vgaD	26.267	217	126	7	1	216	270	453	6.48e-13	63.2
NODE_1314_length_38866_cov_111.127_15	gi|342186827|ARO:3002833|vgaE	26.500	200	114	5	22	220	291	458	9.16e-13	62.8
NODE_1314_length_38866_cov_111.127_28	gi|16612082|ARO:3002924|vanRE	29.091	220	149	3	37	256	17	229	2.62e-27	101
NODE_1314_length_38866_cov_111.127_28	gi|347990726|ARO:3002929|vanRN	29.143	175	119	2	82	256	61	230	7.17e-22	87.0
NODE_1314_length_38866_cov_111.127_28	gi|9294730|ARO:3002922|vanRC	29.143	175	119	2	82	256	62	231	3.02e-21	85.5
NODE_1314_length_38866_cov_111.127_28	gi|160947044|ARO:3002927|vanRL	28.249	177	118	3	82	256	62	231	4.33e-21	85.1
NODE_1314_length_38866_cov_111.127_28	gi|77380195|ARO:3002926|vanRG	30.726	179	115	4	82	256	62	235	4.91e-21	85.1
NODE_1314_length_38866_cov_111.127_28	gi|40363826|ARO:3002925|vanRF	28.902	173	117	2	82	254	63	229	1.26e-18	78.6
NODE_1314_length_38866_cov_111.127_28	gi|155039|ARO:3002919|vanRA	28.161	174	118	3	84	256	64	231	2.12e-18	77.8
NODE_1314_length_38866_cov_111.127_28	gi|27461219|ARO:3002923|vanRD	27.429	175	123	3	82	256	62	232	8.45e-18	76.3
NODE_1314_length_38866_cov_111.127_28	gi|5764628|ARO:3003066|smeR	27.273	187	117	3	69	255	61	228	1.12e-15	70.1
NODE_1314_length_38866_cov_111.127_28	gi|220901854|ARO:3002928|vanRM	28.655	171	117	2	82	252	63	228	9.31e-15	67.8
NODE_1314_length_38866_cov_111.127_28	gi|388478133|ARO:3000828|baeR	26.744	172	116	3	87	258	75	236	6.67e-13	62.8
NODE_1314_length_38866_cov_111.127_28	gi|444896800|ARO:3000816|mtrA	28.488	172	111	2	82	253	65	224	6.54e-11	56.6
NODE_1314_length_38866_cov_111.127_31	gi|444895153|ARO:3003060|tsnr	32.099	162	102	2	148	306	99	255	4.24e-18	78.6
NODE_3662_length_12199_cov_4.40135_1	gi|56385102|ARO:3000535|macB	37.304	319	178	7	1	305	3	313	6.91e-53	193
NODE_3662_length_12199_cov_4.40135_1	gi|56385102|ARO:3000535|macB	33.516	182	100	5	1022	1192	470	641	1.87e-15	77.0
NODE_3662_length_12199_cov_4.40135_1	gi|57652085|ARO:3000489|sav1866	32.512	203	126	6	21	218	357	553	2.77e-18	85.9
NODE_3662_length_12199_cov_4.40135_1	gi|437315|ARO:3002987|bcrA	30.189	212	135	6	18	226	17	218	6.57e-17	79.0
NODE_3662_length_12199_cov_4.40135_1	gi|99079595|ARO:3002882|lmrD	26.556	241	143	8	2	227	424	645	6.93e-16	78.6
NODE_3662_length_12199_cov_4.40135_1	gi|385203110|ARO:3002522|novA	30.000	190	122	5	34	218	391	574	4.19e-14	72.8
NODE_3662_length_12199_cov_4.40135_1	gi|2769708|ARO:3000118|vgaB	26.667	210	114	8	23	225	309	485	2.99e-12	66.6
NODE_3662_length_12199_cov_4.40135_1	gi|153198|ARO:3002817|carA	30.660	212	112	8	13	218	363	545	2.40e-11	63.5
NODE_3662_length_12199_cov_4.40135_1	gi|40850658|ARO:3002894|otrC	22.968	283	172	9	19	282	27	282	3.03e-11	62.4
NODE_3662_length_12199_cov_4.40135_4	gi|99079563|ARO:3002881|lmrC	35.509	521	318	8	56	569	58	567	4.38e-106	327
NODE_3662_length_12199_cov_4.40135_4	gi|57652085|ARO:3000489|sav1866	33.162	582	370	9	1	569	1	576	3.95e-98	306
NODE_3662_length_12199_cov_4.40135_4	gi|99079595|ARO:3002882|lmrD	30.143	491	326	10	89	569	176	659	6.36e-74	245
NODE_3662_length_12199_cov_4.40135_4	gi|385203110|ARO:3002522|novA	28.722	571	391	8	2	562	26	590	4.81e-69	231
NODE_3662_length_12199_cov_4.40135_4	gi|437315|ARO:3002987|bcrA	27.919	197	131	4	353	546	23	211	8.00e-12	62.4
NODE_3662_length_12199_cov_4.40135_4	gi|56385102|ARO:3000535|macB	25.764	229	144	7	332	546	4	220	1.31e-11	63.2
NODE_3662_length_12199_cov_4.40135_5	gi|57652085|ARO:3000489|sav1866	33.660	612	357	11	43	646	4	574	4.20e-101	316
NODE_3662_length_12199_cov_4.40135_5	gi|99079595|ARO:3002882|lmrD	33.333	546	321	5	106	645	148	656	2.69e-95	303
NODE_3662_length_12199_cov_4.40135_5	gi|385203110|ARO:3002522|novA	32.855	557	304	12	107	644	88	593	3.01e-88	284
NODE_3662_length_12199_cov_4.40135_5	gi|99079563|ARO:3002881|lmrC	32.414	435	242	8	222	645	171	564	2.71e-66	224
NODE_3662_length_12199_cov_4.40135_5	gi|56385102|ARO:3000535|macB	27.442	215	144	6	420	627	13	222	2.90e-16	78.2
NODE_3662_length_12199_cov_4.40135_5	gi|437315|ARO:3002987|bcrA	28.194	227	149	6	422	644	14	230	3.01e-11	60.8
NODE_233_length_64884_cov_8.6695_15	gi|379070467|ARO:3003041|PBP1a	30.435	161	109	1	66	223	78	238	3.62e-20	85.1
NODE_233_length_64884_cov_8.6695_54	gi|56385102|ARO:3000535|macB	39.702	403	226	7	7	408	255	641	1.30e-89	280
NODE_233_length_64884_cov_8.6695_55	gi|56385102|ARO:3000535|macB	47.297	222	116	1	9	230	3	223	3.38e-65	210
NODE_233_length_64884_cov_8.6695_55	gi|57652085|ARO:3000489|sav1866	29.557	203	133	6	29	227	357	553	7.05e-18	78.6
NODE_233_length_64884_cov_8.6695_55	gi|385203110|ARO:3002522|novA	29.915	234	138	6	6	227	355	574	2.53e-17	77.0
NODE_233_length_64884_cov_8.6695_55	gi|99079595|ARO:3002882|lmrD	26.786	224	143	8	10	225	424	634	6.88e-16	72.8
NODE_233_length_64884_cov_8.6695_55	gi|99079563|ARO:3002881|lmrC	29.697	165	99	5	29	185	348	503	4.15e-14	67.4
NODE_233_length_64884_cov_8.6695_55	gi|342186827|ARO:3002833|vgaE	27.876	226	124	10	6	227	268	458	1.59e-13	65.9
NODE_233_length_64884_cov_8.6695_55	gi|437315|ARO:3002987|bcrA	28.409	176	117	3	32	207	23	189	2.08e-12	61.6
NODE_233_length_64884_cov_8.6695_56	gi|56385100|ARO:3000533|macA	31.429	385	215	10	32	386	26	391	5.69e-36	132
NODE_233_length_64884_cov_8.6695_56	gi|NP_252367.1|ARO:3003692|mexJ	26.115	314	205	8	57	366	51	341	1.67e-21	91.3
NODE_233_length_64884_cov_8.6695_56	gi|169633158|ARO:3000777|adeF	26.154	260	176	4	56	309	63	312	1.32e-18	82.8
NODE_233_length_64884_cov_8.6695_56	gi|87082036|ARO:3000792|mdtA	24.419	344	233	8	29	365	53	376	7.31e-18	80.9
NODE_233_length_64884_cov_8.6695_56	gi|15677563|ARO:3000810|mtrC	33.108	148	99	0	44	191	52	199	1.67e-17	79.7
NODE_233_length_64884_cov_8.6695_56	gi|NP_248846.1|ARO:3003679|TriA	27.907	258	170	6	34	286	40	286	3.11e-17	78.6
NODE_233_length_64884_cov_8.6695_56	gi|1399757|ARO:3000800|mexC	25.217	345	217	10	41	369	42	361	7.63e-17	77.4
NODE_233_length_64884_cov_8.6695_56	gi|213157677|ARO:3000780|adeI	27.795	331	204	10	6	311	5	325	3.84e-16	75.5
NODE_233_length_64884_cov_8.6695_56	gi|15597215|ARO:3002982|amrA	29.487	156	110	0	46	201	47	202	1.58e-15	73.6
NODE_233_length_64884_cov_8.6695_56	gi|215483397|ARO:3000774|adeA	24.265	272	193	5	44	305	40	308	1.26e-14	70.9
NODE_233_length_64884_cov_8.6695_56	gi|85676531|ARO:3000795|mdtE	27.306	271	185	4	44	304	41	309	1.47e-14	70.5
NODE_233_length_64884_cov_8.6695_56	gi|3868983|ARO:3003034|mexX	28.205	156	111	1	46	201	43	197	3.63e-14	69.3
NODE_233_length_64884_cov_8.6695_56	gi|NP_248847.1|ARO:3003680|TriB	26.531	147	108	0	57	203	49	195	2.96e-12	63.2
NODE_233_length_64884_cov_8.6695_56	gi|AAG07762.1|ARO:3003030|mexV	21.728	382	257	9	1	368	2	355	4.88e-12	62.8
NODE_233_length_64884_cov_8.6695_56	gi|1789665|ARO:3000499|acrE	24.773	331	221	10	1	313	1	321	1.41e-11	61.2
NODE_233_length_64884_cov_8.6695_56	gi|BAE06005.1|ARO:3003704|mexM	24.183	153	116	0	42	194	49	201	1.66e-11	61.2
NODE_233_length_64884_cov_8.6695_57	gi|NP_253661.1|ARO:3003682|OpmH	21.911	429	285	10	38	446	39	437	8.22e-11	59.7
NODE_1918_length_13385_cov_10.1489_11	gi|437315|ARO:3002987|bcrA	29.252	294	196	6	2	290	3	289	4.50e-35	125
NODE_1918_length_13385_cov_10.1489_11	gi|40850658|ARO:3002894|otrC	26.891	238	169	3	4	237	14	250	1.29e-25	100
NODE_1918_length_13385_cov_10.1489_11	gi|99079595|ARO:3002882|lmrD	27.273	231	140	9	15	227	436	656	5.70e-16	74.3
NODE_1918_length_13385_cov_10.1489_11	gi|57652085|ARO:3000489|sav1866	27.755	245	149	9	4	229	340	575	4.49e-14	68.6
NODE_1918_length_13385_cov_10.1489_11	gi|56385102|ARO:3000535|macB	23.556	225	156	4	19	227	23	247	1.22e-13	67.0
NODE_1918_length_13385_cov_10.1489_11	gi|153198|ARO:3002817|carA	27.097	155	97	4	36	190	388	526	7.98e-11	58.5
NODE_1918_length_13385_cov_10.1489_11	gi|385203110|ARO:3002522|novA	23.504	234	153	8	8	225	367	590	9.77e-11	58.2
NODE_569_length_26672_cov_13.5968_17	gi|437315|ARO:3002987|bcrA	36.620	213	131	3	1	209	1	213	2.06e-41	139
NODE_569_length_26672_cov_13.5968_17	gi|56385102|ARO:3000535|macB	28.634	227	137	7	1	208	1	221	6.40e-17	74.7
NODE_569_length_26672_cov_13.5968_17	gi|99079563|ARO:3002881|lmrC	27.619	210	121	5	18	208	348	545	2.20e-16	73.2
NODE_569_length_26672_cov_13.5968_17	gi|153508|ARO:3002827|tlrC	28.632	234	122	7	8	208	14	235	6.60e-15	68.9
NODE_569_length_26672_cov_13.5968_17	gi|327202838|ARO:3003112|lsaC	24.365	197	132	4	3	199	310	489	1.11e-14	68.2
NODE_569_length_26672_cov_13.5968_17	gi|99079595|ARO:3002882|lmrD	28.095	210	124	9	17	209	439	638	5.39e-13	63.2
NODE_569_length_26672_cov_13.5968_17	gi|225861764|ARO:3000616|mel	28.218	202	125	6	7	207	301	483	8.20e-13	62.8
NODE_569_length_26672_cov_13.5968_17	gi|225861764|ARO:3000616|mel	26.961	204	114	5	6	209	8	176	4.18e-11	57.8
NODE_569_length_26672_cov_13.5968_17	gi|153198|ARO:3002817|carA	26.702	191	121	4	22	210	375	548	9.91e-12	59.7
NODE_569_length_26672_cov_13.5968_17	gi|12659044|ARO:3002819|msrC	25.604	207	121	5	1	207	4	177	1.01e-11	59.3
NODE_569_length_26672_cov_13.5968_17	gi|46700|ARO:3002828|srmB	28.351	194	114	8	22	210	374	547	1.43e-11	58.9
NODE_569_length_26672_cov_13.5968_17	gi|113706757|ARO:3003109|msrE	24.402	209	134	6	8	213	302	489	4.04e-11	57.8
NODE_569_length_26672_cov_13.5968_17	gi|57652085|ARO:3000489|sav1866	24.091	220	146	7	5	209	342	555	4.77e-11	57.4
NODE_569_length_26672_cov_13.5968_17	gi|10442770|ARO:3002819|msrC	25.269	186	106	5	22	207	25	177	9.23e-11	56.6
NODE_454_length_47594_cov_10.7449_10	gi|155793484|ARO:3000160|blaI	31.624	117	80	0	7	123	7	123	3.02e-15	64.3
NODE_454_length_47594_cov_10.7449_10	gi|15925747|ARO:3000124|mecI	28.455	123	88	0	1	123	1	123	2.82e-14	61.6
NODE_788_length_28951_cov_6.14943_8	gi|437315|ARO:3002987|bcrA	36.620	213	131	3	1	209	1	213	6.46e-41	137
NODE_788_length_28951_cov_6.14943_8	gi|56385102|ARO:3000535|macB	30.097	206	124	5	17	208	22	221	9.63e-17	74.3
NODE_788_length_28951_cov_6.14943_8	gi|99079563|ARO:3002881|lmrC	27.619	210	121	5	18	208	348	545	2.49e-16	73.2
NODE_788_length_28951_cov_6.14943_8	gi|153508|ARO:3002827|tlrC	29.060	234	121	7	8	208	14	235	4.02e-16	72.4
NODE_788_length_28951_cov_6.14943_8	gi|327202838|ARO:3003112|lsaC	24.365	197	132	4	3	199	310	489	2.19e-14	67.4
NODE_788_length_28951_cov_6.14943_8	gi|99079595|ARO:3002882|lmrD	28.571	210	123	9	17	209	439	638	2.49e-13	64.3
NODE_788_length_28951_cov_6.14943_8	gi|225861764|ARO:3000616|mel	27.723	202	126	6	7	207	301	483	4.15e-12	60.5
NODE_788_length_28951_cov_6.14943_8	gi|12659044|ARO:3002819|msrC	25.604	207	121	5	1	207	4	177	6.73e-12	60.1
NODE_788_length_28951_cov_6.14943_8	gi|556427|ARO:3003036|oleB	27.350	234	131	7	1	200	31	259	1.33e-11	59.3
NODE_788_length_28951_cov_6.14943_8	gi|57652085|ARO:3000489|sav1866	24.272	206	137	6	17	209	356	555	2.80e-11	58.2
NODE_788_length_28951_cov_6.14943_8	gi|113706757|ARO:3003109|msrE	24.402	209	134	6	8	213	302	489	2.99e-11	58.2
NODE_788_length_28951_cov_6.14943_8	gi|153198|ARO:3002817|carA	26.425	193	119	5	22	210	375	548	4.62e-11	57.4
NODE_788_length_28951_cov_6.14943_8	gi|46700|ARO:3002828|srmB	27.835	194	115	8	22	210	374	547	7.37e-11	57.0
NODE_27_length_178055_cov_28.1395_25	gi|99079595|ARO:3002882|lmrD	21.608	199	135	4	364	545	424	618	8.65e-12	63.5
NODE_27_length_178055_cov_28.1395_25	gi|556427|ARO:3003036|oleB	31.016	187	89	4	371	519	39	223	9.12e-11	60.5
NODE_27_length_178055_cov_28.1395_67	gi|269202307|ARO:3000815|mgrA	30.000	140	92	2	11	149	7	141	3.62e-21	80.1
NODE_27_length_178055_cov_28.1395_69	gi|220901857|ARO:3002947|vanHM	32.685	257	145	7	39	277	50	296	2.52e-32	122
NODE_27_length_178055_cov_28.1395_69	gi|155041|ARO:3002942|vanHA	31.381	239	138	5	63	285	72	300	1.08e-31	120
NODE_27_length_178055_cov_28.1395_69	gi|27461218|ARO:3002944|vanHD	33.051	236	132	6	63	282	73	298	6.71e-31	118
NODE_27_length_178055_cov_28.1395_69	gi|11345402|ARO:3002943|vanHB	34.177	237	136	6	59	282	69	298	9.10e-31	118
NODE_27_length_178055_cov_28.1395_69	gi|7110136|ARO:3002945|vanHF	29.861	288	167	8	37	304	44	316	4.09e-29	113
NODE_27_length_178055_cov_28.1395_69	gi|557879501|ARO:3002948|vanHO	29.167	264	150	7	47	285	78	329	4.13e-23	96.7
NODE_27_length_178055_cov_28.1395_108	gi|444896800|ARO:3000816|mtrA	36.697	109	63	3	1	107	4	108	1.06e-16	69.3
NODE_27_length_178055_cov_28.1395_108	gi|AEU18003.1|ARO:3000834|phoP	31.731	104	70	1	4	107	2	104	7.60e-15	64.3
NODE_27_length_178055_cov_28.1395_108	gi|1651558|ARO:3000834|phoP	31.193	109	74	1	4	112	2	109	2.20e-14	62.8
NODE_27_length_178055_cov_28.1395_108	gi|16612082|ARO:3002924|vanRE	33.043	115	71	3	4	116	3	113	9.86e-14	61.2
NODE_27_length_178055_cov_28.1395_108	gi|306485917|ARO:3000553|adeR	30.357	112	76	2	5	116	15	124	7.49e-13	58.9
NODE_27_length_178055_cov_28.1395_108	gi|15832502|ARO:3000832|evgA	25.664	113	84	0	6	118	4	116	1.63e-12	57.8
NODE_27_length_178055_cov_28.1395_108	gi|577698904|ARO:3002921|vanRB	30.435	115	78	2	1	115	1	113	3.03e-12	57.0
NODE_411_length_30689_cov_11.116_6	gi|437315|ARO:3002987|bcrA	29.911	224	122	8	380	585	9	215	1.25e-14	70.9
NODE_411_length_30689_cov_11.116_36	gi|437315|ARO:3002987|bcrA	36.620	213	131	3	1	209	1	213	2.06e-41	139
NODE_411_length_30689_cov_11.116_36	gi|56385102|ARO:3000535|macB	28.634	227	137	7	1	208	1	221	6.40e-17	74.7
NODE_411_length_30689_cov_11.116_36	gi|99079563|ARO:3002881|lmrC	27.619	210	121	5	18	208	348	545	2.20e-16	73.2
NODE_411_length_30689_cov_11.116_36	gi|153508|ARO:3002827|tlrC	28.632	234	122	7	8	208	14	235	6.60e-15	68.9
NODE_411_length_30689_cov_11.116_36	gi|327202838|ARO:3003112|lsaC	24.365	197	132	4	3	199	310	489	1.11e-14	68.2
NODE_411_length_30689_cov_11.116_36	gi|99079595|ARO:3002882|lmrD	28.095	210	124	9	17	209	439	638	5.39e-13	63.2
NODE_411_length_30689_cov_11.116_36	gi|225861764|ARO:3000616|mel	28.218	202	125	6	7	207	301	483	8.20e-13	62.8
NODE_411_length_30689_cov_11.116_36	gi|225861764|ARO:3000616|mel	26.961	204	114	5	6	209	8	176	4.18e-11	57.8
NODE_411_length_30689_cov_11.116_36	gi|153198|ARO:3002817|carA	26.702	191	121	4	22	210	375	548	9.91e-12	59.7
NODE_411_length_30689_cov_11.116_36	gi|12659044|ARO:3002819|msrC	25.604	207	121	5	1	207	4	177	1.01e-11	59.3
NODE_411_length_30689_cov_11.116_36	gi|46700|ARO:3002828|srmB	28.351	194	114	8	22	210	374	547	1.43e-11	58.9
NODE_411_length_30689_cov_11.116_36	gi|113706757|ARO:3003109|msrE	24.402	209	134	6	8	213	302	489	4.04e-11	57.8
NODE_411_length_30689_cov_11.116_36	gi|57652085|ARO:3000489|sav1866	24.091	220	146	7	5	209	342	555	4.77e-11	57.4
NODE_411_length_30689_cov_11.116_36	gi|10442770|ARO:3002819|msrC	25.269	186	106	5	22	207	25	177	9.23e-11	56.6
NODE_177_length_73378_cov_29.0005_48	gi|15832502|ARO:3000832|evgA	23.618	199	133	5	8	203	4	186	1.91e-17	73.9
NODE_177_length_73378_cov_29.0005_48	gi|AEU18003.1|ARO:3000834|phoP	26.163	172	114	3	5	173	1	162	3.34e-12	59.7
NODE_177_length_73378_cov_29.0005_66	gi|56385102|ARO:3000535|macB	28.800	250	161	7	1	250	1	233	1.71e-20	87.8
NODE_177_length_73378_cov_29.0005_66	gi|57652085|ARO:3000489|sav1866	28.926	242	137	8	10	240	344	561	2.70e-18	81.3
NODE_177_length_73378_cov_29.0005_66	gi|437315|ARO:3002987|bcrA	28.972	214	130	7	26	237	23	216	4.66e-14	67.4
NODE_177_length_73378_cov_29.0005_66	gi|99079563|ARO:3002881|lmrC	28.384	229	133	10	21	240	346	552	1.74e-11	60.8
NODE_1496_length_20136_cov_7.39072_2	gi|77380201|ARO:3002972|vanTG	38.338	373	220	5	2	371	341	706	1.09e-81	260
NODE_1496_length_20136_cov_7.39072_2	gi|160947043|ARO:3002974|vanTrL	31.367	373	232	6	5	371	7	361	7.83e-60	194
NODE_1496_length_20136_cov_7.39072_2	gi|AAD22403|ARO:3000372|vanT	32.527	372	231	6	4	371	338	693	2.96e-56	191
NODE_1496_length_20136_cov_7.39072_2	gi|4545123|ARO:3002970|vanTC	32.527	372	231	6	4	371	338	693	2.96e-56	191
NODE_1496_length_20136_cov_7.39072_2	gi|507722026|ARO:3002975|vanTN	32.143	364	223	7	13	370	349	694	1.60e-52	181
NODE_1496_length_20136_cov_7.39072_2	gi|16612081|ARO:3002971|vanTE	29.650	371	241	7	3	363	341	701	1.35e-50	176
NODE_2181_length_14296_cov_9.49259_4	gi|56385102|ARO:3000535|macB	28.571	231	141	6	3	220	4	223	8.53e-19	85.5
NODE_2181_length_14296_cov_9.49259_4	gi|437315|ARO:3002987|bcrA	24.885	217	147	4	8	220	10	214	3.76e-15	72.0
NODE_2181_length_14296_cov_9.49259_4	gi|57652085|ARO:3000489|sav1866	27.477	222	140	9	11	221	346	557	2.31e-13	68.2
NODE_2181_length_14296_cov_9.49259_4	gi|99079595|ARO:3002882|lmrD	25.581	215	137	9	17	221	439	640	4.30e-13	67.4
NODE_2181_length_14296_cov_9.49259_14	gi|88194116|ARO:3000026|mepA	23.611	432	299	12	7	424	11	425	3.57e-15	73.2
NODE_77_length_104858_cov_14.6959_10	gi|379070607|ARO:3003043|PBP2x	25.815	736	453	25	2	700	22	701	8.75e-47	174
NODE_77_length_104858_cov_14.6959_10	gi|441494909|ARO:3000617|mecA	22.241	580	345	20	37	585	135	639	1.32e-21	95.9
NODE_77_length_104858_cov_14.6959_10	gi|14020999|ARO:3001209|mecC	21.565	575	355	17	37	585	135	639	1.33e-21	95.9
NODE_77_length_104858_cov_14.6959_10	gi|291461505|ARO:3003440|mecB	21.478	582	342	21	37	579	134	639	1.56e-14	73.2
NODE_77_length_104858_cov_14.6959_15	gi|155793484|ARO:3000160|blaI	30.631	111	76	1	8	118	7	116	1.64e-16	66.6
NODE_77_length_104858_cov_14.6959_15	gi|15925747|ARO:3000124|mecI	23.077	117	89	1	9	125	8	123	2.88e-13	58.2
NODE_77_length_104858_cov_14.6959_44	gi|40363826|ARO:3002925|vanRF	42.920	226	126	2	6	228	6	231	1.11e-60	187
NODE_77_length_104858_cov_14.6959_44	gi|220901854|ARO:3002928|vanRM	38.767	227	135	2	6	228	6	232	1.26e-58	181
NODE_77_length_104858_cov_14.6959_44	gi|388478133|ARO:3000828|baeR	39.224	232	126	3	5	229	12	235	2.21e-57	179
NODE_77_length_104858_cov_14.6959_44	gi|444896800|ARO:3000816|mtrA	44.395	223	117	3	5	225	7	224	7.38e-57	177
NODE_77_length_104858_cov_14.6959_44	gi|155039|ARO:3002919|vanRA	41.410	227	129	3	5	227	4	230	3.20e-56	175
NODE_77_length_104858_cov_14.6959_44	gi|151221540|ARO:3000838|arlR	38.288	222	131	1	3	224	1	216	7.05e-56	174
NODE_77_length_104858_cov_14.6959_44	gi|77380195|ARO:3002926|vanRG	39.394	231	132	2	5	227	4	234	2.92e-55	173
NODE_77_length_104858_cov_14.6959_44	gi|9294730|ARO:3002922|vanRC	39.648	227	133	2	5	227	4	230	8.59e-54	169
NODE_77_length_104858_cov_14.6959_44	gi|27461219|ARO:3002923|vanRD	38.865	229	133	4	5	227	4	231	5.52e-53	167
NODE_77_length_104858_cov_14.6959_44	gi|347990726|ARO:3002929|vanRN	38.053	226	136	2	6	227	4	229	2.86e-50	160
NODE_77_length_104858_cov_14.6959_44	gi|5764628|ARO:3003066|smeR	37.946	224	133	2	5	227	10	228	5.99e-50	159
NODE_77_length_104858_cov_14.6959_44	gi|160947044|ARO:3002927|vanRL	37.885	227	137	2	5	227	4	230	6.14e-50	159
NODE_77_length_104858_cov_14.6959_44	gi|577698904|ARO:3002921|vanRB	35.874	223	134	2	5	227	4	217	3.82e-49	157
NODE_77_length_104858_cov_14.6959_44	gi|16612082|ARO:3002924|vanRE	36.404	228	142	2	3	227	1	228	9.95e-49	156
NODE_77_length_104858_cov_14.6959_44	gi|15834092|ARO:3000831|cpxR	39.474	228	130	4	3	224	1	226	2.17e-46	150
NODE_77_length_104858_cov_14.6959_44	gi|306485917|ARO:3000553|adeR	34.361	227	141	5	6	227	15	238	2.93e-44	145
NODE_77_length_104858_cov_14.6959_44	gi|85676865|ARO:3003582|PmrA	34.061	229	142	4	5	232	2	222	2.12e-33	116
NODE_77_length_104858_cov_14.6959_44	gi|1651558|ARO:3000834|phoP	34.375	224	142	3	5	227	2	221	2.19e-33	116
NODE_77_length_104858_cov_14.6959_44	gi|AEU18003.1|ARO:3000834|phoP	32.735	223	145	2	5	226	2	220	2.40e-32	114
NODE_77_length_104858_cov_14.6959_44	gi|AEX49909.1|ARO:3003582|PmrA	30.837	227	142	5	5	227	2	217	6.44e-32	112
NODE_77_length_104858_cov_14.6959_44	gi|557879507|ARO:3002930|vanRO	31.034	232	152	4	1	231	1	225	2.35e-25	95.9
NODE_77_length_104858_cov_14.6959_45	gi|1736787|ARO:3000829|baeS	29.710	276	186	2	197	469	189	459	2.06e-39	144
NODE_77_length_104858_cov_14.6959_45	gi|5764627|ARO:3003067|smeS	29.457	258	179	2	201	457	198	453	1.79e-33	128
NODE_77_length_104858_cov_14.6959_45	gi|306485918|ARO:3000549|adeS	29.032	279	189	6	196	471	85	357	2.51e-29	114
NODE_77_length_104858_cov_14.6959_45	gi|220901855|ARO:3002939|vanSM	27.273	275	191	4	203	469	89	362	1.64e-27	109
NODE_77_length_104858_cov_14.6959_45	gi|40363827|ARO:3002936|vanSF	27.798	277	191	4	203	471	89	364	2.15e-27	108
NODE_77_length_104858_cov_14.6959_45	gi|88195144|ARO:3000839|arlS	26.174	298	216	4	170	464	152	448	1.99e-25	104
NODE_77_length_104858_cov_14.6959_45	gi|1788713|ARO:3000833|evgS	28.685	251	154	6	237	469	693	936	2.33e-23	100
NODE_77_length_104858_cov_14.6959_45	gi|77380196|ARO:3002937|vanSG	27.799	259	176	5	217	467	110	365	1.72e-20	89.0
NODE_77_length_104858_cov_14.6959_45	gi|801884|ARO:3002931|vanSA	24.272	309	205	7	176	468	78	373	1.40e-19	86.3
NODE_77_length_104858_cov_14.6959_45	gi|15834091|ARO:3000830|cpxA	23.123	333	229	8	137	457	124	441	2.00e-19	86.7
NODE_77_length_104858_cov_14.6959_45	gi|16612083|ARO:3002935|vanSE	24.211	285	200	6	182	451	59	342	8.56e-19	83.6
NODE_77_length_104858_cov_14.6959_45	gi|347990727|ARO:3002940|vanSN	23.052	308	209	8	174	469	71	362	1.50e-18	83.2
NODE_77_length_104858_cov_14.6959_45	gi|9294731|ARO:3002933|vanSC	25.301	249	181	5	222	468	111	356	2.07e-18	82.4
NODE_77_length_104858_cov_14.6959_45	gi|160947045|ARO:3002938|vanSL	25.685	292	191	8	192	468	81	361	2.25e-17	79.3
NODE_77_length_104858_cov_14.6959_45	gi|557879506|ARO:3002941|vanSO	27.848	316	203	12	165	471	43	342	1.38e-16	77.0
NODE_77_length_104858_cov_14.6959_45	gi|577698905|ARO:3002932|vanSB	22.260	292	200	6	177	444	138	426	2.15e-16	77.0
NODE_77_length_104858_cov_14.6959_45	gi|388480060|ARO:3003583|PmrB	25.503	298	192	8	170	456	63	341	2.47e-16	76.3
NODE_77_length_104858_cov_14.6959_45	gi|AEX49906.1|ARO:3003583|PmrB	26.667	210	145	6	244	451	236	438	1.18e-15	75.1
NODE_77_length_104858_cov_14.6959_45	gi|1787374|ARO:3000835|phoQ	22.112	303	219	9	152	452	174	461	4.25e-13	67.0
NODE_77_length_104858_cov_14.6959_47	gi|AAM15533.1|ARO:3003688|PvrR	32.000	250	167	3	510	758	148	395	9.04e-32	124
NODE_77_length_104858_cov_14.6959_52	gi|220901854|ARO:3002928|vanRM	36.885	122	69	6	8	127	3	118	2.05e-13	65.9
NODE_77_length_104858_cov_14.6959_52	gi|16612082|ARO:3002924|vanRE	31.469	143	85	5	9	147	2	135	6.16e-13	64.3
NODE_77_length_104858_cov_14.6959_52	gi|444896800|ARO:3000816|mtrA	32.727	110	68	3	8	116	5	109	1.96e-12	62.8
NODE_77_length_104858_cov_14.6959_52	gi|40363826|ARO:3002925|vanRF	34.400	125	74	5	10	132	5	123	2.49e-12	62.8
NODE_77_length_104858_cov_14.6959_52	gi|9294730|ARO:3002922|vanRC	27.642	123	83	3	11	132	5	122	6.70e-11	58.5
NODE_77_length_104858_cov_14.6959_64	gi|437315|ARO:3002987|bcrA	27.477	222	146	5	2	222	3	210	1.41e-23	93.2
NODE_77_length_104858_cov_14.6959_64	gi|57652085|ARO:3000489|sav1866	27.966	236	146	9	7	233	343	563	1.72e-17	77.8
NODE_77_length_104858_cov_14.6959_64	gi|56385102|ARO:3000535|macB	26.378	254	158	7	1	241	1	238	7.21e-17	75.9
NODE_77_length_104858_cov_14.6959_64	gi|99079563|ARO:3002881|lmrC	22.745	255	160	9	4	242	331	564	4.86e-13	64.3
NODE_77_length_104858_cov_14.6959_64	gi|385203110|ARO:3002522|novA	25.108	231	145	8	16	236	375	587	5.25e-12	61.2
NODE_77_length_104858_cov_14.6959_64	gi|99079595|ARO:3002882|lmrD	21.811	243	157	8	4	233	424	646	2.17e-11	59.7
NODE_77_length_104858_cov_14.6959_64	gi|113706757|ARO:3003109|msrE	24.762	210	125	6	4	213	297	473	9.66e-11	57.4
NODE_77_length_104858_cov_14.6959_69	gi|437315|ARO:3002987|bcrA	29.565	230	149	5	1	226	4	224	4.91e-22	89.0
NODE_77_length_104858_cov_14.6959_69	gi|56385102|ARO:3000535|macB	30.357	224	140	6	16	230	22	238	7.47e-21	87.4
NODE_77_length_104858_cov_14.6959_69	gi|153198|ARO:3002817|carA	29.832	238	121	7	2	204	6	232	4.00e-20	85.1
NODE_77_length_104858_cov_14.6959_69	gi|153198|ARO:3002817|carA	29.442	197	110	6	21	213	375	546	1.73e-12	62.8
NODE_77_length_104858_cov_14.6959_69	gi|57652085|ARO:3000489|sav1866	29.767	215	142	6	7	216	347	557	9.55e-20	84.0
NODE_77_length_104858_cov_14.6959_69	gi|556427|ARO:3003036|oleB	30.137	219	122	6	2	193	33	247	5.20e-19	82.0
NODE_77_length_104858_cov_14.6959_69	gi|46700|ARO:3002828|srmB	31.481	216	99	5	16	193	20	224	5.62e-19	81.6
NODE_77_length_104858_cov_14.6959_69	gi|99079563|ARO:3002881|lmrC	28.372	215	125	5	17	216	348	548	1.63e-18	80.5
NODE_77_length_104858_cov_14.6959_69	gi|99079595|ARO:3002882|lmrD	27.602	221	140	6	6	216	430	640	1.93e-17	77.4
NODE_77_length_104858_cov_14.6959_69	gi|153508|ARO:3002827|tlrC	29.952	207	111	5	16	193	23	224	3.63e-17	76.6
NODE_77_length_104858_cov_14.6959_69	gi|385203110|ARO:3002522|novA	30.045	223	133	9	6	216	367	578	5.06e-17	76.3
NODE_77_length_104858_cov_14.6959_69	gi|327202838|ARO:3003112|lsaC	25.000	208	131	4	1	207	309	492	1.02e-13	66.2
NODE_77_length_104858_cov_14.6959_69	gi|225861764|ARO:3000616|mel	25.943	212	116	4	1	212	4	174	3.56e-13	64.7
NODE_77_length_104858_cov_14.6959_69	gi|2769708|ARO:3000118|vgaB	27.411	197	103	3	16	212	18	174	2.09e-12	62.4
NODE_77_length_104858_cov_14.6959_69	gi|391225706|ARO:3003206|lsaE	23.697	211	122	5	1	203	309	488	1.47e-11	59.7
NODE_77_length_104858_cov_14.6959_69	gi|407810259|ARO:3003206|lsaE	23.697	211	122	5	1	203	309	488	1.47e-11	59.7
NODE_77_length_104858_cov_14.6959_69	gi|48727554|ARO:3000300|lsaA	26.794	209	117	7	1	204	312	489	5.11e-11	58.2
NODE_77_length_104858_cov_14.6959_69	gi|113706757|ARO:3003109|msrE	25.352	213	133	6	2	213	297	484	6.40e-11	57.8
NODE_77_length_104858_cov_14.6959_80	gi|56385102|ARO:3000535|macB	45.982	224	119	2	22	245	3	224	1.02e-65	212
NODE_77_length_104858_cov_14.6959_80	gi|57652085|ARO:3000489|sav1866	33.632	223	117	8	38	246	352	557	2.25e-24	98.2
NODE_77_length_104858_cov_14.6959_80	gi|385203110|ARO:3002522|novA	32.843	204	125	5	43	241	378	574	6.39e-22	90.9
NODE_77_length_104858_cov_14.6959_80	gi|437315|ARO:3002987|bcrA	29.293	198	131	3	46	242	23	212	7.69e-22	89.0
NODE_77_length_104858_cov_14.6959_80	gi|99079563|ARO:3002881|lmrC	31.455	213	133	5	37	243	341	546	3.30e-20	85.9
NODE_77_length_104858_cov_14.6959_80	gi|99079595|ARO:3002882|lmrD	26.809	235	146	8	42	263	439	660	2.22e-16	74.7
NODE_77_length_104858_cov_14.6959_80	gi|153198|ARO:3002817|carA	29.060	234	125	9	42	242	20	245	4.65e-13	64.7
NODE_77_length_104858_cov_14.6959_80	gi|40850658|ARO:3002894|otrC	29.861	144	89	3	138	270	119	261	8.11e-12	60.5
NODE_77_length_104858_cov_14.6959_81	gi|56385102|ARO:3000535|macB	33.726	424	238	11	3	416	251	641	3.71e-50	176
NODE_77_length_104858_cov_14.6959_90	gi|437315|ARO:3002987|bcrA	34.211	228	144	3	1	227	1	223	7.65e-37	128
NODE_77_length_104858_cov_14.6959_90	gi|99079595|ARO:3002882|lmrD	26.638	229	152	7	5	224	424	645	5.12e-16	73.2
NODE_77_length_104858_cov_14.6959_90	gi|40850658|ARO:3002894|otrC	24.454	229	169	4	7	234	16	241	5.43e-16	72.4
NODE_40_length_7746_cov_9.14484_4	gi|437315|ARO:3002987|bcrA	33.333	231	139	5	1	223	1	224	1.22e-38	134
NODE_40_length_7746_cov_9.14484_4	gi|40850658|ARO:3002894|otrC	29.279	222	141	5	2	213	11	226	1.08e-25	100
NODE_40_length_7746_cov_9.14484_4	gi|56385102|ARO:3000535|macB	26.500	200	134	3	4	190	3	202	1.57e-21	90.1
NODE_40_length_7746_cov_9.14484_4	gi|57652085|ARO:3000489|sav1866	27.477	222	138	7	15	221	352	565	1.87e-15	72.0
NODE_40_length_7746_cov_9.14484_4	gi|99079563|ARO:3002881|lmrC	25.210	238	155	6	15	237	343	572	3.04e-15	71.2
NODE_40_length_7746_cov_9.14484_4	gi|99079595|ARO:3002882|lmrD	26.147	218	142	6	17	221	437	648	1.78e-14	69.3
NODE_40_length_7746_cov_9.14484_4	gi|327202838|ARO:3003112|lsaC	29.101	189	113	6	4	190	309	478	1.44e-13	66.2
NODE_40_length_7746_cov_9.14484_4	gi|48727554|ARO:3000300|lsaA	24.155	207	133	6	2	204	310	496	4.56e-13	64.7
NODE_40_length_7746_cov_9.14484_4	gi|385203110|ARO:3002522|novA	26.522	230	152	9	5	221	361	586	6.46e-13	64.3
NODE_48_length_161346_cov_6.81303_35	gi|291461505|ARO:3003440|mecB	26.822	343	214	11	190	512	321	646	5.13e-23	99.0
NODE_48_length_161346_cov_6.81303_35	gi|441494909|ARO:3000617|mecA	23.741	417	269	15	136	524	263	658	1.99e-20	90.9
NODE_48_length_161346_cov_6.81303_35	gi|14020999|ARO:3001209|mecC	23.741	417	269	15	136	524	263	658	2.01e-20	90.9
NODE_48_length_161346_cov_6.81303_73	gi|27461218|ARO:3002944|vanHD	26.022	269	138	9	42	275	56	298	1.56e-14	69.7
NODE_48_length_161346_cov_6.81303_73	gi|557879501|ARO:3002948|vanHO	25.121	207	127	4	50	248	93	279	6.33e-14	68.2
NODE_48_length_161346_cov_6.81303_73	gi|11345402|ARO:3002943|vanHB	26.531	196	103	5	130	305	142	316	6.75e-14	67.8
NODE_48_length_161346_cov_6.81303_73	gi|155041|ARO:3002942|vanHA	23.592	284	162	8	42	293	55	315	2.00e-13	66.6
NODE_48_length_161346_cov_6.81303_73	gi|7110136|ARO:3002945|vanHF	25.969	258	142	8	42	270	55	292	1.07e-11	61.2
NODE_48_length_161346_cov_6.81303_73	gi|220901857|ARO:3002947|vanHM	25.000	200	130	4	49	248	75	254	3.16e-11	60.1
NODE_48_length_161346_cov_6.81303_85	gi|56385102|ARO:3000535|macB	35.743	249	143	6	7	242	2	246	2.04e-37	134
NODE_48_length_161346_cov_6.81303_85	gi|385203110|ARO:3002522|novA	36.574	216	120	7	24	231	378	584	2.12e-28	108
NODE_48_length_161346_cov_6.81303_85	gi|99079595|ARO:3002882|lmrD	31.481	216	133	6	23	231	439	646	4.04e-25	99.8
NODE_48_length_161346_cov_6.81303_85	gi|57652085|ARO:3000489|sav1866	32.407	216	131	7	23	231	356	563	1.27e-23	95.1
NODE_48_length_161346_cov_6.81303_85	gi|437315|ARO:3002987|bcrA	28.311	219	149	4	7	224	3	214	3.57e-22	89.4
NODE_48_length_161346_cov_6.81303_85	gi|40850658|ARO:3002894|otrC	26.126	222	152	4	8	225	13	226	2.30e-18	79.0
NODE_48_length_161346_cov_6.81303_85	gi|391225706|ARO:3003206|lsaE	24.519	208	128	5	4	209	305	485	4.90e-13	63.9
NODE_48_length_161346_cov_6.81303_85	gi|407810259|ARO:3003206|lsaE	24.519	208	128	5	4	209	305	485	4.90e-13	63.9
NODE_48_length_161346_cov_6.81303_85	gi|99079563|ARO:3002881|lmrC	26.047	215	144	8	24	231	348	554	1.31e-12	62.8
NODE_48_length_161346_cov_6.81303_102	gi|165971768|ARO:3003017|dfrA21	34.356	163	99	5	3	164	9	164	1.06e-23	87.8
NODE_48_length_161346_cov_6.81303_102	gi|606240878|ARO:3002858|dfrA12	33.742	163	100	5	3	164	9	164	1.89e-23	87.0
NODE_48_length_161346_cov_6.81303_102	gi|221360488|ARO:3003018|dfrA22	33.129	163	101	5	3	164	9	164	2.81e-23	86.7
NODE_48_length_161346_cov_6.81303_102	gi|150520|ARO:3003105|dfrA3	34.722	144	88	3	1	144	3	140	1.33e-21	82.0
NODE_48_length_161346_cov_6.81303_102	gi|71040522|ARO:3002868|dfrG	30.769	143	91	4	1	142	3	138	3.60e-21	81.3
NODE_48_length_161346_cov_6.81303_102	gi|950044|ARO:3003012|dfrA13	33.129	163	101	5	3	164	9	164	4.22e-21	80.9
NODE_48_length_161346_cov_6.81303_102	gi|295419298|ARO:3002869|dfrK	30.769	143	91	4	1	142	3	138	9.98e-21	80.1
NODE_48_length_161346_cov_6.81303_102	gi|116000145|ARO:3002857|dfrA26	35.556	135	80	3	9	138	27	159	1.66e-20	79.7
NODE_48_length_161346_cov_6.81303_102	gi|1150987|ARO:3002866|dfrD	28.244	131	90	2	1	131	3	129	2.05e-19	76.6
NODE_48_length_161346_cov_6.81303_102	gi|4103867|ARO:3002867|dfrF	32.558	129	81	3	3	130	4	127	3.98e-17	70.5
NODE_48_length_161346_cov_6.81303_102	gi|27315582|ARO:3002865|dfrC	28.049	164	111	3	1	164	3	159	6.61e-17	70.1
NODE_48_length_161346_cov_6.81303_102	gi|50787619|ARO:3003016|dfrA20	28.659	164	112	4	3	162	7	169	1.54e-15	66.6
NODE_48_length_161346_cov_6.81303_102	gi|208972755|ARO:3002859|dfrA14	30.769	130	87	3	1	130	6	132	3.77e-12	57.4
NODE_48_length_161346_cov_6.81303_102	gi|81343248|ARO:3003020|dfrA25	32.787	122	77	3	10	130	7	124	4.46e-11	54.3
NODE_48_length_161346_cov_6.81303_102	gi|563324877|ARO:3003013|dfrA15	28.462	130	90	3	1	130	3	129	6.53e-11	53.9
NODE_48_length_161346_cov_6.81303_102	gi|14326193|ARO:3003014|dfrA16	26.923	130	92	3	1	130	3	129	8.81e-11	53.5
NODE_48_length_161346_cov_6.81303_103	gi|71040522|ARO:3002868|dfrG	39.053	169	94	4	1	169	3	162	1.72e-34	115
NODE_48_length_161346_cov_6.81303_103	gi|295419298|ARO:3002869|dfrK	39.881	168	92	4	1	168	3	161	6.96e-34	114
NODE_48_length_161346_cov_6.81303_103	gi|1150987|ARO:3002866|dfrD	41.317	167	89	5	1	167	3	160	3.63e-33	112
NODE_48_length_161346_cov_6.81303_103	gi|116000145|ARO:3002857|dfrA26	34.320	169	100	4	3	167	21	182	1.85e-27	98.2
NODE_48_length_161346_cov_6.81303_103	gi|221360488|ARO:3003018|dfrA22	33.333	168	100	4	3	170	10	165	4.28e-27	96.7
NODE_48_length_161346_cov_6.81303_103	gi|150520|ARO:3003105|dfrA3	34.524	168	101	4	1	168	3	161	1.08e-26	95.5
NODE_48_length_161346_cov_6.81303_103	gi|50787619|ARO:3003016|dfrA20	41.353	133	73	4	2	130	6	137	1.80e-26	95.1
NODE_48_length_161346_cov_6.81303_103	gi|606240878|ARO:3002858|dfrA12	33.333	168	100	4	3	170	10	165	4.16e-25	91.7
NODE_48_length_161346_cov_6.81303_103	gi|165971768|ARO:3003017|dfrA21	32.738	168	101	4	3	170	10	165	2.63e-24	89.4
NODE_48_length_161346_cov_6.81303_103	gi|27315582|ARO:3002865|dfrC	37.692	130	74	3	1	130	3	125	1.49e-22	84.7
NODE_48_length_161346_cov_6.81303_103	gi|950044|ARO:3003012|dfrA13	32.143	168	102	4	3	170	10	165	1.82e-22	84.7
NODE_48_length_161346_cov_6.81303_103	gi|4103867|ARO:3002867|dfrF	38.806	134	76	3	1	133	2	130	1.26e-21	82.4
NODE_48_length_161346_cov_6.81303_103	gi|74268793|ARO:3002856|dfrA24	34.524	168	84	6	1	149	15	175	1.99e-21	82.4
NODE_48_length_161346_cov_6.81303_103	gi|604633363|ARO:3002863|dfrA8	33.088	136	82	4	1	129	4	137	5.14e-15	65.1
NODE_48_length_161346_cov_6.81303_104	gi|4103865|ARO:3002875|dfrE	36.735	147	92	1	130	276	8	153	1.28e-29	105
NODE_192_length_101859_cov_44.1019_1	gi|1788713|ARO:3000833|evgS	30.040	253	167	4	38	290	819	1061	2.46e-31	120
NODE_192_length_101859_cov_44.1019_1	gi|220901854|ARO:3002928|vanRM	30.088	113	71	2	184	296	7	111	2.28e-12	61.6
NODE_192_length_101859_cov_44.1019_3	gi|88195144|ARO:3000839|arlS	29.514	288	198	3	91	374	163	449	2.19e-39	142
NODE_192_length_101859_cov_44.1019_3	gi|557879506|ARO:3002941|vanSO	30.818	318	206	9	68	377	28	339	1.60e-29	113
NODE_192_length_101859_cov_44.1019_3	gi|306485918|ARO:3000549|adeS	26.814	317	220	6	68	378	45	355	3.57e-29	112
NODE_192_length_101859_cov_44.1019_3	gi|AEX49906.1|ARO:3003583|PmrB	30.682	264	171	6	102	360	182	438	7.65e-28	110
NODE_192_length_101859_cov_44.1019_3	gi|1736787|ARO:3000829|baeS	28.832	274	187	6	109	378	190	459	2.36e-27	108
NODE_192_length_101859_cov_44.1019_3	gi|388480060|ARO:3003583|PmrB	31.618	272	167	9	95	358	74	334	1.39e-26	105
NODE_192_length_101859_cov_44.1019_3	gi|5764627|ARO:3003067|smeS	27.597	308	209	8	76	377	165	464	6.78e-26	104
NODE_192_length_101859_cov_44.1019_3	gi|15834091|ARO:3000830|cpxA	27.835	291	199	5	92	378	170	453	8.44e-24	98.2
NODE_192_length_101859_cov_44.1019_3	gi|801884|ARO:3002931|vanSA	32.719	217	132	8	169	377	163	373	1.23e-23	97.1
NODE_192_length_101859_cov_44.1019_3	gi|577698905|ARO:3002932|vanSB	28.428	299	172	8	85	351	136	424	1.91e-22	94.4
NODE_192_length_101859_cov_44.1019_3	gi|160947045|ARO:3002938|vanSL	28.037	214	147	5	169	377	150	361	2.05e-22	93.6
NODE_192_length_101859_cov_44.1019_3	gi|40363827|ARO:3002936|vanSF	27.490	251	170	5	139	378	113	362	8.39e-21	88.6
NODE_192_length_101859_cov_44.1019_3	gi|9294731|ARO:3002933|vanSC	26.761	213	150	4	169	377	146	356	1.89e-20	87.8
NODE_192_length_101859_cov_44.1019_3	gi|347990727|ARO:3002940|vanSN	26.364	220	145	6	169	378	150	362	2.84e-20	87.0
NODE_192_length_101859_cov_44.1019_3	gi|1787374|ARO:3000835|phoQ	26.667	270	181	7	95	360	204	460	9.70e-20	86.7
NODE_192_length_101859_cov_44.1019_3	gi|16612083|ARO:3002935|vanSE	24.631	203	144	4	169	363	144	345	5.48e-19	83.2
NODE_192_length_101859_cov_44.1019_3	gi|77380196|ARO:3002937|vanSG	30.047	213	141	4	169	373	155	367	7.53e-19	83.2
NODE_192_length_101859_cov_44.1019_3	gi|220901855|ARO:3002939|vanSM	25.498	251	175	4	139	378	113	362	3.55e-16	75.1
NODE_192_length_101859_cov_44.1019_4	gi|AEU18003.1|ARO:3000834|phoP	40.909	220	126	2	1	218	1	218	5.74e-49	156
NODE_192_length_101859_cov_44.1019_4	gi|AEX49909.1|ARO:3003582|PmrA	40.000	220	128	1	1	220	1	216	1.53e-43	142
NODE_192_length_101859_cov_44.1019_4	gi|85676865|ARO:3003582|PmrA	38.222	225	135	1	1	225	1	221	6.45e-43	140
NODE_192_length_101859_cov_44.1019_4	gi|151221540|ARO:3000838|arlR	34.826	201	128	3	2	202	3	200	1.91e-39	132
NODE_192_length_101859_cov_44.1019_4	gi|557879507|ARO:3002930|vanRO	38.806	201	123	0	1	201	4	204	3.55e-38	129
NODE_192_length_101859_cov_44.1019_4	gi|577698904|ARO:3002921|vanRB	33.482	224	141	4	1	223	3	219	3.72e-37	125
NODE_192_length_101859_cov_44.1019_4	gi|1651558|ARO:3000834|phoP	33.486	218	145	0	1	218	1	218	4.80e-37	125
NODE_192_length_101859_cov_44.1019_4	gi|220901854|ARO:3002928|vanRM	33.043	230	137	4	1	218	4	228	4.78e-36	123
NODE_192_length_101859_cov_44.1019_4	gi|77380195|ARO:3002926|vanRG	32.618	233	144	3	2	222	4	235	2.79e-35	121
NODE_192_length_101859_cov_44.1019_4	gi|16612082|ARO:3002924|vanRE	33.010	206	131	2	2	201	3	207	3.66e-34	118
NODE_192_length_101859_cov_44.1019_4	gi|9294730|ARO:3002922|vanRC	34.928	209	126	3	2	202	4	210	5.08e-34	118
NODE_192_length_101859_cov_44.1019_4	gi|160947044|ARO:3002927|vanRL	35.266	207	126	4	2	201	4	209	9.84e-34	117
NODE_192_length_101859_cov_44.1019_4	gi|40363826|ARO:3002925|vanRF	31.884	207	134	2	1	201	4	209	1.44e-32	114
NODE_192_length_101859_cov_44.1019_4	gi|27461219|ARO:3002923|vanRD	33.182	220	131	5	2	212	4	216	3.69e-32	113
NODE_192_length_101859_cov_44.1019_4	gi|347990726|ARO:3002929|vanRN	31.915	235	129	6	3	218	4	226	6.36e-30	107
NODE_192_length_101859_cov_44.1019_4	gi|5764628|ARO:3003066|smeR	35.616	219	136	5	2	218	10	225	1.76e-29	106
NODE_192_length_101859_cov_44.1019_4	gi|306485917|ARO:3000553|adeR	30.942	223	145	5	3	218	15	235	3.91e-28	103
NODE_192_length_101859_cov_44.1019_4	gi|388478133|ARO:3000828|baeR	33.182	220	143	3	2	218	12	230	5.04e-27	100
NODE_192_length_101859_cov_44.1019_4	gi|155039|ARO:3002919|vanRA	31.304	230	143	8	2	220	4	229	5.59e-27	99.8
NODE_192_length_101859_cov_44.1019_4	gi|15834092|ARO:3000831|cpxR	36.538	208	122	4	2	201	3	208	1.07e-26	99.0
NODE_192_length_101859_cov_44.1019_4	gi|444896800|ARO:3000816|mtrA	34.667	225	137	3	2	221	7	226	4.13e-26	97.4
NODE_192_length_101859_cov_44.1019_4	gi|1788713|ARO:3000833|evgS	32.174	115	78	0	1	115	959	1073	5.12e-16	72.8
NODE_192_length_101859_cov_44.1019_31	gi|66864118|ARO:3000753|abeM	23.923	418	303	8	5	415	11	420	3.46e-15	73.2
NODE_192_length_101859_cov_44.1019_48	gi|1788340|ARO:3003577|PmrE	52.308	130	44	2	1	130	277	388	1.80e-38	129
NODE_192_length_101859_cov_44.1019_52	gi|444896800|ARO:3000816|mtrA	39.545	220	130	2	3	220	7	225	1.03e-40	135
NODE_192_length_101859_cov_44.1019_52	gi|40363826|ARO:3002925|vanRF	35.714	224	135	3	4	219	6	228	1.19e-40	135
NODE_192_length_101859_cov_44.1019_52	gi|220901854|ARO:3002928|vanRM	34.821	224	136	3	4	218	6	228	1.96e-39	132
NODE_192_length_101859_cov_44.1019_52	gi|16612082|ARO:3002924|vanRE	32.301	226	144	3	1	218	1	225	1.97e-37	127
NODE_192_length_101859_cov_44.1019_52	gi|AEX49909.1|ARO:3003582|PmrA	34.562	217	139	1	2	218	1	214	3.62e-35	120
NODE_192_length_101859_cov_44.1019_52	gi|577698904|ARO:3002921|vanRB	37.327	217	131	3	3	219	4	215	6.06e-35	120
NODE_192_length_101859_cov_44.1019_52	gi|347990726|ARO:3002929|vanRN	32.589	224	141	3	4	218	4	226	1.24e-34	119
NODE_192_length_101859_cov_44.1019_52	gi|77380195|ARO:3002926|vanRG	33.913	230	136	5	3	218	4	231	1.34e-34	119
NODE_192_length_101859_cov_44.1019_52	gi|151221540|ARO:3000838|arlR	34.978	223	133	5	1	218	1	216	1.97e-34	119
NODE_192_length_101859_cov_44.1019_52	gi|85676865|ARO:3003582|PmrA	34.101	217	140	1	2	218	1	214	1.22e-33	117
NODE_192_length_101859_cov_44.1019_52	gi|155039|ARO:3002919|vanRA	33.921	227	138	5	3	219	4	228	1.45e-33	117
NODE_192_length_101859_cov_44.1019_52	gi|306485917|ARO:3000553|adeR	30.804	224	145	6	4	219	15	236	3.18e-33	116
NODE_192_length_101859_cov_44.1019_52	gi|388478133|ARO:3000828|baeR	34.842	221	139	3	3	219	12	231	4.40e-33	115
NODE_192_length_101859_cov_44.1019_52	gi|160947044|ARO:3002927|vanRL	31.858	226	142	5	3	218	4	227	1.35e-31	112
NODE_192_length_101859_cov_44.1019_52	gi|9294730|ARO:3002922|vanRC	31.858	226	142	4	3	218	4	227	2.51e-31	111
NODE_192_length_101859_cov_44.1019_52	gi|5764628|ARO:3003066|smeR	35.321	218	137	4	3	218	10	225	1.43e-29	106
NODE_192_length_101859_cov_44.1019_52	gi|27461219|ARO:3002923|vanRD	32.751	229	137	7	3	218	4	228	6.53e-28	102
NODE_192_length_101859_cov_44.1019_52	gi|AEU18003.1|ARO:3000834|phoP	30.275	218	151	1	2	218	1	218	1.13e-27	101
NODE_192_length_101859_cov_44.1019_52	gi|15834092|ARO:3000831|cpxR	32.895	228	141	6	1	218	1	226	5.07e-24	92.0
NODE_192_length_101859_cov_44.1019_52	gi|1651558|ARO:3000834|phoP	27.523	218	157	1	2	218	1	218	1.43e-22	88.2
NODE_192_length_101859_cov_44.1019_52	gi|557879507|ARO:3002930|vanRO	33.945	218	142	1	2	219	4	219	5.88e-22	86.7
NODE_192_length_101859_cov_44.1019_52	gi|1788713|ARO:3000833|evgS	40.323	124	74	0	4	127	961	1084	3.13e-19	82.0
NODE_192_length_101859_cov_44.1019_53	gi|88195144|ARO:3000839|arlS	28.428	299	192	10	66	354	165	451	5.42e-27	107
NODE_192_length_101859_cov_44.1019_53	gi|40363827|ARO:3002936|vanSF	26.136	264	180	5	90	342	90	349	5.50e-22	91.7
NODE_192_length_101859_cov_44.1019_53	gi|1736787|ARO:3000829|baeS	24.188	277	197	5	83	354	189	457	6.02e-21	89.7
NODE_192_length_101859_cov_44.1019_53	gi|5764627|ARO:3003067|smeS	25.725	276	195	4	83	354	194	463	1.88e-20	88.2
NODE_192_length_101859_cov_44.1019_53	gi|77380196|ARO:3002937|vanSG	31.731	208	138	3	139	342	147	354	4.49e-19	83.6
NODE_192_length_101859_cov_44.1019_53	gi|220901855|ARO:3002939|vanSM	27.178	287	176	10	78	342	74	349	3.92e-18	80.5
NODE_192_length_101859_cov_44.1019_53	gi|801884|ARO:3002931|vanSA	29.412	238	147	8	117	342	133	361	4.03e-18	80.9
NODE_192_length_101859_cov_44.1019_53	gi|16612083|ARO:3002935|vanSE	27.869	244	162	8	104	338	104	342	5.88e-18	80.1
NODE_192_length_101859_cov_44.1019_53	gi|1788713|ARO:3000833|evgS	24.125	257	166	6	116	354	689	934	3.62e-17	79.0
NODE_192_length_101859_cov_44.1019_53	gi|160947045|ARO:3002938|vanSL	24.490	343	222	12	27	342	17	349	5.41e-17	77.4
NODE_192_length_101859_cov_44.1019_53	gi|306485918|ARO:3000549|adeS	22.789	294	214	7	63	352	67	351	1.46e-16	75.9
NODE_192_length_101859_cov_44.1019_53	gi|AEX49906.1|ARO:3003583|PmrB	26.141	241	161	3	106	338	207	438	2.34e-16	75.9
NODE_192_length_101859_cov_44.1019_53	gi|388480060|ARO:3003583|PmrB	26.316	266	176	7	83	343	91	341	2.75e-16	75.1
NODE_192_length_101859_cov_44.1019_53	gi|347990727|ARO:3002940|vanSN	26.649	379	227	16	6	354	3	360	6.77e-16	73.9
NODE_192_length_101859_cov_44.1019_53	gi|9294731|ARO:3002933|vanSC	26.271	236	162	7	114	343	116	345	1.60e-14	69.7
NODE_192_length_101859_cov_44.1019_53	gi|557879506|ARO:3002941|vanSO	23.203	306	211	9	63	354	43	338	6.47e-14	67.8
NODE_192_length_101859_cov_44.1019_54	gi|88194116|ARO:3000026|mepA	24.838	463	310	13	18	466	9	447	2.30e-24	101
NODE_192_length_101859_cov_44.1019_68	gi|437315|ARO:3002987|bcrA	24.893	233	145	4	3	230	2	209	2.50e-18	79.0
NODE_192_length_101859_cov_44.1019_68	gi|99079563|ARO:3002881|lmrC	25.431	232	148	10	23	249	350	561	3.17e-13	65.1
NODE_192_length_101859_cov_44.1019_68	gi|56385102|ARO:3000535|macB	24.402	209	139	4	23	228	25	217	9.36e-13	63.9
NODE_192_length_101859_cov_44.1019_68	gi|556427|ARO:3003036|oleB	25.328	229	146	7	16	228	43	262	4.18e-12	61.6
NODE_192_length_101859_cov_44.1019_69	gi|437315|ARO:3002987|bcrA	31.915	188	124	3	1	187	4	188	1.38e-23	92.4
NODE_192_length_101859_cov_44.1019_69	gi|56385102|ARO:3000535|macB	27.397	219	149	5	1	210	3	220	2.07e-21	88.6
NODE_192_length_101859_cov_44.1019_69	gi|57652085|ARO:3000489|sav1866	24.766	214	144	7	17	220	357	563	6.43e-14	66.6
NODE_192_length_101859_cov_44.1019_69	gi|40850658|ARO:3002894|otrC	26.577	222	155	6	2	219	14	231	7.20e-14	65.9
NODE_192_length_101859_cov_44.1019_69	gi|99079595|ARO:3002882|lmrD	25.000	216	141	6	17	220	440	646	7.07e-13	63.5
NODE_192_length_101859_cov_44.1019_69	gi|385203110|ARO:3002522|novA	24.299	214	151	5	15	221	376	585	5.61e-11	57.8
NODE_192_length_101859_cov_44.1019_87	gi|1197659|ARO:3003049|rosB	25.938	320	206	7	15	320	18	320	1.17e-12	65.1
NODE_192_length_101859_cov_44.1019_89	gi|1788713|ARO:3000833|evgS	27.895	380	255	7	455	826	708	1076	2.13e-33	135
NODE_192_length_101859_cov_44.1019_89	gi|1788713|ARO:3000833|evgS	31.148	122	77	2	845	966	961	1075	5.54e-15	75.5
NODE_192_length_101859_cov_44.1019_89	gi|AEX49906.1|ARO:3003583|PmrB	30.233	215	138	6	455	669	236	438	2.75e-18	85.1
NODE_192_length_101859_cov_44.1019_89	gi|577698904|ARO:3002921|vanRB	32.540	126	77	2	844	969	4	121	2.45e-16	75.1
NODE_192_length_101859_cov_44.1019_89	gi|88195144|ARO:3000839|arlS	24.291	247	171	6	443	685	217	451	5.38e-15	74.3
NODE_192_length_101859_cov_44.1019_89	gi|5764627|ARO:3003067|smeS	26.374	273	178	5	422	685	205	463	8.45e-15	73.9
NODE_192_length_101859_cov_44.1019_89	gi|160947045|ARO:3002938|vanSL	24.576	236	145	5	451	673	134	349	1.36e-13	69.3
NODE_192_length_101859_cov_44.1019_89	gi|306485918|ARO:3000549|adeS	25.630	238	154	6	453	685	134	353	3.77e-13	68.2
NODE_192_length_101859_cov_44.1019_89	gi|16612083|ARO:3002935|vanSE	27.193	228	142	5	452	669	129	342	5.85e-13	67.4
NODE_192_length_101859_cov_44.1019_89	gi|9294731|ARO:3002933|vanSC	23.207	237	171	4	439	674	119	345	5.90e-13	67.4
NODE_192_length_101859_cov_44.1019_89	gi|801884|ARO:3002931|vanSA	26.736	288	177	8	425	706	123	382	1.12e-12	66.6
NODE_192_length_101859_cov_44.1019_89	gi|77380196|ARO:3002937|vanSG	28.151	238	157	6	451	685	139	365	2.94e-12	65.5
NODE_192_length_101859_cov_44.1019_89	gi|1651558|ARO:3000834|phoP	28.571	126	83	2	844	969	2	120	5.07e-12	62.8
NODE_192_length_101859_cov_44.1019_89	gi|220901854|ARO:3002928|vanRM	33.333	108	64	2	845	952	6	105	5.98e-12	62.8
NODE_192_length_101859_cov_44.1019_89	gi|AEU18003.1|ARO:3000834|phoP	30.952	126	80	2	844	969	2	120	6.02e-12	62.4
NODE_192_length_101859_cov_44.1019_89	gi|40363827|ARO:3002936|vanSF	23.237	241	160	6	443	674	126	350	2.29e-11	62.4
NODE_192_length_101859_cov_44.1019_89	gi|220901855|ARO:3002939|vanSM	22.979	235	166	4	443	673	126	349	4.30e-11	61.6
NODE_201_length_6886_cov_8.11785_6	gi|571046708|ARO:3000615|mefA	25.281	178	125	3	16	188	17	191	5.23e-11	60.1
NODE_9_length_36847_cov_8.36848_6	gi|77380201|ARO:3002972|vanTG	32.808	381	228	13	2	362	334	706	5.24e-48	169
NODE_9_length_36847_cov_8.36848_6	gi|160947043|ARO:3002974|vanTrL	28.184	369	223	12	15	362	14	361	1.07e-36	132
NODE_9_length_36847_cov_8.36848_6	gi|507722026|ARO:3002975|vanTN	28.571	364	236	10	16	367	349	700	1.16e-35	134
NODE_9_length_36847_cov_8.36848_6	gi|16612081|ARO:3002971|vanTE	27.747	364	235	10	13	362	348	697	4.90e-35	132
NODE_9_length_36847_cov_8.36848_6	gi|AAD22403|ARO:3000372|vanT	27.273	363	230	12	17	362	348	693	5.60e-28	111
NODE_9_length_36847_cov_8.36848_6	gi|4545123|ARO:3002970|vanTC	27.273	363	230	12	17	362	348	693	5.60e-28	111
NODE_9_length_36847_cov_8.36848_30	gi|56385102|ARO:3000535|macB	35.065	231	139	5	1	228	3	225	4.46e-43	154
NODE_9_length_36847_cov_8.36848_30	gi|437315|ARO:3002987|bcrA	32.212	208	130	2	19	226	18	214	2.71e-30	113
NODE_9_length_36847_cov_8.36848_30	gi|57652085|ARO:3000489|sav1866	32.353	238	131	9	2	228	340	558	1.56e-24	100
NODE_9_length_36847_cov_8.36848_30	gi|99079563|ARO:3002881|lmrC	31.624	234	138	9	2	228	331	549	7.94e-23	95.5
NODE_9_length_36847_cov_8.36848_30	gi|385203110|ARO:3002522|novA	29.310	232	146	7	2	228	361	579	2.10e-21	91.3
NODE_9_length_36847_cov_8.36848_30	gi|99079595|ARO:3002882|lmrD	28.814	236	141	9	2	228	424	641	3.78e-20	87.8
NODE_9_length_36847_cov_8.36848_30	gi|40850658|ARO:3002894|otrC	24.299	214	151	4	17	229	25	228	3.81e-13	65.5
NODE_45_length_45515_cov_31.6287_7	gi|47473|ARO:3002891|otrA	31.387	137	76	2	479	597	8	144	8.06e-12	65.1
NODE_45_length_45515_cov_31.6287_17	gi|77380201|ARO:3002972|vanTG	31.006	358	215	12	8	340	349	699	1.86e-40	147
NODE_45_length_45515_cov_31.6287_17	gi|160947043|ARO:3002974|vanTrL	31.445	353	208	13	10	340	14	354	2.78e-36	131
NODE_45_length_45515_cov_31.6287_17	gi|16612081|ARO:3002971|vanTE	30.548	347	213	13	13	340	353	690	4.22e-36	134
NODE_45_length_45515_cov_31.6287_17	gi|507722026|ARO:3002975|vanTN	32.268	313	190	11	15	310	353	660	2.03e-34	129
NODE_45_length_45515_cov_31.6287_17	gi|AAD22403|ARO:3000372|vanT	30.199	351	215	13	13	343	349	689	2.36e-34	129
NODE_45_length_45515_cov_31.6287_17	gi|4545123|ARO:3002970|vanTC	30.199	351	215	13	13	343	349	689	2.36e-34	129
NODE_1686_length_7563_cov_6.71071_2	gi|437315|ARO:3002987|bcrA	33.000	300	168	6	1	269	4	301	9.18e-49	160
NODE_1686_length_7563_cov_6.71071_2	gi|40850658|ARO:3002894|otrC	29.614	233	136	6	2	218	14	234	1.71e-25	99.8
NODE_1686_length_7563_cov_6.71071_2	gi|56385102|ARO:3000535|macB	30.500	200	126	3	1	187	3	202	4.42e-25	100
NODE_1686_length_7563_cov_6.71071_2	gi|57652085|ARO:3000489|sav1866	28.205	234	143	7	2	218	340	565	7.76e-19	82.0
NODE_1686_length_7563_cov_6.71071_2	gi|99079595|ARO:3002882|lmrD	25.701	214	142	7	17	218	440	648	2.19e-17	77.8
NODE_1686_length_7563_cov_6.71071_2	gi|99079563|ARO:3002881|lmrC	24.561	228	144	5	17	223	348	568	1.21e-14	69.7
NODE_1686_length_7563_cov_6.71071_2	gi|46700|ARO:3002828|srmB	29.032	217	115	6	7	187	11	224	1.54e-14	69.3
NODE_1686_length_7563_cov_6.71071_2	gi|385203110|ARO:3002522|novA	27.982	218	140	8	13	218	374	586	2.90e-13	65.5
NODE_1686_length_7563_cov_6.71071_2	gi|327202838|ARO:3003112|lsaC	26.596	188	119	4	1	187	309	478	9.85e-12	60.8
NODE_1686_length_7563_cov_6.71071_2	gi|153198|ARO:3002817|carA	28.877	187	98	6	10	187	366	526	6.28e-11	58.5
NODE_36_length_199265_cov_6.97301_4	gi|456035|ARO:3000195|tetB(P)	38.000	150	81	4	8	152	4	146	3.65e-23	99.8
NODE_36_length_199265_cov_6.97301_4	gi|47473|ARO:3002891|otrA	40.268	149	77	4	10	153	5	146	3.27e-22	97.1
NODE_36_length_199265_cov_6.97301_4	gi|168259002|ARO:3000194|tetW	38.255	149	84	2	8	153	3	146	3.87e-22	96.7
NODE_36_length_199265_cov_6.97301_4	gi|6016010|ARO:3000193|tetT	36.424	151	84	4	8	153	3	146	1.19e-21	95.1
NODE_36_length_199265_cov_6.97301_4	gi|14422287|ARO:3000196|tet32	36.913	149	86	2	8	153	3	146	1.32e-21	95.1
NODE_36_length_199265_cov_6.97301_4	gi|299469423|ARO:3000556|tet44	37.584	149	85	2	8	153	3	146	2.44e-21	94.0
NODE_36_length_199265_cov_6.97301_4	gi|144215|ARO:3000190|tetO	41.007	139	64	4	8	138	3	131	1.18e-20	92.0
NODE_36_length_199265_cov_6.97301_4	gi|394759|ARO:3000191|tetQ	37.086	151	83	5	7	152	18	161	3.77e-20	90.5
NODE_36_length_199265_cov_6.97301_4	gi|406085|ARO:3000192|tetS	36.913	149	86	2	8	153	3	146	1.90e-19	88.2
NODE_36_length_199265_cov_6.97301_4	gi|32451212|ARO:3000197|tet36	34.228	149	86	4	10	153	5	146	2.28e-19	87.8
NODE_36_length_199265_cov_6.97301_4	gi|115249523|ARO:3000186|tetM	33.987	153	93	2	8	157	3	150	5.08e-18	83.6
NODE_36_length_199265_cov_6.97301_80	gi|262340499|ARO:3002832|vgaD	35.088	399	221	5	160	529	80	469	6.40e-72	237
NODE_36_length_199265_cov_6.97301_80	gi|262340499|ARO:3002832|vgaD	33.471	242	118	4	2	243	269	467	4.94e-31	123
NODE_36_length_199265_cov_6.97301_80	gi|153198|ARO:3002817|carA	29.336	542	327	11	4	504	6	532	1.08e-67	227
NODE_36_length_199265_cov_6.97301_80	gi|153198|ARO:3002817|carA	28.514	249	131	2	326	527	6	254	1.05e-25	107
NODE_36_length_199265_cov_6.97301_80	gi|153198|ARO:3002817|carA	26.977	215	115	6	23	236	375	548	1.49e-21	94.7
NODE_36_length_199265_cov_6.97301_80	gi|556427|ARO:3003036|oleB	28.678	537	348	11	3	512	34	562	1.41e-63	216
NODE_36_length_199265_cov_6.97301_80	gi|556427|ARO:3003036|oleB	29.289	239	125	4	333	527	40	278	7.05e-22	95.9
NODE_36_length_199265_cov_6.97301_80	gi|556427|ARO:3003036|oleB	30.332	211	105	4	23	232	397	566	3.61e-20	90.5
NODE_36_length_199265_cov_6.97301_80	gi|46700|ARO:3002828|srmB	28.814	531	339	9	6	504	8	531	1.72e-63	215
NODE_36_length_199265_cov_6.97301_80	gi|46700|ARO:3002828|srmB	29.218	243	126	2	331	527	11	253	4.73e-26	108
NODE_36_length_199265_cov_6.97301_80	gi|46700|ARO:3002828|srmB	27.350	234	113	6	4	236	370	547	1.07e-18	85.5
NODE_36_length_199265_cov_6.97301_80	gi|342186827|ARO:3002833|vgaE	34.644	407	229	9	152	529	72	470	5.74e-61	208
NODE_36_length_199265_cov_6.97301_80	gi|342186827|ARO:3002833|vgaE	28.689	244	127	4	2	243	270	468	3.42e-24	102
NODE_36_length_199265_cov_6.97301_80	gi|153508|ARO:3002827|tlrC	27.839	546	342	11	4	512	9	539	8.60e-60	205
NODE_36_length_199265_cov_6.97301_80	gi|153508|ARO:3002827|tlrC	28.980	245	131	3	326	527	9	253	2.52e-24	103
NODE_36_length_199265_cov_6.97301_80	gi|2769708|ARO:3000118|vgaB	31.306	444	251	11	159	569	100	522	2.28e-57	199
NODE_36_length_199265_cov_6.97301_80	gi|2769708|ARO:3000118|vgaB	29.630	243	128	4	2	244	290	489	2.35e-26	109
NODE_36_length_199265_cov_6.97301_80	gi|2769708|ARO:3000118|vgaB	28.155	206	127	2	326	531	4	188	3.35e-22	96.7
NODE_36_length_199265_cov_6.97301_80	gi|113706757|ARO:3003109|msrE	33.017	421	238	10	125	512	69	478	1.87e-56	195
NODE_36_length_199265_cov_6.97301_80	gi|113706757|ARO:3003109|msrE	32.743	226	109	6	8	233	301	483	1.44e-23	100
NODE_36_length_199265_cov_6.97301_80	gi|113706757|ARO:3003109|msrE	25.869	259	139	7	325	558	4	234	1.51e-16	78.6
NODE_36_length_199265_cov_6.97301_80	gi|225861764|ARO:3000616|mel	32.338	402	213	8	159	518	100	484	2.59e-56	194
NODE_36_length_199265_cov_6.97301_80	gi|225861764|ARO:3000616|mel	32.127	221	107	3	13	233	306	483	4.61e-24	102
NODE_36_length_199265_cov_6.97301_80	gi|225861764|ARO:3000616|mel	29.412	221	126	6	323	537	2	198	5.76e-18	83.2
NODE_36_length_199265_cov_6.97301_80	gi|111608744|ARO:3002830|vgaALC	32.178	404	227	7	160	529	81	471	1.12e-54	191
NODE_36_length_199265_cov_6.97301_80	gi|111608744|ARO:3002830|vgaALC	31.034	261	122	7	1	251	262	474	1.37e-27	113
NODE_36_length_199265_cov_6.97301_80	gi|10442770|ARO:3002819|msrC	28.440	545	283	12	4	512	6	479	2.82e-54	189
NODE_36_length_199265_cov_6.97301_80	gi|10442770|ARO:3002819|msrC	33.659	205	112	4	325	527	5	187	1.72e-24	103
NODE_36_length_199265_cov_6.97301_80	gi|10442770|ARO:3002819|msrC	28.509	228	120	3	7	234	301	485	5.14e-21	92.4
NODE_36_length_199265_cov_6.97301_80	gi|510121328|ARO:3002829|vgaA	33.002	403	225	8	160	529	81	471	4.04e-54	189
NODE_36_length_199265_cov_6.97301_80	gi|510121328|ARO:3002829|vgaA	30.000	260	126	7	1	251	262	474	3.66e-27	111
NODE_36_length_199265_cov_6.97301_80	gi|12659044|ARO:3002819|msrC	27.273	539	297	10	4	512	6	479	2.55e-52	183
NODE_36_length_199265_cov_6.97301_80	gi|12659044|ARO:3002819|msrC	33.495	206	113	4	328	531	8	191	2.66e-24	102
NODE_36_length_199265_cov_6.97301_80	gi|12659044|ARO:3002819|msrC	28.509	228	120	3	7	234	301	485	2.41e-21	93.6
NODE_36_length_199265_cov_6.97301_80	gi|391225706|ARO:3003206|lsaE	27.505	549	304	18	1	512	1	492	8.04e-48	171
NODE_36_length_199265_cov_6.97301_80	gi|391225706|ARO:3003206|lsaE	28.384	229	141	8	325	543	3	218	1.24e-17	82.0
NODE_36_length_199265_cov_6.97301_80	gi|407810259|ARO:3003206|lsaE	27.505	549	304	18	1	512	1	492	8.04e-48	171
NODE_36_length_199265_cov_6.97301_80	gi|407810259|ARO:3003206|lsaE	28.384	229	141	8	325	543	3	218	1.24e-17	82.0
NODE_36_length_199265_cov_6.97301_80	gi|34328030|ARO:3003111|lsaB	27.681	401	227	13	154	512	113	492	7.30e-41	151
NODE_36_length_199265_cov_6.97301_80	gi|34328030|ARO:3003111|lsaB	32.161	199	125	5	330	527	12	201	4.04e-19	86.7
NODE_36_length_199265_cov_6.97301_80	gi|34328030|ARO:3003111|lsaB	27.536	207	108	3	22	228	328	492	2.95e-18	84.0
NODE_36_length_199265_cov_6.97301_80	gi|48727554|ARO:3000300|lsaA	26.700	397	241	10	154	512	112	496	1.14e-36	139
NODE_36_length_199265_cov_6.97301_80	gi|48727554|ARO:3000300|lsaA	28.384	229	121	4	3	230	312	498	1.19e-18	85.1
NODE_36_length_199265_cov_6.97301_80	gi|48727554|ARO:3000300|lsaA	28.230	209	140	5	326	531	4	205	9.63e-17	79.3
NODE_36_length_199265_cov_6.97301_80	gi|327202838|ARO:3003112|lsaC	25.783	543	321	12	1	512	1	492	1.71e-36	139
NODE_36_length_199265_cov_6.97301_80	gi|327202838|ARO:3003112|lsaC	30.000	230	137	6	340	559	20	235	5.87e-20	89.4
NODE_36_length_199265_cov_6.97301_80	gi|6687493|ARO:3002819|msrC	41.250	80	47	0	135	214	56	135	2.94e-15	69.3
NODE_36_length_199265_cov_6.97301_80	gi|6687493|ARO:3002819|msrC	33.566	143	82	3	360	498	2	135	5.50e-12	59.7
NODE_36_length_199265_cov_6.97301_109	gi|379070607|ARO:3003043|PBP2x	25.430	755	464	28	4	707	21	727	1.31e-43	164
NODE_36_length_199265_cov_6.97301_109	gi|14020999|ARO:3001209|mecC	25.439	570	350	24	42	587	137	655	2.86e-25	107
NODE_36_length_199265_cov_6.97301_109	gi|441494909|ARO:3000617|mecA	25.131	573	348	24	42	587	137	655	7.17e-25	105
NODE_36_length_199265_cov_6.97301_109	gi|291461505|ARO:3003440|mecB	24.940	417	248	17	154	540	236	617	1.01e-17	83.2
NODE_36_length_199265_cov_6.97301_109	gi|1685112|ARO:3003042|PBP2b	27.221	349	181	13	220	529	327	641	2.91e-16	78.6
NODE_36_length_199265_cov_6.97301_148	gi|56385102|ARO:3000535|macB	29.699	266	167	9	1	262	3	252	3.08e-22	92.0
NODE_36_length_199265_cov_6.97301_148	gi|437315|ARO:3002987|bcrA	28.646	192	123	4	20	211	18	195	2.05e-19	82.0
NODE_36_length_199265_cov_6.97301_148	gi|57652085|ARO:3000489|sav1866	27.232	224	149	8	17	239	352	562	1.81e-17	77.8
NODE_36_length_199265_cov_6.97301_148	gi|99079563|ARO:3002881|lmrC	25.600	250	167	8	2	250	331	562	1.13e-14	69.3
NODE_36_length_199265_cov_6.97301_148	gi|385203110|ARO:3002522|novA	26.699	206	142	4	22	227	378	574	1.36e-14	69.3
NODE_36_length_199265_cov_6.97301_148	gi|99079595|ARO:3002882|lmrD	25.225	222	127	7	22	228	440	637	1.66e-13	66.2
NODE_36_length_199265_cov_6.97301_148	gi|153198|ARO:3002817|carA	28.723	188	93	8	26	208	375	526	6.58e-12	61.2
NODE_36_length_199265_cov_6.97301_148	gi|46700|ARO:3002828|srmB	27.094	203	110	8	26	224	374	542	6.43e-11	58.2
NODE_36_length_199265_cov_6.97301_168	gi|57652085|ARO:3000489|sav1866	27.717	552	372	11	20	562	24	557	2.53e-58	200
NODE_36_length_199265_cov_6.97301_168	gi|385203110|ARO:3002522|novA	23.132	562	401	11	17	562	32	578	8.56e-41	152
NODE_36_length_199265_cov_6.97301_168	gi|99079595|ARO:3002882|lmrD	25.341	513	332	12	71	562	158	640	3.39e-34	133
NODE_36_length_199265_cov_6.97301_168	gi|99079563|ARO:3002881|lmrC	26.539	471	305	9	114	562	97	548	5.27e-30	120
NODE_36_length_199265_cov_6.97301_168	gi|56385102|ARO:3000535|macB	34.667	225	131	7	348	561	4	223	1.85e-21	94.4
NODE_36_length_199265_cov_6.97301_168	gi|327202838|ARO:3003112|lsaC	31.795	195	104	8	362	553	324	492	3.50e-13	67.8
NODE_36_length_199265_cov_6.97301_168	gi|437315|ARO:3002987|bcrA	29.858	211	120	10	363	561	20	214	1.87e-11	61.2
NODE_159_length_85003_cov_9.72498_1	gi|99079595|ARO:3002882|lmrD	35.835	533	316	7	101	623	144	660	1.51e-112	348
NODE_159_length_85003_cov_9.72498_1	gi|57652085|ARO:3000489|sav1866	34.797	592	364	6	35	622	3	576	1.25e-109	338
NODE_159_length_85003_cov_9.72498_1	gi|385203110|ARO:3002522|novA	30.897	602	367	12	35	620	27	595	8.80e-103	321
NODE_159_length_85003_cov_9.72498_1	gi|99079563|ARO:3002881|lmrC	29.966	584	380	10	51	624	5	569	2.39e-80	261
NODE_159_length_85003_cov_9.72498_1	gi|56385102|ARO:3000535|macB	25.439	228	157	7	393	612	12	234	4.08e-14	71.2
NODE_159_length_85003_cov_9.72498_1	gi|437315|ARO:3002987|bcrA	27.273	209	141	4	410	615	27	227	5.37e-12	63.2
NODE_159_length_85003_cov_9.72498_2	gi|99079563|ARO:3002881|lmrC	37.381	527	324	3	219	741	48	572	2.71e-118	363
NODE_159_length_85003_cov_9.72498_2	gi|57652085|ARO:3000489|sav1866	29.923	518	356	4	222	736	63	576	1.86e-83	272
NODE_159_length_85003_cov_9.72498_2	gi|385203110|ARO:3002522|novA	29.222	527	356	7	213	729	71	590	2.60e-72	243
NODE_159_length_85003_cov_9.72498_2	gi|99079595|ARO:3002882|lmrD	29.143	525	355	7	223	737	143	660	1.02e-65	226
NODE_159_length_85003_cov_9.72498_2	gi|56385102|ARO:3000535|macB	26.522	230	142	7	500	714	4	221	9.20e-14	70.5
NODE_159_length_85003_cov_9.72498_8	gi|1788588|ARO:3003578|PmrF	25.610	328	218	9	3	319	9	321	3.10e-34	124
NODE_159_length_85003_cov_9.72498_11	gi|45934794|ARO:3001302|chrB	30.686	277	172	10	4	270	6	272	2.81e-30	111
NODE_159_length_85003_cov_9.72498_11	gi|303645|ARO:3001300|myrA	32.338	201	116	4	8	191	11	208	1.91e-25	98.6
NODE_159_length_85003_cov_9.72498_11	gi|4210927|ARO:3001299|tlrB	27.536	276	188	7	2	269	4	275	1.43e-24	95.9
NODE_159_length_85003_cov_9.72498_18	gi|88194116|ARO:3000026|mepA	23.684	342	258	3	20	360	16	355	4.35e-22	94.4
NODE_159_length_85003_cov_9.72498_18	gi|66864118|ARO:3000753|abeM	22.362	398	283	12	17	399	9	395	1.66e-11	61.6
NODE_159_length_85003_cov_9.72498_25	gi|437315|ARO:3002987|bcrA	29.245	212	136	5	3	204	4	211	1.42e-21	87.4
NODE_159_length_85003_cov_9.72498_25	gi|327202838|ARO:3003112|lsaC	28.141	199	128	4	2	199	308	492	7.92e-14	66.2
NODE_159_length_85003_cov_9.72498_25	gi|56385102|ARO:3000535|macB	23.902	205	131	5	1	184	1	201	8.38e-12	60.5
NODE_159_length_85003_cov_9.72498_64	gi|437315|ARO:3002987|bcrA	39.189	222	131	2	1	220	4	223	4.58e-46	154
NODE_159_length_85003_cov_9.72498_64	gi|40850658|ARO:3002894|otrC	26.840	231	159	6	2	226	14	240	9.05e-21	87.4
NODE_159_length_85003_cov_9.72498_64	gi|57652085|ARO:3000489|sav1866	32.212	208	116	7	17	209	357	554	7.65e-19	82.8
NODE_159_length_85003_cov_9.72498_64	gi|56385102|ARO:3000535|macB	27.193	228	150	7	1	215	3	227	2.06e-16	75.9
NODE_159_length_85003_cov_9.72498_64	gi|385203110|ARO:3002522|novA	28.125	224	146	7	17	231	378	595	3.05e-16	75.1
NODE_159_length_85003_cov_9.72498_64	gi|99079595|ARO:3002882|lmrD	26.549	226	140	9	2	211	424	639	9.76e-14	67.8
NODE_159_length_85003_cov_9.72498_64	gi|99079563|ARO:3002881|lmrC	26.147	218	147	7	17	226	348	559	2.22e-11	60.5
NODE_174_length_63083_cov_3.77718_17	gi|77380200|ARO:3003069|vanXYG	36.154	260	150	6	140	395	1	248	1.04e-47	160
NODE_174_length_63083_cov_3.77718_17	gi|7110139|ARO:3002958|vanYF	35.156	256	147	8	142	394	51	290	5.28e-43	149
NODE_174_length_63083_cov_3.77718_17	gi|155044|ARO:3002955|vanYA	32.422	256	152	8	149	401	61	298	7.49e-37	133
NODE_174_length_63083_cov_3.77718_17	gi|220901856|ARO:3002961|vanYM	33.333	249	143	9	151	395	2	231	6.63e-33	120
NODE_174_length_63083_cov_3.77718_17	gi|347990724|ARO:3002969|vanXYN	35.714	196	107	6	151	340	1	183	3.26e-30	112
NODE_174_length_63083_cov_3.77718_17	gi|160947041|ARO:3002968|vanXYL	38.788	165	93	4	179	339	25	185	4.58e-29	108
NODE_174_length_63083_cov_3.77718_17	gi|77380197|ARO:3002959|vanYG1	41.722	151	69	4	197	337	132	273	2.91e-27	106
NODE_174_length_63083_cov_3.77718_17	gi|16612080|ARO:3002967|vanXYE	42.143	140	76	3	205	339	44	183	3.23e-27	103
NODE_174_length_63083_cov_3.77718_17	gi|AAF61331|ARO:3000496|vanXY	41.085	129	71	2	216	339	54	182	2.66e-26	101
NODE_174_length_63083_cov_3.77718_17	gi|7380949|ARO:3002966|vanXYC	41.085	129	71	2	216	339	54	182	2.66e-26	101
NODE_174_length_63083_cov_3.77718_17	gi|11345400|ARO:3002956|vanYB	35.385	195	99	7	156	340	91	268	1.80e-25	101
NODE_189_length_112870_cov_8.12286_5	gi|153198|ARO:3002817|carA	30.054	559	346	8	3	531	6	549	2.89e-86	276
NODE_189_length_112870_cov_8.12286_5	gi|153198|ARO:3002817|carA	29.297	256	132	4	336	543	6	260	3.01e-25	106
NODE_189_length_112870_cov_8.12286_5	gi|46700|ARO:3002828|srmB	30.450	555	350	7	4	533	7	550	6.44e-77	252
NODE_189_length_112870_cov_8.12286_5	gi|46700|ARO:3002828|srmB	31.276	243	117	5	347	541	17	257	5.00e-26	108
NODE_189_length_112870_cov_8.12286_5	gi|556427|ARO:3003036|oleB	29.946	551	344	8	5	529	35	569	3.67e-76	250
NODE_189_length_112870_cov_8.12286_5	gi|153508|ARO:3002827|tlrC	31.193	545	342	8	3	525	9	542	5.74e-75	246
NODE_189_length_112870_cov_8.12286_5	gi|153508|ARO:3002827|tlrC	27.888	251	136	4	332	538	5	254	1.42e-20	91.7
NODE_189_length_112870_cov_8.12286_5	gi|510121328|ARO:3002829|vgaA	34.483	406	214	9	170	537	78	469	4.40e-62	211
NODE_189_length_112870_cov_8.12286_5	gi|510121328|ARO:3002829|vgaA	34.459	148	86	2	132	270	336	481	2.02e-20	90.9
NODE_189_length_112870_cov_8.12286_5	gi|510121328|ARO:3002829|vgaA	28.205	195	98	2	347	541	16	168	5.00e-16	77.0
NODE_189_length_112870_cov_8.12286_5	gi|262340499|ARO:3002832|vgaD	34.010	394	225	7	173	537	80	467	3.16e-61	209
NODE_189_length_112870_cov_8.12286_5	gi|262340499|ARO:3002832|vgaD	28.125	288	147	5	2	288	270	498	1.60e-27	112
NODE_189_length_112870_cov_8.12286_5	gi|111608744|ARO:3002830|vgaALC	34.069	408	213	9	170	537	78	469	1.40e-60	207
NODE_189_length_112870_cov_8.12286_5	gi|111608744|ARO:3002830|vgaALC	26.667	270	137	6	2	270	272	481	2.19e-23	100
NODE_189_length_112870_cov_8.12286_5	gi|111608744|ARO:3002830|vgaALC	27.179	195	100	2	347	541	16	168	1.88e-15	75.5
NODE_189_length_112870_cov_8.12286_5	gi|342186827|ARO:3002833|vgaE	35.279	394	221	8	173	537	80	468	1.81e-60	207
NODE_189_length_112870_cov_8.12286_5	gi|342186827|ARO:3002833|vgaE	27.519	258	128	4	2	258	271	470	8.08e-24	101
NODE_189_length_112870_cov_8.12286_5	gi|342186827|ARO:3002833|vgaE	28.996	269	135	7	348	609	11	230	2.01e-21	94.4
NODE_189_length_112870_cov_8.12286_5	gi|2769708|ARO:3000118|vgaB	31.646	395	237	7	172	538	100	489	6.65e-57	198
NODE_189_length_112870_cov_8.12286_5	gi|2769708|ARO:3000118|vgaB	27.574	272	165	5	336	607	4	243	3.73e-26	108
NODE_189_length_112870_cov_8.12286_5	gi|2769708|ARO:3000118|vgaB	26.820	261	130	6	2	260	291	492	2.63e-25	106
NODE_189_length_112870_cov_8.12286_5	gi|225861764|ARO:3000616|mel	31.472	394	228	8	169	527	97	483	5.84e-51	180
NODE_189_length_112870_cov_8.12286_5	gi|225861764|ARO:3000616|mel	30.508	236	140	6	335	568	4	217	4.04e-22	95.9
NODE_189_length_112870_cov_8.12286_5	gi|225861764|ARO:3000616|mel	25.214	234	118	4	8	241	302	478	2.95e-19	87.0
NODE_189_length_112870_cov_8.12286_5	gi|113706757|ARO:3003109|msrE	29.114	395	232	6	171	527	99	483	8.45e-47	169
NODE_189_length_112870_cov_8.12286_5	gi|113706757|ARO:3003109|msrE	26.556	241	153	5	335	573	4	222	7.97e-21	92.0
NODE_189_length_112870_cov_8.12286_5	gi|113706757|ARO:3003109|msrE	23.750	240	126	3	3	242	297	479	1.75e-17	81.6
NODE_189_length_112870_cov_8.12286_5	gi|10442770|ARO:3002819|msrC	29.668	391	233	7	173	529	104	486	5.70e-45	163
NODE_189_length_112870_cov_8.12286_5	gi|10442770|ARO:3002819|msrC	30.932	236	139	6	336	568	6	220	4.75e-24	102
NODE_189_length_112870_cov_8.12286_5	gi|10442770|ARO:3002819|msrC	40.816	98	58	0	151	248	389	486	3.74e-19	87.0
NODE_189_length_112870_cov_8.12286_5	gi|327202838|ARO:3003112|lsaC	26.221	553	311	13	3	522	4	492	7.58e-45	163
NODE_189_length_112870_cov_8.12286_5	gi|327202838|ARO:3003112|lsaC	26.855	283	172	8	348	601	18	294	2.74e-19	87.4
NODE_189_length_112870_cov_8.12286_5	gi|12659044|ARO:3002819|msrC	29.412	391	234	7	173	529	104	486	2.18e-44	162
NODE_189_length_112870_cov_8.12286_5	gi|12659044|ARO:3002819|msrC	29.237	236	143	6	336	568	6	220	1.08e-21	94.7
NODE_189_length_112870_cov_8.12286_5	gi|12659044|ARO:3002819|msrC	40.816	98	58	0	151	248	389	486	2.36e-19	87.4
NODE_189_length_112870_cov_8.12286_5	gi|391225706|ARO:3003206|lsaE	28.906	384	233	8	167	518	113	488	1.97e-36	139
NODE_189_length_112870_cov_8.12286_5	gi|391225706|ARO:3003206|lsaE	27.119	236	156	5	350	580	20	244	6.68e-20	89.4
NODE_189_length_112870_cov_8.12286_5	gi|391225706|ARO:3003206|lsaE	33.636	110	67	2	133	236	378	487	8.63e-12	63.5
NODE_189_length_112870_cov_8.12286_5	gi|407810259|ARO:3003206|lsaE	28.906	384	233	8	167	518	113	488	1.97e-36	139
NODE_189_length_112870_cov_8.12286_5	gi|407810259|ARO:3003206|lsaE	27.119	236	156	5	350	580	20	244	6.68e-20	89.4
NODE_189_length_112870_cov_8.12286_5	gi|407810259|ARO:3003206|lsaE	33.636	110	67	2	133	236	378	487	8.63e-12	63.5
NODE_189_length_112870_cov_8.12286_5	gi|34328030|ARO:3003111|lsaB	27.835	388	240	8	167	522	113	492	1.11e-33	131
NODE_189_length_112870_cov_8.12286_5	gi|34328030|ARO:3003111|lsaB	21.839	261	182	6	350	602	20	266	3.16e-15	74.7
NODE_189_length_112870_cov_8.12286_5	gi|34328030|ARO:3003111|lsaB	34.066	91	60	0	151	241	402	492	3.43e-11	61.6
NODE_189_length_112870_cov_8.12286_5	gi|48727554|ARO:3000300|lsaA	24.688	401	258	9	153	518	101	492	8.77e-30	119
NODE_189_length_112870_cov_8.12286_5	gi|48727554|ARO:3000300|lsaA	29.487	234	147	7	340	569	15	234	4.12e-21	93.2
NODE_189_length_112870_cov_8.12286_5	gi|6687493|ARO:3002819|msrC	34.286	140	87	2	369	508	1	135	1.61e-20	84.3
NODE_189_length_112870_cov_8.12286_5	gi|6687493|ARO:3002819|msrC	45.455	77	42	0	151	227	59	135	9.13e-17	73.6
NODE_189_length_112870_cov_8.12286_11	gi|220901854|ARO:3002928|vanRM	38.839	224	127	4	4	218	6	228	2.66e-41	137
NODE_189_length_112870_cov_8.12286_11	gi|151221540|ARO:3000838|arlR	36.818	220	133	6	1	218	1	216	1.72e-40	134
NODE_189_length_112870_cov_8.12286_11	gi|40363826|ARO:3002925|vanRF	37.054	224	132	3	4	219	6	228	5.37e-40	133
NODE_189_length_112870_cov_8.12286_11	gi|16612082|ARO:3002924|vanRE	35.193	233	136	5	1	222	1	229	8.08e-38	127
NODE_189_length_112870_cov_8.12286_11	gi|77380195|ARO:3002926|vanRG	34.052	232	137	5	3	220	4	233	3.00e-37	126
NODE_189_length_112870_cov_8.12286_11	gi|577698904|ARO:3002921|vanRB	33.028	218	141	3	3	220	4	216	5.38e-37	125
NODE_189_length_112870_cov_8.12286_11	gi|9294730|ARO:3002922|vanRC	34.199	231	138	4	3	222	4	231	8.08e-37	125
NODE_189_length_112870_cov_8.12286_11	gi|85676865|ARO:3003582|PmrA	32.735	223	141	3	2	221	1	217	6.77e-36	122
NODE_189_length_112870_cov_8.12286_11	gi|27461219|ARO:3002923|vanRD	35.043	234	133	8	3	222	4	232	1.98e-34	119
NODE_189_length_112870_cov_8.12286_11	gi|306485917|ARO:3000553|adeR	31.556	225	144	5	4	220	15	237	1.22e-33	117
NODE_189_length_112870_cov_8.12286_11	gi|AEX49909.1|ARO:3003582|PmrA	31.050	219	148	1	2	220	1	216	6.13e-33	115
NODE_189_length_112870_cov_8.12286_11	gi|347990726|ARO:3002929|vanRN	32.456	228	144	3	4	222	4	230	1.42e-32	114
NODE_189_length_112870_cov_8.12286_11	gi|AEU18003.1|ARO:3000834|phoP	28.571	217	154	1	3	218	2	218	2.38e-32	113
NODE_189_length_112870_cov_8.12286_11	gi|444896800|ARO:3000816|mtrA	35.000	220	138	3	3	219	7	224	7.04e-32	112
NODE_189_length_112870_cov_8.12286_11	gi|160947044|ARO:3002927|vanRL	31.034	232	144	6	3	222	4	231	2.68e-31	111
NODE_189_length_112870_cov_8.12286_11	gi|155039|ARO:3002919|vanRA	31.897	232	142	7	3	222	4	231	4.06e-31	110
NODE_189_length_112870_cov_8.12286_11	gi|15834092|ARO:3000831|cpxR	32.035	231	145	5	1	221	1	229	2.60e-29	105
NODE_189_length_112870_cov_8.12286_11	gi|1651558|ARO:3000834|phoP	26.606	218	159	1	2	218	1	218	9.40e-28	101
NODE_189_length_112870_cov_8.12286_11	gi|388478133|ARO:3000828|baeR	31.982	222	144	5	3	219	12	231	9.28e-27	99.4
NODE_189_length_112870_cov_8.12286_11	gi|5764628|ARO:3003066|smeR	30.137	219	149	3	3	219	10	226	2.76e-24	92.8
NODE_189_length_112870_cov_8.12286_11	gi|557879507|ARO:3002930|vanRO	29.545	220	149	3	3	220	5	220	3.64e-21	84.3
NODE_189_length_112870_cov_8.12286_11	gi|1788713|ARO:3000833|evgS	31.496	127	87	0	2	128	959	1085	3.11e-14	67.4
NODE_189_length_112870_cov_8.12286_12	gi|88195144|ARO:3000839|arlS	28.857	350	232	7	4	344	110	451	2.46e-35	130
NODE_189_length_112870_cov_8.12286_12	gi|1736787|ARO:3000829|baeS	26.087	276	192	7	76	345	189	458	1.85e-30	117
NODE_189_length_112870_cov_8.12286_12	gi|5764627|ARO:3003067|smeS	26.619	278	195	7	73	345	191	464	1.32e-27	108
NODE_189_length_112870_cov_8.12286_12	gi|306485918|ARO:3000549|adeS	28.571	301	205	6	48	342	55	351	3.20e-27	106
NODE_189_length_112870_cov_8.12286_12	gi|1788713|ARO:3000833|evgS	29.020	255	160	4	105	345	688	935	8.49e-27	107
NODE_189_length_112870_cov_8.12286_12	gi|AEX49906.1|ARO:3003583|PmrB	24.901	253	186	3	77	328	189	438	4.51e-22	92.8
NODE_189_length_112870_cov_8.12286_12	gi|160947045|ARO:3002938|vanSL	27.350	351	227	13	12	345	22	361	5.26e-21	89.0
NODE_189_length_112870_cov_8.12286_12	gi|347990727|ARO:3002940|vanSN	27.530	247	166	8	107	345	120	361	1.68e-19	84.3
NODE_189_length_112870_cov_8.12286_12	gi|15834091|ARO:3000830|cpxA	26.573	286	169	12	79	345	189	452	3.58e-19	84.3
NODE_189_length_112870_cov_8.12286_12	gi|40363827|ARO:3002936|vanSF	22.464	276	199	7	82	345	89	361	1.54e-17	79.0
NODE_189_length_112870_cov_8.12286_12	gi|801884|ARO:3002931|vanSA	26.872	227	156	6	125	345	151	373	4.06e-17	77.8
NODE_189_length_112870_cov_8.12286_12	gi|557879506|ARO:3002941|vanSO	24.483	290	210	6	60	345	55	339	4.19e-17	77.4
NODE_189_length_112870_cov_8.12286_12	gi|9294731|ARO:3002933|vanSC	24.928	349	231	14	15	345	21	356	1.03e-16	76.3
NODE_189_length_112870_cov_8.12286_12	gi|16612083|ARO:3002935|vanSE	25.155	322	209	11	29	331	37	345	2.19e-16	75.5
NODE_189_length_112870_cov_8.12286_12	gi|220901855|ARO:3002939|vanSM	21.908	283	192	9	82	345	89	361	1.04e-15	73.6
NODE_189_length_112870_cov_8.12286_12	gi|77380196|ARO:3002937|vanSG	25.837	209	149	4	129	332	147	354	1.83e-14	69.7
NODE_189_length_112870_cov_8.12286_12	gi|388480060|ARO:3003583|PmrB	23.735	257	170	7	81	326	93	334	2.13e-13	66.2
NODE_189_length_112870_cov_8.12286_26	gi|56385102|ARO:3000535|macB	40.343	233	125	5	1	229	1	223	3.45e-42	148
NODE_189_length_112870_cov_8.12286_26	gi|57652085|ARO:3000489|sav1866	32.377	244	132	9	4	235	340	562	1.15e-23	95.5
NODE_189_length_112870_cov_8.12286_26	gi|437315|ARO:3002987|bcrA	27.309	249	158	7	2	249	3	229	9.43e-22	88.2
NODE_189_length_112870_cov_8.12286_26	gi|385203110|ARO:3002522|novA	30.702	228	131	8	19	238	378	586	1.98e-21	89.0
NODE_189_length_112870_cov_8.12286_26	gi|99079595|ARO:3002882|lmrD	29.150	247	141	8	4	238	424	648	9.35e-21	87.0
NODE_189_length_112870_cov_8.12286_26	gi|99079563|ARO:3002881|lmrC	30.531	226	138	7	19	240	348	558	1.68e-20	86.3
NODE_189_length_112870_cov_8.12286_26	gi|153198|ARO:3002817|carA	26.007	273	169	6	2	249	4	268	5.83e-19	81.6
NODE_189_length_112870_cov_8.12286_26	gi|40850658|ARO:3002894|otrC	25.000	236	155	5	4	235	14	231	1.18e-17	77.4
NODE_189_length_112870_cov_8.12286_26	gi|262340499|ARO:3002832|vgaD	24.901	253	142	7	3	249	270	480	7.48e-16	72.8
NODE_189_length_112870_cov_8.12286_26	gi|2769708|ARO:3000118|vgaB	25.000	228	123	8	3	224	291	476	3.05e-14	67.8
NODE_189_length_112870_cov_8.12286_27	gi|56385102|ARO:3000535|macB	42.009	219	124	2	5	221	3	220	2.63e-59	193
NODE_189_length_112870_cov_8.12286_27	gi|437315|ARO:3002987|bcrA	28.899	218	144	4	5	221	4	211	3.22e-26	99.4
NODE_189_length_112870_cov_8.12286_27	gi|57652085|ARO:3000489|sav1866	32.727	220	132	6	9	221	343	553	5.03e-24	95.5
NODE_189_length_112870_cov_8.12286_27	gi|99079595|ARO:3002882|lmrD	27.753	227	139	6	6	221	424	636	2.46e-20	85.1
NODE_189_length_112870_cov_8.12286_27	gi|99079563|ARO:3002881|lmrC	27.897	233	132	7	6	221	331	544	1.63e-17	76.6
NODE_189_length_112870_cov_8.12286_27	gi|385203110|ARO:3002522|novA	29.902	204	129	5	25	221	378	574	4.45e-15	69.7
NODE_189_length_112870_cov_8.12286_27	gi|40850658|ARO:3002894|otrC	28.070	228	131	10	11	222	19	229	1.95e-14	67.4
NODE_189_length_112870_cov_8.12286_27	gi|342186827|ARO:3002833|vgaE	29.864	221	118	8	5	221	271	458	5.75e-14	66.2
NODE_189_length_112870_cov_8.12286_57	gi|88194116|ARO:3000026|mepA	20.267	375	292	4	16	387	13	383	6.68e-18	81.6
NODE_189_length_112870_cov_8.12286_60	gi|AAM15533.1|ARO:3003688|PvrR	31.535	241	163	2	489	728	151	390	9.57e-32	124
NODE_189_length_112870_cov_8.12286_96	gi|88194116|ARO:3000026|mepA	27.753	454	310	8	5	449	3	447	3.72e-41	148
NODE_189_length_112870_cov_8.12286_102	gi|437315|ARO:3002987|bcrA	26.609	233	143	3	3	231	4	212	5.40e-23	91.7
NODE_189_length_112870_cov_8.12286_102	gi|40850658|ARO:3002894|otrC	28.333	240	150	7	2	239	12	231	1.19e-19	82.8
NODE_189_length_112870_cov_8.12286_102	gi|56385102|ARO:3000535|macB	27.727	220	132	5	1	211	1	202	4.34e-18	79.3
NODE_189_length_112870_cov_8.12286_102	gi|99079595|ARO:3002882|lmrD	28.177	181	117	5	4	183	424	592	1.17e-16	75.1
NODE_189_length_112870_cov_8.12286_102	gi|57652085|ARO:3000489|sav1866	21.862	247	148	9	4	234	340	557	3.59e-11	58.5
NODE_189_length_112870_cov_8.12286_103	gi|56385102|ARO:3000535|macB	28.251	223	150	5	1	215	1	221	2.56e-21	88.2
NODE_189_length_112870_cov_8.12286_103	gi|437315|ARO:3002987|bcrA	26.606	218	148	5	2	215	3	212	5.49e-20	82.8
NODE_189_length_112870_cov_8.12286_103	gi|40850658|ARO:3002894|otrC	26.667	225	149	5	6	223	16	231	9.45e-20	82.8
NODE_189_length_112870_cov_8.12286_103	gi|99079595|ARO:3002882|lmrD	23.684	228	162	9	4	224	424	646	2.31e-14	67.8
NODE_189_length_112870_cov_8.12286_103	gi|99079563|ARO:3002881|lmrC	25.688	218	149	5	19	229	348	559	4.33e-14	67.0
NODE_189_length_112870_cov_8.12286_103	gi|57652085|ARO:3000489|sav1866	26.147	218	138	9	19	224	357	563	2.24e-12	62.0
NODE_189_length_112870_cov_8.12286_103	gi|385203110|ARO:3002522|novA	23.611	216	156	5	17	227	376	587	1.12e-11	60.1
NODE_189_length_112870_cov_8.12286_103	gi|327202838|ARO:3003112|lsaC	24.272	206	127	6	3	205	309	488	3.57e-11	58.2
NODE_2059_length_20991_cov_33.7114_12	gi|38259517|ARO:3000168|tetD	27.826	115	83	0	170	284	17	131	6.02e-11	55.5
NODE_2059_length_20991_cov_33.7114_14	gi|38259517|ARO:3000168|tetD	29.630	108	76	0	37	144	21	128	8.03e-14	61.2
NODE_184_length_83426_cov_8.2303_34	gi|406085|ARO:3000192|tetS	35.256	156	82	5	13	159	4	149	3.18e-20	88.6
NODE_184_length_83426_cov_8.2303_34	gi|168259002|ARO:3000194|tetW	38.931	131	75	3	13	140	4	132	9.11e-20	87.4
NODE_184_length_83426_cov_8.2303_34	gi|299469423|ARO:3000556|tet44	37.162	148	88	3	13	158	4	148	9.20e-20	87.4
NODE_184_length_83426_cov_8.2303_34	gi|115249523|ARO:3000186|tetM	35.948	153	85	5	13	159	4	149	3.16e-19	85.5
NODE_184_length_83426_cov_8.2303_34	gi|14422287|ARO:3000196|tet32	35.606	132	78	3	13	140	4	132	2.62e-18	82.8
NODE_184_length_83426_cov_8.2303_34	gi|456035|ARO:3000195|tetB(P)	32.836	134	87	2	10	141	2	134	4.37e-18	82.0
NODE_184_length_83426_cov_8.2303_34	gi|144215|ARO:3000190|tetO	36.364	132	77	3	13	140	4	132	2.35e-17	80.1
NODE_184_length_83426_cov_8.2303_34	gi|47473|ARO:3002891|otrA	33.846	130	83	2	13	140	4	132	2.02e-16	77.0
NODE_184_length_83426_cov_8.2303_34	gi|6016010|ARO:3000193|tetT	33.846	130	83	3	13	140	4	132	7.08e-16	75.5
NODE_184_length_83426_cov_8.2303_34	gi|32451212|ARO:3000197|tet36	32.061	131	84	3	13	140	4	132	4.88e-15	72.8
NODE_184_length_83426_cov_8.2303_34	gi|394759|ARO:3000191|tetQ	30.065	153	96	4	13	160	20	166	2.03e-13	67.8
NODE_184_length_83426_cov_8.2303_35	gi|6016010|ARO:3000193|tetT	28.274	672	414	13	12	674	5	617	1.55e-81	268
NODE_184_length_83426_cov_8.2303_35	gi|456035|ARO:3000195|tetB(P)	26.987	667	433	8	12	676	6	620	8.61e-80	263
NODE_184_length_83426_cov_8.2303_35	gi|299469423|ARO:3000556|tet44	25.257	681	416	10	12	674	5	610	6.97e-75	250
NODE_184_length_83426_cov_8.2303_35	gi|168259002|ARO:3000194|tetW	26.276	666	428	10	12	674	5	610	3.05e-71	240
NODE_184_length_83426_cov_8.2303_35	gi|394759|ARO:3000191|tetQ	26.094	663	434	7	12	674	21	627	1.57e-70	238
NODE_184_length_83426_cov_8.2303_35	gi|32451212|ARO:3000197|tet36	25.702	677	445	10	10	685	3	622	3.10e-69	234
NODE_184_length_83426_cov_8.2303_35	gi|144215|ARO:3000190|tetO	26.308	669	424	11	12	674	5	610	7.46e-69	233
NODE_184_length_83426_cov_8.2303_35	gi|406085|ARO:3000192|tetS	25.414	665	435	10	12	674	5	610	7.58e-67	228
NODE_184_length_83426_cov_8.2303_35	gi|14422287|ARO:3000196|tet32	25.714	665	433	12	12	674	5	610	1.48e-66	227
NODE_184_length_83426_cov_8.2303_35	gi|115249523|ARO:3000186|tetM	25.411	669	430	11	12	674	5	610	9.79e-63	217
NODE_184_length_83426_cov_8.2303_35	gi|47473|ARO:3002891|otrA	27.434	678	426	17	12	674	5	631	6.51e-53	189
NODE_184_length_83426_cov_8.2303_39	gi|437315|ARO:3002987|bcrA	30.734	218	148	2	1	215	4	221	4.32e-26	101
NODE_184_length_83426_cov_8.2303_39	gi|385203110|ARO:3002522|novA	26.522	230	133	9	3	203	356	578	2.11e-12	63.5
NODE_184_length_83426_cov_8.2303_39	gi|99079595|ARO:3002882|lmrD	25.366	205	131	7	17	206	440	637	4.07e-12	62.4
NODE_184_length_83426_cov_8.2303_40	gi|11345400|ARO:3002956|vanYB	45.022	231	110	3	16	229	35	265	2.57e-65	200
NODE_184_length_83426_cov_8.2303_40	gi|77380197|ARO:3002959|vanYG1	50.847	177	80	3	55	229	102	273	1.41e-52	167
NODE_184_length_83426_cov_8.2303_40	gi|220901856|ARO:3002961|vanYM	36.000	150	78	2	81	229	47	179	5.57e-27	100
NODE_184_length_83426_cov_8.2303_40	gi|7110139|ARO:3002958|vanYF	42.453	106	61	0	124	229	132	237	4.48e-26	99.4
NODE_184_length_83426_cov_8.2303_40	gi|155044|ARO:3002955|vanYA	34.615	156	78	3	81	229	102	240	1.77e-25	97.8
NODE_184_length_83426_cov_8.2303_40	gi|347990724|ARO:3002969|vanXYN	32.979	188	100	7	55	229	6	180	3.36e-22	86.7
NODE_184_length_83426_cov_8.2303_40	gi|AAF61331|ARO:3000496|vanXY	30.435	184	108	5	55	227	4	178	2.72e-21	84.3
NODE_184_length_83426_cov_8.2303_40	gi|7380949|ARO:3002966|vanXYC	30.435	184	108	5	55	227	4	178	2.72e-21	84.3
NODE_184_length_83426_cov_8.2303_40	gi|16612080|ARO:3002967|vanXYE	34.586	133	71	2	104	229	58	181	1.58e-20	82.0
NODE_184_length_83426_cov_8.2303_40	gi|160947041|ARO:3002968|vanXYL	36.923	130	67	2	105	228	62	182	2.72e-20	81.6
NODE_184_length_83426_cov_8.2303_40	gi|77380200|ARO:3003069|vanXYG	30.108	186	108	5	55	229	17	191	9.62e-17	73.2
NODE_184_length_83426_cov_8.2303_44	gi|56385102|ARO:3000535|macB	29.661	236	149	7	1	232	3	225	7.61e-23	93.6
NODE_184_length_83426_cov_8.2303_44	gi|57652085|ARO:3000489|sav1866	28.774	212	142	5	17	228	352	554	1.10e-19	84.3
NODE_184_length_83426_cov_8.2303_44	gi|385203110|ARO:3002522|novA	29.767	215	140	5	22	235	378	582	1.06e-15	72.4
NODE_184_length_83426_cov_8.2303_44	gi|99079563|ARO:3002881|lmrC	23.529	221	156	5	17	235	343	552	2.29e-15	71.6
NODE_184_length_83426_cov_8.2303_44	gi|437315|ARO:3002987|bcrA	27.358	212	128	7	19	220	17	212	2.87e-14	67.4
NODE_184_length_83426_cov_8.2303_44	gi|99079595|ARO:3002882|lmrD	23.744	219	154	5	19	235	437	644	3.82e-14	67.8
NODE_184_length_83426_cov_8.2303_48	gi|4103865|ARO:3002875|dfrE	36.170	141	90	0	126	266	4	144	1.82e-27	100
NODE_184_length_83426_cov_8.2303_49	gi|71040522|ARO:3002868|dfrG	36.810	163	98	3	2	162	3	162	4.59e-36	119
NODE_184_length_83426_cov_8.2303_49	gi|1150987|ARO:3002866|dfrD	37.654	162	96	3	2	161	3	161	8.98e-35	115
NODE_184_length_83426_cov_8.2303_49	gi|295419298|ARO:3002869|dfrK	34.783	161	100	3	2	160	3	160	2.38e-33	112
NODE_184_length_83426_cov_8.2303_49	gi|116000145|ARO:3002857|dfrA26	37.209	172	86	5	3	160	19	182	1.03e-30	106
NODE_184_length_83426_cov_8.2303_49	gi|150520|ARO:3003105|dfrA3	38.168	131	78	2	1	130	1	129	5.59e-30	103
NODE_184_length_83426_cov_8.2303_49	gi|50787619|ARO:3003016|dfrA20	34.286	140	86	5	3	137	6	144	6.67e-25	90.9
NODE_184_length_83426_cov_8.2303_49	gi|221360488|ARO:3003018|dfrA22	35.659	129	80	2	5	132	11	137	2.06e-24	89.4
NODE_184_length_83426_cov_8.2303_49	gi|27315582|ARO:3002865|dfrC	35.156	128	78	2	2	129	3	125	3.26e-23	86.3
NODE_184_length_83426_cov_8.2303_49	gi|165971768|ARO:3003017|dfrA21	34.109	129	82	2	5	132	11	137	4.41e-23	86.3
NODE_184_length_83426_cov_8.2303_49	gi|4103867|ARO:3002867|dfrF	35.338	133	82	3	1	132	1	130	2.95e-22	84.0
NODE_184_length_83426_cov_8.2303_49	gi|606240878|ARO:3002858|dfrA12	33.077	130	84	2	5	133	11	138	3.86e-22	83.6
NODE_184_length_83426_cov_8.2303_49	gi|950044|ARO:3003012|dfrA13	32.558	129	84	2	5	132	11	137	5.80e-20	78.2
NODE_184_length_83426_cov_8.2303_49	gi|74268793|ARO:3002856|dfrA24	37.405	131	66	3	2	118	15	143	6.78e-20	78.2
NODE_184_length_83426_cov_8.2303_49	gi|82698266|ARO:3002861|dfrA5	31.325	166	98	6	1	160	1	156	2.50e-17	70.9
NODE_184_length_83426_cov_8.2303_49	gi|81343248|ARO:3003020|dfrA25	33.333	129	80	4	6	131	1	126	9.17e-17	69.3
NODE_184_length_83426_cov_8.2303_49	gi|208972755|ARO:3002859|dfrA14	31.481	162	97	5	4	160	7	159	1.82e-16	68.6
NODE_184_length_83426_cov_8.2303_49	gi|14326193|ARO:3003014|dfrA16	31.159	138	81	6	1	131	1	131	1.15e-14	63.9
NODE_184_length_83426_cov_8.2303_49	gi|604633363|ARO:3002863|dfrA8	31.395	172	94	7	2	160	4	164	4.55e-13	60.1
NODE_184_length_83426_cov_8.2303_49	gi|563324877|ARO:3003013|dfrA15	31.618	136	83	4	1	131	1	131	7.39e-13	59.3
NODE_184_length_83426_cov_8.2303_49	gi|169797580|ARO:3002854|dfrA1	29.630	135	84	4	2	131	3	131	2.37e-12	57.8
NODE_184_length_83426_cov_8.2303_49	gi|110816356|ARO:3002860|dfrA17	27.407	135	86	5	1	129	1	129	1.27e-11	55.8
NODE_184_length_83426_cov_8.2303_49	gi|240114400|ARO:3002862|dfrA7	28.169	142	87	6	1	136	1	133	1.41e-11	55.8
NODE_184_length_83426_cov_8.2303_58	gi|155041|ARO:3002942|vanHA	35.798	257	127	10	47	281	55	295	1.02e-29	111
NODE_184_length_83426_cov_8.2303_58	gi|27461218|ARO:3002944|vanHD	32.692	260	147	6	41	281	46	296	3.09e-29	110
NODE_184_length_83426_cov_8.2303_58	gi|7110136|ARO:3002945|vanHF	32.576	264	132	8	46	281	50	295	3.49e-28	107
NODE_184_length_83426_cov_8.2303_58	gi|220901857|ARO:3002947|vanHM	31.179	263	147	7	58	301	72	319	1.13e-27	106
NODE_184_length_83426_cov_8.2303_58	gi|11345402|ARO:3002943|vanHB	33.906	233	132	7	62	281	73	296	3.43e-25	99.4
NODE_184_length_83426_cov_8.2303_58	gi|557879501|ARO:3002948|vanHO	33.333	198	123	3	62	259	101	289	9.08e-25	98.6
NODE_96_length_151941_cov_9.96877_12	gi|155041|ARO:3002942|vanHA	35.341	249	141	6	69	302	68	311	2.25e-38	134
NODE_96_length_151941_cov_9.96877_12	gi|11345402|ARO:3002943|vanHB	35.391	243	141	5	73	302	73	312	1.19e-37	132
NODE_96_length_151941_cov_9.96877_12	gi|27461218|ARO:3002944|vanHD	35.200	250	140	6	69	302	69	312	3.43e-36	129
NODE_96_length_151941_cov_9.96877_12	gi|7110136|ARO:3002945|vanHF	35.685	241	131	7	69	292	68	301	3.48e-34	123
NODE_96_length_151941_cov_9.96877_12	gi|557879501|ARO:3002948|vanHO	32.567	261	153	8	66	310	95	348	6.19e-32	118
NODE_96_length_151941_cov_9.96877_12	gi|220901857|ARO:3002947|vanHM	31.325	249	151	6	69	302	72	315	1.57e-31	116
NODE_96_length_151941_cov_9.96877_16	gi|56385102|ARO:3000535|macB	35.857	251	135	10	21	249	21	267	6.20e-33	122
NODE_96_length_151941_cov_9.96877_16	gi|99079595|ARO:3002882|lmrD	28.829	222	120	8	12	211	431	636	2.35e-23	94.7
NODE_96_length_151941_cov_9.96877_16	gi|57652085|ARO:3000489|sav1866	32.432	222	124	8	3	211	345	553	1.17e-22	92.8
NODE_96_length_151941_cov_9.96877_16	gi|437315|ARO:3002987|bcrA	26.190	210	150	2	26	231	23	231	2.50e-22	89.7
NODE_96_length_151941_cov_9.96877_16	gi|99079563|ARO:3002881|lmrC	27.861	201	129	5	23	211	348	544	5.26e-17	76.3
NODE_96_length_151941_cov_9.96877_16	gi|385203110|ARO:3002522|novA	29.258	229	126	8	2	212	365	575	2.70e-16	73.9
NODE_96_length_151941_cov_9.96877_148	gi|437315|ARO:3002987|bcrA	29.091	165	100	6	50	208	72	225	8.23e-13	62.4
NODE_96_length_151941_cov_9.96877_149	gi|437315|ARO:3002987|bcrA	30.622	209	135	3	7	211	10	212	1.84e-26	100
NODE_96_length_151941_cov_9.96877_149	gi|385203110|ARO:3002522|novA	29.680	219	139	6	2	210	361	574	1.46e-16	74.3
NODE_96_length_151941_cov_9.96877_149	gi|56385102|ARO:3000535|macB	29.444	180	118	5	16	188	22	199	8.93e-16	72.0
NODE_96_length_151941_cov_9.96877_149	gi|57652085|ARO:3000489|sav1866	31.754	211	125	8	12	211	352	554	1.35e-14	68.6
NODE_96_length_151941_cov_9.96877_149	gi|99079595|ARO:3002882|lmrD	26.961	204	136	5	16	211	439	637	4.88e-14	67.0
NODE_96_length_151941_cov_9.96877_149	gi|40850658|ARO:3002894|otrC	33.333	99	64	2	113	211	127	223	4.61e-13	63.5
NODE_96_length_151941_cov_9.96877_149	gi|99079563|ARO:3002881|lmrC	27.103	214	129	8	13	211	344	545	1.18e-12	62.8
NODE_96_length_151941_cov_9.96877_161	gi|388477133|ARO:3001329|mdtG	36.911	382	240	1	4	384	12	393	1.25e-80	249
NODE_96_length_151941_cov_9.96877_161	gi|45593454|ARO:3000391|norA	23.577	369	256	10	5	364	2	353	8.76e-17	77.4
NODE_96_length_151941_cov_9.96877_161	gi|290472|ARO:3000173|tetE	24.262	305	219	7	5	303	2	300	4.96e-14	68.9
NODE_96_length_151941_cov_9.96877_161	gi|16151348|ARO:3000476|tet31	28.834	163	98	5	5	159	9	161	1.77e-13	67.4
NODE_96_length_151941_cov_9.96877_161	gi|187763217|ARO:3000572|tet42	31.356	118	81	0	43	160	50	167	4.05e-13	66.2
NODE_96_length_151941_cov_9.96877_161	gi|3860032|ARO:3000561|tet30	30.570	193	126	4	5	194	2	189	4.85e-13	65.9
NODE_96_length_151941_cov_9.96877_161	gi|3892629|ARO:3000175|tetH	27.465	142	101	1	19	160	16	155	3.58e-12	63.2
NODE_96_length_151941_cov_9.96877_161	gi|4104705|ARO:3000177|tetJ	27.053	207	137	5	5	202	2	203	3.93e-12	63.2
NODE_96_length_151941_cov_9.96877_161	gi|33090253|ARO:3000569|tet41	25.532	282	201	5	5	282	2	278	8.45e-12	62.0
NODE_96_length_151941_cov_9.96877_161	gi|29467397|ARO:3000166|tetB	26.360	239	152	7	10	237	7	232	3.32e-11	60.1
NODE_458_length_69009_cov_10.3396_3	gi|388534892|ARO:3000776|adeC	29.474	570	381	9	3	565	25	580	1.65e-80	260
NODE_260_length_71950_cov_8.28995_1	gi|56385102|ARO:3000535|macB	39.035	228	137	1	1	228	1	226	1.20e-53	179
NODE_260_length_71950_cov_8.28995_1	gi|99079595|ARO:3002882|lmrD	31.050	219	126	9	15	222	432	636	2.83e-23	94.7
NODE_260_length_71950_cov_8.28995_1	gi|57652085|ARO:3000489|sav1866	32.212	208	120	8	25	222	357	553	1.25e-21	89.7
NODE_260_length_71950_cov_8.28995_1	gi|99079563|ARO:3002881|lmrC	28.448	232	140	11	25	243	348	566	3.93e-16	73.6
NODE_260_length_71950_cov_8.28995_1	gi|385203110|ARO:3002522|novA	26.601	203	138	4	25	222	378	574	2.27e-15	71.2
NODE_260_length_71950_cov_8.28995_1	gi|437315|ARO:3002987|bcrA	24.779	226	154	7	3	226	4	215	3.45e-13	63.9
NODE_260_length_71950_cov_8.28995_1	gi|342186827|ARO:3002833|vgaE	26.455	189	111	5	35	222	297	458	4.65e-11	58.5
NODE_260_length_71950_cov_8.28995_50	gi|88194116|ARO:3000026|mepA	22.933	375	288	1	26	400	11	384	6.26e-23	97.1
NODE_260_length_71950_cov_8.28995_50	gi|66864118|ARO:3000753|abeM	23.274	391	284	8	31	411	12	396	1.73e-16	77.4
NODE_260_length_71950_cov_8.28995_50	gi|388477739|ARO:3001327|mdtK	26.346	353	233	10	31	367	9	350	1.40e-12	65.1
NODE_260_length_71950_cov_8.28995_54	gi|456035|ARO:3000195|tetB(P)	25.295	593	390	16	7	593	2	547	4.96e-41	155
NODE_260_length_71950_cov_8.28995_54	gi|6016010|ARO:3000193|tetT	22.904	668	464	12	9	671	3	624	3.71e-39	149
NODE_260_length_71950_cov_8.28995_54	gi|32451212|ARO:3000197|tet36	23.204	668	443	14	11	668	5	612	6.68e-38	145
NODE_260_length_71950_cov_8.28995_54	gi|144215|ARO:3000190|tetO	23.826	596	382	15	9	592	3	538	1.03e-37	145
NODE_260_length_71950_cov_8.28995_54	gi|14422287|ARO:3000196|tet32	24.040	599	377	12	9	592	3	538	3.64e-37	143
NODE_260_length_71950_cov_8.28995_54	gi|168259002|ARO:3000194|tetW	22.428	593	396	15	8	592	2	538	1.72e-35	138
NODE_260_length_71950_cov_8.28995_54	gi|299469423|ARO:3000556|tet44	22.635	592	394	12	9	592	3	538	1.06e-34	136
NODE_260_length_71950_cov_8.28995_54	gi|406085|ARO:3000192|tetS	23.051	590	394	12	9	592	3	538	1.42e-34	135
NODE_260_length_71950_cov_8.28995_54	gi|394759|ARO:3000191|tetQ	21.976	678	448	16	3	663	10	623	4.62e-34	134
NODE_260_length_71950_cov_8.28995_54	gi|115249523|ARO:3000186|tetM	22.987	596	399	11	9	598	3	544	7.17e-34	133
NODE_260_length_71950_cov_8.28995_54	gi|47473|ARO:3002891|otrA	23.754	682	448	19	8	668	2	632	4.05e-33	131
NODE_260_length_71950_cov_8.28995_56	gi|437315|ARO:3002987|bcrA	30.275	218	149	2	1	215	4	221	5.35e-32	117
NODE_260_length_71950_cov_8.28995_56	gi|153508|ARO:3002827|tlrC	27.119	236	123	6	2	197	9	235	2.42e-17	78.2
NODE_260_length_71950_cov_8.28995_56	gi|327202838|ARO:3003112|lsaC	27.500	200	123	6	1	197	309	489	6.20e-15	70.9
NODE_260_length_71950_cov_8.28995_56	gi|57652085|ARO:3000489|sav1866	25.000	236	150	10	2	217	340	568	1.30e-11	60.8
NODE_260_length_71950_cov_8.28995_56	gi|2769708|ARO:3000118|vgaB	23.762	202	121	4	2	203	4	172	3.84e-11	59.3
NODE_6166_length_4709_cov_3.41942_4	gi|387965696|ARO:3000823|ramA	36.190	105	67	0	7	111	19	123	9.93e-20	79.3
NODE_6166_length_4709_cov_3.41942_4	gi|38259517|ARO:3000168|tetD	36.275	102	65	0	5	106	28	129	1.76e-17	73.6
NODE_6166_length_4709_cov_3.41942_4	gi|387965694|ARO:3000825|robA	31.250	112	77	0	1	112	1	112	2.55e-15	70.9
NODE_6166_length_4709_cov_3.41942_4	gi|388477606|ARO:3000263|marA	28.155	103	73	1	2	104	7	108	1.50e-13	62.4
NODE_441_length_46690_cov_4.88378_11	gi|47473|ARO:3002891|otrA	41.497	147	78	2	10	153	5	146	1.08e-25	107
NODE_441_length_46690_cov_4.88378_11	gi|14422287|ARO:3000196|tet32	23.973	438	247	9	7	377	2	420	1.75e-25	107
NODE_441_length_46690_cov_4.88378_11	gi|456035|ARO:3000195|tetB(P)	37.584	149	85	2	7	152	3	146	2.66e-23	100
NODE_441_length_46690_cov_4.88378_11	gi|299469423|ARO:3000556|tet44	35.955	178	100	4	7	175	2	174	4.27e-23	99.8
NODE_441_length_46690_cov_4.88378_11	gi|168259002|ARO:3000194|tetW	39.333	150	83	2	7	153	2	146	4.95e-23	99.4
NODE_441_length_46690_cov_4.88378_11	gi|406085|ARO:3000192|tetS	24.598	435	248	10	7	377	2	420	5.11e-23	99.4
NODE_441_length_46690_cov_4.88378_11	gi|6016010|ARO:3000193|tetT	36.000	150	88	2	7	153	2	146	2.26e-22	97.4
NODE_441_length_46690_cov_4.88378_11	gi|144215|ARO:3000190|tetO	36.158	177	95	4	7	175	2	168	3.90e-22	96.7
NODE_441_length_46690_cov_4.88378_11	gi|115249523|ARO:3000186|tetM	37.500	160	82	4	7	158	2	151	5.91e-20	89.7
NODE_441_length_46690_cov_4.88378_11	gi|32451212|ARO:3000197|tet36	34.211	152	88	4	10	156	5	149	2.09e-19	88.2
NODE_441_length_46690_cov_4.88378_11	gi|394759|ARO:3000191|tetQ	33.333	156	86	5	5	152	16	161	1.74e-18	85.1
NODE_441_length_46690_cov_4.88378_18	gi|88195144|ARO:3000839|arlS	31.833	311	196	6	158	458	145	449	1.43e-42	152
NODE_441_length_46690_cov_4.88378_18	gi|5764627|ARO:3003067|smeS	30.124	322	214	5	145	461	149	464	1.46e-35	133
NODE_441_length_46690_cov_4.88378_18	gi|1736787|ARO:3000829|baeS	28.623	276	194	1	187	462	187	459	3.19e-34	130
NODE_441_length_46690_cov_4.88378_18	gi|15834091|ARO:3000830|cpxA	31.022	274	179	5	191	462	188	453	1.39e-32	125
NODE_441_length_46690_cov_4.88378_18	gi|801884|ARO:3002931|vanSA	24.561	342	235	7	127	461	48	373	3.22e-26	105
NODE_441_length_46690_cov_4.88378_18	gi|220901855|ARO:3002939|vanSM	27.273	286	200	2	184	462	78	362	4.83e-26	105
NODE_441_length_46690_cov_4.88378_18	gi|347990727|ARO:3002940|vanSN	27.755	245	176	1	219	463	120	363	6.23e-26	104
NODE_441_length_46690_cov_4.88378_18	gi|77380196|ARO:3002937|vanSG	27.425	299	206	4	169	460	71	365	7.75e-26	104
NODE_441_length_46690_cov_4.88378_18	gi|40363827|ARO:3002936|vanSF	25.614	285	200	3	190	463	80	363	1.55e-24	100
NODE_441_length_46690_cov_4.88378_18	gi|160947045|ARO:3002938|vanSL	26.538	260	184	2	202	461	109	361	9.89e-24	98.2
NODE_441_length_46690_cov_4.88378_18	gi|306485918|ARO:3000549|adeS	25.249	301	212	8	168	464	66	357	3.47e-23	96.7
NODE_441_length_46690_cov_4.88378_18	gi|9294731|ARO:3002933|vanSC	27.313	227	163	2	235	461	132	356	4.65e-23	96.3
NODE_441_length_46690_cov_4.88378_18	gi|577698905|ARO:3002932|vanSB	25.234	321	205	7	171	463	138	451	2.11e-22	95.5
NODE_441_length_46690_cov_4.88378_18	gi|AEX49906.1|ARO:3003583|PmrB	31.250	208	137	5	237	444	237	438	2.95e-22	95.1
NODE_441_length_46690_cov_4.88378_18	gi|388480060|ARO:3003583|PmrB	26.403	303	196	10	168	460	68	353	3.36e-21	90.9
NODE_441_length_46690_cov_4.88378_18	gi|16612083|ARO:3002935|vanSE	28.017	232	159	3	235	462	130	357	1.47e-19	85.9
NODE_441_length_46690_cov_4.88378_18	gi|1788713|ARO:3000833|evgS	25.271	277	177	10	209	467	677	941	9.30e-19	85.5
NODE_441_length_46690_cov_4.88378_18	gi|557879506|ARO:3002941|vanSO	25.559	313	196	11	167	461	46	339	1.78e-18	82.4
NODE_441_length_46690_cov_4.88378_18	gi|1787374|ARO:3000835|phoQ	23.404	282	189	9	171	444	198	460	9.48e-13	65.9
NODE_441_length_46690_cov_4.88378_19	gi|16612082|ARO:3002924|vanRE	44.053	227	126	1	4	229	3	229	4.62e-63	192
NODE_441_length_46690_cov_4.88378_19	gi|347990726|ARO:3002929|vanRN	42.424	231	127	2	3	229	2	230	1.78e-59	183
NODE_441_length_46690_cov_4.88378_19	gi|160947044|ARO:3002927|vanRL	40.693	231	135	1	1	229	1	231	3.45e-58	180
NODE_441_length_46690_cov_4.88378_19	gi|155039|ARO:3002919|vanRA	40.773	233	132	3	1	229	1	231	8.67e-58	179
NODE_441_length_46690_cov_4.88378_19	gi|27461219|ARO:3002923|vanRD	44.017	234	124	4	1	229	1	232	1.17e-57	179
NODE_441_length_46690_cov_4.88378_19	gi|151221540|ARO:3000838|arlR	40.889	225	125	2	4	228	3	219	2.22e-57	177
NODE_441_length_46690_cov_4.88378_19	gi|9294730|ARO:3002922|vanRC	41.810	232	131	2	1	229	1	231	6.39e-57	177
NODE_441_length_46690_cov_4.88378_19	gi|220901854|ARO:3002928|vanRM	40.000	225	133	1	5	227	6	230	8.17e-57	177
NODE_441_length_46690_cov_4.88378_19	gi|77380195|ARO:3002926|vanRG	41.991	231	128	2	1	225	1	231	3.95e-56	175
NODE_441_length_46690_cov_4.88378_19	gi|40363826|ARO:3002925|vanRF	40.625	224	132	1	5	227	6	229	6.55e-55	172
NODE_441_length_46690_cov_4.88378_19	gi|444896800|ARO:3000816|mtrA	42.222	225	125	2	1	225	4	223	1.21e-54	171
NODE_441_length_46690_cov_4.88378_19	gi|306485917|ARO:3000553|adeR	40.444	225	126	4	5	225	15	235	3.69e-47	152
NODE_441_length_46690_cov_4.88378_19	gi|577698904|ARO:3002921|vanRB	36.444	225	132	2	1	225	1	214	5.63e-47	151
NODE_441_length_46690_cov_4.88378_19	gi|388478133|ARO:3000828|baeR	38.261	230	133	4	2	228	10	233	2.36e-46	150
NODE_441_length_46690_cov_4.88378_19	gi|5764628|ARO:3003066|smeR	35.088	228	140	4	2	228	8	228	1.65e-43	142
NODE_441_length_46690_cov_4.88378_19	gi|AEX49909.1|ARO:3003582|PmrA	33.632	223	137	3	4	225	2	214	3.40e-42	139
NODE_441_length_46690_cov_4.88378_19	gi|AEU18003.1|ARO:3000834|phoP	35.556	225	138	3	4	227	2	220	1.82e-39	132
NODE_441_length_46690_cov_4.88378_19	gi|15834092|ARO:3000831|cpxR	35.345	232	138	3	3	227	2	228	7.35e-39	130
NODE_441_length_46690_cov_4.88378_19	gi|85676865|ARO:3003582|PmrA	31.111	225	144	3	4	227	2	216	5.39e-37	125
NODE_441_length_46690_cov_4.88378_19	gi|1651558|ARO:3000834|phoP	36.123	227	136	4	4	228	2	221	4.71e-36	123
NODE_441_length_46690_cov_4.88378_19	gi|557879507|ARO:3002930|vanRO	34.081	223	137	4	4	225	5	218	2.22e-28	103
NODE_441_length_46690_cov_4.88378_35	gi|99079595|ARO:3002882|lmrD	34.403	561	325	7	72	629	140	660	3.60e-107	334
NODE_441_length_46690_cov_4.88378_35	gi|57652085|ARO:3000489|sav1866	33.333	618	361	9	15	626	2	574	4.05e-99	310
NODE_441_length_46690_cov_4.88378_35	gi|385203110|ARO:3002522|novA	28.271	619	384	8	15	624	26	593	2.64e-85	275
NODE_441_length_46690_cov_4.88378_35	gi|99079563|ARO:3002881|lmrC	27.798	554	353	8	77	625	53	564	2.05e-62	213
NODE_441_length_46690_cov_4.88378_35	gi|56385102|ARO:3000535|macB	32.093	215	132	7	400	606	13	221	1.09e-18	85.9
NODE_441_length_46690_cov_4.88378_36	gi|99079563|ARO:3002881|lmrC	36.742	528	325	4	56	580	51	572	2.09e-115	351
NODE_441_length_46690_cov_4.88378_36	gi|57652085|ARO:3000489|sav1866	29.302	587	394	10	1	576	1	577	2.19e-82	265
NODE_441_length_46690_cov_4.88378_36	gi|385203110|ARO:3002522|novA	30.035	566	380	7	10	568	34	590	2.45e-80	261
NODE_441_length_46690_cov_4.88378_36	gi|99079595|ARO:3002882|lmrD	26.616	526	379	3	50	575	141	659	3.07e-71	238
NODE_441_length_46690_cov_4.88378_36	gi|437315|ARO:3002987|bcrA	26.442	208	126	5	356	552	20	211	5.49e-11	60.1
NODE_441_length_46690_cov_4.88378_38	gi|56385102|ARO:3000535|macB	30.769	234	145	7	1	230	3	223	6.30e-21	87.8
NODE_441_length_46690_cov_4.88378_38	gi|57652085|ARO:3000489|sav1866	29.864	221	128	8	17	228	352	554	1.12e-16	75.5
NODE_441_length_46690_cov_4.88378_38	gi|437315|ARO:3002987|bcrA	28.000	225	143	8	20	239	18	228	3.85e-16	72.8
NODE_441_length_46690_cov_4.88378_38	gi|99079595|ARO:3002882|lmrD	22.400	250	152	6	21	256	439	660	2.75e-12	62.4
NODE_441_length_46690_cov_4.88378_38	gi|99079563|ARO:3002881|lmrC	26.389	216	144	7	16	228	342	545	8.72e-12	60.8
NODE_441_length_46690_cov_4.88378_41	gi|56385102|ARO:3000535|macB	26.295	251	159	6	6	254	2	228	2.92e-17	78.6
NODE_441_length_46690_cov_4.88378_41	gi|57652085|ARO:3000489|sav1866	32.719	217	120	8	30	240	359	555	2.16e-15	72.8
NODE_441_length_46690_cov_4.88378_41	gi|99079595|ARO:3002882|lmrD	25.000	248	138	9	8	240	424	638	7.76e-12	62.0
NODE_441_length_46690_cov_4.88378_41	gi|99079563|ARO:3002881|lmrC	27.064	218	122	10	8	213	331	523	8.99e-12	61.6
NODE_441_length_46690_cov_4.88378_42	gi|56385102|ARO:3000535|macB	31.624	234	141	8	1	229	1	220	1.53e-21	89.7
NODE_441_length_46690_cov_4.88378_42	gi|57652085|ARO:3000489|sav1866	30.932	236	130	11	15	239	350	563	2.51e-17	77.4
NODE_441_length_46690_cov_4.88378_42	gi|437315|ARO:3002987|bcrA	25.523	239	139	7	3	231	4	213	2.87e-17	75.9
NODE_441_length_46690_cov_4.88378_42	gi|385203110|ARO:3002522|novA	27.928	222	137	9	23	239	381	584	5.12e-13	64.7
NODE_3737_length_9502_cov_3.98857_4	gi|57652085|ARO:3000489|sav1866	35.069	576	360	5	23	587	4	576	3.89e-117	356
NODE_3737_length_9502_cov_3.98857_4	gi|99079595|ARO:3002882|lmrD	35.634	536	322	7	65	588	136	660	5.39e-104	325
NODE_3737_length_9502_cov_3.98857_4	gi|385203110|ARO:3002522|novA	33.791	583	351	12	21	583	26	593	5.45e-100	313
NODE_3737_length_9502_cov_3.98857_4	gi|99079563|ARO:3002881|lmrC	29.268	574	381	10	32	587	1	567	1.24e-72	239
NODE_3737_length_9502_cov_3.98857_4	gi|56385102|ARO:3000535|macB	28.455	246	152	7	363	589	16	256	3.75e-18	84.0
NODE_3737_length_9502_cov_3.98857_4	gi|437315|ARO:3002987|bcrA	28.846	208	137	5	363	567	15	214	8.03e-14	68.6
NODE_3737_length_9502_cov_3.98857_5	gi|57652085|ARO:3000489|sav1866	34.031	573	345	13	16	567	16	576	7.22e-96	300
NODE_3737_length_9502_cov_3.98857_5	gi|99079563|ARO:3002881|lmrC	32.818	582	343	15	16	567	7	570	1.77e-88	281
NODE_3737_length_9502_cov_3.98857_5	gi|385203110|ARO:3002522|novA	31.071	560	361	12	17	560	40	590	9.12e-88	280
NODE_3737_length_9502_cov_3.98857_5	gi|99079595|ARO:3002882|lmrD	28.491	530	350	13	54	568	145	660	2.08e-65	222
NODE_3737_length_9502_cov_3.98857_5	gi|56385102|ARO:3000535|macB	28.837	215	130	6	342	544	17	220	7.49e-16	76.6
NODE_1824_length_11690_cov_14.2895_10	gi|56385102|ARO:3000535|macB	36.585	246	143	5	1	235	3	246	1.55e-39	140
NODE_1824_length_11690_cov_14.2895_10	gi|437315|ARO:3002987|bcrA	31.193	218	142	3	1	217	4	214	2.97e-28	105
NODE_1824_length_11690_cov_14.2895_10	gi|57652085|ARO:3000489|sav1866	33.921	227	117	8	16	226	356	565	2.77e-24	97.1
NODE_1824_length_11690_cov_14.2895_10	gi|99079595|ARO:3002882|lmrD	30.909	220	127	7	16	223	439	645	3.07e-23	94.0
NODE_1824_length_11690_cov_14.2895_10	gi|385203110|ARO:3002522|novA	27.602	221	137	6	17	226	378	586	3.19e-21	88.2
NODE_1824_length_11690_cov_14.2895_10	gi|40850658|ARO:3002894|otrC	23.554	242	147	3	2	226	14	234	1.53e-19	82.4
NODE_1824_length_11690_cov_14.2895_10	gi|99079563|ARO:3002881|lmrC	29.680	219	129	6	17	223	348	553	3.30e-19	82.0
NODE_1824_length_11690_cov_14.2895_10	gi|153198|ARO:3002817|carA	26.792	265	136	6	2	224	6	254	9.81e-18	77.8
NODE_1824_length_11690_cov_14.2895_10	gi|153198|ARO:3002817|carA	28.409	176	101	5	21	195	375	526	4.65e-14	67.0
NODE_1824_length_11690_cov_14.2895_10	gi|46700|ARO:3002828|srmB	27.757	263	133	7	3	224	7	253	4.70e-17	75.9
NODE_1824_length_11690_cov_14.2895_10	gi|46700|ARO:3002828|srmB	28.061	196	118	5	21	216	374	546	7.13e-13	63.5
NODE_1824_length_11690_cov_14.2895_10	gi|10442770|ARO:3002819|msrC	25.229	218	116	4	2	216	6	179	1.92e-14	68.2
NODE_1824_length_11690_cov_14.2895_10	gi|12659044|ARO:3002819|msrC	24.771	218	117	4	2	216	6	179	2.39e-13	64.7
NODE_1824_length_11690_cov_14.2895_10	gi|153508|ARO:3002827|tlrC	31.765	170	89	7	28	195	381	525	5.28e-12	60.8
NODE_1824_length_11690_cov_14.2895_10	gi|342186827|ARO:3002833|vgaE	25.591	254	122	11	8	233	263	477	2.85e-11	58.9
NODE_51_length_112264_cov_9.16177_70	gi|1788713|ARO:3000833|evgS	27.044	159	101	3	537	683	865	1020	4.85e-11	62.0
NODE_51_length_112264_cov_9.16177_71	gi|444896800|ARO:3000816|mtrA	36.404	228	141	2	1	228	4	227	6.37e-46	149
NODE_51_length_112264_cov_9.16177_71	gi|155039|ARO:3002919|vanRA	34.199	231	145	5	1	226	1	229	7.32e-42	138
NODE_51_length_112264_cov_9.16177_71	gi|220901854|ARO:3002928|vanRM	33.333	228	143	4	5	226	6	230	1.43e-41	137
NODE_51_length_112264_cov_9.16177_71	gi|77380195|ARO:3002926|vanRG	33.191	235	142	4	1	224	1	231	3.30e-41	137
NODE_51_length_112264_cov_9.16177_71	gi|40363826|ARO:3002925|vanRF	32.599	227	145	4	5	226	6	229	8.59e-41	135
NODE_51_length_112264_cov_9.16177_71	gi|160947044|ARO:3002927|vanRL	31.760	233	144	5	1	224	1	227	1.11e-39	132
NODE_51_length_112264_cov_9.16177_71	gi|16612082|ARO:3002924|vanRE	31.556	225	148	3	4	224	3	225	2.70e-39	132
NODE_51_length_112264_cov_9.16177_71	gi|9294730|ARO:3002922|vanRC	30.702	228	153	2	1	224	1	227	3.05e-38	129
NODE_51_length_112264_cov_9.16177_71	gi|27461219|ARO:3002923|vanRD	32.906	234	141	5	1	224	1	228	9.85e-38	127
NODE_51_length_112264_cov_9.16177_71	gi|151221540|ARO:3000838|arlR	32.432	222	141	4	4	224	3	216	6.82e-37	125
NODE_51_length_112264_cov_9.16177_71	gi|347990726|ARO:3002929|vanRN	30.085	236	140	4	3	224	2	226	1.06e-36	125
NODE_51_length_112264_cov_9.16177_71	gi|388478133|ARO:3000828|baeR	30.667	225	154	2	2	226	10	232	5.92e-33	115
NODE_51_length_112264_cov_9.16177_71	gi|577698904|ARO:3002921|vanRB	28.194	227	151	4	1	226	1	216	3.91e-32	113
NODE_51_length_112264_cov_9.16177_71	gi|AEX49909.1|ARO:3003582|PmrA	32.127	221	142	2	4	224	2	214	7.08e-32	112
NODE_51_length_112264_cov_9.16177_71	gi|306485917|ARO:3000553|adeR	27.876	226	156	5	5	226	15	237	4.33e-31	111
NODE_51_length_112264_cov_9.16177_71	gi|AEU18003.1|ARO:3000834|phoP	31.390	223	149	2	4	226	2	220	6.08e-30	107
NODE_51_length_112264_cov_9.16177_71	gi|5764628|ARO:3003066|smeR	28.634	227	157	2	2	228	8	229	7.27e-30	107
NODE_51_length_112264_cov_9.16177_71	gi|85676865|ARO:3003582|PmrA	30.222	225	149	2	4	228	2	218	1.14e-28	103
NODE_51_length_112264_cov_9.16177_71	gi|1651558|ARO:3000834|phoP	29.018	224	153	3	4	226	2	220	2.27e-27	100
NODE_51_length_112264_cov_9.16177_71	gi|15834092|ARO:3000831|cpxR	33.478	230	146	3	3	227	2	229	5.45e-27	100
NODE_51_length_112264_cov_9.16177_71	gi|557879507|ARO:3002930|vanRO	23.318	223	164	2	4	226	5	220	5.96e-17	73.2
NODE_51_length_112264_cov_9.16177_87	gi|88194116|ARO:3000026|mepA	24.439	446	323	7	1	439	1	439	3.06e-28	112
NODE_285_length_66113_cov_57.6514_7	gi|47473|ARO:3002891|otrA	31.395	344	175	8	6	289	2	344	5.45e-35	136
NODE_285_length_66113_cov_57.6514_7	gi|394759|ARO:3000191|tetQ	39.869	153	87	2	6	156	18	167	1.27e-28	117
NODE_285_length_66113_cov_57.6514_7	gi|6016010|ARO:3000193|tetT	44.286	140	76	1	9	146	5	144	1.30e-28	117
NODE_285_length_66113_cov_57.6514_7	gi|32451212|ARO:3000197|tet36	42.143	140	79	1	9	146	5	144	2.46e-28	115
NODE_285_length_66113_cov_57.6514_7	gi|456035|ARO:3000195|tetB(P)	42.857	140	78	1	9	146	6	145	3.23e-28	115
NODE_285_length_66113_cov_57.6514_7	gi|168259002|ARO:3000194|tetW	41.333	150	83	2	9	156	5	151	1.01e-25	107
NODE_285_length_66113_cov_57.6514_7	gi|144215|ARO:3000190|tetO	47.328	131	65	3	9	136	5	134	2.10e-25	107
NODE_285_length_66113_cov_57.6514_7	gi|115249523|ARO:3000186|tetM	42.308	130	73	1	9	136	5	134	2.25e-24	103
NODE_285_length_66113_cov_57.6514_7	gi|14422287|ARO:3000196|tet32	39.437	142	84	1	9	148	5	146	2.98e-24	103
NODE_285_length_66113_cov_57.6514_7	gi|299469423|ARO:3000556|tet44	43.846	130	71	1	9	136	5	134	7.50e-24	102
NODE_285_length_66113_cov_57.6514_7	gi|406085|ARO:3000192|tetS	40.141	142	83	1	9	148	5	146	1.41e-23	101
NODE_285_length_66113_cov_57.6514_19	gi|77380194|ARO:3000575|vanU	51.389	72	35	0	1	72	1	72	3.91e-22	77.8
NODE_285_length_66113_cov_57.6514_28	gi|437315|ARO:3002987|bcrA	31.511	311	164	6	1	297	1	276	2.73e-39	136
NODE_285_length_66113_cov_57.6514_28	gi|40850658|ARO:3002894|otrC	29.283	321	199	8	2	303	11	322	1.09e-36	130
NODE_285_length_66113_cov_57.6514_28	gi|57652085|ARO:3000489|sav1866	32.618	233	134	7	7	225	342	565	2.87e-24	98.6
NODE_285_length_66113_cov_57.6514_28	gi|56385102|ARO:3000535|macB	33.636	220	132	7	5	213	4	220	4.17e-24	98.6
NODE_285_length_66113_cov_57.6514_28	gi|99079595|ARO:3002882|lmrD	29.098	244	139	10	1	225	420	648	2.90e-19	84.0
NODE_285_length_66113_cov_57.6514_28	gi|99079563|ARO:3002881|lmrC	27.477	222	122	6	22	222	350	553	9.07e-18	79.7
NODE_285_length_66113_cov_57.6514_28	gi|385203110|ARO:3002522|novA	29.694	229	120	8	16	222	374	583	1.28e-16	76.3
NODE_285_length_66113_cov_57.6514_28	gi|46700|ARO:3002828|srmB	31.343	201	107	7	19	214	371	545	3.30e-13	65.9
NODE_285_length_66113_cov_57.6514_28	gi|153198|ARO:3002817|carA	28.922	204	116	9	15	214	368	546	1.10e-11	61.2
NODE_285_length_66113_cov_57.6514_51	gi|AEX49909.1|ARO:3003582|PmrA	38.565	223	133	1	1	223	1	219	4.42e-44	144
NODE_285_length_66113_cov_57.6514_51	gi|85676865|ARO:3003582|PmrA	40.196	204	122	0	1	204	1	204	9.62e-43	140
NODE_285_length_66113_cov_57.6514_51	gi|151221540|ARO:3000838|arlR	36.818	220	134	5	2	220	3	218	1.93e-40	134
NODE_285_length_66113_cov_57.6514_51	gi|AEU18003.1|ARO:3000834|phoP	35.556	225	141	2	1	223	1	223	1.50e-38	129
NODE_285_length_66113_cov_57.6514_51	gi|557879507|ARO:3002930|vanRO	36.318	201	128	0	1	201	4	204	4.75e-38	128
NODE_285_length_66113_cov_57.6514_51	gi|77380195|ARO:3002926|vanRG	35.193	233	136	5	3	222	5	235	2.84e-37	126
NODE_285_length_66113_cov_57.6514_51	gi|9294730|ARO:3002922|vanRC	33.054	239	129	5	3	222	5	231	9.72e-35	120
NODE_285_length_66113_cov_57.6514_51	gi|160947044|ARO:3002927|vanRL	35.776	232	132	5	3	222	5	231	1.77e-34	119
NODE_285_length_66113_cov_57.6514_51	gi|16612082|ARO:3002924|vanRE	33.040	227	144	3	3	222	4	229	2.55e-34	119
NODE_285_length_66113_cov_57.6514_51	gi|155039|ARO:3002919|vanRA	35.371	229	137	6	3	222	5	231	4.62e-34	118
NODE_285_length_66113_cov_57.6514_51	gi|1651558|ARO:3000834|phoP	32.127	221	150	0	1	221	1	221	1.10e-33	117
NODE_285_length_66113_cov_57.6514_51	gi|347990726|ARO:3002929|vanRN	32.895	228	144	3	3	222	4	230	7.30e-33	115
NODE_285_length_66113_cov_57.6514_51	gi|40363826|ARO:3002925|vanRF	33.010	206	129	3	3	201	6	209	4.11e-32	113
NODE_285_length_66113_cov_57.6514_51	gi|27461219|ARO:3002923|vanRD	33.475	236	133	7	3	222	5	232	5.04e-32	113
NODE_285_length_66113_cov_57.6514_51	gi|220901854|ARO:3002928|vanRM	33.495	206	129	3	3	201	6	210	5.79e-32	112
NODE_285_length_66113_cov_57.6514_51	gi|577698904|ARO:3002921|vanRB	31.081	222	147	3	1	222	3	218	7.43e-31	109
NODE_285_length_66113_cov_57.6514_51	gi|5764628|ARO:3003066|smeR	31.364	220	148	3	3	221	11	228	1.28e-29	106
NODE_285_length_66113_cov_57.6514_51	gi|306485917|ARO:3000553|adeR	31.839	223	143	4	3	218	15	235	1.48e-27	101
NODE_285_length_66113_cov_57.6514_51	gi|15834092|ARO:3000831|cpxR	35.242	227	136	5	3	220	4	228	4.14e-27	100
NODE_285_length_66113_cov_57.6514_51	gi|388478133|ARO:3000828|baeR	30.804	224	149	4	2	221	12	233	1.59e-25	96.3
NODE_285_length_66113_cov_57.6514_51	gi|444896800|ARO:3000816|mtrA	31.500	200	136	1	2	201	7	205	1.46e-22	88.2
NODE_285_length_66113_cov_57.6514_51	gi|1788713|ARO:3000833|evgS	32.174	115	78	0	1	115	959	1073	3.89e-12	61.2
NODE_285_length_66113_cov_57.6514_52	gi|88195144|ARO:3000839|arlS	27.852	298	201	3	85	371	155	449	3.85e-33	124
NODE_285_length_66113_cov_57.6514_52	gi|15834091|ARO:3000830|cpxA	30.147	272	178	5	108	374	188	452	1.09e-28	112
NODE_285_length_66113_cov_57.6514_52	gi|557879506|ARO:3002941|vanSO	29.154	319	198	11	80	379	35	344	1.10e-27	107
NODE_285_length_66113_cov_57.6514_52	gi|5764627|ARO:3003067|smeS	28.626	262	157	7	129	375	219	465	2.40e-26	105
NODE_285_length_66113_cov_57.6514_52	gi|388480060|ARO:3003583|PmrB	29.057	265	168	7	98	355	83	334	6.76e-26	103
NODE_285_length_66113_cov_57.6514_52	gi|1736787|ARO:3000829|baeS	26.337	243	171	3	137	374	219	458	7.29e-25	101
NODE_285_length_66113_cov_57.6514_52	gi|9294731|ARO:3002933|vanSC	30.734	218	142	8	167	378	146	360	4.03e-24	98.2
NODE_285_length_66113_cov_57.6514_52	gi|AEX49906.1|ARO:3003583|PmrB	30.566	265	169	8	100	357	182	438	4.48e-24	99.4
NODE_285_length_66113_cov_57.6514_52	gi|160947045|ARO:3002938|vanSL	28.241	216	143	6	167	374	150	361	4.17e-23	95.5
NODE_285_length_66113_cov_57.6514_52	gi|306485918|ARO:3000549|adeS	24.055	291	204	9	79	358	55	339	1.23e-22	94.0
NODE_285_length_66113_cov_57.6514_52	gi|347990727|ARO:3002940|vanSN	28.829	222	134	6	167	374	150	361	2.59e-22	93.2
NODE_285_length_66113_cov_57.6514_52	gi|77380196|ARO:3002937|vanSG	32.020	203	133	3	167	364	155	357	2.61e-20	87.4
NODE_285_length_66113_cov_57.6514_52	gi|1787374|ARO:3000835|phoQ	26.032	315	210	9	68	371	172	474	5.49e-20	87.4
NODE_285_length_66113_cov_57.6514_52	gi|40363827|ARO:3002936|vanSF	28.000	250	167	4	137	374	113	361	1.84e-19	84.7
NODE_285_length_66113_cov_57.6514_52	gi|801884|ARO:3002931|vanSA	28.696	230	153	8	153	374	147	373	2.22e-19	84.7
NODE_285_length_66113_cov_57.6514_52	gi|16612083|ARO:3002935|vanSE	24.000	250	175	5	137	371	107	356	2.48e-19	84.3
NODE_285_length_66113_cov_57.6514_52	gi|577698905|ARO:3002932|vanSB	25.168	298	181	9	82	346	134	422	9.15e-17	77.4
NODE_285_length_66113_cov_57.6514_52	gi|220901855|ARO:3002939|vanSM	25.442	283	193	8	108	374	81	361	1.13e-14	70.5
NODE_285_length_66113_cov_57.6514_56	gi|56385102|ARO:3000535|macB	37.054	224	135	2	1	219	1	223	2.40e-50	169
NODE_285_length_66113_cov_57.6514_56	gi|437315|ARO:3002987|bcrA	31.304	230	142	6	2	226	3	221	3.47e-28	105
NODE_285_length_66113_cov_57.6514_56	gi|57652085|ARO:3000489|sav1866	28.641	206	128	5	23	217	357	554	2.11e-18	79.7
NODE_285_length_66113_cov_57.6514_56	gi|99079563|ARO:3002881|lmrC	27.536	207	123	6	26	217	351	545	9.82e-17	74.7
NODE_285_length_66113_cov_57.6514_56	gi|99079595|ARO:3002882|lmrD	25.701	214	132	5	26	224	443	644	8.84e-15	68.9
NODE_285_length_66113_cov_57.6514_56	gi|385203110|ARO:3002522|novA	26.667	210	129	7	21	216	376	574	3.07e-14	67.4
NODE_285_length_66113_cov_57.6514_56	gi|327202838|ARO:3003112|lsaC	25.758	198	108	6	23	211	325	492	2.28e-11	58.9
NODE_629_length_36649_cov_11.6407_20	gi|56385102|ARO:3000535|macB	33.014	209	118	7	275	466	16	219	4.82e-20	89.0
NODE_629_length_36649_cov_11.6407_20	gi|56385102|ARO:3000535|macB	27.184	206	136	4	1	199	3	201	2.31e-14	71.2
NODE_629_length_36649_cov_11.6407_20	gi|57652085|ARO:3000489|sav1866	32.338	201	108	6	277	453	351	547	3.78e-17	79.7
NODE_629_length_36649_cov_11.6407_20	gi|385203110|ARO:3002522|novA	29.362	235	146	7	2	228	361	583	5.81e-17	79.3
NODE_629_length_36649_cov_11.6407_20	gi|153198|ARO:3002817|carA	25.564	532	282	22	19	455	21	533	1.27e-16	78.2
NODE_629_length_36649_cov_11.6407_20	gi|437315|ARO:3002987|bcrA	31.765	170	105	6	287	447	24	191	2.88e-16	75.5
NODE_629_length_36649_cov_11.6407_20	gi|437315|ARO:3002987|bcrA	25.571	219	152	5	5	222	6	214	8.51e-16	73.9
NODE_629_length_36649_cov_11.6407_20	gi|99079595|ARO:3002882|lmrD	29.114	237	147	9	2	230	424	647	1.32e-14	72.0
NODE_629_length_36649_cov_11.6407_20	gi|556427|ARO:3003036|oleB	31.553	206	99	6	281	448	46	247	8.77e-14	69.3
NODE_629_length_36649_cov_11.6407_20	gi|327202838|ARO:3003112|lsaC	27.717	184	113	7	283	461	323	491	2.64e-12	64.3
NODE_629_length_36649_cov_11.6407_20	gi|342186827|ARO:3002833|vgaE	29.189	185	102	6	288	464	292	455	1.03e-11	62.8
NODE_629_length_36649_cov_11.6407_20	gi|2769708|ARO:3000118|vgaB	25.000	204	127	6	263	460	288	471	1.92e-11	62.0
NODE_629_length_36649_cov_11.6407_31	gi|306485918|ARO:3000549|adeS	28.511	235	159	4	127	361	131	356	5.44e-23	94.7
NODE_629_length_36649_cov_11.6407_31	gi|1736787|ARO:3000829|baeS	27.119	236	161	3	129	360	231	459	3.43e-21	90.5
NODE_629_length_36649_cov_11.6407_31	gi|88195144|ARO:3000839|arlS	30.986	213	136	6	147	354	241	447	4.53e-20	87.0
NODE_629_length_36649_cov_11.6407_31	gi|40363827|ARO:3002936|vanSF	29.084	251	167	7	118	362	119	364	7.87e-19	82.8
NODE_629_length_36649_cov_11.6407_31	gi|347990727|ARO:3002940|vanSN	28.090	267	174	9	104	362	108	364	2.84e-18	81.3
NODE_629_length_36649_cov_11.6407_31	gi|16612083|ARO:3002935|vanSE	28.112	249	161	7	104	342	102	342	1.36e-17	79.0
NODE_629_length_36649_cov_11.6407_31	gi|220901855|ARO:3002939|vanSM	28.906	256	157	10	118	360	119	362	1.95e-17	79.0
NODE_629_length_36649_cov_11.6407_31	gi|9294731|ARO:3002933|vanSC	27.615	239	161	6	125	359	126	356	5.29e-16	74.3
NODE_629_length_36649_cov_11.6407_31	gi|160947045|ARO:3002938|vanSL	28.452	239	154	5	128	359	133	361	1.07e-15	73.6
NODE_629_length_36649_cov_11.6407_31	gi|5764627|ARO:3003067|smeS	27.542	236	145	5	136	359	243	464	1.77e-15	73.6
NODE_629_length_36649_cov_11.6407_31	gi|77380196|ARO:3002937|vanSG	27.803	223	153	4	124	343	134	351	2.46e-15	72.4
NODE_629_length_36649_cov_11.6407_31	gi|AEX49906.1|ARO:3003583|PmrB	28.155	206	123	8	147	342	248	438	9.76e-15	71.2
NODE_629_length_36649_cov_11.6407_31	gi|1788713|ARO:3000833|evgS	24.891	229	161	6	139	360	712	936	1.81e-14	70.9
NODE_629_length_36649_cov_11.6407_31	gi|15834091|ARO:3000830|cpxA	28.251	223	145	6	142	360	242	453	9.03e-14	68.2
NODE_629_length_36649_cov_11.6407_32	gi|40363826|ARO:3002925|vanRF	36.681	229	143	1	1	227	1	229	4.55e-46	149
NODE_629_length_36649_cov_11.6407_32	gi|151221540|ARO:3000838|arlR	36.364	220	133	3	6	225	4	216	2.20e-43	142
NODE_629_length_36649_cov_11.6407_32	gi|347990726|ARO:3002929|vanRN	32.287	223	148	1	6	225	4	226	3.39e-42	139
NODE_629_length_36649_cov_11.6407_32	gi|77380195|ARO:3002926|vanRG	34.361	227	142	1	6	225	5	231	7.39e-42	138
NODE_629_length_36649_cov_11.6407_32	gi|16612082|ARO:3002924|vanRE	30.973	226	154	1	6	229	4	229	3.83e-41	136
NODE_629_length_36649_cov_11.6407_32	gi|9294730|ARO:3002922|vanRC	31.390	223	150	1	6	225	5	227	1.15e-40	135
NODE_629_length_36649_cov_11.6407_32	gi|155039|ARO:3002919|vanRA	32.599	227	150	2	6	229	5	231	1.45e-40	135
NODE_629_length_36649_cov_11.6407_32	gi|444896800|ARO:3000816|mtrA	33.032	221	144	1	6	226	8	224	1.41e-39	132
NODE_629_length_36649_cov_11.6407_32	gi|220901854|ARO:3002928|vanRM	33.333	228	149	1	1	225	1	228	2.23e-39	132
NODE_629_length_36649_cov_11.6407_32	gi|1651558|ARO:3000834|phoP	34.234	222	138	4	6	225	3	218	8.43e-39	130
NODE_629_length_36649_cov_11.6407_32	gi|160947044|ARO:3002927|vanRL	31.390	223	150	2	6	225	5	227	5.42e-38	128
NODE_629_length_36649_cov_11.6407_32	gi|AEX49909.1|ARO:3003582|PmrA	34.081	223	133	5	6	225	3	214	1.07e-36	125
NODE_629_length_36649_cov_11.6407_32	gi|577698904|ARO:3002921|vanRB	33.784	222	137	4	6	227	5	216	1.21e-35	122
NODE_629_length_36649_cov_11.6407_32	gi|AEU18003.1|ARO:3000834|phoP	34.634	205	129	2	6	209	3	203	2.41e-35	121
NODE_629_length_36649_cov_11.6407_32	gi|388478133|ARO:3000828|baeR	31.304	230	146	2	2	226	9	231	3.74e-35	121
NODE_629_length_36649_cov_11.6407_32	gi|85676865|ARO:3003582|PmrA	34.513	226	134	5	6	228	3	217	1.55e-34	119
NODE_629_length_36649_cov_11.6407_32	gi|27461219|ARO:3002923|vanRD	29.694	229	155	2	6	229	5	232	1.00e-33	117
NODE_629_length_36649_cov_11.6407_32	gi|5764628|ARO:3003066|smeR	33.480	227	132	5	6	225	11	225	5.94e-32	112
NODE_629_length_36649_cov_11.6407_32	gi|306485917|ARO:3000553|adeR	31.718	227	148	4	5	227	14	237	2.38e-30	109
NODE_629_length_36649_cov_11.6407_32	gi|15834092|ARO:3000831|cpxR	29.741	232	156	3	1	228	1	229	3.54e-29	105
NODE_629_length_36649_cov_11.6407_32	gi|557879507|ARO:3002930|vanRO	30.493	223	146	3	6	227	6	220	1.62e-18	77.4
NODE_343_length_55180_cov_8.67545_15	gi|37359459|ARO:3000600|Erm(34)	26.923	234	160	6	11	240	23	249	7.87e-20	82.8
NODE_343_length_55180_cov_8.67545_15	gi|3800833|ARO:3001265|Erm(30)	26.957	230	156	5	7	232	17	238	2.30e-19	82.0
NODE_343_length_55180_cov_8.67545_15	gi|40437|ARO:3000596|ErmX	26.852	216	149	4	6	220	7	214	7.84e-19	79.3
NODE_343_length_55180_cov_8.67545_15	gi|18390036|ARO:3000605|Erm(36)	29.952	207	129	6	11	211	12	208	1.66e-18	79.0
NODE_343_length_55180_cov_8.67545_15	gi|9945783|ARO:3000596|ErmX	26.852	216	149	4	6	220	7	214	2.13e-18	78.2
NODE_343_length_55180_cov_8.67545_15	gi|3800832|ARO:3000598|Erm(31)	27.442	215	146	5	6	220	8	212	5.15e-18	78.2
NODE_343_length_55180_cov_8.67545_15	gi|6224590|ARO:3000326|ErmE	31.250	192	115	7	2	187	31	211	1.42e-17	77.4
NODE_343_length_55180_cov_8.67545_15	gi|12751307|ARO:3000604|Erm(35)	30.769	182	116	5	11	189	12	186	1.54e-16	73.2
NODE_343_length_55180_cov_8.67545_15	gi|143195|ARO:3000495|ErmD	27.778	234	134	9	11	220	23	245	1.82e-16	73.2
NODE_343_length_55180_cov_8.67545_15	gi|27436728|ARO:3000601|Erm(38)	26.168	214	142	5	6	211	7	212	3.88e-16	73.2
NODE_343_length_55180_cov_8.67545_15	gi|143198|ARO:3000495|ErmD	27.957	186	116	6	11	189	23	197	5.57e-16	72.0
NODE_343_length_55180_cov_8.67545_15	gi|143201|ARO:3000495|ErmD	27.350	234	135	9	11	220	23	245	6.02e-16	72.0
NODE_343_length_55180_cov_8.67545_15	gi|142204|ARO:3000594|ErmR	29.167	192	121	7	2	188	27	208	1.77e-15	71.2
NODE_343_length_55180_cov_8.67545_15	gi|153253|ARO:3001304|ErmS	34.010	197	105	10	5	190	58	240	2.03e-15	70.9
NODE_343_length_55180_cov_8.67545_15	gi|40807669|ARO:3000602|Erm(39)	25.514	243	165	7	11	250	12	241	2.20e-14	67.0
NODE_343_length_55180_cov_8.67545_15	gi|313848515|ARO:3003106|Erm(42)	25.561	223	151	6	11	227	17	230	6.05e-14	66.2
NODE_343_length_55180_cov_8.67545_15	gi|154893|ARO:3000498|ErmF	27.869	183	120	6	11	189	12	186	3.22e-13	63.9
NODE_343_length_55180_cov_8.67545_15	gi|154890|ARO:3000498|ErmF	27.869	183	120	6	11	189	12	186	3.69e-13	63.5
NODE_343_length_55180_cov_8.67545_15	gi|1927195|ARO:3002824|ErmV	28.700	223	141	9	5	219	6	218	4.67e-13	63.2
NODE_343_length_55180_cov_8.67545_15	gi|286054|ARO:3001306|ErmW	24.057	212	142	8	4	209	18	216	4.91e-11	57.8
NODE_343_length_55180_cov_8.67545_15	gi|444895501|ARO:3000392|Erm(37)	24.865	185	121	3	5	189	6	172	5.35e-11	56.2
NODE_343_length_55180_cov_8.67545_35	gi|56385100|ARO:3000533|macA	23.952	334	201	6	59	360	50	362	2.66e-15	72.8
NODE_343_length_55180_cov_8.67545_35	gi|AAG07762.1|ARO:3003030|mexV	27.500	320	188	13	60	366	62	350	1.36e-12	64.3
NODE_343_length_55180_cov_8.67545_35	gi|169633158|ARO:3000777|adeF	24.561	342	230	10	44	372	48	374	2.01e-12	63.9
NODE_343_length_55180_cov_8.67545_36	gi|56385102|ARO:3000535|macB	24.818	411	266	12	20	421	265	641	4.71e-22	94.7
NODE_343_length_55180_cov_8.67545_37	gi|56385102|ARO:3000535|macB	25.059	423	259	11	15	425	265	641	4.73e-25	103
NODE_343_length_55180_cov_8.67545_38	gi|56385102|ARO:3000535|macB	42.152	223	127	2	7	228	2	223	2.62e-57	188
NODE_343_length_55180_cov_8.67545_38	gi|57652085|ARO:3000489|sav1866	33.173	208	123	8	26	226	356	554	7.82e-21	86.7
NODE_343_length_55180_cov_8.67545_38	gi|99079595|ARO:3002882|lmrD	26.407	231	144	8	9	228	424	639	1.58e-16	73.9
NODE_343_length_55180_cov_8.67545_38	gi|437315|ARO:3002987|bcrA	28.000	200	133	4	7	206	3	191	5.08e-15	68.9
NODE_343_length_55180_cov_8.67545_38	gi|99079563|ARO:3002881|lmrC	27.556	225	134	8	17	228	339	547	1.19e-13	65.5
NODE_343_length_55180_cov_8.67545_38	gi|385203110|ARO:3002522|novA	28.708	209	131	7	25	225	376	574	3.23e-13	64.3
NODE_343_length_55180_cov_8.67545_38	gi|342186827|ARO:3002833|vgaE	27.363	201	107	8	32	226	292	459	4.73e-11	57.8
NODE_343_length_55180_cov_8.67545_38	gi|40850658|ARO:3002894|otrC	26.190	210	138	7	1	206	6	202	4.81e-11	57.4
NODE_2752_length_12244_cov_13.108_5	gi|437315|ARO:3002987|bcrA	36.058	208	131	2	3	208	5	212	1.30e-37	129
NODE_2752_length_12244_cov_13.108_5	gi|99079563|ARO:3002881|lmrC	25.000	208	131	5	18	209	348	546	1.70e-16	73.6
NODE_2752_length_12244_cov_13.108_5	gi|153198|ARO:3002817|carA	24.016	254	137	4	2	210	5	247	2.26e-15	70.1
NODE_2752_length_12244_cov_13.108_5	gi|56385102|ARO:3000535|macB	27.885	208	134	5	13	208	18	221	4.60e-15	69.3
NODE_2752_length_12244_cov_13.108_5	gi|385203110|ARO:3002522|novA	27.317	205	126	9	18	207	378	574	3.11e-13	63.9
NODE_2752_length_12244_cov_13.108_5	gi|99079595|ARO:3002882|lmrD	22.927	205	139	7	17	208	439	637	2.03e-12	61.6
NODE_2752_length_12244_cov_13.108_5	gi|57652085|ARO:3000489|sav1866	27.830	212	120	8	17	208	356	554	7.72e-12	59.7
NODE_2752_length_12244_cov_13.108_5	gi|46700|ARO:3002828|srmB	26.943	193	118	8	22	210	374	547	4.24e-11	57.8
NODE_1358_length_21325_cov_77.5269_2	gi|88194116|ARO:3000026|mepA	23.308	399	280	9	8	391	9	396	8.64e-19	84.3
NODE_1358_length_21325_cov_77.5269_2	gi|66864118|ARO:3000753|abeM	21.739	460	334	13	3	449	2	448	4.08e-12	63.5
NODE_1358_length_21325_cov_77.5269_8	gi|11345402|ARO:3002943|vanHB	35.465	172	86	5	143	301	153	312	1.95e-20	86.7
NODE_1358_length_21325_cov_77.5269_8	gi|155041|ARO:3002942|vanHA	34.302	172	88	5	143	301	152	311	8.83e-17	75.9
NODE_1358_length_21325_cov_77.5269_8	gi|557879501|ARO:3002948|vanHO	30.131	229	129	9	97	309	135	348	8.79e-15	70.5
NODE_1358_length_21325_cov_77.5269_8	gi|27461218|ARO:3002944|vanHD	32.680	153	80	4	143	282	153	295	9.50e-15	70.1
NODE_1358_length_21325_cov_77.5269_8	gi|7110136|ARO:3002945|vanHF	32.558	172	91	5	143	301	152	311	1.85e-14	69.3
NODE_1358_length_21325_cov_77.5269_8	gi|220901857|ARO:3002947|vanHM	30.233	172	95	5	143	301	156	315	1.05e-13	67.0
NODE_1358_length_21325_cov_77.5269_17	gi|88195144|ARO:3000839|arlS	25.497	302	208	5	162	454	158	451	1.81e-26	107
NODE_1358_length_21325_cov_77.5269_17	gi|5764627|ARO:3003067|smeS	30.142	282	180	6	181	454	191	463	7.31e-24	99.8
NODE_1358_length_21325_cov_77.5269_17	gi|306485918|ARO:3000549|adeS	27.645	293	189	8	180	463	82	360	2.61e-21	91.3
NODE_1358_length_21325_cov_77.5269_17	gi|1736787|ARO:3000829|baeS	26.335	281	189	7	182	454	187	457	3.01e-21	92.0
NODE_1358_length_21325_cov_77.5269_17	gi|40363827|ARO:3002936|vanSF	23.616	271	185	5	185	438	80	345	3.32e-21	90.9
NODE_1358_length_21325_cov_77.5269_17	gi|801884|ARO:3002931|vanSA	26.510	298	189	11	156	435	69	354	9.34e-21	89.7
NODE_1358_length_21325_cov_77.5269_17	gi|220901855|ARO:3002939|vanSM	23.466	277	180	6	184	438	79	345	4.89e-20	87.4
NODE_1358_length_21325_cov_77.5269_17	gi|16612083|ARO:3002935|vanSE	24.569	232	157	5	237	454	130	357	9.59e-20	86.3
NODE_1358_length_21325_cov_77.5269_17	gi|15834091|ARO:3000830|cpxA	27.740	292	160	11	186	454	188	451	6.13e-18	82.0
NODE_1358_length_21325_cov_77.5269_17	gi|160947045|ARO:3002938|vanSL	21.799	289	205	6	178	453	80	360	1.42e-17	80.1
NODE_1358_length_21325_cov_77.5269_17	gi|347990727|ARO:3002940|vanSN	23.000	300	206	7	167	448	63	355	4.08e-17	78.6
NODE_1358_length_21325_cov_77.5269_17	gi|577698905|ARO:3002932|vanSB	25.994	327	204	11	143	441	118	434	7.51e-17	78.6
NODE_1358_length_21325_cov_77.5269_17	gi|77380196|ARO:3002937|vanSG	27.039	233	145	6	228	438	121	350	1.03e-16	77.4
NODE_1358_length_21325_cov_77.5269_17	gi|9294731|ARO:3002933|vanSC	26.000	250	158	8	223	455	115	354	4.62e-16	75.5
NODE_1358_length_21325_cov_77.5269_17	gi|1788713|ARO:3000833|evgS	26.506	249	150	7	224	454	701	934	1.89e-15	75.1
NODE_1358_length_21325_cov_77.5269_17	gi|557879506|ARO:3002941|vanSO	26.129	310	194	9	167	461	56	345	1.93e-11	61.2
NODE_57_length_113395_cov_10.8581_3	gi|88194116|ARO:3000026|mepA	26.027	438	303	8	12	443	13	435	1.97e-32	124
NODE_57_length_113395_cov_10.8581_9	gi|556427|ARO:3003036|oleB	30.948	517	322	11	14	501	43	553	1.11e-61	208
NODE_57_length_113395_cov_10.8581_9	gi|556427|ARO:3003036|oleB	28.241	216	112	3	338	510	46	261	6.53e-17	79.3
NODE_57_length_113395_cov_10.8581_9	gi|153198|ARO:3002817|carA	28.492	537	324	10	4	496	6	526	1.88e-60	204
NODE_57_length_113395_cov_10.8581_9	gi|46700|ARO:3002828|srmB	27.660	517	343	9	9	496	11	525	6.73e-58	197
NODE_57_length_113395_cov_10.8581_9	gi|153508|ARO:3002827|tlrC	27.083	528	343	11	2	496	7	525	3.93e-52	182
NODE_57_length_113395_cov_10.8581_9	gi|342186827|ARO:3002833|vgaE	29.243	383	226	6	164	510	80	453	2.46e-48	171
NODE_57_length_113395_cov_10.8581_9	gi|342186827|ARO:3002833|vgaE	24.597	248	140	6	2	249	270	470	7.54e-18	82.4
NODE_57_length_113395_cov_10.8581_9	gi|262340499|ARO:3002832|vgaD	30.952	378	227	8	164	511	80	453	4.64e-47	167
NODE_57_length_113395_cov_10.8581_9	gi|262340499|ARO:3002832|vgaD	27.823	248	132	5	2	249	269	469	2.82e-22	95.9
NODE_57_length_113395_cov_10.8581_9	gi|2769708|ARO:3000118|vgaB	28.989	376	233	7	162	507	99	470	1.52e-42	155
NODE_57_length_113395_cov_10.8581_9	gi|2769708|ARO:3000118|vgaB	24.000	250	141	5	2	250	290	491	4.40e-18	83.2
NODE_57_length_113395_cov_10.8581_9	gi|2769708|ARO:3000118|vgaB	28.824	170	99	4	341	510	22	169	3.39e-13	67.8
NODE_57_length_113395_cov_10.8581_9	gi|225861764|ARO:3000616|mel	27.735	393	244	9	154	510	90	478	1.33e-37	140
NODE_57_length_113395_cov_10.8581_9	gi|225861764|ARO:3000616|mel	23.451	226	126	4	13	238	306	484	1.76e-17	80.9
NODE_57_length_113395_cov_10.8581_9	gi|225861764|ARO:3000616|mel	29.375	160	90	5	352	510	32	169	5.46e-15	73.2
NODE_57_length_113395_cov_10.8581_9	gi|48727554|ARO:3000300|lsaA	25.824	546	311	16	1	506	1	492	5.92e-37	139
NODE_57_length_113395_cov_10.8581_9	gi|48727554|ARO:3000300|lsaA	30.159	189	124	3	327	512	5	188	5.57e-15	73.2
NODE_57_length_113395_cov_10.8581_9	gi|111608744|ARO:3002830|vgaALC	26.316	399	233	7	164	518	81	462	2.03e-36	137
NODE_57_length_113395_cov_10.8581_9	gi|111608744|ARO:3002830|vgaALC	24.400	250	140	5	2	250	271	472	2.36e-19	87.0
NODE_57_length_113395_cov_10.8581_9	gi|510121328|ARO:3002829|vgaA	26.316	399	233	7	164	518	81	462	1.54e-35	135
NODE_57_length_113395_cov_10.8581_9	gi|510121328|ARO:3002829|vgaA	24.400	250	140	5	2	250	271	472	4.85e-19	85.9
NODE_57_length_113395_cov_10.8581_9	gi|12659044|ARO:3002819|msrC	24.044	549	300	14	4	510	6	479	4.14e-34	130
NODE_57_length_113395_cov_10.8581_9	gi|12659044|ARO:3002819|msrC	23.214	224	125	5	16	239	310	486	2.93e-11	61.6
NODE_57_length_113395_cov_10.8581_9	gi|113706757|ARO:3003109|msrE	25.587	383	246	7	163	510	100	478	1.68e-33	129
NODE_57_length_113395_cov_10.8581_9	gi|113706757|ARO:3003109|msrE	25.214	234	128	4	4	237	297	483	9.66e-20	88.2
NODE_57_length_113395_cov_10.8581_9	gi|113706757|ARO:3003109|msrE	26.994	163	90	3	352	510	32	169	1.58e-12	65.5
NODE_57_length_113395_cov_10.8581_9	gi|34328030|ARO:3003111|lsaB	23.475	541	328	14	1	507	1	489	6.92e-32	124
NODE_57_length_113395_cov_10.8581_9	gi|34328030|ARO:3003111|lsaB	29.825	171	113	4	343	512	24	188	5.13e-13	67.0
NODE_57_length_113395_cov_10.8581_9	gi|10442770|ARO:3002819|msrC	26.478	389	231	10	164	510	104	479	1.06e-29	118
NODE_57_length_113395_cov_10.8581_9	gi|10442770|ARO:3002819|msrC	28.931	159	91	4	4	152	6	152	7.74e-12	63.2
NODE_57_length_113395_cov_10.8581_9	gi|10442770|ARO:3002819|msrC	23.214	224	125	5	16	239	310	486	1.69e-11	62.4
NODE_57_length_113395_cov_10.8581_9	gi|391225706|ARO:3003206|lsaE	23.091	550	313	15	1	504	1	486	5.85e-28	112
NODE_57_length_113395_cov_10.8581_9	gi|391225706|ARO:3003206|lsaE	27.805	205	122	7	325	517	3	193	2.62e-12	64.7
NODE_57_length_113395_cov_10.8581_9	gi|407810259|ARO:3003206|lsaE	23.091	550	313	15	1	504	1	486	5.85e-28	112
NODE_57_length_113395_cov_10.8581_9	gi|407810259|ARO:3003206|lsaE	27.805	205	122	7	325	517	3	193	2.62e-12	64.7
NODE_57_length_113395_cov_10.8581_9	gi|327202838|ARO:3003112|lsaC	24.542	546	316	19	1	507	1	489	2.65e-27	110
NODE_57_length_113395_cov_10.8581_9	gi|327202838|ARO:3003112|lsaC	30.256	195	99	5	334	512	15	188	2.43e-15	74.3
NODE_57_length_113395_cov_10.8581_9	gi|6687493|ARO:3002819|msrC	31.250	144	83	4	359	496	2	135	4.16e-13	62.8
NODE_57_length_113395_cov_10.8581_14	gi|56385102|ARO:3000535|macB	31.071	280	172	11	404	677	4	268	9.38e-26	108
NODE_57_length_113395_cov_10.8581_14	gi|56385102|ARO:3000535|macB	36.842	209	121	5	1	206	1	201	8.46e-24	102
NODE_57_length_113395_cov_10.8581_14	gi|437315|ARO:3002987|bcrA	32.195	205	123	6	424	624	19	211	1.26e-23	98.2
NODE_57_length_113395_cov_10.8581_14	gi|437315|ARO:3002987|bcrA	30.415	217	129	6	14	225	12	211	4.03e-23	96.7
NODE_57_length_113395_cov_10.8581_14	gi|57652085|ARO:3000489|sav1866	31.939	263	154	10	369	624	309	553	1.94e-22	98.2
NODE_57_length_113395_cov_10.8581_14	gi|57652085|ARO:3000489|sav1866	29.046	241	143	7	4	234	340	562	3.72e-14	71.6
NODE_57_length_113395_cov_10.8581_14	gi|99079563|ARO:3002881|lmrC	29.046	241	147	10	393	624	319	544	1.74e-18	85.5
NODE_57_length_113395_cov_10.8581_14	gi|99079563|ARO:3002881|lmrC	31.651	218	133	6	25	234	344	553	6.95e-17	80.5
NODE_57_length_113395_cov_10.8581_14	gi|99079595|ARO:3002882|lmrD	27.419	248	149	11	393	624	404	636	8.23e-17	80.5
NODE_57_length_113395_cov_10.8581_14	gi|99079595|ARO:3002882|lmrD	25.837	209	133	6	32	229	443	640	9.91e-13	67.4
NODE_57_length_113395_cov_10.8581_14	gi|153198|ARO:3002817|carA	29.114	237	125	9	25	223	17	248	6.28e-15	74.3
NODE_57_length_113395_cov_10.8581_14	gi|385203110|ARO:3002522|novA	24.303	251	170	8	393	636	349	586	2.94e-14	72.0
NODE_57_length_113395_cov_10.8581_14	gi|48727554|ARO:3000300|lsaA	23.169	587	314	23	1	578	1	459	2.63e-13	68.9
NODE_57_length_113395_cov_10.8581_83	gi|56385102|ARO:3000535|macB	29.469	207	139	4	1	203	3	206	9.23e-24	94.7
NODE_57_length_113395_cov_10.8581_83	gi|46700|ARO:3002828|srmB	27.234	235	144	4	4	214	8	239	3.35e-17	75.9
NODE_57_length_113395_cov_10.8581_83	gi|99079595|ARO:3002882|lmrD	28.431	204	127	6	2	198	426	617	4.68e-17	75.5
NODE_57_length_113395_cov_10.8581_83	gi|327202838|ARO:3003112|lsaC	30.047	213	120	6	1	213	309	492	4.45e-15	69.3
NODE_57_length_113395_cov_10.8581_83	gi|57652085|ARO:3000489|sav1866	30.233	215	129	7	2	203	340	546	3.71e-14	67.0
NODE_57_length_113395_cov_10.8581_83	gi|34328030|ARO:3003111|lsaB	24.186	215	130	6	1	213	309	492	3.76e-13	63.9
NODE_57_length_113395_cov_10.8581_83	gi|153508|ARO:3002827|tlrC	25.854	205	113	4	17	215	370	541	1.33e-12	62.4
NODE_57_length_113395_cov_10.8581_83	gi|153198|ARO:3002817|carA	26.882	186	101	6	21	202	375	529	4.55e-12	60.8
NODE_57_length_113395_cov_10.8581_83	gi|385203110|ARO:3002522|novA	26.733	202	128	5	6	199	367	556	1.65e-11	58.9
NODE_57_length_113395_cov_10.8581_83	gi|262340499|ARO:3002832|vgaD	26.728	217	125	6	1	215	270	454	3.93e-11	57.8
NODE_57_length_113395_cov_10.8581_83	gi|99079563|ARO:3002881|lmrC	25.743	202	133	6	2	195	331	523	5.67e-11	57.4
NODE_57_length_113395_cov_10.8581_83	gi|342186827|ARO:3002833|vgaE	29.101	189	104	5	27	215	297	455	8.38e-11	57.0
NODE_57_length_113395_cov_10.8581_94	gi|437315|ARO:3002987|bcrA	29.187	209	145	2	1	206	4	212	9.75e-26	100
NODE_57_length_113395_cov_10.8581_94	gi|153508|ARO:3002827|tlrC	45.763	59	32	0	2	60	9	67	6.08e-11	58.9
NODE_57_length_113395_cov_10.8581_108	gi|437315|ARO:3002987|bcrA	24.091	220	153	5	9	225	4	212	1.31e-17	79.7
NODE_57_length_113395_cov_10.8581_108	gi|57652085|ARO:3000489|sav1866	28.169	213	142	7	24	232	356	561	1.48e-16	78.2
NODE_57_length_113395_cov_10.8581_108	gi|56385102|ARO:3000535|macB	27.660	235	154	8	20	248	16	240	1.10e-14	72.4
NODE_57_length_113395_cov_10.8581_108	gi|99079595|ARO:3002882|lmrD	28.182	220	142	8	24	239	439	646	2.91e-14	71.2
NODE_57_length_113395_cov_10.8581_108	gi|327202838|ARO:3003112|lsaC	22.967	209	132	4	9	216	309	489	3.03e-12	64.3
NODE_57_length_113395_cov_10.8581_112	gi|13655509|ARO:3000481|tet35	35.083	362	207	11	200	540	1	355	2.89e-59	197
NODE_80_length_137153_cov_54.3666_8	gi|56385102|ARO:3000535|macB	37.054	224	135	2	1	219	1	223	2.40e-50	169
NODE_80_length_137153_cov_54.3666_8	gi|437315|ARO:3002987|bcrA	31.304	230	142	6	2	226	3	221	3.47e-28	105
NODE_80_length_137153_cov_54.3666_8	gi|57652085|ARO:3000489|sav1866	28.641	206	128	5	23	217	357	554	2.11e-18	79.7
NODE_80_length_137153_cov_54.3666_8	gi|99079563|ARO:3002881|lmrC	27.536	207	123	6	26	217	351	545	9.82e-17	74.7
NODE_80_length_137153_cov_54.3666_8	gi|99079595|ARO:3002882|lmrD	25.701	214	132	5	26	224	443	644	8.84e-15	68.9
NODE_80_length_137153_cov_54.3666_8	gi|385203110|ARO:3002522|novA	26.667	210	129	7	21	216	376	574	3.07e-14	67.4
NODE_80_length_137153_cov_54.3666_8	gi|327202838|ARO:3003112|lsaC	25.758	198	108	6	23	211	325	492	2.28e-11	58.9
NODE_80_length_137153_cov_54.3666_14	gi|88195144|ARO:3000839|arlS	27.852	298	201	3	85	371	155	449	4.09e-33	124
NODE_80_length_137153_cov_54.3666_14	gi|15834091|ARO:3000830|cpxA	30.147	272	178	5	108	374	188	452	9.58e-29	112
NODE_80_length_137153_cov_54.3666_14	gi|557879506|ARO:3002941|vanSO	29.154	319	198	11	80	379	35	344	9.84e-28	108
NODE_80_length_137153_cov_54.3666_14	gi|388480060|ARO:3003583|PmrB	29.021	286	182	8	98	375	83	355	2.09e-26	104
NODE_80_length_137153_cov_54.3666_14	gi|5764627|ARO:3003067|smeS	28.626	262	157	7	129	375	219	465	2.85e-26	105
NODE_80_length_137153_cov_54.3666_14	gi|1736787|ARO:3000829|baeS	26.337	243	171	3	137	374	219	458	6.50e-25	101
NODE_80_length_137153_cov_54.3666_14	gi|9294731|ARO:3002933|vanSC	31.193	218	141	8	167	378	146	360	1.31e-24	99.8
NODE_80_length_137153_cov_54.3666_14	gi|AEX49906.1|ARO:3003583|PmrB	30.566	265	169	8	100	357	182	438	5.02e-24	99.4
NODE_80_length_137153_cov_54.3666_14	gi|160947045|ARO:3002938|vanSL	28.241	216	143	6	167	374	150	361	4.60e-23	95.1
NODE_80_length_137153_cov_54.3666_14	gi|306485918|ARO:3000549|adeS	24.055	291	204	9	79	358	55	339	1.31e-22	94.0
NODE_80_length_137153_cov_54.3666_14	gi|347990727|ARO:3002940|vanSN	28.829	222	134	6	167	374	150	361	2.51e-22	93.2
NODE_80_length_137153_cov_54.3666_14	gi|77380196|ARO:3002937|vanSG	32.020	203	133	3	167	364	155	357	2.86e-20	87.4
NODE_80_length_137153_cov_54.3666_14	gi|1787374|ARO:3000835|phoQ	25.625	320	215	9	68	376	172	479	3.97e-20	87.8
NODE_80_length_137153_cov_54.3666_14	gi|40363827|ARO:3002936|vanSF	28.000	250	167	4	137	374	113	361	1.87e-19	84.7
NODE_80_length_137153_cov_54.3666_14	gi|16612083|ARO:3002935|vanSE	24.000	250	175	5	137	371	107	356	2.34e-19	84.3
NODE_80_length_137153_cov_54.3666_14	gi|801884|ARO:3002931|vanSA	28.696	230	153	8	153	374	147	373	2.51e-19	84.7
NODE_80_length_137153_cov_54.3666_14	gi|577698905|ARO:3002932|vanSB	25.168	298	181	9	82	346	134	422	1.28e-16	77.0
NODE_80_length_137153_cov_54.3666_14	gi|220901855|ARO:3002939|vanSM	25.442	283	193	8	108	374	81	361	1.45e-14	70.5
NODE_80_length_137153_cov_54.3666_15	gi|AEX49909.1|ARO:3003582|PmrA	38.565	223	133	1	1	223	1	219	4.42e-44	144
NODE_80_length_137153_cov_54.3666_15	gi|85676865|ARO:3003582|PmrA	40.196	204	122	0	1	204	1	204	9.62e-43	140
NODE_80_length_137153_cov_54.3666_15	gi|151221540|ARO:3000838|arlR	36.818	220	134	5	2	220	3	218	1.93e-40	134
NODE_80_length_137153_cov_54.3666_15	gi|AEU18003.1|ARO:3000834|phoP	35.556	225	141	2	1	223	1	223	1.50e-38	129
NODE_80_length_137153_cov_54.3666_15	gi|557879507|ARO:3002930|vanRO	36.318	201	128	0	1	201	4	204	4.75e-38	128
NODE_80_length_137153_cov_54.3666_15	gi|77380195|ARO:3002926|vanRG	35.193	233	136	5	3	222	5	235	2.84e-37	126
NODE_80_length_137153_cov_54.3666_15	gi|9294730|ARO:3002922|vanRC	33.054	239	129	5	3	222	5	231	9.72e-35	120
NODE_80_length_137153_cov_54.3666_15	gi|160947044|ARO:3002927|vanRL	35.776	232	132	5	3	222	5	231	1.77e-34	119
NODE_80_length_137153_cov_54.3666_15	gi|16612082|ARO:3002924|vanRE	33.040	227	144	3	3	222	4	229	2.55e-34	119
NODE_80_length_137153_cov_54.3666_15	gi|155039|ARO:3002919|vanRA	35.371	229	137	6	3	222	5	231	4.62e-34	118
NODE_80_length_137153_cov_54.3666_15	gi|1651558|ARO:3000834|phoP	32.127	221	150	0	1	221	1	221	1.10e-33	117
NODE_80_length_137153_cov_54.3666_15	gi|347990726|ARO:3002929|vanRN	32.895	228	144	3	3	222	4	230	7.30e-33	115
NODE_80_length_137153_cov_54.3666_15	gi|40363826|ARO:3002925|vanRF	33.010	206	129	3	3	201	6	209	4.11e-32	113
NODE_80_length_137153_cov_54.3666_15	gi|27461219|ARO:3002923|vanRD	33.475	236	133	7	3	222	5	232	5.04e-32	113
NODE_80_length_137153_cov_54.3666_15	gi|220901854|ARO:3002928|vanRM	33.495	206	129	3	3	201	6	210	5.79e-32	112
NODE_80_length_137153_cov_54.3666_15	gi|577698904|ARO:3002921|vanRB	31.081	222	147	3	1	222	3	218	7.43e-31	109
NODE_80_length_137153_cov_54.3666_15	gi|5764628|ARO:3003066|smeR	31.364	220	148	3	3	221	11	228	1.28e-29	106
NODE_80_length_137153_cov_54.3666_15	gi|306485917|ARO:3000553|adeR	31.839	223	143	4	3	218	15	235	1.48e-27	101
NODE_80_length_137153_cov_54.3666_15	gi|15834092|ARO:3000831|cpxR	35.242	227	136	5	3	220	4	228	4.14e-27	100
NODE_80_length_137153_cov_54.3666_15	gi|388478133|ARO:3000828|baeR	30.804	224	149	4	2	221	12	233	1.59e-25	96.3
NODE_80_length_137153_cov_54.3666_15	gi|444896800|ARO:3000816|mtrA	31.500	200	136	1	2	201	7	205	1.46e-22	88.2
NODE_80_length_137153_cov_54.3666_15	gi|1788713|ARO:3000833|evgS	32.174	115	78	0	1	115	959	1073	3.89e-12	61.2
NODE_80_length_137153_cov_54.3666_37	gi|437315|ARO:3002987|bcrA	36.866	217	133	2	1	216	1	214	1.19e-39	137
NODE_80_length_137153_cov_54.3666_37	gi|40850658|ARO:3002894|otrC	29.283	321	199	8	2	303	11	322	2.16e-36	129
NODE_80_length_137153_cov_54.3666_37	gi|57652085|ARO:3000489|sav1866	32.189	233	135	7	7	225	342	565	9.62e-24	97.1
NODE_80_length_137153_cov_54.3666_37	gi|56385102|ARO:3000535|macB	33.182	220	133	7	5	213	4	220	1.50e-23	96.7
NODE_80_length_137153_cov_54.3666_37	gi|99079595|ARO:3002882|lmrD	29.098	244	139	10	1	225	420	648	2.70e-19	84.3
NODE_80_length_137153_cov_54.3666_37	gi|99079563|ARO:3002881|lmrC	27.027	222	123	6	22	222	350	553	3.92e-17	77.8
NODE_80_length_137153_cov_54.3666_37	gi|385203110|ARO:3002522|novA	29.694	229	120	8	16	222	374	583	1.34e-16	76.3
NODE_80_length_137153_cov_54.3666_37	gi|46700|ARO:3002828|srmB	31.343	201	107	7	19	214	371	545	3.82e-13	65.5
NODE_80_length_137153_cov_54.3666_37	gi|153198|ARO:3002817|carA	28.218	202	120	7	15	214	368	546	3.21e-11	59.7
NODE_80_length_137153_cov_54.3666_44	gi|47473|ARO:3002891|otrA	31.105	344	176	8	6	289	2	344	1.63e-34	135
NODE_80_length_137153_cov_54.3666_44	gi|394759|ARO:3000191|tetQ	39.869	153	87	2	6	156	18	167	1.24e-28	117
NODE_80_length_137153_cov_54.3666_44	gi|6016010|ARO:3000193|tetT	44.286	140	76	1	9	146	5	144	1.35e-28	116
NODE_80_length_137153_cov_54.3666_44	gi|32451212|ARO:3000197|tet36	42.143	140	79	1	9	146	5	144	2.43e-28	115
NODE_80_length_137153_cov_54.3666_44	gi|456035|ARO:3000195|tetB(P)	42.857	140	78	1	9	146	6	145	3.04e-28	115
NODE_80_length_137153_cov_54.3666_44	gi|168259002|ARO:3000194|tetW	41.333	150	83	2	9	156	5	151	9.45e-26	107
NODE_80_length_137153_cov_54.3666_44	gi|144215|ARO:3000190|tetO	47.328	131	65	3	9	136	5	134	1.99e-25	107
NODE_80_length_137153_cov_54.3666_44	gi|115249523|ARO:3000186|tetM	42.308	130	73	1	9	136	5	134	2.07e-24	103
NODE_80_length_137153_cov_54.3666_44	gi|14422287|ARO:3000196|tet32	39.437	142	84	1	9	148	5	146	2.90e-24	103
NODE_80_length_137153_cov_54.3666_44	gi|299469423|ARO:3000556|tet44	43.846	130	71	1	9	136	5	134	7.31e-24	102
NODE_80_length_137153_cov_54.3666_44	gi|406085|ARO:3000192|tetS	40.141	142	83	1	9	148	5	146	1.43e-23	101
NODE_80_length_137153_cov_54.3666_106	gi|437315|ARO:3002987|bcrA	27.556	225	141	5	6	223	5	214	1.53e-18	82.4
NODE_80_length_137153_cov_54.3666_106	gi|437315|ARO:3002987|bcrA	27.083	192	117	7	317	488	23	211	4.72e-12	63.2
NODE_80_length_137153_cov_54.3666_106	gi|57652085|ARO:3000489|sav1866	30.493	223	138	8	6	221	342	554	4.04e-16	77.0
NODE_80_length_137153_cov_54.3666_106	gi|57652085|ARO:3000489|sav1866	27.500	200	116	6	297	470	340	536	2.94e-12	64.7
NODE_80_length_137153_cov_54.3666_106	gi|56385102|ARO:3000535|macB	27.350	234	152	8	1	225	1	225	5.15e-16	77.0
NODE_80_length_137153_cov_54.3666_106	gi|56385102|ARO:3000535|macB	25.000	204	129	4	301	480	10	213	8.92e-14	69.7
NODE_80_length_137153_cov_54.3666_106	gi|385203110|ARO:3002522|novA	28.061	196	112	5	301	470	365	557	3.82e-12	64.7
NODE_80_length_137153_cov_54.3666_106	gi|385203110|ARO:3002522|novA	26.697	221	143	8	8	220	365	574	1.77e-11	62.4
NODE_80_length_137153_cov_54.3666_106	gi|40850658|ARO:3002894|otrC	28.829	111	78	1	113	223	116	225	6.21e-11	60.1
NODE_1392_length_23334_cov_9.76129_13	gi|153198|ARO:3002817|carA	30.965	549	346	8	15	536	6	548	2.19e-84	272
NODE_1392_length_23334_cov_9.76129_13	gi|153198|ARO:3002817|carA	28.287	251	131	3	342	544	6	255	1.87e-25	107
NODE_1392_length_23334_cov_9.76129_13	gi|153508|ARO:3002827|tlrC	30.530	547	341	12	15	533	9	544	1.33e-70	236
NODE_1392_length_23334_cov_9.76129_13	gi|153508|ARO:3002827|tlrC	27.308	260	135	5	335	551	2	250	2.48e-20	90.9
NODE_1392_length_23334_cov_9.76129_13	gi|46700|ARO:3002828|srmB	27.807	561	345	10	16	536	7	547	3.68e-70	234
NODE_1392_length_23334_cov_9.76129_13	gi|46700|ARO:3002828|srmB	30.894	246	122	4	346	544	10	254	1.62e-24	103
NODE_1392_length_23334_cov_9.76129_13	gi|342186827|ARO:3002833|vgaE	36.098	410	220	6	168	545	71	470	6.10e-70	233
NODE_1392_length_23334_cov_9.76129_13	gi|342186827|ARO:3002833|vgaE	30.638	235	112	4	29	262	286	470	3.85e-27	112
NODE_1392_length_23334_cov_9.76129_13	gi|342186827|ARO:3002833|vgaE	27.861	201	103	2	346	546	8	166	7.56e-16	76.6
NODE_1392_length_23334_cov_9.76129_13	gi|556427|ARO:3003036|oleB	30.612	539	344	14	19	534	37	568	7.56e-69	231
NODE_1392_length_23334_cov_9.76129_13	gi|556427|ARO:3003036|oleB	28.205	273	146	6	323	545	8	280	4.40e-27	112
NODE_1392_length_23334_cov_9.76129_13	gi|262340499|ARO:3002832|vgaD	35.135	407	219	8	177	550	80	474	1.32e-68	229
NODE_1392_length_23334_cov_9.76129_13	gi|262340499|ARO:3002832|vgaD	33.333	252	119	3	14	265	270	472	5.03e-38	144
NODE_1392_length_23334_cov_9.76129_13	gi|2769708|ARO:3000118|vgaB	29.643	560	292	14	15	545	4	490	4.55e-63	215
NODE_1392_length_23334_cov_9.76129_13	gi|2769708|ARO:3000118|vgaB	30.364	247	123	4	14	260	291	488	7.69e-31	123
NODE_1392_length_23334_cov_9.76129_13	gi|2769708|ARO:3000118|vgaB	29.952	207	120	3	342	546	4	187	6.89e-26	108
NODE_1392_length_23334_cov_9.76129_13	gi|111608744|ARO:3002830|vgaALC	33.416	401	227	7	174	543	78	469	5.65e-59	203
NODE_1392_length_23334_cov_9.76129_13	gi|111608744|ARO:3002830|vgaALC	30.859	256	128	4	14	269	272	478	1.26e-33	131
NODE_1392_length_23334_cov_9.76129_13	gi|111608744|ARO:3002830|vgaALC	28.877	187	89	3	361	546	24	167	7.78e-16	76.6
NODE_1392_length_23334_cov_9.76129_13	gi|510121328|ARO:3002829|vgaA	33.416	401	227	7	174	543	78	469	6.45e-59	203
NODE_1392_length_23334_cov_9.76129_13	gi|510121328|ARO:3002829|vgaA	30.078	256	130	3	14	269	272	478	7.05e-33	129
NODE_1392_length_23334_cov_9.76129_13	gi|510121328|ARO:3002829|vgaA	28.877	187	89	3	361	546	24	167	7.65e-16	76.6
NODE_1392_length_23334_cov_9.76129_13	gi|113706757|ARO:3003109|msrE	29.062	437	268	6	130	534	58	484	5.56e-53	186
NODE_1392_length_23334_cov_9.76129_13	gi|113706757|ARO:3003109|msrE	25.000	208	130	4	341	546	4	187	2.65e-17	81.3
NODE_1392_length_23334_cov_9.76129_13	gi|225861764|ARO:3000616|mel	30.556	396	227	8	172	530	96	480	1.55e-48	174
NODE_1392_length_23334_cov_9.76129_13	gi|225861764|ARO:3000616|mel	27.897	233	119	3	19	251	301	484	2.40e-24	103
NODE_1392_length_23334_cov_9.76129_13	gi|225861764|ARO:3000616|mel	30.000	180	102	4	368	546	31	187	4.26e-21	92.8
NODE_1392_length_23334_cov_9.76129_13	gi|10442770|ARO:3002819|msrC	28.982	383	236	5	177	529	104	480	1.09e-42	157
NODE_1392_length_23334_cov_9.76129_13	gi|10442770|ARO:3002819|msrC	30.097	206	124	2	339	544	3	188	1.16e-22	97.8
NODE_1392_length_23334_cov_9.76129_13	gi|10442770|ARO:3002819|msrC	25.664	226	119	5	29	254	312	488	7.53e-17	79.7
NODE_1392_length_23334_cov_9.76129_13	gi|327202838|ARO:3003112|lsaC	26.433	541	289	14	29	528	20	492	3.20e-42	156
NODE_1392_length_23334_cov_9.76129_13	gi|327202838|ARO:3003112|lsaC	26.636	214	133	7	342	545	4	203	1.03e-14	73.2
NODE_1392_length_23334_cov_9.76129_13	gi|12659044|ARO:3002819|msrC	28.198	383	239	6	177	529	104	480	1.72e-41	154
NODE_1392_length_23334_cov_9.76129_13	gi|12659044|ARO:3002819|msrC	29.126	206	126	2	339	544	3	188	3.18e-21	93.6
NODE_1392_length_23334_cov_9.76129_13	gi|12659044|ARO:3002819|msrC	25.221	226	120	5	29	254	312	488	1.80e-16	78.6
NODE_1392_length_23334_cov_9.76129_13	gi|48727554|ARO:3000300|lsaA	25.940	532	299	13	25	520	16	488	9.46e-40	149
NODE_1392_length_23334_cov_9.76129_13	gi|48727554|ARO:3000300|lsaA	25.606	289	188	7	356	630	20	295	7.32e-21	92.4
NODE_1392_length_23334_cov_9.76129_13	gi|391225706|ARO:3003206|lsaE	25.326	537	300	13	29	528	20	492	1.15e-38	145
NODE_1392_length_23334_cov_9.76129_13	gi|391225706|ARO:3003206|lsaE	31.132	212	128	6	341	545	3	203	6.38e-21	92.4
NODE_1392_length_23334_cov_9.76129_13	gi|407810259|ARO:3003206|lsaE	25.326	537	300	13	29	528	20	492	1.15e-38	145
NODE_1392_length_23334_cov_9.76129_13	gi|407810259|ARO:3003206|lsaE	31.132	212	128	6	341	545	3	203	6.38e-21	92.4
NODE_1392_length_23334_cov_9.76129_13	gi|34328030|ARO:3003111|lsaB	24.422	389	254	9	171	528	113	492	5.55e-30	120
NODE_1392_length_23334_cov_9.76129_13	gi|34328030|ARO:3003111|lsaB	28.780	205	138	4	341	543	3	201	9.04e-20	89.0
NODE_1392_length_23334_cov_9.76129_13	gi|34328030|ARO:3003111|lsaB	22.845	232	131	2	14	245	309	492	3.95e-14	71.2
NODE_1392_length_23334_cov_9.76129_13	gi|6687493|ARO:3002819|msrC	31.655	139	90	2	376	514	2	135	1.46e-15	70.1
NODE_1392_length_23334_cov_9.76129_13	gi|6687493|ARO:3002819|msrC	33.750	80	53	0	152	231	56	135	2.03e-12	61.2
NODE_1392_length_23334_cov_9.76129_13	gi|56385102|ARO:3000535|macB	26.009	223	134	9	341	535	3	222	1.33e-12	66.6
NODE_1392_length_23334_cov_9.76129_13	gi|99079595|ARO:3002882|lmrD	26.147	218	136	7	340	534	422	637	2.36e-12	65.9
NODE_1392_length_23334_cov_9.76129_13	gi|437315|ARO:3002987|bcrA	28.497	193	110	8	341	512	4	189	2.66e-12	64.3
NODE_1392_length_23334_cov_9.76129_13	gi|57652085|ARO:3000489|sav1866	28.959	221	126	9	360	555	360	574	1.03e-11	63.5
NODE_13_length_146969_cov_13.273_14	gi|56385102|ARO:3000535|macB	35.622	233	136	5	1	229	1	223	2.67e-35	129
NODE_13_length_146969_cov_13.273_14	gi|57652085|ARO:3000489|sav1866	30.738	244	140	9	4	237	340	564	1.75e-18	80.5
NODE_13_length_146969_cov_13.273_14	gi|385203110|ARO:3002522|novA	29.435	248	140	8	15	254	374	594	5.84e-18	79.0
NODE_13_length_146969_cov_13.273_14	gi|437315|ARO:3002987|bcrA	28.216	241	141	8	10	247	17	228	4.68e-16	72.4
NODE_13_length_146969_cov_13.273_14	gi|99079563|ARO:3002881|lmrC	30.851	188	105	7	4	182	331	502	3.18e-13	65.1
NODE_13_length_146969_cov_13.273_14	gi|99079595|ARO:3002882|lmrD	24.107	224	151	5	18	237	439	647	2.16e-12	62.4
NODE_13_length_146969_cov_13.273_14	gi|40850658|ARO:3002894|otrC	20.172	233	160	6	4	230	14	226	2.80e-12	61.6
NODE_13_length_146969_cov_13.273_16	gi|56385102|ARO:3000535|macB	32.159	227	142	4	1	217	1	225	4.12e-31	120
NODE_13_length_146969_cov_13.273_16	gi|437315|ARO:3002987|bcrA	30.698	215	141	3	4	215	5	214	2.35e-28	108
NODE_13_length_146969_cov_13.273_16	gi|57652085|ARO:3000489|sav1866	32.468	231	139	9	2	221	338	562	2.84e-24	99.8
NODE_13_length_146969_cov_13.273_16	gi|99079563|ARO:3002881|lmrC	27.511	229	153	6	2	221	329	553	1.98e-22	94.4
NODE_13_length_146969_cov_13.273_16	gi|153508|ARO:3002827|tlrC	27.706	231	115	6	4	195	9	226	1.73e-20	88.6
NODE_13_length_146969_cov_13.273_16	gi|99079595|ARO:3002882|lmrD	23.963	217	142	5	18	221	439	645	7.68e-20	86.7
NODE_13_length_146969_cov_13.273_16	gi|385203110|ARO:3002522|novA	27.232	224	151	6	15	231	374	592	1.26e-17	80.1
NODE_13_length_146969_cov_13.273_16	gi|40850658|ARO:3002894|otrC	22.768	224	163	4	3	221	13	231	3.43e-14	68.9
NODE_13_length_146969_cov_13.273_16	gi|153198|ARO:3002817|carA	26.699	206	124	5	12	214	366	547	7.22e-14	68.6
NODE_13_length_146969_cov_13.273_23	gi|342186827|ARO:3002833|vgaE	34.165	401	224	11	178	545	81	474	2.51e-55	191
NODE_13_length_146969_cov_13.273_23	gi|342186827|ARO:3002833|vgaE	26.210	248	134	7	21	263	271	474	3.44e-20	89.7
NODE_13_length_146969_cov_13.273_23	gi|153198|ARO:3002817|carA	26.958	549	322	11	22	516	6	529	8.86e-53	185
NODE_13_length_146969_cov_13.273_23	gi|46700|ARO:3002828|srmB	24.762	525	357	6	25	516	9	528	8.26e-49	174
NODE_13_length_146969_cov_13.273_23	gi|262340499|ARO:3002832|vgaD	31.281	406	229	10	178	547	81	472	4.23e-47	169
NODE_13_length_146969_cov_13.273_23	gi|262340499|ARO:3002832|vgaD	27.236	246	137	3	20	265	269	472	1.38e-22	97.4
NODE_13_length_146969_cov_13.273_23	gi|2769708|ARO:3000118|vgaB	29.397	398	241	8	178	544	102	490	6.08e-47	169
NODE_13_length_146969_cov_13.273_23	gi|2769708|ARO:3000118|vgaB	26.471	238	133	5	20	257	290	485	1.49e-20	91.3
NODE_13_length_146969_cov_13.273_23	gi|556427|ARO:3003036|oleB	26.203	561	372	11	4	534	21	569	1.96e-46	167
NODE_13_length_146969_cov_13.273_23	gi|510121328|ARO:3002829|vgaA	31.075	428	246	12	163	550	59	477	2.32e-45	164
NODE_13_length_146969_cov_13.273_23	gi|510121328|ARO:3002829|vgaA	25.483	259	147	6	1	258	254	467	1.84e-18	84.3
NODE_13_length_146969_cov_13.273_23	gi|153508|ARO:3002827|tlrC	24.771	545	369	11	19	530	6	542	2.79e-45	164
NODE_13_length_146969_cov_13.273_23	gi|111608744|ARO:3002830|vgaALC	31.264	435	236	13	163	550	59	477	3.93e-45	163
NODE_13_length_146969_cov_13.273_23	gi|111608744|ARO:3002830|vgaALC	25.869	259	146	6	1	258	254	467	6.41e-19	85.9
NODE_13_length_146969_cov_13.273_23	gi|113706757|ARO:3003109|msrE	30.115	435	247	15	141	533	65	484	4.45e-40	148
NODE_13_length_146969_cov_13.273_23	gi|113706757|ARO:3003109|msrE	29.130	230	119	6	22	250	297	483	2.49e-21	93.2
NODE_13_length_146969_cov_13.273_23	gi|113706757|ARO:3003109|msrE	26.829	205	121	6	351	552	16	194	4.32e-12	64.3
NODE_13_length_146969_cov_13.273_23	gi|10442770|ARO:3002819|msrC	30.326	399	226	13	178	538	105	489	3.42e-39	145
NODE_13_length_146969_cov_13.273_23	gi|10442770|ARO:3002819|msrC	25.641	234	124	7	22	251	298	485	1.11e-16	79.0
NODE_13_length_146969_cov_13.273_23	gi|10442770|ARO:3002819|msrC	27.660	188	115	3	364	551	30	196	9.73e-16	75.9
NODE_13_length_146969_cov_13.273_23	gi|225861764|ARO:3000616|mel	26.255	518	278	15	51	532	34	483	3.61e-38	143
NODE_13_length_146969_cov_13.273_23	gi|225861764|ARO:3000616|mel	26.244	221	121	7	32	252	307	485	1.99e-16	77.8
NODE_13_length_146969_cov_13.273_23	gi|225861764|ARO:3000616|mel	28.191	188	108	5	366	551	31	193	7.35e-15	73.2
NODE_13_length_146969_cov_13.273_23	gi|12659044|ARO:3002819|msrC	29.975	397	234	12	178	540	105	491	2.87e-36	137
NODE_13_length_146969_cov_13.273_23	gi|12659044|ARO:3002819|msrC	26.383	235	121	8	22	251	298	485	1.23e-16	78.6
NODE_13_length_146969_cov_13.273_23	gi|12659044|ARO:3002819|msrC	26.596	188	117	3	364	551	30	196	1.01e-14	72.8
NODE_13_length_146969_cov_13.273_23	gi|327202838|ARO:3003112|lsaC	26.046	526	306	16	34	527	18	492	1.22e-30	121
NODE_13_length_146969_cov_13.273_23	gi|34328030|ARO:3003111|lsaB	23.529	544	325	11	21	527	3	492	3.23e-29	117
NODE_13_length_146969_cov_13.273_23	gi|48727554|ARO:3000300|lsaA	24.575	529	307	17	36	525	20	495	5.95e-26	107
NODE_13_length_146969_cov_13.273_23	gi|391225706|ARO:3003206|lsaE	22.753	523	315	12	36	523	20	488	9.91e-26	106
NODE_13_length_146969_cov_13.273_23	gi|407810259|ARO:3003206|lsaE	22.753	523	315	12	36	523	20	488	9.91e-26	106
NODE_13_length_146969_cov_13.273_23	gi|6687493|ARO:3002819|msrC	34.000	100	65	1	414	513	37	135	8.71e-15	67.8
NODE_13_length_146969_cov_13.273_23	gi|99079563|ARO:3002881|lmrC	26.087	184	114	4	37	218	348	511	6.48e-12	63.9
NODE_13_length_146969_cov_13.273_26	gi|46700|ARO:3002828|srmB	28.674	558	310	13	5	488	7	550	1.36e-60	207
NODE_13_length_146969_cov_13.273_26	gi|46700|ARO:3002828|srmB	34.000	250	122	5	288	495	8	256	2.69e-30	121
NODE_13_length_146969_cov_13.273_26	gi|153198|ARO:3002817|carA	28.909	550	283	14	4	468	6	532	1.59e-59	204
NODE_13_length_146969_cov_13.273_26	gi|153198|ARO:3002817|carA	33.468	248	121	6	288	492	8	254	3.50e-30	121
NODE_13_length_146969_cov_13.273_26	gi|153198|ARO:3002817|carA	32.967	182	113	5	23	203	375	548	3.14e-22	96.7
NODE_13_length_146969_cov_13.273_26	gi|2769708|ARO:3000118|vgaB	27.290	535	319	12	4	506	4	500	3.25e-59	204
NODE_13_length_146969_cov_13.273_26	gi|2769708|ARO:3000118|vgaB	29.583	240	152	7	2	237	290	516	7.76e-28	114
NODE_13_length_146969_cov_13.273_26	gi|556427|ARO:3003036|oleB	29.725	545	310	12	4	483	33	569	2.36e-57	199
NODE_13_length_146969_cov_13.273_26	gi|556427|ARO:3003036|oleB	33.071	254	129	6	282	495	29	281	1.88e-27	112
NODE_13_length_146969_cov_13.273_26	gi|153508|ARO:3002827|tlrC	30.841	535	288	14	4	468	9	531	7.50e-57	197
NODE_13_length_146969_cov_13.273_26	gi|153508|ARO:3002827|tlrC	30.738	244	128	5	284	487	7	249	1.32e-29	119
NODE_13_length_146969_cov_13.273_26	gi|153508|ARO:3002827|tlrC	35.795	176	104	3	24	198	375	542	2.94e-20	90.5
NODE_13_length_146969_cov_13.273_26	gi|342186827|ARO:3002833|vgaE	29.333	525	276	15	9	498	9	473	3.54e-56	195
NODE_13_length_146969_cov_13.273_26	gi|225861764|ARO:3000616|mel	29.569	487	260	12	30	474	31	476	4.33e-54	188
NODE_13_length_146969_cov_13.273_26	gi|225861764|ARO:3000616|mel	29.412	187	105	4	312	498	31	190	2.73e-19	87.0
NODE_13_length_146969_cov_13.273_26	gi|225861764|ARO:3000616|mel	27.083	192	130	3	9	200	302	483	7.88e-17	79.3
NODE_13_length_146969_cov_13.273_26	gi|262340499|ARO:3002832|vgaD	27.872	531	290	11	1	499	1	470	9.83e-54	188
NODE_13_length_146969_cov_13.273_26	gi|262340499|ARO:3002832|vgaD	33.641	217	130	4	2	216	269	473	1.70e-27	112
NODE_13_length_146969_cov_13.273_26	gi|113706757|ARO:3003109|msrE	27.593	511	297	11	13	486	14	488	1.67e-53	187
NODE_13_length_146969_cov_13.273_26	gi|113706757|ARO:3003109|msrE	30.481	187	103	5	312	498	31	190	3.97e-19	86.7
NODE_13_length_146969_cov_13.273_26	gi|111608744|ARO:3002830|vgaALC	27.099	524	286	13	8	495	9	472	1.06e-50	179
NODE_13_length_146969_cov_13.273_26	gi|510121328|ARO:3002829|vgaA	26.186	527	287	12	8	495	9	472	3.62e-49	175
NODE_13_length_146969_cov_13.273_26	gi|10442770|ARO:3002819|msrC	26.459	514	307	13	4	481	6	484	8.42e-45	162
NODE_13_length_146969_cov_13.273_26	gi|10442770|ARO:3002819|msrC	30.435	207	119	5	286	492	6	187	3.12e-23	99.4
NODE_13_length_146969_cov_13.273_26	gi|327202838|ARO:3003112|lsaC	26.602	515	310	15	1	473	1	489	1.78e-42	156
NODE_13_length_146969_cov_13.273_26	gi|327202838|ARO:3003112|lsaC	30.769	195	122	4	3	195	309	492	3.42e-21	93.2
NODE_13_length_146969_cov_13.273_26	gi|327202838|ARO:3003112|lsaC	27.679	224	123	7	284	492	2	201	3.51e-13	68.2
NODE_13_length_146969_cov_13.273_26	gi|34328030|ARO:3003111|lsaB	26.121	513	315	14	1	473	1	489	2.63e-42	155
NODE_13_length_146969_cov_13.273_26	gi|34328030|ARO:3003111|lsaB	25.128	195	133	3	3	195	309	492	1.03e-15	75.9
NODE_13_length_146969_cov_13.273_26	gi|12659044|ARO:3002819|msrC	24.366	513	319	12	4	481	6	484	2.12e-41	153
NODE_13_length_146969_cov_13.273_26	gi|12659044|ARO:3002819|msrC	28.019	207	124	5	286	492	6	187	4.28e-20	89.7
NODE_13_length_146969_cov_13.273_26	gi|391225706|ARO:3003206|lsaE	25.097	514	317	13	1	472	1	488	4.84e-38	143
NODE_13_length_146969_cov_13.273_26	gi|391225706|ARO:3003206|lsaE	29.082	196	124	4	3	195	309	492	1.90e-18	84.7
NODE_13_length_146969_cov_13.273_26	gi|391225706|ARO:3003206|lsaE	31.111	180	113	7	313	492	33	201	1.33e-15	75.5
NODE_13_length_146969_cov_13.273_26	gi|407810259|ARO:3003206|lsaE	25.097	514	317	13	1	472	1	488	4.84e-38	143
NODE_13_length_146969_cov_13.273_26	gi|407810259|ARO:3003206|lsaE	29.082	196	124	4	3	195	309	492	1.90e-18	84.7
NODE_13_length_146969_cov_13.273_26	gi|407810259|ARO:3003206|lsaE	31.111	180	113	7	313	492	33	201	1.33e-15	75.5
NODE_13_length_146969_cov_13.273_26	gi|48727554|ARO:3000300|lsaA	24.609	512	326	15	1	472	1	492	1.18e-30	122
NODE_13_length_146969_cov_13.273_26	gi|48727554|ARO:3000300|lsaA	32.821	195	119	4	3	195	312	496	5.40e-20	89.4
NODE_13_length_146969_cov_13.273_26	gi|48727554|ARO:3000300|lsaA	29.630	216	131	7	284	493	2	202	2.41e-15	74.7
NODE_13_length_146969_cov_13.273_26	gi|437315|ARO:3002987|bcrA	29.518	166	102	5	284	438	3	164	3.12e-14	70.1
NODE_13_length_146969_cov_13.273_26	gi|99079563|ARO:3002881|lmrC	27.928	222	114	6	258	450	308	512	2.84e-13	68.6
NODE_13_length_146969_cov_13.273_26	gi|57652085|ARO:3000489|sav1866	28.947	228	130	11	248	452	305	523	2.44e-11	62.4
NODE_13_length_146969_cov_13.273_26	gi|56385102|ARO:3000535|macB	30.846	201	113	8	286	462	4	202	2.51e-11	62.4
NODE_13_length_146969_cov_13.273_26	gi|6687493|ARO:3002819|msrC	27.211	147	90	4	320	462	2	135	3.20e-11	57.4
NODE_13_length_146969_cov_13.273_34	gi|16612082|ARO:3002924|vanRE	35.537	121	74	4	1	121	1	117	1.01e-12	62.0
NODE_13_length_146969_cov_13.273_34	gi|306485917|ARO:3000553|adeR	29.348	92	64	1	30	121	38	128	8.04e-12	59.7
NODE_13_length_146969_cov_13.273_34	gi|387965696|ARO:3000823|ramA	28.000	100	72	0	162	261	17	116	2.14e-11	56.2
NODE_13_length_146969_cov_13.273_45	gi|396087|ARO:3003665|NmcR	35.246	122	77	1	9	130	11	130	1.18e-12	63.2
NODE_13_length_146969_cov_13.273_72	gi|27461219|ARO:3002923|vanRD	53.712	229	105	1	6	234	5	232	2.64e-88	257
NODE_13_length_146969_cov_13.273_72	gi|77380195|ARO:3002926|vanRG	54.741	232	101	2	6	234	5	235	1.83e-86	252
NODE_13_length_146969_cov_13.273_72	gi|40363826|ARO:3002925|vanRF	51.724	232	109	1	1	232	1	229	1.93e-86	252
NODE_13_length_146969_cov_13.273_72	gi|220901854|ARO:3002928|vanRM	51.082	231	109	2	1	230	1	228	4.12e-82	241
NODE_13_length_146969_cov_13.273_72	gi|155039|ARO:3002919|vanRA	50.870	230	109	2	6	234	5	231	1.31e-80	237
NODE_13_length_146969_cov_13.273_72	gi|16612082|ARO:3002924|vanRE	51.092	229	109	2	6	234	4	229	1.23e-79	235
NODE_13_length_146969_cov_13.273_72	gi|9294730|ARO:3002922|vanRC	50.218	229	112	2	6	234	5	231	4.79e-78	231
NODE_13_length_146969_cov_13.273_72	gi|347990726|ARO:3002929|vanRN	45.652	230	123	1	5	234	3	230	6.58e-73	218
NODE_13_length_146969_cov_13.273_72	gi|160947044|ARO:3002927|vanRL	46.352	233	115	2	6	234	5	231	3.30e-72	216
NODE_13_length_146969_cov_13.273_72	gi|151221540|ARO:3000838|arlR	41.228	228	122	2	5	232	3	218	2.75e-53	167
NODE_13_length_146969_cov_13.273_72	gi|444896800|ARO:3000816|mtrA	39.648	227	128	2	5	231	7	224	2.17e-51	163
NODE_13_length_146969_cov_13.273_72	gi|5764628|ARO:3003066|smeR	33.621	232	138	4	5	233	10	228	1.47e-48	155
NODE_13_length_146969_cov_13.273_72	gi|388478133|ARO:3000828|baeR	33.624	229	145	1	5	233	12	233	2.94e-45	147
NODE_13_length_146969_cov_13.273_72	gi|577698904|ARO:3002921|vanRB	36.364	231	132	3	4	234	3	218	1.10e-44	145
NODE_13_length_146969_cov_13.273_72	gi|306485917|ARO:3000553|adeR	38.362	232	131	5	6	233	15	238	4.50e-44	145
NODE_13_length_146969_cov_13.273_72	gi|15834092|ARO:3000831|cpxR	34.934	229	139	3	6	230	4	226	1.66e-38	130
NODE_13_length_146969_cov_13.273_72	gi|AEX49909.1|ARO:3003582|PmrA	31.034	232	145	4	4	234	1	218	3.43e-33	116
NODE_13_length_146969_cov_13.273_72	gi|1651558|ARO:3000834|phoP	31.169	231	148	4	4	233	1	221	9.30e-31	109
NODE_13_length_146969_cov_13.273_72	gi|85676865|ARO:3003582|PmrA	30.870	230	144	4	4	232	1	216	7.58e-30	107
NODE_13_length_146969_cov_13.273_72	gi|AEU18003.1|ARO:3000834|phoP	31.140	228	146	4	4	230	1	218	5.48e-28	102
NODE_13_length_146969_cov_13.273_72	gi|557879507|ARO:3002930|vanRO	32.051	234	145	4	1	233	1	221	4.40e-26	97.8
NODE_13_length_146969_cov_13.273_73	gi|40363827|ARO:3002936|vanSF	40.925	281	165	1	83	363	81	360	8.20e-72	225
NODE_13_length_146969_cov_13.273_73	gi|220901855|ARO:3002939|vanSM	39.583	288	173	1	78	365	76	362	1.84e-69	219
NODE_13_length_146969_cov_13.273_73	gi|9294731|ARO:3002933|vanSC	40.551	254	138	4	119	363	106	355	1.37e-52	175
NODE_13_length_146969_cov_13.273_73	gi|77380196|ARO:3002937|vanSG	34.843	287	183	2	67	353	73	355	2.31e-51	172
NODE_13_length_146969_cov_13.273_73	gi|801884|ARO:3002931|vanSA	37.410	278	157	6	104	369	106	378	4.77e-51	171
NODE_13_length_146969_cov_13.273_73	gi|160947045|ARO:3002938|vanSL	38.095	252	148	2	119	363	110	360	2.11e-50	169
NODE_13_length_146969_cov_13.273_73	gi|347990727|ARO:3002940|vanSN	38.645	251	153	1	115	365	113	362	3.15e-50	169
NODE_13_length_146969_cov_13.273_73	gi|16612083|ARO:3002935|vanSE	30.818	318	199	7	46	348	31	342	1.52e-38	137
NODE_13_length_146969_cov_13.273_73	gi|5764627|ARO:3003067|smeS	31.900	279	173	6	89	363	198	463	4.58e-35	130
NODE_13_length_146969_cov_13.273_73	gi|1736787|ARO:3000829|baeS	28.179	291	185	9	89	372	193	466	3.90e-32	122
NODE_13_length_146969_cov_13.273_73	gi|88195144|ARO:3000839|arlS	26.946	334	199	10	50	361	139	449	1.07e-30	118
NODE_13_length_146969_cov_13.273_73	gi|15834091|ARO:3000830|cpxA	25.806	279	186	9	91	365	192	453	7.91e-22	92.8
NODE_13_length_146969_cov_13.273_73	gi|577698905|ARO:3002932|vanSB	24.000	350	234	9	34	365	115	450	3.75e-21	90.5
NODE_13_length_146969_cov_13.273_73	gi|ACM47284|ARO:3002934|vanSD	34.459	148	86	5	65	207	79	220	1.01e-18	80.5
NODE_13_length_146969_cov_13.273_73	gi|1788713|ARO:3000833|evgS	24.454	229	164	5	144	366	712	937	3.25e-17	79.7
NODE_13_length_146969_cov_13.273_73	gi|306485918|ARO:3000549|adeS	24.752	303	209	7	67	365	68	355	4.89e-17	77.8
NODE_13_length_146969_cov_13.273_73	gi|AEX49906.1|ARO:3003583|PmrB	25.822	213	143	7	139	348	238	438	2.45e-15	73.2
NODE_13_length_146969_cov_13.273_73	gi|388480060|ARO:3003583|PmrB	23.377	308	203	9	67	364	70	354	4.30e-15	72.0
NODE_13_length_146969_cov_13.273_75	gi|437315|ARO:3002987|bcrA	32.343	303	197	4	1	302	4	299	1.16e-44	150
NODE_13_length_146969_cov_13.273_75	gi|40850658|ARO:3002894|otrC	29.362	235	144	4	2	225	14	237	1.46e-26	103
NODE_13_length_146969_cov_13.273_75	gi|56385102|ARO:3000535|macB	27.638	199	135	3	1	190	3	201	7.02e-19	83.2
NODE_13_length_146969_cov_13.273_75	gi|385203110|ARO:3002522|novA	32.127	221	127	8	15	222	376	586	1.79e-18	82.0
NODE_13_length_146969_cov_13.273_75	gi|99079595|ARO:3002882|lmrD	28.384	229	152	8	2	222	424	648	3.49e-18	81.3
NODE_13_length_146969_cov_13.273_75	gi|99079563|ARO:3002881|lmrC	29.545	220	128	9	17	221	348	555	1.55e-15	73.2
NODE_13_length_146969_cov_13.273_75	gi|57652085|ARO:3000489|sav1866	28.070	228	129	8	17	225	357	568	2.17e-15	72.8
NODE_13_length_146969_cov_13.273_75	gi|2769708|ARO:3000118|vgaB	28.910	211	108	6	1	208	1	172	1.17e-14	70.5
NODE_13_length_146969_cov_13.273_75	gi|327202838|ARO:3003112|lsaC	27.317	205	122	7	1	202	309	489	4.83e-11	59.3
NODE_13_length_146969_cov_13.273_90	gi|153198|ARO:3002817|carA	27.481	524	346	8	4	496	6	526	3.70e-59	201
NODE_13_length_146969_cov_13.273_90	gi|46700|ARO:3002828|srmB	27.660	517	335	10	13	496	15	525	1.22e-54	189
NODE_13_length_146969_cov_13.273_90	gi|556427|ARO:3003036|oleB	27.413	518	339	8	14	501	43	553	1.32e-52	184
NODE_13_length_146969_cov_13.273_90	gi|556427|ARO:3003036|oleB	28.636	220	110	4	338	510	42	261	3.73e-18	83.6
NODE_13_length_146969_cov_13.273_90	gi|342186827|ARO:3002833|vgaE	29.765	383	234	5	161	512	77	455	2.00e-52	182
NODE_13_length_146969_cov_13.273_90	gi|342186827|ARO:3002833|vgaE	24.096	249	140	6	2	249	270	470	7.29e-19	85.5
NODE_13_length_146969_cov_13.273_90	gi|153508|ARO:3002827|tlrC	26.592	534	338	12	2	496	7	525	2.34e-50	177
NODE_13_length_146969_cov_13.273_90	gi|262340499|ARO:3002832|vgaD	30.607	379	229	6	164	512	80	454	9.67e-49	172
NODE_13_length_146969_cov_13.273_90	gi|262340499|ARO:3002832|vgaD	27.419	248	133	4	2	249	269	469	1.08e-23	100
NODE_13_length_146969_cov_13.273_90	gi|2769708|ARO:3000118|vgaB	30.079	379	217	8	163	504	100	467	1.60e-44	161
NODE_13_length_146969_cov_13.273_90	gi|2769708|ARO:3000118|vgaB	23.897	272	160	4	2	273	290	514	1.04e-19	88.2
NODE_13_length_146969_cov_13.273_90	gi|111608744|ARO:3002830|vgaALC	27.041	392	237	6	164	517	81	461	7.49e-41	150
NODE_13_length_146969_cov_13.273_90	gi|111608744|ARO:3002830|vgaALC	26.104	249	135	5	2	249	271	471	7.15e-21	91.7
NODE_13_length_146969_cov_13.273_90	gi|510121328|ARO:3002829|vgaA	27.041	392	237	6	164	517	81	461	8.35e-40	147
NODE_13_length_146969_cov_13.273_90	gi|510121328|ARO:3002829|vgaA	26.104	249	135	5	2	249	271	471	1.44e-20	90.9
NODE_13_length_146969_cov_13.273_90	gi|225861764|ARO:3000616|mel	27.139	409	252	7	145	517	87	485	8.60e-40	147
NODE_13_length_146969_cov_13.273_90	gi|225861764|ARO:3000616|mel	30.189	159	88	5	355	512	35	171	1.31e-14	72.0
NODE_13_length_146969_cov_13.273_90	gi|34328030|ARO:3003111|lsaB	23.941	543	323	14	1	507	1	489	5.33e-38	142
NODE_13_length_146969_cov_13.273_90	gi|113706757|ARO:3003109|msrE	27.013	385	242	5	163	512	100	480	3.19e-37	139
NODE_13_length_146969_cov_13.273_90	gi|113706757|ARO:3003109|msrE	25.641	234	127	6	4	237	297	483	5.16e-19	85.9
NODE_13_length_146969_cov_13.273_90	gi|113706757|ARO:3003109|msrE	27.044	159	93	4	355	512	35	171	1.41e-12	65.5
NODE_13_length_146969_cov_13.273_90	gi|48727554|ARO:3000300|lsaA	23.464	537	321	11	1	499	1	485	1.20e-33	129
NODE_13_length_146969_cov_13.273_90	gi|391225706|ARO:3003206|lsaE	23.956	551	309	17	1	505	1	487	2.83e-32	125
NODE_13_length_146969_cov_13.273_90	gi|407810259|ARO:3003206|lsaE	23.956	551	309	17	1	505	1	487	2.83e-32	125
NODE_13_length_146969_cov_13.273_90	gi|327202838|ARO:3003112|lsaC	24.359	546	317	17	1	507	1	489	1.42e-29	117
NODE_13_length_146969_cov_13.273_90	gi|10442770|ARO:3002819|msrC	25.316	395	240	9	164	516	104	485	1.53e-27	111
NODE_13_length_146969_cov_13.273_90	gi|10442770|ARO:3002819|msrC	29.697	165	91	4	355	516	36	178	2.59e-14	71.2
NODE_13_length_146969_cov_13.273_90	gi|10442770|ARO:3002819|msrC	28.099	121	85	1	119	239	368	486	3.77e-12	64.3
NODE_13_length_146969_cov_13.273_90	gi|12659044|ARO:3002819|msrC	31.515	165	88	4	355	516	36	178	3.89e-16	76.6
NODE_13_length_146969_cov_13.273_90	gi|12659044|ARO:3002819|msrC	28.926	121	84	1	119	239	368	486	4.38e-12	63.9
NODE_13_length_146969_cov_13.273_90	gi|6687493|ARO:3002819|msrC	34.752	141	84	3	358	496	1	135	2.28e-15	69.3
NODE_13_length_146969_cov_13.273_90	gi|6687493|ARO:3002819|msrC	33.750	80	53	0	139	218	56	135	1.54e-11	58.2
NODE_13_length_146969_cov_13.273_90	gi|99079563|ARO:3002881|lmrC	25.651	269	150	11	7	257	334	570	3.33e-12	64.7
NODE_13_length_146969_cov_13.273_96	gi|AAM15533.1|ARO:3003688|PvrR	30.522	249	168	2	332	578	147	392	7.23e-31	120
NODE_13_length_146969_cov_13.273_116	gi|56385102|ARO:3000535|macB	37.668	223	130	4	7	222	3	223	7.14e-38	135
NODE_13_length_146969_cov_13.273_116	gi|437315|ARO:3002987|bcrA	32.743	226	145	5	4	228	1	220	3.67e-27	102
NODE_13_length_146969_cov_13.273_116	gi|57652085|ARO:3000489|sav1866	32.895	228	133	8	8	224	340	558	8.15e-27	104
NODE_13_length_146969_cov_13.273_116	gi|385203110|ARO:3002522|novA	30.415	217	139	6	19	229	374	584	5.15e-22	90.5
NODE_13_length_146969_cov_13.273_116	gi|99079563|ARO:3002881|lmrC	28.992	238	137	9	8	228	331	553	5.57e-20	84.7
NODE_13_length_146969_cov_13.273_116	gi|40850658|ARO:3002894|otrC	26.222	225	163	3	6	230	12	233	6.60e-18	77.8
NODE_13_length_146969_cov_13.273_116	gi|99079595|ARO:3002882|lmrD	28.155	206	140	7	22	223	439	640	9.91e-18	78.2
NODE_13_length_146969_cov_13.273_116	gi|327202838|ARO:3003112|lsaC	26.923	208	124	8	7	212	309	490	3.96e-13	64.3
NODE_13_length_146969_cov_13.273_116	gi|262340499|ARO:3002832|vgaD	25.229	218	134	6	6	221	269	459	5.24e-13	63.9
NODE_13_length_146969_cov_13.273_116	gi|153508|ARO:3002827|tlrC	26.776	183	102	6	23	200	370	525	9.11e-12	60.5
NODE_13_length_146969_cov_13.273_116	gi|10442770|ARO:3002819|msrC	24.473	237	136	7	1	236	1	195	1.26e-11	59.7
NODE_13_length_146969_cov_13.273_116	gi|12659044|ARO:3002819|msrC	25.877	228	125	7	1	228	1	184	2.58e-11	58.9
NODE_13_length_146969_cov_13.273_116	gi|34328030|ARO:3003111|lsaB	27.000	200	104	10	22	212	324	490	6.88e-11	57.8
NODE_111_length_52195_cov_6.74225_1	gi|437315|ARO:3002987|bcrA	34.197	193	117	3	21	207	23	211	3.63e-30	109
NODE_111_length_52195_cov_6.74225_1	gi|56385102|ARO:3000535|macB	25.854	205	138	5	17	210	22	223	6.84e-14	65.9
NODE_111_length_52195_cov_6.74225_1	gi|99079563|ARO:3002881|lmrC	26.697	221	139	6	3	207	331	544	1.41e-13	65.1
NODE_111_length_52195_cov_6.74225_1	gi|99079595|ARO:3002882|lmrD	23.039	204	144	5	12	205	434	634	4.74e-13	63.5
NODE_111_length_52195_cov_6.74225_1	gi|556427|ARO:3003036|oleB	26.250	240	122	7	3	200	33	259	3.75e-12	60.8
NODE_111_length_52195_cov_6.74225_1	gi|57652085|ARO:3000489|sav1866	24.074	216	147	7	3	205	340	551	2.85e-11	58.2
NODE_111_length_52195_cov_6.74225_1	gi|40850658|ARO:3002894|otrC	27.979	193	123	7	28	210	39	225	3.24e-11	57.8
NODE_111_length_52195_cov_6.74225_6	gi|437315|ARO:3002987|bcrA	31.884	207	131	4	7	207	9	211	2.15e-28	104
NODE_111_length_52195_cov_6.74225_6	gi|56385102|ARO:3000535|macB	28.022	182	118	3	17	187	22	201	6.75e-16	71.6
NODE_111_length_52195_cov_6.74225_6	gi|46700|ARO:3002828|srmB	27.528	178	108	6	33	207	385	544	1.74e-12	61.6
NODE_111_length_52195_cov_6.74225_6	gi|99079595|ARO:3002882|lmrD	25.225	222	140	9	3	207	424	636	1.94e-12	61.6
NODE_111_length_52195_cov_6.74225_6	gi|153198|ARO:3002817|carA	31.250	160	89	8	33	189	386	527	6.47e-12	60.1
NODE_111_length_52195_cov_6.74225_6	gi|99079563|ARO:3002881|lmrC	25.510	196	129	7	18	198	348	541	1.14e-11	59.3
NODE_111_length_52195_cov_6.74225_6	gi|40850658|ARO:3002894|otrC	29.365	126	84	2	88	209	100	224	1.89e-11	58.2
NODE_182_length_28138_cov_7.38201_10	gi|385203110|ARO:3002522|novA	23.105	541	364	19	29	532	57	582	3.69e-28	114
NODE_182_length_28138_cov_7.38201_10	gi|99079595|ARO:3002882|lmrD	23.438	512	328	17	47	522	146	629	1.84e-23	100
NODE_182_length_28138_cov_7.38201_10	gi|57652085|ARO:3000489|sav1866	24.628	471	319	15	86	532	97	555	4.41e-22	95.9
NODE_182_length_28138_cov_7.38201_10	gi|99079563|ARO:3002881|lmrC	26.866	201	133	6	320	508	327	525	7.54e-13	66.6
NODE_1112_length_23919_cov_6.34965_5	gi|99079563|ARO:3002881|lmrC	38.931	524	315	2	52	571	46	568	8.83e-126	377
NODE_1112_length_23919_cov_6.34965_5	gi|57652085|ARO:3000489|sav1866	29.239	578	401	4	1	571	1	577	8.06e-89	282
NODE_1112_length_23919_cov_6.34965_5	gi|385203110|ARO:3002522|novA	30.070	572	383	8	2	563	26	590	6.18e-76	249
NODE_1112_length_23919_cov_6.34965_5	gi|99079595|ARO:3002882|lmrD	27.395	522	362	7	59	570	145	659	1.16e-68	231
NODE_1112_length_23919_cov_6.34965_5	gi|56385102|ARO:3000535|macB	30.588	170	108	4	351	515	23	187	2.23e-13	68.9
NODE_1112_length_23919_cov_6.34965_6	gi|99079595|ARO:3002882|lmrD	33.938	551	329	4	81	628	138	656	1.94e-98	311
NODE_1112_length_23919_cov_6.34965_6	gi|57652085|ARO:3000489|sav1866	34.226	523	302	7	112	629	89	574	3.96e-90	287
NODE_1112_length_23919_cov_6.34965_6	gi|385203110|ARO:3002522|novA	30.064	622	357	12	28	627	28	593	2.64e-83	270
NODE_1112_length_23919_cov_6.34965_6	gi|99079563|ARO:3002881|lmrC	27.273	561	349	10	83	628	48	564	2.35e-61	210
NODE_1112_length_23919_cov_6.34965_6	gi|56385102|ARO:3000535|macB	28.372	215	140	6	403	609	13	221	8.92e-14	70.1
NODE_128_length_100930_cov_100.436_6	gi|1788588|ARO:3003578|PmrF	31.731	312	199	9	1	305	7	311	7.60e-49	162
NODE_285_length_83288_cov_4.74813_88	gi|56385102|ARO:3000535|macB	37.168	226	137	3	1	222	3	227	3.37e-39	139
NODE_285_length_83288_cov_4.74813_88	gi|437315|ARO:3002987|bcrA	30.612	196	127	4	1	195	4	191	3.96e-25	96.7
NODE_285_length_83288_cov_4.74813_88	gi|57652085|ARO:3000489|sav1866	32.258	217	119	7	2	200	340	546	8.18e-22	89.4
NODE_285_length_83288_cov_4.74813_88	gi|99079595|ARO:3002882|lmrD	27.039	233	151	7	2	227	424	644	3.46e-17	75.9
NODE_285_length_83288_cov_4.74813_88	gi|99079563|ARO:3002881|lmrC	25.000	204	142	4	18	216	348	545	1.35e-15	71.2
NODE_285_length_83288_cov_4.74813_88	gi|46700|ARO:3002828|srmB	30.000	240	109	8	18	215	21	243	2.08e-15	70.9
NODE_285_length_83288_cov_4.74813_88	gi|46700|ARO:3002828|srmB	30.114	176	96	5	22	195	374	524	6.68e-11	57.4
NODE_285_length_83288_cov_4.74813_88	gi|153198|ARO:3002817|carA	26.446	242	118	5	18	216	21	245	5.53e-14	66.6
NODE_285_length_83288_cov_4.74813_88	gi|385203110|ARO:3002522|novA	28.415	183	121	5	18	195	378	555	5.96e-14	66.6
NODE_285_length_83288_cov_4.74813_88	gi|153508|ARO:3002827|tlrC	28.063	253	144	9	2	224	9	253	6.17e-14	66.2
NODE_285_length_83288_cov_4.74813_88	gi|40850658|ARO:3002894|otrC	29.752	121	85	0	98	218	105	225	9.44e-13	62.4
NODE_233_length_77635_cov_12.2098_40	gi|1788713|ARO:3000833|evgS	25.882	510	326	14	8	505	700	1169	3.05e-30	122
NODE_233_length_77635_cov_12.2098_40	gi|AEX49906.1|ARO:3003583|PmrB	25.551	227	163	4	18	243	238	459	4.15e-22	95.5
NODE_233_length_77635_cov_12.2098_40	gi|9294731|ARO:3002933|vanSC	28.926	242	162	6	2	241	124	357	6.87e-22	93.6
NODE_233_length_77635_cov_12.2098_40	gi|5764627|ARO:3003067|smeS	21.983	232	179	1	10	241	236	465	2.15e-20	90.1
NODE_233_length_77635_cov_12.2098_40	gi|160947045|ARO:3002938|vanSL	28.333	240	165	5	4	240	126	361	2.62e-20	88.6
NODE_233_length_77635_cov_12.2098_40	gi|88195144|ARO:3000839|arlS	28.000	225	159	2	12	235	225	447	5.44e-20	88.6
NODE_233_length_77635_cov_12.2098_40	gi|77380196|ARO:3002937|vanSG	32.020	203	136	2	27	228	154	355	1.53e-19	86.7
NODE_233_length_77635_cov_12.2098_40	gi|801884|ARO:3002931|vanSA	29.515	227	148	5	27	248	162	381	1.57e-19	86.7
NODE_233_length_77635_cov_12.2098_40	gi|15834091|ARO:3000830|cpxA	26.754	228	160	3	13	240	232	452	6.78e-19	85.5
NODE_233_length_77635_cov_12.2098_40	gi|1736787|ARO:3000829|baeS	21.983	232	178	2	13	244	234	462	1.15e-17	81.6
NODE_233_length_77635_cov_12.2098_40	gi|151221540|ARO:3000838|arlR	35.593	118	72	2	295	411	3	117	1.40e-17	77.8
NODE_233_length_77635_cov_12.2098_40	gi|16612083|ARO:3002935|vanSE	24.569	232	170	2	10	237	126	356	1.93e-17	80.1
NODE_233_length_77635_cov_12.2098_40	gi|220901854|ARO:3002928|vanRM	30.612	147	96	3	292	435	2	145	1.20e-15	72.4
NODE_233_length_77635_cov_12.2098_40	gi|40363827|ARO:3002936|vanSF	25.911	247	170	5	1	240	121	361	9.74e-15	72.0
NODE_233_length_77635_cov_12.2098_40	gi|388480060|ARO:3003583|PmrB	28.634	227	140	7	22	241	144	355	1.98e-14	70.9
NODE_233_length_77635_cov_12.2098_40	gi|16612082|ARO:3002924|vanRE	31.073	177	111	5	295	467	3	172	2.75e-14	68.6
NODE_233_length_77635_cov_12.2098_40	gi|577698904|ARO:3002921|vanRB	30.833	120	75	3	295	411	4	118	8.77e-14	67.0
NODE_233_length_77635_cov_12.2098_40	gi|388478133|ARO:3000828|baeR	32.258	124	78	4	291	412	8	127	1.55e-13	66.6
NODE_233_length_77635_cov_12.2098_40	gi|557879506|ARO:3002941|vanSO	27.386	241	150	10	13	243	117	342	1.70e-13	67.8
NODE_233_length_77635_cov_12.2098_40	gi|347990727|ARO:3002940|vanSN	23.256	215	162	3	27	240	149	361	2.39e-13	67.4
NODE_233_length_77635_cov_12.2098_40	gi|160947044|ARO:3002927|vanRL	30.147	136	91	2	295	429	4	136	3.04e-13	65.5
NODE_233_length_77635_cov_12.2098_40	gi|40363826|ARO:3002925|vanRF	28.873	142	96	3	296	435	6	144	3.19e-13	65.5
NODE_233_length_77635_cov_12.2098_40	gi|444896800|ARO:3000816|mtrA	34.545	110	66	4	293	400	5	110	3.57e-13	65.1
NODE_233_length_77635_cov_12.2098_40	gi|77380195|ARO:3002926|vanRG	36.975	119	69	3	295	411	4	118	3.85e-13	65.1
NODE_233_length_77635_cov_12.2098_40	gi|155039|ARO:3002919|vanRA	34.454	119	72	3	295	411	4	118	4.82e-13	65.1
NODE_233_length_77635_cov_12.2098_40	gi|220901855|ARO:3002939|vanSM	26.337	243	162	7	5	240	129	361	5.96e-13	66.2
NODE_233_length_77635_cov_12.2098_40	gi|306485917|ARO:3000553|adeR	30.769	117	77	2	296	411	15	128	6.87e-13	64.7
NODE_233_length_77635_cov_12.2098_40	gi|1651558|ARO:3000834|phoP	33.613	119	74	3	295	411	2	117	1.42e-12	63.5
NODE_233_length_77635_cov_12.2098_40	gi|15834092|ARO:3000831|cpxR	33.103	145	89	4	295	435	3	143	2.98e-12	62.8
NODE_233_length_77635_cov_12.2098_40	gi|306485918|ARO:3000549|adeS	24.885	217	149	8	27	239	147	353	4.37e-12	63.5
NODE_233_length_77635_cov_12.2098_40	gi|5764628|ARO:3003066|smeR	30.000	120	78	4	295	412	10	125	5.36e-12	61.6
NODE_233_length_77635_cov_12.2098_40	gi|AEU18003.1|ARO:3000834|phoP	34.454	119	75	2	295	412	2	118	7.03e-12	61.2
NODE_233_length_77635_cov_12.2098_40	gi|27461219|ARO:3002923|vanRD	33.607	122	74	4	295	414	4	120	1.97e-11	60.1
NODE_233_length_77635_cov_12.2098_40	gi|347990726|ARO:3002929|vanRN	30.769	117	77	2	296	411	4	117	7.36e-11	58.5
NODE_368_length_37067_cov_5.53096_3	gi|88194116|ARO:3000026|mepA	25.837	418	302	6	3	416	2	415	1.22e-37	139
NODE_368_length_37067_cov_5.53096_3	gi|441470650|ARO:3000026|mepA	34.694	98	62	2	1	97	1	97	3.16e-14	64.7
NODE_368_length_37067_cov_5.53096_4	gi|1788340|ARO:3003577|PmrE	58.394	411	148	3	9	419	1	388	1.10e-174	489
NODE_4638_length_3435_cov_4.93935_8	gi|437315|ARO:3002987|bcrA	41.176	85	50	0	3	87	128	212	1.39e-14	65.9
NODE_4638_length_3435_cov_4.93935_8	gi|40850658|ARO:3002894|otrC	33.028	109	70	2	8	114	145	252	1.90e-13	62.8
NODE_960_length_13129_cov_6.92229_6	gi|437315|ARO:3002987|bcrA	32.333	300	170	5	1	269	4	301	1.16e-44	149
NODE_960_length_13129_cov_6.92229_6	gi|40850658|ARO:3002894|otrC	29.778	225	130	6	2	210	14	226	3.33e-26	101
NODE_960_length_13129_cov_6.92229_6	gi|56385102|ARO:3000535|macB	28.866	194	128	3	4	187	9	202	3.19e-22	92.0
NODE_960_length_13129_cov_6.92229_6	gi|57652085|ARO:3000489|sav1866	27.350	234	145	8	2	218	340	565	4.92e-18	79.7
NODE_960_length_13129_cov_6.92229_6	gi|99079595|ARO:3002882|lmrD	25.806	217	144	6	14	218	437	648	6.65e-17	76.3
NODE_960_length_13129_cov_6.92229_6	gi|385203110|ARO:3002522|novA	28.139	231	147	9	2	218	361	586	2.08e-14	68.9
NODE_960_length_13129_cov_6.92229_6	gi|99079563|ARO:3002881|lmrC	23.387	248	160	6	2	226	331	571	4.90e-14	67.8
NODE_237_length_46698_cov_8.04912_39	gi|56385102|ARO:3000535|macB	32.645	242	147	7	1	232	3	238	9.92e-24	95.5
NODE_237_length_46698_cov_8.04912_39	gi|327202838|ARO:3003112|lsaC	32.609	184	94	7	1	180	309	466	6.33e-15	69.7
NODE_237_length_46698_cov_8.04912_39	gi|385203110|ARO:3002522|novA	29.412	238	141	9	3	225	360	585	2.73e-14	67.8
NODE_237_length_46698_cov_8.04912_39	gi|437315|ARO:3002987|bcrA	25.877	228	153	6	1	223	4	220	9.84e-14	65.5
NODE_237_length_46698_cov_8.04912_39	gi|57652085|ARO:3000489|sav1866	26.471	238	146	9	2	224	340	563	3.69e-13	64.3
NODE_237_length_46698_cov_8.04912_39	gi|99079563|ARO:3002881|lmrC	27.419	248	166	9	2	242	331	571	7.61e-13	63.5
NODE_237_length_46698_cov_8.04912_39	gi|34328030|ARO:3003111|lsaB	25.137	183	113	4	1	182	309	468	9.81e-13	63.2
NODE_237_length_46698_cov_8.04912_39	gi|40850658|ARO:3002894|otrC	22.707	229	159	6	2	223	14	231	4.53e-12	60.8
NODE_237_length_46698_cov_8.04912_39	gi|391225706|ARO:3003206|lsaE	27.624	181	105	6	1	179	309	465	1.57e-11	59.7
NODE_237_length_46698_cov_8.04912_39	gi|407810259|ARO:3003206|lsaE	27.624	181	105	6	1	179	309	465	1.57e-11	59.7
NODE_237_length_46698_cov_8.04912_39	gi|99079595|ARO:3002882|lmrD	24.473	237	151	8	2	224	424	646	5.37e-11	58.2
NODE_3896_length_4574_cov_10.2456_1	gi|15832502|ARO:3000832|evgA	25.248	202	139	3	5	198	4	201	1.06e-13	63.2
NODE_3896_length_4574_cov_10.2456_4	gi|437315|ARO:3002987|bcrA	33.000	200	129	3	21	215	15	214	5.31e-30	111
NODE_3896_length_4574_cov_10.2456_4	gi|40850658|ARO:3002894|otrC	28.033	239	146	6	6	230	14	240	3.02e-24	97.1
NODE_3896_length_4574_cov_10.2456_4	gi|56385102|ARO:3000535|macB	27.670	206	136	4	26	219	23	227	5.38e-19	83.2
NODE_3896_length_4574_cov_10.2456_4	gi|2769708|ARO:3000118|vgaB	29.333	225	131	9	2	219	282	485	3.40e-16	74.7
NODE_3896_length_4574_cov_10.2456_4	gi|99079595|ARO:3002882|lmrD	25.346	217	142	7	25	226	439	650	1.25e-15	73.2
NODE_3896_length_4574_cov_10.2456_4	gi|327202838|ARO:3003112|lsaC	28.421	190	116	6	21	207	320	492	3.68e-15	71.6
NODE_3896_length_4574_cov_10.2456_4	gi|57652085|ARO:3000489|sav1866	28.241	216	137	6	26	227	357	568	6.80e-15	70.9
NODE_3896_length_4574_cov_10.2456_4	gi|262340499|ARO:3002832|vgaD	30.645	186	104	7	33	213	293	458	2.23e-13	66.2
NODE_3896_length_4574_cov_10.2456_4	gi|342186827|ARO:3002833|vgaE	28.378	222	133	9	2	220	268	466	1.75e-12	63.5
NODE_3896_length_4574_cov_10.2456_4	gi|99079563|ARO:3002881|lmrC	25.118	211	124	5	29	217	351	549	6.27e-11	58.9
NODE_2146_length_8308_cov_17.8311_3	gi|385203110|ARO:3002522|novA	22.538	457	308	15	99	523	130	572	2.83e-31	124
NODE_2146_length_8308_cov_17.8311_3	gi|99079563|ARO:3002881|lmrC	27.178	287	188	9	231	507	253	528	7.20e-27	110
NODE_2146_length_8308_cov_17.8311_3	gi|57652085|ARO:3000489|sav1866	25.835	449	289	13	104	523	118	551	1.12e-25	106
NODE_2146_length_8308_cov_17.8311_3	gi|99079595|ARO:3002882|lmrD	26.484	219	134	6	280	481	384	592	2.16e-18	84.3
NODE_2146_length_8308_cov_17.8311_3	gi|56385102|ARO:3000535|macB	30.317	221	133	10	318	523	4	218	4.64e-17	80.1
NODE_2146_length_8308_cov_17.8311_3	gi|437315|ARO:3002987|bcrA	29.808	208	129	7	318	519	5	201	1.03e-12	65.1
NODE_2146_length_8308_cov_17.8311_3	gi|391225706|ARO:3003206|lsaE	24.737	190	120	4	318	505	310	478	2.87e-12	64.7
NODE_2146_length_8308_cov_17.8311_3	gi|407810259|ARO:3003206|lsaE	24.737	190	120	4	318	505	310	478	2.87e-12	64.7
NODE_2146_length_8308_cov_17.8311_3	gi|327202838|ARO:3003112|lsaC	28.934	197	119	5	318	512	310	487	2.22e-11	62.0
NODE_801_length_16426_cov_40.5213_6	gi|57652085|ARO:3000489|sav1866	29.895	572	380	8	167	723	7	572	1.03e-69	235
NODE_801_length_16426_cov_40.5213_6	gi|385203110|ARO:3002522|novA	25.760	559	399	10	180	726	42	596	1.05e-63	219
NODE_801_length_16426_cov_40.5213_6	gi|99079595|ARO:3002882|lmrD	30.612	490	317	13	253	728	180	660	1.54e-56	201
NODE_801_length_16426_cov_40.5213_6	gi|99079563|ARO:3002881|lmrC	32.584	267	180	0	461	727	301	567	4.49e-47	172
NODE_801_length_16426_cov_40.5213_6	gi|56385102|ARO:3000535|macB	29.358	218	140	6	499	707	11	223	1.22e-17	82.8
NODE_801_length_16426_cov_40.5213_6	gi|437315|ARO:3002987|bcrA	29.384	211	132	8	509	713	21	220	1.97e-13	67.8
NODE_801_length_16426_cov_40.5213_6	gi|153198|ARO:3002817|carA	23.864	264	164	8	491	722	6	264	3.50e-11	62.0
NODE_801_length_16426_cov_40.5213_12	gi|633259733|ARO:3000785|cmeC	26.744	344	223	7	89	423	131	454	7.51e-17	78.6
NODE_801_length_16426_cov_40.5213_12	gi|224015932|ARO:3000237|tolC	28.852	305	184	14	136	424	131	418	2.50e-13	67.4
NODE_98_length_122286_cov_130.995_7	gi|385203110|ARO:3002522|novA	35.192	520	328	5	84	598	78	593	8.81e-106	328
NODE_98_length_122286_cov_130.995_7	gi|57652085|ARO:3000489|sav1866	32.727	605	371	7	3	604	7	578	4.68e-104	322
NODE_98_length_122286_cov_130.995_7	gi|99079595|ARO:3002882|lmrD	32.992	488	309	5	121	598	176	655	3.63e-81	265
NODE_98_length_122286_cov_130.995_7	gi|99079563|ARO:3002881|lmrC	32.213	506	301	9	120	603	83	568	3.24e-78	254
NODE_98_length_122286_cov_130.995_7	gi|56385102|ARO:3000535|macB	32.735	223	136	6	367	580	4	221	7.04e-23	99.0
NODE_98_length_122286_cov_130.995_7	gi|437315|ARO:3002987|bcrA	28.302	212	131	8	378	581	15	213	4.84e-13	66.2
NODE_98_length_122286_cov_130.995_7	gi|153198|ARO:3002817|carA	28.205	234	115	11	366	560	5	224	3.91e-11	61.6
NODE_98_length_122286_cov_130.995_106	gi|379070607|ARO:3003043|PBP2x	22.538	599	344	27	53	587	70	612	1.16e-13	70.5
NODE_98_length_122286_cov_130.995_106	gi|291461505|ARO:3003440|mecB	24.554	448	243	19	145	538	204	610	3.19e-12	65.9
NODE_98_length_122286_cov_130.995_106	gi|1685112|ARO:3003042|PBP2b	23.529	357	213	15	224	541	313	648	6.86e-12	64.7
NODE_15_length_81417_cov_8.41227_37	gi|437315|ARO:3002987|bcrA	34.826	201	127	2	12	211	14	211	4.70e-37	128
NODE_15_length_81417_cov_8.41227_37	gi|40850658|ARO:3002894|otrC	23.176	233	161	4	2	225	13	236	6.60e-19	80.5
NODE_15_length_81417_cov_8.41227_37	gi|56385102|ARO:3000535|macB	28.713	202	132	6	11	201	14	214	1.68e-17	77.4
NODE_15_length_81417_cov_8.41227_37	gi|99079563|ARO:3002881|lmrC	27.074	229	144	7	2	216	330	549	4.83e-13	63.9
NODE_15_length_81417_cov_8.41227_37	gi|327202838|ARO:3003112|lsaC	24.873	197	123	7	8	202	315	488	1.05e-12	63.2
NODE_15_length_81417_cov_8.41227_45	gi|379070467|ARO:3003041|PBP1a	30.882	612	364	16	29	599	8	601	1.39e-67	232
NODE_15_length_81417_cov_8.41227_45	gi|15903950|ARO:3003044|PBP1b	30.175	570	325	21	88	599	126	680	1.15e-43	164
NODE_15_length_81417_cov_8.41227_49	gi|88195144|ARO:3000839|arlS	30.064	469	296	9	17	482	10	449	8.16e-64	210
NODE_15_length_81417_cov_8.41227_49	gi|15834091|ARO:3000830|cpxA	31.679	262	152	7	237	488	211	455	8.73e-30	117
NODE_15_length_81417_cov_8.41227_49	gi|1736787|ARO:3000829|baeS	27.200	250	177	2	242	490	218	463	4.33e-28	112
NODE_15_length_81417_cov_8.41227_49	gi|5764627|ARO:3003067|smeS	28.455	246	170	3	242	485	223	464	8.22e-28	112
NODE_15_length_81417_cov_8.41227_49	gi|306485918|ARO:3000549|adeS	24.172	302	205	10	194	486	69	355	2.69e-22	94.4
NODE_15_length_81417_cov_8.41227_49	gi|40363827|ARO:3002936|vanSF	26.587	252	177	2	242	486	112	362	4.13e-22	94.0
NODE_15_length_81417_cov_8.41227_49	gi|347990727|ARO:3002940|vanSN	25.478	314	217	5	185	486	54	362	1.57e-20	89.0
NODE_15_length_81417_cov_8.41227_49	gi|160947045|ARO:3002938|vanSL	23.891	293	208	6	201	485	76	361	2.82e-19	85.5
NODE_15_length_81417_cov_8.41227_49	gi|1788713|ARO:3000833|evgS	24.542	273	193	6	223	486	668	936	4.16e-19	87.0
NODE_15_length_81417_cov_8.41227_49	gi|220901855|ARO:3002939|vanSM	27.007	274	163	6	234	486	105	362	5.27e-19	84.7
NODE_15_length_81417_cov_8.41227_49	gi|801884|ARO:3002931|vanSA	27.074	229	145	6	272	490	162	378	3.43e-18	82.4
NODE_15_length_81417_cov_8.41227_49	gi|557879506|ARO:3002941|vanSO	26.537	309	216	8	185	491	46	345	4.24e-18	81.6
NODE_15_length_81417_cov_8.41227_49	gi|16612083|ARO:3002935|vanSE	25.616	203	148	1	272	471	143	345	1.28e-17	80.1
NODE_15_length_81417_cov_8.41227_49	gi|9294731|ARO:3002933|vanSC	26.991	226	139	5	272	485	145	356	2.73e-17	79.3
NODE_15_length_81417_cov_8.41227_49	gi|77380196|ARO:3002937|vanSG	26.712	292	189	7	195	472	74	354	2.44e-16	76.6
NODE_15_length_81417_cov_8.41227_49	gi|577698905|ARO:3002932|vanSB	25.455	330	199	11	188	486	137	450	1.30e-15	74.7
NODE_15_length_81417_cov_8.41227_49	gi|388480060|ARO:3003583|PmrB	25.000	320	180	10	181	480	58	337	2.88e-15	73.2
NODE_15_length_81417_cov_8.41227_49	gi|AEX49906.1|ARO:3003583|PmrB	23.396	265	193	5	235	497	210	466	3.69e-15	73.6
NODE_15_length_81417_cov_8.41227_49	gi|1787374|ARO:3000835|phoQ	24.252	301	198	10	191	482	195	474	6.70e-14	69.7
NODE_15_length_81417_cov_8.41227_50	gi|151221540|ARO:3000838|arlR	50.218	229	104	2	1	229	1	219	2.13e-76	226
NODE_15_length_81417_cov_8.41227_50	gi|444896800|ARO:3000816|mtrA	39.111	225	128	3	3	226	7	223	5.90e-44	144
NODE_15_length_81417_cov_8.41227_50	gi|155039|ARO:3002919|vanRA	35.217	230	145	3	3	230	4	231	2.29e-42	140
NODE_15_length_81417_cov_8.41227_50	gi|40363826|ARO:3002925|vanRF	37.004	227	134	4	4	226	6	227	2.57e-42	139
NODE_15_length_81417_cov_8.41227_50	gi|AEX49909.1|ARO:3003582|PmrA	36.123	227	128	5	3	226	2	214	5.28e-41	136
NODE_15_length_81417_cov_8.41227_50	gi|9294730|ARO:3002922|vanRC	35.498	231	143	4	3	230	4	231	1.24e-40	135
NODE_15_length_81417_cov_8.41227_50	gi|16612082|ARO:3002924|vanRE	35.498	231	146	2	1	230	1	229	1.29e-40	135
NODE_15_length_81417_cov_8.41227_50	gi|85676865|ARO:3003582|PmrA	37.004	227	130	5	3	228	2	216	5.42e-40	133
NODE_15_length_81417_cov_8.41227_50	gi|347990726|ARO:3002929|vanRN	32.618	233	151	5	1	230	1	230	1.10e-38	130
[truncated: 7,322 more rows]
