# Supplementary material for: Metagenomic assembled plasmids of the human microbiome vary across disease cohorts
Source: Sci Rep. 2022 Jun 2;12:9212. doi: 10.1038/s41598-022-13313-y (PMC9163076; doi:10.1038/s41598-022-13313-y)
Supplement: Supplementary file 2 — Supplementary Information 2. [file 41598_2022_13313_MOESM2_ESM.zip › Supplementary_Data/input/cdhit_prod_0.7.clstr]

>Cluster 0
0	66aa, >NODE_365_length_11873_cov_224.85_7... at 77.27%
1	66aa, >NODE_4496_length_6661_cov_8.5769_9... at 75.76%
2	62aa, >NODE_6773_length_8779_cov_15.3325_5... at 79.03%
3	61aa, >NODE_1489_length_9235_cov_55.196_7... at 85.25%
4	85aa, >NODE_96_length_87461_cov_95.2929_7... *
5	61aa, >NODE_6692_length_6853_cov_12.1721_3... at 83.61%
6	66aa, >NODE_3054_length_6522_cov_30.1098_2... at 80.30%
7	62aa, >NODE_4045_length_8921_cov_8.3439_3... at 82.26%
8	35aa, >NODE_4790_length_7174_cov_18.1572_5... at 77.14%
9	66aa, >NODE_1373_length_6897_cov_8.99006_1... at 80.30%
10	66aa, >NODE_1631_length_5754_cov_7.60572_9... at 80.30%
11	40aa, >NODE_3728_length_5864_cov_6.04459_1... at 90.00%
12	36aa, >NODE_3728_length_5864_cov_6.04459_8... at 80.56%
13	62aa, >NODE_1164_length_18529_cov_3.03703_9... at 74.19%
14	66aa, >NODE_3933_length_6944_cov_12.2344_11... at 74.24%
15	62aa, >NODE_6222_length_5528_cov_15.2498_4... at 80.65%
16	61aa, >NODE_1421_length_9850_cov_6.26483_5... at 83.61%
17	66aa, >NODE_1297_length_8386_cov_17.6825_4... at 77.27%
18	66aa, >NODE_1406_length_6666_cov_13.4329_4... at 77.27%
19	61aa, >NODE_11199_length_4417_cov_7.92412_6... at 85.25%
20	61aa, >NODE_2098_length_11594_cov_29.8206_ID_34893_9... at 85.25%
21	66aa, >NODE_2827_length_9058_cov_22.0025_ID_154745_7... at 80.30%
22	61aa, >NODE_2085_length_6330_cov_16.0026_ID_87860_3... at 83.61%
23	71aa, >NODE_1577_length_6715_cov_20.0030_ID_101413_11... at 71.83%
24	66aa, >NODE_3131_length_6394_cov_13.0021_ID_141720_3... at 78.79%
25	66aa, >NODE_1504_length_6033_cov_86.0145_ID_55945_10... at 78.79%
26	66aa, >NODE_2598_length_7231_cov_72.0101_ID_116746_2... at 80.30%
27	61aa, >C928_NODE_2403_length_5857_cov_101.748_7... at 86.89%
28	66aa, >C936_NODE_3087_length_5914_cov_82.738_7... at 74.24%
29	66aa, >C937_NODE_3164_length_5989_cov_17.8982_7... at 80.30%
30	66aa, >C946_NODE_2126_length_5467_cov_131.628_6... at 77.27%
31	61aa, >I320_NODE_2525_length_6267_cov_427.95_1... at 83.61%
32	61aa, >I370_NODE_1308_length_9831_cov_154.044_10... at 81.97%
>Cluster 1
0	88aa, >NODE_365_length_11873_cov_224.85_9... at 98.86%
1	88aa, >NODE_4496_length_6661_cov_8.5769_7... at 100.00%
2	88aa, >NODE_3054_length_6522_cov_30.1098_9... at 100.00%
3	88aa, >NODE_5969_length_6206_cov_3.01675_6... at 81.82%
4	88aa, >NODE_4790_length_7174_cov_18.1572_3... at 96.59%
5	88aa, >NODE_485_length_5814_cov_82.6874_6... at 81.82%
6	88aa, >NODE_1373_length_6897_cov_8.99006_4... at 100.00%
7	88aa, >NODE_1631_length_5754_cov_7.60572_6... at 100.00%
8	105aa, >NODE_3933_length_6944_cov_12.2344_8... at 93.33%
9	88aa, >NODE_6222_length_5528_cov_15.2498_7... at 95.45%
10	88aa, >NODE_1421_length_9850_cov_6.26483_8... at 98.86%
11	88aa, >NODE_1441_length_8495_cov_94.0524_3... at 96.59%
12	88aa, >NODE_1297_length_8386_cov_17.6825_2... at 100.00%
13	88aa, >NODE_1406_length_6666_cov_13.4329_6... at 98.86%
14	142aa, >NODE_11199_length_4417_cov_7.92412_4... *
15	88aa, >NODE_2827_length_9058_cov_22.0025_ID_154745_5... at 100.00%
16	88aa, >NODE_2085_length_6330_cov_16.0026_ID_87860_6... at 100.00%
17	137aa, >NODE_1577_length_6715_cov_20.0030_ID_101413_3... at 96.35%
18	88aa, >NODE_2377_length_4884_cov_31.8056_ID_55866_3... at 78.41%
19	88aa, >NODE_3131_length_6394_cov_13.0021_ID_141720_6... at 100.00%
20	88aa, >NODE_1504_length_6033_cov_86.0145_ID_55945_3... at 100.00%
21	88aa, >NODE_2598_length_7231_cov_72.0101_ID_116746_11... at 93.18%
22	88aa, >NODE_1028_length_5689_cov_9.0016_ID_42308_3... at 81.82%
23	88aa, >NODE_1788_length_5919_cov_12.0021_ID_64933_3... at 78.41%
24	105aa, >C936_NODE_3087_length_5914_cov_82.738_4... at 93.33%
25	88aa, >C937_NODE_3164_length_5989_cov_17.8982_4... at 100.00%
26	88aa, >C946_NODE_2126_length_5467_cov_131.628_4... at 100.00%
27	88aa, >I320_NODE_2525_length_6267_cov_427.95_6... at 98.86%
28	88aa, >I367_NODE_4823_length_3151_cov_47.488_2... at 80.68%
>Cluster 2
0	200aa, >NODE_365_length_11873_cov_224.85_12... *
1	200aa, >NODE_4496_length_6661_cov_8.5769_5... at 97.50%
2	200aa, >NODE_6773_length_8779_cov_15.3325_2... at 97.00%
3	185aa, >NODE_1489_length_9235_cov_55.196_12... at 87.03%
4	200aa, >NODE_3210_length_9177_cov_31.5039_1... at 98.50%
5	200aa, >NODE_6692_length_6853_cov_12.1721_8... at 87.00%
6	200aa, >NODE_3054_length_6522_cov_30.1098_7... at 87.00%
7	200aa, >NODE_4045_length_8921_cov_8.3439_11... at 99.50%
8	200aa, >NODE_1373_length_6897_cov_8.99006_6... at 87.00%
9	200aa, >NODE_1631_length_5754_cov_7.60572_4... at 87.50%
10	200aa, >NODE_3933_length_6944_cov_12.2344_6... at 88.50%
11	200aa, >NODE_6222_length_5528_cov_15.2498_9... at 98.50%
12	200aa, >NODE_1421_length_9850_cov_6.26483_11... at 88.00%
13	200aa, >NODE_4351_length_8006_cov_15.1714_10... at 87.00%
14	200aa, >NODE_1297_length_8386_cov_17.6825_12... at 91.00%
15	200aa, >NODE_1406_length_6666_cov_13.4329_9... at 91.00%
16	200aa, >NODE_2098_length_11594_cov_29.8206_ID_34893_13... at 99.00%
17	200aa, >NODE_2827_length_9058_cov_22.0025_ID_154745_4... at 88.00%
18	200aa, >NODE_2085_length_6330_cov_16.0026_ID_87860_8... at 99.00%
19	200aa, >NODE_1577_length_6715_cov_20.0030_ID_101413_6... at 87.50%
20	200aa, >NODE_3131_length_6394_cov_13.0021_ID_141720_9... at 88.00%
21	200aa, >NODE_1504_length_6033_cov_86.0145_ID_55945_5... at 87.00%
22	200aa, >NODE_2598_length_7231_cov_72.0101_ID_116746_9... at 98.50%
23	200aa, >C936_NODE_3087_length_5914_cov_82.738_2... at 88.50%
24	200aa, >C937_NODE_3164_length_5989_cov_17.8982_2... at 88.00%
25	200aa, >C946_NODE_2126_length_5467_cov_131.628_2... at 91.00%
26	200aa, >I320_NODE_2525_length_6267_cov_427.95_4... at 88.00%
27	200aa, >I370_NODE_1308_length_9831_cov_154.044_3... at 88.00%
>Cluster 3
0	73aa, >NODE_365_length_11873_cov_224.85_10... at 100.00%
1	73aa, >NODE_4496_length_6661_cov_8.5769_6... at 100.00%
2	73aa, >NODE_3054_length_6522_cov_30.1098_8... at 100.00%
3	89aa, >NODE_5969_length_6206_cov_3.01675_5... at 88.76%
4	92aa, >NODE_4790_length_7174_cov_18.1572_2... *
5	89aa, >NODE_485_length_5814_cov_82.6874_7... at 89.89%
6	73aa, >NODE_1373_length_6897_cov_8.99006_5... at 100.00%
7	73aa, >NODE_1631_length_5754_cov_7.60572_5... at 100.00%
8	73aa, >NODE_3933_length_6944_cov_12.2344_7... at 100.00%
9	73aa, >NODE_6222_length_5528_cov_15.2498_8... at 100.00%
10	89aa, >NODE_1421_length_9850_cov_6.26483_9... at 100.00%
11	73aa, >NODE_1441_length_8495_cov_94.0524_2... at 100.00%
12	73aa, >NODE_1297_length_8386_cov_17.6825_1... at 98.63%
13	73aa, >NODE_1406_length_6666_cov_13.4329_7... at 100.00%
14	73aa, >NODE_1577_length_6715_cov_20.0030_ID_101413_4... at 98.63%
15	92aa, >NODE_2377_length_4884_cov_31.8056_ID_55866_2... at 86.96%
16	73aa, >NODE_3131_length_6394_cov_13.0021_ID_141720_7... at 100.00%
17	73aa, >NODE_1504_length_6033_cov_86.0145_ID_55945_4... at 100.00%
18	73aa, >NODE_2598_length_7231_cov_72.0101_ID_116746_10... at 100.00%
19	89aa, >NODE_1028_length_5689_cov_9.0016_ID_42308_4... at 89.89%
20	92aa, >NODE_1788_length_5919_cov_12.0021_ID_64933_4... at 86.96%
21	73aa, >C936_NODE_3087_length_5914_cov_82.738_3... at 100.00%
22	73aa, >C937_NODE_3164_length_5989_cov_17.8982_3... at 100.00%
23	73aa, >C946_NODE_2126_length_5467_cov_131.628_3... at 98.63%
24	89aa, >I320_NODE_2525_length_6267_cov_427.95_5... at 100.00%
25	32aa, >I367_NODE_4823_length_3151_cov_47.488_1... at 93.75%
26	74aa, >I367_NODE_4823_length_3151_cov_47.488_5... at 85.14%
>Cluster 4
0	180aa, >NODE_365_length_11873_cov_224.85_5... at 95.56%
1	182aa, >NODE_4496_length_6661_cov_8.5769_2... at 97.25%
2	175aa, >NODE_3318_length_6963_cov_19.5761_9... at 85.14%
3	180aa, >NODE_3054_length_6522_cov_30.1098_4... at 92.78%
4	180aa, >NODE_4790_length_7174_cov_18.1572_7... at 85.00%
5	180aa, >NODE_1373_length_6897_cov_8.99006_12... at 95.56%
6	62aa, >NODE_1631_length_5754_cov_7.60572_1... at 90.32%
7	136aa, >NODE_1631_length_5754_cov_7.60572_11... at 96.32%
8	168aa, >NODE_3933_length_6944_cov_12.2344_1... at 98.81%
9	26aa, >NODE_3933_length_6944_cov_12.2344_13... at 96.15%
10	183aa, >NODE_6222_length_5528_cov_15.2498_3... *
11	182aa, >NODE_4351_length_8006_cov_15.1714_2... at 91.76%
12	180aa, >NODE_1441_length_8495_cov_94.0524_7... at 85.00%
13	180aa, >NODE_1297_length_8386_cov_17.6825_6... at 93.89%
14	180aa, >NODE_1406_length_6666_cov_13.4329_2... at 93.89%
15	180aa, >NODE_2827_length_9058_cov_22.0025_ID_154745_8... at 93.33%
16	180aa, >NODE_1577_length_6715_cov_20.0030_ID_101413_10... at 94.44%
17	182aa, >NODE_3131_length_6394_cov_13.0021_ID_141720_2... at 91.76%
18	182aa, >NODE_1504_length_6033_cov_86.0145_ID_55945_8... at 91.76%
19	180aa, >NODE_2598_length_7231_cov_72.0101_ID_116746_4... at 93.89%
20	173aa, >C905_NODE_1169_length_7182_cov_7.64852_4... at 84.39%
21	180aa, >C936_NODE_3087_length_5914_cov_82.738_9... at 98.33%
22	141aa, >C937_NODE_3164_length_5989_cov_17.8982_9... at 92.91%
23	180aa, >C946_NODE_2126_length_5467_cov_131.628_8... at 93.89%
>Cluster 5
0	86aa, >NODE_4343_length_4781_cov_18.9132_1... at 76.74%
1	80aa, >NODE_4343_length_4781_cov_18.9132_8... at 80.00%
2	146aa, >NODE_5158_length_5962_cov_84.5847_9... at 83.56%
3	146aa, >NODE_3123_length_6034_cov_7.64359_3... at 84.25%
4	149aa, >NODE_7392_length_5036_cov_26.0235_8... at 81.88%
5	149aa, >NODE_6446_length_5129_cov_19.0296_5... at 79.87%
6	91aa, >NODE_5969_length_6206_cov_3.01675_1... at 79.12%
7	77aa, >NODE_5969_length_6206_cov_3.01675_12... at 85.71%
8	149aa, >NODE_3447_length_5939_cov_20.2891_5... at 81.21%
9	92aa, >NODE_3290_length_5368_cov_9.1022_1... at 76.09%
10	76aa, >NODE_3290_length_5368_cov_9.1022_11... at 75.00%
11	149aa, >NODE_2200_length_5429_cov_7.13658_1... at 79.87%
12	149aa, >NODE_1627_length_5675_cov_14.7463_1... at 71.81%
13	150aa, >NODE_1116_length_4372_cov_18.5907_6... at 70.67%
14	149aa, >NODE_1371_length_6127_cov_19.1693_3... at 72.48%
15	151aa, >NODE_1734_length_5452_cov_6.55031_7... at 79.47%
16	149aa, >NODE_2114_length_4763_cov_15.1461_3... at 75.84%
17	149aa, >NODE_2377_length_4884_cov_31.8056_ID_55866_6... at 75.84%
18	152aa, >NODE_1028_length_5689_cov_9.0016_ID_42308_6... *
19	150aa, >NODE_1788_length_5919_cov_12.0021_ID_64933_8... at 76.00%
20	149aa, >C930_NODE_3317_length_6120_cov_25.508_2... at 72.48%
21	146aa, >I320_NODE_2645_length_5956_cov_9.12794_8... at 83.56%
22	146aa, >I378_NODE_2059_length_7768_cov_107.639_9... at 81.51%
>Cluster 6
0	264aa, >NODE_4343_length_4781_cov_18.9132_2... *
1	95aa, >NODE_4512_length_5699_cov_8.4922_1... at 87.37%
2	187aa, >NODE_4512_length_5699_cov_8.4922_8... at 78.61%
3	264aa, >NODE_5158_length_5962_cov_84.5847_8... at 96.59%
4	264aa, >NODE_3123_length_6034_cov_7.64359_2... at 96.21%
5	106aa, >NODE_7392_length_5036_cov_26.0235_1... at 97.17%
6	176aa, >NODE_7392_length_5036_cov_26.0235_9... at 94.32%
7	264aa, >NODE_6446_length_5129_cov_19.0296_6... at 96.21%
8	264aa, >NODE_5969_length_6206_cov_3.01675_2... at 95.83%
9	264aa, >NODE_3447_length_5939_cov_20.2891_4... at 97.35%
10	264aa, >NODE_3290_length_5368_cov_9.1022_2... at 96.59%
11	251aa, >NODE_2200_length_5429_cov_7.13658_9... at 98.80%
12	236aa, >NODE_1627_length_5675_cov_14.7463_7... at 82.63%
13	264aa, >NODE_1116_length_4372_cov_18.5907_5... at 77.65%
14	264aa, >NODE_1371_length_6127_cov_19.1693_4... at 85.98%
15	264aa, >NODE_1734_length_5452_cov_6.55031_6... at 96.21%
16	264aa, >NODE_2114_length_4763_cov_15.1461_4... at 79.55%
17	264aa, >NODE_2377_length_4884_cov_31.8056_ID_55866_7... at 79.55%
18	264aa, >NODE_1028_length_5689_cov_9.0016_ID_42308_5... at 87.50%
19	264aa, >NODE_1788_length_5919_cov_12.0021_ID_64933_7... at 97.73%
20	264aa, >C930_NODE_3317_length_6120_cov_25.508_1... at 85.98%
21	264aa, >I320_NODE_2645_length_5956_cov_9.12794_9... at 96.21%
22	264aa, >I378_NODE_2059_length_7768_cov_107.639_10... at 96.21%
>Cluster 7
0	140aa, >NODE_492_length_44522_cov_14.4903_20... *
1	140aa, >NODE_260_length_58973_cov_22.8134_7... at 83.57%
2	140aa, >NODE_1451_length_44500_cov_7.67895_15... at 98.57%
3	140aa, >NODE_83_length_90592_cov_9.49423_98... at 78.57%
4	140aa, >NODE_470_length_44536_cov_97.3751_43... at 97.86%
5	140aa, >NODE_532_length_43630_cov_10.1247_66... at 97.86%
6	140aa, >NODE_286_length_45021_cov_6.18407_51... at 96.43%
7	140aa, >NODE_709_length_45527_cov_8.2144_70... at 97.14%
8	140aa, >NODE_256_length_61247_cov_8.51536_14... at 86.43%
9	140aa, >NODE_217_length_46757_cov_5.91748_72... at 97.86%
10	140aa, >NODE_218_length_58865_cov_8.75742_21... at 80.71%
11	140aa, >NODE_129_length_45479_cov_205.016_4... at 95.00%
12	140aa, >NODE_350_length_43405_cov_25.7149_18... at 96.43%
13	140aa, >NODE_140_length_44758_cov_5.22849_21... at 97.86%
14	140aa, >NODE_275_length_44793_cov_9.9669_30... at 97.86%
15	140aa, >NODE_254_length_45648_cov_7.12136_23... at 97.86%
16	140aa, >NODE_571_length_44732_cov_14.4125_55... at 95.71%
17	140aa, >NODE_755_length_45671_cov_8.43259_51... at 97.86%
18	140aa, >NODE_53_length_45941_cov_40.6265_46... at 97.86%
19	140aa, >NODE_9_length_45688_cov_10.9662_21... at 97.86%
20	140aa, >NODE_586_length_45975_cov_18.3815_74... at 97.14%
21	140aa, >NODE_54_length_87036_cov_16.9994_ID_21881_83... at 77.86%
>Cluster 8
0	299aa, >NODE_365_length_11873_cov_224.85_13... at 70.57%
1	299aa, >NODE_6773_length_8779_cov_15.3325_1... at 70.23%
2	292aa, >NODE_3318_length_6963_cov_19.5761_7... at 82.53%
3	302aa, >NODE_866_length_7987_cov_14.7562_2... *
4	299aa, >NODE_4045_length_8921_cov_8.3439_10... at 70.23%
5	291aa, >NODE_645_length_8364_cov_37.7455_2... at 83.16%
6	299aa, >NODE_3933_length_6944_cov_12.2344_5... at 70.23%
7	67aa, >NODE_6222_length_5528_cov_15.2498_10... at 83.58%
8	182aa, >NODE_2120_length_6346_cov_6.59768_1... at 96.15%
9	299aa, >NODE_4351_length_8006_cov_15.1714_11... at 70.57%
10	168aa, >NODE_2098_length_11594_cov_29.8206_ID_34893_14... at 76.79%
11	292aa, >NODE_1179_length_7515_cov_11.0015_ID_55186_4... at 86.30%
12	292aa, >NODE_275_length_9227_cov_9.0010_ID_14630_4... at 86.64%
13	292aa, >NODE_1520_length_9043_cov_18.0020_ID_125211_4... at 84.93%
14	291aa, >NODE_2731_length_5986_cov_11.0019_ID_106790_5... at 82.47%
15	299aa, >NODE_3131_length_6394_cov_13.0021_ID_141720_10... at 70.57%
16	194aa, >C936_NODE_3087_length_5914_cov_82.738_1... at 78.87%
17	299aa, >C937_NODE_3164_length_5989_cov_17.8982_1... at 70.57%
18	292aa, >C943_NODE_2090_length_7471_cov_8.33293_4... at 86.30%
19	267aa, >C946_NODE_2126_length_5467_cov_131.628_1... at 71.91%
20	299aa, >I370_NODE_1308_length_9831_cov_154.044_4... at 70.23%
>Cluster 9
0	326aa, >NODE_365_length_11873_cov_224.85_8... *
1	324aa, >NODE_5152_length_4967_cov_7.10322_1... at 93.21%
2	206aa, >NODE_3054_length_6522_cov_30.1098_1... at 100.00%
3	138aa, >NODE_3054_length_6522_cov_30.1098_11... at 100.00%
4	324aa, >NODE_4045_length_8921_cov_8.3439_2... at 92.28%
5	326aa, >NODE_1373_length_6897_cov_8.99006_2... at 100.00%
6	326aa, >NODE_1631_length_5754_cov_7.60572_8... at 100.00%
7	324aa, >NODE_3933_length_6944_cov_12.2344_10... at 97.22%
8	326aa, >NODE_6222_length_5528_cov_15.2498_5... at 99.69%
9	326aa, >NODE_1421_length_9850_cov_6.26483_7... at 95.71%
10	324aa, >NODE_2120_length_6346_cov_6.59768_6... at 92.28%
11	326aa, >NODE_1406_length_6666_cov_13.4329_5... at 100.00%
12	326aa, >NODE_2827_length_9058_cov_22.0025_ID_154745_6... at 100.00%
13	84aa, >NODE_1577_length_6715_cov_20.0030_ID_101413_1... at 98.81%
14	274aa, >NODE_1577_length_6715_cov_20.0030_ID_101413_12... at 97.81%
15	84aa, >NODE_1504_length_6033_cov_86.0145_ID_55945_1... at 100.00%
16	274aa, >NODE_1504_length_6033_cov_86.0145_ID_55945_11... at 100.00%
17	326aa, >NODE_2598_length_7231_cov_72.0101_ID_116746_13... at 97.85%
18	324aa, >C936_NODE_3087_length_5914_cov_82.738_6... at 97.22%
19	326aa, >C937_NODE_3164_length_5989_cov_17.8982_6... at 100.00%
20	326aa, >I320_NODE_2525_length_6267_cov_427.95_7... at 95.71%
>Cluster 10
0	299aa, >NODE_4496_length_6661_cov_8.5769_4... *
1	299aa, >NODE_1489_length_9235_cov_55.196_1... at 97.32%
2	299aa, >NODE_3210_length_9177_cov_31.5039_2... at 99.00%
3	299aa, >NODE_6692_length_6853_cov_12.1721_9... at 95.32%
4	299aa, >NODE_3054_length_6522_cov_30.1098_6... at 95.32%
5	299aa, >NODE_1373_length_6897_cov_8.99006_7... at 97.99%
6	299aa, >NODE_1631_length_5754_cov_7.60572_3... at 97.32%
7	250aa, >NODE_6222_length_5528_cov_15.2498_1... at 97.20%
8	299aa, >NODE_1421_length_9850_cov_6.26483_12... at 97.32%
9	299aa, >NODE_1297_length_8386_cov_17.6825_11... at 97.99%
10	299aa, >NODE_1406_length_6666_cov_13.4329_10... at 97.66%
11	163aa, >NODE_2098_length_11594_cov_29.8206_ID_34893_1... at 97.55%
12	299aa, >NODE_2827_length_9058_cov_22.0025_ID_154745_3... at 97.32%
13	299aa, >NODE_2085_length_6330_cov_16.0026_ID_87860_9... at 98.66%
14	299aa, >NODE_1577_length_6715_cov_20.0030_ID_101413_7... at 97.99%
15	299aa, >NODE_1504_length_6033_cov_86.0145_ID_55945_6... at 97.66%
16	299aa, >NODE_2598_length_7231_cov_72.0101_ID_116746_8... at 96.99%
17	123aa, >C936_NODE_3087_length_5914_cov_82.738_12... at 98.37%
18	47aa, >C946_NODE_2126_length_5467_cov_131.628_10... at 95.74%
19	299aa, >I320_NODE_2525_length_6267_cov_427.95_3... at 97.32%
>Cluster 11
0	409aa, >NODE_492_length_44522_cov_14.4903_30... at 84.60%
1	377aa, >NODE_1451_length_44500_cov_7.67895_8... at 82.76%
2	409aa, >NODE_470_length_44536_cov_97.3751_49... at 84.11%
3	409aa, >NODE_532_length_43630_cov_10.1247_59... at 84.84%
4	377aa, >NODE_286_length_45021_cov_6.18407_41... at 83.29%
5	428aa, >NODE_709_length_45527_cov_8.2144_11... *
6	226aa, >NODE_217_length_46757_cov_5.91748_62... at 96.46%
7	157aa, >NODE_217_length_46757_cov_5.91748_65... at 89.81%
8	258aa, >NODE_129_length_45479_cov_205.016_63... at 93.80%
9	154aa, >NODE_129_length_45479_cov_205.016_66... at 90.91%
10	409aa, >NODE_350_length_43405_cov_25.7149_12... at 84.11%
11	154aa, >NODE_140_length_44758_cov_5.22849_34... at 89.61%
12	258aa, >NODE_140_length_44758_cov_5.22849_37... at 94.57%
13	409aa, >NODE_275_length_44793_cov_9.9669_24... at 84.35%
14	409aa, >NODE_254_length_45648_cov_7.12136_30... at 82.64%
15	409aa, >NODE_571_length_44732_cov_14.4125_48... at 84.35%
16	428aa, >NODE_755_length_45671_cov_8.43259_40... at 93.93%
17	226aa, >NODE_53_length_45941_cov_40.6265_36... at 96.46%
18	157aa, >NODE_53_length_45941_cov_40.6265_39... at 89.81%
19	377aa, >NODE_9_length_45688_cov_10.9662_27... at 82.49%
>Cluster 12
0	132aa, >NODE_4047_length_8296_cov_6.06528_7... at 76.52%
1	132aa, >NODE_5158_length_5962_cov_84.5847_4... at 96.97%
2	150aa, >NODE_3123_length_6034_cov_7.64359_8... at 99.33%
3	132aa, >NODE_7392_length_5036_cov_26.0235_5... at 96.21%
4	44aa, >NODE_6446_length_5129_cov_19.0296_1... at 97.73%
5	106aa, >NODE_6446_length_5129_cov_19.0296_10... at 96.23%
6	132aa, >NODE_5969_length_6206_cov_3.01675_7... at 97.73%
7	132aa, >NODE_3447_length_5939_cov_20.2891_9... at 96.21%
8	132aa, >NODE_3290_length_5368_cov_9.1022_7... at 91.67%
9	132aa, >NODE_485_length_5814_cov_82.6874_5... at 96.97%
10	199aa, >NODE_2200_length_5429_cov_7.13658_5... *
11	132aa, >NODE_1734_length_5452_cov_6.55031_2... at 91.67%
12	132aa, >NODE_85_length_36229_cov_29.9355_39... at 73.48%
13	132aa, >NODE_1028_length_5689_cov_9.0016_ID_42308_2... at 84.85%
14	132aa, >C936_NODE_3042_length_6007_cov_19.1917_5... at 78.79%
15	150aa, >I320_NODE_2645_length_5956_cov_9.12794_3... at 99.33%
16	132aa, >I378_NODE_2059_length_7768_cov_107.639_4... at 96.21%
17	111aa, >I520_NODE_2462_length_6047_cov_55.9521_1... at 79.28%
18	38aa, >I520_NODE_2462_length_6047_cov_55.9521_10... at 81.58%
>Cluster 13
0	389aa, >NODE_492_length_44522_cov_14.4903_17... *
1	388aa, >NODE_1451_length_44500_cov_7.67895_18... at 87.89%
2	389aa, >NODE_470_length_44536_cov_97.3751_40... at 87.92%
3	389aa, >NODE_532_length_43630_cov_10.1247_69... at 87.40%
4	388aa, >NODE_286_length_45021_cov_6.18407_54... at 93.56%
5	389aa, >NODE_709_length_45527_cov_8.2144_67... at 88.17%
6	389aa, >NODE_217_length_46757_cov_5.91748_3... at 87.66%
7	389aa, >NODE_129_length_45479_cov_205.016_7... at 88.95%
8	388aa, >NODE_350_length_43405_cov_25.7149_21... at 93.81%
9	388aa, >NODE_140_length_44758_cov_5.22849_18... at 87.37%
10	388aa, >NODE_275_length_44793_cov_9.9669_34... at 93.81%
11	388aa, >NODE_254_length_45648_cov_7.12136_20... at 94.59%
12	388aa, >NODE_571_length_44732_cov_14.4125_58... at 88.14%
13	389aa, >NODE_755_length_45671_cov_8.43259_54... at 87.15%
14	389aa, >NODE_53_length_45941_cov_40.6265_49... at 87.66%
15	388aa, >NODE_9_length_45688_cov_10.9662_18... at 93.56%
16	371aa, >NODE_586_length_45975_cov_18.3815_1... at 96.50%
17	35aa, >NODE_586_length_45975_cov_18.3815_77... at 88.57%
>Cluster 14
0	153aa, >NODE_492_length_44522_cov_14.4903_14... *
1	153aa, >NODE_1451_length_44500_cov_7.67895_22... at 93.46%
2	153aa, >NODE_470_length_44536_cov_97.3751_34... at 92.16%
3	139aa, >NODE_532_length_43630_cov_10.1247_1... at 94.24%
4	32aa, >NODE_532_length_43630_cov_10.1247_75... at 90.62%
5	153aa, >NODE_286_length_45021_cov_6.18407_59... at 92.16%
6	153aa, >NODE_709_length_45527_cov_8.2144_64... at 95.42%
7	153aa, >NODE_217_length_46757_cov_5.91748_6... at 92.16%
8	153aa, >NODE_129_length_45479_cov_205.016_11... at 90.85%
9	153aa, >NODE_350_length_43405_cov_25.7149_25... at 91.50%
10	153aa, >NODE_140_length_44758_cov_5.22849_12... at 94.12%
11	153aa, >NODE_275_length_44793_cov_9.9669_38... at 94.77%
12	153aa, >NODE_254_length_45648_cov_7.12136_17... at 93.46%
13	153aa, >NODE_571_length_44732_cov_14.4125_62... at 92.81%
14	153aa, >NODE_755_length_45671_cov_8.43259_58... at 92.81%
15	153aa, >NODE_53_length_45941_cov_40.6265_52... at 92.16%
16	153aa, >NODE_9_length_45688_cov_10.9662_14... at 92.16%
17	153aa, >NODE_586_length_45975_cov_18.3815_7... at 92.16%
>Cluster 15
0	329aa, >NODE_4343_length_4781_cov_18.9132_6... at 73.56%
1	327aa, >NODE_5158_length_5962_cov_84.5847_3... at 70.34%
2	327aa, >NODE_3123_length_6034_cov_7.64359_7... at 70.34%
3	328aa, >NODE_7392_length_5036_cov_26.0235_6... at 78.66%
4	328aa, >NODE_6446_length_5129_cov_19.0296_2... at 78.96%
5	328aa, >NODE_5969_length_6206_cov_3.01675_8... at 78.96%
6	328aa, >NODE_3447_length_5939_cov_20.2891_8... at 78.66%
7	327aa, >NODE_3290_length_5368_cov_9.1022_8... at 70.64%
8	285aa, >NODE_2200_length_5429_cov_7.13658_4... at 71.23%
9	385aa, >NODE_1371_length_6127_cov_19.1693_8... *
10	222aa, >NODE_1734_length_5452_cov_6.55031_10... at 75.23%
11	117aa, >NODE_1028_length_5689_cov_9.0016_ID_42308_1... at 77.78%
12	244aa, >NODE_1028_length_5689_cov_9.0016_ID_42308_9... at 75.82%
13	385aa, >C930_NODE_3317_length_6120_cov_25.508_6... at 100.00%
14	328aa, >C936_NODE_3042_length_6007_cov_19.1917_6... at 71.34%
15	327aa, >I320_NODE_2645_length_5956_cov_9.12794_4... at 70.03%
16	328aa, >I378_NODE_2059_length_7768_cov_107.639_5... at 79.27%
17	328aa, >I520_NODE_2462_length_6047_cov_55.9521_9... at 71.34%
>Cluster 16
0	101aa, >NODE_492_length_44522_cov_14.4903_28... *
1	101aa, >NODE_1451_length_44500_cov_7.67895_10... at 97.03%
2	101aa, >NODE_470_length_44536_cov_97.3751_47... at 96.04%
3	101aa, >NODE_532_length_43630_cov_10.1247_61... at 95.05%
4	101aa, >NODE_286_length_45021_cov_6.18407_43... at 94.06%
5	101aa, >NODE_709_length_45527_cov_8.2144_9... at 96.04%
6	101aa, >NODE_217_length_46757_cov_5.91748_67... at 88.12%
7	101aa, >NODE_129_length_45479_cov_205.016_68... at 93.07%
8	101aa, >NODE_350_length_43405_cov_25.7149_14... at 93.07%
9	101aa, >NODE_140_length_44758_cov_5.22849_32... at 93.07%
10	101aa, >NODE_275_length_44793_cov_9.9669_26... at 92.08%
11	101aa, >NODE_254_length_45648_cov_7.12136_28... at 93.07%
12	101aa, >NODE_571_length_44732_cov_14.4125_50... at 94.06%
13	101aa, >NODE_755_length_45671_cov_8.43259_42... at 93.07%
14	101aa, >NODE_53_length_45941_cov_40.6265_41... at 88.12%
15	101aa, >NODE_9_length_45688_cov_10.9662_25... at 96.04%
16	101aa, >NODE_586_length_45975_cov_18.3815_69... at 87.13%
>Cluster 17
0	141aa, >NODE_492_length_44522_cov_14.4903_10... *
1	141aa, >NODE_1451_length_44500_cov_7.67895_26... at 80.14%
2	141aa, >NODE_470_length_44536_cov_97.3751_30... at 80.85%
3	141aa, >NODE_532_length_43630_cov_10.1247_5... at 80.14%
4	141aa, >NODE_286_length_45021_cov_6.18407_63... at 99.29%
5	141aa, >NODE_709_length_45527_cov_8.2144_60... at 80.85%
6	141aa, >NODE_217_length_46757_cov_5.91748_10... at 80.14%
7	141aa, >NODE_129_length_45479_cov_205.016_15... at 78.01%
8	141aa, >NODE_350_length_43405_cov_25.7149_29... at 97.16%
9	141aa, >NODE_140_length_44758_cov_5.22849_8... at 80.85%
10	141aa, >NODE_275_length_44793_cov_9.9669_42... at 79.43%
11	141aa, >NODE_254_length_45648_cov_7.12136_13... at 92.20%
12	141aa, >NODE_571_length_44732_cov_14.4125_66... at 81.56%
13	141aa, >NODE_755_length_45671_cov_8.43259_62... at 80.14%
14	141aa, >NODE_53_length_45941_cov_40.6265_56... at 80.14%
15	141aa, >NODE_9_length_45688_cov_10.9662_10... at 80.14%
16	141aa, >NODE_586_length_45975_cov_18.3815_10... at 80.85%
>Cluster 18
0	210aa, >NODE_492_length_44522_cov_14.4903_18... at 85.24%
1	210aa, >NODE_1451_length_44500_cov_7.67895_17... at 96.19%
2	210aa, >NODE_470_length_44536_cov_97.3751_41... at 88.10%
3	211aa, >NODE_532_length_43630_cov_10.1247_68... *
4	210aa, >NODE_286_length_45021_cov_6.18407_53... at 83.81%
5	210aa, >NODE_709_length_45527_cov_8.2144_68... at 84.29%
6	210aa, >NODE_217_length_46757_cov_5.91748_2... at 87.62%
7	210aa, >NODE_129_length_45479_cov_205.016_6... at 87.14%
8	210aa, >NODE_350_length_43405_cov_25.7149_20... at 85.24%
9	210aa, >NODE_140_length_44758_cov_5.22849_19... at 85.24%
10	210aa, >NODE_275_length_44793_cov_9.9669_33... at 85.24%
11	211aa, >NODE_254_length_45648_cov_7.12136_21... at 97.16%
12	210aa, >NODE_571_length_44732_cov_14.4125_57... at 88.57%
13	210aa, >NODE_755_length_45671_cov_8.43259_53... at 84.76%
14	210aa, >NODE_53_length_45941_cov_40.6265_48... at 87.14%
15	210aa, >NODE_9_length_45688_cov_10.9662_19... at 87.62%
16	210aa, >NODE_586_length_45975_cov_18.3815_76... at 87.14%
>Cluster 19
0	66aa, >NODE_492_length_44522_cov_14.4903_56... at 89.39%
1	66aa, >NODE_470_length_44536_cov_97.3751_11... at 71.21%
2	57aa, >NODE_470_length_44536_cov_97.3751_12... at 84.21%
3	57aa, >NODE_532_length_43630_cov_10.1247_29... at 78.95%
4	66aa, >NODE_532_length_43630_cov_10.1247_30... at 75.76%
5	66aa, >NODE_286_length_45021_cov_6.18407_22... at 90.91%
6	66aa, >NODE_709_length_45527_cov_8.2144_35... at 95.45%
7	56aa, >NODE_709_length_45527_cov_8.2144_36... at 76.79%
8	66aa, >NODE_217_length_46757_cov_5.91748_35... at 90.91%
9	57aa, >NODE_129_length_45479_cov_205.016_36... at 71.93%
10	66aa, >NODE_129_length_45479_cov_205.016_37... at 89.39%
11	66aa, >NODE_350_length_43405_cov_25.7149_55... at 92.42%
12	66aa, >NODE_275_length_44793_cov_9.9669_71... at 92.42%
13	117aa, >NODE_571_length_44732_cov_14.4125_17... *
14	66aa, >NODE_53_length_45941_cov_40.6265_7... at 90.91%
15	66aa, >NODE_9_length_45688_cov_10.9662_54... at 93.94%
16	66aa, >NODE_586_length_45975_cov_18.3815_35... at 90.91%
>Cluster 20
0	261aa, >NODE_492_length_44522_cov_14.4903_21... at 70.50%
1	259aa, >NODE_1451_length_44500_cov_7.67895_14... at 71.43%
2	271aa, >NODE_83_length_90592_cov_9.49423_97... *
3	258aa, >NODE_470_length_44536_cov_97.3751_44... at 70.54%
4	258aa, >NODE_532_length_43630_cov_10.1247_65... at 71.32%
5	261aa, >NODE_286_length_45021_cov_6.18407_50... at 71.26%
6	239aa, >NODE_709_length_45527_cov_8.2144_71... at 74.06%
7	258aa, >NODE_423_length_56087_cov_6.39593_51... at 70.16%
8	259aa, >NODE_196_length_58083_cov_6.55353_4... at 73.36%
9	259aa, >NODE_350_length_43405_cov_25.7149_17... at 70.66%
10	259aa, >NODE_275_length_44793_cov_9.9669_29... at 71.04%
11	259aa, >NODE_571_length_44732_cov_14.4125_54... at 71.43%
12	262aa, >NODE_118_length_56562_cov_23.3994_47... at 71.37%
13	259aa, >NODE_755_length_45671_cov_8.43259_50... at 71.81%
14	259aa, >NODE_9_length_45688_cov_10.9662_22... at 71.04%
15	259aa, >NODE_586_length_45975_cov_18.3815_73... at 71.43%
16	271aa, >NODE_54_length_87036_cov_16.9994_ID_21881_82... at 100.00%
>Cluster 21
0	166aa, >NODE_492_length_44522_cov_14.4903_11... *
1	166aa, >NODE_1451_length_44500_cov_7.67895_25... at 87.35%
2	166aa, >NODE_470_length_44536_cov_97.3751_31... at 97.59%
3	166aa, >NODE_532_length_43630_cov_10.1247_4... at 98.80%
4	166aa, >NODE_286_length_45021_cov_6.18407_62... at 98.19%
5	166aa, >NODE_709_length_45527_cov_8.2144_61... at 98.80%
6	166aa, >NODE_217_length_46757_cov_5.91748_9... at 98.80%
7	166aa, >NODE_129_length_45479_cov_205.016_14... at 98.80%
8	166aa, >NODE_350_length_43405_cov_25.7149_28... at 96.39%
9	166aa, >NODE_140_length_44758_cov_5.22849_9... at 98.80%
10	166aa, >NODE_275_length_44793_cov_9.9669_41... at 98.80%
11	166aa, >NODE_254_length_45648_cov_7.12136_14... at 96.39%
12	166aa, >NODE_571_length_44732_cov_14.4125_65... at 96.39%
13	166aa, >NODE_755_length_45671_cov_8.43259_61... at 98.80%
14	166aa, >NODE_53_length_45941_cov_40.6265_55... at 98.80%
15	166aa, >NODE_9_length_45688_cov_10.9662_11... at 98.19%
16	166aa, >NODE_586_length_45975_cov_18.3815_9... at 98.80%
>Cluster 22
0	156aa, >NODE_492_length_44522_cov_14.4903_23... *
1	156aa, >NODE_1451_length_44500_cov_7.67895_12... at 99.36%
2	156aa, >NODE_470_length_44536_cov_97.3751_46... at 94.87%
3	156aa, >NODE_532_length_43630_cov_10.1247_63... at 93.59%
4	155aa, >NODE_286_length_45021_cov_6.18407_48... at 96.13%
5	156aa, >NODE_709_length_45527_cov_8.2144_3... at 91.03%
6	156aa, >NODE_217_length_46757_cov_5.91748_69... at 91.67%
7	155aa, >NODE_129_length_45479_cov_205.016_71... at 93.55%
8	156aa, >NODE_350_length_43405_cov_25.7149_15... at 97.44%
9	156aa, >NODE_140_length_44758_cov_5.22849_25... at 96.15%
10	156aa, >NODE_275_length_44793_cov_9.9669_27... at 95.51%
11	156aa, >NODE_254_length_45648_cov_7.12136_27... at 98.08%
12	155aa, >NODE_571_length_44732_cov_14.4125_52... at 91.61%
13	156aa, >NODE_755_length_45671_cov_8.43259_48... at 97.44%
14	156aa, >NODE_53_length_45941_cov_40.6265_43... at 91.67%
15	155aa, >NODE_9_length_45688_cov_10.9662_24... at 96.77%
16	156aa, >NODE_586_length_45975_cov_18.3815_71... at 96.79%
>Cluster 23
0	73aa, >NODE_492_length_44522_cov_14.4903_22... at 91.78%
1	73aa, >NODE_1451_length_44500_cov_7.67895_13... at 90.41%
2	73aa, >NODE_470_length_44536_cov_97.3751_45... at 87.67%
3	73aa, >NODE_532_length_43630_cov_10.1247_64... at 90.41%
4	73aa, >NODE_286_length_45021_cov_6.18407_49... at 95.89%
5	73aa, >NODE_709_length_45527_cov_8.2144_2... at 90.41%
6	73aa, >NODE_217_length_46757_cov_5.91748_70... at 86.30%
7	83aa, >NODE_129_length_45479_cov_205.016_1... *
8	73aa, >NODE_350_length_43405_cov_25.7149_16... at 95.89%
9	73aa, >NODE_140_length_44758_cov_5.22849_24... at 87.67%
10	73aa, >NODE_275_length_44793_cov_9.9669_28... at 97.26%
11	73aa, >NODE_254_length_45648_cov_7.12136_26... at 91.78%
12	73aa, >NODE_571_length_44732_cov_14.4125_53... at 90.41%
13	73aa, >NODE_755_length_45671_cov_8.43259_49... at 90.41%
14	73aa, >NODE_53_length_45941_cov_40.6265_44... at 86.30%
15	73aa, >NODE_9_length_45688_cov_10.9662_23... at 87.67%
16	73aa, >NODE_586_length_45975_cov_18.3815_72... at 89.04%
>Cluster 24
0	469aa, >NODE_492_length_44522_cov_14.4903_33... at 85.07%
1	469aa, >NODE_1451_length_44500_cov_7.67895_5... at 83.58%
2	469aa, >NODE_470_length_44536_cov_97.3751_52... at 80.81%
3	469aa, >NODE_532_length_43630_cov_10.1247_58... at 81.88%
4	469aa, >NODE_286_length_45021_cov_6.18407_39... at 85.93%
5	469aa, >NODE_709_length_45527_cov_8.2144_12... at 86.57%
6	469aa, >NODE_217_length_46757_cov_5.91748_60... at 83.80%
7	469aa, >NODE_129_length_45479_cov_205.016_61... at 85.29%
8	469aa, >NODE_350_length_43405_cov_25.7149_11... at 80.38%
9	469aa, >NODE_140_length_44758_cov_5.22849_38... at 82.30%
10	469aa, >NODE_275_length_44793_cov_9.9669_23... at 82.73%
11	469aa, >NODE_254_length_45648_cov_7.12136_31... at 82.09%
12	469aa, >NODE_571_length_44732_cov_14.4125_47... at 82.73%
13	483aa, >NODE_755_length_45671_cov_8.43259_38... *
14	469aa, >NODE_53_length_45941_cov_40.6265_34... at 83.80%
15	469aa, >NODE_9_length_45688_cov_10.9662_29... at 82.94%
16	471aa, >NODE_586_length_45975_cov_18.3815_65... at 83.44%
>Cluster 25
0	127aa, >NODE_492_length_44522_cov_14.4903_29... at 92.13%
1	128aa, >NODE_1451_length_44500_cov_7.67895_9... at 88.28%
2	127aa, >NODE_470_length_44536_cov_97.3751_48... at 88.98%
3	127aa, >NODE_532_length_43630_cov_10.1247_60... at 95.28%
4	126aa, >NODE_286_length_45021_cov_6.18407_42... at 91.27%
5	127aa, >NODE_709_length_45527_cov_8.2144_10... at 92.91%
6	130aa, >NODE_217_length_46757_cov_5.91748_66... *
7	127aa, >NODE_129_length_45479_cov_205.016_67... at 93.70%
8	127aa, >NODE_350_length_43405_cov_25.7149_13... at 92.91%
9	127aa, >NODE_140_length_44758_cov_5.22849_33... at 91.34%
10	126aa, >NODE_275_length_44793_cov_9.9669_25... at 88.89%
11	126aa, >NODE_254_length_45648_cov_7.12136_29... at 88.89%
12	126aa, >NODE_571_length_44732_cov_14.4125_49... at 88.10%
13	126aa, >NODE_755_length_45671_cov_8.43259_41... at 88.89%
14	130aa, >NODE_53_length_45941_cov_40.6265_40... at 100.00%
15	127aa, >NODE_9_length_45688_cov_10.9662_26... at 92.13%
16	126aa, >NODE_586_length_45975_cov_18.3815_68... at 80.95%
>Cluster 26
0	190aa, >NODE_492_length_44522_cov_14.4903_9... *
1	190aa, >NODE_1451_length_44500_cov_7.67895_27... at 90.53%
2	190aa, >NODE_470_length_44536_cov_97.3751_29... at 92.11%
3	190aa, >NODE_532_length_43630_cov_10.1247_6... at 91.58%
4	190aa, >NODE_286_length_45021_cov_6.18407_64... at 96.32%
5	190aa, >NODE_709_length_45527_cov_8.2144_59... at 92.11%
6	190aa, >NODE_217_length_46757_cov_5.91748_11... at 94.21%
7	190aa, >NODE_129_length_45479_cov_205.016_16... at 97.37%
8	190aa, >NODE_350_length_43405_cov_25.7149_30... at 91.58%
9	190aa, >NODE_140_length_44758_cov_5.22849_7... at 93.16%
10	190aa, >NODE_275_length_44793_cov_9.9669_43... at 93.68%
11	190aa, >NODE_254_length_45648_cov_7.12136_12... at 79.47%
12	190aa, >NODE_571_length_44732_cov_14.4125_67... at 93.68%
13	190aa, >NODE_755_length_45671_cov_8.43259_63... at 91.05%
14	190aa, >NODE_53_length_45941_cov_40.6265_57... at 94.21%
15	190aa, >NODE_9_length_45688_cov_10.9662_9... at 94.21%
16	190aa, >NODE_586_length_45975_cov_18.3815_11... at 90.53%
>Cluster 27
0	166aa, >NODE_492_length_44522_cov_14.4903_12... *
1	166aa, >NODE_1451_length_44500_cov_7.67895_24... at 96.99%
2	166aa, >NODE_470_length_44536_cov_97.3751_32... at 97.59%
3	166aa, >NODE_532_length_43630_cov_10.1247_3... at 96.39%
4	166aa, >NODE_286_length_45021_cov_6.18407_61... at 98.19%
5	166aa, >NODE_709_length_45527_cov_8.2144_62... at 96.39%
6	166aa, >NODE_217_length_46757_cov_5.91748_8... at 92.77%
7	166aa, >NODE_129_length_45479_cov_205.016_13... at 97.59%
8	166aa, >NODE_350_length_43405_cov_25.7149_27... at 95.18%
9	166aa, >NODE_140_length_44758_cov_5.22849_10... at 98.19%
10	166aa, >NODE_275_length_44793_cov_9.9669_40... at 96.39%
11	166aa, >NODE_254_length_45648_cov_7.12136_15... at 96.99%
12	166aa, >NODE_571_length_44732_cov_14.4125_64... at 96.39%
13	166aa, >NODE_755_length_45671_cov_8.43259_60... at 95.78%
14	166aa, >NODE_53_length_45941_cov_40.6265_54... at 92.77%
15	166aa, >NODE_9_length_45688_cov_10.9662_12... at 92.77%
16	166aa, >NODE_586_length_45975_cov_18.3815_8... at 83.73%
>Cluster 28
0	184aa, >NODE_492_length_44522_cov_14.4903_19... at 89.13%
1	184aa, >NODE_1451_length_44500_cov_7.67895_16... at 88.59%
2	184aa, >NODE_470_length_44536_cov_97.3751_42... at 90.22%
3	184aa, >NODE_532_length_43630_cov_10.1247_67... at 88.59%
4	184aa, >NODE_286_length_45021_cov_6.18407_52... at 88.04%
5	184aa, >NODE_709_length_45527_cov_8.2144_69... at 88.59%
6	184aa, >NODE_217_length_46757_cov_5.91748_73... at 88.59%
7	184aa, >NODE_129_length_45479_cov_205.016_5... at 88.04%
8	184aa, >NODE_350_length_43405_cov_25.7149_19... at 88.59%
9	184aa, >NODE_140_length_44758_cov_5.22849_20... at 89.67%
10	184aa, >NODE_275_length_44793_cov_9.9669_31... at 89.13%
11	185aa, >NODE_254_length_45648_cov_7.12136_22... at 88.11%
12	184aa, >NODE_571_length_44732_cov_14.4125_56... at 88.59%
13	184aa, >NODE_755_length_45671_cov_8.43259_52... at 89.13%
14	184aa, >NODE_53_length_45941_cov_40.6265_47... at 88.59%
15	184aa, >NODE_9_length_45688_cov_10.9662_20... at 88.59%
16	187aa, >NODE_586_length_45975_cov_18.3815_75... *
>Cluster 29
0	166aa, >NODE_6773_length_8779_cov_15.3325_7... at 94.58%
1	166aa, >NODE_1489_length_9235_cov_55.196_6... at 93.98%
2	166aa, >NODE_3210_length_9177_cov_31.5039_7... at 94.58%
3	166aa, >NODE_6692_length_6853_cov_12.1721_2... at 88.55%
4	166aa, >NODE_4045_length_8921_cov_8.3439_5... at 95.78%
5	186aa, >NODE_3728_length_5864_cov_6.04459_7... *
6	166aa, >NODE_1421_length_9850_cov_6.26483_4... at 94.58%
7	163aa, >NODE_3836_length_5333_cov_5.80769_3... at 76.07%
8	156aa, >NODE_8463_length_5575_cov_82.5504_6... at 72.44%
9	156aa, >NODE_1021_length_6822_cov_13.7974_7... at 74.36%
10	156aa, >NODE_4703_length_7538_cov_3.97688_3... at 74.36%
11	166aa, >NODE_11199_length_4417_cov_7.92412_7... at 86.75%
12	166aa, >NODE_2098_length_11594_cov_29.8206_ID_34893_8... at 94.58%
13	169aa, >NODE_2085_length_6330_cov_16.0026_ID_87860_2... at 92.31%
14	166aa, >C928_NODE_2403_length_5857_cov_101.748_6... at 92.77%
15	166aa, >I320_NODE_2525_length_6267_cov_427.95_2... at 94.58%
16	177aa, >I370_NODE_1308_length_9831_cov_154.044_9... at 85.88%
>Cluster 30
0	163aa, >NODE_492_length_44522_cov_14.4903_16... at 87.12%
1	165aa, >NODE_1451_length_44500_cov_7.67895_19... *
2	165aa, >NODE_470_length_44536_cov_97.3751_39... at 91.52%
3	164aa, >NODE_532_length_43630_cov_10.1247_70... at 85.98%
4	163aa, >NODE_286_length_45021_cov_6.18407_55... at 86.50%
5	164aa, >NODE_709_length_45527_cov_8.2144_66... at 89.63%
6	164aa, >NODE_217_length_46757_cov_5.91748_4... at 91.46%
7	164aa, >NODE_129_length_45479_cov_205.016_8... at 93.90%
8	165aa, >NODE_350_length_43405_cov_25.7149_22... at 88.48%
9	165aa, >NODE_140_length_44758_cov_5.22849_17... at 90.91%
10	165aa, >NODE_275_length_44793_cov_9.9669_35... at 87.27%
11	165aa, >NODE_254_length_45648_cov_7.12136_19... at 90.91%
12	164aa, >NODE_571_length_44732_cov_14.4125_60... at 88.41%
13	163aa, >NODE_755_length_45671_cov_8.43259_55... at 85.89%
14	164aa, >NODE_53_length_45941_cov_40.6265_50... at 91.46%
15	164aa, >NODE_9_length_45688_cov_10.9662_17... at 90.85%
>Cluster 31
0	99aa, >NODE_4343_length_4781_cov_18.9132_3... at 85.86%
1	99aa, >NODE_5158_length_5962_cov_84.5847_7... at 87.88%
2	99aa, >NODE_3123_length_6034_cov_7.64359_1... at 87.88%
3	99aa, >NODE_7392_length_5036_cov_26.0235_2... at 87.88%
4	99aa, >NODE_6446_length_5129_cov_19.0296_7... at 88.89%
5	99aa, >NODE_5969_length_6206_cov_3.01675_3... at 86.87%
6	99aa, >NODE_3447_length_5939_cov_20.2891_3... at 86.87%
7	99aa, >NODE_3290_length_5368_cov_9.1022_3... at 87.88%
8	99aa, >NODE_2200_length_5429_cov_7.13658_8... at 87.88%
9	99aa, >NODE_1116_length_4372_cov_18.5907_4... at 85.86%
10	143aa, >NODE_1371_length_6127_cov_19.1693_5... *
11	99aa, >NODE_1734_length_5452_cov_6.55031_5... at 87.88%
12	133aa, >NODE_2377_length_4884_cov_31.8056_ID_55866_8... at 87.22%
13	99aa, >NODE_1788_length_5919_cov_12.0021_ID_64933_6... at 87.88%
14	99aa, >I320_NODE_2645_length_5956_cov_9.12794_10... at 88.89%
15	99aa, >I378_NODE_2059_length_7768_cov_107.639_11... at 87.88%
>Cluster 32
0	163aa, >NODE_492_length_44522_cov_14.4903_13... *
1	163aa, >NODE_1451_length_44500_cov_7.67895_23... at 81.60%
2	163aa, >NODE_470_length_44536_cov_97.3751_33... at 84.66%
3	163aa, >NODE_532_length_43630_cov_10.1247_2... at 82.82%
4	163aa, >NODE_286_length_45021_cov_6.18407_60... at 92.64%
5	163aa, >NODE_709_length_45527_cov_8.2144_63... at 84.66%
6	163aa, >NODE_217_length_46757_cov_5.91748_7... at 93.25%
7	163aa, >NODE_129_length_45479_cov_205.016_12... at 81.60%
8	163aa, >NODE_350_length_43405_cov_25.7149_26... at 86.50%
9	163aa, >NODE_140_length_44758_cov_5.22849_11... at 88.34%
10	163aa, >NODE_275_length_44793_cov_9.9669_39... at 89.57%
11	163aa, >NODE_254_length_45648_cov_7.12136_16... at 88.96%
12	163aa, >NODE_571_length_44732_cov_14.4125_63... at 83.44%
13	163aa, >NODE_755_length_45671_cov_8.43259_59... at 79.75%
14	163aa, >NODE_53_length_45941_cov_40.6265_53... at 93.25%
15	163aa, >NODE_9_length_45688_cov_10.9662_13... at 93.25%
>Cluster 33
0	104aa, >NODE_1451_length_44500_cov_7.67895_66... at 95.19%
1	104aa, >NODE_149_length_80009_cov_12.2222_102... at 96.15%
2	105aa, >NODE_470_length_44536_cov_97.3751_64... at 95.24%
3	103aa, >NODE_532_length_43630_cov_10.1247_47... at 96.12%
4	103aa, >NODE_709_length_45527_cov_8.2144_21... at 94.17%
5	55aa, >NODE_129_length_45479_cov_205.016_52... at 78.18%
6	104aa, >NODE_150_length_74895_cov_66.9356_69... at 95.19%
7	104aa, >NODE_350_length_43405_cov_25.7149_1... at 96.15%
8	104aa, >NODE_140_length_44758_cov_5.22849_48... at 96.15%
9	105aa, >NODE_275_length_44793_cov_9.9669_13... at 97.14%
10	104aa, >NODE_571_length_44732_cov_14.4125_37... at 96.15%
11	104aa, >NODE_157_length_75870_cov_9.91047_58... at 92.31%
12	107aa, >NODE_755_length_45671_cov_8.43259_23... *
13	104aa, >NODE_53_length_45941_cov_40.6265_24... at 97.12%
14	49aa, >NODE_36_length_75841_cov_52.2375_49... at 83.67%
>Cluster 34
0	37aa, >NODE_365_length_11873_cov_224.85_6... *
1	37aa, >NODE_3054_length_6522_cov_30.1098_3... at 91.89%
2	32aa, >NODE_1373_length_6897_cov_8.99006_13... at 87.50%
3	37aa, >NODE_1631_length_5754_cov_7.60572_10... at 89.19%
4	37aa, >NODE_3933_length_6944_cov_12.2344_12... at 91.89%
5	37aa, >NODE_4351_length_8006_cov_15.1714_3... at 100.00%
6	37aa, >NODE_1297_length_8386_cov_17.6825_5... at 100.00%
7	37aa, >NODE_1406_length_6666_cov_13.4329_3... at 100.00%
8	37aa, >NODE_1504_length_6033_cov_86.0145_ID_55945_9... at 91.89%
9	37aa, >NODE_2598_length_7231_cov_72.0101_ID_116746_3... at 94.59%
10	37aa, >C936_NODE_3087_length_5914_cov_82.738_8... at 91.89%
11	37aa, >C937_NODE_3164_length_5989_cov_17.8982_8... at 91.89%
12	37aa, >C946_NODE_2126_length_5467_cov_131.628_7... at 100.00%
>Cluster 35
0	243aa, >NODE_9572_length_4292_cov_6.09535_2... at 78.60%
1	198aa, >NODE_17706_length_2321_cov_7.49735_1... at 82.32%
2	62aa, >NODE_17706_length_2321_cov_7.49735_3... at 88.71%
3	256aa, >NODE_11838_length_2440_cov_7.95388_2... *
4	243aa, >NODE_3012_length_2607_cov_18.6944_2... at 79.01%
5	100aa, >NODE_6345_length_2414_cov_29.0114_1... at 81.00%
6	163aa, >NODE_6345_length_2414_cov_29.0114_3... at 85.89%
7	245aa, >NODE_4996_length_2472_cov_21.3653_3... at 92.65%
8	243aa, >NODE_6806_length_2443_cov_14.6378_1... at 84.77%
9	23aa, >NODE_6806_length_2443_cov_14.6378_3... at 82.61%
10	246aa, >NODE_11746_length_2967_cov_6.59478_2... at 81.30%
11	246aa, >NODE_19779_length_2599_cov_5.18318_3... at 85.77%
>Cluster 36
0	355aa, >NODE_4420_length_6535_cov_10.4671_4... at 92.68%
1	349aa, >NODE_4047_length_8296_cov_6.06528_9... at 72.78%
2	121aa, >NODE_735_length_6717_cov_4.00886_1... at 95.87%
3	252aa, >NODE_735_length_6717_cov_4.00886_10... at 89.29%
4	336aa, >NODE_4783_length_5456_cov_6.33809_1... at 74.11%
5	356aa, >NODE_5744_length_5569_cov_6.19314_1... *
6	355aa, >NODE_700_length_5694_cov_37.1656_3... at 92.11%
7	56aa, >C905_NODE_1846_length_5457_cov_41.087_1... at 80.36%
8	348aa, >C919_NODE_547_length_5214_cov_3.2766_5... at 74.71%
9	355aa, >C945_NODE_4554_length_5609_cov_307.101_3... at 91.27%
10	355aa, >C945_NODE_4580_length_5590_cov_187.353_4... at 92.68%
11	346aa, >I363_NODE_2809_length_5505_cov_74.1301_3... at 72.83%
>Cluster 37
0	64aa, >NODE_14047_length_3235_cov_13.2843_1... *
1	64aa, >NODE_6087_length_3314_cov_11.1485_1... at 95.31%
2	64aa, >NODE_9572_length_4292_cov_6.09535_1... at 92.19%
3	43aa, >NODE_9572_length_4292_cov_6.09535_3... at 90.70%
4	64aa, >NODE_6087_length_4600_cov_5.41452_1... at 90.62%
5	64aa, >NODE_3012_length_2607_cov_18.6944_3... at 92.19%
6	64aa, >NODE_914_length_5585_cov_20.2174_2... at 92.19%
7	33aa, >NODE_4996_length_2472_cov_21.3653_1... at 90.91%
8	64aa, >NODE_11746_length_2967_cov_6.59478_3... at 90.62%
9	29aa, >NODE_19779_length_2599_cov_5.18318_2... at 93.10%
10	64aa, >NODE_11429_length_2673_cov_8.29068_3... at 90.62%
>Cluster 38
0	57aa, >NODE_3318_length_6963_cov_19.5761_1... at 100.00%
1	63aa, >NODE_5152_length_4967_cov_7.10322_2... at 82.54%
2	63aa, >NODE_866_length_7987_cov_14.7562_7... at 93.65%
3	63aa, >NODE_645_length_8364_cov_37.7455_7... at 92.06%
4	63aa, >NODE_2120_length_6346_cov_6.59768_7... at 92.06%
5	63aa, >NODE_1179_length_7515_cov_11.0015_ID_55186_10... at 95.24%
6	63aa, >NODE_275_length_9227_cov_9.0010_ID_14630_9... at 88.89%
7	56aa, >NODE_1520_length_9043_cov_18.0020_ID_125211_10... at 92.86%
8	35aa, >NODE_2731_length_5986_cov_11.0019_ID_106790_2... at 80.00%
9	65aa, >C905_NODE_1169_length_7182_cov_7.64852_2... *
10	63aa, >C943_NODE_2090_length_7471_cov_8.33293_10... at 95.24%
>Cluster 39
0	400aa, >NODE_18_length_162142_cov_12.1765_36... at 73.50%
1	237aa, >NODE_18_length_162142_cov_12.1765_37... at 75.95%
2	303aa, >NODE_43_length_175306_cov_10.5519_45... at 83.17%
3	242aa, >NODE_43_length_175306_cov_10.5519_47... at 83.88%
4	81aa, >NODE_43_length_175306_cov_10.5519_49... at 82.72%
5	649aa, >NODE_98_length_165566_cov_22.6789_108... *
6	649aa, >NODE_19_length_173760_cov_14.0001_ID_153430_186... at 88.14%
7	237aa, >NODE_32_length_163417_cov_12.4052_ID_2093_79... at 75.53%
8	316aa, >NODE_32_length_163417_cov_12.4052_ID_2093_80... at 74.68%
9	81aa, >NODE_32_length_163417_cov_12.4052_ID_2093_81... at 70.37%
10	649aa, >NODE_6_length_173578_cov_12.0001_ID_88397_49... at 83.05%
>Cluster 40
0	392aa, >NODE_492_length_44522_cov_14.4903_69... at 90.56%
1	391aa, >NODE_470_length_44536_cov_97.3751_23... at 78.77%
2	391aa, >NODE_532_length_43630_cov_10.1247_14... at 80.82%
3	392aa, >NODE_286_length_45021_cov_6.18407_7... at 90.31%
4	392aa, >NODE_709_length_45527_cov_8.2144_51... at 78.32%
5	393aa, >NODE_129_length_45479_cov_205.016_25... *
6	393aa, >NODE_350_length_43405_cov_25.7149_36... at 96.44%
7	73aa, >NODE_140_length_44758_cov_5.22849_1... at 93.15%
8	336aa, >NODE_140_length_44758_cov_5.22849_77... at 77.68%
9	393aa, >NODE_254_length_45648_cov_7.12136_4... at 93.13%
10	390aa, >NODE_571_length_44732_cov_14.4125_4... at 77.95%
>Cluster 41
0	331aa, >NODE_3318_length_6963_cov_19.5761_2... at 83.99%
1	331aa, >NODE_866_length_7987_cov_14.7562_6... at 98.49%
2	325aa, >NODE_645_length_8364_cov_37.7455_8... at 84.92%
3	325aa, >NODE_4703_length_7538_cov_3.97688_1... at 84.31%
4	325aa, >NODE_1179_length_7515_cov_11.0015_ID_55186_11... at 85.23%
5	383aa, >NODE_275_length_9227_cov_9.0010_ID_14630_8... *
6	325aa, >NODE_1520_length_9043_cov_18.0020_ID_125211_9... at 85.23%
7	325aa, >NODE_2731_length_5986_cov_11.0019_ID_106790_1... at 98.77%
8	131aa, >C905_NODE_1169_length_7182_cov_7.64852_1... at 83.97%
9	212aa, >C905_NODE_1169_length_7182_cov_7.64852_14... at 83.96%
10	325aa, >C943_NODE_2090_length_7471_cov_8.33293_11... at 85.23%
>Cluster 42
0	66aa, >NODE_492_length_44522_cov_14.4903_27... *
1	66aa, >NODE_1451_length_44500_cov_7.67895_11... at 96.97%
2	66aa, >NODE_532_length_43630_cov_10.1247_62... at 96.97%
3	66aa, >NODE_286_length_45021_cov_6.18407_44... at 96.97%
4	66aa, >NODE_709_length_45527_cov_8.2144_8... at 96.97%
5	66aa, >NODE_217_length_46757_cov_5.91748_68... at 96.97%
6	66aa, >NODE_140_length_44758_cov_5.22849_31... at 96.97%
7	66aa, >NODE_571_length_44732_cov_14.4125_51... at 95.45%
8	66aa, >NODE_755_length_45671_cov_8.43259_43... at 100.00%
9	66aa, >NODE_53_length_45941_cov_40.6265_42... at 96.97%
10	52aa, >NODE_586_length_45975_cov_18.3815_70... at 96.15%
>Cluster 43
0	373aa, >NODE_2825_length_7117_cov_5.7808_9... at 71.58%
1	426aa, >NODE_8367_length_4054_cov_8.34784_2... at 82.39%
2	398aa, >NODE_7236_length_4613_cov_8.80891_1... at 82.16%
3	45aa, >NODE_7236_length_4613_cov_8.80891_8... at 100.00%
4	307aa, >NODE_6474_length_5120_cov_6.50958_5... at 91.86%
5	426aa, >NODE_9437_length_4729_cov_4.92662_4... at 82.86%
6	426aa, >NODE_2868_length_5302_cov_7.0013_ID_73820_3... at 83.33%
7	474aa, >NODE_9646_length_3207_cov_18.9710_ID_64156_4... *
8	346aa, >C937_NODE_3988_length_4919_cov_12.2954_6... at 86.13%
9	425aa, >I452_NODE_5768_length_3235_cov_23.6978_3... at 96.24%
10	423aa, >I502_NODE_1918_length_9065_cov_14.9393_4... at 78.49%
>Cluster 44
0	203aa, >NODE_492_length_44522_cov_14.4903_54... at 85.22%
1	203aa, >NODE_286_length_45021_cov_6.18407_24... at 82.76%
2	208aa, >NODE_709_length_45527_cov_8.2144_33... *
3	203aa, >NODE_217_length_46757_cov_5.91748_37... at 86.21%
4	203aa, >NODE_129_length_45479_cov_205.016_39... at 88.67%
5	202aa, >NODE_275_length_44793_cov_9.9669_74... at 86.63%
6	207aa, >NODE_571_length_44732_cov_14.4125_20... at 92.27%
7	208aa, >NODE_53_length_45941_cov_40.6265_9... at 85.58%
8	202aa, >NODE_9_length_45688_cov_10.9662_52... at 88.12%
9	208aa, >NODE_586_length_45975_cov_18.3815_37... at 86.06%
>Cluster 45
0	104aa, >NODE_3318_length_6963_cov_19.5761_4... *
1	104aa, >NODE_866_length_7987_cov_14.7562_5... at 100.00%
2	104aa, >NODE_2120_length_6346_cov_6.59768_4... at 100.00%
3	66aa, >NODE_1179_length_7515_cov_11.0015_ID_55186_1... at 100.00%
4	71aa, >NODE_1179_length_7515_cov_11.0015_ID_55186_12... at 100.00%
5	104aa, >NODE_275_length_9227_cov_9.0010_ID_14630_7... at 100.00%
6	104aa, >NODE_1520_length_9043_cov_18.0020_ID_125211_7... at 99.04%
7	104aa, >NODE_2731_length_5986_cov_11.0019_ID_106790_8... at 100.00%
8	104aa, >C905_NODE_1169_length_7182_cov_7.64852_12... at 89.42%
9	104aa, >C943_NODE_2090_length_7471_cov_8.33293_1... at 100.00%
>Cluster 46
0	89aa, >NODE_470_length_44536_cov_97.3751_37... *
1	89aa, >NODE_532_length_43630_cov_10.1247_72... at 89.89%
2	89aa, >NODE_286_length_45021_cov_6.18407_56... at 92.13%
3	89aa, >NODE_129_length_45479_cov_205.016_10... at 92.13%
4	89aa, >NODE_350_length_43405_cov_25.7149_24... at 93.26%
5	89aa, >NODE_140_length_44758_cov_5.22849_15... at 93.26%
6	89aa, >NODE_275_length_44793_cov_9.9669_37... at 92.13%
7	89aa, >NODE_254_length_45648_cov_7.12136_18... at 92.13%
8	89aa, >NODE_755_length_45671_cov_8.43259_57... at 91.01%
9	89aa, >NODE_586_length_45975_cov_18.3815_4... at 91.01%
>Cluster 47
0	201aa, >NODE_3318_length_6963_cov_19.5761_6... *
1	201aa, >NODE_866_length_7987_cov_14.7562_3... at 99.50%
2	162aa, >NODE_645_length_8364_cov_37.7455_1... at 94.44%
3	57aa, >NODE_645_length_8364_cov_37.7455_11... at 96.49%
4	201aa, >NODE_2120_length_6346_cov_6.59768_2... at 100.00%
5	201aa, >NODE_1179_length_7515_cov_11.0015_ID_55186_3... at 99.50%
6	201aa, >NODE_275_length_9227_cov_9.0010_ID_14630_5... at 99.00%
7	201aa, >NODE_1520_length_9043_cov_18.0020_ID_125211_5... at 99.00%
8	201aa, >NODE_2731_length_5986_cov_11.0019_ID_106790_6... at 93.03%
9	201aa, >C943_NODE_2090_length_7471_cov_8.33293_3... at 99.50%
>Cluster 48
0	177aa, >NODE_5152_length_4967_cov_7.10322_3... at 90.40%
1	173aa, >NODE_866_length_7987_cov_14.7562_8... at 78.61%
2	180aa, >NODE_1938_length_7276_cov_10.5496_7... *
3	173aa, >NODE_645_length_8364_cov_37.7455_6... at 76.30%
4	175aa, >NODE_2120_length_6346_cov_6.59768_8... at 77.71%
5	173aa, >NODE_1179_length_7515_cov_11.0015_ID_55186_9... at 76.88%
6	173aa, >NODE_275_length_9227_cov_9.0010_ID_14630_10... at 76.88%
7	173aa, >NODE_1520_length_9043_cov_18.0020_ID_125211_11... at 76.30%
8	173aa, >NODE_2731_length_5986_cov_11.0019_ID_106790_3... at 75.72%
9	173aa, >C943_NODE_2090_length_7471_cov_8.33293_9... at 76.88%
>Cluster 49
0	216aa, >NODE_492_length_44522_cov_14.4903_55... at 92.59%
1	215aa, >NODE_286_length_45021_cov_6.18407_23... at 90.23%
2	216aa, >NODE_709_length_45527_cov_8.2144_34... at 92.13%
3	218aa, >NODE_217_length_46757_cov_5.91748_36... at 90.83%
4	216aa, >NODE_129_length_45479_cov_205.016_38... at 98.15%
5	216aa, >NODE_275_length_44793_cov_9.9669_72... at 91.20%
6	219aa, >NODE_571_length_44732_cov_14.4125_18... *
7	215aa, >NODE_53_length_45941_cov_40.6265_8... at 91.63%
8	218aa, >NODE_9_length_45688_cov_10.9662_53... at 90.83%
9	215aa, >NODE_586_length_45975_cov_18.3815_36... at 95.81%
>Cluster 50
0	335aa, >NODE_6773_length_8779_cov_15.3325_4... *
1	335aa, >NODE_1489_length_9235_cov_55.196_8... at 97.01%
2	335aa, >NODE_3210_length_9177_cov_31.5039_10... at 99.10%
3	335aa, >NODE_2604_length_6445_cov_7.76463_3... at 81.49%
4	335aa, >NODE_6692_length_6853_cov_12.1721_4... at 96.42%
5	335aa, >NODE_4351_length_8006_cov_15.1714_5... at 96.42%
6	335aa, >NODE_1594_length_7247_cov_8.78615_7... at 80.60%
7	335aa, >NODE_2098_length_11594_cov_29.8206_ID_34893_10... at 98.81%
8	334aa, >I320_NODE_2394_length_6661_cov_647.551_4... at 85.33%
9	334aa, >I370_NODE_1308_length_9831_cov_154.044_11... at 83.83%
>Cluster 51
0	431aa, >NODE_1984_length_5587_cov_5.20915_2... *
1	431aa, >NODE_1082_length_8346_cov_29.3667_3... at 86.54%
2	431aa, >NODE_4512_length_8776_cov_15.2929_4... at 86.77%
3	431aa, >NODE_3647_length_6982_cov_7.46586_4... at 84.69%
4	431aa, >NODE_6869_length_6771_cov_22.4568_2... at 84.92%
5	427aa, >NODE_3193_length_5740_cov_18.0000_ID_57044_4... at 87.12%
6	431aa, >NODE_1714_length_5692_cov_5.97144_6... at 100.00%
7	431aa, >C901_NODE_1478_length_5617_cov_6.12531_4... at 86.77%
8	223aa, >I395_NODE_3911_length_6240_cov_68.6186_1... at 90.58%
9	225aa, >I395_NODE_3911_length_6240_cov_68.6186_9... at 79.11%
>Cluster 52
0	77aa, >NODE_4343_length_4781_cov_18.9132_5... *
1	77aa, >NODE_3123_length_6034_cov_7.64359_9... at 100.00%
2	77aa, >NODE_7392_length_5036_cov_26.0235_4... at 100.00%
3	39aa, >NODE_3447_length_5939_cov_20.2891_1... at 100.00%
4	56aa, >NODE_3447_length_5939_cov_20.2891_10... at 100.00%
5	77aa, >NODE_2200_length_5429_cov_7.13658_6... at 100.00%
6	77aa, >NODE_1734_length_5452_cov_6.55031_3... at 98.70%
7	77aa, >NODE_1810_length_7247_cov_10.0014_ID_82614_8... at 87.01%
8	77aa, >I320_NODE_2645_length_5956_cov_9.12794_2... at 100.00%
9	77aa, >I512_NODE_1232_length_7198_cov_1344.88_4... at 87.01%
>Cluster 53
0	90aa, >NODE_234_length_76017_cov_10.0533_43... at 78.89%
1	57aa, >NODE_234_length_76017_cov_10.0533_44... at 85.96%
2	92aa, >NODE_122_length_78223_cov_127.433_4... at 77.17%
3	57aa, >NODE_122_length_78223_cov_127.433_5... at 78.95%
4	55aa, >NODE_163_length_73933_cov_13.2848_118... at 83.64%
5	85aa, >NODE_163_length_73933_cov_13.2848_119... at 78.82%
6	90aa, >NODE_150_length_74895_cov_66.9356_95... at 84.44%
7	147aa, >NODE_157_length_75870_cov_9.91047_31... *
8	89aa, >NODE_36_length_75841_cov_52.2375_79... at 75.28%
9	55aa, >NODE_36_length_75841_cov_52.2375_80... at 85.45%
>Cluster 54
0	488aa, >NODE_16550_length_4390_cov_26.3977_4... at 98.36%
1	476aa, >NODE_7895_length_3570_cov_16.8435_1... at 88.45%
2	495aa, >NODE_6998_length_4358_cov_12.4987_6... *
3	488aa, >NODE_10982_length_4571_cov_32.8749_5... at 91.80%
4	495aa, >NODE_10901_length_4159_cov_8.20955_2... at 99.39%
5	195aa, >NODE_3330_length_3891_cov_9.81022_1... at 97.95%
6	318aa, >NODE_3330_length_3891_cov_9.81022_5... at 99.37%
7	195aa, >C931_NODE_1779_length_7541_cov_42.1765_1... at 83.59%
8	307aa, >C931_NODE_1779_length_7541_cov_42.1765_8... at 96.42%
>Cluster 55
0	179aa, >C927_NODE_3196_length_5050_cov_19.4563_1... at 81.01%
1	123aa, >C927_NODE_3196_length_5050_cov_19.4563_10... at 90.24%
2	310aa, >C930_NODE_4057_length_5067_cov_9.72686_3... *
3	156aa, >C934_NODE_7334_length_5058_cov_9.40875_1... at 86.54%
4	154aa, >C934_NODE_7334_length_5058_cov_9.40875_11... at 79.87%
5	310aa, >I378_NODE_3778_length_5088_cov_38.5212_8... at 80.65%
6	293aa, >I395_NODE_4622_length_5320_cov_16.4762_6... at 83.28%
7	293aa, >I515_NODE_2216_length_5176_cov_8.39113_9... at 84.64%
8	293aa, >I517_NODE_3119_length_4656_cov_4.63443_4... at 89.08%
>Cluster 56
0	425aa, >NODE_4420_length_6535_cov_10.4671_8... *
1	425aa, >NODE_735_length_6717_cov_4.00886_5... at 92.24%
2	418aa, >NODE_4783_length_5456_cov_6.33809_3... at 70.33%
3	425aa, >NODE_5744_length_5569_cov_6.19314_4... at 93.18%
4	425aa, >NODE_700_length_5694_cov_37.1656_6... at 93.65%
5	418aa, >C905_NODE_1846_length_5457_cov_41.087_3... at 70.33%
6	419aa, >C919_NODE_547_length_5214_cov_3.2766_2... at 70.17%
7	291aa, >C945_NODE_4554_length_5609_cov_307.101_1... at 91.07%
8	291aa, >C945_NODE_4580_length_5590_cov_187.353_1... at 100.00%
>Cluster 57
0	326aa, >NODE_4496_length_6661_cov_8.5769_8... at 89.26%
1	324aa, >NODE_2194_length_8250_cov_20.8804_11... at 91.05%
2	326aa, >NODE_4790_length_7174_cov_18.1572_4... at 91.41%
3	331aa, >NODE_1938_length_7276_cov_10.5496_6... *
4	326aa, >NODE_1297_length_8386_cov_17.6825_3... at 91.10%
5	326aa, >NODE_11199_length_4417_cov_7.92412_5... at 90.49%
6	326aa, >NODE_2085_length_6330_cov_16.0026_ID_87860_4... at 91.10%
7	326aa, >NODE_3131_length_6394_cov_13.0021_ID_141720_4... at 90.80%
8	326aa, >C946_NODE_2126_length_5467_cov_131.628_5... at 91.72%
>Cluster 58
0	47aa, >NODE_492_length_44522_cov_14.4903_42... at 78.72%
1	47aa, >NODE_122_length_78223_cov_127.433_105... at 80.85%
2	50aa, >NODE_129_length_45479_cov_205.016_50... at 82.00%
3	50aa, >NODE_350_length_43405_cov_25.7149_71... at 78.00%
4	51aa, >NODE_254_length_45648_cov_7.12136_41... *
5	50aa, >NODE_571_length_44732_cov_14.4125_35... at 72.00%
6	47aa, >NODE_36_length_75841_cov_52.2375_56... at 80.85%
7	47aa, >NODE_130_length_78411_cov_14.3956_33... at 80.85%
8	50aa, >NODE_586_length_45975_cov_18.3815_49... at 80.00%
>Cluster 59
0	80aa, >NODE_492_length_44522_cov_14.4903_38... *
1	75aa, >NODE_234_length_76017_cov_10.0533_17... at 92.00%
2	80aa, >NODE_122_length_78223_cov_127.433_102... at 88.75%
3	80aa, >NODE_163_length_73933_cov_13.2848_28... at 93.75%
4	80aa, >NODE_129_length_45479_cov_205.016_55... at 93.75%
5	80aa, >NODE_150_length_74895_cov_66.9356_66... at 91.25%
6	80aa, >NODE_254_length_45648_cov_7.12136_40... at 95.00%
7	80aa, >NODE_157_length_75870_cov_9.91047_61... at 92.50%
8	80aa, >NODE_36_length_75841_cov_52.2375_45... at 93.75%
>Cluster 60
0	354aa, >NODE_4002_length_4115_cov_2.67562_3... at 87.85%
1	350aa, >NODE_3798_length_3863_cov_5.73923_2... at 74.57%
2	419aa, >NODE_3172_length_4269_cov_23.3386_4... *
3	352aa, >NODE_2154_length_5223_cov_4.32682_2... at 87.50%
4	351aa, >NODE_2069_length_4510_cov_3.54231_4... at 82.05%
5	129aa, >NODE_4562_length_7071_cov_9.26611_7... at 86.82%
6	354aa, >NODE_12299_length_3318_cov_6.54582_3... at 88.70%
7	351aa, >NODE_11790_length_4370_cov_3.4292_3... at 80.06%
8	354aa, >I381_NODE_6333_length_3318_cov_32.7355_3... at 88.70%
>Cluster 61
0	33aa, >NODE_470_length_44536_cov_97.3751_65... *
1	33aa, >NODE_234_length_76017_cov_10.0533_19... at 81.82%
2	33aa, >NODE_532_length_43630_cov_10.1247_45... at 84.85%
3	33aa, >NODE_129_length_45479_cov_205.016_51... at 84.85%
4	33aa, >NODE_571_length_44732_cov_14.4125_36... at 87.88%
5	33aa, >NODE_755_length_45671_cov_8.43259_22... at 81.82%
6	33aa, >NODE_53_length_45941_cov_40.6265_23... at 84.85%
7	33aa, >NODE_36_length_75841_cov_52.2375_50... at 81.82%
8	33aa, >NODE_586_length_45975_cov_18.3815_50... at 84.85%
>Cluster 62
0	171aa, >NODE_232_length_75945_cov_21.3402_10... at 71.35%
1	170aa, >NODE_122_length_78223_cov_127.433_65... at 80.00%
2	171aa, >NODE_254_length_51995_cov_8.90882_40... at 91.81%
3	168aa, >NODE_218_length_58865_cov_8.75742_50... at 71.43%
4	136aa, >NODE_163_length_73933_cov_13.2848_60... at 80.88%
5	171aa, >NODE_94_length_69297_cov_17.8262_42... at 71.93%
6	89aa, >NODE_533_length_48925_cov_24.068_52... at 74.16%
7	170aa, >NODE_157_length_75870_cov_9.91047_91... at 79.41%
8	176aa, >NODE_755_length_45671_cov_8.43259_56... *
>Cluster 63
0	233aa, >C927_NODE_3196_length_5050_cov_19.4563_4... at 98.28%
1	233aa, >C930_NODE_4057_length_5067_cov_9.72686_6... at 98.71%
2	281aa, >C934_NODE_7334_length_5058_cov_9.40875_8... *
3	103aa, >I378_NODE_3778_length_5088_cov_38.5212_1... at 98.06%
4	147aa, >I378_NODE_3778_length_5088_cov_38.5212_11... at 97.96%
5	233aa, >I395_NODE_4622_length_5320_cov_16.4762_9... at 98.71%
6	233aa, >I515_NODE_2216_length_5176_cov_8.39113_2... at 97.85%
7	65aa, >I517_NODE_3119_length_4656_cov_4.63443_1... at 95.38%
8	185aa, >I517_NODE_3119_length_4656_cov_4.63443_9... at 97.84%
>Cluster 64
0	115aa, >NODE_3318_length_6963_cov_19.5761_5... at 97.39%
1	133aa, >NODE_866_length_7987_cov_14.7562_4... *
2	115aa, >NODE_2120_length_6346_cov_6.59768_3... at 97.39%
3	115aa, >NODE_1179_length_7515_cov_11.0015_ID_55186_2... at 98.26%
4	115aa, >NODE_275_length_9227_cov_9.0010_ID_14630_6... at 98.26%
5	115aa, >NODE_1520_length_9043_cov_18.0020_ID_125211_6... at 98.26%
6	133aa, >NODE_2731_length_5986_cov_11.0019_ID_106790_7... at 98.50%
7	115aa, >C905_NODE_1169_length_7182_cov_7.64852_11... at 73.04%
8	115aa, >C943_NODE_2090_length_7471_cov_8.33293_2... at 98.26%
>Cluster 65
0	85aa, >NODE_1984_length_5587_cov_5.20915_5... *
1	83aa, >NODE_1082_length_8346_cov_29.3667_10... at 83.13%
2	83aa, >NODE_4512_length_8776_cov_15.2929_6... at 83.13%
3	85aa, >NODE_3647_length_6982_cov_7.46586_8... at 97.65%
4	83aa, >NODE_6869_length_6771_cov_22.4568_7... at 83.13%
5	85aa, >NODE_3193_length_5740_cov_18.0000_ID_57044_2... at 95.29%
6	83aa, >NODE_1714_length_5692_cov_5.97144_2... at 84.34%
7	85aa, >C901_NODE_1478_length_5617_cov_6.12531_2... at 95.29%
8	83aa, >I395_NODE_3911_length_6240_cov_68.6186_6... at 83.13%
>Cluster 66
0	113aa, >NODE_4343_length_4781_cov_18.9132_4... *
1	113aa, >NODE_3123_length_6034_cov_7.64359_10... at 98.23%
2	113aa, >NODE_7392_length_5036_cov_26.0235_3... at 99.12%
3	85aa, >NODE_3447_length_5939_cov_20.2891_2... at 98.82%
4	113aa, >NODE_2200_length_5429_cov_7.13658_7... at 100.00%
5	113aa, >NODE_1734_length_5452_cov_6.55031_4... at 100.00%
6	113aa, >NODE_1810_length_7247_cov_10.0014_ID_82614_7... at 81.42%
7	113aa, >I320_NODE_2645_length_5956_cov_9.12794_1... at 100.00%
8	113aa, >I512_NODE_1232_length_7198_cov_1344.88_5... at 81.42%
>Cluster 67
0	495aa, >NODE_149_length_80009_cov_12.2222_44... *
1	484aa, >NODE_234_length_76017_cov_10.0533_85... at 87.40%
2	484aa, >NODE_122_length_78223_cov_127.433_50... at 87.40%
3	484aa, >NODE_163_length_73933_cov_13.2848_73... at 87.40%
4	489aa, >NODE_150_length_74895_cov_66.9356_17... at 86.91%
5	484aa, >NODE_157_length_75870_cov_9.91047_104... at 86.98%
6	484aa, >NODE_36_length_75841_cov_52.2375_128... at 86.57%
7	490aa, >NODE_130_length_78411_cov_14.3956_75... at 82.65%
>Cluster 68
0	93aa, >NODE_5158_length_5962_cov_84.5847_2... *
1	93aa, >NODE_3123_length_6034_cov_7.64359_6... at 93.55%
2	90aa, >NODE_2917_length_5789_cov_50.7461_4... at 87.78%
3	93aa, >NODE_5969_length_6206_cov_3.01675_9... at 93.55%
4	93aa, >NODE_485_length_5814_cov_82.6874_3... at 100.00%
5	93aa, >I320_NODE_2645_length_5956_cov_9.12794_5... at 94.62%
6	93aa, >I378_NODE_2059_length_7768_cov_107.639_6... at 93.55%
7	90aa, >I520_NODE_2462_length_6047_cov_55.9521_8... at 86.67%
>Cluster 69
0	83aa, >NODE_1984_length_5587_cov_5.20915_1... *
1	83aa, >NODE_1082_length_8346_cov_29.3667_2... at 98.80%
2	83aa, >NODE_4512_length_8776_cov_15.2929_3... at 98.80%
3	83aa, >NODE_3647_length_6982_cov_7.46586_3... at 95.18%
4	83aa, >NODE_6869_length_6771_cov_22.4568_1... at 98.80%
5	83aa, >NODE_1714_length_5692_cov_5.97144_5... at 98.80%
6	83aa, >C901_NODE_1478_length_5617_cov_6.12531_5... at 97.59%
7	83aa, >I395_NODE_3911_length_6240_cov_68.6186_2... at 98.80%
>Cluster 70
0	99aa, >NODE_2752_length_12244_cov_13.108_10... *
1	99aa, >NODE_2256_length_13598_cov_7.04955_10... at 98.99%
2	99aa, >NODE_2275_length_10880_cov_8.87741_8... at 94.95%
3	99aa, >NODE_2257_length_10776_cov_45.718_3... at 97.98%
4	99aa, >NODE_1757_length_20949_cov_6.55868_11... at 100.00%
5	99aa, >NODE_3099_length_11757_cov_8.00743_2... at 91.92%
6	99aa, >I386_NODE_339_length_23825_cov_7.96992_10... at 97.98%
7	99aa, >I395_NODE_1622_length_14667_cov_43.2286_10... at 98.99%
>Cluster 71
0	267aa, >NODE_1984_length_5587_cov_5.20915_6... at 81.27%
1	267aa, >NODE_1082_length_8346_cov_29.3667_1... at 71.54%
2	267aa, >NODE_1573_length_5107_cov_23.4667_4... at 74.91%
3	267aa, >NODE_4512_length_8776_cov_15.2929_1... at 71.54%
4	269aa, >NODE_4512_length_8776_cov_15.2929_2... *
5	144aa, >NODE_3647_length_6982_cov_7.46586_1... at 99.31%
6	141aa, >NODE_3647_length_6982_cov_7.46586_9... at 98.58%
7	267aa, >NODE_6869_length_6771_cov_22.4568_9... at 71.54%
>Cluster 72
0	328aa, >NODE_565_length_3424_cov_24.881_2... at 83.84%
1	336aa, >NODE_5099_length_4662_cov_4.52464_4... at 88.69%
2	337aa, >NODE_1759_length_4548_cov_113.116_5... *
3	336aa, >NODE_9377_length_3700_cov_22.4283_6... at 88.69%
4	337aa, >NODE_1169_length_4417_cov_11.6515_6... at 100.00%
5	264aa, >NODE_1967_length_2920_cov_40.1483_1... at 71.97%
6	214aa, >NODE_4236_length_4953_cov_4.80461_1... at 95.79%
7	141aa, >NODE_4236_length_4953_cov_4.80461_9... at 100.00%
>Cluster 73
0	141aa, >NODE_27_length_178055_cov_28.1395_144... at 70.92%
1	141aa, >NODE_80_length_114429_cov_12.8772_4... at 77.30%
2	161aa, >NODE_40_length_137381_cov_36.4966_25... *
3	141aa, >NODE_171_length_84380_cov_8.93167_34... at 80.14%
4	141aa, >NODE_108_length_129143_cov_13.1036_52... at 80.85%
5	141aa, >NODE_129_length_54873_cov_363.8674_ID_44809_10... at 78.01%
6	141aa, >NODE_147_length_138800_cov_11.8323_126... at 84.40%
7	141aa, >NODE_367_length_58357_cov_6.46707_53... at 78.01%
>Cluster 74
0	94aa, >NODE_1042_length_49780_cov_12.9498_21... *
1	94aa, >NODE_285_length_66113_cov_57.6514_36... at 85.11%
2	94aa, >NODE_80_length_137153_cov_54.3666_29... at 85.11%
3	88aa, >NODE_626_length_18499_cov_53.3107_2... at 72.73%
4	94aa, >NODE_1610_length_17254_cov_2.87203_10... at 92.55%
5	94aa, >NODE_416_length_56674_cov_10.1860_ID_24120_3... at 85.11%
6	86aa, >NODE_14_length_181898_cov_23.2320_ID_95156_169... at 75.58%
7	94aa, >NODE_10_length_274013_cov_17.9983_ID_70170_140... at 78.72%
>Cluster 75
0	344aa, >NODE_149_length_80009_cov_12.2222_41... at 71.22%
1	345aa, >NODE_234_length_76017_cov_10.0533_81... *
2	345aa, >NODE_122_length_78223_cov_127.433_46... at 98.55%
3	345aa, >NODE_163_length_73933_cov_13.2848_77... at 99.13%
4	345aa, >NODE_150_length_74895_cov_66.9356_13... at 97.39%
5	345aa, >NODE_157_length_75870_cov_9.91047_108... at 97.39%
6	345aa, >NODE_36_length_75841_cov_52.2375_124... at 98.84%
7	344aa, >NODE_130_length_78411_cov_14.3956_78... at 80.52%
>Cluster 76
0	168aa, >NODE_149_length_80009_cov_12.2222_37... *
1	165aa, >NODE_234_length_76017_cov_10.0533_77... at 86.06%
2	165aa, >NODE_122_length_78223_cov_127.433_42... at 86.67%
3	165aa, >NODE_163_length_73933_cov_13.2848_81... at 83.64%
4	165aa, >NODE_150_length_74895_cov_66.9356_9... at 86.06%
5	165aa, >NODE_157_length_75870_cov_9.91047_112... at 84.85%
6	165aa, >NODE_36_length_75841_cov_52.2375_120... at 86.06%
7	162aa, >NODE_130_length_78411_cov_14.3956_83... at 86.42%
>Cluster 77
0	128aa, >NODE_149_length_80009_cov_12.2222_32... *
1	128aa, >NODE_234_length_76017_cov_10.0533_70... at 87.50%
2	128aa, >NODE_122_length_78223_cov_127.433_37... at 86.72%
3	128aa, >NODE_163_length_73933_cov_13.2848_86... at 88.28%
4	128aa, >NODE_150_length_74895_cov_66.9356_4... at 89.84%
5	128aa, >NODE_157_length_75870_cov_9.91047_117... at 89.84%
6	128aa, >NODE_36_length_75841_cov_52.2375_113... at 87.50%
7	128aa, >NODE_130_length_78411_cov_14.3956_88... at 89.06%
>Cluster 78
0	154aa, >NODE_2569_length_5822_cov_61.9905_1... at 100.00%
1	86aa, >NODE_1930_length_6563_cov_7.63353_5... at 86.05%
2	47aa, >NODE_1145_length_6528_cov_6.18925_1... at 100.00%
3	124aa, >NODE_1145_length_6528_cov_6.18925_8... at 97.58%
4	154aa, >NODE_578_length_4004_cov_16.6184_2... at 98.05%
5	154aa, >NODE_2534_length_6579_cov_10.0015_ID_125250_5... at 100.00%
6	167aa, >C938_NODE_1880_length_6998_cov_7.23981_2... *
7	167aa, >C942_NODE_3141_length_6726_cov_22.435_7... at 100.00%
>Cluster 79
0	76aa, >NODE_527_length_69595_cov_7.07268_87... at 77.63%
1	90aa, >NODE_527_length_69595_cov_7.07268_88... at 76.67%
2	199aa, >NODE_232_length_75945_cov_21.3402_35... at 81.91%
3	76aa, >NODE_94_length_69297_cov_17.8262_93... at 77.63%
4	90aa, >NODE_94_length_69297_cov_17.8262_94... at 76.67%
5	202aa, >NODE_76_length_74227_cov_9.49252_77... *
6	90aa, >NODE_469_length_72275_cov_18.1861_93... at 76.67%
7	76aa, >NODE_469_length_72275_cov_18.1861_94... at 77.63%
>Cluster 80
0	89aa, >NODE_492_length_44522_cov_14.4903_49... *
1	89aa, >NODE_286_length_45021_cov_6.18407_29... at 98.88%
2	89aa, >NODE_709_length_45527_cov_8.2144_27... at 73.03%
3	89aa, >NODE_217_length_46757_cov_5.91748_43... at 78.65%
4	89aa, >NODE_571_length_44732_cov_14.4125_25... at 71.91%
5	89aa, >NODE_53_length_45941_cov_40.6265_15... at 77.53%
6	89aa, >NODE_9_length_45688_cov_10.9662_47... at 78.65%
7	89aa, >NODE_586_length_45975_cov_18.3815_42... at 79.78%
>Cluster 81
0	85aa, >NODE_492_length_44522_cov_14.4903_35... at 85.88%
1	85aa, >NODE_1451_length_44500_cov_7.67895_2... at 81.18%
2	85aa, >NODE_470_length_44536_cov_97.3751_55... at 81.18%
3	85aa, >NODE_129_length_45479_cov_205.016_59... at 78.82%
4	85aa, >NODE_140_length_44758_cov_5.22849_41... at 83.53%
5	87aa, >NODE_254_length_45648_cov_7.12136_33... *
6	85aa, >NODE_53_length_45941_cov_40.6265_31... at 85.88%
7	85aa, >NODE_9_length_45688_cov_10.9662_32... at 84.71%
>Cluster 82
0	111aa, >NODE_492_length_44522_cov_14.4903_15... *
1	111aa, >NODE_1451_length_44500_cov_7.67895_21... at 97.30%
2	111aa, >NODE_709_length_45527_cov_8.2144_65... at 100.00%
3	111aa, >NODE_217_length_46757_cov_5.91748_5... at 96.40%
4	111aa, >NODE_571_length_44732_cov_14.4125_61... at 100.00%
5	108aa, >NODE_118_length_56562_cov_23.3994_81... at 71.30%
6	111aa, >NODE_53_length_45941_cov_40.6265_51... at 96.40%
7	111aa, >NODE_9_length_45688_cov_10.9662_15... at 96.40%
>Cluster 83
0	182aa, >NODE_6087_length_4600_cov_5.41452_2... at 70.88%
1	185aa, >NODE_2755_length_3269_cov_39.799_3... at 81.62%
2	182aa, >NODE_5950_length_4869_cov_2.78666_3... at 86.26%
3	182aa, >NODE_4746_length_3459_cov_4.72356_2... at 80.77%
4	182aa, >NODE_8367_length_4054_cov_8.34784_5... at 73.08%
5	182aa, >NODE_7236_length_4613_cov_8.80891_6... at 72.53%
6	183aa, >NODE_9437_length_4729_cov_4.92662_2... at 74.32%
7	188aa, >C900_NODE_1305_length_3340_cov_16.9732_3... *
>Cluster 84
0	165aa, >NODE_492_length_44522_cov_14.4903_52... *
1	165aa, >NODE_286_length_45021_cov_6.18407_26... at 94.55%
2	165aa, >NODE_709_length_45527_cov_8.2144_30... at 92.12%
3	165aa, >NODE_217_length_46757_cov_5.91748_40... at 91.52%
4	165aa, >NODE_571_length_44732_cov_14.4125_22... at 90.91%
5	165aa, >NODE_53_length_45941_cov_40.6265_12... at 91.52%
6	165aa, >NODE_9_length_45688_cov_10.9662_50... at 91.52%
7	165aa, >NODE_586_length_45975_cov_18.3815_39... at 92.12%
>Cluster 85
0	172aa, >NODE_149_length_80009_cov_12.2222_27... *
1	172aa, >NODE_234_length_76017_cov_10.0533_64... at 79.07%
2	172aa, >NODE_122_length_78223_cov_127.433_30... at 77.91%
3	172aa, >NODE_163_length_73933_cov_13.2848_93... at 79.07%
4	172aa, >NODE_150_length_74895_cov_66.9356_117... at 75.00%
5	172aa, >NODE_157_length_75870_cov_9.91047_7... at 76.16%
6	172aa, >NODE_36_length_75841_cov_52.2375_105... at 77.91%
7	171aa, >NODE_130_length_78411_cov_14.3956_90... at 78.36%
>Cluster 86
0	357aa, >NODE_189_length_112870_cov_8.12286_24... *
1	338aa, >NODE_182_length_28138_cov_7.38201_14... at 81.36%
2	345aa, >NODE_226_length_39936_cov_16.2787_32... at 88.99%
3	339aa, >NODE_100_length_122248_cov_7.312_104... at 82.01%
4	342aa, >NODE_2671_length_6705_cov_11.9299_ID_91689_6... at 84.50%
5	342aa, >NODE_2708_length_6962_cov_11.9357_ID_27201_8... at 84.21%
6	343aa, >NODE_301_length_80549_cov_10.1771_ID_42132_18... at 85.71%
7	345aa, >NODE_47_length_146098_cov_11.7030_ID_31941_78... at 87.83%
>Cluster 87
0	106aa, >NODE_492_length_44522_cov_14.4903_63... *
1	106aa, >NODE_286_length_45021_cov_6.18407_13... at 97.17%
2	91aa, >NODE_217_length_46757_cov_5.91748_29... at 89.01%
3	106aa, >NODE_350_length_43405_cov_25.7149_48... at 95.28%
4	106aa, >NODE_275_length_44793_cov_9.9669_62... at 95.28%
5	106aa, >NODE_254_length_45648_cov_7.12136_63... at 94.34%
6	106aa, >NODE_53_length_45941_cov_40.6265_71... at 95.28%
7	91aa, >NODE_586_length_45975_cov_18.3815_29... at 87.91%
>Cluster 88
0	562aa, >NODE_2752_length_12244_cov_13.108_11... at 93.77%
1	543aa, >NODE_2256_length_13598_cov_7.04955_11... at 89.87%
2	510aa, >NODE_2275_length_10880_cov_8.87741_9... at 87.65%
3	488aa, >NODE_2257_length_10776_cov_45.718_2... at 84.63%
4	562aa, >NODE_1757_length_20949_cov_6.55868_12... at 93.77%
5	506aa, >NODE_3099_length_11757_cov_8.00743_3... at 93.28%
6	543aa, >I386_NODE_339_length_23825_cov_7.96992_11... at 92.63%
7	596aa, >I395_NODE_1622_length_14667_cov_43.2286_11... *
>Cluster 89
0	476aa, >NODE_234_length_76017_cov_10.0533_54... *
1	476aa, >NODE_122_length_78223_cov_127.433_18... at 93.49%
2	476aa, >NODE_163_length_73933_cov_13.2848_104... at 95.17%
3	476aa, >NODE_129_length_45479_cov_205.016_24... at 93.28%
4	476aa, >NODE_350_length_43405_cov_25.7149_35... at 94.33%
5	476aa, >NODE_254_length_45648_cov_7.12136_5... at 91.81%
6	476aa, >NODE_157_length_75870_cov_9.91047_17... at 93.28%
7	476aa, >NODE_36_length_75841_cov_52.2375_94... at 94.75%
>Cluster 90
0	165aa, >NODE_492_length_44522_cov_14.4903_53... at 93.94%
1	165aa, >NODE_286_length_45021_cov_6.18407_25... at 93.94%
2	165aa, >NODE_709_length_45527_cov_8.2144_31... at 71.52%
3	165aa, >NODE_217_length_46757_cov_5.91748_39... at 94.55%
4	172aa, >NODE_275_length_44793_cov_9.9669_75... *
5	165aa, >NODE_571_length_44732_cov_14.4125_21... at 95.15%
6	165aa, >NODE_53_length_45941_cov_40.6265_11... at 93.33%
7	165aa, >NODE_9_length_45688_cov_10.9662_51... at 94.55%
>Cluster 91
0	84aa, >NODE_149_length_80009_cov_12.2222_38... *
1	84aa, >NODE_234_length_76017_cov_10.0533_78... at 86.90%
2	84aa, >NODE_122_length_78223_cov_127.433_43... at 86.90%
3	84aa, >NODE_163_length_73933_cov_13.2848_80... at 86.90%
4	84aa, >NODE_150_length_74895_cov_66.9356_10... at 84.52%
5	84aa, >NODE_157_length_75870_cov_9.91047_111... at 84.52%
6	84aa, >NODE_36_length_75841_cov_52.2375_121... at 86.90%
7	78aa, >NODE_130_length_78411_cov_14.3956_82... at 74.36%
>Cluster 92
0	208aa, >NODE_149_length_80009_cov_12.2222_33... at 89.42%
1	210aa, >NODE_234_length_76017_cov_10.0533_72... *
2	210aa, >NODE_122_length_78223_cov_127.433_38... at 97.14%
3	210aa, >NODE_163_length_73933_cov_13.2848_85... at 97.14%
4	208aa, >NODE_150_length_74895_cov_66.9356_5... at 92.79%
5	208aa, >NODE_157_length_75870_cov_9.91047_116... at 92.79%
6	210aa, >NODE_36_length_75841_cov_52.2375_116... at 96.19%
7	208aa, >NODE_130_length_78411_cov_14.3956_87... at 87.02%
>Cluster 93
0	119aa, >NODE_89_length_185014_cov_10.4941_259... at 70.59%
1	38aa, >NODE_140_length_175955_cov_8.88525_157... at 78.95%
2	33aa, >NODE_140_length_175955_cov_8.88525_158... at 75.76%
3	78aa, >NODE_140_length_175955_cov_8.88525_159... at 73.08%
4	576aa, >NODE_14_length_198277_cov_13.7079_150... *
5	31aa, >NODE_31_length_147034_cov_31.3885_172... at 70.97%
6	57aa, >NODE_31_length_147034_cov_31.3885_174... at 75.44%
7	87aa, >NODE_31_length_147034_cov_31.3885_175... at 77.01%
>Cluster 94
0	114aa, >NODE_149_length_80009_cov_12.2222_42... *
1	114aa, >NODE_234_length_76017_cov_10.0533_82... at 92.98%
2	114aa, >NODE_122_length_78223_cov_127.433_47... at 92.98%
3	114aa, >NODE_163_length_73933_cov_13.2848_76... at 92.98%
4	114aa, >NODE_150_length_74895_cov_66.9356_14... at 93.86%
5	114aa, >NODE_157_length_75870_cov_9.91047_107... at 93.86%
6	114aa, >NODE_36_length_75841_cov_52.2375_125... at 92.98%
7	114aa, >NODE_130_length_78411_cov_14.3956_77... at 78.95%
>Cluster 95
0	141aa, >NODE_149_length_80009_cov_12.2222_34... at 84.40%
1	141aa, >NODE_234_length_76017_cov_10.0533_73... at 81.56%
2	141aa, >NODE_122_length_78223_cov_127.433_39... at 81.56%
3	141aa, >NODE_163_length_73933_cov_13.2848_84... at 81.56%
4	141aa, >NODE_150_length_74895_cov_66.9356_6... at 82.98%
5	141aa, >NODE_157_length_75870_cov_9.91047_115... at 82.27%
6	141aa, >NODE_36_length_75841_cov_52.2375_117... at 80.14%
7	143aa, >NODE_130_length_78411_cov_14.3956_86... *
>Cluster 96
0	108aa, >NODE_149_length_80009_cov_12.2222_40... *
1	108aa, >NODE_234_length_76017_cov_10.0533_80... at 81.48%
2	108aa, >NODE_122_length_78223_cov_127.433_45... at 79.63%
3	108aa, >NODE_163_length_73933_cov_13.2848_78... at 79.63%
4	108aa, >NODE_150_length_74895_cov_66.9356_12... at 79.63%
5	108aa, >NODE_157_length_75870_cov_9.91047_109... at 79.63%
6	108aa, >NODE_36_length_75841_cov_52.2375_123... at 81.48%
7	105aa, >NODE_130_length_78411_cov_14.3956_80... at 78.10%
>Cluster 97
0	466aa, >NODE_492_length_44522_cov_14.4903_50... *
1	466aa, >NODE_286_length_45021_cov_6.18407_28... at 99.79%
2	466aa, >NODE_709_length_45527_cov_8.2144_28... at 98.71%
3	466aa, >NODE_217_length_46757_cov_5.91748_42... at 96.57%
4	466aa, >NODE_571_length_44732_cov_14.4125_24... at 97.00%
5	466aa, >NODE_53_length_45941_cov_40.6265_14... at 97.00%
6	466aa, >NODE_9_length_45688_cov_10.9662_48... at 96.35%
7	466aa, >NODE_586_length_45975_cov_18.3815_41... at 95.92%
>Cluster 98
0	78aa, >NODE_2821_length_8060_cov_76.4215_8... *
1	78aa, >NODE_947_length_7696_cov_7.71902_3... at 85.90%
2	78aa, >NODE_751_length_7402_cov_18.8564_6... at 85.90%
3	78aa, >NODE_2260_length_7420_cov_13.7783_5... at 84.62%
4	51aa, >NODE_762_length_7446_cov_8.99716_1... at 88.24%
5	45aa, >NODE_762_length_7446_cov_8.99716_9... at 88.89%
6	65aa, >NODE_1802_length_8462_cov_10.8583_5... at 90.77%
7	78aa, >I521_NODE_891_length_7420_cov_10.6318_6... at 85.90%
>Cluster 99
0	627aa, >NODE_492_length_44522_cov_14.4903_51... at 99.20%
1	652aa, >NODE_286_length_45021_cov_6.18407_27... *
2	652aa, >NODE_709_length_45527_cov_8.2144_29... at 98.01%
3	643aa, >NODE_217_length_46757_cov_5.91748_41... at 92.53%
4	652aa, >NODE_571_length_44732_cov_14.4125_23... at 95.71%
5	643aa, >NODE_53_length_45941_cov_40.6265_13... at 92.69%
6	652aa, >NODE_9_length_45688_cov_10.9662_49... at 92.18%
7	652aa, >NODE_586_length_45975_cov_18.3815_40... at 92.94%
>Cluster 100
0	55aa, >NODE_149_length_80009_cov_12.2222_57... at 85.45%
1	53aa, >NODE_234_length_76017_cov_10.0533_96... at 94.34%
2	53aa, >NODE_122_length_78223_cov_127.433_62... at 94.34%
3	53aa, >NODE_163_length_73933_cov_13.2848_63... at 94.34%
4	59aa, >NODE_150_length_74895_cov_66.9356_28... *
5	59aa, >NODE_157_length_75870_cov_9.91047_95... at 89.83%
6	53aa, >NODE_36_length_75841_cov_52.2375_9... at 92.45%
7	56aa, >NODE_130_length_78411_cov_14.3956_62... at 82.14%
>Cluster 101
0	73aa, >NODE_5158_length_5962_cov_84.5847_1... at 100.00%
1	82aa, >NODE_5158_length_5962_cov_84.5847_11... at 97.56%
2	147aa, >NODE_3123_length_6034_cov_7.64359_5... *
3	147aa, >NODE_5969_length_6206_cov_3.01675_10... at 98.64%
4	118aa, >NODE_485_length_5814_cov_82.6874_1... at 99.15%
5	37aa, >NODE_485_length_5814_cov_82.6874_10... at 94.59%
6	147aa, >I320_NODE_2645_length_5956_cov_9.12794_6... at 99.32%
7	147aa, >I378_NODE_2059_length_7768_cov_107.639_7... at 98.64%
>Cluster 102
0	245aa, >NODE_569_length_26672_cov_13.5968_25... *
1	245aa, >NODE_788_length_28951_cov_6.14943_22... at 86.94%
2	245aa, >NODE_411_length_30689_cov_11.116_25... at 87.35%
3	240aa, >NODE_1949_length_14113_cov_3.83177_5... at 87.50%
4	34aa, >NODE_1181_length_7098_cov_19.2826_1... at 73.53%
5	228aa, >NODE_1181_length_7098_cov_19.2826_9... at 71.93%
6	244aa, >C936_NODE_2597_length_7097_cov_6.27861_3... at 72.13%
7	244aa, >I519_NODE_1116_length_6961_cov_10.8248_6... at 71.72%
>Cluster 103
0	540aa, >NODE_492_length_44522_cov_14.4903_34... at 71.85%
1	540aa, >NODE_1451_length_44500_cov_7.67895_3... at 72.22%
2	540aa, >NODE_470_length_44536_cov_97.3751_54... at 72.96%
3	545aa, >NODE_129_length_45479_cov_205.016_60... *
4	540aa, >NODE_140_length_44758_cov_5.22849_40... at 73.33%
5	545aa, >NODE_254_length_45648_cov_7.12136_32... at 84.95%
6	540aa, >NODE_53_length_45941_cov_40.6265_32... at 70.19%
7	545aa, >NODE_9_length_45688_cov_10.9662_31... at 91.93%
>Cluster 104
0	56aa, >NODE_492_length_44522_cov_14.4903_57... at 87.50%
1	56aa, >NODE_286_length_45021_cov_6.18407_21... at 89.29%
2	57aa, >NODE_217_length_46757_cov_5.91748_34... *
3	56aa, >NODE_350_length_43405_cov_25.7149_54... at 91.07%
4	55aa, >NODE_275_length_44793_cov_9.9669_69... at 78.18%
5	57aa, >NODE_53_length_45941_cov_40.6265_6... at 100.00%
6	57aa, >NODE_9_length_45688_cov_10.9662_55... at 96.49%
7	57aa, >NODE_586_length_45975_cov_18.3815_34... at 98.25%
>Cluster 105
0	75aa, >NODE_10245_length_3256_cov_6.90409_3... at 72.00%
1	90aa, >NODE_892_length_8759_cov_6.50161_5... *
2	76aa, >NODE_1968_length_5686_cov_15.4997_2... at 85.53%
3	89aa, >C933_NODE_7633_length_3093_cov_23.9605_3... at 80.90%
4	89aa, >I363_NODE_4936_length_3246_cov_7.10467_3... at 82.02%
5	89aa, >I381_NODE_6690_length_3166_cov_16.9907_2... at 82.02%
6	89aa, >I431_NODE_5114_length_3140_cov_19.2759_4... at 83.15%
7	89aa, >I519_NODE_2371_length_3160_cov_44.3794_2... at 83.15%
>Cluster 106
0	41aa, >NODE_9892_length_2645_cov_13.1803_1... at 97.56%
1	220aa, >NODE_9892_length_2645_cov_13.1803_3... at 100.00%
2	63aa, >NODE_3592_length_2712_cov_3.78698_1... at 98.41%
3	197aa, >NODE_3592_length_2712_cov_3.78698_3... at 99.49%
4	243aa, >NODE_2708_length_2651_cov_7.33398_1... *
5	224aa, >NODE_12600_length_2660_cov_36.0453_2... at 99.55%
6	243aa, >NODE_15298_length_2878_cov_5.80305_2... at 99.18%
>Cluster 107
0	82aa, >NODE_1489_length_9235_cov_55.196_9... at 73.17%
1	82aa, >NODE_6692_length_6853_cov_12.1721_5... at 73.17%
2	84aa, >NODE_3824_length_3535_cov_5.64454_2... *
3	32aa, >NODE_8463_length_5575_cov_82.5504_1... at 71.88%
4	69aa, >NODE_8463_length_5575_cov_82.5504_9... at 79.71%
5	82aa, >NODE_2098_length_11594_cov_29.8206_ID_34893_11... at 73.17%
6	82aa, >I370_NODE_1308_length_9831_cov_154.044_12... at 73.17%
>Cluster 108
0	266aa, >NODE_149_length_80009_cov_12.2222_35... at 82.71%
1	269aa, >NODE_122_length_78223_cov_127.433_40... at 86.62%
2	269aa, >NODE_163_length_73933_cov_13.2848_83... at 86.62%
3	269aa, >NODE_150_length_74895_cov_66.9356_7... at 84.39%
4	269aa, >NODE_157_length_75870_cov_9.91047_114... at 84.39%
5	271aa, >NODE_36_length_75841_cov_52.2375_118... *
6	266aa, >NODE_130_length_78411_cov_14.3956_85... at 74.81%
>Cluster 109
0	104aa, >NODE_2752_length_12244_cov_13.108_9... *
1	104aa, >NODE_2256_length_13598_cov_7.04955_9... at 100.00%
2	104aa, >NODE_2257_length_10776_cov_45.718_4... at 100.00%
3	104aa, >NODE_1757_length_20949_cov_6.55868_10... at 100.00%
4	103aa, >NODE_3183_length_5535_cov_5.52518_3... at 85.44%
5	104aa, >I386_NODE_339_length_23825_cov_7.96992_9... at 100.00%
6	104aa, >I395_NODE_1622_length_14667_cov_43.2286_9... at 100.00%
>Cluster 110
0	322aa, >NODE_966_length_10142_cov_128.773_14... at 96.58%
1	372aa, >NODE_2291_length_7056_cov_100.066_6... *
2	322aa, >NODE_3836_length_5333_cov_5.80769_4... at 92.86%
3	322aa, >NODE_8463_length_5575_cov_82.5504_7... at 93.17%
4	51aa, >NODE_8463_length_5575_cov_82.5504_8... at 72.55%
5	321aa, >NODE_9480_length_4828_cov_10.745_4... at 72.27%
6	372aa, >I511_NODE_1255_length_6819_cov_160.905_3... at 99.46%
>Cluster 111
0	189aa, >NODE_532_length_43630_cov_10.1247_15... *
1	189aa, >NODE_709_length_45527_cov_8.2144_50... at 96.30%
2	178aa, >NODE_217_length_46757_cov_5.91748_18... at 76.97%
3	189aa, >NODE_140_length_44758_cov_5.22849_76... at 97.88%
4	189aa, >NODE_571_length_44732_cov_14.4125_5... at 76.19%
5	184aa, >NODE_755_length_45671_cov_8.43259_71... at 70.65%
6	181aa, >NODE_53_length_45941_cov_40.6265_64... at 90.61%
>Cluster 112
0	122aa, >NODE_57_length_113395_cov_10.8581_41... at 77.05%
1	122aa, >NODE_285_length_83288_cov_4.74813_73... at 77.05%
2	122aa, >NODE_147_length_138800_cov_11.8323_95... at 76.23%
3	122aa, >NODE_36_length_195774_cov_11.9977_ID_166047_46... at 78.69%
4	122aa, >NODE_88_length_96172_cov_13.4630_ID_3258_72... at 80.33%
5	122aa, >NODE_36_length_103683_cov_12.0041_ID_2575_43... at 77.87%
6	123aa, >NODE_4_length_270895_cov_30.0024_ID_45670_186... *
>Cluster 113
0	287aa, >C927_NODE_3196_length_5050_cov_19.4563_7... *
1	287aa, >C930_NODE_4057_length_5067_cov_9.72686_9... at 90.59%
2	287aa, >C934_NODE_7334_length_5058_cov_9.40875_5... at 90.94%
3	287aa, >I378_NODE_3778_length_5088_cov_38.5212_4... at 89.90%
4	287aa, >I395_NODE_4622_length_5320_cov_16.4762_3... at 89.55%
5	287aa, >I515_NODE_2216_length_5176_cov_8.39113_7... at 90.24%
6	287aa, >I517_NODE_3119_length_4656_cov_4.63443_6... at 88.50%
>Cluster 114
0	693aa, >NODE_932_length_24673_cov_4.37152_6... at 73.16%
1	691aa, >NODE_51_length_112264_cov_9.16177_24... at 73.95%
2	696aa, >NODE_203_length_87558_cov_61.0005_28... *
3	693aa, >NODE_7359_length_10540_cov_6.90434_2... at 73.30%
4	695aa, >NODE_270_length_106158_cov_6.88017_28... at 74.53%
5	689aa, >NODE_215_length_48699_cov_37.5161_ID_16307_34... at 74.75%
6	694aa, >NODE_10_length_274013_cov_17.9983_ID_70170_15... at 78.10%
>Cluster 115
0	212aa, >NODE_569_length_26672_cov_13.5968_27... *
1	212aa, >NODE_788_length_28951_cov_6.14943_24... at 94.34%
2	212aa, >NODE_411_length_30689_cov_11.116_23... at 94.34%
3	212aa, >NODE_1949_length_14113_cov_3.83177_7... at 96.70%
4	211aa, >NODE_1181_length_7098_cov_19.2826_2... at 83.41%
5	211aa, >C936_NODE_2597_length_7097_cov_6.27861_2... at 83.41%
6	211aa, >I519_NODE_1116_length_6961_cov_10.8248_7... at 83.41%
>Cluster 116
0	104aa, >NODE_1489_length_9235_cov_55.196_11... *
1	104aa, >NODE_6692_length_6853_cov_12.1721_7... at 95.19%
2	104aa, >NODE_1421_length_9850_cov_6.26483_10... at 92.31%
3	104aa, >NODE_4351_length_8006_cov_15.1714_9... at 95.19%
4	104aa, >NODE_1577_length_6715_cov_20.0030_ID_101413_5... at 96.15%
5	104aa, >NODE_3131_length_6394_cov_13.0021_ID_141720_8... at 96.15%
6	104aa, >I370_NODE_1308_length_9831_cov_154.044_2... at 95.19%
>Cluster 117
0	169aa, >NODE_14047_length_3235_cov_13.2843_3... at 86.98%
1	170aa, >NODE_6087_length_3314_cov_11.1485_3... *
2	169aa, >NODE_9572_length_4292_cov_6.09535_5... at 85.80%
3	170aa, >NODE_17706_length_2321_cov_7.49735_2... at 88.82%
4	170aa, >NODE_914_length_5585_cov_20.2174_6... at 91.18%
5	169aa, >NODE_11746_length_2967_cov_6.59478_1... at 70.41%
6	169aa, >NODE_11429_length_2673_cov_8.29068_1... at 86.39%
>Cluster 118
0	98aa, >NODE_492_length_44522_cov_14.4903_36... *
1	98aa, >NODE_532_length_43630_cov_10.1247_55... at 97.96%
2	98aa, >NODE_286_length_45021_cov_6.18407_37... at 98.98%
3	98aa, >NODE_129_length_45479_cov_205.016_58... at 98.98%
4	98aa, >NODE_350_length_43405_cov_25.7149_8... at 81.63%
5	98aa, >NODE_275_length_44793_cov_9.9669_20... at 82.65%
6	98aa, >NODE_254_length_45648_cov_7.12136_34... at 82.65%
>Cluster 119
0	516aa, >NODE_532_length_43630_cov_10.1247_56... at 82.36%
1	515aa, >NODE_286_length_45021_cov_6.18407_38... at 86.41%
2	515aa, >NODE_709_length_45527_cov_8.2144_14... at 96.31%
3	516aa, >NODE_217_length_46757_cov_5.91748_58... at 93.80%
4	516aa, >NODE_350_length_43405_cov_25.7149_9... at 89.92%
5	518aa, >NODE_275_length_44793_cov_9.9669_21... *
6	516aa, >NODE_571_length_44732_cov_14.4125_45... at 84.30%
>Cluster 120
0	74aa, >NODE_1343_length_5223_cov_12.2682_8... *
1	74aa, >NODE_4045_length_3783_cov_5.80365_4... at 75.68%
2	74aa, >NODE_2146_length_8308_cov_17.8311_8... at 98.65%
3	74aa, >NODE_3180_length_6496_cov_5.88496_5... at 98.65%
4	74aa, >NODE_3926_length_6687_cov_17.0834_4... at 98.65%
5	62aa, >NODE_3808_length_5935_cov_6.11139_1... at 100.00%
6	29aa, >NODE_3808_length_5935_cov_6.11139_10... at 96.55%
>Cluster 121
0	134aa, >NODE_2821_length_8060_cov_76.4215_7... *
1	134aa, >NODE_947_length_7696_cov_7.71902_2... at 96.27%
2	134aa, >NODE_751_length_7402_cov_18.8564_5... at 95.52%
3	131aa, >NODE_2260_length_7420_cov_13.7783_6... at 89.31%
4	134aa, >NODE_762_length_7446_cov_8.99716_8... at 89.55%
5	131aa, >NODE_1802_length_8462_cov_10.8583_6... at 90.08%
6	134aa, >I521_NODE_891_length_7420_cov_10.6318_7... at 89.55%
>Cluster 122
0	85aa, >C927_NODE_3196_length_5050_cov_19.4563_5... at 87.06%
1	86aa, >C930_NODE_4057_length_5067_cov_9.72686_7... at 87.21%
2	86aa, >C934_NODE_7334_length_5058_cov_9.40875_7... at 84.88%
3	86aa, >I378_NODE_3778_length_5088_cov_38.5212_2... at 87.21%
4	86aa, >I395_NODE_4622_length_5320_cov_16.4762_10... at 88.37%
5	86aa, >I515_NODE_2216_length_5176_cov_8.39113_3... at 87.21%
6	87aa, >I517_NODE_3119_length_4656_cov_4.63443_8... *
>Cluster 123
0	103aa, >NODE_149_length_80009_cov_12.2222_39... *
1	103aa, >NODE_234_length_76017_cov_10.0533_79... at 71.84%
2	103aa, >NODE_122_length_78223_cov_127.433_44... at 74.76%
3	103aa, >NODE_163_length_73933_cov_13.2848_79... at 74.76%
4	103aa, >NODE_150_length_74895_cov_66.9356_11... at 74.76%
5	103aa, >NODE_157_length_75870_cov_9.91047_110... at 71.84%
6	103aa, >NODE_36_length_75841_cov_52.2375_122... at 74.76%
>Cluster 124
0	47aa, >C927_NODE_3196_length_5050_cov_19.4563_3... *
1	47aa, >C930_NODE_4057_length_5067_cov_9.72686_5... at 100.00%
2	47aa, >C934_NODE_7334_length_5058_cov_9.40875_9... at 100.00%
3	47aa, >I378_NODE_3778_length_5088_cov_38.5212_10... at 100.00%
4	47aa, >I395_NODE_4622_length_5320_cov_16.4762_8... at 100.00%
5	47aa, >I515_NODE_2216_length_5176_cov_8.39113_1... at 100.00%
6	47aa, >I517_NODE_3119_length_4656_cov_4.63443_2... at 100.00%
>Cluster 125
0	151aa, >NODE_7236_length_4613_cov_8.80891_3... at 87.42%
1	151aa, >NODE_9437_length_4729_cov_4.92662_6... at 88.08%
2	166aa, >NODE_5427_length_3622_cov_13.3602_4... at 86.75%
3	168aa, >NODE_2522_length_2019_cov_32.1655_1... *
4	151aa, >C937_NODE_3988_length_4919_cov_12.2954_4... at 87.42%
5	148aa, >I365_NODE_6702_length_3212_cov_5.92303_3... at 77.03%
6	151aa, >I502_NODE_1918_length_9065_cov_14.9393_10... at 87.42%
>Cluster 126
0	62aa, >NODE_2194_length_8250_cov_20.8804_12... *
1	55aa, >NODE_2604_length_6445_cov_7.76463_2... at 89.09%
2	55aa, >NODE_966_length_10142_cov_128.773_13... at 74.55%
3	55aa, >NODE_2291_length_7056_cov_100.066_7... at 94.55%
4	55aa, >NODE_1021_length_6822_cov_13.7974_8... at 90.91%
5	55aa, >NODE_4703_length_7538_cov_3.97688_2... at 98.18%
6	55aa, >I511_NODE_1255_length_6819_cov_160.905_2... at 94.55%
>Cluster 127
0	82aa, >NODE_4047_length_8296_cov_6.06528_5... *
1	82aa, >NODE_4783_length_5456_cov_6.33809_4... at 81.71%
2	82aa, >NODE_91_length_87665_cov_50.1357_82... at 97.56%
3	82aa, >C905_NODE_1846_length_5457_cov_41.087_4... at 81.71%
4	51aa, >C919_NODE_547_length_5214_cov_3.2766_1... at 98.04%
5	48aa, >C919_NODE_547_length_5214_cov_3.2766_8... at 100.00%
6	82aa, >I363_NODE_2809_length_5505_cov_74.1301_6... at 81.71%
>Cluster 128
0	386aa, >NODE_1647_length_3089_cov_11.9736_2... at 77.20%
1	287aa, >NODE_14037_length_3590_cov_19.103_1... at 88.85%
2	394aa, >NODE_11112_length_3032_cov_4.79476_1... *
3	232aa, >NODE_5124_length_3108_cov_11.8994_1... at 77.59%
4	165aa, >NODE_5124_length_3108_cov_11.8994_4... at 89.70%
5	377aa, >NODE_7857_length_3331_cov_7.52686_1... at 91.51%
6	383aa, >NODE_13037_length_3099_cov_4.08936_2... at 81.72%
>Cluster 129
0	579aa, >NODE_527_length_69595_cov_7.07268_38... *
1	226aa, >NODE_232_length_75945_cov_21.3402_85... at 94.25%
2	366aa, >NODE_232_length_75945_cov_21.3402_87... at 74.59%
3	579aa, >NODE_94_length_69297_cov_17.8262_47... at 94.82%
4	226aa, >NODE_76_length_74227_cov_9.49252_11... at 94.25%
5	366aa, >NODE_76_length_74227_cov_9.49252_13... at 74.59%
6	579aa, >NODE_469_length_72275_cov_18.1861_43... at 96.37%
>Cluster 130
0	91aa, >NODE_2821_length_8060_cov_76.4215_3... at 93.41%
1	91aa, >NODE_947_length_7696_cov_7.71902_7... at 92.31%
2	95aa, >NODE_751_length_7402_cov_18.8564_1... *
3	91aa, >NODE_2260_length_7420_cov_13.7783_3... at 93.41%
4	95aa, >NODE_762_length_7446_cov_8.99716_4... at 100.00%
5	91aa, >NODE_1802_length_8462_cov_10.8583_10... at 91.21%
6	95aa, >I521_NODE_891_length_7420_cov_10.6318_3... at 100.00%
>Cluster 131
0	478aa, >NODE_285_length_66113_cov_57.6514_43... at 71.76%
1	478aa, >NODE_80_length_137153_cov_54.3666_22... at 71.55%
2	537aa, >NODE_100_length_122248_cov_7.312_22... *
3	483aa, >NODE_141_length_93122_cov_4.21286_63... at 79.50%
4	476aa, >NODE_322_length_57224_cov_13.5936_54... at 76.47%
5	477aa, >NODE_97_length_54556_cov_20.1218_7... at 81.13%
6	477aa, >NODE_270_length_106158_cov_6.88017_70... at 81.34%
>Cluster 132
0	78aa, >NODE_10245_length_3256_cov_6.90409_2... *
1	78aa, >NODE_892_length_8759_cov_6.50161_4... at 98.72%
2	78aa, >C933_NODE_7633_length_3093_cov_23.9605_2... at 100.00%
3	78aa, >I363_NODE_4936_length_3246_cov_7.10467_2... at 98.72%
4	78aa, >I381_NODE_6690_length_3166_cov_16.9907_1... at 97.44%
5	78aa, >I431_NODE_5114_length_3140_cov_19.2759_3... at 98.72%
6	78aa, >I519_NODE_2371_length_3160_cov_44.3794_3... at 98.72%
>Cluster 133
0	32aa, >NODE_2752_length_12244_cov_13.108_1... at 96.88%
1	32aa, >NODE_2256_length_13598_cov_7.04955_1... at 96.88%
2	148aa, >NODE_2275_length_10880_cov_8.87741_1... *
3	148aa, >NODE_2257_length_10776_cov_45.718_12... at 77.70%
4	32aa, >NODE_1757_length_20949_cov_6.55868_2... at 96.88%
5	32aa, >I386_NODE_339_length_23825_cov_7.96992_1... at 96.88%
6	32aa, >I395_NODE_1622_length_14667_cov_43.2286_1... at 96.88%
>Cluster 134
0	188aa, >NODE_234_length_76017_cov_10.0533_31... at 83.51%
1	188aa, >NODE_122_length_78223_cov_127.433_122... at 85.11%
2	127aa, >NODE_163_length_73933_cov_13.2848_11... at 79.53%
3	60aa, >NODE_163_length_73933_cov_13.2848_12... at 93.33%
4	188aa, >NODE_150_length_74895_cov_66.9356_82... at 87.23%
5	205aa, >NODE_254_length_45648_cov_7.12136_47... *
6	188aa, >NODE_36_length_75841_cov_52.2375_69... at 85.64%
>Cluster 135
0	634aa, >NODE_7231_length_5516_cov_6.71525_5... at 89.27%
1	632aa, >NODE_1181_length_7098_cov_19.2826_4... at 89.72%
2	598aa, >NODE_892_length_8759_cov_6.50161_12... at 83.44%
3	644aa, >NODE_1968_length_5686_cov_15.4997_7... *
4	632aa, >C936_NODE_2597_length_7097_cov_6.27861_8... at 90.19%
5	417aa, >I519_NODE_1116_length_6961_cov_10.8248_1... at 88.49%
6	235aa, >I519_NODE_1116_length_6961_cov_10.8248_9... at 96.17%
>Cluster 136
0	411aa, >NODE_2821_length_8060_cov_76.4215_4... at 96.11%
1	411aa, >NODE_947_length_7696_cov_7.71902_8... at 97.81%
2	411aa, >NODE_751_length_7402_cov_18.8564_2... at 96.84%
3	411aa, >NODE_2260_length_7420_cov_13.7783_2... at 95.86%
4	432aa, >NODE_762_length_7446_cov_8.99716_5... *
5	411aa, >NODE_1802_length_8462_cov_10.8583_9... at 98.05%
6	432aa, >I521_NODE_891_length_7420_cov_10.6318_2... at 100.00%
>Cluster 137
0	126aa, >NODE_492_length_44522_cov_14.4903_46... at 74.60%
1	126aa, >NODE_234_length_76017_cov_10.0533_23... at 74.60%
2	126aa, >NODE_122_length_78223_cov_127.433_114... at 75.40%
3	132aa, >NODE_129_length_45479_cov_205.016_45... *
4	132aa, >NODE_350_length_43405_cov_25.7149_63... at 98.48%
5	132aa, >NODE_254_length_45648_cov_7.12136_48... at 97.73%
6	98aa, >NODE_586_length_45975_cov_18.3815_43... at 70.41%
>Cluster 138
0	227aa, >NODE_10245_length_3256_cov_6.90409_4... *
1	213aa, >NODE_892_length_8759_cov_6.50161_2... at 92.02%
2	213aa, >I363_NODE_4936_length_3246_cov_7.10467_4... at 92.02%
3	213aa, >I381_NODE_6690_length_3166_cov_16.9907_3... at 92.02%
4	73aa, >I431_NODE_5114_length_3140_cov_19.2759_1... at 87.67%
5	157aa, >I431_NODE_5114_length_3140_cov_19.2759_5... at 94.27%
6	213aa, >I519_NODE_2371_length_3160_cov_44.3794_1... at 92.02%
>Cluster 139
0	273aa, >NODE_932_length_24673_cov_4.37152_7... *
1	259aa, >NODE_51_length_112264_cov_9.16177_23... at 73.75%
2	257aa, >NODE_203_length_87558_cov_61.0005_29... at 80.54%
3	261aa, >NODE_7359_length_10540_cov_6.90434_1... at 83.91%
4	264aa, >NODE_270_length_106158_cov_6.88017_29... at 84.09%
5	261aa, >NODE_215_length_48699_cov_37.5161_ID_16307_33... at 85.82%
6	260aa, >NODE_10_length_274013_cov_17.9983_ID_70170_16... at 81.15%
>Cluster 140
0	58aa, >NODE_3374_length_3723_cov_6.8506_2... at 87.93%
1	58aa, >NODE_7895_length_3570_cov_16.8435_4... at 89.66%
2	63aa, >NODE_6998_length_4358_cov_12.4987_1... *
3	58aa, >NODE_10982_length_4571_cov_32.8749_4... at 87.93%
4	58aa, >C931_NODE_1779_length_7541_cov_42.1765_2... at 87.93%
5	58aa, >C931_NODE_1779_length_7541_cov_42.1765_5... at 100.00%
6	58aa, >C944_NODE_5338_length_4220_cov_6.78848_2... at 96.55%
>Cluster 141
0	182aa, >NODE_2821_length_8060_cov_76.4215_5... at 87.91%
1	183aa, >NODE_947_length_7696_cov_7.71902_9... at 88.52%
2	182aa, >NODE_751_length_7402_cov_18.8564_3... at 91.21%
3	171aa, >NODE_2260_length_7420_cov_13.7783_1... at 98.83%
4	193aa, >NODE_762_length_7446_cov_8.99716_6... *
5	171aa, >NODE_1802_length_8462_cov_10.8583_8... at 98.83%
6	171aa, >I521_NODE_891_length_7420_cov_10.6318_1... at 100.00%
>Cluster 142
0	292aa, >NODE_2752_length_12244_cov_13.108_4... at 76.37%
1	292aa, >NODE_2256_length_13598_cov_7.04955_4... at 76.37%
2	294aa, >NODE_2275_length_10880_cov_8.87741_4... *
3	292aa, >NODE_2257_length_10776_cov_45.718_9... at 76.37%
4	292aa, >NODE_1757_length_20949_cov_6.55868_5... at 76.37%
5	292aa, >I386_NODE_339_length_23825_cov_7.96992_4... at 76.37%
6	292aa, >I395_NODE_1622_length_14667_cov_43.2286_4... at 75.68%
>Cluster 143
0	109aa, >NODE_194_length_6153_cov_8.32092_6... at 78.90%
1	128aa, >NODE_70_length_11128_cov_11.2194_10... *
2	95aa, >NODE_960_length_13129_cov_6.92229_3... at 88.42%
3	95aa, >NODE_1529_length_7101_cov_111.571_3... at 90.53%
4	117aa, >NODE_2593_length_7303_cov_45.7743_3... at 93.16%
5	120aa, >NODE_1609_length_9931_cov_143.7085_ID_89175_10... at 85.00%
6	95aa, >NODE_1131_length_8886_cov_3.9615_2... at 91.58%
>Cluster 144
0	152aa, >NODE_2194_length_8250_cov_20.8804_13... at 71.05%
1	27aa, >NODE_2604_length_6445_cov_7.76463_1... at 100.00%
2	177aa, >NODE_2604_length_6445_cov_7.76463_9... at 87.01%
3	185aa, >NODE_966_length_10142_cov_128.773_12... at 91.35%
4	186aa, >NODE_2291_length_7056_cov_100.066_8... *
5	71aa, >I511_NODE_1255_length_6819_cov_160.905_1... at 100.00%
6	133aa, >I511_NODE_1255_length_6819_cov_160.905_10... at 99.25%
>Cluster 145
0	89aa, >C927_NODE_3196_length_5050_cov_19.4563_9... *
1	89aa, >C930_NODE_4057_length_5067_cov_9.72686_2... at 95.51%
2	89aa, >C934_NODE_7334_length_5058_cov_9.40875_2... at 96.63%
3	89aa, >I378_NODE_3778_length_5088_cov_38.5212_7... at 95.51%
4	89aa, >I395_NODE_4622_length_5320_cov_16.4762_5... at 95.51%
5	89aa, >I515_NODE_2216_length_5176_cov_8.39113_8... at 96.63%
6	89aa, >I517_NODE_3119_length_4656_cov_4.63443_5... at 92.13%
>Cluster 146
0	75aa, >NODE_754_length_32277_cov_13.5543_25... *
1	70aa, >NODE_234_length_76017_cov_10.0533_62... at 71.43%
2	70aa, >NODE_122_length_78223_cov_127.433_27... at 71.43%
3	70aa, >NODE_163_length_73933_cov_13.2848_96... at 71.43%
4	70aa, >NODE_150_length_74895_cov_66.9356_114... at 71.43%
5	70aa, >NODE_157_length_75870_cov_9.91047_9... at 71.43%
6	70aa, >NODE_36_length_75841_cov_52.2375_102... at 71.43%
>Cluster 147
0	89aa, >NODE_2752_length_12244_cov_13.108_8... at 92.13%
1	89aa, >NODE_2256_length_13598_cov_7.04955_8... at 92.13%
2	89aa, >NODE_2257_length_10776_cov_45.718_5... at 92.13%
3	89aa, >NODE_1757_length_20949_cov_6.55868_9... at 92.13%
4	92aa, >NODE_3183_length_5535_cov_5.52518_4... *
5	89aa, >I386_NODE_339_length_23825_cov_7.96992_8... at 92.13%
6	89aa, >I395_NODE_1622_length_14667_cov_43.2286_8... at 92.13%
>Cluster 148
0	213aa, >NODE_2752_length_12244_cov_13.108_5... *
1	213aa, >NODE_2256_length_13598_cov_7.04955_5... at 99.53%
2	212aa, >NODE_2275_length_10880_cov_8.87741_5... at 83.02%
3	213aa, >NODE_2257_length_10776_cov_45.718_8... at 98.12%
4	213aa, >NODE_1757_length_20949_cov_6.55868_6... at 98.12%
5	213aa, >I386_NODE_339_length_23825_cov_7.96992_5... at 99.53%
6	213aa, >I395_NODE_1622_length_14667_cov_43.2286_5... at 99.53%
>Cluster 149
0	85aa, >C927_NODE_3196_length_5050_cov_19.4563_6... *
1	85aa, >C930_NODE_4057_length_5067_cov_9.72686_8... at 92.94%
2	85aa, >C934_NODE_7334_length_5058_cov_9.40875_6... at 92.94%
3	85aa, >I378_NODE_3778_length_5088_cov_38.5212_3... at 90.59%
4	84aa, >I395_NODE_4622_length_5320_cov_16.4762_11... at 96.43%
5	85aa, >I515_NODE_2216_length_5176_cov_8.39113_4... at 92.94%
6	85aa, >I517_NODE_3119_length_4656_cov_4.63443_7... at 94.12%
>Cluster 150
0	216aa, >NODE_234_length_76017_cov_10.0533_6... at 87.50%
1	128aa, >NODE_122_length_78223_cov_127.433_86... at 71.88%
2	77aa, >NODE_122_length_78223_cov_127.433_87... at 80.52%
3	214aa, >NODE_163_length_73933_cov_13.2848_38... at 87.38%
4	250aa, >NODE_150_length_74895_cov_66.9356_52... *
5	250aa, >NODE_157_length_75870_cov_9.91047_72... at 95.20%
6	246aa, >NODE_36_length_75841_cov_52.2375_34... at 76.02%
>Cluster 151
0	425aa, >NODE_5152_length_4967_cov_7.10322_5... at 94.59%
1	425aa, >NODE_1938_length_7276_cov_10.5496_3... at 86.35%
2	425aa, >NODE_1164_length_18529_cov_3.03703_8... at 85.18%
3	455aa, >NODE_3836_length_5333_cov_5.80769_8... *
4	151aa, >C945_NODE_4554_length_5609_cov_307.101_7... at 74.83%
5	151aa, >C945_NODE_4580_length_5590_cov_187.353_10... at 74.83%
6	45aa, >I363_NODE_2809_length_5505_cov_74.1301_7... at 77.78%
>Cluster 152
0	457aa, >NODE_234_length_76017_cov_10.0533_22... at 96.94%
1	457aa, >NODE_122_length_78223_cov_127.433_113... at 95.62%
2	455aa, >NODE_254_length_51995_cov_8.90882_6... at 81.54%
3	458aa, >NODE_163_length_73933_cov_13.2848_20... *
4	181aa, >NODE_571_length_44732_cov_14.4125_28... at 98.34%
5	455aa, >NODE_721_length_52964_cov_23.6169_52... at 80.88%
6	457aa, >NODE_53_length_45941_cov_40.6265_18... at 95.62%
>Cluster 153
0	289aa, >NODE_2752_length_12244_cov_13.108_3... *
1	289aa, >NODE_2256_length_13598_cov_7.04955_3... at 99.65%
2	289aa, >NODE_2275_length_10880_cov_8.87741_3... at 74.05%
3	289aa, >NODE_2257_length_10776_cov_45.718_10... at 99.65%
4	289aa, >NODE_1757_length_20949_cov_6.55868_4... at 99.65%
5	289aa, >I386_NODE_339_length_23825_cov_7.96992_3... at 100.00%
6	289aa, >I395_NODE_1622_length_14667_cov_43.2286_3... at 100.00%
>Cluster 154
0	112aa, >NODE_492_length_44522_cov_14.4903_59... at 77.68%
1	93aa, >NODE_286_length_45021_cov_6.18407_19... at 78.49%
2	126aa, >NODE_709_length_45527_cov_8.2144_37... *
3	112aa, >NODE_129_length_45479_cov_205.016_34... at 71.43%
4	93aa, >NODE_350_length_43405_cov_25.7149_52... at 80.65%
5	93aa, >NODE_254_length_45648_cov_7.12136_59... at 89.25%
6	119aa, >NODE_571_length_44732_cov_14.4125_16... at 84.03%
>Cluster 155
0	400aa, >NODE_2569_length_5822_cov_61.9905_6... *
1	400aa, >NODE_1930_length_6563_cov_7.63353_3... at 100.00%
2	400aa, >NODE_1145_length_6528_cov_6.18925_2... at 100.00%
3	400aa, >NODE_2534_length_6579_cov_10.0015_ID_125250_4... at 99.75%
4	87aa, >C938_NODE_1880_length_6998_cov_7.23981_1... at 100.00%
5	330aa, >C938_NODE_1880_length_6998_cov_7.23981_9... at 100.00%
6	400aa, >C942_NODE_3141_length_6726_cov_22.435_8... at 100.00%
>Cluster 156
0	220aa, >C927_NODE_3196_length_5050_cov_19.4563_2... at 85.45%
1	221aa, >C930_NODE_4057_length_5067_cov_9.72686_4... at 90.50%
2	222aa, >C934_NODE_7334_length_5058_cov_9.40875_10... *
3	222aa, >I378_NODE_3778_length_5088_cov_38.5212_9... at 91.89%
4	220aa, >I395_NODE_4622_length_5320_cov_16.4762_7... at 86.82%
5	221aa, >I515_NODE_2216_length_5176_cov_8.39113_10... at 91.40%
6	221aa, >I517_NODE_3119_length_4656_cov_4.63443_3... at 88.69%
>Cluster 157
0	182aa, >NODE_2752_length_12244_cov_13.108_7... *
1	182aa, >NODE_2256_length_13598_cov_7.04955_7... at 100.00%
2	168aa, >NODE_2275_length_10880_cov_8.87741_7... at 93.45%
3	182aa, >NODE_2257_length_10776_cov_45.718_6... at 99.45%
4	182aa, >NODE_1757_length_20949_cov_6.55868_8... at 100.00%
5	182aa, >I386_NODE_339_length_23825_cov_7.96992_7... at 98.90%
6	182aa, >I395_NODE_1622_length_14667_cov_43.2286_7... at 100.00%
>Cluster 158
0	66aa, >NODE_5190_length_4884_cov_6.69_6... at 95.45%
1	64aa, >NODE_4502_length_4498_cov_2.86496_1... at 79.69%
2	67aa, >NODE_2154_length_5223_cov_4.32682_7... *
3	64aa, >NODE_7338_length_4587_cov_15.0000_ID_159465_5... at 92.19%
4	64aa, >C915_NODE_2339_length_6019_cov_12.4611_4... at 82.81%
5	44aa, >I381_NODE_4375_length_4498_cov_16.8539_1... at 81.82%
6	37aa, >I381_NODE_4375_length_4498_cov_16.8539_6... at 78.38%
>Cluster 159
0	451aa, >NODE_1358_length_21325_cov_77.5269_2... *
1	446aa, >NODE_129_length_54873_cov_363.8674_ID_44809_42... at 80.72%
2	446aa, >NODE_367_length_58357_cov_6.46707_21... at 80.72%
3	450aa, >NODE_416_length_56674_cov_10.1860_ID_24120_44... at 73.33%
4	441aa, >NODE_88_length_96172_cov_13.4630_ID_3258_24... at 80.73%
5	448aa, >NODE_4493_length_3240_cov_6.0968_ID_26724_4... at 78.12%
6	58aa, >NODE_2374_length_8452_cov_16.0225_ID_58128_3... at 89.66%
>Cluster 160
0	114aa, >NODE_1451_length_44500_cov_7.67895_36... *
1	114aa, >NODE_217_length_46757_cov_5.91748_24... at 92.98%
2	114aa, >NODE_129_length_45479_cov_205.016_28... at 94.74%
3	114aa, >NODE_350_length_43405_cov_25.7149_40... at 94.74%
4	114aa, >NODE_53_length_45941_cov_40.6265_66... at 93.86%
5	114aa, >NODE_586_length_45975_cov_18.3815_24... at 92.98%
>Cluster 161
0	94aa, >NODE_2175_length_3235_cov_4.63994_1... *
1	94aa, >NODE_5099_length_4662_cov_4.52464_3... at 86.17%
2	94aa, >NODE_1759_length_4548_cov_113.116_1... at 97.87%
3	94aa, >NODE_9377_length_3700_cov_22.4283_2... at 97.87%
4	94aa, >NODE_1169_length_4417_cov_11.6515_2... at 96.81%
5	94aa, >NODE_4236_length_4953_cov_4.80461_5... at 97.87%
>Cluster 162
0	143aa, >NODE_234_length_76017_cov_10.0533_57... *
1	143aa, >NODE_122_length_78223_cov_127.433_22... at 95.80%
2	141aa, >NODE_163_length_73933_cov_13.2848_101... at 80.14%
3	141aa, >NODE_150_length_74895_cov_66.9356_109... at 79.43%
4	141aa, >NODE_157_length_75870_cov_9.91047_14... at 80.14%
5	141aa, >NODE_36_length_75841_cov_52.2375_97... at 78.72%
>Cluster 163
0	72aa, >NODE_57_length_113395_cov_10.8581_21... *
1	72aa, >NODE_285_length_83288_cov_4.74813_59... at 83.33%
2	72aa, >NODE_147_length_138800_cov_11.8323_108... at 76.39%
3	72aa, >NODE_36_length_195774_cov_11.9977_ID_166047_59... at 87.50%
4	72aa, >NODE_36_length_103683_cov_12.0041_ID_2575_55... at 77.78%
5	72aa, >NODE_4_length_270895_cov_30.0024_ID_45670_174... at 81.94%
>Cluster 164
0	94aa, >NODE_932_length_24673_cov_4.37152_8... at 77.66%
1	94aa, >NODE_51_length_112264_cov_9.16177_21... at 78.72%
2	94aa, >NODE_3977_length_8253_cov_9.85692_3... at 76.60%
3	94aa, >NODE_270_length_106158_cov_6.88017_30... at 86.17%
4	95aa, >NODE_35_length_135422_cov_15.1642_ID_100118_125... *
5	94aa, >NODE_215_length_48699_cov_37.5161_ID_16307_31... at 80.85%
>Cluster 165
0	106aa, >NODE_234_length_76017_cov_10.0533_100... *
1	106aa, >NODE_122_length_78223_cov_127.433_68... at 99.06%
2	106aa, >NODE_163_length_73933_cov_13.2848_57... at 99.06%
3	106aa, >NODE_150_length_74895_cov_66.9356_33... at 92.45%
4	106aa, >NODE_157_length_75870_cov_9.91047_88... at 89.62%
5	106aa, >NODE_36_length_75841_cov_52.2375_15... at 98.11%
>Cluster 166
0	106aa, >NODE_4047_length_8296_cov_6.06528_6... *
1	106aa, >NODE_4783_length_5456_cov_6.33809_5... at 71.70%
2	106aa, >NODE_91_length_87665_cov_50.1357_83... at 91.51%
3	106aa, >C905_NODE_1846_length_5457_cov_41.087_5... at 71.70%
4	106aa, >C919_NODE_547_length_5214_cov_3.2766_7... at 95.28%
5	106aa, >I363_NODE_2809_length_5505_cov_74.1301_5... at 71.70%
>Cluster 167
0	55aa, >NODE_2175_length_3235_cov_4.63994_2... *
1	55aa, >NODE_5099_length_4662_cov_4.52464_2... at 78.18%
2	55aa, >NODE_1759_length_4548_cov_113.116_2... at 100.00%
3	55aa, >NODE_9377_length_3700_cov_22.4283_1... at 100.00%
4	55aa, >NODE_1169_length_4417_cov_11.6515_3... at 100.00%
5	55aa, >NODE_4236_length_4953_cov_4.80461_4... at 100.00%
>Cluster 168
0	340aa, >NODE_4512_length_5699_cov_8.4922_4... at 78.53%
1	340aa, >NODE_1627_length_5675_cov_14.7463_4... at 97.35%
2	141aa, >NODE_2114_length_4763_cov_15.1461_1... at 95.74%
3	229aa, >NODE_2114_length_4763_cov_15.1461_8... at 99.56%
4	341aa, >NODE_2377_length_4884_cov_31.8056_ID_55866_4... at 98.24%
5	343aa, >NODE_1788_length_5919_cov_12.0021_ID_64933_2... *
>Cluster 169
0	656aa, >NODE_184_length_83426_cov_8.2303_67... *
1	652aa, >NODE_226_length_39936_cov_16.2787_4... at 73.31%
2	652aa, >NODE_368_length_53046_cov_6.79045_24... at 73.47%
3	653aa, >NODE_18_length_132343_cov_12.6156_ID_109161_77... at 79.33%
4	653aa, >NODE_47_length_107497_cov_11.0000_ID_106337_11... at 73.97%
5	652aa, >NODE_213_length_53456_cov_40.0953_25... at 73.31%
>Cluster 170
0	675aa, >NODE_234_length_76017_cov_10.0533_38... *
1	675aa, >NODE_122_length_78223_cov_127.433_127... at 93.63%
2	675aa, >NODE_163_length_73933_cov_13.2848_4... at 93.48%
3	675aa, >NODE_150_length_74895_cov_66.9356_90... at 88.00%
4	675aa, >NODE_157_length_75870_cov_9.91047_36... at 91.56%
5	675aa, >NODE_36_length_75841_cov_52.2375_74... at 88.44%
>Cluster 171
0	66aa, >NODE_2821_length_8060_cov_76.4215_9... at 77.27%
1	68aa, >NODE_947_length_7696_cov_7.71902_4... at 91.18%
2	72aa, >NODE_751_length_7402_cov_18.8564_7... *
3	72aa, >NODE_762_length_7446_cov_8.99716_2... at 94.44%
4	66aa, >NODE_1802_length_8462_cov_10.8583_4... at 77.27%
5	72aa, >I521_NODE_891_length_7420_cov_10.6318_5... at 94.44%
>Cluster 172
0	114aa, >NODE_16550_length_4390_cov_26.3977_3... *
1	114aa, >NODE_7895_length_3570_cov_16.8435_2... at 96.49%
2	114aa, >NODE_6998_length_4358_cov_12.4987_5... at 94.74%
3	114aa, >NODE_10901_length_4159_cov_8.20955_1... at 96.49%
4	114aa, >NODE_3330_length_3891_cov_9.81022_4... at 96.49%
5	103aa, >C931_NODE_1779_length_7541_cov_42.1765_7... at 89.32%
>Cluster 173
0	485aa, >NODE_932_length_24673_cov_4.37152_12... *
1	484aa, >NODE_51_length_112264_cov_9.16177_19... at 86.16%
2	484aa, >NODE_3977_length_8253_cov_9.85692_1... at 85.33%
3	485aa, >NODE_270_length_106158_cov_6.88017_33... at 89.07%
4	485aa, >NODE_35_length_135422_cov_15.1642_ID_100118_128... at 84.12%
5	485aa, >NODE_215_length_48699_cov_37.5161_ID_16307_28... at 88.04%
>Cluster 174
0	132aa, >NODE_234_length_76017_cov_10.0533_65... *
1	132aa, >NODE_122_length_78223_cov_127.433_31... at 95.45%
2	132aa, >NODE_163_length_73933_cov_13.2848_92... at 93.18%
3	132aa, >NODE_150_length_74895_cov_66.9356_118... at 90.91%
4	132aa, >NODE_157_length_75870_cov_9.91047_6... at 87.88%
5	132aa, >NODE_36_length_75841_cov_52.2375_106... at 96.21%
>Cluster 175
0	55aa, >NODE_470_length_44536_cov_97.3751_53... *
1	55aa, >NODE_532_length_43630_cov_10.1247_57... at 87.27%
2	55aa, >NODE_140_length_44758_cov_5.22849_39... at 94.55%
3	49aa, >NODE_571_length_44732_cov_14.4125_46... at 93.88%
4	55aa, >NODE_9_length_45688_cov_10.9662_30... at 92.73%
5	52aa, >NODE_586_length_45975_cov_18.3815_64... at 94.23%
>Cluster 176
0	218aa, >NODE_3647_length_3825_cov_2.68329_1... at 96.33%
1	43aa, >NODE_3647_length_3825_cov_2.68329_8... at 81.40%
2	243aa, >NODE_719_length_3492_cov_17.1024_3... *
3	243aa, >NODE_6501_length_3882_cov_3.27411_2... at 93.00%
4	124aa, >I502_NODE_5775_length_3495_cov_6.97267_1... at 100.00%
5	137aa, >I502_NODE_5775_length_3495_cov_6.97267_7... at 100.00%
>Cluster 177
0	78aa, >NODE_8367_length_4054_cov_8.34784_1... *
1	59aa, >NODE_7236_length_4613_cov_8.80891_7... at 96.61%
2	59aa, >NODE_9437_length_4729_cov_4.92662_3... at 94.92%
3	59aa, >NODE_9646_length_3207_cov_18.9710_ID_64156_1... at 84.75%
4	59aa, >I452_NODE_5768_length_3235_cov_23.6978_2... at 96.61%
5	50aa, >I502_NODE_1918_length_9065_cov_14.9393_1... at 96.00%
>Cluster 178
0	232aa, >NODE_234_length_76017_cov_10.0533_53... at 87.07%
1	253aa, >NODE_122_length_78223_cov_127.433_17... *
2	232aa, >NODE_163_length_73933_cov_13.2848_105... at 87.07%
3	233aa, >NODE_150_length_74895_cov_66.9356_105... at 86.70%
4	233aa, >NODE_157_length_75870_cov_9.91047_18... at 85.41%
5	232aa, >NODE_36_length_75841_cov_52.2375_93... at 86.64%
>Cluster 179
0	77aa, >NODE_234_length_76017_cov_10.0533_91... *
1	77aa, >NODE_122_length_78223_cov_127.433_55... at 98.70%
2	77aa, >NODE_163_length_73933_cov_13.2848_68... at 98.70%
3	77aa, >NODE_150_length_74895_cov_66.9356_24... at 97.40%
4	77aa, >NODE_157_length_75870_cov_9.91047_100... at 98.70%
5	77aa, >NODE_36_length_75841_cov_52.2375_3... at 98.70%
>Cluster 180
0	393aa, >NODE_4502_length_4498_cov_2.86496_5... *
1	314aa, >NODE_2004_length_8381_cov_10.1175_1... at 74.84%
2	387aa, >NODE_3172_length_4269_cov_23.3386_1... at 87.08%
3	387aa, >NODE_4562_length_7071_cov_9.26611_3... at 81.91%
4	387aa, >NODE_3206_length_8204_cov_17.383_9... at 82.43%
5	393aa, >I381_NODE_4375_length_4498_cov_16.8539_5... at 100.00%
>Cluster 181
0	90aa, >NODE_2256_length_13598_cov_7.04955_12... *
1	90aa, >NODE_3132_length_14239_cov_3.40264_13... at 98.89%
2	90aa, >NODE_3992_length_8572_cov_19.6178_3... at 100.00%
3	90aa, >NODE_1757_length_20949_cov_6.55868_14... at 100.00%
4	90aa, >I386_NODE_339_length_23825_cov_7.96992_12... at 100.00%
5	90aa, >I395_NODE_1622_length_14667_cov_43.2286_12... at 100.00%
[truncated: 65,221 more rows]
