# Supplementary material for: Metagenomic assembled plasmids of the human microbiome vary across disease cohorts
Source: Sci Rep. 2022 Jun 2;12:9212. doi: 10.1038/s41598-022-13313-y (PMC9163076; doi:10.1038/s41598-022-13313-y)
Supplement: Supplementary file 2 — Supplementary Information 2. [file 41598_2022_13313_MOESM2_ESM.zip › Supplementary_Data/input/CRC_cast_counts.csv]

	ERR688506	ERR688507	ERR688508	ERR688509	ERR688510	ERR688511	ERR688512	ERR688514	ERR688516	ERR688518	ERR688519	ERR688520	ERR688522	ERR688523	ERR688524	ERR688526	ERR688527	ERR688528	ERR688529	ERR688530	ERR688531	ERR688532	ERR688533	ERR688534	ERR688535	ERR688536	ERR688537	ERR688538	ERR688539	ERR688540	ERR688541	ERR688542	ERR688543	ERR688544	ERR688545	ERR688546	ERR688548	ERR688549	ERR688550	ERR688551	ERR688552	ERR688554	ERR688555	ERR688556	ERR688557	ERR688559	ERR688560	ERR688561	ERR688562
C900_NODE_1305_length_3340_cov_16.9732	0	0	0	0	0	0	0	0	0	0	0	0	0	0	0	0	0	117	0	0	0	0	0	19	0	0	0	0	0	0	0	0	0	0	0	0	28	0	0	0	0	0	0	0	0	0	0	0	0
C901_NODE_1478_length_5617_cov_6.12531	0	0	0	560	0	0	0	0	0	0	0	0	565	0	0	0	0	0	0	65	0	72	0	0	0	3564	0	579	0	0	0	0	0	0	0	1523	0	0	0	861	0	16	154	0	0	0	0	0	0
C903_NODE_2200_length_3137_cov_7.32057	0	0	0	0	0	0	0	0	0	0	0	0	0	0	0	0	0	0	0	0	0	0	0	0	0	0	0	0	0	0	0	0	0	0	0	0	0	0	0	0	0	0	0	0	0	0	15	0	0
C905_NODE_1169_length_7182_cov_7.64852	996	0	293	11	491	0	0	17	161	37	8	318	0	112	268	708	0	151	0	14	37	883	288	38	598	21	0	0	0	492	0	150	9000	152	55	0	0	74	0	417	70	0	0	0	0	309	0	0	0
C907_NODE_591_length_7373_cov_11.1101	0	0	0	115	0	0	0	0	0	0	0	0	0	0	0	27	0	0	0	0	0	0	0	0	0	0	0	0	0	0	0	0	0	0	0	0	0	0	0	0	0	0	0	0	0	0	0	0	0
C909_NODE_1185_length_4214_cov_4.19452	0	0	0	0	0	0	0	0	0	0	0	0	0	0	0	0	0	0	0	0	0	0	0	0	0	0	0	0	0	0	0	0	0	0	0	0	0	0	0	0	0	0	0	0	0	0	0	0	0
C910_NODE_1633_length_3961_cov_4.05709	0	0	0	0	0	0	0	0	0	0	0	0	0	0	0	0	0	0	0	0	0	0	611	0	0	0	0	0	0	0	0	0	0	0	0	0	0	0	0	0	0	0	0	366	0	0	0	0	0
C910_NODE_2620_length_3035_cov_19.6557	0	0	0	0	0	0	0	0	0	0	0	0	0	0	0	0	0	0	0	0	0	0	0	60	0	0	0	0	0	0	0	0	0	0	0	170	62	0	0	0	0	0	0	0	0	0	0	0	0
C911_NODE_1069_length_5220_cov_21.2602	0	0	0	0	0	0	0	0	0	0	0	0	0	0	0	0	0	0	0	0	0	0	0	0	0	0	0	0	0	10	0	0	0	0	0	0	0	0	0	0	0	0	0	0	0	0	0	0	0
C911_NODE_1107_length_5087_cov_25.7124	0	0	0	0	0	0	0	146	0	0	0	0	0	0	0	0	0	0	0	0	0	0	0	0	0	0	0	0	0	0	0	0	0	0	0	0	0	0	0	0	0	0	0	0	0	0	0	0	0
C912_NODE_1032_length_4292_cov_6.96129	0	0	0	0	0	0	0	0	0	0	0	0	0	0	0	0	0	0	0	0	0	0	0	0	0	0	0	0	0	0	0	0	0	0	0	0	0	0	0	0	0	0	314	0	0	2105	0	0	152
C912_NODE_1750_length_3044_cov_5.28438	0	0	0	0	0	0	0	0	0	0	90	0	0	0	0	0	0	0	0	0	0	0	0	0	1412	173	0	0	0	324	0	0	0	101	0	0	0	0	0	0	0	0	0	0	0	0	0	0	0
C913_NODE_2191_length_3447_cov_111.754	0	0	0	0	0	0	0	0	0	0	0	0	0	0	0	0	0	0	0	0	0	0	0	0	0	0	0	0	0	0	0	0	0	0	0	0	0	0	0	0	0	0	0	0	0	0	0	0	0
C915_NODE_2326_length_6046_cov_7.62677	0	0	0	0	0	0	0	0	0	0	0	0	0	0	0	0	0	0	0	0	0	0	0	0	0	0	0	0	0	0	0	0	0	0	0	0	0	0	0	0	0	0	0	0	0	0	0	0	0
C915_NODE_2339_length_6019_cov_12.4611	0	8	0	0	114	0	0	0	0	0	500	0	0	25	0	0	0	0	0	13	0	0	0	0	0	0	0	231	0	0	0	0	0	0	47	68	0	0	0	0	0	0	61	36	0	0	0	0	0
C915_NODE_3389_length_4539_cov_18.1641	973	220	0	7	31	0	40	0	0	0	0	6	350	127	11	0	0	0	0	42	0	0	17	0	0	40	0	0	0	111	0	1307	0	14	75	11	0	0	0	12	0	0	491	412	0	0	485	0	0
C915_NODE_5518_length_3175_cov_4.10321	0	0	0	0	0	0	0	0	0	0	0	0	0	0	0	0	0	0	0	0	0	0	0	0	0	0	0	0	0	0	0	12165	0	0	0	299	0	0	0	0	0	0	0	0	0	0	0	0	0
C916_NODE_1594_length_4196_cov_27.7303	0	0	0	0	0	0	0	0	0	0	0	0	0	0	0	0	34	0	0	0	0	0	0	0	0	0	0	0	0	0	0	0	0	0	0	26	0	0	0	0	0	0	0	0	0	0	0	0	0
C918_NODE_1547_length_3942_cov_6.68176	68	0	0	2987	0	0	0	0	0	0	0	4258	9074	62	0	0	0	298	615	1851	0	0	0	0	0	0	0	0	0	1384	412	0	0	0	2183	0	0	0	2862	0	430	0	0	0	0	0	0	0	0
C918_NODE_1636_length_3773_cov_8.14524	0	0	0	0	0	0	0	0	0	0	0	0	0	0	0	0	0	0	0	0	0	0	0	0	0	0	0	0	0	49	0	0	0	451	0	0	0	0	0	0	0	0	0	0	0	0	0	0	0
C919_NODE_547_length_5214_cov_3.2766	0	0	0	0	0	0	0	0	0	0	0	35	0	0	0	0	0	0	63	0	0	0	0	0	0	0	0	0	0	0	0	0	0	0	0	0	0	0	0	0	0	0	0	0	0	0	0	0	0
C922_NODE_2015_length_3200_cov_5.29857	8	0	639	0	57	0	1638	0	15	0	0	1648	0	0	0	0	0	589	951	0	0	0	691	65	51	248	11	66	0	757	0	570	0	878	0	0	99	0	0	6	0	0	0	0	0	0	0	0	0
C925_NODE_1017_length_4124_cov_4.41017	0	41	65	0	0	207	0	0	424	0	13	7509	3312	1246	0	0	0	0	366	0	0	12319	1124	164	582	73	966	1128	0	2133	50	0	0	454	246	0	181	0	0	134	2664	1370	657	95	808	530	0	0	2619
C925_NODE_459_length_7690_cov_13.1914	0	0	0	165	0	0	0	0	0	0	0	0	0	0	0	23	0	0	0	0	0	0	0	0	0	0	0	0	0	0	0	0	0	0	0	0	0	0	0	0	0	0	0	0	0	0	0	0	0
C926_NODE_4135_length_4209_cov_3.9403	0	0	0	0	0	0	0	0	3517	0	6	0	0	0	0	0	0	0	0	0	0	0	0	0	0	233	0	0	0	0	0	0	0	0	0	0	131	0	2529	0	0	0	0	0	0	0	0	0	0
C927_NODE_1337_length_11754_cov_21.8596	0	48	0	13	0	0	0	0	0	0	0	0	0	0	0	23	0	0	0	0	0	0	0	0	0	0	0	0	0	0	0	0	0	0	0	0	0	0	0	0	0	0	0	0	0	0	0	0	0
C927_NODE_3196_length_5050_cov_19.4563	0	526	114	0	0	0	0	0	0	265	0	0	0	109	0	0	0	0	0	0	0	0	0	0	0	0	0	296	1039	0	0	0	0	0	0	745	24	0	1155	1567	0	0	0	0	0	184	0	0	0
C930_NODE_3317_length_6120_cov_25.508	0	0	0	0	0	0	0	0	75	0	0	0	0	0	0	0	0	0	0	0	0	0	0	0	0	0	0	0	0	0	0	0	0	0	0	0	0	0	0	0	0	0	0	0	0	0	0	0	0
C930_NODE_4057_length_5067_cov_9.72686	0	462	83	0	0	0	0	0	0	196	0	0	0	34	0	0	0	0	0	0	0	0	0	0	0	0	0	311	1102	0	0	0	0	0	0	1196	15	0	3210	1129	0	0	0	0	0	534	0	0	0
C931_NODE_1779_length_7541_cov_42.1765	0	0	0	0	0	0	0	0	0	0	926	0	0	0	0	8338	0	0	0	4018	0	0	803	0	0	815	0	0	0	0	0	0	0	327	0	0	0	0	239	0	0	0	0	0	0	403	0	0	0
C931_NODE_3277_length_4476_cov_9.53382	1223	0	0	0	0	0	0	0	0	0	0	0	0	0	0	0	0	0	0	0	0	0	0	0	0	0	0	0	0	0	0	0	0	0	0	0	0	0	0	0	0	0	0	0	0	0	0	0	0
C931_NODE_3489_length_4259_cov_9.245	0	0	0	0	0	0	0	0	0	0	0	0	0	0	0	0	0	0	0	0	0	0	0	0	0	0	0	0	0	0	83	0	0	0	0	0	0	0	0	0	0	0	0	0	0	0	0	0	0
C933_NODE_7633_length_3093_cov_23.9605	0	0	211	3032	0	1753	0	4747	147	5683	0	130	0	239	22	6	13	74	246	1217	0	0	0	3066	0	532	0	864	0	370	274	1662	23206	5	98	21425	42	0	20	117	0	0	9626	18	0	0	126	0	0
C934_NODE_7334_length_5058_cov_9.40875	0	579	88	0	0	0	0	0	0	70	0	0	0	42	0	0	0	0	0	0	0	0	0	0	0	0	0	298	711	0	0	0	0	0	0	847	14	0	689	662	0	0	0	0	0	157	0	0	0
C936_NODE_2597_length_7097_cov_6.27861	0	84	0	0	0	0	0	0	0	0	0	0	0	286	0	0	0	24	0	0	0	0	0	239	28	0	0	0	0	249	0	458	0	41	0	0	0	0	0	0	0	0	0	102	0	0	0	0	0
C936_NODE_3042_length_6007_cov_19.1917	0	0	0	0	0	0	0	0	0	0	0	0	0	0	0	0	0	0	0	0	0	0	0	0	0	0	0	0	0	0	0	0	0	0	0	0	0	0	0	0	0	0	0	0	0	330	0	0	0
C936_NODE_3087_length_5914_cov_82.738	0	0	39	0	0	0	0	0	0	0	0	0	0	13	0	0	0	0	20	0	0	0	0	0	0	0	0	0	0	0	0	10	0	0	0	0	0	0	0	0	0	0	0	0	0	0	0	0	0
C936_NODE_3821_length_4876_cov_32.3468	0	0	0	0	0	0	0	19	0	0	933	0	1322	0	0	0	0	0	0	0	0	41	0	0	0	0	0	0	1685	49	0	0	0	208	0	1883	0	0	0	0	0	0	0	0	2915	0	0	0	0
C937_NODE_3164_length_5989_cov_17.8982	0	0	38	0	0	0	0	0	0	0	0	30	0	0	0	0	0	0	1400	0	0	0	398	0	0	0	0	0	0	0	0	0	0	0	78	0	39	0	0	0	0	0	0	0	0	0	0	0	0
C937_NODE_3988_length_4919_cov_12.2954	0	25	32	0	0	0	0	703	0	105	0	0	5707	74	15	0	0	41	1143	469	0	48	0	0	0	0	0	0	0	0	0	0	0	54	919	0	23	0	0	8	12	0	0	0	0	467	0	0	0
C937_NODE_4471_length_4411_cov_70.6015	0	0	0	0	0	0	0	0	0	0	0	0	6	0	0	0	0	0	658	0	0	0	0	0	0	18918	0	0	0	0	0	0	0	0	0	7459	0	0	0	1161	0	0	0	0	0	537	0	0	0
C938_NODE_1250_length_9739_cov_4.15489	0	0	0	0	0	0	0	0	0	0	0	0	0	0	0	0	0	0	0	0	0	0	0	0	0	0	0	0	0	0	0	0	0	0	0	0	0	0	0	0	0	0	0	0	0	0	0	0	0
C938_NODE_1880_length_6998_cov_7.23981	0	236	245	1090	0	90	0	0	611	0	0	2641	4694	741	0	0	0	0	84	0	0	36667	829	42	153	26	607	1615	0	888	23	679	0	168	178	0	126	0	0	0	6641	2989	1714	317	900	835	0	0	2304
C939_NODE_3742_length_5566_cov_36.1717	0	0	0	0	0	0	0	8	0	0	357	0	1205	0	0	0	0	0	8	0	0	0	0	0	0	0	0	0	2619	17	0	0	0	1296	0	516	0	0	0	0	0	0	0	0	10084	0	0	0	0
C941_NODE_4053_length_4132_cov_5.75423	0	0	0	0	0	0	0	0	0	0	0	0	0	0	0	0	0	0	0	0	0	0	0	0	0	0	0	0	0	0	0	0	0	0	0	0	0	0	0	0	0	0	0	0	0	0	0	0	0
C941_NODE_5228_length_3533_cov_8.48505	0	0	0	0	0	0	0	0	0	0	0	0	0	0	30	0	0	0	0	0	0	0	0	0	0	0	0	0	0	0	0	0	0	0	0	0	0	0	0	0	0	0	0	0	0	0	0	0	0
C942_NODE_1859_length_11689_cov_12.1578	0	149	0	4046	0	0	0	0	58	0	0	0	1926	0	0	0	0	39	128	0	0	1483	436	81	34	0	92	0	0	99	0	1908	0	2292	0	164	257	0	50	32	33	1761	208	331	0	126	0	0	671
C942_NODE_3141_length_6726_cov_22.435	0	232	275	1224	0	99	0	0	659	0	0	2652	4743	726	0	0	0	0	107	0	0	8783	842	27	143	30	637	2286	0	1001	33	710	0	296	166	0	130	0	84	0	1220	3334	1755	354	936	974	0	0	2995
C942_NODE_510_length_33023_cov_26.9293	747	6264	539	3164	0	2679	0	549	4989	194	1457	6066	6887	2588	275	1614	1741	687	1005	2469	0	0	2525	948	0	1398	0	6381	226	5660	4208	2102	0	580	1803	1254	712	0	14056	29949	0	0	3411	843	0	1232	0	0	1549
C943_NODE_2090_length_7471_cov_8.33293	67	0	570	33	0	0	0	0	552	0	0	0	0	53	0	188	0	123	38	0	0	616	25	45	106	31	0	0	0	12	0	0	58	16	1670	0	179	0	0	57	0	0	0	0	0	170	0	0	0
C943_NODE_6926_length_3071_cov_4.35942	0	0	0	0	0	0	0	45	0	0	0	0	0	0	0	0	0	0	0	0	0	0	0	0	0	0	0	0	0	0	0	0	0	0	0	0	0	0	0	0	0	0	0	0	0	0	0	0	0
C944_NODE_5338_length_4220_cov_6.78848	0	0	0	0	0	0	0	0	0	0	0	0	0	0	0	0	0	0	0	0	0	0	0	0	0	0	0	0	0	0	0	0	0	0	0	0	0	0	0	0	0	0	0	0	0	552	0	0	0
C944_NODE_6222_length_3821_cov_9.92061	0	0	0	0	0	0	0	0	23	0	0	0	0	0	0	0	0	0	0	0	0	0	0	0	0	122	0	0	0	0	0	0	0	0	0	0	84	0	65	0	0	0	0	0	0	0	0	0	0
C945_NODE_4554_length_5609_cov_307.101	0	0	0	0	0	0	0	0	0	0	0	0	0	0	0	0	0	0	0	0	0	0	0	0	0	0	0	0	0	0	0	0	0	0	0	0	0	0	0	0	0	0	0	78	0	2247	0	0	0
C945_NODE_4580_length_5590_cov_187.353	0	0	0	0	0	0	0	0	0	0	0	0	0	0	0	0	0	0	0	0	0	0	0	0	0	0	0	0	0	0	0	0	0	0	0	0	0	0	0	0	0	0	0	0	0	246	0	0	0
C945_NODE_6043_length_4449_cov_29.3209	0	0	0	0	0	0	0	0	0	0	0	0	0	0	0	0	0	0	0	0	0	0	0	0	0	0	0	0	0	206	0	0	0	258	126	0	0	0	0	0	0	0	0	0	0	0	0	0	0
C946_NODE_2126_length_5467_cov_131.628	0	0	62	0	0	0	0	0	0	0	0	984	0	0	0	0	0	0	0	0	0	0	0	0	0	0	0	0	0	0	0	0	0	0	0	0	0	0	0	0	0	0	0	0	0	0	0	0	0
GD_NODE_8181_length_3599_cov_9.95119	1725	0	0	0	0	0	0	0	0	0	0	0	0	0	0	0	0	0	0	0	0	0	231	0	0	0	0	0	0	0	0	0	0	0	0	0	0	0	0	0	0	0	0	0	0	0	0	0	0
GD_NODE_9389_length_3187_cov_8.01309	0	0	0	0	0	0	0	0	0	0	0	0	0	0	0	0	0	0	0	0	0	0	142	0	0	0	0	0	0	0	0	0	0	0	0	0	0	0	0	0	0	0	0	0	0	0	0	0	0
I320_NODE_2394_length_6661_cov_647.551	0	0	0	0	0	0	0	0	0	0	0	0	0	0	0	0	0	0	0	0	0	0	0	0	0	0	0	0	0	0	0	0	0	0	0	0	0	0	0	0	0	0	0	0	0	0	0	0	0
I320_NODE_2525_length_6267_cov_427.95	0	0	0	0	0	0	0	0	0	0	0	329	0	103	0	0	0	0	0	0	0	0	0	0	7	0	0	0	0	0	0	0	0	0	0	0	0	0	0	0	0	0	0	0	0	0	0	0	0
I320_NODE_2645_length_5956_cov_9.12794	0	1201	0	0	0	0	0	0	0	0	0	133	255	0	0	847	0	60	0	0	0	675	22	0	145	0	0	0	0	0	0	0	0	0	0	0	19	2668	0	0	0	0	0	0	0	0	0	0	0
I324_NODE_4239_length_3821_cov_20.0149	0	13	0	0	0	19	0	0	784	0	0	5215	2137	331	0	0	0	0	131	0	0	545	161	0	34	0	695	921	0	213	29	0	0	2194	0	0	0	0	0	34	539	2762	992	31	217	538	0	0	1092
I350_NODE_2711_length_4227_cov_14.2164	0	0	0	0	0	0	0	0	0	0	0	0	0	0	0	0	0	643	0	0	0	0	0	0	0	0	0	0	0	0	0	0	0	0	0	0	0	0	0	0	0	0	0	0	0	0	0	0	0
I350_NODE_3582_length_3188_cov_25.647	0	0	0	0	0	0	0	0	0	0	0	0	0	0	0	0	0	0	0	0	0	0	0	0	0	0	0	0	0	0	0	0	0	0	0	0	0	0	0	0	0	0	0	0	0	0	0	0	0
I363_NODE_2809_length_5505_cov_74.1301	0	0	0	27	0	0	0	0	0	0	0	0	0	0	0	0	0	0	0	0	0	0	0	0	0	0	0	0	0	0	0	0	0	0	0	0	0	0	0	0	0	0	0	0	0	0	0	0	0
I363_NODE_4936_length_3246_cov_7.10467	0	224	207	3721	0	1978	1475	5293	212	6384	0	3192	3039	644	17	8	0	1236	0	2145	0	23	0	220	0	294	0	2000	104	376	824	1823	23746	77	12132	21506	65	0	27	1319	12	1144	10153	142	0	0	0	0	161
I365_NODE_2677_length_7445_cov_13.1706	0	8	0	0	680	0	0	0	0	0	53	128	0	504	0	20	78	49	0	315	0	0	0	0	0	19	0	25	0	0	0	0	0	32	93	963	0	0	0	27	0	0	441	565	0	473	0	0	0
I365_NODE_6702_length_3212_cov_5.92303	0	0	0	0	0	0	0	0	0	0	0	0	0	0	0	0	0	0	0	0	0	0	0	0	0	0	0	0	0	0	0	0	0	0	0	0	0	0	0	0	0	0	0	0	0	0	0	0	0
I365_NODE_6969_length_3112_cov_41.106	0	0	0	0	0	0	0	0	0	0	0	0	0	0	0	0	0	16	0	0	0	0	0	0	0	0	0	0	0	0	0	0	0	0	0	0	0	0	0	0	0	0	0	0	0	0	0	0	0
I367_NODE_4823_length_3151_cov_47.488	0	0	0	0	0	0	0	0	0	0	0	0	0	0	0	0	0	0	0	0	0	0	0	0	0	0	0	0	0	0	0	0	0	0	0	0	0	0	0	0	0	0	0	0	0	0	0	0	0
I370_NODE_1308_length_9831_cov_154.044	205	287	763	101	34	13	84	675	124	300	29	1256	74	331	45	1875	2758	1759	1371	497	14	2548	2950	265	429	567	16	0	0	911	1613	722	1161	320	583	30	229	458	55	506	107	16	23	38	0	410	0	0	15
I370_NODE_2273_length_4505_cov_5.12404	33	0	0	0	15	0	0	0	20	0	878	0	0	0	0	0	0	74	196	14	0	0	0	0	2769	0	0	0	0	0	0	0	0	100	0	87	0	0	0	0	0	1057	0	1875	0	144	13	0	0
I370_NODE_2398_length_4129_cov_403.58	0	0	0	10	0	0	0	0	0	0	0	0	0	0	0	0	0	0	53	0	0	0	0	0	0	0	0	0	0	0	717	0	0	0	0	0	7	0	0	99	0	0	0	0	0	0	0	0	0
I377_NODE_1309_length_3320_cov_5.53966	0	0	42	0	0	0	0	0	0	0	28	0	0	0	0	0	0	0	0	0	0	0	0	0	0	0	0	0	0	0	0	0	0	0	0	0	0	0	0	0	0	0	0	0	0	0	0	0	0
I378_NODE_2059_length_7768_cov_107.639	0	327	0	0	0	0	0	0	0	0	0	18	32	0	0	110	0	0	0	0	0	67	0	0	12	0	0	0	0	0	0	0	0	0	0	0	0	311	0	0	0	0	0	0	0	0	0	0	0
I378_NODE_3778_length_5088_cov_38.5212	0	889	110	0	0	0	0	0	0	190	0	0	0	36	0	0	0	0	0	0	0	0	0	0	0	0	0	233	946	0	0	0	0	0	0	1186	12	0	1257	1190	0	0	0	0	0	308	0	0	0
I381_NODE_2941_length_6259_cov_30.0791	0	0	0	0	4517	0	0	0	0	0	0	0	0	13	0	0	0	0	0	0	0	0	0	0	0	0	0	0	0	0	0	0	24	0	0	0	62	0	0	0	0	0	0	0	0	0	0	0	0
I381_NODE_4375_length_4498_cov_16.8539	0	0	0	0	0	0	0	0	0	0	0	0	0	673	0	7	52	12	0	11	0	0	0	0	0	0	0	16	0	0	0	0	0	6	454	123	55	0	0	0	0	0	65	69	0	348	10	0	0
I381_NODE_6333_length_3318_cov_32.7355	0	0	0	0	18	0	0	0	0	0	0	0	0	6	0	0	0	0	0	8	0	0	0	0	0	0	0	107	0	0	0	0	0	0	282	215	124	0	0	0	0	0	11	36	0	7	14	0	0
I381_NODE_6690_length_3166_cov_16.9907	0	3791	33	545	178	158	450	792	21	854	0	1971	810	162	0	0	134	326	0	449	0	5	0	121	0	155	0	507	32	38	186	18	3640	20	3319	3346	21	0	0	448	0	307	1351	278	0	0	63	0	0
I386_NODE_339_length_23825_cov_7.96992	0	0	0	55	0	0	0	0	0	0	0	1759	0	0	80	0	636	0	0	203	0	0	0	0	0	0	0	0	0	127	0	0	0	42	184	3199	153	0	0	0	0	0	0	0	0	0	0	0	0
I394_NODE_4921_length_3938_cov_6.41411	0	0	0	0	0	0	0	0	0	0	0	0	0	0	0	0	0	0	0	0	0	0	0	0	0	0	0	0	0	0	0	0	0	0	0	0	0	0	0	0	0	0	0	0	0	0	0	0	0
I395_NODE_1622_length_14667_cov_43.2286	3438	0	0	558	0	0	0	0	3433	0	0	2838	0	0	461	0	1561	1630	0	2111	0	0	0	0	0	610	0	0	0	942	0	0	0	2734	831	3177	901	0	1372	5424	0	0	0	0	0	1056	0	0	0
I395_NODE_1770_length_13403_cov_31.9628	414	0	40	0	95	0	0	90	121	0	0	0	31	52	70	158	443	0	138	0	0	0	114	0	177	83	0	25	0	62	0	0	564	0	113	0	28	134	0	130	0	0	0	0	21	29	0	0	0
I395_NODE_3911_length_6240_cov_68.6186	0	1071	0	70	0	0	0	0	0	0	0	0	319	0	0	0	0	0	0	0	0	32	0	0	0	607	0	848	0	0	0	0	0	0	0	298	0	0	0	71	0	1182	390	0	0	0	0	0	0
I395_NODE_4622_length_5320_cov_16.4762	0	402	43	0	0	0	0	0	0	73	0	0	0	76	0	0	0	0	0	0	0	0	0	0	0	0	0	441	1878	0	0	0	0	0	0	1172	61	0	2720	2366	0	0	0	0	7	362	0	0	0
I411_NODE_5009_length_3438_cov_10.7671	142	18	0	0	0	139	0	35	344	0	38	0	85	743	0	0	165	14411	1477	0	0	0	160	21	0	8753	0	0	0	4948	2282	0	40	2004	2317	85	186	0	0	0	0	0	421	26	12	26	0	0	0
I427_NODE_3141_length_7293_cov_11.9036	0	0	0	0	0	0	0	0	0	0	0	0	0	0	0	0	0	0	0	0	0	0	0	15	0	0	0	0	0	0	0	0	0	0	0	60	0	0	0	0	0	0	0	0	0	0	0	0	0
I427_NODE_6542_length_3672_cov_9.09538	0	0	0	654	0	45	0	0	0	0	0	0	0	0	121	0	0	0	0	0	0	0	0	0	0	0	24	0	0	477	0	0	0	58	0	0	0	0	0	0	0	0	0	0	0	0	0	0	0
I430_NODE_2936_length_5261_cov_13.4184	20	0	0	875	12751	0	0	0	0	0	0	0	0	0	0	0	0	0	0	0	1545	0	0	0	0	0	0	0	0	0	0	0	0	0	0	0	0	0	0	0	0	0	0	0	0	0	0	0	0
I430_NODE_3170_length_4919_cov_24.3429	0	318	0	0	0	0	0	71	0	0	1819	0	3135	0	0	0	0	0	0	0	0	168	0	0	0	0	0	0	1207	22	0	0	0	326	0	5520	0	0	0	0	0	0	0	0	2226	0	0	0	0
I430_NODE_3772_length_4069_cov_17.4118	0	0	0	0	0	0	0	0	0	0	0	0	0	0	0	0	0	0	0	0	0	0	0	0	0	0	0	0	0	0	0	0	0	0	0	0	0	0	0	0	0	0	0	0	0	0	0	0	0
I431_NODE_5114_length_3140_cov_19.2759	0	1603	0	92	71	86	167	91	0	231	0	360	406	41	0	13	70	134	0	119	0	0	0	193	0	184	0	304	14	121	158	74	655	9	1352	481	20	0	0	166	0	170	274	415	0	0	35	0	0
I452_NODE_2677_length_5843_cov_101.012	0	0	0	0	0	0	0	0	0	0	0	0	0	0	0	0	10	0	0	0	0	0	0	164	0	0	0	0	0	0	0	0	0	0	0	160	228	0	0	0	0	0	0	0	0	0	0	0	0
I452_NODE_3149_length_5126_cov_5.85427	0	0	0	0	17	1996	0	0	9	0	503	0	0	0	0	0	0	61	94	12	0	0	0	0	1172	0	0	0	0	0	0	0	0	40	0	17	0	0	0	0	0	659	0	672	0	48	6	0	0
I452_NODE_3770_length_4480_cov_5.77966	0	0	0	0	0	0	0	0	0	0	0	0	0	0	0	0	0	19	76	0	0	0	0	0	0	0	0	0	0	0	0	0	0	0	45	0	0	40	0	0	0	0	0	0	0	0	0	0	0
I452_NODE_5768_length_3235_cov_23.6978	0	0	116	0	0	0	0	32	0	52	0	0	4801	2099	0	0	0	10	83	0	0	0	0	0	0	0	0	0	0	0	8	0	0	7	0	0	19	0	0	9	0	0	0	0	0	57	0	0	0
I456_NODE_426_length_33220_cov_19.2669	12045	19219	19915	5984	0	1704	0	11187	10585	27411	3048	28090	4318	1975	541	12244	4502	3998	11667	19452	0	2624	4838	2012	1430	3199	0	13570	7251	3192	838	0	0	20692	3640	7959	6892	0	11298	5320	0	0	35173	15304	0	13689	759	0	2750
I456_NODE_571_length_25736_cov_9.84331	0	91	0	152	0	0	0	1301	84	0	0	0	4018	155	0	0	232	0	140	0	0	7866	0	180	0	2462	15760	0	8488	249	0	0	0	563	3393	237	120	0	0	0	1083	1292	281	0	75	0	0	0	0
I502_NODE_1918_length_9065_cov_14.9393	0	6407	5800	0	0	29	0	884	0	198	0	0	3530	33	43	0	0	3165	3850	537	0	62	0	11	0	0	0	0	0	0	165	0	0	95	1021	38	59	0	0	728	21	0	0	15	0	1163	0	0	0
I502_NODE_5775_length_3495_cov_6.97267	0	0	0	0	0	0	0	0	0	0	0	0	0	0	0	0	0	0	0	0	0	0	0	17	0	0	0	0	0	0	21	0	596	0	0	0	0	70	0	0	235	0	0	0	0	0	0	0	0
I509_NODE_2343_length_3104_cov_26.9515	0	0	0	0	0	0	0	0	0	0	0	0	0	0	0	0	0	0	0	14	0	0	0	0	0	0	0	0	0	0	0	0	0	0	0	0	0	0	0	0	0	0	0	0	0	0	0	0	0
I511_NODE_1255_length_6819_cov_160.905	0	0	0	0	0	0	0	0	0	0	0	49	0	0	0	0	3753	0	0	0	0	0	0	0	0	0	0	0	0	0	0	0	0	0	0	0	0	0	0	0	0	0	0	0	0	0	0	0	0
I511_NODE_1313_length_6614_cov_10.1252	0	0	0	0	0	0	0	0	0	0	0	0	0	0	0	0	0	0	0	0	0	0	0	0	0	0	0	0	0	0	0	0	0	0	0	0	0	0	0	0	0	37489	0	0	0	0	0	0	0
I512_NODE_1232_length_7198_cov_1344.88	0	0	0	0	0	0	0	0	0	0	0	0	0	0	0	0	0	0	0	0	0	0	0	0	0	55	0	0	0	0	0	0	0	0	0	0	0	0	0	0	0	0	0	0	0	0	0	0	0
I515_NODE_2216_length_5176_cov_8.39113	0	748	135	0	0	0	0	0	0	187	0	0	0	290	0	0	0	0	0	0	0	0	0	0	0	0	0	339	2683	0	0	0	0	0	0	1731	39	0	1536	1995	0	0	0	0	0	267	0	0	0
I517_NODE_3119_length_4656_cov_4.63443	0	229	24	0	0	0	0	0	0	73	0	0	0	0	0	0	0	0	0	0	0	0	0	0	0	0	0	225	1347	0	0	0	0	0	0	1103	28	0	813	824	0	0	0	0	0	329	0	0	0
I519_NODE_1116_length_6961_cov_10.8248	0	86	0	0	0	0	0	0	0	0	0	0	0	509	0	0	0	0	0	0	0	0	0	35	94	0	0	0	0	471	0	344	0	23	0	0	0	0	0	0	0	0	0	70	0	0	0	0	0
I519_NODE_2371_length_3160_cov_44.3794	0	46	39	720	0	1169	137	1037	27	1271	0	562	646	106	0	10	0	261	0	333	0	17	0	261	0	110	0	1263	51	387	151	2520	3962	9	1186	15013	29	0	18	246	0	74	2883	108	0	0	36	0	72
I520_NODE_2462_length_6047_cov_55.9521	0	0	0	0	0	0	0	0	0	0	0	0	0	0	0	0	0	0	0	0	0	0	0	0	0	0	0	0	0	0	0	0	0	0	0	0	0	0	0	0	0	0	0	0	0	88	0	0	0
I520_NODE_4306_length_3663_cov_259.16	0	0	0	0	0	0	0	0	0	0	0	0	0	0	0	0	0	0	0	0	0	0	0	47	0	0	0	0	0	0	0	0	0	0	0	12	47	0	0	0	0	0	0	0	0	0	0	0	0
I521_NODE_1050_length_6113_cov_4.67613	0	0	0	0	0	0	0	0	0	0	0	0	0	0	0	0	0	0	0	0	0	0	0	0	0	167	0	0	0	0	0	0	0	0	0	0	0	0	0	0	0	0	0	0	0	0	0	0	0
I521_NODE_891_length_7420_cov_10.6318	0	0	0	0	0	0	0	0	0	0	0	0	0	0	0	0	0	0	0	0	0	0	0	0	0	0	0	0	0	0	0	0	0	0	0	0	0	0	0	0	0	0	0	0	0	0	0	0	0
NODE_1_length_271086_cov_12.1155	0	0	0	0	0	0	0	0	0	0	0	0	0	0	0	0	0	0	0	0	0	772	0	897	0	0	0	0	0	0	0	0	0	0	0	0	0	605	0	0	0	0	5141	28990	0	0	0	0	0
NODE_1_length_315250_cov_81.2946	4298	2468	3835	451	4557	0	0	0	0	3587	0	6768	1067	4330	2968	2292	0	7408	4081	1601	1821	54268	23244	2219	7493	1157	0	0	5214	6930	93357	1611	19668	5648	15378	502	1717	24592	826	3340	1546	529	0	0	0	1657	0	0	0
NODE_10_length_190220_cov_14.0468_ID_32024	8105	0	0	0	0	0	0	9531	2181	0	0	0	0	0	7811	0	0	11378	0	6823	0	0	0	1404	0	0	0	0	0	17012	0	0	0	0	0	572	537	0	0	2018	0	0	30752	30920	0	20346	0	0	0
NODE_10_length_216727_cov_403.017	3695	12700	26884	10922	5350	687	0	2519	3110	10234	1065	15139	0	1693	79518	15214	0	27093	17528	8177	1446	28360	25590	6665	11624	7263	730	3308	0	15582	233991	11266	281159	3388	24559	916	4862	19677	2458	12047	2172	986	0	0	0	7695	515	0	0
NODE_10_length_274013_cov_17.9983_ID_70170	2109	19305	4808	0	8799	5500	0	2349	5887	2347	1754	1875	0	826	702	2939	0	39395	10266	874	0	0	1915	764	7111	12312	0	0	1325	24432	7685	0	0	2338	6814	2420	0	0	0	0	10571	0	1500	1144	0	793	0	0	0
NODE_100_length_122248_cov_7.312	2899	23568	77273	6658	0	0	0	5058	19065	25199	1257	3684	3382	329	290	9068	2812	10250	2137	0	792	291	1647	637	6562	2380	0	2992	16608	814	197	15664	2971	6701	2190	1118	1521	0	2612	31764	672	0	279	303	0	5409	0	0	1111
NODE_1001_length_32570_cov_52.189	0	0	0	21463	0	0	0	0	15516	0	0	0	0	1227	606	0	0	1766	1303	0	0	0	0	323	0	0	0	0	0	6674	0	0	0	0	0	0	404	0	0	0	0	0	2559	0	121	64758	0	0	0
NODE_1003_length_41010_cov_4.63453	2044	4084	94	0	0	0	0	0	552	0	1005	0	0	2879	1222	570	823	1112	603	848	0	0	271	0	188	201	0	86	0	1209	0	0	0	386	7209	258	0	0	277	1390	12028	0	411	0	0	309	0	0	0
NODE_1005_length_10467_cov_31.3134	1519	321	724	43	371	1887	1441	2378	170	8593	1221	2290	479	275	200	878	4244	787	3254	262	230	486	1478	1290	935	2546	88	154	9371	932	2376	271	228	211	580	28	892	3350	632	692	3152	321	1870	155	126	243	318	639	28
NODE_10123_length_4252_cov_3.30021	0	0	0	0	0	0	0	0	0	0	0	0	0	0	0	0	0	0	0	0	0	0	0	106	0	0	455	0	0	0	0	0	0	0	0	0	0	0	0	0	0	0	0	0	0	0	0	0	0
NODE_1021_length_6822_cov_13.7974	0	0	0	0	0	0	1743	0	0	0	0	1864	0	0	0	26	0	220	96	0	0	0	0	32	0	60	0	0	0	0	0	0	0	0	28	0	18	0	0	0	1542	0	0	0	0	0	30	0	0
NODE_10245_length_3256_cov_6.90409	0	172	0	0	146	533	0	0	0	0	0	948	0	0	0	0	97	8	48	0	0	0	0	3588	0	40	0	313	0	242	188	4505	0	0	0	0	39	0	0	43	0	0	995	23	0	249	308	0	0
NODE_1028_length_5689_cov_9.0016_ID_42308	0	0	0	0	0	0	0	0	0	0	0	0	0	0	0	0	0	0	0	0	0	0	0	0	0	0	0	0	0	0	40	0	0	0	0	0	0	0	0	0	0	0	0	0	0	0	0	0	0
NODE_10288_length_2593_cov_2.21749	0	0	0	0	36	0	41	0	0	0	0	0	0	0	0	0	0	0	0	0	0	0	0	9	0	0	0	0	0	0	0	22	0	0	0	0	0	0	0	0	0	0	0	0	0	0	0	7	0
NODE_103_length_59297_cov_18.0000_ID_105210	0	0	0	0	0	0	0	0	0	0	8411	0	0	21611	0	0	0	0	0	0	0	0	0	431	0	0	0	0	0	0	0	0	0	0	6998	0	0	0	0	0	0	0	0	0	0	0	0	0	216
NODE_10303_length_2775_cov_10.1048	635	0	508	0	0	0	9	44	12	102	28	119	80	0	0	75	33	147	0	0	0	0	255	8	58	0	0	13	9	127	0	320	0	0	87	88	0	11	0	8	135	0	0	5	54	0	0	0	0
NODE_1034_length_15987_cov_7.9824_ID_36753	159	215	282	190	0	0	107	0	171	121	0	29	0	95	41	116	773	33	376	155	0	0	255	0	0	64	0	0	0	743	338	152	0	811	228	140	38	18	0	253	65	0	30	55	0	830	0	0	0
NODE_10397_length_3346_cov_10.9256_ID_112554	341	1192	177	436	404	552	440	83	458	563	4780	15	74	194	43	710	310	853	179	71	0	13	642	528	253	713	0	95	328	46	215	457	25	59	81	301	89	0	389	102	98	71	315	215	10	379	1277	0	780
NODE_1042_length_29434_cov_32.3724	0	0	86	66	0	0	0	74	242	0	0	0	0	192	660	0	303	123	0	90	0	0	0	0	0	0	0	254	0	0	0	0	0	0	397	79	0	0	0	384	0	0	0	183	0	710	0	0	0
NODE_1042_length_49780_cov_12.9498	0	1041	391	2291	0	1638	0	2302	0	0	0	1972	0	802	0	0	0	0	0	0	0	84	0	0	0	0	0	0	0	3286	0	2062	0	540	3595	1349	0	0	0	1255	0	0	142	895	0	1127	0	0	263
NODE_10514_length_3044_cov_10.192	0	0	0	0	0	0	0	0	0	0	73	0	0	0	0	0	0	0	0	0	0	0	0	0	806	124	0	0	0	227	0	0	0	88	0	0	0	0	0	0	0	0	0	0	0	0	0	0	0
NODE_106_length_128379_cov_23.2601	3691	4070	0	0	0	0	0	0	490	0	158	0	0	527	0	632	17469	1871	2948	0	0	6959	1472	1526	0	2202	0	0	0	0	0	0	0	2535	1229	0	327	661	0	1589	450	0	0	210	0	3423	0	0	0
NODE_10607_length_3584_cov_12.7441	0	0	0	0	0	0	0	0	0	0	0	0	0	0	0	0	0	0	0	0	0	0	0	0	0	0	0	0	0	0	0	0	0	0	0	0	0	0	0	0	0	0	0	0	0	0	0	0	0
NODE_1062_length_27505_cov_6.35184	2172	3959	433	0	0	0	0	0	914	0	1597	0	0	2773	958	1070	1055	1295	648	1159	0	0	1246	0	1061	450	0	1441	0	1170	448	0	0	551	5922	404	0	0	834	1278	10255	0	3134	0	0	477	0	0	0
NODE_1066_length_5265_cov_10.7006	100	0	0	0	0	0	5973	20	0	0	0	0	0	0	0	0	0	0	0	0	0	0	0	14	0	0	0	0	0	0	0	0	0	0	0	0	0	0	0	0	0	0	317	0	0	0	0	0	0
NODE_1068_length_49558_cov_98.0187	0	0	700	0	0	0	0	0	0	0	0	0	0	0	0	0	0	0	0	0	0	0	0	0	0	0	0	0	0	0	0	0	0	0	0	0	0	0	0	0	0	0	0	0	0	0	0	0	0
NODE_10749_length_3338_cov_4.1261	45	36	21	65	34	27	62	54	18	56	62	31	57	40	14	52	31	52	30	49	66	25	47	0	74	248	67	77	294	6	188	64	53	29	63	0	32	161	41	19	31	19	0	11	0	40	0	0	0
NODE_108_length_129143_cov_13.1036	12802	10359	12288	2879	0	0	0	3172	1217	4728	2111	1357	0	2750	2348	2937	4053	3463	1669	1504	0	0	2176	800	4767	4429	1985	0	2267	5867	968	2357	456	4668	4292	1045	1141	0	1197	2854	1515	0	857	419	0	7345	0	0	0
NODE_1082_length_8346_cov_29.3667	166	897	35	909	0	0	112	38	0	0	74	61	1604	38	221	76	70	151	30	135	213	199	138	12	200	17410	169	2860	655	30	718	131	65	0	215	2151	124	0	0	1355	999	2194	213	113	0	34	0	0	101
NODE_10821_length_2010_cov_30.489	0	0	0	0	0	0	0	0	0	0	0	0	0	0	0	0	0	0	0	0	0	0	0	0	0	0	0	0	0	0	0	0	0	0	0	0	0	0	0	0	0	0	0	0	0	0	0	0	0
NODE_109_length_91271_cov_26.3304	0	0	0	118128	0	0	0	0	93006	0	1506	0	0	5233	4044	0	0	11687	6519	0	0	0	0	2037	0	0	0	0	0	38613	0	0	0	781	0	0	2333	0	0	0	1761	0	15349	0	735	333755	0	0	0
NODE_109_length_98132_cov_9.9974_ID_50590	259	33256	2914	0	664	0	2031	0	47209	0	2361	0	0	0	0	0	5645	1556	17251	0	0	0	0	0	0	3452	0	0	0	341	0	0	0	132	7716	0	0	0	0	323	323	0	0	0	0	871	0	0	0
NODE_10901_length_4159_cov_8.20955	0	0	0	0	0	0	0	0	0	0	431	0	0	0	0	0	0	0	0	1860	0	0	0	0	0	32	0	0	0	0	0	0	0	365	0	0	0	0	0	0	0	0	0	0	0	0	0	0	0
NODE_1095_length_3051_cov_10.1973	0	0	0	0	0	0	0	0	0	0	0	0	0	0	0	0	0	0	0	0	0	0	0	0	0	24	0	0	0	0	0	0	0	0	0	0	0	0	0	0	0	0	0	0	0	0	0	0	0
NODE_10982_length_4571_cov_32.8749	0	0	0	0	0	0	8	0	0	0	39254	0	0	12	0	0	0	0	7	361	0	0	0	0	0	4229	0	0	0	87	0	0	0	0	0	0	0	0	0	0	0	0	0	29657	5	45	0	8	0
NODE_11_length_187490_cov_20.0820_ID_24927	0	0	0	0	0	0	0	0	0	0	0	0	0	0	0	0	0	0	0	0	0	0	0	0	0	0	0	0	0	0	0	0	0	0	0	0	0	0	0	0	0	0	0	22220	0	0	0	0	0
NODE_11_length_224861_cov_9.68352	6308	0	2998	0	0	0	0	0	0	0	43441	0	0	21953	0	0	33918	1483	4314	15912	0	0	0	0	0	1002	0	0	0	2626	0	0	0	1159	0	0	0	0	0	0	0	0	0	0	0	24656	0	0	0
NODE_110_length_78720_cov_11.0356_ID_4217	17449	4272	15690	2557	0	509	0	2851	1890	29705	19176	4369	3615	1084	0	2538	3703	11421	2374	1028	0	1556	1180	413	846	4164	0	9053	8230	782	1486	0	0	15368	775	0	366	1660	950	8696	0	0	480	0	0	7068	0	0	0
NODE_1101_length_20011_cov_13.9876_ID_43529	0	0	0	0	0	0	0	0	98	0	0	0	0	0	0	0	0	0	0	0	0	0	0	0	0	0	0	0	0	0	0	0	0	0	0	0	0	0	0	0	0	0	0	0	0	0	0	0	0
NODE_11095_length_3943_cov_35.6849	0	0	0	0	0	0	0	0	0	0	0	0	0	0	0	0	0	0	0	0	0	0	0	0	0	0	0	0	0	0	0	0	0	0	0	0	0	0	0	0	0	0	0	226	0	0	0	0	0
NODE_111_length_52195_cov_6.74225	1027	3741	0	3511	10342	2004	11689	0	2982	0	0	2866	1480	829	0	0	0	494	533	7302	0	9193	1923	256	1439	316	1259	5111	0	2368	0	2843	0	937	2924	2490	589	225	10877	208	3020	30558	7616	2191	3784	2491	0	428	23959
NODE_11112_length_3032_cov_4.79476	0	0	0	0	0	0	0	0	0	0	0	0	0	0	0	0	0	0	0	0	0	0	0	0	0	0	0	0	0	0	0	0	0	0	0	0	0	0	0	0	0	0	300	0	0	0	0	0	0
NODE_1112_length_23919_cov_6.34965	0	96	0	0	0	0	0	1290	0	0	183	0	0	0	0	0	66	0	0	4290	0	0	0	0	0	0	0	0	0	63	0	0	0	181	9936	41	0	0	0	0	0	0	120	0	0	840	0	0	0
NODE_1116_length_4372_cov_18.5907	864	1415	1500	420	695	68	1223	49	783	1717	70	2257	524	370	1750	2675	6998	1997	2284	416	38	6006	8608	1479	589	577	7	395	0	1541	8676	1854	11615	638	942	82	292	5993	55	1159	1191	0	110	30	24	999	24	19	0
NODE_11199_length_4417_cov_7.92412	0	86	17	0	0	0	0	0	0	0	0	0	0	0	0	0	0	0	0	0	0	0	0	0	0	0	0	0	0	8	0	0	0	0	0	0	0	0	0	0	0	0	0	0	0	0	0	0	0
NODE_1121_length_2962_cov_5.15549	0	0	0	0	0	0	0	0	0	0	0	0	0	0	0	0	0	6	0	0	0	0	0	16	56	0	0	0	0	0	0	0	0	0	0	0	0	0	0	0	0	0	0	0	0	25	0	20	0
NODE_11215_length_4688_cov_4.84136	0	0	0	0	0	0	0	0	0	0	0	0	0	0	0	0	0	0	0	0	0	0	0	0	0	0	0	0	0	0	0	0	0	0	0	0	0	0	0	0	0	0	1433	0	0	0	0	0	0
NODE_1123_length_16680_cov_5.55453	0	0	0	0	0	0	0	0	0	0	0	0	0	0	0	0	0	0	0	0	0	0	0	0	0	0	0	0	0	0	0	0	0	0	4511	0	0	0	306	0	0	0	0	0	0	0	0	0	0
NODE_1124_length_18246_cov_10.9774_ID_98328	0	0	0	84	0	0	0	0	0	0	0	0	0	0	0	27	0	595	0	0	0	0	0	0	0	0	0	0	0	0	0	0	0	0	0	0	0	0	0	422	0	0	0	0	0	104	0	0	0
NODE_1131_length_8886_cov_3.9615	0	0	0	0	0	0	0	0	0	0	0	0	0	0	0	0	0	0	106	0	0	76	0	47	175	564	0	0	0	0	15	0	0	0	0	0	0	0	0	0	25	70	76	275	0	0	53	0	12
NODE_1138_length_7168_cov_15.843	0	0	0	0	0	0	0	0	0	0	0	0	11	0	0	0	0	0	0	0	0	11	0	0	0	466	0	0	0	0	0	0	0	0	0	81	0	0	0	0	0	0	0	0	0	0	0	0	0
NODE_1141_length_18519_cov_14.9439_ID_154281	0	974	0	1533	0	531	0	405	151	0	0	1796	0	163	0	115	131	1923	0	111	0	0	301	0	452	53	0	0	0	137	0	1116	0	71	228	0	0	0	0	0	414	0	77	60	0	153	0	0	210
NODE_11429_length_2673_cov_8.29068	515	0	0	0	1555	0	0	0	0	0	0	51	45	0	0	31	0	0	28	0	0	16	0	0	0	306	0	0	0	19	6	36	0	0	0	0	0	0	0	0	0	216	6	0	0	0	0	0	0
NODE_1143_length_5199_cov_3.94771	0	97	486	163	0	27	271	0	351	0	0	6380	0	117	0	0	0	11	42	13606	0	2331	565	41	57	24	22	841	0	4434	0	0	0	4372	45	0	53	0	105	17	532	673	3104	603	90	1317	0	0	775
NODE_1145_length_6528_cov_6.18925	0	236	227	3798	0	57	0	0	2257	0	0	2293	4025	542	0	0	0	0	86	0	0	6836	614	156	82	20	529	1440	0	834	25	515	0	1218	172	0	88	0	0	0	1011	2301	1407	242	746	734	0	0	1925
NODE_116_length_63022_cov_9.9922_ID_74269	587	0	304	206	0	0	0	1069	3523	0	0	0	0	1060	23716	901	4211	5861	16721	1171	0	0	2157	0	0	1153	0	0	0	17038	0	0	0	3112	7106	579	0	0	194	1014	240	0	1231	537	169	6834	0	0	0
NODE_1169_length_4417_cov_11.6515	0	0	0	0	0	0	0	0	0	0	0	0	0	0	0	0	0	0	0	0	0	0	0	0	0	0	0	0	0	0	0	0	0	17	0	0	0	0	0	0	0	0	0	0	0	0	0	0	0
NODE_11696_length_3656_cov_2.90669	0	0	0	0	0	0	0	0	0	0	0	0	0	0	0	0	0	0	0	0	0	0	0	0	0	7	0	0	0	0	0	0	0	0	0	0	0	0	0	0	0	0	0	0	0	0	0	0	0
NODE_1170_length_3713_cov_17.8182	907	0	0	9	0	0	0	0	0	0	13	0	15	0	0	0	6	28	0	0	0	1374	0	78	191	24	0	0	52	0	51	0	0	0	0	45	0	0	0	0	0	44	0	0	0	12	12	0	0
NODE_11746_length_2967_cov_6.59478	0	7	0	0	0	0	0	0	0	0	154	4101	2014	0	0	495	0	0	646	0	0	987	117	46	0	107	0	0	0	117	58	615	0	0	22	0	999	0	13	0	0	0	0	13	0	0	0	0	0
NODE_11772_length_2596_cov_5.15742	0	0	0	0	0	0	0	0	0	0	0	0	0	0	0	0	0	0	0	0	0	0	0	0	0	0	0	0	0	0	0	0	0	0	0	0	0	0	0	0	0	0	0	0	0	0	0	0	0
NODE_1179_length_7515_cov_11.0015_ID_55186	56	0	626	21	0	0	0	0	488	0	0	0	0	43	0	193	0	139	40	0	0	538	17	58	119	0	0	0	0	0	0	0	64	20	1658	0	174	0	0	58	0	0	0	0	0	149	0	0	0
NODE_11790_length_4370_cov_3.4292	0	0	0	0	82	0	0	0	0	0	0	0	0	0	0	0	47	0	0	0	0	0	0	0	0	0	0	0	0	0	6	0	0	0	7	14	0	0	0	0	0	0	0	51	0	76	0	0	0
NODE_118_length_56562_cov_23.3994	0	0	0	0	0	0	0	0	0	0	0	0	0	0	0	0	0	0	0	0	0	0	0	0	0	0	0	0	0	0	0	0	0	0	899	0	0	0	0	0	0	0	0	0	0	0	0	0	0
NODE_1181_length_7098_cov_19.2826	0	109	24	0	0	0	0	0	0	0	0	0	0	547	0	0	0	36	0	0	0	0	0	0	76	0	0	0	0	242	0	1034	0	0	0	0	0	0	0	0	0	0	0	58	0	0	0	0	0
NODE_11838_length_2440_cov_7.95388	6	0	0	0	35	20	0	0	0	0	108	2570	270	0	0	110	0	0	871	0	0	42	0	38	0	13	0	0	0	0	119	0	0	0	12	0	184	0	59	0	0	0	0	14	0	0	0	0	0
NODE_1193_length_3122_cov_183.056	0	0	0	0	0	0	0	0	0	0	0	0	0	0	0	0	0	0	0	0	0	0	0	0	0	0	0	0	0	0	0	0	0	0	0	0	0	799	0	0	0	0	0	0	0	0	0	0	0
NODE_12_length_169522_cov_20.0001_ID_103862	0	0	0	0	0	0	0	0	0	0	0	0	0	0	0	0	0	0	668	0	0	0	0	0	0	0	0	0	0	0	0	0	0	0	0	0	0	0	0	0	0	0	0	0	0	0	0	0	0
NODE_12_length_303928_cov_6.44129	0	1174	0	0	0	0	0	0	1873	0	0	849	0	0	3551	1912	2970	0	6485	0	0	0	0	0	0	0	0	0	0	3363	0	0	0	0	0	0	0	0	0	565	709	0	0	0	0	0	0	0	0
NODE_1213_length_15292_cov_9.9751_ID_49344	441	0	2669	94	0	0	0	1334	433	0	83	487	0	411	612	58	3589	723	2189	77	0	0	0	0	0	134	0	28	0	1153	0	0	0	1426	201	155	0	0	66	265	0	0	119	28	0	965	0	0	0
NODE_12149_length_3086_cov_4.48829	0	0	0	0	0	0	0	0	0	0	0	0	0	0	0	0	0	9	0	0	0	0	0	0	0	0	0	0	0	0	0	0	0	0	0	0	0	10	0	0	0	0	0	0	0	0	0	0	0
NODE_1216_length_21213_cov_23.9564_ID_148082	0	228	0	1106	0	0	0	1142	158	0	0	296	0	0	0	0	167	1532	0	0	0	0	430	0	133	36	0	0	0	138	0	963	0	0	287	0	0	0	0	0	0	0	0	0	0	466	0	0	178
NODE_122_length_78223_cov_127.433	0	0	0	0	0	0	0	0	0	40559	0	0	0	0	0	0	0	0	0	0	0	0	0	0	0	0	0	0	0	0	0	0	0	518	0	0	0	0	0	0	0	0	0	0	0	0	0	0	0
NODE_12299_length_3318_cov_6.54582	0	0	0	0	12	0	0	0	0	0	0	0	0	7	0	0	0	0	0	8	0	0	0	0	0	0	0	99	0	0	0	0	0	0	332	253	115	0	0	0	0	0	0	47	0	18	26	0	0
NODE_12313_length_3292_cov_17.7857_ID_200084	531	1186	479	243	0	269	521	1463	72	1085	561	109	321	26	57	1691	151	741	556	1607	0	0	924	38	260	49	0	1482	408	115	57	678	0	740	120	846	82	0	1047	480	48	0	61	156	127	260	0	0	43
NODE_12600_length_2660_cov_36.0453	0	75	0	0	0	0	0	0	0	0	0	622	13	0	0	0	2097	0	2041	0	0	0	0	0	0	0	23	0	0	1114	0	0	0	0	0	0	355	0	0	0	0	0	0	0	0	0	38	0	0
NODE_127_length_76334_cov_14.9877_ID_112784	2251	2042	0	0	0	0	0	0	254	0	0	0	0	244	0	283	11060	982	1528	0	0	3539	834	829	0	1294	0	0	0	0	0	0	0	1423	704	0	158	315	0	900	306	0	0	0	0	1778	0	0	0
NODE_12779_length_2323_cov_9.8326_ID_76965	394	660	724	401	0	55	0	350	408	1101	192	562	146	192	18	371	146	252	463	408	0	73	188	35	163	110	0	768	231	102	29	0	0	514	181	471	402	0	509	524	0	0	736	547	0	573	109	0	67
NODE_128_length_100930_cov_100.436	0	7080	0	117546	0	0	0	0	96570	0	0	23358	0	6392	3120	0	1516	9365	7255	0	0	0	0	2004	0	0	0	0	6844	29484	0	0	0	0	0	0	2012	0	0	0	0	0	15129	0	804	311254	0	0	0
NODE_129_length_45479_cov_205.016	0	0	0	0	0	0	0	0	0	0	0	0	0	0	0	0	0	106	0	0	0	130	0	0	0	0	0	0	0	0	0	196	0	0	0	649	0	0	0	0	0	0	0	0	0	0	0	0	0
NODE_129_length_54873_cov_363.8674_ID_44809	710	6569	21938	1874	0	0	0	1372	5473	7689	321	1255	1044	94	0	2571	761	2998	629	0	234	0	517	183	1915	590	0	800	4883	255	0	4816	803	1889	638	332	513	0	767	8357	137	0	96	82	0	1608	0	0	256
NODE_1297_length_8386_cov_17.6825	0	0	49	0	0	0	0	0	0	0	0	947	0	0	0	0	0	0	0	0	0	0	0	0	0	0	0	0	0	0	0	0	0	0	0	0	0	0	0	0	0	0	0	0	0	0	0	0	0
NODE_13_length_146969_cov_13.273	479	2066	1259	2384	1557	1463	0	1312	1621	1530	0	3274	0	1267	937	570	0	3384	508	2011	2242	2680	755	680	884	36447	1150	4167	6573	0	41287	1041	3111	929	721	0	1715	0	613	220	378	579	0	0	0	628	0	0	0
NODE_130_length_78411_cov_14.3956	0	0	0	0	0	1020	0	0	0	0	0	0	0	0	0	125	0	0	0	0	0	0	0	0	0	0	793	0	0	0	108	176	0	0	4667	1510	0	0	0	501	0	0	0	4354	0	1038	341	0	0
NODE_1301_length_21690_cov_42.7463	2697	3554	4565	1286	0	272	0	1604	2060	4866	635	4949	901	383	105	2369	852	672	2694	4133	0	642	994	390	422	797	0	2548	1603	680	329	0	0	3930	864	1434	1014	0	2068	1141	0	0	8359	2701	0	2897	155	0	703
NODE_1301_length_27832_cov_10.84	147	0	0	0	0	0	0	0	54	0	82	0	0	0	0	0	0	0	0	0	0	0	0	0	0	0	0	0	0	57	0	0	0	0	0	436	0	0	0	0	46	61	73	0	0	0	110	48	0
NODE_13037_length_3099_cov_4.08936	19	0	0	9	4264	0	0	0	0	0	0	0	46	6	0	0	84	0	0	21	0	0	0	0	0	38	0	0	0	19	0	0	41	13	27	543	85	0	0	0	0	0	444	0	0	0	29	0	0
NODE_13048_length_2792_cov_8.2141	0	0	0	0	0	0	0	0	0	0	0	0	0	0	0	0	0	0	0	0	0	0	314	0	0	0	0	0	0	0	0	0	0	0	0	120	0	0	0	0	0	0	0	0	0	0	0	0	0
NODE_1314_length_38866_cov_111.127	0	0	0	175	0	0	0	0	0	0	0	0	0	0	0	0	0	1308	0	0	0	0	0	0	0	0	0	0	0	0	0	0	0	0	0	0	0	0	0	920	0	0	0	0	0	217	0	0	0
NODE_13307_length_2482_cov_10.8822	0	0	0	0	0	0	0	0	0	0	0	0	0	0	0	0	0	0	0	0	0	0	0	0	0	0	0	0	0	0	0	0	0	0	0	0	0	0	0	0	0	0	0	0	0	0	0	6	0
NODE_1332_length_17604_cov_54.9660_ID_62770	834	1303	0	85	0	0	35	4104	121	0	0	85	0	399	635	390	2315	0	1087	869	0	0	0	35	0	0	0	25	0	473	74	210	0	1790	959	206	0	0	0	299	112	0	81	2765	0	1227	0	0	0
NODE_13390_length_3727_cov_8.00463	0	0	0	0	0	0	0	0	0	0	0	0	0	0	0	0	0	0	0	0	0	0	0	0	0	0	0	0	0	0	0	0	0	0	14	0	0	0	0	0	0	0	126	0	0	0	7	0	0
NODE_134_length_129654_cov_10.362	0	0	0	0	0	0	0	0	0	0	0	0	0	0	0	0	394	0	0	0	0	0	0	0	0	0	0	0	0	0	0	0	0	0	0	0	0	0	0	0	0	0	0	0	0	0	0	0	0
NODE_1343_length_28896_cov_22.6186	171	2161	553	55	966	664	0	234	698	303	63	150	0	69	54	320	52	4864	1245	110	0	0	240	72	684	1413	0	0	116	2878	788	0	0	257	878	261	0	0	0	0	1361	0	128	110	0	92	0	0	0
NODE_1343_length_5223_cov_12.2682	0	0	0	0	0	0	0	0	0	0	0	0	0	0	0	0	0	0	0	0	0	0	0	0	0	46	0	0	0	0	0	0	0	0	0	7	0	25	6	16	17	10	0	0	0	0	0	0	7
NODE_1358_length_21325_cov_77.5269	18676	25552	33831	9188	0	2467	0	18542	20361	42670	4421	41879	7005	2970	803	18970	5771	5543	19355	29671	0	3482	7267	2884	2185	4764	0	19975	9608	5338	1111	146	0	26840	5682	13090	8945	0	15632	8064	0	0	48212	20021	0	20959	940	0	4188
NODE_136_length_131861_cov_4.47584	37483	7918	4371	21436	0	79126	0	36594	7818	17354	23387	0	70778	21689	1182	26053	10673	6030	7860	27520	912	8196	5575	9665	74500	55230	76031	37686	9289	6948	16507	15027	3542	2819	24735	44319	66693	0	24055	7666	0	5049	42424	15934	24941	27758	7263	0	54706
NODE_1366_length_13247_cov_6.9817_ID_79968	357	0	2266	92	0	0	0	1366	254	0	67	389	0	243	551	39	3533	690	1800	49	0	0	0	0	0	132	0	0	0	802	0	0	0	1240	118	151	29	0	67	224	0	0	95	0	0	902	0	0	0
NODE_1371_length_6127_cov_19.1693	0	0	0	0	0	0	0	0	87	0	0	0	0	0	0	0	0	0	0	0	0	0	0	0	0	0	0	0	0	0	0	0	0	0	0	0	0	0	0	0	0	0	0	0	0	0	0	0	0
NODE_1373_length_6897_cov_8.99006	0	0	14	0	0	0	0	0	0	0	0	0	0	0	0	0	0	0	206	0	0	0	58	0	0	0	0	0	0	0	0	0	0	0	0	0	0	0	0	0	0	0	0	0	0	0	0	0	0
NODE_13836_length_2191_cov_2.11517	390	44	35	8	0	0	0	7	0	79	0	0	0	12	39	15	57	7	0	0	0	0	0	0	61	5	0	0	8	67	0	12	0	122	42	0	9	0	0	11	0	0	0	0	0	116	0	0	0
NODE_139_length_117494_cov_6.69188	0	0	0	0	0	0	0	0	0	0	0	0	0	0	0	0	0	0	0	0	0	0	0	0	0	0	0	0	0	0	0	0	0	0	0	0	0	0	0	0	0	0	0	566	0	0	0	0	0
NODE_1392_length_23334_cov_9.76129	0	0	0	0	0	0	0	0	0	0	0	0	0	0	0	0	0	0	0	0	0	0	0	0	0	0	0	0	0	0	0	0	0	0	0	0	0	0	0	0	0	0	0	0	0	0	0	0	0
NODE_13928_length_3811_cov_3.00293	2234	2855	0	0	0	0	10	2196	1539	849	5143	9484	0	9107	306	0	3715	1808	1310	7170	0	0	0	183	3770	1443	0	0	3044	242	12	3520	0	2279	1689	6827	83	0	5047	7	6266	0	6915	4159	1794	113	557	0	0
NODE_13934_length_2824_cov_2.89419	0	0	0	0	0	0	0	0	0	0	0	0	0	0	0	0	0	0	0	0	0	0	0	52	0	0	0	0	0	0	0	0	0	0	0	0	158	0	0	0	0	0	0	0	11232	0	0	7	0
NODE_1395_length_14102_cov_22.9372_ID_116342	78	0	0	294	0	0	0	144	2453	0	0	0	0	3579	316	179	18118	56	6127	0	0	0	0	0	0	87	0	0	0	3653	0	0	0	29487	1482	346	0	0	0	1024	0	0	141	945	0	153	0	0	0
NODE_14_length_181898_cov_23.2320_ID_95156	0	0	0	0	0	0	0	0	0	0	0	0	0	0	5363	0	0	0	0	0	0	0	0	0	0	0	0	0	0	0	0	0	0	0	0	0	0	0	0	0	0	0	0	0	0	0	0	0	0
NODE_140_length_44758_cov_5.22849	0	0	0	0	0	0	0	0	0	0	0	0	0	0	0	0	0	0	0	0	0	0	0	0	0	0	0	0	0	0	0	0	0	0	0	1150	0	0	0	0	0	0	0	0	0	0	0	0	0
NODE_140_length_49962_cov_28.8209	0	0	0	0	0	0	0	0	0	0	0	0	0	0	0	0	0	363	0	0	0	0	0	0	0	0	0	0	0	0	0	0	0	0	0	0	0	0	0	0	0	0	0	0	0	0	4033	0	0
NODE_1400_length_42202_cov_11.8137	0	0	0	2431	0	0	0	0	0	1107	0	0	0	0	0	0	0	0	0	0	0	0	0	0	0	0	0	0	0	0	0	0	0	0	0	0	0	0	0	0	0	0	0	0	0	192	0	0	0
NODE_14037_length_3590_cov_19.103	0	0	0	0	80	0	0	0	0	0	0	0	0	0	0	0	0	0	0	0	0	0	0	0	0	0	0	0	0	0	0	0	0	0	43	0	43	0	0	0	0	0	0	0	0	0	0	0	0
NODE_14047_length_3235_cov_13.2843	147	0	0	0	48	0	0	0	0	0	179	369	395	0	0	35	0	0	0	0	0	0	0	0	0	0	0	0	0	8	206	2135	0	0	49	155	0	0	88	0	0	28	0	0	0	0	0	0	0
NODE_1406_length_6666_cov_13.4329	0	0	0	0	0	0	0	0	0	0	0	948	0	0	0	0	0	0	28	0	0	0	20	0	0	0	0	0	0	87	0	0	0	0	0	0	0	0	0	0	0	0	0	0	0	0	0	0	0
NODE_1408_length_11435_cov_18.9968_ID_46681	95	0	0	0	0	0	0	0	91	0	0	0	0	0	0	0	0	0	1626	0	0	0	0	0	0	0	0	52	0	0	0	0	0	0	0	0	0	0	0	0	0	0	0	0	0	1843	0	0	0
NODE_141_length_93122_cov_4.21286	558	0	845	0	0	0	0	1855	404	0	423	0	0	1783	0	0	222	1044	191	0	0	0	0	0	0	0	0	0	0	0	0	0	0	659	0	0	0	0	0	0	0	0	0	0	0	0	0	0	0
NODE_1417_length_5175_cov_8.83457	0	0	0	0	36	99	0	0	0	0	0	0	0	0	111	0	0	0	29	0	0	0	0	0	0	0	0	0	0	100	4453	0	0	0	377	0	2789	0	0	0	0	0	0	0	0	0	2617	46	1339
NODE_1421_length_9850_cov_6.26483	0	0	0	0	0	0	0	44	0	0	0	133	0	114	0	0	0	0	0	0	0	0	134	0	0	0	0	0	0	0	0	0	0	0	0	0	54	0	0	0	0	0	0	22	0	0	0	0	0
NODE_14254_length_1518_cov_8.56049	0	0	0	0	0	0	0	0	0	0	0	0	0	0	0	0	0	0	0	0	0	0	0	0	0	0	0	0	0	0	8	0	0	0	0	0	0	0	0	0	0	0	0	0	0	0	0	0	0
NODE_1435_length_14625_cov_11.1890_ID_7497	72	0	74	45	0	0	0	277	708	0	0	0	0	206	4630	74	1690	939	3737	219	0	0	314	0	0	240	0	0	0	1709	0	0	0	242	1985	69	0	0	29	198	49	0	80	209	0	828	0	0	0
NODE_1437_length_18602_cov_4.37591	104	840	3580	3187	7844	318	0	1000	0	1320	0	2873	200	930	0	3976	4353	4546	2568	0	0	2428	2140	168	0	3989	0	0	846	5090	0	467	0	0	3991	111	92	0	269	236	0	0	334	0	358	2605	0	0	242
NODE_1441_length_8495_cov_94.0524	0	1813	0	0	0	0	0	0	0	0	0	0	0	0	0	0	0	0	0	0	0	0	0	0	0	0	0	0	0	0	0	0	0	0	0	0	0	0	0	0	0	0	0	0	0	52	0	0	0
NODE_1449_length_33749_cov_13.7381_ID_25212	0	0	1701	0	0	0	0	916	878	0	0	0	0	1921	11727	0	4130	262	944	0	0	0	0	0	0	131	0	0	0	879	0	0	0	0	665	320	0	0	0	0	0	0	458	344	0	1000	0	0	0
NODE_145_length_59277_cov_14.4218_ID_7623	0	0	0	131	0	0	0	3983	2380	0	317	6082	0	2722	0	0	2803	41162	44134	143	0	0	0	101	0	341	0	4540	0	507	0	0	0	38757	488	1401	118	0	464	10042	0	0	0	44787	0	21420	0	0	0
NODE_145_length_66633_cov_6.28705	0	0	0	0	0	0	0	8504	0	0	466	0	0	0	0	0	5026	0	15171	0	0	0	165	0	0	0	0	739	0	125	0	0	0	0	0	0	0	0	0	0	0	0	0	0	0	0	0	0	0
NODE_1451_length_44500_cov_7.67895	0	0	0	0	0	0	0	0	0	0	0	0	0	0	0	0	0	0	0	0	0	0	0	0	132	0	0	0	0	0	0	0	0	0	0	595	255	0	0	0	0	0	0	162	0	0	0	0	0
NODE_1458_length_15729_cov_2.77957	0	0	0	0	0	0	0	0	0	0	0	0	0	0	0	0	0	0	0	0	0	0	0	0	0	0	0	0	0	0	0	0	0	0	0	0	0	0	0	48	0	0	0	0	0	0	0	0	0
NODE_146_length_5119_cov_4.31635	80	0	0	0	0	0	0	0	0	0	27	0	0	0	0	0	0	0	0	0	0	0	0	0	0	0	0	0	0	0	0	0	0	0	0	0	0	0	0	0	0	23	0	16	0	0	0	9	0
NODE_1468_length_4441_cov_17.9535	0	0	0	0	0	0	0	0	0	0	0	0	0	0	0	0	0	0	0	0	0	0	0	0	0	0	0	0	0	165	0	0	0	447	178	0	0	0	0	0	0	0	0	0	0	0	0	0	0
NODE_147_length_138800_cov_11.8323	0	0	0	0	0	0	0	0	4822	0	0	0	0	0	0	0	0	0	0	0	0	0	0	0	0	0	0	113560	0	0	0	0	0	0	0	0	0	0	0	0	0	0	0	0	0	0	0	0	0
NODE_147_length_141744_cov_8.97106	0	0	896	0	1042	1393	0	0	0	0	3917	369	1512	274	0	0	0	989	2113	0	0	0	0	0	4740	2163	368	0	0	1472	1073	2189	0	0	1245	1322	1678	0	0	0	0	2987	1309	0	2622	0	13081	0	0
NODE_147_length_37083_cov_16.5469	11237	17660	7207	24085	43924	63752	121325	13605	12377	38705	50490	5483	51079	13483	1110	34481	4940	4823	3520	12954	128919	6080	19780	37127	34298	58013	209637	59149	60035	3613	30622	14270	12998	9547	7626	27073	29479	181683	47723	2896	16628	77663	17916	8049	27550	8312	2438	176951	94915
NODE_1479_length_26727_cov_5.27145	6961	0	0	1859	0	109	0	3405	1581	0	1190	748	0	0	0	3819	350	1369	222	2901	0	0	511	0	127	0	0	0	3547	1171	0	0	0	398	0	179	83	0	0	7624	55	0	5365	683	0	553	0	0	550
NODE_148_length_152388_cov_34.6174	0	0	0	0	0	0	0	0	0	0	0	0	0	0	0	0	0	0	0	0	0	0	0	0	0	0	0	0	0	0	0	0	0	0	0	49527	0	0	0	0	0	0	0	0	0	0	0	0	0
NODE_148_length_5554_cov_6.05092	0	0	0	0	0	0	0	0	0	0	0	0	153	0	0	0	0	0	0	0	0	0	0	0	0	0	0	0	0	0	0	0	12	0	0	0	0	0	0	0	11	0	0	0	0	0	0	9	0
NODE_14842_length_1653_cov_22.2165	0	0	0	0	0	0	0	0	0	0	0	0	0	0	0	0	0	0	0	0	0	0	0	0	0	0	0	0	0	0	0	0	0	0	0	0	0	0	0	0	0	0	0	38	0	0	0	0	0
NODE_1489_length_9235_cov_55.196	0	0	47	0	0	0	0	66	0	0	0	53	0	0	0	0	0	0	0	0	0	0	139	0	0	0	0	0	0	0	0	0	0	0	0	0	83	0	0	0	0	0	0	41	0	0	0	0	0
NODE_149_length_80009_cov_12.2222	0	2317	0	299	0	0	0	0	186	0	0	0	0	148	0	0	0	0	0	0	0	0	0	0	908	0	0	0	0	0	0	0	0	0	0	0	1090	0	0	0	0	0	0	0	0	0	0	0	0
NODE_1496_length_20136_cov_7.39072	0	0	0	0	0	0	0	217	0	0	0	0	0	27	311	0	604	115	0	0	0	0	0	0	0	96	0	0	0	391	0	0	0	0	154	0	0	0	0	46	0	0	0	0	0	47	0	0	0
NODE_14997_length_2656_cov_6.31027	46	225	4893	1748	3837	1391	667	42	3552	379	3265	1482	1715	7119	28	1817	56	3953	1595	2748	191	392	1942	415	14996	442	54	13482	4543	5214	149	5127	10	107	2846	9184	104	52	9407	1364	732	78	1050	741	1747	4391	26	102	420
NODE_15_length_173603_cov_22.6338	0	0	0	0	0	0	0	0	0	0	0	0	0	0	0	0	0	0	0	0	0	0	0	0	0	0	0	0	0	0	0	0	0	0	0	0	0	0	0	0	0	0	0	0	0	0	0	0	0
NODE_150_length_71202_cov_16.1978_ID_85914	0	0	2731	0	0	0	0	3819	458	0	0	0	0	0	0	0	0	0	0	0	0	0	0	0	0	0	0	0	0	433	320	0	0	0	0	99	0	0	0	541	0	0	0	138	0	0	0	0	0
NODE_150_length_74895_cov_66.9356	0	0	0	0	0	0	0	0	0	0	0	0	0	0	0	0	0	0	0	0	0	0	0	0	0	0	0	0	0	0	0	0	0	0	0	0	0	0	0	0	0	0	0	0	0	0	0	0	0
NODE_150_length_86554_cov_10.5669	0	0	0	0	0	0	0	0	0	0	0	0	0	0	0	0	0	0	0	0	0	0	0	0	0	0	0	0	0	0	0	0	0	0	0	0	0	0	0	0	0	0	0	0	0	0	0	0	0
NODE_1502_length_7839_cov_8.0788_ID_28920	2300	0	0	54	0	0	0	0	20	0	149	0	0	1803	0	0	17	0	0	15	0	0	0	0	0	638	0	0	0	293	99	0	0	0	0	1643	0	0	0	0	0	0	0	289	0	0	0	0	0
NODE_1504_length_6033_cov_86.0145_ID_55945	0	0	131	0	0	0	0	0	0	0	0	97	0	22	0	0	0	0	2892	0	0	0	758	26	0	0	0	0	0	0	0	0	0	0	0	0	0	0	0	0	0	0	0	0	0	0	0	0	0
NODE_1517_length_4129_cov_9.79357	0	12372	0	0	0	0	0	14	0	0	2232	0	210	0	0	0	0	0	0	604	0	147	0	0	0	0	0	0	72	344	0	0	0	45	0	389	0	0	0	0	0	0	0	0	294	0	0	0	0
NODE_152_length_38852_cov_12.7505	0	0	0	0	0	0	0	0	0	0	0	0	0	0	0	0	0	0	0	0	0	0	0	0	0	0	0	0	0	0	0	0	0	0	0	0	0	0	0	0	0	0	0	0	0	0	0	0	0
NODE_1520_length_9043_cov_18.0020_ID_125211	3495	0	20	1199	16	0	0	0	405	17	0	0	0	3000	232	173	19	132	2107	0	0	35906	721	94	46	646	0	0	0	0	0	0	4284	1384	89	0	348	0	0	32	0	0	0	11	0	4398	0	0	0
NODE_1521_length_8015_cov_15.8137	1343	1573	651	402	92	3476	1496	350	218	1268	1174	1180	4275	725	46	278	559	220	889	296	1581	92	479	916	1535	2020	785	2678	565	279	485	498	485	310	2662	668	264	309	1081	487	759	557	908	387	444	515	258	267	643
NODE_1522_length_13449_cov_7.24369	0	0	0	0	0	0	0	121	0	0	0	0	0	0	1228	0	0	889	0	4180	0	0	891	0	0	0	0	0	0	0	0	1547	0	956	0	126	0	0	0	0	0	0	0	0	0	0	0	0	0
NODE_1529_length_7101_cov_111.571	0	0	0	10	0	0	0	0	0	0	0	0	67	13	0	0	0	0	51	0	58	1668	0	12	99	1955	0	23	0	12	9	31	9	16	0	0	25	40	0	10	113	138	295	110	0	0	0	0	0
NODE_15298_length_2878_cov_5.80305	0	623	0	0	0	15	0	0	0	0	0	304	16	10	0	0	256	0	2451	0	0	0	0	2296	0	0	43	0	0	517	0	0	0	0	0	0	8	0	0	200	0	0	0	0	0	761	66	0	0
NODE_1531_length_11848_cov_12.0000_ID_4512	1530	5470	673	915	0	156	0	1056	1440	639	0	898	0	1020	2009	641	5254	3396	638	135	0	0	124	94	0	499	0	65	21	1065	3798	2346	0	4226	1806	889	64	0	133	989	0	0	0	177	66	2474	14	0	0
NODE_1532_length_10585_cov_13.4617	0	0	1071	0	0	0	0	0	0	0	0	0	0	0	0	0	0	0	0	0	0	0	0	0	0	0	0	0	0	0	0	0	0	0	0	0	0	0	0	0	0	0	0	0	0	0	0	0	0
NODE_15331_length_4198_cov_8.55105	0	0	0	0	0	0	0	0	0	0	0	0	0	0	0	0	0	0	0	0	0	0	0	0	0	0	0	0	0	160	0	0	0	259	56	0	0	0	0	0	0	0	0	0	0	0	0	0	0
NODE_154_length_38622_cov_30.0046	61	0	0	0	0	0	0	0	60	0	0	0	0	0	0	0	0	0	0	0	0	0	0	8584	0	0	0	0	0	0	0	0	107	0	0	0	53	0	0	0	0	0	2880	0	0	0	0	0	0
NODE_157_length_75870_cov_9.91047	0	0	0	0	0	0	0	0	0	6608	0	0	0	0	0	0	0	0	0	0	0	0	0	0	0	0	0	0	0	0	0	0	0	0	0	0	0	0	0	0	0	0	0	0	0	0	0	0	0
NODE_1577_length_6715_cov_20.0030_ID_101413	0	0	36	0	0	0	0	0	0	0	0	0	0	32	0	0	0	0	0	0	0	0	0	0	0	0	0	0	0	0	0	0	0	0	0	0	0	0	0	0	0	0	0	0	0	0	0	0	0
NODE_1578_length_7218_cov_9.66704	0	0	0	0	0	0	0	0	0	0	0	0	0	0	0	0	388	0	0	0	0	0	0	0	0	0	0	0	0	0	0	0	0	0	10	12	0	0	0	0	0	0	0	0	0	0	0	0	0
NODE_1580_length_3145_cov_5.49903	0	0	0	0	0	7	0	0	0	10	0	0	0	0	0	0	0	0	0	17	0	0	0	0	0	0	0	0	0	0	0	0	0	0	0	0	0	0	0	0	0	0	0	0	0	0	0	0	0
NODE_159_length_54188_cov_5.2277	0	0	0	0	0	0	0	0	0	0	0	0	0	0	0	0	194	0	0	0	0	0	0	0	0	0	0	0	0	0	0	0	0	0	0	0	0	0	0	110	0	0	0	0	0	0	0	0	0
NODE_159_length_85003_cov_9.72498	0	0	2343	0	0	0	0	0	0	0	0	0	0	0	0	4271	2455	0	0	0	0	0	261	0	0	0	0	0	0	0	0	0	0	0	0	0	0	0	0	0	0	0	0	0	0	0	0	0	0
NODE_1594_length_7247_cov_8.78615	256	0	44	0	31	0	0	0	267	0	0	65	0	25	4138	530	0	44	0	0	0	304	171	58	125	34	0	263	0	689	0	31	1961	29	0	0	13	172	0	228	30	0	0	0	0	239	0	0	0
NODE_1609_length_9931_cov_143.7085_ID_89175	0	0	0	0	0	0	0	0	0	0	0	0	0	0	0	0	0	0	42	0	0	0	0	0	0	0	0	0	0	0	0	0	0	0	0	0	0	0	0	0	0	0	0	82	0	0	0	0	0
NODE_1610_length_17254_cov_2.87203	0	0	0	0	0	0	0	561	2120	0	0	0	0	1017	965	0	1953	4285	0	206	0	0	0	87	4591	423	267	5781	890	160	0	0	0	3255	0	0	217	0	0	0	0	0	7192	2613	2847	4085	588	0	0
NODE_1614_length_19353_cov_2.57628	0	247	361	257	171	0	0	60	36	764	0	371	41	0	73	99	1736	115	481	106	0	114	184	26	0	731	60	54	0	74	1429	0	171	80	117	33	79	0	160	62	43	0	0	0	0	45	0	0	0
NODE_162_length_34917_cov_15.157	1914	1390	0	1537	0	0	0	497	4540	2463	4289	0	0	8161	570	0	0	400	1441	0	0	0	0	158	3399	3239	0	0	6126	1365	0	3440	0	0	5029	7778	76	0	0	0	8431	0	190	2155	0	11223	0	0	0
NODE_16214_length_2842_cov_5.99749	0	0	0	0	0	0	0	0	0	0	0	0	0	0	0	0	0	0	0	0	0	0	0	0	0	0	0	0	0	0	0	0	0	0	0	0	0	0	0	0	0	0	0	0	0	0	0	0	0
NODE_1623_length_4918_cov_12.8371	0	0	0	0	0	0	0	0	0	0	0	0	0	0	0	0	0	0	0	0	0	29	17	0	0	0	0	0	0	0	0	0	0	0	496	10	0	28	0	0	0	0	0	0	0	15	0	0	0
NODE_1627_length_5675_cov_14.7463	107	204	239	83	112	14	190	0	137	327	0	339	101	54	295	366	1241	403	280	73	0	911	873	315	110	131	0	77	0	288	1264	430	1473	208	247	19	52	1097	17	232	333	0	44	0	0	237	0	0	0
NODE_16290_length_2434_cov_4.35687	0	0	0	0	0	0	0	0	0	0	2289	0	0	114	0	470	0	0	0	667	0	0	252	0	0	0	0	0	0	6	1025	0	0	82	0	0	0	0	14	0	0	0	0	0	0	502	0	0	0
NODE_163_length_65772_cov_11.8028_ID_41082	380	0	0	127	0	0	0	848	2289	0	0	0	0	487	17435	715	3545	4616	11430	961	0	0	1496	0	0	818	0	0	0	14717	0	0	0	681	4433	378	0	0	110	719	0	0	917	444	134	6174	0	0	0
NODE_163_length_73933_cov_13.2848	0	0	0	0	0	0	0	0	0	54336	0	0	0	0	0	0	0	0	0	0	0	0	0	0	0	0	0	0	0	0	0	0	0	993	0	0	0	0	0	0	0	0	0	0	0	0	0	0	0
NODE_1631_length_5754_cov_7.60572	0	0	27	0	0	0	0	0	0	0	0	0	0	0	0	0	0	0	292	0	0	0	80	0	0	0	0	0	0	0	0	0	0	0	0	0	0	0	0	0	0	0	0	0	0	0	0	0	0
NODE_1635_length_12619_cov_5.81789	889	2380	0	177	0	0	0	735	122	0	0	142	0	119	1014	755	3761	0	1767	1383	0	0	0	65	0	0	37	39	33	620	86	440	0	2071	963	407	20	0	0	567	251	0	119	4162	0	1487	0	0	0
NODE_1647_length_3089_cov_11.9736	0	0	0	0	0	0	0	0	0	0	0	0	0	0	0	0	0	0	0	0	0	0	0	0	0	0	0	0	0	0	0	0	0	0	0	0	0	0	0	0	0	0	0	0	0	30	0	0	0
NODE_1647_length_9105_cov_14.9378_ID_20607	225	813	305	297	0	0	360	0	1286	254	4834	0	369	0	49	5371	0	0	2887	11049	0	41	1065	46	4461	318	0	12036	3055	89	81	5493	0	92	97	1181	721	0	8219	2591	0	0	4178	218	0	144	0	0	132
NODE_16550_length_4390_cov_26.3977	0	0	0	0	0	0	0	0	0	0	403	0	0	0	0	0	0	0	0	1875	0	0	8577	0	0	0	0	0	0	0	0	0	0	0	0	0	0	0	198	0	0	0	0	0	0	0	0	0	0
NODE_1686_length_7563_cov_6.71071	0	0	0	0	0	0	0	0	0	0	0	0	0	0	0	0	0	0	0	0	0	0	0	0	0	423	0	0	0	0	0	0	0	0	0	47	0	0	0	0	0	0	0	0	0	0	0	0	0
NODE_1692_length_19610_cov_124.7455_ID_33330	46	0	0	219	0	0	0	806	356	0	151	0	0	0	1023	0	154	632	0	0	0	0	0	0	0	159	0	47	0	872	0	0	0	0	1337	722	0	0	0	36	0	0	0	30	0	499	0	0	0
NODE_17_length_234008_cov_18.8609_ID_13549	13292	0	0	0	0	0	0	14934	3780	0	0	0	0	0	11367	0	0	18613	0	12242	0	0	0	2273	0	0	0	0	0	29521	0	0	0	0	0	992	921	0	0	3095	0	0	51446	49310	0	35478	0	0	0
NODE_171_length_84380_cov_8.93167	0	846	710	0	733	0	7244	0	0	0	0	0	0	0	14330	0	0	0	0	0	3323	0	0	0	0	0	0	0	0	647	622	0	379	0	0	939	0	2228	0	0	0	0	0	0	0	0	0	0	0
NODE_1710_length_5639_cov_32.913	0	0	0	0	0	0	0	0	0	0	0	0	0	0	0	0	0	0	0	0	0	0	0	0	0	0	0	0	0	0	0	0	0	0	0	0	0	0	0	0	0	0	0	0	0	0	0	0	0
NODE_1714_length_5692_cov_5.97144	0	133	0	158	0	0	0	0	0	0	0	0	1005	0	0	0	0	20	0	8	0	0	0	0	0	447	0	196	0	0	0	0	0	0	0	190	0	0	0	250	0	1060	174	0	0	0	0	0	0
NODE_1717_length_3736_cov_13.0973	0	0	0	0	0	0	0	0	0	0	0	0	0	0	0	0	0	0	0	0	0	0	0	0	0	0	0	0	0	0	10	0	0	0	0	0	0	0	0	0	0	0	0	0	0	0	0	0	0
NODE_1718_length_3736_cov_4.86634	0	0	0	0	0	0	0	0	0	0	0	0	0	0	0	0	0	0	0	0	0	0	0	19	0	0	0	0	0	0	0	0	0	0	0	0	0	0	0	0	0	0	0	0	0	0	0	0	0
NODE_1720_length_5937_cov_25.8978	0	0	0	0	0	0	0	0	0	0	0	0	0	0	0	0	0	0	0	0	0	0	0	0	0	0	0	0	0	0	0	0	0	0	0	0	0	0	0	0	0	0	0	0	0	0	0	0	0
NODE_1734_length_5452_cov_6.55031	0	4805	0	0	0	0	0	0	0	0	0	98	84	0	0	4121	0	45	0	0	0	3239	18	10	50	0	0	0	0	0	0	0	0	0	0	0	28	14101	0	0	0	0	76	0	0	193	0	0	0
NODE_174_length_63083_cov_3.77718	0	0	0	289	0	0	0	0	1053	0	0	0	0	233	0	0	0	2014	0	0	0	0	927	0	0	719	0	606	0	0	0	0	0	0	0	431	0	0	0	0	0	0	307	0	0	176	0	0	0
NODE_1757_length_20949_cov_6.55868	145	0	0	37	0	0	0	0	73	0	0	913	0	0	73	0	329	0	0	62	0	0	0	0	0	0	0	0	0	0	0	0	0	72	141	883	0	0	0	0	0	0	0	0	0	0	0	0	0
NODE_1759_length_4548_cov_113.116	0	0	0	0	0	0	0	0	0	0	0	0	0	0	0	0	0	0	0	0	0	0	0	0	10	0	0	0	0	0	0	0	0	0	0	0	0	0	0	0	0	0	0	0	0	0	0	0	0
NODE_177_length_20316_cov_40.0000_ID_28270	3552	5580	3547	12968	14956	31925	75547	3214	5725	23026	27100	3159	23113	4816	386	10683	1560	1481	1870	6572	89656	3440	6761	19239	15256	36377	75658	23601	20773	1336	19701	5470	5285	4958	2809	13924	10270	121712	20052	1038	7993	48551	6256	3116	16997	2767	2156	50543	37418
NODE_177_length_73378_cov_29.0005	0	0	0	0	0	0	0	0	0	0	0	0	0	0	0	0	0	0	0	0	0	0	0	0	0	0	0	0	0	0	0	0	0	0	0	0	0	0	0	0	0	0	0	0	0	0	0	0	0
NODE_17706_length_2321_cov_7.49735	0	0	0	0	31	0	0	0	0	0	246	8	0	0	0	0	0	0	300	0	0	0	0	0	0	6	0	0	0	0	192	3219	0	0	107	0	0	0	0	0	0	0	0	0	0	0	0	0	0
NODE_1777_length_12045_cov_9.9658_ID_13554	38	0	0	34	0	0	0	72	402	0	0	0	0	67	930	0	3394	291	789	51	0	0	0	0	0	80	0	0	0	254	0	0	0	151	824	0	0	0	0	37	0	0	0	253	0	1071	0	0	0
NODE_1779_length_13001_cov_7.12305	0	0	0	0	153	0	0	0	0	0	0	0	0	0	0	0	0	0	0	0	0	0	0	0	0	0	0	0	0	0	0	0	0	0	0	0	0	0	0	0	0	0	2028	0	0	0	0	0	0
NODE_178_length_34454_cov_232.747	0	3080	0	238	0	0	734	315	0	172	0	277	0	308	0	302	0	115	0	277	0	0	0	68	0	267	0	0	0	83	0	183	0	0	745	0	0	0	0	0	0	0	0	0	0	0	0	0	0
NODE_1780_length_9673_cov_22.0092_ID_74682	0	0	0	0	0	0	0	0	0	0	0	0	0	0	0	0	0	0	0	148	0	0	0	46	0	0	0	0	0	0	0	0	0	0	709	154	185	0	0	0	0	0	0	0	0	0	0	0	0
NODE_1787_length_8732_cov_4.20122	0	0	0	0	0	0	0	0	0	0	0	0	0	0	0	0	0	0	0	0	0	0	0	0	0	0	0	0	0	0	0	0	0	0	0	0	0	0	0	0	0	0	0	0	0	0	0	0	0
NODE_1788_length_5919_cov_12.0021_ID_64933	37	75	75	163	31	0	59	0	22	20	0	104	94	21	70	104	448	61	146	24	0	270	115	52	148	0	0	23	0	55	491	34	159	405	507	0	21	403	63	41	28	0	9	0	0	150	0	0	0
NODE_18_length_132343_cov_12.6156_ID_109161	0	0	0	646	0	0	0	0	0	0	0	0	0	0	0	0	0	3593	0	0	0	0	0	0	0	0	0	0	0	0	0	0	0	0	0	0	0	0	0	2519	0	0	0	0	0	438	0	0	0
NODE_18_length_162142_cov_12.1765	0	0	0	0	0	0	0	0	0	0	0	0	0	0	0	0	0	0	0	0	0	0	0	0	0	0	0	0	0	920	0	0	0	0	0	0	0	0	0	0	0	0	0	0	0	0	0	0	0
NODE_1802_length_8462_cov_10.8583	0	0	0	0	0	0	0	0	0	0	0	0	0	0	0	0	0	0	0	0	0	0	0	0	0	0	0	0	0	0	0	0	0	0	0	0	0	0	0	0	0	0	0	0	0	0	0	0	0
NODE_1806_length_3473_cov_7.59918	0	0	0	0	0	0	0	0	0	0	0	0	0	0	0	0	0	0	0	0	0	0	0	0	0	0	0	0	19	0	0	0	0	0	0	0	0	0	0	0	0	0	0	0	0	0	0	0	0
NODE_1810_length_7247_cov_10.0014_ID_82614	0	0	0	0	0	0	0	0	0	0	0	0	0	0	0	0	0	0	0	0	0	0	0	0	0	58	0	0	0	0	0	0	0	0	0	0	0	0	0	0	0	0	0	0	0	0	0	0	0
NODE_1812_length_13502_cov_8.41846	0	0	0	0	1147	0	0	0	0	0	0	0	0	24	0	0	18	26	0	0	0	0	0	0	0	0	0	0	0	0	0	0	0	0	27	149	0	0	0	0	0	0	41	20	0	0	0	0	0
NODE_182_length_28138_cov_7.38201	1941	2185	5664	1878	5844	686	0	679	1362	1985	1147	573	631	1291	180	4162	1164	698	980	2434	0	344	2546	254	3382	4770	0	734	1625	466	1844	647	111	399	878	861	543	0	708	359	864	0	460	292	531	2847	196	0	550
NODE_1824_length_11690_cov_14.2895	2537	1491	1629	94	0	0	44495	2512	2652	209	678	24	5717	2107	0	3304	155	466	29	683	45941	360	0	324	0	96	3753	5439	22320	87	2537	2029	0	1023	867	0	65	0	3777	140	3946	0	23	122	439	509	419	0	8766
NODE_1826_length_16131_cov_5.0739	0	0	0	0	0	0	0	0	416	0	0	0	0	0	0	0	0	0	0	0	0	0	0	0	0	0	0	10093	0	0	0	0	0	0	0	0	0	0	0	0	0	0	0	0	0	0	0	0	0
NODE_1839_length_9314_cov_8.9653_ID_34517	275	439	2054	376	1815	0	0	78	235	507	0	104	0	201	33	930	210	45	98	717	0	18	720	14	916	1116	0	20	195	0	466	43	23	32	79	128	52	0	0	0	0	0	16	41	0	831	0	0	0
NODE_184_length_121773_cov_11.283	46755	39496	22377	69098	185297	225994	0	34541	21354	45141	102780	51585	106507	64086	20894	137901	38397	20172	41344	83343	0	0	70634	34369	38772	25524	0	90221	0	27777	14948	57213	89851	14480	89156	120034	112901	0	0	16717	14831	41284	121753	58617	0	68314	29337	0	92488
NODE_185_length_66524_cov_63.0362_ID_58930	22281	0	355	524	0	0	0	0	424	0	0	0	0	5156	0	132	0	0	101	116	0	0	0	0	0	5189	0	0	0	3061	658	0	0	0	0	146829	0	0	0	0	0	0	0	2817	0	113	0	0	0
NODE_186_length_82127_cov_94.9046	0	0	0	61088	0	0	0	885	45935	1451	0	0	0	4042	2503	437	2300	6233	5355	2229	0	0	0	1528	2009	0	0	0	0	20018	0	0	0	0	0	0	1351	0	0	0	2588	0	7415	1398	291	245522	0	0	0
NODE_1889_length_11371_cov_11.9374_ID_122720	1063	0	0	2494	0	0	0	0	251	346	81	298	0	214	0	2329	1741	307	1166	127	0	0	97	97	0	0	0	0	311	0	1215	279	422	0	226	0	102	0	888	0	0	0	400	26	0	0	0	0	0
NODE_189_length_112870_cov_8.12286	0	0	0	556	0	0	0	0	0	0	0	0	0	0	0	0	0	3452	0	0	0	0	0	0	0	0	0	0	0	0	0	0	0	0	0	0	0	0	0	2025	0	0	0	0	0	535	0	0	0
NODE_189_length_46314_cov_23.4207	1122	2472	6768	2972	1459	193	0	786	893	2475	304	3886	0	329	24782	2811	0	4365	3952	2546	444	3468	6161	1838	2046	1851	152	954	0	3673	78329	2793	32888	487	3980	198	1309	4475	819	3094	929	236	0	86	0	1173	116	0	0
NODE_189_length_97698_cov_4.48611	35611	31221	0	0	0	0	0	22578	18248	15849	55156	89976	0	95852	5174	0	37082	27551	14673	65674	0	0	0	1698	37132	12539	0	0	26138	4964	212	62117	0	25822	30946	74829	545	0	55435	0	56825	0	75751	67249	15923	2169	9847	0	0
NODE_18922_length_1981_cov_4.38681	0	0	0	0	1372	0	0	0	0	0	0	0	0	0	0	0	0	0	0	0	0	0	0	0	0	0	0	0	0	0	0	0	0	0	0	0	304	0	0	0	0	0	0	0	0	0	0	0	0
NODE_19_length_173760_cov_14.0001_ID_153430	0	12499	0	422	0	0	0	0	0	0	0	0	0	0	0	0	0	15571	0	0	0	0	0	0	0	909	2084	0	0	0	0	0	0	0	0	0	0	0	93615	0	0	0	0	397	937	0	0	0	0
NODE_19_length_201322_cov_16.2933	0	0	0	1180	0	29766	4959	0	1607	0	0	0	0	398	0	0	0	5410	0	0	0	0	0	4185	32186	0	0	8336	0	0	22656	17629	3412	0	0	0	570	0	11590	0	0	0	0	0	10963	0	0	0	13258
NODE_19008_length_1859_cov_2.54601	0	0	0	0	0	0	0	0	0	0	0	0	0	0	0	0	0	0	0	0	0	0	0	0	11	0	0	0	0	0	0	0	0	0	0	0	0	0	0	0	0	0	51	0	0	0	0	0	0
NODE_1901_length_16018_cov_38.9044_ID_115919	1869	996	1346	1369	7500	13217	16998	1764	1139	8461	7562	1174	7260	1392	252	3194	416	614	727	436	43383	599	2423	12266	2045	3723	27582	9164	25655	178	5525	626	1523	3680	842	5027	4687	45747	5804	261	3212	19612	2209	1432	4840	536	260	19919	18294
NODE_19066_length_2767_cov_6.80752	0	92	0	0	38	0	0	0	0	0	0	95	0	85	0	0	24	0	0	0	0	0	0	3359	0	0	0	0	0	316	0	0	0	0	0	0	14	0	0	402	0	0	0	0	0	497	0	0	0
NODE_1913_length_13360_cov_22.9335_ID_17568	7129	10963	13337	3497	0	908	0	7145	7495	17847	1713	15332	3080	1214	376	7341	2046	3541	7827	11785	0	1451	3694	1075	1306	1951	0	8993	4368	2087	691	164	0	11082	2146	5205	3930	0	6791	3143	0	0	17681	7985	0	8448	462	0	1602
NODE_1918_length_13385_cov_10.1489	0	0	0	0	0	0	0	0	0	0	0	0	0	0	217	0	0	0	0	0	0	0	0	0	0	0	0	0	0	0	0	0	0	0	0	0	0	0	0	0	0	0	42	0	0	0	0	0	0
NODE_192_length_101859_cov_44.1019	7832	54028	8107	25614	0	18056	0	6991	38507	7254	11460	46222	59614	20685	1227	14653	12336	6552	9230	20845	0	0	17991	9355	1294	9938	0	54596	3805	32670	47351	14014	0	7696	12622	11390	6431	0	86180	212765	0	0	26057	8123	167	9513	483	0	11476
NODE_1925_length_9673_cov_5.66064	0	0	0	0	0	0	0	0	0	0	0	0	234	0	0	0	0	128	0	0	0	0	0	0	0	0	0	0	0	0	0	0	0	0	0	0	0	542	0	0	0	0	0	0	0	45	0	0	0
NODE_1930_length_6563_cov_7.63353	0	245	217	1167	0	65	0	0	516	0	0	2257	4874	647	0	0	0	0	56	234	0	6863	795	25	82	24	637	1450	0	831	25	589	0	192	157	358	88	0	0	0	965	2359	1487	272	722	707	0	0	3066
NODE_1938_length_7276_cov_10.5496	31	0	0	0	67	0	0	0	29	440	0	277	0	0	0	0	0	0	0	0	0	0	0	433	0	622	0	0	0	0	0	3237	0	0	0	0	71	4874	44	311	0	0	0	0	0	0	0	0	0
NODE_194_length_6153_cov_8.32092	0	0	0	0	0	0	0	0	0	0	0	0	34	0	0	0	0	0	0	0	0	0	0	0	0	0	0	0	0	0	0	0	0	0	0	0	0	0	0	0	0	0	0	0	0	0	0	0	0
NODE_194_length_67611_cov_16.6786	0	0	0	0	0	0	0	3509	0	0	0	0	0	0	0	0	0	0	0	0	0	0	0	0	0	0	0	0	0	0	0	0	0	0	0	0	0	0	0	0	0	0	0	0	0	0	0	0	0
NODE_1949_length_14113_cov_3.83177	0	1389	0	1622	972	11753	0	385	0	0	4330	1989	409	2140	161	0	2536	689	0	500	0	0	178	750	0	264	0	4121	0	189	297	1309	4319	36	1497	1770	8755	0	313	280	264	0	2924	3599	59	155	0	0	5118
NODE_195_length_63930_cov_13.4714_ID_24111	3652	0	0	1300	0	0	0	1705	10015	0	438	0	0	5285	15649	2866	10307	13547	15947	589	0	0	5799	0	0	3326	0	1431	0	3811	0	0	229	26572	3863	1255	162	0	590	760	458	0	794	450	0	8148	209	0	0
NODE_1955_length_14456_cov_19.8645	180	726	221	1107	42	191	814	773	713	534	91	704	214	843	116	1308	343	331	661	1058	0	201	379	107	928	184	0	698	0	409	296	900	46	188	355	350	107	0	447	410	58	0	217	141	0	868	0	0	136
NODE_196_length_58083_cov_6.55353	0	0	0	223	0	0	0	0	0	0	0	0	0	0	0	0	0	0	0	0	0	0	0	0	0	0	0	0	0	0	0	0	0	0	0	0	0	0	0	0	0	0	0	0	0	0	0	0	0
NODE_1967_length_2920_cov_40.1483	0	0	0	0	0	0	0	0	0	0	0	0	0	0	0	0	0	0	0	0	0	0	0	0	8	0	0	0	0	0	0	0	0	0	0	0	0	0	0	0	0	0	0	0	0	0	0	0	0
NODE_1968_length_5686_cov_15.4997	0	429	14	0	0	0	0	0	0	0	0	0	0	164	0	0	0	15	0	0	0	0	0	492	89	0	0	0	0	582	0	149	0	74	0	0	0	0	0	0	0	0	0	221	0	0	0	0	0
NODE_19736_length_1876_cov_4.24602	174	286	0	0	0	0	31	0	46	0	289	0	0	12	0	116	0	17	0	0	0	0	0	0	0	35	0	0	9	0	0	0	0	0	0	0	0	0	237	0	40	0	0	0	0	0	0	0	0
NODE_19779_length_2599_cov_5.18318	0	8	0	0	106	11	0	0	25	0	33	1127	351	0	0	57	0	0	1200	0	0	92	0	25	0	177	0	0	0	10	775	11	0	0	394	32	141	0	42	0	0	6	0	5	0	0	0	0	0
NODE_1984_length_5587_cov_5.20915	0	84	0	44	0	0	0	0	0	0	0	0	806	0	0	0	0	0	0	70	0	0	0	0	0	254	0	34	0	0	0	0	0	0	0	146	0	0	0	74	0	270	11	0	0	0	0	0	0
NODE_2_length_146845_cov_25.0000_ID_101810	0	0	0	0	0	0	0	0	0	0	0	0	0	837	0	0	0	0	0	0	0	0	0	0	0	0	0	0	0	0	0	0	0	0	0	0	0	0	0	0	0	0	0	0	0	0	0	0	0
NODE_2_length_274753_cov_14.9980_ID_63376	0	0	0	0	0	0	0	0	0	0	0	0	0	0	0	0	0	0	0	0	0	0	0	0	0	0	0	0	0	0	0	0	0	0	0	0	0	0	0	0	0	0	0	0	0	0	0	0	0
NODE_20_length_183767_cov_15.3604_ID_61422	4099	8573	16578	9654	5005	923	0	2100	2240	5890	934	12439	0	1365	72746	13078	0	15903	15951	8280	1446	20714	21049	6261	8372	5969	647	2963	0	12798	163754	8805	185712	3172	21119	707	3539	14380	2021	11063	2394	773	0	0	303	5164	457	0	0
NODE_2004_length_8381_cov_10.1175	0	0	0	0	0	0	0	0	0	167	0	0	65	0	0	0	0	0	0	0	0	0	82	0	0	0	0	0	0	0	35	0	0	0	0	0	0	63	0	0	0	0	248	0	0	477	0	0	0
NODE_201_length_101846_cov_10.8881	0	0	0	86867	0	0	0	0	69773	0	0	0	0	4382	2883	0	0	8436	5289	0	0	0	0	1475	0	0	0	0	0	28451	0	0	0	0	0	0	1549	0	0	0	0	0	11330	0	522	250362	0	0	0
NODE_2028_length_7081_cov_2.38173	0	0	0	0	9	0	0	0	0	0	0	0	0	0	0	0	0	0	0	0	0	0	0	0	0	0	0	0	0	0	0	0	0	0	0	0	0	0	0	0	70	206	0	0	0	0	0	0	0
NODE_203_length_87558_cov_61.0005	558	33405	2890	0	1096	0	2568	0	45443	0	2716	0	0	242	0	453	5391	1549	16595	345	0	0	0	0	0	3806	0	0	0	443	0	438	0	220	9708	0	0	0	0	458	396	0	0	0	0	926	0	0	0
NODE_205_length_70479_cov_22.2652_ID_66861	1948	1879	0	0	0	0	0	0	220	0	85	0	0	188	0	290	9754	894	1493	0	0	2945	649	844	0	1067	0	0	0	0	0	0	0	1359	579	0	165	340	0	743	177	0	0	0	0	1726	0	0	0
NODE_2059_length_20991_cov_33.7114	2991	17961	2357	1375	0	585	0	2288	1962	11890	2480	20280	4383	1912	470	10451	1086	3069	2213	2033	0	0	2695	349	1039	1425	0	2440	0	497	474	0	0	6321	1358	916	2518	0	3308	5993	0	0	4146	7960	0	1827	604	0	418
NODE_2069_length_4510_cov_3.54231	2208	0	0	0	2276	0	0	0	0	0	0	0	0	879	0	11	96	19	0	131	0	0	0	135	0	10	0	6	0	9	0	0	26	6	932	1155	165	0	0	0	0	0	171	172	0	2623	161	0	0
NODE_207_length_64982_cov_13.2913	0	0	0	0	0	0	0	0	0	0	0	0	0	0	0	0	0	0	0	0	0	0	0	0	0	0	0	0	0	0	0	0	0	0	0	0	0	0	0	0	0	0	0	0	0	0	0	0	0
NODE_2076_length_12732_cov_3.93721	0	0	0	0	0	0	0	0	0	0	0	0	0	0	0	0	0	87	0	0	0	0	0	0	0	0	0	0	0	0	0	0	488	0	0	0	0	0	0	0	0	0	0	0	0	0	0	0	0
NODE_2085_length_6330_cov_16.0026_ID_87860	0	0	93	0	0	0	0	0	0	0	0	616	0	0	0	0	0	0	0	0	0	0	0	0	0	0	0	0	0	0	0	0	0	0	0	0	0	0	0	0	0	0	0	0	0	0	0	0	0
NODE_209_length_65730_cov_16.4522	0	0	0	0	0	0	0	0	0	0	0	0	0	0	0	0	0	0	1230	0	0	0	0	0	0	0	0	5297	0	0	0	0	0	0	0	0	0	0	0	0	0	0	0	178	0	0	0	0	0
NODE_2098_length_11594_cov_29.8206_ID_34893	0	0	0	0	0	0	0	0	22	0	0	0	0	0	0	0	0	0	0	0	0	0	0	0	0	0	0	0	0	0	0	0	0	0	0	0	0	0	0	0	0	0	0	0	0	0	0	0	0
NODE_2114_length_4763_cov_15.1461	1140	1622	1629	660	808	15	1323	44	708	639	72	2355	554	484	1909	2429	10237	812	2330	336	42	6159	1770	702	774	259	0	492	0	1393	10022	699	2851	1002	1892	121	233	7437	163	617	574	0	89	29	10	1232	10	18	0
NODE_2120_length_6346_cov_6.59768	14	0	0	0	0	0	0	0	13	0	0	0	0	0	0	207	0	144	0	0	0	158	63	0	19	0	0	0	0	0	0	0	37	0	11	0	0	0	0	0	0	0	0	0	0	101	0	0	0
NODE_21227_length_2513_cov_19.4317	0	0	0	0	0	0	0	0	0	0	0	0	0	0	0	0	0	0	0	0	0	0	0	6	0	0	0	0	0	0	0	0	0	0	0	10	17	0	0	47	0	0	0	0	0	0	0	0	0
NODE_213_length_53456_cov_40.0953	0	0	0	30361	0	0	0	0	25004	0	0	0	0	1298	1054	0	0	3251	1569	0	0	0	0	536	0	0	0	0	0	10131	0	0	0	0	0	0	540	0	0	0	0	0	4622	0	0	83858	0	0	0
NODE_214_length_75372_cov_21.9422	2251	22375	1758	7090	0	2185	0	3031	10761	1879	2921	15004	31320	9146	883	6317	6576	2644	6414	3416	0	0	7046	5606	495	3652	0	19953	1061	7032	8111	5322	0	1338	4183	4287	1683	0	13756	41238	0	0	14369	3533	0	2280	0	0	2718
NODE_2146_length_8308_cov_17.8311	0	0	0	0	34	0	0	0	0	0	0	0	0	0	0	0	0	0	0	0	0	0	0	0	0	21	0	0	0	0	0	0	0	0	0	28	0	0	0	0	0	0	14	0	0	0	0	0	0
NODE_215_length_48699_cov_37.5161_ID_16307	14277	22428	8885	31298	58723	89443	172687	18547	17142	52977	69639	6961	74624	18048	1313	44466	6628	5574	3893	16896	191244	8231	26370	53590	46209	85189	291443	81398	86317	4313	42748	19119	16047	13249	9437	36369	42708	270317	66572	2853	20987	114405	24173	10831	37076	10286	2489	246035	129004
NODE_2151_length_10603_cov_3.97213	0	0	0	0	0	0	0	0	0	0	0	0	0	0	0	0	0	0	0	0	0	0	0	0	0	0	0	0	0	0	0	0	0	0	0	0	0	151	0	0	0	0	0	0	0	0	0	0	0
NODE_2154_length_5223_cov_4.32682	0	0	0	0	4666	0	0	0	0	0	0	0	0	294	0	0	0	0	0	0	0	0	0	0	0	56	0	0	0	0	0	0	0	0	64	429	50	0	0	0	0	0	42	18	0	0	0	0	0
NODE_216_length_2296_cov_12.1812	0	0	0	0	0	0	0	0	0	0	0	0	0	8	0	0	0	0	0	0	0	0	0	0	0	0	0	0	0	0	0	0	0	0	0	0	0	0	0	0	0	0	0	0	0	0	0	0	0
NODE_216_length_54644_cov_12.0309_ID_28088	2220	0	0	0	0	0	0	2130	613	0	0	0	0	0	2169	0	0	3016	0	1717	0	0	0	400	0	0	0	0	0	4814	0	0	0	0	0	120	150	0	0	497	0	0	7468	7719	0	5375	0	0	0
NODE_2161_length_3374_cov_49.1714	0	0	0	0	0	0	0	0	0	0	0	0	0	0	0	0	0	591	0	0	0	0	0	0	0	0	0	0	0	0	0	0	0	0	0	0	0	0	0	0	0	0	0	0	0	0	68	0	0
NODE_217_length_46757_cov_5.91748	0	0	0	0	0	0	0	0	0	0	0	0	1871	0	0	0	0	0	0	0	0	0	0	0	0	0	0	0	0	0	57	0	0	0	1037	3332	0	0	262	0	0	0	0	0	0	0	0	0	0
NODE_2174_length_9731_cov_14.9417_ID_30966	0	0	0	58	0	0	0	0	0	0	0	0	0	0	0	0	0	346	0	0	0	0	0	0	0	0	0	0	0	0	0	0	0	0	0	0	0	0	0	218	0	0	0	0	0	41	0	0	0
NODE_2177_length_5665_cov_4.28592	18	0	0	0	0	0	0	0	15	0	0	101	0	0	0	0	0	0	175	0	0	0	0	0	14	0	0	0	0	0	0	0	0	0	0	37	0	0	22	0	0	21	0	9	0	0	0	0	0
NODE_218_length_58865_cov_8.75742	0	0	0	0	0	0	0	0	0	0	0	0	0	206	0	0	0	0	0	0	0	0	0	0	0	0	0	0	0	0	0	161	0	0	0	811	0	0	0	0	0	0	0	0	0	0	0	0	0
NODE_2181_length_14296_cov_9.49259	0	0	32	0	0	0	0	0	31	0	0	0	0	69	80	0	42	84	0	0	0	0	0	0	0	0	0	31	0	0	0	0	0	0	57	0	0	0	0	35	0	0	0	0	0	117	0	0	0
NODE_2181_length_8599_cov_5.50878	0	0	0	24	12	0	0	0	0	0	0	0	0	0	0	0	0	0	0	0	0	915	0	0	328	112	0	0	0	0	0	0	0	0	0	0	0	0	0	0	0	183	0	47	0	0	152	0	17
NODE_219_length_52372_cov_6.19124	2779	2527	0	4033	0	0	0	813	5203	3732	7828	0	0	12217	538	0	0	632	2396	0	0	0	0	227	2620	2982	0	0	5057	1785	0	4558	0	0	6636	8677	0	0	0	0	8928	0	251	4502	0	14591	0	0	0
NODE_2194_length_8250_cov_20.8804	226	0	0	58	13	0	475	0	0	0	0	427	0	0	0	110	0	39	0	0	0	0	50	0	0	22	0	0	0	108	0	35	0	58	39	0	0	0	0	0	190	0	0	0	0	14	0	0	0
NODE_2196_length_28815_cov_19.4668	549	1068	0	144	0	0	0	398	52	0	0	80	0	69	1183	479	3928	0	1936	1412	0	0	0	0	0	0	0	44	0	353	52	264	0	1024	570	212	0	0	0	233	134	0	150	4471	0	714	0	0	0
NODE_220_length_63579_cov_39.4111	0	0	0	0	0	0	0	0	0	0	0	0	0	0	0	0	0	0	0	0	0	0	0	278	0	0	0	0	0	0	180	0	0	0	0	483	345	0	0	1108	0	0	0	0	0	0	0	0	0
NODE_2200_length_5429_cov_7.13658	0	189	0	0	0	0	0	0	0	0	0	344	217	0	0	0	0	144	0	0	0	0	66	10	0	0	0	0	0	0	0	0	0	0	0	0	46	83	0	0	0	0	0	0	0	16	0	0	0
NODE_222_length_67608_cov_5.80438	0	0	0	0	0	0	0	0	0	0	0	0	0	0	0	0	0	0	1537	0	0	0	0	0	0	0	0	6146	0	0	0	0	0	0	0	0	0	0	0	0	0	0	0	210	0	0	0	0	0
NODE_2220_length_11207_cov_3.15307	0	52	0	0	0	0	0	0	0	0	0	0	0	0	0	0	0	0	0	0	0	0	0	0	0	0	0	0	0	0	0	0	0	0	0	0	0	0	0	0	0	0	0	0	0	0	0	0	0
NODE_2229_length_6344_cov_31.3827	0	0	0	0	0	0	0	0	0	0	0	0	0	0	0	0	0	0	0	0	0	0	0	0	0	0	0	0	0	0	0	0	0	0	0	0	0	0	0	0	0	0	0	0	0	0	0	0	0
NODE_2256_length_13598_cov_7.04955	0	0	0	272	0	0	0	0	0	0	0	1120	0	0	54	0	336	0	0	85	0	0	0	0	0	0	0	0	0	0	0	0	0	44	57	569	0	0	0	0	0	0	0	0	0	0	0	0	0
NODE_2257_length_10776_cov_45.718	0	0	0	0	0	0	0	0	0	0	0	288	0	0	0	0	176	0	0	65	0	0	0	0	0	0	0	0	0	0	0	0	0	0	130	75	0	0	0	0	0	0	0	0	0	0	0	0	0
NODE_2259_length_8839_cov_31.8046	0	0	0	0	0	0	23	0	0	0	0	0	0	0	0	0	0	10	0	0	0	0	0	14	0	0	0	0	0	0	42	0	0	0	0	0	0	0	0	0	0	0	0	0	0	0	0	0	0
NODE_226_length_39936_cov_16.2787	0	0	0	16988	0	0	0	0	15515	0	0	0	0	3376	815	0	0	2254	2130	0	0	0	0	389	0	0	0	0	0	5713	0	0	0	0	0	0	653	0	0	0	0	0	3919	0	516	54271	0	0	0
NODE_2260_length_7420_cov_13.7783	0	0	0	0	0	0	0	0	0	0	0	0	0	0	0	0	0	0	0	0	0	0	0	0	0	0	0	0	0	0	0	0	0	0	0	0	0	0	0	0	0	0	0	0	0	0	0	0	0
NODE_227_length_27856_cov_18.6288	70	0	0	0	0	0	0	0	0	0	0	0	0	0	0	0	0	0	0	0	0	0	0	0	0	0	0	0	0	0	0	0	0	0	0	0	0	0	0	0	0	0	0	0	0	0	0	0	0
NODE_2275_length_10880_cov_8.87741	0	0	0	0	0	17	0	0	0	0	0	63	0	98	0	0	253	63	0	190	0	0	0	0	0	0	0	0	0	131	0	0	0	0	158	245	519	0	0	177	0	0	492	0	58	0	0	0	0
NODE_2291_length_7056_cov_100.066	0	0	0	0	0	0	0	0	0	0	0	315	0	0	0	0	22055	0	0	0	0	0	0	0	0	0	0	0	0	0	0	0	0	0	0	0	0	0	0	0	0	0	0	0	0	0	0	0	0
NODE_2299_length_8355_cov_10.9739	0	0	0	0	0	0	0	0	0	0	47	0	0	0	0	0	0	0	69	0	0	0	0	21	0	0	0	0	0	18	0	82	0	31	0	0	0	0	0	0	0	59	0	601	0	0	0	0	0
NODE_2313_length_7669_cov_6.4374_ID_65816	0	118	0	0	0	0	0	398	0	0	50	0	0	13	0	0	23	15	36	1460	0	0	0	0	138	27	0	0	0	92	0	0	0	71	3150	0	0	0	0	0	0	0	100	0	0	256	0	0	0
NODE_232_length_75945_cov_21.3402	0	0	0	0	0	0	0	0	0	0	0	170	0	0	0	136	339	0	0	0	0	0	0	0	0	0	0	0	0	0	0	0	0	310	458	0	0	0	0	0	0	0	0	0	0	216	0	0	0
NODE_233_length_64884_cov_8.6695	0	0	0	0	0	0	0	0	0	0	0	0	0	0	0	0	0	0	0	0	0	0	0	0	537	449	0	0	0	0	0	0	0	0	0	154	0	0	0	0	0	0	0	0	0	0	0	0	0
NODE_233_length_77635_cov_12.2098	0	807	1596	0	0	248	0	0	262	356	0	0	133	0	0	0	0	277	0	0	0	0	683	169	0	287	141	0	0	0	22478	0	0	901	116	640	292	0	114	0	0	0	0	0	0	0	0	0	0
NODE_234_length_40923_cov_11.8335	0	0	0	0	0	0	0	0	0	0	0	0	0	0	0	0	0	0	0	0	0	0	0	0	0	0	0	0	0	0	0	0	0	0	0	0	0	0	0	107	0	0	0	0	0	0	0	0	0
NODE_234_length_76017_cov_10.0533	0	0	0	0	0	0	0	0	0	9884	0	0	0	0	0	0	0	0	0	0	0	0	0	0	0	0	0	0	0	0	0	0	0	1215	0	0	0	0	0	0	0	0	0	0	0	0	0	0	0
NODE_236_length_45206_cov_16.9858_ID_100963	0	0	0	0	0	0	0	0	188	0	0	0	0	0	0	0	0	0	0	0	468	1112	0	3326	0	0	0	0	0	0	814	0	1766	0	0	0	789	0	0	0	0	0	0	0	706	0	1786	0	0
NODE_237_length_64576_cov_5.11528	0	0	0	0	0	0	0	0	0	0	0	0	0	0	0	0	0	0	0	0	0	0	0	0	0	0	0	0	0	0	0	0	0	0	0	0	0	0	0	0	0	0	0	0	0	0	0	0	0
NODE_2373_length_13378_cov_43.9418	780	35	52	0	138	0	0	337	115	36	41	0	0	0	161	113	1351	106	60	0	17	0	101	21	125	131	0	29	0	114	0	61	1148	0	141	0	26	264	0	141	0	0	0	0	32	27	0	0	0
NODE_2374_length_8452_cov_16.0225_ID_58128	252	0	0	836	0	0	0	140	246	922	618	2779	0	0	0	0	0	352	2899	299	0	0	0	21	0	102	0	676	0	335	45	0	0	295	869	0	75	22	0	450	0	0	0	0	0	1209	0	0	0
NODE_2377_length_4884_cov_31.8056_ID_55866	28	73	99	534	43	0	60	0	40	46	0	103	34	11	66	110	439	64	178	25	0	262	403	67	410	24	0	25	0	55	418	69	204	1452	1604	0	15	318	136	71	57	0	9	0	0	335	0	0	0
NODE_238_length_32260_cov_25.7665_ID_19491	0	0	0	0	0	0	0	1650	0	1825	26629	0	0	0	0	0	1267	0	7290	3112	0	0	0	0	0	0	0	0	0	683	0	0	0	0	1405	0	0	0	0	0	9088	0	0	8980	0	708	0	0	0
NODE_238_length_62337_cov_50.9163	0	0	0	121	0	0	0	3462	2173	0	362	7593	0	2550	0	0	2714	43984	45906	127	0	0	0	100	0	326	0	3662	0	639	0	0	0	37387	506	1430	116	0	543	10362	0	0	0	36196	0	22584	0	0	0
NODE_238_length_97840_cov_23.778	0	0	0	0	0	0	0	0	0	0	161	0	0	0	0	0	0	685	0	0	0	0	0	0	0	0	0	0	0	259	1999	0	0	529	0	584	0	0	0	0	0	0	0	0	0	3702	0	0	0
NODE_2392_length_3822_cov_15.0040_ID_73404	0	0	0	0	0	0	0	0	0	0	0	0	0	0	0	0	0	0	0	0	0	0	0	0	0	0	0	0	0	148	0	0	0	765	0	0	0	0	0	0	0	0	0	0	0	0	0	0	0
NODE_2394_length_8043_cov_4.40235	0	64	19	16	0	0	0	12	0	0	17	0	16	12	0	30	129	12	16	0	0	0	22	15	0	0	0	0	0	0	0	0	0	0	10	82	0	0	0	0	0	0	0	0	0	10	0	0	0
NODE_23979_length_1607_cov_5.90206	1243	725	183	177	12	665	571	354	50	539	263	234	486	526	14	91	131	101	185	85	56	60	305	100	864	509	490	3933	297	209	208	209	20	32	1766	213	112	0	468	223	393	24	360	274	88	381	252	0	324
NODE_24_length_123364_cov_17.1611_ID_4972	56471	64560	0	0	0	0	0	54291	38519	33973	132402	208462	0	220779	7735	0	82318	50022	34499	160326	0	0	0	3996	102608	30763	0	0	61101	6719	272	99187	0	50528	66007	169256	1191	0	115337	0	152847	0	169582	104843	38986	3762	14876	0	0
NODE_2412_length_7767_cov_123.428	0	0	0	0	0	0	0	0	0	0	0	0	0	0	0	0	0	0	0	0	0	0	0	0	0	0	0	0	0	0	0	0	0	0	0	0	0	58	0	0	0	0	0	0	0	0	29	0	0
NODE_2416_length_5415_cov_16.5748	0	0	0	0	0	0	0	0	0	0	0	0	0	50	0	0	0	0	0	0	0	0	0	0	0	0	0	0	0	0	0	0	0	0	0	758	0	0	0	0	0	0	97	18	0	0	0	0	0
NODE_243_length_5029_cov_16.1345	18	0	0	0	0	0	0	0	0	0	0	0	0	0	0	0	0	0	0	0	0	0	0	0	0	0	0	0	0	0	0	0	0	0	0	0	0	0	0	0	0	0	0	0	0	0	0	0	0
NODE_2430_length_7507_cov_10.6102	27	0	0	0	0	0	0	0	0	0	0	0	0	0	0	0	0	0	325	0	0	0	0	0	0	0	0	15	0	0	0	0	0	0	0	0	0	0	0	0	0	0	0	0	0	1134	0	0	0
NODE_244_length_32147_cov_3.59164	4734	456	715	113	0	0	0	583	49	1051	0	100	0	175	0	160	113	253	74	108	0	0	318	44	0	364	0	0	621	960	0	167	123	73	890	78	45	0	185	783	0	0	0	0	0	1948	0	0	0
NODE_2440_length_9289_cov_18.9215_ID_86516	57	0	28	0	0	0	0	90	272	0	0	0	0	59	1991	125	253	654	2159	94	0	0	286	0	0	143	0	0	0	2644	0	0	0	112	946	40	0	0	19	129	0	0	128	58	22	862	0	0	0
NODE_245_length_18294_cov_8.23773	0	0	0	0	0	0	0	0	0	0	0	0	0	0	0	0	0	0	0	0	0	0	0	0	0	0	0	0	0	0	0	0	0	0	0	0	0	0	0	0	0	0	0	0	0	0	0	0	0
NODE_2451_length_9329_cov_13.9435_ID_33330	0	0	0	0	0	0	0	0	0	0	0	0	0	0	0	0	0	0	0	0	0	0	0	0	0	28	0	0	0	0	0	0	0	0	0	0	0	0	0	0	0	0	0	0	0	0	0	0	0
NODE_2455_length_11509_cov_13.2361	112	811	71	0	0	0	0	118	168	105	0	115	0	0	244	73	190	390	73	51	0	0	107	0	0	242	0	0	0	585	0	0	0	1393	90	129	0	0	0	0	303	0	0	0	0	118	0	0	0
NODE_246_length_48621_cov_7.11045	0	0	0	0	0	0	0	0	0	0	0	0	0	0	0	0	0	0	0	0	0	0	0	0	0	0	0	0	0	0	0	0	0	0	0	0	0	0	0	0	0	0	0	0	0	0	0	0	0
NODE_248_length_62448_cov_14.1803	0	0	0	0	0	0	536	0	0	0	0	0	0	0	0	0	0	0	0	0	0	0	0	0	0	0	0	0	0	0	0	0	2042	0	0	0	0	0	0	0	0	0	0	0	0	0	0	0	0
NODE_2501_length_16180_cov_5.17991	0	0	0	0	0	0	0	0	0	0	199	0	0	0	0	0	0	0	0	0	62	0	0	99	264	383	0	0	0	0	770	0	0	27	0	0	0	0	0	0	0	465	0	243	0	0	0	0	0
NODE_251_length_35247_cov_9.24125	0	232	0	0	0	0	0	0	0	0	0	0	0	79	0	69	0	316	0	0	0	0	0	0	0	0	0	0	0	0	0	0	0	87	0	0	0	0	0	440	0	0	0	0	0	0	0	0	0
NODE_251_length_47283_cov_9.68095	0	0	0	0	0	0	0	0	0	0	0	0	0	0	0	0	0	0	0	0	0	0	0	0	0	0	0	0	0	0	0	0	0	0	0	0	0	0	0	0	0	0	0	0	0	0	0	0	0
NODE_251_length_57296_cov_13.3391	0	0	0	0	0	0	0	0	383	1576	0	0	0	0	0	0	0	0	0	0	0	0	0	0	0	0	0	0	0	0	0	0	122	278	0	471	0	0	0	6902	0	0	0	0	0	0	0	0	314
NODE_2526_length_13336_cov_9.9721_ID_93089	95	0	0	0	0	0	0	281	0	0	0	0	0	0	0	0	0	64	0	0	0	0	0	0	0	0	0	0	0	0	0	0	0	0	0	0	0	0	0	0	0	0	0	0	0	60	0	0	0
NODE_253_length_73239_cov_4.28795	267	4708	899	0	1947	1347	0	399	1419	446	0	352	0	108	125	526	0	9251	2462	111	0	0	322	161	1299	2522	0	0	229	5732	1719	0	0	507	1594	570	0	0	0	0	2496	0	325	197	0	0	0	0	0
NODE_2534_length_6579_cov_10.0015_ID_125250	0	215	228	1078	1208	47	0	0	487	0	0	2176	3270	516	0	0	0	0	253	0	0	6004	678	39	97	22	513	1474	0	825	36	585	0	169	130	0	97	0	0	0	856	2102	1324	287	584	853	0	0	2140
NODE_254_length_45648_cov_7.12136	0	0	0	0	0	0	0	0	0	0	0	0	0	0	0	0	0	0	0	0	0	0	0	0	0	0	0	0	0	0	0	0	0	0	0	745	0	0	0	0	0	0	0	0	0	0	0	0	0
NODE_254_length_51995_cov_8.90882	0	0	0	0	0	0	0	0	0	0	0	0	0	0	0	0	598	0	0	0	0	0	0	0	0	0	0	0	0	0	0	0	0	0	0	0	0	0	0	167	0	0	0	0	0	0	0	0	0
NODE_2556_length_4010_cov_21.2281	0	26	1248	0	0	0	0	266	0	0	114	948	3226	79	0	11	0	45	609	0	0	0	5814	445	460	0	0	37	27	198	0	0	0	526	434	903	43	0	2375	1004	0	0	0	710	7220	89	0	0	0
NODE_256_length_61247_cov_8.51536	0	0	0	10431	0	0	0	0	0	0	0	0	0	0	0	0	348	0	0	0	0	0	0	0	0	0	0	0	0	0	0	0	0	0	0	0	0	0	0	0	0	0	0	0	0	0	0	0	0
NODE_2561_length_4990_cov_2.05552	0	1549	4329	21	0	0	0	0	0	0	0	4543	789	0	0	0	0	0	0	0	0	578	414	0	0	0	0	0	0	0	0	0	0	0	0	1539	0	0	0	0	0	0	0	0	0	850	0	0	0
NODE_2562_length_6852_cov_14.1511	0	0	0	0	0	0	0	0	0	0	0	0	0	0	0	0	0	0	0	0	0	0	0	0	0	0	0	0	0	0	0	0	0	0	0	0	0	0	0	0	0	0	0	0	0	0	0	0	0
NODE_2563_length_14333_cov_2.89802	71	74	41	101	0	0	0	38	93	0	0	0	0	0	0	0	64	76	47	55	0	0	0	0	58	71	0	35	0	0	423	0	0	0	40	0	24	0	0	0	0	0	0	0	0	41	0	0	0
NODE_2569_length_5822_cov_61.9905	0	198	664	1079	0	70	0	0	418	0	0	1973	3319	465	0	0	0	0	56	0	0	6057	579	15	59	58	405	1247	0	895	19	547	0	583	118	0	77	0	1202	0	899	1868	1175	266	547	779	0	0	1617
NODE_257_length_40744_cov_38.9626_ID_81593	0	0	0	0	0	205	0	0	0	0	0	0	0	0	402	0	75	0	0	0	0	0	0	1926	0	0	0	0	0	0	65	0	0	0	8323	1918	3343	0	0	0	0	0	0	0	0	0	0	0	983
NODE_2588_length_14219_cov_7.40744	0	0	0	0	0	0	0	1248	813	0	0	0	0	0	0	0	0	662	5357	56	0	0	0	0	0	76	0	0	0	0	0	0	0	332	0	34	0	0	0	0	0	0	0	0	0	90	0	0	0
NODE_2590_length_9802_cov_12.9752_ID_18958	0	0	0	0	0	0	0	0	0	0	194	0	0	0	0	0	0	0	0	0	0	0	444	0	0	0	0	0	0	0	0	0	0	0	727	0	0	0	0	0	0	0	0	0	0	0	0	0	0
NODE_2593_length_7303_cov_45.7743	0	0	0	0	0	0	0	0	0	0	0	0	0	0	0	0	0	0	37	0	25	51	0	0	76	322	0	0	0	0	0	0	0	0	0	0	0	0	0	0	24	0	36	66	0	0	0	0	0
NODE_2598_length_7231_cov_72.0101_ID_116746	0	0	0	0	0	0	0	0	0	0	0	138	0	0	0	0	0	0	69	0	0	0	23	0	0	0	0	0	0	0	0	0	0	0	0	0	0	0	0	0	0	0	0	0	0	0	0	0	0
NODE_26_length_132492_cov_12.9925_ID_12107	10245	3303	6589	0	277	0	0	262	308	0	0	0	0	990	905	6164	1807	6902	11165	0	0	0	0	0	1970	0	0	345	1886	3019	0	0	0	12973	444	0	0	0	0	2968	1266	0	0	0	0	13300	0	0	0
NODE_260_length_58973_cov_22.8134	0	0	0	0	0	0	0	0	0	0	0	0	0	0	0	0	0	0	0	0	0	0	0	0	0	0	0	0	0	0	0	0	0	0	0	286	0	0	0	0	0	0	0	0	0	0	0	0	0
NODE_260_length_71950_cov_8.28995	2435	11280	0	755	0	0	0	2608	341	0	0	760	0	435	4941	3622	16670	0	8334	6359	0	0	0	323	0	0	173	161	148	1482	208	1781	0	5074	2888	1582	0	0	0	2602	947	0	584	19494	0	3509	0	0	0
NODE_2604_length_6445_cov_7.76463	263	0	62	0	533	0	0	0	58	0	0	413	0	97	183	213	0	61	0	106	0	356	67	109	171	8	0	24	0	1076	0	185	2547	53	139	0	30	28	0	63	15	0	0	0	0	611	0	0	0
NODE_26153_length_2024_cov_5.5292	226	14	0	24	0	0	0	134	0	29	5	0	49	11	0	18	0	95	0	5	0	0	11	0	0	0	0	27	5	0	6	6	0	34	0	0	29	0	0	8	7	0	0	7	0	6	6	0	0
NODE_265_length_71728_cov_69.5353	0	0	0	0	0	0	0	0	0	0	0	0	0	0	0	0	0	0	0	0	0	0	0	0	0	0	0	0	0	0	0	647	221052	0	0	0	0	0	0	0	0	0	0	0	0	0	195	0	0
NODE_266_length_11385_cov_2.7647	37	0	0	4569	0	0	0	0	3969	0	58	0	0	258	208	0	69	651	333	0	0	0	0	99	0	0	0	0	0	1870	0	0	0	852	0	0	117	0	1561	0	0	0	752	100	0	14447	0	0	0
NODE_2666_length_18710_cov_6.31632	0	0	0	0	0	0	0	0	0	0	0	476	0	0	0	0	0	0	0	0	0	0	0	0	0	30	0	0	0	0	0	0	0	0	0	0	0	0	0	38	0	0	0	0	0	0	0	0	0
NODE_2669_length_4124_cov_3.00688	0	0	0	19	0	0	0	0	0	0	0	0	0	0	0	0	0	0	110	0	0	0	0	0	0	0	0	0	0	0	217	0	0	0	0	0	0	0	0	34	0	0	0	0	0	0	0	0	0
NODE_2671_length_6705_cov_11.9299_ID_91689	922	3224	1434	1141	31	686	72	1021	1528	2057	469	2754	1354	928	254	1446	644	564	984	1744	33	199	1082	459	532	395	0	2021	468	956	1032	460	48	1164	666	925	548	0	3155	4138	20	0	1971	1009	14	1319	114	0	424
NODE_2687_length_4549_cov_12.9484	0	0	0	0	0	0	0	0	0	0	0	0	0	0	0	2204	0	0	0	599	0	0	10502	0	0	174	0	0	0	0	0	0	0	65	0	0	0	0	272	0	0	0	0	0	0	48	0	0	0
NODE_270_length_106158_cov_6.88017	32639	17305	5002	2935	0	5838	9831	0	3186	0	162853	0	5703	2486	0	3763	0	0	2340	0	0	0	0	0	4412	6805	0	6339	83784	860	0	100642	0	1177	0	4202	3493	0	0	14879	2130	0	2335	0	0	0	0	0	7592
NODE_2708_length_2651_cov_7.33398	0	135	0	0	0	1317	0	0	0	0	0	135	101	0	0	42	256	0	1798	140	0	0	0	0	0	24	313	99	11	1407	0	13	691	0	0	0	0	0	0	189	0	0	176	14	0	0	307	0	0
NODE_2708_length_6962_cov_11.9357_ID_27201	1062	3690	1699	1735	50	697	49	1216	1857	2269	555	2871	1839	952	198	1645	830	693	1372	2177	29	239	1070	350	483	745	0	2261	570	1231	1203	449	43	1359	764	1043	753	0	2843	4653	21	0	2763	1186	0	1625	123	0	635
NODE_271_length_3580_cov_30.7759	0	0	0	0	0	0	0	0	0	0	0	0	0	0	0	0	0	10	0	0	0	0	0	0	38	0	0	0	0	0	0	0	0	0	0	0	0	0	0	0	0	0	0	0	0	10	0	39	0
NODE_2722_length_6388_cov_4.4325	0	0	0	0	0	0	0	0	0	0	0	0	0	0	0	0	0	0	0	0	0	0	0	0	0	0	0	0	0	0	0	0	0	0	0	0	0	0	0	0	0	0	0	0	0	0	0	0	0
NODE_2731_length_5986_cov_11.0019_ID_106790	0	0	0	0	0	0	0	0	0	37	0	0	0	0	0	0	0	21	14	0	0	87	0	28	22	0	9	0	0	0	0	0	0	0	0	0	0	0	0	19	0	0	0	0	0	37	0	0	0
NODE_2733_length_5721_cov_23.0000_ID_46768	0	0	0	0	0	0	0	0	0	0	0	0	0	0	0	0	0	0	0	0	0	0	0	0	0	0	0	0	0	0	0	0	0	0	0	0	0	0	0	0	0	0	0	0	0	0	0	0	0
NODE_275_length_44793_cov_9.9669	0	294	0	0	0	0	0	0	0	0	0	0	0	0	0	0	0	0	0	0	0	0	0	0	0	0	0	0	0	0	0	0	0	0	0	1465	141	0	380	0	0	0	0	342	0	0	0	0	0
NODE_275_length_9227_cov_9.0010_ID_14630	0	97	105	26	43	0	0	0	21	40	0	0	0	0	155	2412	0	1690	85	0	0	0	162	604	67	112	0	28	0	61	3696	72	0	33	276	192	67	146	33	53	0	0	0	0	0	85	0	0	0
NODE_2752_length_12244_cov_13.108	0	0	0	37	0	0	0	49	0	0	0	635	0	0	75	0	323	0	170	167	0	0	0	0	0	0	0	91	0	59	0	0	0	25	445	930	105	0	0	59	0	0	369	137	0	189	0	0	0
NODE_279_length_4127_cov_332.857	0	0	0	0	0	0	0	0	0	0	0	0	0	0	0	0	0	0	71	0	0	0	0	0	0	0	0	0	0	0	809	0	0	0	0	0	0	0	0	214	0	0	0	0	0	0	0	0	0
NODE_28_length_182841_cov_6.89908	0	0	0	0	594	0	0	1928	0	0	0	0	0	0	753	0	3062	0	0	0	0	0	2499	0	0	8950	0	0	1301	4361	1066	2807	0	4934	2343	0	361	0	0	2273	0	0	0	0	0	971	0	0	0
NODE_2807_length_3480_cov_9.0000_ID_78905	0	3156	10297	0	0	0	0	0	19	0	0	0	0	0	0	0	0	0	0	0	0	0	0	0	0	62	0	0	0	0	0	0	0	0	0	0	0	0	0	2042	0	0	0	72	0	0	0	0	0
NODE_281_length_42605_cov_4.10313	473	1305	7375	10292	16648	936	0	2560	121	2811	0	4622	634	2100	0	7981	7135	8529	3732	0	0	4813	4222	371	0	7634	0	0	1940	9848	226	1269	0	0	8294	407	252	0	780	624	0	0	930	0	1003	4991	0	0	829
NODE_281_length_45017_cov_11.9902_ID_51079	0	1298	0	3076	0	0	0	631	0	0	0	922	0	849	0	0	3086	3995	0	0	0	0	0	82	667	0	283	0	1494	0	0	0	0	0	0	0	127	0	0	0	0	0	0	0	0	528	0	0	0
NODE_2813_length_16498_cov_8.57447	112	0	0	0	0	0	2775	0	0	0	0	0	0	0	0	0	0	295	96	1454	0	0	0	0	0	0	0	0	0	0	0	0	0	0	0	0	0	0	0	0	0	0	0	0	0	0	0	0	0
NODE_2821_length_8060_cov_76.4215	0	0	0	0	0	0	0	0	0	0	0	0	0	0	0	0	0	0	0	0	0	0	0	0	0	0	0	0	0	0	0	0	0	0	0	0	0	0	0	0	0	0	0	0	0	0	0	0	0
NODE_2825_length_7117_cov_5.7808	0	0	0	0	0	0	0	331	476	0	0	0	0	1266	0	0	0	0	706	425	0	0	0	0	0	0	0	0	0	20	0	0	0	65	10	0	138	0	0	0	0	0	0	0	0	274	0	0	0
NODE_2827_length_9058_cov_22.0025_ID_154745	0	0	43	0	0	0	0	0	0	0	0	0	0	0	0	0	0	0	385	0	0	0	88	0	0	0	0	0	0	0	0	0	0	0	0	0	0	0	0	0	0	0	0	0	0	0	0	0	0
NODE_283_length_69609_cov_7.80418	3289	0	0	1002	0	0	0	1505	8998	0	375	0	0	5072	14997	2951	9615	11875	14089	425	0	0	5680	0	0	3105	0	1204	0	3434	0	0	231	26081	3031	1102	0	0	600	535	370	0	660	297	0	6358	205	0	0
NODE_2839_length_7609_cov_11.4147	97	0	0	13	33	0	0	34	171	0	0	0	0	23	0	0	0	0	0	0	0	0	0	0	0	0	0	0	0	0	0	0	0	0	0	16	0	0	0	0	0	0	11	0	0	0	0	34	0
NODE_284_length_45923_cov_9.1263_ID_41523	22321	0	0	0	0	0	0	0	0	0	0	0	0	0	0	0	0	0	0	0	0	0	0	0	0	0	0	0	0	0	0	153	0	0	0	0	0	0	0	0	3699	0	0	0	0	0	0	0	0
NODE_285_length_11805_cov_13.4465	0	0	1137	0	0	0	0	0	45	104	0	315	30	255	0	62	0	93	0	0	0	0	0	285	34	0	0	0	0	165	0	21	0	0	0	0	32	0	0	0	0	0	0	0	0	222	0	0	0
NODE_285_length_66113_cov_57.6514	1385	1385	0	29621	0	0	0	712	20709	1418	1488	3470	0	3001	1440	0	1149	3572	2120	2173	0	0	0	852	1271	538	0	1479	794	14739	0	1985	0	2576	2143	2184	805	0	4316	478	1616	0	20489	1219	966	71823	0	0	0
NODE_285_length_83288_cov_4.74813	1606	1238	727	1912	0	0	0	765	607	1137	2341	1128	1764	634	0	1409	1092	823	895	1466	2178	965	757	850	2227	2231	2282	1870	2147	596	3249	1589	5281	485	837	746	0	5722	1244	442	937	0	0	0	0	680	0	0	0
NODE_286_length_45021_cov_6.18407	0	0	0	0	0	0	0	0	0	0	0	0	0	0	0	0	0	263	0	0	0	237	0	70	0	0	0	0	0	0	0	550	0	0	66	889	0	0	0	0	0	0	0	372	0	0	0	0	0
NODE_2862_length_4230_cov_4.30563	0	0	0	0	7	0	0	0	0	0	20	0	0	15	0	0	0	0	0	0	0	0	0	0	0	355	0	0	0	0	392	0	0	0	0	0	2536	0	98	10	24	17	6	3516	0	0	0	0	0
NODE_2865_length_2903_cov_35.6457	0	0	0	0	0	0	0	0	0	0	0	0	0	0	0	0	0	0	0	0	0	0	0	0	0	0	0	0	0	0	0	0	0	0	0	0	0	0	0	0	0	0	0	0	0	0	0	0	0
NODE_2866_length_4582_cov_8.0018_ID_56533	1290	315	0	18	21	0	38	0	0	0	0	18	503	206	23	0	0	6	0	38	0	0	25	0	0	51	0	6	0	103	0	1729	0	8	95	6	0	0	0	31	0	0	796	631	0	0	625	0	0
NODE_2868_length_5302_cov_7.0013_ID_73820	0	184	38	35	0	37	0	1132	87	540	0	0	136	691	326	182	205	397	518	505	0	25	42	24	0	0	0	93	56	74	0	0	0	260	116	0	119	0	0	63	74	0	14	22	84	1111	0	0	0
NODE_287_length_28221_cov_19.4324	0	0	0	0	0	0	0	404	0	0	0	0	0	0	0	0	0	0	0	0	0	0	0	0	0	0	0	0	0	0	0	0	0	0	0	0	0	0	0	0	55	0	0	0	0	0	0	0	0
NODE_2879_length_11891_cov_3.19838	0	0	447	0	0	0	0	605	85	0	0	0	0	0	0	0	0	0	0	0	0	0	0	0	0	0	0	0	0	67	44	0	0	0	0	18	0	0	0	93	0	0	0	38	17	0	0	0	0
NODE_2897_length_5420_cov_55.5850_ID_4722	45	0	0	0	0	0	0	0	0	0	22	0	0	0	0	0	0	0	0	0	0	0	0	0	0	0	0	0	0	10	0	0	0	0	0	0	0	0	0	0	0	0	0	18	0	118	0	0	0
NODE_29_length_115838_cov_32.7335_ID_6243	25117	0	1333	1109	0	0	0	0	451	0	0	0	0	5730	0	536	0	0	361	0	0	0	0	0	0	3797	0	0	0	2926	762	0	0	0	606	215389	0	0	0	1883	0	0	0	3295	0	0	0	0	0
NODE_2917_length_5789_cov_50.7461	0	0	0	0	0	0	0	0	0	0	0	0	0	0	0	0	0	0	0	0	0	0	0	0	0	0	0	0	0	0	0	0	0	0	0	0	0	0	0	0	0	0	0	0	0	336	0	0	0
NODE_2926_length_19895_cov_7.2495	0	0	0	0	0	0	0	0	75	0	0	0	0	0	0	0	0	0	0	0	0	0	0	0	0	0	0	0	0	0	0	0	0	0	0	0	0	0	0	0	0	0	0	0	0	0	0	0	0
NODE_2929_length_10671_cov_3.98549	171	54	0	0	20	0	0	0	84	57	0	0	17	0	193	17	0	51	204	0	0	739	210	25	91	25	0	0	0	48	1065	16	69	0	53	32	23	247	0	126	125	0	0	0	0	52	0	0	0
NODE_294_length_41857_cov_7.83128	0	0	87	0	0	0	0	0	0	0	0	0	0	0	0	0	0	0	0	0	0	0	0	0	0	0	0	0	0	0	0	0	0	0	0	0	0	0	0	0	0	0	0	0	0	0	0	0	0
NODE_2949_length_8683_cov_3.96419	0	0	0	0	0	0	0	0	0	0	0	0	0	0	0	0	0	0	0	0	0	0	0	0	0	0	0	0	0	0	0	0	0	0	0	0	0	0	0	0	0	0	0	0	0	0	0	0	0
NODE_297_length_45172_cov_8.30776	0	0	0	0	0	0	0	0	0	0	0	0	0	0	0	0	0	0	0	0	0	0	0	0	0	0	0	0	0	0	0	0	0	0	0	0	0	0	0	0	0	0	0	0	0	0	0	0	0
NODE_297_length_86902_cov_7.4479	0	0	0	102323	0	0	0	0	75011	0	0	0	0	3584	2989	0	0	8631	5873	0	0	0	0	1563	0	0	0	0	0	30283	0	0	0	0	0	0	1732	0	0	0	0	0	11492	0	250	274629	0	0	0
NODE_300_length_44120_cov_23.0397	0	0	0	0	0	0	6523	0	0	0	0	0	0	0	0	0	0	0	0	0	0	0	0	0	0	0	163	0	0	0	0	0	0	0	0	0	0	0	0	0	0	410	0	0	0	0	0	0	0
NODE_301_length_80549_cov_10.1771_ID_42132	0	0	0	328	0	0	0	5922	4012	0	477	11912	0	3949	0	0	4492	88424	82215	380	0	0	0	182	0	617	0	6047	0	1162	0	0	0	53549	871	2204	207	0	947	15947	0	0	0	64218	0	41135	0	0	0
NODE_3012_length_2607_cov_18.6944	0	8	0	0	276	0	0	0	0	0	94	1066	353	0	0	87	0	0	443	0	0	82	0	12	0	0	0	0	0	0	1472	0	0	0	19	0	155	0	38	0	0	0	0	10	0	0	0	0	0
NODE_303_length_62554_cov_6.99699	0	488	1139	0	0	140	0	0	134	0	0	0	108	0	0	0	0	282	0	0	0	0	499	145	0	262	110	0	0	0	15755	0	0	564	85	464	209	0	0	0	0	0	0	0	0	0	0	0	0
NODE_3054_length_6522_cov_30.1098	0	0	0	0	0	0	0	0	0	0	0	41	0	0	0	0	0	0	446	0	0	0	99	0	0	0	0	0	0	0	0	0	0	0	0	0	0	0	0	0	0	0	0	0	0	0	0	0	0
NODE_3056_length_5715_cov_20.0154_ID_44312	0	0	0	0	0	0	0	418	214	0	39	851	0	323	0	0	405	4611	5171	23	0	0	0	10	0	53	0	498	0	61	0	0	0	4460	75	119	17	0	52	1363	0	0	0	4489	0	2363	0	0	0
NODE_3067_length_24941_cov_7.99972	275	340	264	338	0	0	0	0	222	0	0	366	0	231	0	0	269	236	255	0	0	247	0	0	318	303	0	0	176	198	559	444	1230	194	173	0	0	0	288	0	0	0	0	0	0	0	0	0	0
NODE_3099_length_11757_cov_8.00743	0	0	0	0	0	0	0	0	0	0	0	195	0	0	0	0	53	64	0	36	0	0	0	0	0	0	0	0	0	962	0	0	0	0	0	1041	405	0	0	0	0	0	0	0	0	157	0	0	0
NODE_31_length_133425_cov_15.1026_ID_28019	20811	0	5314	617	0	0	0	239	447	0	564	0	0	5604	0	0	0	0	527	0	0	0	0	0	0	6422	0	0	0	2561	720	0	0	0	2728	94469	0	0	0	3528	0	0	0	4057	0	0	0	0	0
NODE_31_length_147034_cov_31.3885	0	0	0	0	0	0	0	0	0	0	0	0	0	0	0	0	0	0	0	0	0	0	0	0	0	0	0	0	0	0	0	0	0	0	0	0	0	0	0	0	0	5817	0	0	807	0	0	0	0
NODE_312_length_78812_cov_11.9376	12802	34569	6951	40873	4891	6750	12942	21280	19316	19135	4329	40006	5670	23941	848	40038	9489	13237	20185	29607	0	6828	14759	5416	37479	12539	719	27006	0	17130	13303	27648	6487	5267	13666	12634	3487	362	23160	19130	2194	0	8587	3309	600	22114	1033	0	4180
NODE_3121_length_7375_cov_7.77336	0	0	0	0	12	0	0	0	0	0	0	0	0	0	0	0	0	0	0	0	0	0	0	0	175	12	0	260	0	0	0	21	17	0	0	0	32	0	0	0	0	0	13	0	0	0	0	0	0
NODE_3123_length_6034_cov_7.64359	0	596	0	0	0	0	0	0	0	0	0	268	425	0	0	209	0	241	0	0	0	225	160	54	54	0	0	0	0	0	0	0	0	0	0	0	34	534	0	0	0	0	0	0	0	0	0	0	0
NODE_3124_length_8668_cov_11.8701	0	0	0	0	0	0	0	0	0	0	0	0	0	0	0	0	0	0	0	0	0	0	0	0	0	0	0	0	0	0	0	0	0	0	0	0	0	0	0	0	0	0	0	0	0	0	0	0	0
NODE_3131_length_6394_cov_13.0021_ID_141720	0	0	368	0	0	0	0	0	0	0	0	102	0	19	0	11	0	0	733	0	0	0	189	11	0	15	0	0	0	0	0	12	0	0	0	0	0	0	0	0	0	0	0	0	0	0	0	0	0
NODE_3132_length_14239_cov_3.40264	92	0	0	0	0	0	0	0	141	0	0	257	0	0	29	0	118	31	0	0	0	0	0	0	0	0	26	0	0	0	0	0	0	60	0	593	0	0	0	0	0	0	0	0	0	0	0	0	0
NODE_314_length_34046_cov_30.9919	0	380	0	0	0	0	0	0	0	0	0	0	0	0	0	0	0	363	89	0	0	0	0	0	0	0	0	0	0	0	0	0	0	62	0	0	0	0	0	278	0	0	0	0	0	0	0	0	0
NODE_3148_length_6578_cov_4.96627	1762	2189	3136	992	0	236	0	1761	1733	3789	352	4609	585	357	66	1511	682	579	1623	2790	0	406	635	328	205	490	0	2354	1199	404	166	0	0	2860	534	1226	918	0	1732	904	0	0	5185	2208	0	2022	109	0	401
NODE_315_length_41467_cov_13.9866_ID_12287	1368	0	0	0	0	0	0	0	0	0	8490	0	0	4007	0	0	6513	162	805	3389	0	0	0	0	0	204	0	0	0	522	0	0	0	180	0	0	0	0	0	0	0	0	0	0	0	5825	0	0	0
NODE_3172_length_4269_cov_23.3386	0	0	0	0	0	0	0	0	0	0	0	0	0	0	0	0	0	0	0	0	0	0	0	0	0	0	0	0	0	0	0	0	0	0	238	12	16	0	0	0	0	0	146	0	0	6	0	0	0
NODE_318_length_78978_cov_5.41627	4444	0	2721	0	0	0	0	470	0	837	413	901	563	0	0	657	356	991	0	0	0	0	2460	0	597	0	0	0	0	991	0	1717	0	0	530	658	0	281	0	0	963	0	0	0	387	0	0	0	0
NODE_3180_length_6496_cov_5.88496	0	0	0	0	11	0	0	0	0	48	0	0	0	0	0	0	0	0	0	0	0	0	0	0	0	15	0	0	0	0	0	0	0	0	0	17	0	0	10	0	15	0	7	0	0	0	0	0	0
NODE_3183_length_4531_cov_13.2004	0	0	0	0	0	0	7	0	0	0	0	0	0	0	0	0	0	0	0	0	0	0	0	0	0	0	0	0	0	0	84	0	0	0	0	0	0	0	0	0	0	28	0	0	0	0	0	0	0
NODE_3183_length_5535_cov_5.52518	86	31	78	2097	701	0	7195	805	56	271	797	244	31	234	787	147	723	777	9981	138	0	26	161	210	285	247	23	57	58	176	106	92	0	373	3099	27	324	311	1516	97	1904	0	1687	258	11	1068	61	0	42
NODE_3193_length_5740_cov_18.0000_ID_57044	0	34	0	53	0	0	0	0	0	0	0	0	51	0	0	0	0	13	0	0	0	0	0	0	0	331	0	30	0	0	0	0	0	0	0	135	0	0	0	43	0	156	0	0	0	0	0	0	0
NODE_32_length_111536_cov_6.76643	13686	27109	13237	25857	25535	8982	29804	22120	6691	17290	65677	14182	44969	11101	5493	16301	7875	14523	15178	22864	6255	4263	13669	19029	22517	41366	13146	32656	55876	3815	91718	40023	6181	1778	9423	24265	66643	0	9690	24772	10343	43637	12879	6524	17229	14667	14723	132054	18991
NODE_32_length_163417_cov_12.4052_ID_2093	0	0	0	0	0	0	0	0	0	0	0	0	0	0	0	0	0	0	0	0	0	0	0	0	0	0	341	0	0	1550	0	0	0	0	0	0	0	0	0	0	0	0	0	0	0	0	0	0	0
NODE_320_length_49313_cov_33.1279_ID_50959	173	2876	3549	114	0	0	0	262	2559	143	0	440	106	640	12614	320	4992	2941	1681	0	0	0	0	0	0	229	0	78	0	2327	79	0	0	4234	548	756	0	0	0	2370	1737	0	0	164	0	4853	0	0	0
NODE_320_length_88600_cov_6.34324	0	0	0	0	0	0	0	0	0	0	0	0	0	0	0	0	0	2270	0	0	0	0	0	0	0	0	0	0	0	0	0	0	0	0	0	0	0	0	0	0	0	0	0	0	0	0	0	0	0
NODE_321_length_52112_cov_34.3016	25641	33360	46048	12199	0	3183	0	24060	24041	50524	5930	52419	9807	4184	1118	25140	7213	8382	24430	39352	0	4666	9737	3903	3276	6040	0	28867	14262	6876	1914	361	0	34251	7626	17245	11552	0	23852	11560	0	0	61344	27168	0	28132	1470	0	5597
NODE_3210_length_9177_cov_31.5039	0	0	0	0	0	0	0	0	64	0	0	0	0	0	0	0	0	0	0	0	0	0	0	0	0	0	0	0	0	0	0	0	0	0	0	0	0	0	0	0	0	0	0	0	0	0	0	0	0
NODE_322_length_57224_cov_13.5936	1797	1637	3115	2080	0	0	1077	0	2138	2272	1112	967	1547	1314	241	1834	4435	1217	3573	1211	0	0	2486	319	1144	1310	0	0	0	5931	2511	2692	0	5695	2006	2918	523	1169	0	2388	1237	530	0	480	0	7654	0	0	0
NODE_3233_length_4705_cov_8.1172_ID_102743	0	0	0	0	0	0	0	0	0	0	0	0	0	0	0	0	0	0	0	0	0	0	0	0	0	0	0	0	0	0	0	0	0	0	0	0	0	0	0	0	0	0	0	0	0	0	0	0	0
NODE_3239_length_5981_cov_3.46304	0	0	0	0	0	0	0	0	0	0	0	0	0	0	0	0	0	0	0	0	0	0	0	0	0	0	0	0	0	0	0	0	0	0	0	0	7	0	0	0	0	0	0	0	0	0	0	0	0
NODE_325_length_61724_cov_18.9835	2351	1966	0	3728	0	0	0	1182	4133	2204	6225	0	0	9894	493	0	0	710	1985	0	0	0	0	199	5203	2725	0	0	2591	2319	0	3713	0	0	6694	6916	0	0	0	0	9881	0	0	2823	0	17743	0	0	0
NODE_3250_length_7445_cov_9.42179	0	0	0	0	679	0	0	0	0	0	49	107	0	512	0	12	130	54	0	340	0	0	0	0	0	12	0	32	0	0	0	0	0	26	64	971	0	0	0	20	0	0	455	579	0	525	0	0	0
NODE_3259_length_4674_cov_12.8848_ID_122333	0	0	0	0	0	16	0	0	0	0	0	0	0	0	0	2769	0	0	0	914	0	12	81788	0	0	234	0	0	0	0	0	9	0	84	0	0	0	0	151	0	0	0	0	0	0	146	0	0	0
NODE_326_length_57494_cov_20.167	0	0	0	0	0	0	0	0	0	0	0	0	0	0	0	3032	0	0	0	890	0	0	0	0	810	0	0	0	0	3196	0	0	0	1359	1449	0	0	0	0	0	0	0	0	349	0	0	0	0	0
NODE_326_length_65943_cov_10.5988	0	0	0	0	0	0	0	436	0	0	0	0	0	0	157	0	575	0	0	0	0	0	602	0	0	2229	0	0	94	714	274	0	0	1097	388	0	0	0	0	518	0	0	0	0	0	230	0	0	0
NODE_3281_length_14708_cov_6.89122	56	836	251	0	402	272	0	94	285	128	34	69	0	49	0	150	0	1848	405	51	0	0	75	27	259	565	0	0	45	1159	418	0	0	92	305	120	22	0	0	0	536	0	87	27	0	37	0	0	0
NODE_3285_length_3741_cov_5.84292	0	0	0	12179	0	0	0	0	686	7357	0	0	8	0	0	0	0	0	0	0	104617	0	0	0	0	0	0	0	0	0	0	0	0	0	0	0	0	0	0	347	0	0	254	0	0	0	0	0	0
NODE_3290_length_5368_cov_9.1022	0	1401	0	0	0	0	0	0	0	0	0	25	98	0	0	1049	0	19	0	0	0	1007	0	7	0	0	0	0	0	0	0	0	0	0	0	0	0	4461	0	0	0	0	8	0	0	597	0	0	0
NODE_3292_length_3719_cov_9.5818_ID_62712	13	0	0	0	0	0	0	30	0	80	0	13	0	10	20	0	183	188	121	39	0	115	0	0	0	0	0	0	25	0	0	0	7	34	15	6	0	0	24	0	0	0	13	0	21	72	0	0	0
NODE_3300_length_5491_cov_7.0000_ID_123302	178	112	0	0	0	0	0	0	0	4295	73	0	0	149	0	697	0	22	261	0	178	85	0	0	0	89	0	251	0	0	0	0	0	0	7	0	0	0	276	318	0	1129	0	0	710	0	0	0	0
NODE_3318_length_6963_cov_19.5761	231	0	0	90	0	0	0	0	54	0	0	0	0	189	18	47	0	24	135	0	0	2151	73	0	18	40	0	0	0	0	0	0	159	86	46	0	29	0	0	18	0	0	0	0	0	359	0	0	0
NODE_3327_length_6776_cov_3.80524	0	0	0	0	0	0	0	0	0	0	0	0	0	0	0	0	0	0	0	0	0	0	0	0	0	0	0	54	0	0	0	85	0	0	0	0	0	0	0	0	0	0	0	0	0	0	0	0	0
NODE_333_length_39497_cov_23.0915_ID_96012	0	0	0	0	0	0	0	0	0	0	0	0	0	0	0	0	0	0	851	0	0	0	0	0	0	0	0	0	0	0	0	0	0	0	0	0	0	0	0	0	0	0	0	0	0	0	0	0	0
NODE_3330_length_3891_cov_9.81022	0	0	0	0	0	0	0	0	0	0	552	0	0	0	0	0	0	0	0	1294	0	0	0	0	0	166	0	0	0	0	0	0	0	39	0	0	0	0	135	0	0	0	0	642	0	0	0	0	0
NODE_3374_length_3723_cov_6.8506	0	0	0	0	0	0	0	0	0	0	356	0	0	0	0	0	0	0	0	147	0	0	0	0	0	0	0	0	0	0	0	0	0	0	0	0	0	0	0	0	0	0	0	0	0	0	0	0	0
NODE_3385_length_12891_cov_4.19983	510	2035	383	2304	0	41	0	0	1124	758	0	4703	7944	954	0	0	0	503	287	4552	0	10563	1973	362	978	204	705	0	0	411	0	4545	0	3316	123	6540	473	0	892	79	476	4441	1603	1724	1197	2179	0	0	5829
NODE_3396_length_4850_cov_11.9537_ID_8756	995	289	37	2418	0	28	0	152	958	1283	137	2012	175	518	71	945	149	101	1786	1256	0	65	24	138	43	52	0	499	249	1110	31	221	28	0	1519	219	63	0	126	338	0	0	333	234	0	1360	44	0	142
NODE_340_length_15411_cov_9.71633	0	0	0	0	0	0	0	0	0	0	0	0	0	0	0	0	0	0	0	0	0	0	0	0	22	0	0	0	0	0	0	0	0	0	0	0	0	0	0	0	0	0	0	0	0	0	0	0	0
NODE_340_length_43538_cov_13.9416_ID_59012	196	1113	0	126	0	0	0	0	1947	1028	300	680	0	1542	0	789	0	0	314	1137	0	0	848	0	62	2133	0	84	0	2683	0	0	0	3595	0	0	0	0	148	0	0	0	0	0	0	1515	0	0	0
NODE_3403_length_10177_cov_23.1086	0	0	0	0	0	0	0	0	0	0	0	0	0	0	0	0	0	0	0	0	0	0	0	0	0	0	0	0	0	0	0	0	0	0	0	0	0	0	0	0	0	0	0	0	0	0	0	0	0
NODE_343_length_55180_cov_8.67545	0	0	0	0	0	0	0	0	0	0	0	0	0	0	0	0	0	0	0	0	0	0	0	247	0	0	0	0	0	0	0	0	0	0	0	0	0	0	0	0	0	0	0	0	0	0	0	0	0
NODE_344_length_21998_cov_71.0201	2563	4739	3859	1484	0	323	0	3284	2163	7848	927	6864	985	576	150	3467	1038	1000	3141	4265	0	512	845	506	444	890	0	4729	2201	728	152	0	0	4918	785	2119	1807	0	2077	1237	0	0	6786	3530	0	3649	154	0	685
NODE_3447_length_5939_cov_20.2891	0	31	0	0	0	0	0	0	0	0	0	5723	124	0	0	0	0	3359	0	170	0	0	2613	206	0	0	66	0	0	0	0	0	0	0	10	0	492	58	0	0	0	0	0	86	0	135	0	0	0
NODE_3471_length_8365_cov_23.0066	0	0	0	0	0	0	0	0	0	0	0	0	0	0	0	0	0	0	0	0	0	0	0	72	0	0	0	0	0	0	0	0	0	0	0	117	95	0	0	360	0	0	0	0	0	0	0	0	0
NODE_35_length_135422_cov_15.1642_ID_100118	10760	0	7306	269	0	0	0	743	233	1785	521	1846	1212	0	0	1169	454	2379	0	0	0	0	3728	0	779	0	0	279	0	2300	0	3540	0	0	1056	1271	0	384	0	250	2075	0	0	0	715	0	0	0	0
NODE_350_length_43405_cov_25.7149	0	0	0	0	0	0	0	0	0	0	0	0	0	0	0	0	0	0	0	0	0	0	0	0	0	0	0	0	0	0	0	0	0	0	0	1095	0	0	0	0	0	0	0	0	0	0	0	0	0
NODE_350_length_59836_cov_17.9886_ID_78723	6634	8154	12376	2702	0	836	0	5850	5465	13062	5019	14001	2204	3841	255	6155	1903	2103	6011	9698	0	1258	2311	1080	796	1647	0	6934	3935	2064	421	0	0	9062	1839	4228	10238	0	5446	2386	0	0	13972	6544	0	7096	376	0	1333
NODE_354_length_9857_cov_18.3029	0	0	0	0	0	0	0	0	0	0	0	0	21	0	0	0	0	0	0	0	0	1041	0	20	223	195	13	0	0	0	0	0	0	0	0	0	16	0	0	0	0	118	0	0	0	0	557	0	25
NODE_3543_length_5275_cov_7.9416_ID_26197	26	74	115	25	0	0	0	35	110	0	0	17	0	85	492	20	736	132	103	0	0	0	0	0	0	19	0	0	0	117	9	0	0	451	32	49	15	0	0	131	61	0	0	0	0	149	0	0	0
NODE_3574_length_3256_cov_9.62199	0	0	0	0	0	0	0	33	0	0	0	0	0	0	0	0	0	0	0	0	0	0	0	0	0	0	0	0	0	0	0	0	0	0	0	0	0	0	0	0	0	0	0	0	0	0	0	0	0
NODE_358_length_19178_cov_62.5413	0	0	0	0	0	0	0	0	0	0	0	0	39	0	0	0	0	0	0	0	0	0	0	0	0	0	0	0	0	0	0	0	0	0	0	0	0	0	0	0	0	0	0	0	0	0	0	0	0
NODE_3592_length_2712_cov_3.78698	0	1382	0	0	230	22	0	0	0	0	0	1596	23	0	0	0	315	0	1251	0	0	0	0	161	0	44	69	0	0	232	0	0	0	0	0	0	0	0	0	0	0	0	0	395	0	0	157	0	0
NODE_36_length_103683_cov_12.0041_ID_2575	0	6697	2377	13653	0	3002	0	4454	1161	0	0	12818	0	5037	0	0	1736	1868	0	0	0	572	0	0	0	0	0	0	0	7224	0	12877	0	3999	6822	8321	0	0	0	8072	0	0	2034	3001	0	4233	0	0	1543
NODE_36_length_195774_cov_11.9977_ID_166047	0	0	0	2767	0	0	0	0	0	0	0	0	0	3418	0	0	6182	8599	52716	463	0	0	0	0	0	0	0	0	0	19845	0	0	0	0	0	0	0	0	483	0	0	0	4308	0	0	2049	0	0	0
NODE_36_length_199265_cov_6.97301	0	4643	1587	9512	0	6832	0	10389	0	0	0	8402	0	3447	0	0	0	0	0	0	0	398	0	0	0	0	0	0	0	14589	0	9092	0	2384	16046	5663	0	0	0	5488	0	0	947	4289	0	5214	0	0	1078
NODE_36_length_75841_cov_52.2375	0	0	0	0	0	0	0	0	0	130591	0	0	0	0	0	0	0	0	0	0	0	0	0	0	0	0	0	0	0	0	0	0	0	1171	0	0	0	0	0	0	0	0	0	0	0	0	0	0	0
NODE_360_length_21772_cov_29.0394	221	0	0	96	0	0	0	811	1573	0	0	0	0	257	1724	170	6124	2869	6206	369	0	0	504	0	0	292	0	68	0	8249	70	0	124	1323	2468	243	0	0	67	252	63	0	559	265	49	1246	0	0	0
NODE_361_length_10093_cov_7.00687	7049	219	0	16	5301	0	68	0	0	0	0	107	2440	4329	62	36	374	49	0	512	0	0	71	307	0	238	0	787	0	499	0	1189	53	121	1489	1905	479	0	0	43	0	0	4876	2627	0	2565	1700	0	0
NODE_364_length_29328_cov_20.2950_ID_35274	0	0	0	0	0	0	0	151	0	0	0	0	0	0	0	0	0	0	0	0	0	0	0	0	0	0	0	0	0	0	0	0	0	0	0	0	0	0	0	0	0	0	0	0	0	0	0	0	0
NODE_3647_length_3825_cov_2.68329	0	0	7	0	0	0	15	0	0	2759	0	0	178	0	0	0	177	0	0	0	0	0	0	25	18	0	0	0	0	0	0	0	121	0	0	0	0	2726	15	296	0	0	0	0	0	0	0	0	0
NODE_3647_length_6982_cov_7.46586	0	1452	0	68	0	0	0	0	0	0	0	0	79	0	0	0	0	0	0	0	0	0	0	0	0	181	0	712	0	0	0	0	0	0	0	55	0	0	0	122	0	2487	0	0	0	0	0	0	0
NODE_365_length_11873_cov_224.85	590	978	1787	378	85	29	270	875	512	630	97	2859	104	897	238	4104	8470	4403	2893	1965	48	6469	6766	853	1562	1594	0	38	21	3288	4109	1755	11444	496	1667	378	395	1603	178	1522	237	98	45	104	71	756	0	0	31
NODE_3662_length_12199_cov_4.40135	842	0	0	1430	0	0	0	0	162	185	44	257	0	78	0	1496	1093	106	970	70	0	0	41	98	0	0	0	0	201	0	818	176	289	0	106	0	69	0	683	0	0	0	365	0	0	0	0	0	0
NODE_367_length_58357_cov_6.46707	959	7370	22591	2050	0	0	0	1488	6072	8612	362	1136	1221	0	0	2941	911	3348	641	0	194	91	611	197	2241	719	0	830	6299	270	95	5151	895	2119	637	325	546	0	878	9215	207	0	0	109	0	1793	0	0	356
NODE_3674_length_8052_cov_11.9459_ID_85746	0	0	0	0	0	0	0	669	0	0	115	0	0	0	0	0	64	0	0	2213	0	0	0	0	0	0	0	0	0	0	0	0	0	106	5522	39	0	0	0	0	0	0	0	0	0	490	0	0	0
NODE_3678_length_12267_cov_31.4864	6315	6681	12453	2831	0	728	0	5388	5890	8806	1104	12501	1772	1110	1444	4922	1844	1951	5836	8414	0	1192	1884	944	801	1523	0	6487	2794	1787	467	262	0	9307	2164	3553	3208	0	4928	2930	208	0	11044	4857	17	5248	365	0	1367
NODE_368_length_53046_cov_6.79045	0	0	0	30273	0	0	0	0	22313	0	0	0	0	864	878	0	0	2811	1317	0	0	0	0	471	0	0	0	0	0	9021	0	0	0	0	0	0	520	0	0	0	0	0	3201	0	0	85074	0	0	0
NODE_3728_length_5864_cov_6.04459	0	0	0	0	0	0	0	0	0	0	0	0	0	0	0	0	0	0	0	0	0	0	0	0	0	0	0	0	0	0	0	0	0	0	0	0	0	0	0	0	0	0	0	0	0	0	0	0	0
NODE_3732_length_4347_cov_6.50116	0	0	0	0	0	0	0	0	0	0	0	0	0	0	0	0	8	0	0	0	0	0	0	0	0	0	0	0	0	0	0	0	0	0	0	0	0	0	0	0	0	0	0	0	0	0	0	0	0
NODE_3737_length_9502_cov_3.98857	254	1937	6015	543	0	0	0	439	1537	2092	85	291	280	17	20	708	206	815	164	0	63	22	102	54	548	181	0	215	1419	80	0	1157	247	554	163	116	128	0	228	2451	46	0	15	21	0	473	0	0	89
NODE_3758_length_4676_cov_28.0383	0	0	0	0	0	0	0	0	0	0	28	0	0	0	0	0	0	0	0	0	0	0	0	0	0	0	0	0	0	0	0	0	0	0	0	0	0	0	0	0	0	0	0	0	0	0	0	0	0
NODE_3761_length_9030_cov_43.8103	0	0	0	0	0	0	0	0	0	0	0	0	0	0	0	0	0	0	0	0	0	0	0	0	0	0	0	0	0	0	0	0	0	0	0	0	0	0	0	0	0	0	0	0	0	0	0	0	0
NODE_3774_length_7888_cov_16.8405	0	0	0	0	0	0	0	35	0	0	0	0	0	0	0	0	0	80	0	0	0	0	0	0	0	156	0	0	0	0	0	0	0	0	0	0	0	0	0	0	0	0	0	0	0	0	0	0	0
NODE_3795_length_4132_cov_33.0082_ID_94820	0	0	0	0	0	0	0	229	0	0	0	0	0	0	0	0	0	0	0	0	0	0	3321	0	0	0	0	0	0	0	0	0	0	416	0	0	87	0	81	0	0	0	0	0	0	1540	0	0	0
NODE_38_length_145487_cov_16.8331	0	0	0	0	0	0	0	0	0	0	0	0	0	554	0	0	0	0	0	0	0	0	0	0	0	0	0	0	0	0	0	0	0	0	0	0	0	0	0	0	0	0	0	0	0	0	0	0	0
NODE_3806_length_3241_cov_22.8961	0	0	0	0	0	0	0	0	0	0	0	0	0	151	0	0	0	0	0	0	0	0	0	36	0	0	0	0	0	0	0	0	0	0	0	0	98	0	238	0	0	0	0	0	0	0	0	0	0
NODE_3808_length_5935_cov_6.11139	0	0	0	0	0	0	0	0	0	0	0	0	0	0	0	0	0	0	0	0	0	0	0	0	0	18	0	0	0	0	0	0	0	0	0	10	0	0	0	0	0	0	0	0	0	0	0	0	0
NODE_381_length_56014_cov_82.8975	0	0	0	0	0	0	0	0	0	0	0	0	0	0	534	0	0	0	0	0	0	0	0	2707	0	0	0	0	0	0	0	0	0	0	10468	2792	3937	0	0	0	0	0	0	0	0	0	0	0	326
NODE_3811_length_8046_cov_10.9748_ID_129847	0	0	0	0	0	0	0	0	0	0	0	0	0	0	0	0	0	418	0	14	0	0	0	0	0	0	0	0	0	0	0	0	0	0	0	0	0	0	0	0	0	0	0	0	0	0	0	0	0
NODE_382_length_59724_cov_25.4703	0	0	0	0	0	0	0	0	572	4010	0	0	0	162	0	0	0	665	0	0	0	0	0	0	0	0	0	0	0	212	0	0	824	522	0	155	0	0	0	9539	0	0	0	0	0	0	0	0	308
NODE_3836_length_5333_cov_5.80769	0	0	54	0	0	0	0	0	0	0	0	0	0	0	0	0	0	8	0	0	0	0	18	0	0	0	0	0	0	0	237	0	0	0	0	0	0	0	0	0	0	0	0	0	0	0	0	0	0
NODE_3842_length_6981_cov_4.35663	0	0	0	0	0	0	0	0	247	0	0	0	0	0	0	0	0	0	2333	0	0	26	0	0	0	0	0	0	0	0	0	0	0	0	0	0	57	0	0	0	0	0	0	0	0	123	0	0	0
NODE_3862_length_4055_cov_55.5295	0	0	0	0	0	0	0	0	0	0	0	78	0	0	0	0	0	0	67	0	0	0	48	34	0	0	6	0	0	1202	0	67	0	0	0	9	0	0	0	0	0	0	0	0	0	0	0	0	0
NODE_3896_length_4574_cov_10.2456	0	0	0	0	0	0	0	0	0	0	0	0	0	0	0	0	0	0	0	7	0	0	0	0	14	10	0	0	0	0	0	0	0	0	0	0	0	19	0	0	0	0	0	0	0	0	0	0	0
NODE_392_length_37400_cov_11.9882_ID_143608	0	0	0	0	0	0	0	0	0	0	0	0	0	0	0	6303	0	0	0	0	0	0	0	0	1684	0	0	0	0	6203	0	0	0	0	0	0	0	0	0	0	0	0	0	681	0	0	0	0	0
NODE_3926_length_6687_cov_17.0834	0	0	0	0	0	0	0	0	0	0	0	0	0	0	0	0	0	0	0	0	0	0	0	0	0	0	0	0	0	0	0	0	0	0	0	0	0	0	0	0	0	0	0	0	0	0	0	0	0
NODE_3933_length_6944_cov_12.2344	0	0	38	0	0	0	0	0	0	0	0	0	0	0	0	18	0	0	21	0	0	0	0	0	0	0	0	0	0	0	0	0	0	0	0	0	0	0	0	0	0	0	0	0	0	0	0	0	0
NODE_3935_length_2612_cov_13.8303	2336	2142	3753	2147	12263	11950	24980	1851	1202	11546	5555	1252	8201	3153	205	9785	2044	4167	2583	3994	29836	912	4214	382	4981	2502	61992	10104	3455	645	7230	8516	57	1054	2255	2020	2770	17424	5683	689	2908	516	1166	1218	3243	1751	158	0	34386
NODE_3954_length_13492_cov_5.73945	0	0	0	0	0	0	0	0	0	0	0	0	0	0	0	0	0	0	0	0	0	0	0	0	0	0	0	0	0	0	0	0	0	0	0	0	0	0	0	0	0	0	0	0	0	0	0	0	0
NODE_3977_length_8253_cov_9.85692	0	116	189	130	95	0	0	24	16	316	0	160	0	24	40	29	718	54	180	40	0	56	84	9	0	292	28	41	0	27	620	0	68	36	73	30	13	0	65	44	32	0	0	0	0	27	0	0	0
NODE_3981_length_7064_cov_31.3498	0	0	0	0	0	0	0	0	0	0	0	0	0	0	0	0	0	0	0	0	0	0	0	0	0	0	0	0	0	0	0	0	0	0	0	0	0	0	0	0	0	0	0	0	0	0	0	0	0
NODE_3988_length_9599_cov_5.01289	0	0	0	0	0	0	0	0	0	0	0	38	0	0	0	15	0	0	0	0	0	0	0	0	0	0	0	0	0	0	0	0	0	0	0	0	0	0	0	0	0	0	0	0	0	0	0	0	0
NODE_3992_length_8572_cov_19.6178	181	0	0	0	0	0	0	0	52	0	0	276	0	0	24	0	445	100	0	24	0	0	0	0	0	0	36	0	0	0	0	0	0	0	0	1077	226	0	0	0	0	0	0	0	0	35	0	0	0
NODE_3999_length_5348_cov_47.0023	0	0	0	0	0	0	0	0	0	0	0	0	0	0	0	0	0	0	0	0	0	0	0	0	0	0	0	0	0	0	0	0	0	0	0	0	0	0	0	0	0	0	0	0	0	0	0	0	0
NODE_4_length_270895_cov_30.0024_ID_45670	0	0	0	0	0	0	0	0	2038	0	0	0	0	15058	0	0	0	0	18352	0	0	0	0	1737	0	0	0	0	0	0	0	0	0	0	0	0	0	0	0	0	0	0	1186	10831	0	0	0	0	0
NODE_40_length_7746_cov_9.14484	0	0	0	0	19	0	0	0	0	0	0	0	0	0	0	0	0	0	0	0	0	0	0	0	0	44	0	0	0	0	0	0	0	0	0	0	0	0	0	0	0	0	0	0	40	0	0	0	0
NODE_40_length_93576_cov_26.6002	6679	4608	0	86934	0	0	0	0	64947	7908	3219	0	0	6802	3297	0	5586	7992	6150	9775	0	0	0	1764	9945	2387	0	0	3897	22769	0	10392	0	4735	0	21176	1848	0	5788	0	4936	0	13619	5836	809	210867	1660	0	0
NODE_4002_length_4115_cov_2.67562	0	0	0	0	30	0	32	0	0	0	25	0	0	52	5	7	20	0	0	10	0	0	0	0	0	0	0	22	0	0	119	0	0	0	155	97	40	0	0	0	0	0	39	24	0	264	8	0	0
NODE_403_length_52159_cov_4.12654	0	339	173	0	216	2380	785	0	0	367	0	0	553	0	0	0	0	0	0	0	0	0	201	224	1032	1174	438	0	293	0	962	215	356	0	0	255	551	2905	633	0	0	969	0	0	333	0	0	643	0
NODE_4042_length_3715_cov_49.077	0	0	0	0	0	0	0	0	0	0	0	0	0	0	0	0	0	0	0	0	0	0	0	0	0	0	0	70	0	76	0	0	0	0	0	0	0	0	0	0	0	0	0	0	0	0	0	0	0
NODE_4045_length_3783_cov_5.80365	0	0	0	0	13	0	0	0	11	0	0	0	56	0	0	0	0	0	0	0	0	0	0	0	0	0	0	5	0	0	0	0	0	0	0	0	0	340	7	0	0	0	0	0	0	0	162	0	8
NODE_4045_length_8921_cov_8.3439	0	0	0	0	0	0	0	0	668	0	0	0	0	0	0	0	0	0	0	0	0	0	0	0	0	0	0	0	0	0	0	0	0	0	0	0	0	0	0	0	0	0	0	0	0	0	0	0	0
NODE_4047_length_8296_cov_6.06528	4493	22	0	0	0	330	0	0	0	0	233	194	0	477	132	12	0	379	10732	987	0	23007	8243	111	0	116	0	1037	0	4466	12	370	65363	0	20	35	114	0	0	87	0	200	0	11	15	46	0	0	0
NODE_4056_length_4432_cov_15.0000_ID_122856	0	0	0	0	0	0	0	0	0	0	0	0	0	0	0	0	0	0	168	8	0	0	0	0	0	5905	0	0	0	0	0	0	0	0	0	2282	0	0	0	3336	0	0	0	0	0	1294	0	0	0
NODE_41_length_152845_cov_15.5289	14080	0	30863	1591	0	0	0	0	699	0	26805	0	0	12601	0	0	25638	2984	6776	10633	0	0	0	0	0	637	0	0	0	2046	0	0	0	1066	0	0	0	0	0	2582	0	0	0	0	0	19205	0	0	0
NODE_4105_length_8968_cov_3.6964	59	0	0	0	0	0	0	0	15	0	0	0	0	0	0	0	0	0	244	0	0	0	0	0	0	0	0	0	0	0	0	0	0	0	0	33	0	0	0	0	0	20	325	22	0	0	17	12	0
NODE_411_length_30689_cov_11.116	0	2586	0	3600	5197	7529	0	393	0	0	10617	4955	3119	7546	534	2834	1121	695	956	2618	0	0	1525	2480	0	465	0	7405	0	794	543	4624	1091	155	10013	5782	2751	0	0	1452	1139	0	10698	3172	0	1017	0	0	15845
NODE_4121_length_2908_cov_46.0985	0	0	0	0	0	0	0	0	0	0	0	0	0	0	0	0	0	0	0	0	0	0	0	0	0	0	0	28	0	0	0	0	0	0	0	0	0	0	0	0	0	0	0	0	0	0	0	0	0
NODE_4144_length_9156_cov_8.81233	0	0	0	0	0	0	0	0	0	0	0	0	0	0	0	0	0	0	0	0	0	333	0	0	237	272	0	0	0	0	0	15	0	0	0	0	22	0	0	0	0	145	16	0	0	0	210	0	14
NODE_416_length_56674_cov_10.1860_ID_24120	0	782	329	0	0	300	0	4796	2258	1749	301	0	0	4719	382	2850	3455	3376	2022	10356	0	165	1737	0	0	898	0	303	417	832	0	276	449	853	1637	380	386	0	0	168	240	0	0	128	0	11135	153	0	0
NODE_4179_length_7546_cov_11.5357	1544	0	0	0	9	4200	0	0	53	0	138	0	0	0	0	0	0	0	0	0	0	0	0	16	0	0	0	0	0	0	0	0	0	0	0	0	0	0	0	0	0	0	0	0	0	0	0	0	0
NODE_423_length_56087_cov_6.39593	0	0	0	0	0	0	0	0	0	0	0	0	0	0	0	0	0	0	0	0	0	0	0	0	0	0	0	0	0	0	0	0	0	0	0	0	0	0	0	0	0	0	0	0	0	0	0	0	0
NODE_4236_length_4953_cov_4.80461	0	0	0	0	0	0	0	0	0	0	0	0	0	0	0	0	0	0	0	0	0	0	0	0	0	0	0	0	0	0	0	0	0	9	0	0	0	0	0	0	0	0	0	0	0	0	0	0	0
NODE_4246_length_7505_cov_4.51678	0	0	0	0	0	0	0	0	0	0	0	0	0	0	0	0	0	0	0	0	0	0	0	0	0	0	0	0	0	0	0	0	0	0	0	0	0	0	0	0	0	0	0	0	0	0	0	0	0
NODE_425_length_29224_cov_21.9712_ID_30629	922	1125	356	0	0	0	0	237	0	0	0	0	0	0	104	36	0	0	187	55	0	169	498	40	0	58	0	0	0	170	0	325	0	0	457	0	0	479	0	502	0	0	0	0	0	0	0	0	0
NODE_428_length_48231_cov_17.0004_ID_195160	0	0	0	0	0	0	0	0	0	0	0	0	0	0	0	0	0	0	0	0	0	0	0	0	0	0	0	0	0	0	0	0	0	0	0	0	0	0	0	0	0	0	0	1222	0	0	0	0	0
NODE_429_length_91740_cov_10.7615	381	404	175	0	0	0	189	0	0	145	0	247	0	0	205	0	0	531	558	0	0	876	272	196	0	327	0	0	0	0	656	0	0	0	235	0	0	0	0	308	0	0	0	0	0	184	0	0	0
NODE_43_length_175306_cov_10.5519	0	17146	0	679	0	0	0	0	0	0	0	0	0	0	0	0	0	6694	0	0	0	0	0	0	0	1336	2911	0	0	0	0	0	0	0	0	0	0	0	37859	0	0	0	0	423	1270	0	0	0	0
NODE_434_length_49004_cov_6.74171	77	6817	607	5744	0	212	29057	0	2107	0	71	7672	0	2309	0	0	0	1797	300	10768	0	57833	2820	368	926	380	5856	2085	0	2938	0	0	93	4005	610	5692	239	0	2396	1381	7234	2506	4670	1334	2009	3618	0	0	9539
NODE_4343_length_4781_cov_18.9132	0	71	0	0	0	0	0	0	0	0	0	27	45	0	0	0	0	54	0	0	0	0	0	0	0	0	0	0	0	0	0	0	0	0	0	0	0	45	0	0	0	0	0	0	0	0	0	0	0
NODE_4348_length_10620_cov_6.31519	1328	595	214	417	0	491	0	0	183	367	1029	775	785	1768	134	403	1081	181	397	24	0	24	327	34	335	121	0	363	346	327	232	1285	0	184	275	256	209	0	377	600	0	41	385	532	0	243	16	0	109
NODE_4351_length_8006_cov_15.1714	0	0	35	0	0	0	0	0	0	0	0	115	0	0	0	0	0	0	185	0	0	0	58	0	0	0	0	0	0	0	0	0	0	0	0	0	0	0	0	0	0	0	0	0	0	0	0	0	0
NODE_4376_length_5054_cov_24.8006_ID_78561	1575	2470	3027	700	0	244	0	1729	1248	4205	404	3256	773	313	68	1664	554	497	1194	2430	0	297	701	271	239	484	0	2049	1236	447	153	0	0	1729	479	1176	804	0	1530	1068	0	0	3728	2128	0	2085	113	0	360
NODE_4404_length_2945_cov_6.89204	18	17	22	0	0	0	0	0	0	0	0	0	0	0	0	11	0	0	0	0	0	0	8	0	0	0	0	0	0	0	0	0	0	0	0	0	0	0	0	0	0	0	0	0	0	0	0	0	0
NODE_441_length_46690_cov_4.88378	6057	2772	1025	2346	0	2306	0	240	904	1727	5010	3686	4242	7312	746	2135	4429	1011	2083	361	0	106	1535	162	1987	697	0	1875	1582	1511	1623	6125	0	855	1260	1427	1356	0	2094	2611	0	472	2005	2263	0	1246	216	0	701
NODE_441_length_79135_cov_4.45062	0	2145	684	4417	0	3139	0	4586	0	0	0	3910	0	1611	0	0	0	0	0	0	0	0	0	0	0	0	0	0	0	6229	0	4469	0	1129	6973	2729	0	0	0	2620	0	0	319	1667	0	2056	0	0	594
NODE_4420_length_6535_cov_10.4671	0	0	0	0	0	0	0	0	0	0	0	343	0	0	0	0	0	14	0	0	0	0	17	0	0	0	0	0	0	0	0	0	0	0	0	0	0	0	0	20	0	0	0	0	0	248	0	0	0
NODE_4459_length_3093_cov_18.0000_ID_36117	0	0	0	0	0	0	0	0	0	0	0	0	0	0	0	0	0	0	0	0	0	0	0	0	0	0	0	0	0	0	0	0	0	0	0	0	0	0	0	0	0	0	0	0	0	0	0	0	0
NODE_4493_length_3240_cov_6.0968_ID_26724	828	293	893	2468	1960	1121	540	600	270	423	488	737	1497	508	9	497	309	385	669	339	2054	218	678	502	842	1178	2956	738	1205	1122	1842	1348	108	422	974	527	741	1370	420	281	623	1416	431	325	632	1054	282	3305	1285
NODE_4494_length_3160_cov_6.50209	0	0	0	0	0	0	0	0	0	0	0	0	0	0	0	0	0	0	0	0	0	0	60	0	0	0	0	0	0	0	0	0	0	0	0	24	0	0	0	0	0	0	0	0	0	0	0	0	0
NODE_4496_length_6661_cov_8.5769	0	0	18	0	0	0	0	0	0	0	0	75	0	0	0	0	0	0	0	0	0	0	0	0	0	0	0	0	0	0	0	0	0	0	0	0	0	0	0	0	0	0	0	0	0	0	0	0	0
NODE_4502_length_4498_cov_2.86496	0	0	0	0	30	0	0	0	0	0	0	0	0	919	0	11	73	10	0	7	0	0	0	0	0	0	0	12	0	0	0	0	0	7	330	126	51	0	0	0	0	0	71	80	0	222	8	0	0
NODE_4505_length_13296_cov_10.8526	0	0	0	0	79	0	0	0	0	0	0	0	0	0	0	0	0	0	0	0	0	0	0	0	0	0	0	0	0	0	0	0	0	0	25	0	0	0	0	0	0	0	0	42	0	34	0	0	0
NODE_4512_length_5699_cov_8.4922	0	0	0	0	0	0	0	0	0	0	0	0	0	0	0	0	0	0	0	0	0	0	90	80	0	0	0	0	0	0	74	0	81	0	0	0	0	0	0	0	0	0	0	0	0	0	0	0	0
NODE_4512_length_8776_cov_15.2929	173	3850	269	422	0	389	0	0	43	0	1080	0	1951	54	103	0	0	336	0	583	0	456	0	0	0	7808	0	1447	0	81	0	347	0	130	285	3786	678	0	0	565	0	1523	612	133	0	272	0	0	0
NODE_452_length_2372_cov_13.0397	0	0	0	0	0	0	0	0	0	0	0	0	0	0	0	0	0	0	0	0	0	0	0	0	0	7	0	0	0	0	0	0	0	0	0	0	0	0	0	0	0	0	0	0	0	0	0	0	0
NODE_4539_length_3785_cov_25.5008	0	0	0	1327	0	0	0	0	28	237	0	0	0	0	0	0	0	0	0	0	3595	0	0	0	0	0	0	0	0	0	0	0	0	0	0	0	0	0	0	0	0	0	23	0	0	0	0	0	0
NODE_454_length_47594_cov_10.7449	0	0	0	0	0	324	0	0	392	0	0	0	0	0	0	0	0	0	0	0	0	0	0	96	0	0	0	0	0	0	0	95	0	0	0	0	0	0	0	0	0	0	0	0	0	0	0	0	0
NODE_455_length_34030_cov_24.9427_ID_25945	2015	17733	1999	6742	0	6793	0	1547	8925	1629	3232	14170	15699	5865	747	4022	3437	1708	2006	6832	136	0	6203	2679	418	3002	0	12187	783	10083	10755	3692	0	2067	3513	2994	1894	0	29017	52078	0	0	7948	2021	161	2830	131	0	3436
NODE_455_length_40918_cov_19.9814_ID_62968	1367	0	0	0	0	587	0	0	100	0	0	0	0	0	0	0	0	0	0	0	0	0	0	163	739	0	0	0	0	95	0	0	0	94	0	118	0	0	0	0	0	0	317	3331	0	0	435	0	0
NODE_4562_length_7071_cov_9.26611	0	0	0	0	0	0	0	0	0	0	0	0	0	113	0	0	0	0	0	32	0	0	0	0	0	27	0	67	0	0	0	0	0	0	478	250	101	0	0	0	0	0	17	406	0	0	37	0	0
NODE_458_length_69009_cov_10.3396	372	28102	2341	0	529	0	1817	0	39781	0	2220	0	0	144	0	337	4806	1028	13901	152	0	0	0	0	0	2901	0	0	0	252	0	260	0	181	7992	0	0	0	0	387	346	0	0	0	0	670	0	0	0
NODE_46_length_84204_cov_11.8420_ID_155518	0	0	0	309	0	0	0	0	165	0	0	0	0	0	0	0	0	4287	0	0	0	0	0	0	0	0	0	0	0	0	0	0	0	0	0	0	0	0	0	1072	0	0	0	0	0	2587	0	0	0
NODE_461_length_9710_cov_7.0007_ID_89838	0	0	0	0	0	0	0	0	0	0	0	0	0	0	0	0	407	0	0	0	0	0	0	0	0	0	0	0	0	0	0	0	0	0	12	12	0	0	0	0	0	0	0	0	0	0	0	0	0
NODE_4638_length_3435_cov_4.93935	0	0	0	0	0	0	0	0	0	0	0	0	0	0	0	23	17	0	0	0	0	0	0	10	0	0	0	0	0	0	0	0	0	0	0	0	27	0	0	0	0	0	0	0	0	0	0	0	0
NODE_4640_length_5318_cov_7.9435_ID_12910	0	0	0	0	0	0	0	0	0	0	21	0	0	0	0	0	0	0	0	0	0	0	0	0	819	137	0	0	0	220	0	0	0	82	0	0	0	0	0	0	0	0	0	0	0	53	0	0	0
NODE_4664_length_5312_cov_23.5579	0	0	0	0	0	0	0	0	0	0	7	0	0	58	0	0	203	35	0	26	0	0	0	12	0	0	0	0	0	0	0	0	0	16	0	9	0	0	0	24	0	0	0	15	0	119	0	0	0
NODE_4672_length_5369_cov_2.74351	5311	0	0	0	0	0	2121	0	0	0	0	0	0	0	0	0	0	0	0	0	0	0	0	0	0	11509	0	0	0	0	0	0	0	0	0	0	0	0	0	0	0	0	0	0	0	0	0	0	0
NODE_469_length_15391_cov_17.9333_ID_11733	483	1607	1541	505	520	163	673	292	305	567	599	396	306	625	247	2168	353	663	612	192	0	152	721	83	91	306	0	416	258	285	247	398	0	761	337	232	107	0	2451	968	185	0	838	197	155	1096	0	0	0
NODE_469_length_29353_cov_34.8714_ID_38815	297	4278	0	197	0	0	0	452	0	0	0	284	0	126	1035	1052	4094	0	1906	1530	0	0	0	93	0	0	58	53	0	208	0	593	0	749	815	525	0	0	0	1039	341	0	116	4514	0	401	0	0	0
NODE_469_length_72275_cov_18.1861	0	0	0	0	0	0	0	0	0	0	0	0	0	0	0	0	0	0	0	0	0	0	0	0	0	0	0	137	0	0	0	0	0	0	283	0	0	0	0	0	0	0	0	483	0	0	0	0	0
NODE_4691_length_6922_cov_8.1998	33	548	114	0	250	144	0	62	169	56	0	47	0	14	19	52	0	1195	308	0	0	0	37	16	164	337	0	0	9	746	207	0	0	50	203	62	12	0	0	0	316	0	37	20	0	11	0	0	0
NODE_47_length_107497_cov_11.0000_ID_106337	0	0	2670	0	0	0	0	0	0	0	0	0	0	0	0	3651	2232	0	0	0	0	0	194	0	0	0	0	0	0	0	0	0	0	0	0	0	0	0	0	0	0	0	0	0	0	0	0	0	0
NODE_47_length_146098_cov_11.7030_ID_31941	0	0	0	0	0	0	0	3899	0	0	0	0	0	0	0	0	0	362	946	0	0	0	0	0	0	0	0	0	0	0	0	0	0	0	0	0	0	0	0	0	0	0	0	0	0	0	0	0	0
NODE_470_length_44536_cov_97.3751	0	0	0	0	0	0	0	0	0	0	0	0	0	0	0	0	0	0	0	0	0	0	0	0	0	0	0	0	0	0	0	0	0	0	0	941	0	0	0	0	0	0	0	0	0	0	0	0	0
NODE_472_length_58144_cov_22.9577_ID_78099	0	6838	2300	0	0	0	0	0	0	0	620	0	0	0	422	0	0	0	3312	0	0	0	0	498	0	171	0	0	0	0	0	2006	0	1143	0	0	0	0	0	2697	319	0	0	0	0	0	0	0	0
NODE_4746_length_3459_cov_4.72356	0	0	0	0	0	0	0	0	0	0	0	0	0	0	0	0	0	0	0	0	0	0	0	0	0	0	0	0	0	0	0	0	0	0	0	0	0	0	0	0	0	0	0	0	509	0	0	0	0
NODE_476_length_37589_cov_8.06469	0	0	0	0	0	0	0	0	0	0	2924	0	0	0	0	0	0	0	0	506	0	0	0	0	0	0	0	0	0	0	0	0	0	0	0	0	0	0	0	0	0	0	0	0	0	0	0	0	0
NODE_478_length_52341_cov_4.83973	0	143	0	0	0	0	0	1129	261	810	0	0	0	2641	112	499	296	1835	1140	5256	0	0	322	0	0	193	0	0	0	222	0	0	0	264	204	0	190	0	0	0	0	0	0	0	0	2358	0	0	0
NODE_4780_length_6692_cov_55.0640_ID_101491	1941	10792	3219	1564	1320	1984	2221	861	1519	723	5608	737	1676	5035	248	7239	1499	7068	3246	7118	17	924	1171	161	891	1584	43	10522	2095	3160	709	3383	0	3191	2929	6254	593	0	2802	3642	1868	53	3380	1691	152	1446	39	135	336
NODE_4790_length_7174_cov_18.1572	0	443	0	0	0	0	0	0	0	0	0	0	0	0	0	0	0	0	0	0	0	0	0	0	0	0	0	0	0	0	0	0	0	0	0	0	0	0	0	0	0	0	0	0	0	0	0	0	0
NODE_48_length_161346_cov_6.81303	1127	3068	1839	2856	1611	1603	0	1900	2411	1344	0	4060	764	1770	3206	931	0	4053	1838	2079	2245	2529	1517	732	1128	32998	1172	4247	6215	0	31594	1545	3072	3641	1058	767	1542	0	1014	626	630	570	0	0	0	1420	0	0	0
NODE_481_length_57626_cov_21.9854_ID_122961	11734	5072	1592	36484	0	0	0	250	1052	0	13273	3973	4203	1550	2350	6553	0	1056	1900	250	0	229	3767	115	45641	982	0	12746	0	0	1131	992	0	0	566	0	8853	0	4094	7588	5385	0	442	3636	1656	0	0	0	0
NODE_4815_length_4658_cov_23.5722	0	0	0	0	6	0	0	0	0	0	0	0	0	0	0	0	0	0	0	0	0	0	0	0	0	0	0	0	0	7	0	0	0	0	0	0	0	0	0	0	0	0	0	0	0	0	19	0	7
NODE_483_length_33783_cov_10.5321	0	0	0	0	0	0	0	2807	0	0	0	0	0	366	190	0	0	0	0	0	0	0	0	0	0	0	0	0	0	0	0	0	0	0	0	0	0	0	0	0	0	0	0	0	0	0	0	0	0
NODE_4847_length_3257_cov_13.9897	0	0	0	0	0	0	0	0	0	0	0	0	0	0	0	0	0	0	0	0	0	0	0	0	40	11	0	0	0	11	0	0	0	5	0	0	0	0	0	0	0	0	0	0	0	0	0	0	0
NODE_485_length_28578_cov_8.11068	0	0	0	0	0	44	65	0	0	0	0	0	0	0	0	0	0	0	0	0	0	0	0	0	0	0	0	0	0	0	0	99	0	0	0	0	0	0	0	0	109	0	0	0	0	0	0	0	0
NODE_485_length_5814_cov_82.6874	0	0	0	0	0	0	0	0	0	0	0	0	0	0	0	0	0	0	0	0	0	0	0	0	0	0	0	0	0	0	0	0	0	0	0	0	0	0	0	0	0	0	0	0	0	0	0	0	0
NODE_4860_length_7712_cov_7.10618	0	100	0	0	0	0	0	0	39	0	0	29	0	36	0	0	0	0	0	0	0	0	0	0	185	0	0	0	0	0	0	93	0	0	216	0	0	0	0	0	0	0	365	498	0	0	194	0	0
NODE_488_length_55276_cov_10.6673	0	109	0	0	0	0	0	698	427	741	0	0	0	3903	144	368	259	3165	1564	5138	0	0	250	0	0	287	0	0	0	157	0	0	0	341	0	0	190	0	0	0	0	0	0	0	0	3276	0	0	0
NODE_489_length_20749_cov_10.9774	585	1790	0	174	0	0	0	545	83	0	0	145	0	46	1011	496	4716	0	2472	1804	0	0	0	52	0	0	0	36	0	351	61	324	0	974	796	232	0	0	0	538	168	0	152	5531	0	803	0	0	0
NODE_49_length_145115_cov_6.71486	0	0	0	0	0	0	0	0	0	0	0	0	0	0	0	0	0	0	0	0	0	0	0	0	0	0	0	0	0	0	0	0	0	0	0	0	0	0	0	0	0	0	0	0	0	0	0	0	0
NODE_49_length_149010_cov_91.3309	0	0	0	0	19975	0	0	2183	0	0	0	1537	0	0	5082	0	3499	0	0	0	0	0	5328	4944	0	14571	0	0	6987	4607	4701	12018	0	5932	2594	0	19437	0	4635	4552	0	0	0	2005	0	0	0	0	0
NODE_492_length_44522_cov_14.4903	0	0	0	0	0	0	0	0	0	0	0	0	0	0	0	0	0	253	0	0	0	319	0	0	0	0	0	0	0	0	0	386	0	0	71	879	0	0	0	0	0	0	0	0	0	0	0	0	0
NODE_4954_length_2723_cov_3.12744	0	0	0	0	446	0	0	0	0	0	0	0	0	0	0	5	0	0	0	0	0	0	0	0	5	6	0	0	0	0	0	0	0	0	0	0	0	0	10	0	0	0	0	0	0	0	0	69	0
NODE_4996_length_2472_cov_21.3653	20	0	0	0	0	6	0	0	0	0	92	632	251	0	0	87	0	0	791	0	0	41	0	39	0	16	0	0	0	0	253	0	0	0	59	0	183	0	93	0	0	148	0	9	0	0	0	0	0
NODE_5048_length_2040_cov_4.02519	0	0	0	0	0	0	0	0	7	0	0	0	0	6	0	0	0	0	0	0	0	0	0	0	0	0	0	0	0	0	0	0	0	0	0	0	0	0	0	0	0	0	0	0	0	0	0	0	0
NODE_505_length_44715_cov_40.9292	0	0	0	0	0	0	0	0	0	0	1025	0	0	0	0	0	0	135	0	76	0	0	0	0	0	459	0	0	0	0	0	0	0	0	13238	0	0	0	0	307	0	0	0	0	0	0	0	0	0
NODE_5059_length_7193_cov_12.2261	0	0	0	0	0	0	0	0	0	0	0	0	0	0	0	0	0	0	0	0	0	0	0	0	0	0	0	0	0	0	0	0	0	0	0	0	0	0	0	0	0	0	0	0	0	0	0	0	0
NODE_507_length_16099_cov_5.03609	0	0	0	0	0	0	0	0	0	0	0	0	0	0	0	0	0	0	0	0	0	968	0	0	0	0	0	0	0	0	0	0	0	0	0	0	0	0	0	0	0	0	0	0	0	0	0	0	0
NODE_508_length_53967_cov_9.27131	543	3614	188	0	0	0	0	287	517	410	0	241	0	154	1078	109	664	1529	622	0	0	0	361	0	0	1069	0	0	0	2683	0	0	0	6359	257	424	0	0	0	0	1450	0	0	0	0	214	0	0	0
NODE_508_length_9729_cov_9.69578	0	0	0	0	0	0	0	0	0	0	0	0	0	0	0	0	0	0	0	0	0	0	0	0	0	0	0	0	0	0	0	0	0	0	0	0	0	0	0	0	0	0	0	0	0	0	0	0	0
NODE_5096_length_5979_cov_7.06043	0	0	0	0	0	0	0	0	0	0	0	0	0	0	0	0	0	0	271	0	0	0	0	0	0	0	0	0	0	0	0	0	0	0	0	0	0	0	0	0	0	0	0	0	0	0	0	0	0
NODE_5099_length_4662_cov_4.52464	0	0	0	0	0	0	0	0	0	0	0	0	0	0	0	0	0	6	0	0	0	0	0	0	8	11	0	0	0	0	0	0	0	13	0	0	0	0	0	0	0	0	0	0	0	0	0	0	0
NODE_51_length_112264_cov_9.16177	5503	19647	11831	24215	0	6661	23773	963	2976	0	44572	9191	29534	6558	4612	5905	3062	1226	8125	7664	0	2327	8794	1548	2536	2473	0	20581	19381	726	128141	35589	0	642	3821	14447	54234	0	6571	14830	778	35782	5549	1982	0	9013	21484	0	5375
NODE_5124_length_3108_cov_11.8994	0	0	0	0	47	0	0	0	0	0	0	0	0	0	0	0	0	0	0	0	0	0	0	0	0	0	0	0	0	0	0	0	0	0	0	0	20	0	0	0	0	0	0	0	0	0	0	0	0
NODE_5127_length_5261_cov_29.7753_ID_35964	0	0	0	0	0	0	0	0	0	0	0	0	0	0	0	0	0	0	0	0	0	0	0	0	0	0	0	0	0	48	0	0	0	156	0	0	0	0	0	0	0	0	0	0	0	0	0	0	0
NODE_5136_length_3421_cov_7.69905	8	0	0	0	0	0	0	0	10	0	0	0	0	0	0	0	0	0	0	0	0	0	0	37	0	0	0	0	0	0	0	0	0	0	0	0	0	0	0	0	0	0	0	0	0	0	0	0	0
NODE_514_length_80174_cov_23.5658	405	386	288	0	0	0	204	0	0	146	0	243	0	0	433	0	0	941	686	0	0	778	332	204	0	510	0	0	0	0	852	0	0	218	299	0	0	0	0	350	0	0	0	0	0	364	0	0	0
NODE_5147_length_2721_cov_8.49325	0	0	0	0	51	0	0	0	0	0	0	0	0	0	17	0	0	0	0	0	0	0	0	0	0	0	0	0	0	20	0	0	0	0	0	0	0	0	0	0	0	0	0	0	0	0	0	0	0
NODE_5151_length_7370_cov_13.7491	0	0	0	0	0	0	0	0	0	0	0	0	0	0	0	0	0	0	0	0	0	0	0	0	0	0	0	0	0	0	0	0	0	0	0	0	0	0	0	0	0	0	10	0	0	0	0	0	0
NODE_5152_length_4967_cov_7.10322	0	0	0	0	0	0	0	0	0	0	0	7	0	0	0	0	0	0	0	0	0	22865	42	12	0	0	0	0	0	0	0	0	0	0	0	0	9	0	0	0	0	0	0	0	0	0	0	0	0
NODE_5158_length_5962_cov_84.5847	0	16	0	0	0	0	0	0	0	0	0	938	78	0	0	0	0	375	0	0	0	0	0	20	0	0	0	0	0	0	0	0	0	0	0	0	61	0	0	0	0	0	0	0	0	0	0	0	0
NODE_5170_length_12379_cov_12.9608_ID_197308	1108	140	46	148	0	513	0	475	104	522	476	0	873	566	41	262	128	124	233	373	0	64	394	70	0	211	1122	336	0	405	35	275	0	125	279	269	124	0	426	78	819	0	425	125	0	294	0	0	0
NODE_5190_length_4884_cov_6.69	46	0	0	0	1682	0	0	0	0	0	0	0	28	86	0	0	0	0	0	0	0	0	0	0	0	0	0	0	0	0	0	0	0	8	0	47	0	0	0	0	0	0	0	0	0	0	0	0	0
NODE_522_length_64313_cov_6.81833	0	0	0	134	155	0	0	0	0	0	0	0	0	0	0	0	0	0	0	0	0	0	0	0	0	0	0	0	0	0	0	0	0	0	0	0	0	0	0	0	0	0	0	0	0	0	0	0	0
NODE_523_length_34820_cov_7.04401	0	0	0	0	0	0	0	0	0	0	0	0	0	0	0	0	0	0	0	0	0	0	0	0	0	0	0	0	0	0	0	0	0	0	0	0	0	301	0	0	0	0	0	0	0	0	0	0	0
NODE_527_length_69595_cov_7.07268	0	0	0	0	0	0	0	0	0	0	0	0	0	0	0	121	0	0	0	0	0	0	0	0	0	0	0	245	0	0	0	0	0	0	180	0	0	0	0	0	0	0	0	526	0	0	0	0	0
NODE_53_length_45941_cov_40.6265	0	0	0	0	0	0	0	0	0	0	0	0	1337	0	0	0	0	0	0	0	0	0	0	0	0	0	0	0	0	0	0	0	0	0	453	3667	0	0	140	0	0	0	0	0	0	0	0	0	0
NODE_531_length_2722_cov_5.98088	0	0	0	0	0	0	0	0	0	0	0	0	0	0	0	0	0	7	0	0	0	0	0	0	0	0	0	0	0	0	0	0	0	0	0	0	0	0	0	0	0	0	0	0	0	0	0	0	0
NODE_532_length_43630_cov_10.1247	0	0	0	0	0	0	0	0	0	0	390	0	0	0	0	0	0	142	0	0	0	0	0	0	0	0	0	0	0	0	0	0	0	0	0	503	422	0	0	0	0	0	0	0	0	0	0	0	0
NODE_533_length_43069_cov_8.9916_ID_71113	0	0	0	237	0	0	0	0	0	0	0	0	0	0	0	0	0	1436	0	0	0	0	0	0	0	0	0	0	0	0	0	0	0	0	0	0	0	0	0	918	0	0	0	0	0	176	0	0	0
NODE_533_length_48925_cov_24.068	0	0	140	0	0	0	0	0	0	0	0	0	0	604	0	0	0	328	0	4617	0	0	0	0	0	0	0	0	0	0	0	0	0	0	0	0	0	0	0	0	0	0	0	0	0	1742	0	0	0
NODE_5362_length_7176_cov_9.44586	2417	4204	1734	6475	11903	19273	36262	3601	3527	10304	8385	1278	13621	3642	260	9807	1179	992	788	3102	40410	1672	5789	9712	8806	16917	63637	16811	15119	844	8056	3383	2629	2714	1778	7871	8082	49571	14018	492	4114	22274	5369	2149	7413	2118	643	48761	26763
NODE_5376_length_6605_cov_2.70855	0	0	0	114	0	0	0	0	0	0	0	0	0	26	84	0	0	0	0	0	0	0	0	0	0	0	0	0	0	0	0	0	0	0	0	0	0	0	0	0	0	0	0	0	0	0	0	0	0
NODE_5394_length_6951_cov_6.19925	295	803	664	1814	28	1842	0	1818	994	1954	115	624	71	721	173	2320	474	852	505	667	0	58	1142	173	2250	459	0	805	0	326	2046	2869	61	125	317	380	301	0	168	1282	44	0	305	74	0	541	135	0	839
NODE_54_length_60606_cov_8.31355	3632	6392	0	14779	0	0	0	4984	17374	2925	4093	16041	0	13909	881	0	0	2168	1965	0	0	0	0	427	9631	2039	0	0	4417	4637	0	5933	0	0	7067	5724	867	0	0	0	11056	0	5561	5215	0	29670	0	0	0
NODE_54_length_87036_cov_16.9994_ID_21881	0	0	0	0	0	0	0	0	0	0	0	0	772	0	0	0	0	0	0	0	0	0	124	0	0	0	0	0	0	0	136	0	0	0	453	0	0	0	0	0	0	0	0	0	0	0	0	0	0
NODE_5405_length_3419_cov_5.0648	0	0	0	0	0	0	0	0	0	0	0	0	0	0	0	0	0	0	0	0	0	0	0	22	0	57	0	0	0	0	0	0	0	0	0	0	0	0	0	0	0	0	0	0	0	0	0	0	0
NODE_5427_length_3622_cov_13.3602	0	0	0	0	0	0	0	0	0	0	0	0	0	0	0	0	0	0	0	0	0	0	0	0	0	0	0	0	0	0	0	0	0	0	0	0	0	0	0	0	0	0	0	0	0	0	0	0	0
NODE_546_length_9704_cov_7.0000_ID_20162	164	124	0	86	0	0	0	60	76	0	625	0	0	297	19	0	482	111	40	0	0	0	0	0	0	17	0	0	0	0	0	0	0	15	0	0	0	0	0	0	0	0	0	27	0	380	0	0	0
NODE_5466_length_4687_cov_4.61593	0	0	0	0	0	0	0	0	0	0	0	0	0	2009	0	0	0	0	0	0	0	0	0	0	0	0	0	0	0	0	0	0	0	0	0	0	0	0	0	0	0	0	0	0	0	0	0	0	0
NODE_55_length_160929_cov_29.5651	0	0	0	0	0	0	0	0	0	0	0	0	0	0	319	0	0	0	0	0	0	0	0	0	0	0	0	0	0	0	0	0	0	0	0	0	0	0	0	0	0	0	0	0	0	0	0	0	0
NODE_550_length_31657_cov_10.4421	8457	0	0	2806	0	104	0	9255	2346	0	3647	431	0	0	0	14793	329	803	541	2419	0	0	1053	0	265	0	0	0	14055	2169	0	0	58	736	0	110	86	0	0	11716	63	0	8582	521	0	749	52	0	952
NODE_551_length_52638_cov_14.2182	8430	0	14776	217	0	0	0	530	0	0	1452	0	0	0	0	0	0	0	914	0	0	0	0	75	0	0	0	0	0	614	201	0	0	0	5519	4243	0	0	0	12186	0	0	0	4435	0	0	0	0	0
NODE_5548_length_7354_cov_5.58583	14	0	0	0	0	0	0	24	17	0	0	0	0	174	0	0	0	0	0	0	0	0	0	0	0	0	0	0	0	36	0	0	0	0	0	0	0	0	0	0	18	0	0	0	0	0	0	150	0
NODE_555_length_38786_cov_11.5432	0	0	0	0	0	0	0	0	0	0	0	0	0	548	0	0	0	0	0	0	0	0	0	0	0	0	0	0	0	0	0	18123	0	4567	0	10999	0	0	0	0	0	0	0	0	0	0	0	0	0
NODE_5585_length_4960_cov_8.0265	18	0	0	0	0	112	123	0	0	78	0	0	14	0	0	0	0	0	0	0	0	0	0	24	0	6	1817	0	14	0	0	0	0	0	0	0	0	27741	0	0	0	11782	0	0	0	0	9	0	206
NODE_56_length_113371_cov_191.6551_ID_74645	8101	0	15303	349	0	0	0	0	2619	0	2752	0	0	354	0	1743	2411	12141	7097	5841	0	0	0	0	0	1410	0	692	0	1967	0	0	0	1861	0	0	0	0	0	0	374	0	0	348	0	10108	0	0	0
NODE_5608_length_2931_cov_3.68428	0	0	0	0	0	0	0	0	0	0	0	0	0	0	0	0	0	0	0	0	0	0	0	0	0	0	0	0	0	0	0	0	0	0	0	0	0	0	0	0	0	3869	0	0	0	0	0	0	0
NODE_565_length_3424_cov_24.881	0	0	0	0	0	0	0	0	0	0	0	0	0	0	0	0	0	0	0	0	0	0	0	0	7	0	0	0	0	0	0	0	0	14	0	0	0	0	0	0	0	0	0	0	0	0	0	0	0
NODE_566_length_31213_cov_7.83154	410	675	0	0	0	0	0	0	0	0	1053	0	0	0	0	0	0	0	0	0	0	0	0	0	0	0	0	0	0	0	0	0	0	0	0	1802	0	0	0	0	0	0	0	0	0	0	0	0	0
NODE_5686_length_3654_cov_11.0181	0	0	0	0	0	0	0	0	0	0	0	0	0	0	0	0	0	0	0	0	0	0	0	0	0	0	0	0	0	0	0	0	0	0	0	0	0	0	0	0	0	0	0	0	0	0	0	0	0
NODE_569_length_26672_cov_13.5968	0	2106	0	2288	0	4055	0	147	0	0	4528	2763	387	3784	76	1322	948	668	0	828	0	0	0	1004	0	325	0	7322	0	187	241	1427	2842	0	2941	2472	3722	0	155	506	417	0	4842	3076	0	0	0	0	8052
NODE_5690_length_3403_cov_6.0000_ID_33311	0	0	0	0	0	0	0	0	0	0	0	0	0	0	0	0	0	0	0	0	0	0	0	0	0	0	0	0	0	0	0	0	0	0	0	0	0	0	0	0	0	0	0	0	0	0	0	0	0
NODE_57_length_113395_cov_10.8581	24179	34772	12157	22712	0	27117	0	36566	3065	53237	41232	0	31240	9684	4878	14395	3028	8853	9716	21063	0	21343	44823	6547	51985	118719	37950	40145	11404	7990	8324	24025	2701	11763	14597	22197	25862	0	42471	13178	53041	49659	23904	12008	44847	8527	2088	0	40849
NODE_571_length_44732_cov_14.4125	0	0	0	0	0	0	0	0	0	0	0	0	0	0	0	0	0	0	0	0	0	0	0	0	0	0	0	0	0	0	0	0	0	0	0	1003	0	0	0	0	0	0	0	0	0	0	0	0	0
NODE_5740_length_3664_cov_22.5082	0	0	0	0	0	0	0	0	0	0	0	0	0	0	0	0	0	0	0	0	0	0	0	0	0	0	0	0	0	0	0	0	0	0	0	0	0	0	0	0	0	0	0	0	0	0	0	0	0
NODE_5744_length_5569_cov_6.19314	0	0	0	0	0	0	0	0	0	0	0	0	0	0	0	0	0	0	0	0	0	0	0	0	0	0	0	0	0	0	0	0	0	0	0	0	0	0	0	0	0	0	0	13	0	191	0	0	0
NODE_578_length_4004_cov_16.6184	0	599	122	4887	0	8	0	0	653	0	79	1133	318	39	0	0	0	0	298	37	0	8144	86	237	141	24	56	719	0	327	17	232	0	938	68	0	48	0	8	0	1401	1221	159	40	42	184	0	0	183
NODE_58_length_110442_cov_8.03714	0	0	0	0	0	454	0	690	0	0	0	0	0	0	22424	0	0	0	0	0	0	0	0	0	0	0	0	0	0	9407	0	0	0	0	11181	198	0	0	307	0	0	0	2846	0	255	0	0	0	0
NODE_586_length_45975_cov_18.3815	0	0	0	0	0	0	0	0	0	0	0	0	1149	398	0	0	0	0	0	0	0	0	0	0	0	0	0	0	0	0	0	0	0	0	778	2477	0	0	489	0	0	0	0	0	0	0	0	0	0
NODE_5872_length_6807_cov_60.0000_ID_86710	0	0	0	0	0	0	0	0	831	0	0	0	0	0	0	0	0	0	2738	0	0	81	0	0	0	0	0	0	0	0	0	0	0	0	0	0	205	0	0	0	0	0	0	0	0	1582	0	0	0
NODE_5905_length_7837_cov_7.03572	0	0	0	0	0	0	0	0	0	0	0	0	0	0	0	0	0	0	0	0	0	0	0	0	112	0	0	232	0	0	0	0	12	0	0	0	0	0	0	0	0	0	0	0	0	0	0	0	0
NODE_594_length_23696_cov_316.344	0	0	0	0	0	0	0	0	0	0	0	0	0	0	0	0	0	0	0	0	0	0	0	0	0	0	0	0	0	0	0	0	0	0	0	0	0	0	0	2880	0	0	0	0	0	0	0	0	0
NODE_594_length_39112_cov_17.6984	0	0	2308	0	0	0	0	0	0	0	0	0	0	0	180	0	0	0	0	0	0	0	0	94	0	289	0	0	0	0	0	0	0	0	1363	0	0	0	0	4273	0	0	0	5333	0	0	0	0	0
NODE_5969_length_6206_cov_3.01675	0	147	0	0	0	0	0	0	0	0	0	32	56	0	0	116	0	27	0	0	0	82	15	0	0	0	0	0	0	0	0	0	0	0	0	0	0	486	0	0	0	0	0	0	0	0	0	0	0
NODE_6_length_173578_cov_12.0001_ID_88397	0	8710	0	374	0	0	0	0	0	0	0	0	0	0	0	0	0	5064	0	0	0	0	0	0	0	726	1679	0	0	0	0	0	0	0	0	0	0	0	29236	0	0	0	0	0	633	0	0	0	0
NODE_6_length_220349_cov_60.9891_ID_43045	0	1162	0	0	0	0	0	0	0	2074	0	0	0	0	0	0	0	0	1003	0	0	0	0	0	0	369	863	0	0	0	0	0	0	0	0	0	0	0	0	935	304	0	0	0	0	0	0	0	0
NODE_600_length_27525_cov_7.72981	0	0	95	464	0	0	0	1874	658	0	396	0	496	2131	0	0	359	0	3231	0	0	357	0	200	0	32991	677	376	743	1540	0	460	0	1896	231	0	1175	0	222	255	14891	7153	798	166	341	888	0	0	0
NODE_601_length_60643_cov_8.7838	0	0	0	179	0	0	0	4255	2779	0	341	8238	0	3089	0	0	3534	55727	58977	193	0	0	0	103	0	456	0	4771	0	750	0	0	0	41674	611	1572	122	0	547	11963	0	0	0	46254	0	28158	0	0	0
NODE_6017_length_2632_cov_23.0091_ID_119704	0	0	0	0	0	0	0	0	0	0	0	0	0	0	0	0	0	0	0	0	0	0	0	0	0	0	0	0	0	0	0	0	0	0	0	0	0	0	0	0	0	0	0	0	0	0	0	0	0
NODE_602_length_11663_cov_27.6278	0	1055	109	10548	0	159	0	0	270	0	0	64	22852	52	0	0	0	324	849	0	0	14135	842	67	782	133	1167	221	0	126	0	1202	20	3769	65	1116	131	0	674	89	333	1505	749	298	0	530	0	0	0
NODE_606_length_33131_cov_14.9830_ID_25599	0	0	0	0	0	0	0	425	0	0	0	0	0	0	0	0	0	0	0	0	0	0	0	0	0	0	0	0	0	0	0	0	0	0	0	0	0	0	0	0	0	0	0	0	0	0	0	0	0
NODE_606_length_48454_cov_14.8905	0	13135	4679	29072	0	124	0	368	0	0	0	25280	0	9770	0	0	0	0	0	0	0	1209	0	0	0	0	0	0	0	180	0	24796	0	6284	309	17519	0	0	0	17666	0	0	1803	0	0	0	0	99	3582
NODE_606_length_50778_cov_22.5228	0	395	209	0	194	2594	589	0	0	381	0	0	538	0	0	0	0	0	0	0	0	0	189	102	1163	1169	186	0	381	0	895	277	286	0	0	279	598	3040	589	0	0	1141	0	0	143	0	0	756	0
NODE_6087_length_3314_cov_11.1485	235	0	0	0	2126	112	0	0	0	0	2032	6077	5424	0	0	711	0	0	14	0	0	0	0	34	0	0	0	0	0	31	1899	31680	0	0	958	2214	27	0	1362	0	0	3191	0	0	19	0	0	0	37
NODE_6087_length_4600_cov_5.41452	0	6	0	0	0	0	0	0	0	0	0	0	0	0	0	0	0	1588	0	0	0	0	0	0	0	0	0	0	0	0	0	0	0	0	0	0	0	0	0	0	0	0	0	0	0	0	0	0	0
NODE_6166_length_4709_cov_3.41942	0	0	0	7	0	26	0	19	0	0	0	0	0	0	796	0	0	0	0	0	0	0	0	0	0	0	0	0	0	312	0	0	0	0	409	0	0	0	10	0	0	0	133	0	12	0	0	0	0
NODE_6193_length_6881_cov_20.9205	0	0	0	0	0	0	0	0	0	0	0	0	0	0	0	0	0	0	0	0	101	0	0	0	0	0	0	0	0	0	0	0	0	0	0	0	0	0	0	0	0	0	0	0	0	0	0	0	0
NODE_621_length_35959_cov_8.92672	6948	119	0	1006	0	100	0	2331	2094	78	1554	930	0	0	123	4052	517	5162	0	2525	0	0	314	98	398	79	0	0	4025	1729	0	0	0	494	0	272	168	0	0	10710	0	0	7546	828	0	970	0	0	687
NODE_6222_length_5528_cov_15.2498	0	0	0	0	0	0	0	0	0	0	0	0	0	0	0	0	0	0	29	0	0	0	0	0	0	0	0	32	0	0	0	0	0	0	0	0	0	0	0	0	0	0	0	0	0	0	0	0	0
NODE_6239_length_3057_cov_6.57229	59	0	0	24	29	0	0	0	11	0	19	0	0	6	0	0	77	6	0	0	0	0	0	0	8	0	0	14	0	14	0	0	0	0	6	88	0	0	0	0	5	58	7	0	0	0	0	16	0
NODE_626_length_18499_cov_53.3107	4532	0	0	0	0	0	0	0	0	0	0	0	0	682	0	0	9428	8726	13437	0	0	0	0	0	0	0	0	0	0	0	0	0	0	1230	0	0	0	0	0	0	0	0	0	0	0	0	0	0	0
NODE_628_length_32737_cov_10.5215	0	0	0	308	0	0	0	0	1070	0	0	0	0	234	0	0	0	2045	0	0	0	0	1015	0	0	655	0	576	0	0	0	0	0	0	0	376	0	0	0	0	0	0	264	0	0	106	0	0	0
NODE_629_length_36649_cov_11.6407	1091	7483	809	4380	0	2396	0	886	5936	373	1666	8356	11507	3905	404	2083	2683	1004	1686	3941	0	0	3559	1033	118	1669	0	6936	489	5222	7733	2347	0	1158	2110	1725	1157	0	15189	41342	0	0	3658	1146	0	947	0	0	1395
NODE_6323_length_4308_cov_3.78533	0	0	0	0	3546	699	0	0	0	0	0	6	0	0	0	0	116	0	0	6	0	0	0	0	0	0	0	385	0	0	0	0	0	0	0	200	0	0	0	0	0	0	122	168	0	799	0	0	0
NODE_6337_length_4142_cov_58.9347	0	0	0	0	0	0	0	0	0	0	0	0	0	0	0	0	0	0	0	0	0	0	0	0	0	0	0	0	0	0	0	0	0	0	0	0	0	0	0	0	0	0	0	0	0	0	0	0	0
NODE_6345_length_2414_cov_29.0114	37	0	0	0	272	0	0	0	0	0	21	168	75	0	0	34	0	0	110	0	0	88	0	0	0	11314	0	0	0	11	11	0	0	0	0	0	26	0	7	0	0	57	0	0	0	0	0	0	0
NODE_636_length_32386_cov_5.8382	0	0	0	0	0	0	0	0	0	0	0	0	0	0	0	0	0	190	0	0	0	0	0	0	0	0	0	0	0	0	351	0	0	0	0	0	0	107	0	0	0	157	0	0	0	0	0	0	0
NODE_6366_length_5404_cov_8.42176	0	0	0	0	0	0	0	0	0	0	77	0	0	24	0	0	0	0	0	0	0	0	18	0	0	521	0	0	0	0	189	0	0	0	0	8	9596	0	124	0	16	37	0	3594	0	0	0	0	0
NODE_6390_length_5075_cov_49.5785_ID_45127	0	0	0	0	0	0	0	0	0	0	0	0	0	0	0	732	0	0	0	0	0	0	0	0	106	0	0	0	0	368	0	0	0	29	66	0	0	0	0	0	0	0	0	56	0	0	0	0	0
NODE_64_length_113186_cov_16.9942_ID_79625	21160	0	0	374	0	0	0	4641	0	0	0	0	0	0	0	0	0	0	0	171	0	0	0	0	0	0	0	0	0	0	0	0	0	0	0	0	0	0	0	0	0	0	0	0	208	39617	0	0	0
NODE_6446_length_5129_cov_19.0296	0	0	0	0	0	0	0	0	0	0	0	504	39	0	0	0	0	435	0	0	0	0	91	0	0	0	0	0	0	0	0	0	0	0	0	0	23	53	0	0	0	0	0	0	0	0	0	0	0
NODE_645_length_8364_cov_37.7455	0	0	0	0	0	0	0	0	0	497	0	0	0	30	0	0	0	0	0	0	0	112	32	0	16	0	0	0	0	0	0	0	0	0	0	0	0	0	0	30	0	0	0	0	0	0	0	0	0
NODE_6474_length_5120_cov_6.50958	0	108	37	21	0	33	0	763	15	291	0	0	182	63	53	0	0	437	617	0	0	9	0	0	0	0	0	0	0	35	0	0	0	133	0	0	53	0	0	10	26	0	0	13	0	1616	0	0	0
NODE_6492_length_5985_cov_16.0622	0	16	0	0	0	0	0	0	908	0	0	0	0	306	0	0	0	0	0	0	0	0	0	0	0	0	0	0	0	0	0	0	0	0	0	394	0	0	0	0	0	0	0	0	0	0	0	19	0
NODE_6501_length_3882_cov_3.27411	0	11	598	0	0	0	1540	0	0	1882	0	0	633	0	0	48	0	60	61	0	0	0	0	236	723	157	0	0	0	0	0	0	2342	0	0	0	39	2672	645	201	0	0	17	27	417	0	0	0	0
NODE_652_length_28834_cov_23.9386	1187	0	0	125	0	0	0	549	0	0	0	0	0	71	0	0	0	149	0	0	0	0	0	0	0	0	0	0	0	0	0	0	0	0	0	0	0	0	0	0	0	0	0	0	0	0	0	0	0
NODE_654_length_13402_cov_14.1147	420	0	31	0	86	0	0	108	114	28	0	0	0	40	84	238	480	0	121	0	0	0	131	16	173	87	0	25	0	71	0	24	607	0	108	0	24	125	0	138	0	0	0	0	24	28	0	0	0
NODE_657_length_8580_cov_5.83566	72	12	0	46	18	0	0	0	0	0	0	0	0	0	0	0	0	0	0	0	0	286	0	12	495	190	21	0	0	0	0	0	0	0	0	0	13	0	0	0	29	1228	0	0	0	0	298	0	0
NODE_6571_length_6259_cov_17.8702	0	0	0	0	4693	0	0	0	0	0	0	0	0	13	0	0	0	0	0	0	0	0	0	0	0	0	0	0	0	0	0	0	26	0	0	0	102	0	0	0	0	0	0	0	0	0	0	0	0
NODE_6581_length_1615_cov_6.0000_ID_27895	0	0	0	0	0	0	0	0	0	0	0	0	0	0	84	0	0	0	0	0	0	0	0	0	0	0	0	0	0	90	0	0	0	0	0	0	0	0	0	0	0	0	0	0	0	0	0	0	0
NODE_660_length_19721_cov_12.0147_ID_18995	667	1322	405	10703	61	511	121	5020	3996	2033	1359	6072	655	3950	364	5149	3062	2245	8487	3367	0	1107	6890	294	1403	1218	0	5826	0	3972	626	2185	90	615	5244	6035	493	0	1252	1468	181	0	1432	247	0	7593	266	0	266
NODE_6686_length_4387_cov_18.1810_ID_12111	1311	3875	0	679	0	0	6068	3667	0	0	6	0	183	0	75	146	9	638	0	240	0	0	3768	110	31	0	0	0	23367	0	0	0	0	18	45	198	10	0	15	231	14	0	35	0	67	95	0	0	100
NODE_6692_length_6853_cov_12.1721	0	0	0	0	0	0	0	0	0	0	0	0	0	0	0	0	0	0	0	0	0	0	0	0	0	0	0	0	0	0	0	0	0	0	0	0	0	0	0	0	0	0	0	0	0	0	0	0	0
NODE_674_length_19847_cov_33.3146	257	647	685	364	0	0	0	2595	650	305	173	543	232	713	784	450	1306	902	1001	438	0	0	318	0	192	169	0	436	0	625	145	245	0	1111	424	408	124	0	382	450	130	0	420	172	0	930	0	0	0
NODE_6773_length_8779_cov_15.3325	0	0	0	0	0	0	0	0	0	0	0	0	0	66	0	0	0	0	0	0	0	0	0	0	0	0	0	0	0	0	0	0	0	0	0	0	0	0	0	0	0	0	0	0	0	0	0	0	0
NODE_6791_length_4418_cov_28.0882_ID_112100	47	155	224	628	1144	43	18	133	0	144	0	408	132	62	0	469	228	529	77	0	0	197	149	19	0	383	0	62	151	765	0	72	0	0	549	13	81	35	33	45	0	0	51	0	111	373	0	0	53
NODE_6805_length_5726_cov_6.43008	4326	254	342	3425	178	620	384	2233	611	880	3430	6236	4969	1497	90	1520	181	522	1806	2042	192	248	749	155	1134	1153	0	8060	325	1624	341	2774	166	397	4697	355	649	0	4085	2913	713	23	412	172	1956	1238	531	0	1164
NODE_6806_length_2443_cov_14.6378	0	19	0	0	0	0	0	0	0	0	409	1599	1508	0	0	136	0	0	1476	0	0	37	0	101	0	358	0	0	0	0	119	0	0	0	13	0	233	0	35	0	0	46	0	39	0	0	0	0	0
NODE_681_length_16409_cov_4.63379	179	33	0	0	0	0	0	0	88	0	0	0	0	23	292	0	0	0	143	0	0	705	246	0	74	0	0	0	0	0	637	0	0	0	32	32	0	98	0	78	130	0	0	0	0	49	0	0	0
NODE_6810_length_3564_cov_6.0000_ID_104822	64	11	0	0	0	0	0	10	36	0	58	0	0	0	0	0	0	21	0	8	0	0	0	0	7	52	0	0	0	8	9	0	0	0	0	0	0	0	0	20	7	95	0	0	0	0	0	0	10
NODE_6822_length_3689_cov_3.52779	758	1583	338	901	5578	6792	12932	780	835	3044	2125	641	976	956	55	1764	150	221	335	158	25333	384	1075	4918	1862	1528	42437	5579	11374	82	5395	395	622	1276	265	1585	1537	27962	2220	275	2539	4665	1038	580	4090	276	13	14981	10001
NODE_6845_length_2150_cov_4.98759	0	0	0	0	0	0	0	0	0	0	0	0	0	0	0	0	0	0	0	0	0	0	0	0	0	0	0	0	0	0	0	0	0	0	0	0	0	0	0	0	0	0	0	0	0	0	0	0	0
NODE_686_length_7745_cov_9.0000_ID_120808	0	0	0	0	0	0	0	47	0	0	0	0	0	0	12	0	0	0	0	0	0	0	0	0	0	0	0	0	0	0	0	0	0	0	0	0	0	0	0	0	0	0	0	0	0	0	0	0	0
NODE_6869_length_6771_cov_22.4568	0	3747	0	727	0	0	0	0	0	0	0	0	1380	0	0	0	0	68	0	33	0	92	0	0	0	3189	0	2803	0	0	0	0	0	0	0	1375	0	0	0	979	0	6112	54	0	0	0	0	0	0
NODE_687_length_28254_cov_12.0287_ID_3888	5227	536	234	1175	0	135	0	432	1249	1055	1593	1652	0	157	0	339	1955	1017	1065	294	0	69	1232	68	1059	156	0	0	0	281	0	558	0	0	699	1188	388	0	0	0	5409	0	362	274	0	365	0	0	0
NODE_6926_length_2411_cov_4.68124	0	0	15	0	0	0	0	0	0	0	0	0	0	23	0	0	0	7	0	15	0	0	0	0	7	0	0	0	0	0	0	0	0	0	9	0	0	0	0	0	0	0	0	0	0	0	0	0	0
NODE_693_length_52257_cov_5.94014	0	0	205	0	0	0	0	0	0	0	0	0	0	0	0	0	0	0	66	0	0	0	0	0	0	0	0	0	0	0	133	77	0	0	0	0	0	130	0	0	0	0	0	0	0	0	0	0	0
NODE_6954_length_4663_cov_4.96115	0	0	0	0	889	0	0	0	0	0	0	0	0	0	0	0	0	0	0	0	0	0	0	0	0	0	0	0	0	0	0	0	0	0	0	0	27	0	0	0	0	0	0	0	0	0	0	0	0
NODE_6998_length_4358_cov_12.4987	0	0	0	0	0	0	0	0	0	0	2282	0	0	0	0	0	0	0	0	296	0	0	0	0	0	194	0	0	0	0	0	0	0	0	0	0	0	0	0	0	0	0	0	642	0	0	0	0	0
NODE_70_length_11128_cov_11.2194	0	0	0	0	0	0	0	0	0	0	0	0	0	0	0	0	0	0	0	0	0	0	0	0	0	0	0	0	0	0	0	0	0	0	0	0	0	0	0	0	0	0	0	0	0	0	0	0	0
NODE_700_length_5694_cov_37.1656	0	0	0	0	0	0	0	0	0	0	0	0	0	0	0	0	0	0	0	0	0	0	0	0	0	0	0	0	0	0	0	0	0	0	0	0	0	0	0	0	0	0	0	0	0	195	0	0	0
NODE_7039_length_6125_cov_6.46639	0	0	0	0	0	0	0	0	0	0	243	0	0	0	0	1218	0	0	0	91	0	0	0	0	451	31	0	0	0	0	0	0	0	0	0	0	0	0	0	0	0	0	0	0	0	0	0	0	0
NODE_709_length_45527_cov_8.2144	0	0	0	0	0	0	0	0	0	0	483	0	0	0	0	0	0	549	0	0	0	0	0	73	0	89	0	0	0	0	0	0	0	0	0	952	345	0	0	0	0	0	0	0	0	0	0	0	1027
NODE_710_length_37070_cov_7.22623	1510	0	0	11407	357	7786	3138	2549	671	439	14434	0	11645	6120	115	5347	463	787	951	338	0	1416	2171	1633	547	6740	1095	9194	10973	288	249	1588	0	306	1960	3150	4036	0	9174	1823	7569	0	1382	1619	7061	1860	5141	0	3644
NODE_7138_length_5079_cov_5.4162	0	0	0	614	0	0	0	0	0	0	0	0	0	432	20	0	0	0	0	0	0	0	0	0	0	0	0	1478	0	46	0	36	0	0	0	0	0	0	0	0	0	0	792	0	0	127	0	0	2690
NODE_719_length_3492_cov_17.1024	0	0	0	0	0	0	0	0	0	0	0	0	0	0	0	0	0	0	0	0	0	0	0	21	0	0	0	0	0	0	34	0	690	0	0	0	0	241	0	0	320	0	0	0	0	0	0	0	0
NODE_72_length_127188_cov_32.5271	0	0	0	0	0	0	0	0	0	0	0	0	0	0	0	0	0	0	0	0	0	0	0	0	0	0	0	0	0	0	0	0	0	0	0	0	0	0	0	0	0	0	0	0	0	0	0	0	0
NODE_721_length_52964_cov_23.6169	0	0	0	0	0	0	0	0	0	0	0	0	0	0	0	0	585	0	0	0	0	0	0	0	0	0	0	0	0	0	0	0	0	0	0	0	0	0	0	256	0	0	0	0	0	0	0	0	0
NODE_7219_length_4217_cov_70.0199	0	9	0	0	0	16	0	0	0	41	9	0	6	7	0	0	0	0	0	0	0	0	20	0	5	0	0	0	0	0	0	5	0	0	0	0	21	40	10	0	21	0	0	0	0	42	0	0	26
NODE_7222_length_4651_cov_2.9604	64	0	13	15	0	0	0	74	31	13	0	18	0	61	0	232	257	2069	21	130	0	0	18	26	0	25	0	0	0	17	0	81	97	0	42	27	0	0	0	14	11	0	0	0	0	11	0	0	0
NODE_7231_length_5516_cov_6.71525	0	31	75	0	0	0	0	0	0	0	0	0	0	2561	0	0	0	0	0	0	0	0	0	23	2023	0	0	0	0	241	0	4890	0	0	0	0	0	0	0	0	0	0	0	365	0	0	0	0	0
NODE_7236_length_4613_cov_8.80891	0	0	12	0	0	0	0	26	0	0	0	0	1019	176	0	0	0	0	116	26	0	0	0	0	0	0	0	0	0	0	0	0	0	0	43	0	164	0	0	17	0	0	0	0	0	0	0	0	0
NODE_7261_length_4992_cov_7.65202	0	0	0	0	0	0	0	0	0	0	0	0	0	0	0	0	0	0	0	0	0	0	0	0	0	0	0	0	0	0	0	0	0	0	0	0	0	0	0	0	0	0	0	0	0	0	0	0	0
NODE_728_length_36147_cov_9.13856	0	0	0	0	0	0	0	0	0	0	0	0	0	0	0	0	0	0	53	0	0	0	0	0	0	244	0	0	0	0	0	0	0	0	0	0	0	0	0	0	0	0	0	0	0	0	0	0	0
NODE_728_length_69020_cov_10.2215	0	0	0	464	0	0	0	0	0	0	0	0	0	0	0	0	0	2673	0	0	0	0	0	0	0	0	0	0	0	0	0	0	0	0	0	0	0	0	0	1802	0	0	0	0	0	498	0	0	0
NODE_7281_length_5424_cov_4.28888	0	0	0	0	0	0	0	0	0	0	0	0	0	0	0	0	21	0	0	0	0	0	0	0	0	0	0	0	0	0	0	0	0	0	0	0	0	0	0	0	0	0	0	0	0	0	0	0	0
NODE_729_length_54993_cov_26.8533	319	4145	961	0	1900	1209	0	435	1319	563	0	393	0	220	127	739	0	9027	2240	284	0	0	400	175	1344	2680	0	0	287	5373	1763	0	0	480	1598	608	0	0	0	0	2239	0	290	237	0	195	0	0	0
NODE_7296_length_4947_cov_3.73365	0	0	0	0	0	0	0	0	0	0	0	0	0	0	0	0	0	0	0	0	0	0	0	0	0	0	0	0	0	0	0	0	0	0	0	0	0	0	0	0	0	0	0	0	0	0	0	0	0
NODE_7316_length_4031_cov_17.5111	0	0	0	0	11	7	0	0	0	0	0	0	20	0	0	0	0	35	12	0	0	51	0	77	0	34	0	0	0	0	0	17	0	13	0	8	25	5	0	0	0	67	0	14	0	0	0	6	0
NODE_7326_length_5385_cov_33.7493_ID_159544	3964	4899	6579	1635	0	464	0	3263	3339	8227	773	8062	1474	557	154	3674	1078	1051	3551	5106	0	668	1282	523	404	1026	0	4288	2333	887	248	0	0	5029	1140	2625	2036	0	3417	1715	0	0	7863	4151	8	3566	195	0	762
NODE_7338_length_4587_cov_15.0000_ID_159465	14	0	0	0	553	0	0	0	0	0	0	0	0	77	0	0	16	0	0	0	0	0	0	0	0	0	0	0	0	0	0	0	0	123	34	32	0	0	0	37	0	0	0	20	0	0	0	0	0
NODE_734_length_28951_cov_7.9903_ID_23970	6971	3018	2531	2595	0	1528	0	0	1214	7785	1181	2455	4132	586	55	5153	1075	1515	2513	3344	0	142	1281	567	4409	3111	1228	2143	2901	497	48	4194	0	198	3398	5429	551	0	3234	519	5394	0	439	923	403	5069	68	369	1188
NODE_7345_length_4146_cov_68.7976	0	0	0	0	0	0	0	0	0	0	0	0	0	0	0	0	0	0	0	0	0	0	0	0	0	0	0	0	0	0	0	0	0	0	0	0	0	0	0	0	0	0	0	0	0	0	0	0	0
NODE_735_length_6717_cov_4.00886	0	0	0	0	0	0	0	0	0	0	0	0	0	0	0	0	0	0	0	0	0	0	0	0	0	0	0	0	0	0	0	0	36	0	0	0	0	0	0	0	0	0	0	44	0	2007	0	0	0
NODE_7359_length_10540_cov_6.90434	54	311	0	32	0	94	43	0	122	51	142	29	148	37	0	0	36	20	85	23	49	0	45	31	206	79	22	300	32	0	0	25	0	0	72	45	0	0	33	0	156	32	34	0	0	40	0	0	24
NODE_7392_length_5036_cov_26.0235	0	62	0	0	0	0	0	0	0	0	0	494	509	0	0	68	0	246	0	14	0	34	182	129	0	0	0	0	0	0	12	0	0	0	0	0	82	204	0	0	0	0	0	0	0	0	0	0	0
NODE_7422_length_4592_cov_4.19308	0	0	0	0	0	0	0	0	0	0	0	0	0	0	0	0	0	0	0	0	0	0	0	0	0	0	0	0	0	0	0	0	0	0	0	0	0	0	0	0	0	0	0	0	0	0	0	0	0
NODE_7441_length_4656_cov_6.91654	0	0	0	0	0	0	0	0	0	0	0	0	0	0	0	0	0	0	0	0	0	0	0	12	0	0	0	0	0	0	0	0	0	0	0	18	14	0	0	65	0	0	0	0	0	0	0	0	0
NODE_7454_length_3694_cov_8.44518	0	0	0	0	0	0	0	0	0	0	0	0	0	0	0	0	0	0	0	0	0	0	0	0	0	0	0	0	0	0	0	0	0	0	0	0	0	0	0	0	0	0	0	0	0	0	0	0	0
NODE_75_length_38969_cov_7.59313	0	0	0	0	0	0	0	0	0	0	0	0	0	0	0	0	0	0	0	0	0	0	0	0	0	0	0	0	0	0	0	0	0	0	0	0	0	0	0	0	0	0	0	0	0	0	0	0	0
NODE_751_length_48796_cov_3.73694	0	0	0	0	0	0	0	2340	274	0	0	0	0	0	0	0	0	227	0	83	0	0	0	0	0	0	0	0	0	0	0	0	0	0	0	0	0	0	0	0	0	0	0	123	0	328	0	0	0
NODE_751_length_7402_cov_18.8564	0	0	0	0	0	0	0	0	0	0	0	0	0	0	0	0	0	0	0	0	0	0	0	0	0	0	0	0	0	0	0	0	0	0	0	0	0	0	0	0	0	0	0	0	0	0	0	0	0
NODE_753_length_4517_cov_6.97221	0	0	0	3802	0	0	0	7375	1023	0	8	187	0	3012	660	0	0	664	3255	23	0	0	0	0	357	166	0	3331	0	4216	0	1918	0	58	0	32590	0	0	20	0	0	0	544	3077	282	3479	2789	0	22877
NODE_754_length_32277_cov_13.5543	0	0	0	0	0	0	0	0	0	0	0	0	0	0	0	0	0	0	0	120	0	0	0	0	0	0	0	0	0	0	0	0	0	0	0	288	0	0	0	0	0	0	0	0	0	0	0	0	0
NODE_755_length_45671_cov_8.43259	0	0	0	0	0	0	0	0	0	0	0	0	0	0	0	0	0	0	0	0	0	0	0	0	0	0	0	0	0	0	0	0	0	0	0	425	0	0	0	0	0	0	0	1010	0	0	0	0	0
NODE_76_length_52951_cov_13.6474	0	0	0	0	0	0	0	0	0	0	0	0	0	0	0	0	0	0	0	0	0	0	0	0	0	0	0	0	0	0	0	0	0	0	0	0	0	0	0	0	0	0	0	0	0	0	0	0	0
NODE_76_length_74227_cov_9.49252	0	0	0	0	0	0	0	0	0	0	0	0	0	0	0	0	376	0	0	0	0	0	0	0	0	0	0	0	0	0	0	0	0	137	258	0	0	0	0	0	0	0	0	0	0	0	0	0	0
NODE_761_length_13376_cov_18.1706	6545	7172	10641	2769	0	912	0	5314	6227	13375	1509	14596	2264	919	0	6328	2252	1697	5289	10244	0	1081	2058	1065	679	1776	0	5789	3092	1650	318	0	0	9607	1767	3900	2933	0	4987	2644	0	0	17663	6295	0	6621	309	0	1262
NODE_762_length_7446_cov_8.99716	0	0	0	0	0	0	0	0	0	0	0	0	0	0	0	0	0	0	0	0	0	0	0	0	0	0	0	0	0	0	0	0	0	0	0	0	0	0	0	0	0	0	0	0	0	0	0	0	0
NODE_765_length_45258_cov_22.1219	0	0	0	0	297	0	0	0	0	0	0	0	0	0	0	0	0	0	0	0	0	0	0	0	0	0	0	0	0	0	3552	0	0	0	0	0	0	537	0	0	0	0	0	0	0	0	0	0	0
NODE_7670_length_4294_cov_5.20429	0	0	0	0	36	0	0	0	0	0	0	0	0	0	0	0	0	0	0	0	0	34	0	0	0	0	0	0	0	0	0	0	0	0	0	0	0	1630	0	0	0	0	21	0	0	0	0	0	0
NODE_77_length_104858_cov_14.6959	0	0	0	655	0	0	0	0	0	0	0	0	0	0	0	127	0	3729	0	0	0	0	0	0	0	0	0	0	0	0	0	0	0	0	0	0	0	0	0	2300	0	0	0	0	0	492	0	0	0
NODE_77_length_62009_cov_94.0621	0	0	0	0	0	0	0	0	0	0	0	0	0	0	0	0	0	0	0	0	0	0	0	0	0	0	0	0	0	0	0	0	0	0	0	0	0	0	0	0	0	0	0	0	0	307	0	0	0
NODE_772_length_49715_cov_14.4456	101	6101	695	5365	0	284	25494	0	2487	0	91	8514	0	2579	0	0	0	1960	422	12553	0	66043	3305	345	936	435	5962	2230	0	3809	73	0	0	2987	727	5889	275	0	2311	1340	8090	2491	6161	1200	2378	3897	0	0	10458
NODE_779_length_25571_cov_7.9906_ID_89795	0	0	0	0	0	0	0	0	0	0	0	0	0	0	0	0	0	0	0	0	0	0	0	0	0	0	0	0	0	0	0	0	0	0	0	0	0	0	0	0	0	0	0	0	0	0	0	0	0
NODE_7822_length_6593_cov_5.6915	0	0	0	0	0	0	0	0	0	0	0	0	0	0	0	0	0	184	0	0	0	0	0	0	0	66	0	0	0	0	0	0	0	0	0	0	86	0	0	0	0	0	0	0	0	0	0	0	0
NODE_7851_length_3542_cov_6.83424	0	0	0	0	0	0	0	0	0	0	0	0	0	0	0	0	59	0	0	0	0	0	0	0	0	0	0	0	0	0	0	0	0	0	0	0	0	0	0	0	0	0	0	0	0	0	0	0	0
NODE_7857_length_3331_cov_7.52686	0	0	0	0	81	0	0	0	0	0	0	0	0	0	0	0	0	0	0	0	0	0	0	0	0	0	0	0	0	0	0	0	0	0	0	0	12	0	0	0	0	0	0	12	0	535	0	0	0
NODE_787_length_38454_cov_11.4892	0	0	0	0	0	0	0	0	0	0	0	0	0	0	0	0	0	0	0	0	0	0	0	0	0	0	0	0	0	0	0	0	0	0	0	0	0	0	0	0	0	0	0	0	0	0	0	0	0
NODE_788_length_13628_cov_4.44964	0	2997	379	2289	0	524	0	778	0	0	0	5159	0	1814	0	0	0	0	0	0	0	85	0	0	0	0	0	0	0	904	0	5938	0	276	994	1225	0	0	0	4110	0	0	448	458	0	725	0	0	797
NODE_788_length_28951_cov_6.14943	0	2155	0	1320	0	2333	0	0	0	0	3147	1933	369	1660	0	2224	736	301	0	423	0	0	0	1888	0	327	0	1986	0	229	176	2341	337	0	5639	1695	507	0	0	765	425	0	4920	2313	0	0	0	0	6206
NODE_7882_length_3023_cov_18.6479	0	0	213	0	6	0	286	0	0	0	0	0	0	0	0	0	0	0	0	0	0	0	0	0	0	0	22	7	0	0	0	0	0	0	0	0	10	0	0	0	0	0	0	0	0	0	0	0	0
NODE_789_length_24438_cov_41.0651	18851	27761	35045	9446	0	2258	83	18355	20153	44810	4429	40706	7152	3323	830	20094	5500	6572	19842	32481	0	3545	7338	3096	2884	4609	0	23263	11010	5391	1287	499	0	27095	5633	13790	9804	0	18498	7576	0	0	47057	20376	43	22490	1435	0	4339
NODE_7895_length_3570_cov_16.8435	0	0	0	0	0	0	0	0	0	0	182	0	0	0	0	0	0	0	0	386	0	0	0	0	0	0	0	0	0	0	0	0	0	0	0	0	0	0	20	0	0	0	0	0	0	0	0	0	0
NODE_790_length_41817_cov_13.9784	0	14766	4864	29316	0	161	0	563	0	0	0	26910	0	10317	0	0	0	0	0	0	0	1474	0	0	0	0	0	0	0	333	0	31551	0	8077	432	18791	0	0	0	18588	0	0	1914	120	0	114	0	91	3899
NODE_791_length_22491_cov_27.6683	13477	20205	11538	5701	0	1807	0	8565	7357	32349	3410	29438	6145	2351	538	14200	4378	3526	6813	6460	0	0	5232	1469	1784	4639	0	8839	0	887	996	0	0	19071	3771	5675	4583	0	11410	8318	0	0	7448	12460	39	3316	873	0	604
NODE_792_length_21304_cov_9.0587_ID_98679	0	384	0	0	0	0	0	122	69	0	0	1012	69	94	323	60	411	225	191	0	0	0	50	0	0	62	0	0	0	96	0	0	0	300	0	141	0	0	0	72	0	0	0	0	0	80	0	0	0
NODE_7943_length_5179_cov_13.6831	0	0	0	0	0	0	0	108	0	0	0	0	0	0	0	0	0	0	0	0	0	0	0	0	0	0	0	0	0	0	0	0	0	0	0	0	0	0	0	0	0	0	0	0	0	0	0	0	0
NODE_799_length_23123_cov_14.0530_ID_40380	3189	4414	5867	1427	0	319	0	2461	2713	6209	688	8373	1849	445	125	4524	875	1002	2778	5062	0	856	1123	587	336	911	0	3348	3037	1033	230	0	0	4574	874	1852	1384	0	2543	1215	0	0	8788	3686	0	3449	199	0	643
NODE_8_length_107961_cov_10.9963_ID_90615	0	0	0	0	0	574	0	924	0	0	0	0	0	0	31601	0	0	0	0	0	0	0	0	0	0	0	0	0	0	12479	155	0	0	0	9788	166	0	0	415	0	0	0	2716	0	206	0	0	0	0
NODE_80_length_114429_cov_12.8772	6119	9014	2618	12550	0	890	0	749	643	1440	1302	3310	2725	0	0	26133	4289	1416	693	1099	1021	0	0	0	1194	1494	0	0	4097	759	0	1529	0	1459	1117	825	0	0	1580	2622	1092	0	0	519	0	1985	0	0	0
NODE_80_length_137153_cov_54.3666	0	2266	0	106703	0	0	0	1897	55170	2248	2927	5353	0	7169	3535	0	2292	10483	4945	5300	0	0	0	1243	3692	0	0	0	1432	28507	0	3255	0	2482	2713	5566	1324	0	3897	0	5382	0	19113	3434	1352	303774	0	0	0
NODE_804_length_29518_cov_30.9796_ID_24985	530	0	0	66	0	0	0	285	0	0	0	0	0	0	0	0	0	1823	0	0	0	0	0	0	0	0	0	0	0	0	0	0	0	0	0	0	0	0	0	0	0	0	0	0	0	0	0	0	0
NODE_8096_length_5125_cov_3.90099	0	0	0	0	0	0	0	0	0	0	0	0	0	0	0	0	0	0	0	0	0	0	0	0	0	0	0	0	0	0	0	0	0	0	0	0	0	0	0	0	0	0	0	0	0	0	0	0	0
NODE_810_length_3431_cov_9.79562	0	0	0	0	13	3002	0	0	12	0	542	0	0	0	0	0	0	49	126	11	0	0	0	0	1695	0	0	0	0	0	0	0	0	53	0	49	0	0	0	0	0	672	0	1117	0	77	0	0	0
NODE_8101_length_3508_cov_6.11468	0	0	0	0	0	0	0	0	0	0	0	0	0	0	0	0	28	0	0	0	0	0	0	0	0	0	0	0	0	0	0	0	0	0	0	0	0	0	0	0	0	0	0	0	0	0	0	0	0
NODE_8117_length_4540_cov_18.256	26	0	0	0	0	0	0	0	0	0	0	0	0	0	0	0	0	0	0	0	0	0	0	0	0	0	0	0	0	0	0	0	0	0	0	0	0	0	0	0	0	0	0	0	0	0	0	0	0
NODE_82_length_137529_cov_211.0324_ID_10783	0	0	0	0	0	0	0	4789	0	0	0	0	0	8795	310	0	0	0	0	0	0	0	0	0	0	0	0	0	0	0	0	0	0	0	0	0	0	0	0	0	0	0	0	0	0	0	0	0	0
NODE_82_length_20829_cov_25.3784	0	0	0	0	0	0	0	0	0	0	0	0	0	0	0	0	0	0	0	0	0	0	0	0	0	0	0	0	0	0	0	0	0	0	0	0	0	0	0	0	0	0	0	0	0	0	0	0	0
NODE_820_length_63123_cov_15.9638	0	1782	517	3041	0	2748	0	3667	0	0	0	2947	0	1243	0	0	0	0	0	0	0	132	0	0	0	0	0	0	0	5604	0	2835	0	754	6229	1942	0	0	0	1747	0	0	290	1455	0	1968	0	0	345
NODE_8207_length_1657_cov_7.0045_ID_94997	11	96	17	9	75	124	10	0	9	15	0	0	0	0	0	15	0	5	0	0	0	54	0	104	28	13	30	0	0	8	136	7	11	0	0	13	10	22	11	0	0	149	0	0	60	0	0	25	14
NODE_8222_length_3687_cov_2.56801	0	0	0	0	0	0	0	0	0	0	0	0	0	0	0	0	0	0	0	0	0	0	0	0	24	0	0	0	0	0	0	0	0	0	0	0	0	0	0	0	0	0	0	0	0	0	0	0	0
NODE_829_length_34351_cov_5.26175	1866	0	0	142	0	270	1668	1515	391	0	1072	0	0	423	0	2709	417	166	1132	108	0	211	822	0	1220	195	286	939	1444	144	0	587	0	400	236	1172	491	0	0	991	0	0	793	154	357	709	0	0	1262
NODE_8298_length_4308_cov_21.8803	0	0	0	0	0	0	0	0	0	0	0	0	0	0	0	0	0	0	0	0	0	0	0	0	0	0	0	0	0	0	0	0	0	0	0	0	0	0	0	0	0	0	0	0	0	0	0	0	0
NODE_83_length_90592_cov_9.49423	0	0	0	0	0	0	0	0	0	0	0	0	341	0	0	0	0	0	0	0	0	0	0	0	0	0	0	0	0	0	0	0	0	0	480	0	0	0	0	0	0	0	0	0	0	0	0	0	0
NODE_835_length_22962_cov_17.0184_ID_30518	499	0	771	0	88	0	0	0	0	0	0	369	128	54	0	0	0	0	0	0	0	0	271	33	680	0	0	0	0	248	10322	0	3245	517	0	0	89	1782	0	0	0	0	0	0	0	0	0	0	0
NODE_8367_length_4054_cov_8.34784	0	63	0	6	0	12	0	386	0	218	0	0	0	8	21	0	0	60	725	0	0	0	0	0	0	0	0	0	0	0	0	0	0	103	7	0	86	0	0	32	18	0	0	19	0	479	0	0	0
NODE_84_length_79499_cov_14.6297_ID_176506	0	0	0	0	0	0	0	0	0	0	0	0	0	0	0	0	0	0	0	0	0	0	0	0	0	0	0	0	0	0	0	0	0	0	0	0	0	0	0	0	0	0	0	0	0	0	0	0	0
NODE_8463_length_5575_cov_82.5504	0	0	0	0	0	0	0	0	0	0	0	0	0	0	0	0	0	0	0	0	0	0	0	0	0	0	0	0	0	0	0	0	0	0	0	0	0	0	0	0	0	0	0	0	0	0	0	0	0
NODE_8465_length_5348_cov_25.8757_ID_16745	0	0	0	0	0	0	0	194	0	0	28	0	0	0	0	0	15	0	0	741	0	0	0	0	0	0	0	0	0	0	0	0	0	36	1941	19	0	0	0	0	0	0	0	0	0	149	0	0	0
NODE_848_length_33090_cov_15.8699	0	0	0	0	0	0	0	0	0	0	0	0	0	0	0	2561	772	0	0	0	0	0	0	0	0	0	0	0	2789	0	0	0	0	0	0	0	0	1975	0	0	0	0	0	0	0	0	0	0	0
NODE_85_length_154631_cov_9.49512	439	0	0	1816	0	0	0	5828	2459	0	1256	0	0	0	9104	0	1457	4083	0	299	0	0	0	0	0	1432	0	415	0	6179	0	0	0	0	9394	4812	0	0	0	633	0	0	0	0	0	3387	0	0	0
NODE_85_length_36229_cov_29.9355	0	0	0	0	0	0	0	0	0	0	0	0	0	0	0	641	0	0	0	0	0	0	0	207	0	0	0	0	0	0	0	0	0	0	0	0	0	0	0	323	0	0	0	0	0	3301	0	0	0
NODE_851_length_32356_cov_19.7035	1158	1168	623	821	932	756	0	457	613	1613	4386	393	2052	515	0	950	309	1006	1113	1052	0	208	870	435	1056	1103	3134	1638	2489	210	1664	2368	0	413	572	863	956	0	2375	675	577	1405	865	296	0	1557	136	0	0
NODE_852_length_15774_cov_8.9786_ID_94096	1333	0	2479	81	0	0	0	0	415	0	474	0	0	44	0	290	355	1856	1026	976	0	0	0	0	0	218	0	100	0	307	0	0	0	278	0	0	0	0	0	0	67	0	0	40	0	1574	0	0	0
NODE_8553_length_4406_cov_17.3388	0	0	0	0	0	0	0	0	0	0	0	0	0	0	0	0	0	0	90	0	0	0	0	0	0	2437	0	0	0	0	0	0	0	0	0	946	0	0	0	526	0	0	0	0	0	275	0	0	0
NODE_857_length_22053_cov_19.0139_ID_25529	0	0	0	104	0	0	0	0	0	0	0	0	0	0	0	0	0	0	0	0	0	0	0	0	0	0	0	0	0	0	0	0	0	0	0	0	0	0	0	0	0	0	0	0	0	19806	0	0	0
NODE_8570_length_1618_cov_5.1945	0	0	0	0	0	0	0	8	0	15	0	0	0	0	0	0	16	0	0	0	0	0	0	0	0	0	0	206	10	5	0	0	0	0	74	0	0	0	0	0	0	0	0	0	0	0	0	0	0
NODE_86_length_117236_cov_14.6455	17084	11007	35377	122550	128773	27832	15452	16389	84314	19949	45334	40235	34111	37970	10266	76668	35755	20489	31482	22350	7707	755	88663	7622	19058	14998	9663	28436	19094	46550	75379	129311	4766	8530	15760	129191	57736	13884	11797	13620	13414	32143	56630	23310	5935	183842	1588	7414	66305
NODE_862_length_32978_cov_6.49403	260	15426	1765	0	0	146	0	488	1799	767	224	2161	537	506	1644	1127	3126	808	1349	132	0	0	374	186	79	235	0	145	0	696	0	0	0	3632	532	155	75	0	257	736	961	0	0	148	0	2621	78	0	0
NODE_863_length_44045_cov_75.0825	8794	0	0	4424	346	150	0	0	0	0	0	3971	0	0	0	0	0	0	0	0	0	23025	17550	323	89	0	0	2075	0	3372	0	877	0	15365	8265	153	485	3937	0	4191	0	0	66	0	0	3281	0	0	0
NODE_866_length_7987_cov_14.7562	0	0	0	0	0	0	0	0	54	0	0	0	0	0	0	187	0	186	0	0	0	141	0	0	23	0	0	0	0	0	0	0	0	0	0	0	0	0	0	0	0	0	0	0	0	56	0	0	0
NODE_87_length_41528_cov_65.0245	0	0	689	0	0	0	0	0	0	0	0	0	0	14991	0	0	1765	2612	1507	5492	0	0	23201	124	0	0	0	0	0	0	0	0	0	0	0	0	972	0	3645	0	17516	0	0	6089	0	12833	0	0	0
NODE_88_length_96172_cov_13.4630_ID_3258	1322	726	0	0	0	0	0	0	444	0	0	0	1272	0	0	1434	0	1587	0	0	0	0	0	0	0	966	0	577	0	384	0	542	0	558	361	0	346	0	0	0	698	0	311	0	0	0	0	0	0
NODE_8840_length_4545_cov_6.40668	0	0	0	0	0	0	0	0	0	0	0	0	0	0	0	0	0	0	0	0	0	0	0	0	0	0	0	0	0	0	0	0	0	0	0	0	0	0	0	0	0	0	0	0	0	0	0	0	0
NODE_889_length_42520_cov_4.38064	0	0	0	0	0	0	0	0	0	0	0	0	0	0	0	0	0	0	0	0	0	0	0	0	0	0	0	0	0	0	0	0	0	0	0	0	0	0	0	0	0	0	0	0	0	0	0	0	0
NODE_8913_length_1814_cov_18.9488	0	0	0	0	0	0	0	0	0	0	0	0	0	0	0	0	0	15	0	0	0	0	0	0	0	0	0	0	0	0	0	0	0	0	0	0	0	0	0	0	0	0	0	0	0	0	0	0	0
NODE_892_length_11895_cov_11.9626_ID_63238	0	0	0	93	0	0	0	0	46	0	0	0	0	0	0	0	0	487	0	0	0	0	0	0	0	0	0	0	0	0	0	0	0	0	0	0	0	0	0	223	0	0	0	0	0	131	0	0	0
NODE_892_length_23841_cov_7.7266	0	0	0	0	0	28600	0	0	0	0	0	0	0	0	0	0	0	0	0	0	0	0	0	0	0	0	0	0	0	0	0	0	0	0	673	0	0	0	0	0	0	0	0	0	13936	0	0	0	0
NODE_892_length_8759_cov_6.50161	0	1667	103	1600	0	576	873	2192	96	2558	0	1166	2202	252	0	0	0	598	0	832	0	0	0	822	0	195	0	1212	30	1545	202	119	9143	445	7632	3432	30	0	0	688	0	686	4289	887	0	0	120	0	0
NODE_8945_length_5698_cov_20.8566_ID_173254	0	0	0	0	0	0	0	0	0	0	0	0	0	232	0	0	0	0	0	0	0	0	0	0	0	0	0	0	0	0	0	0	0	0	0	0	0	0	0	0	0	0	0	0	0	0	0	0	0
NODE_895_length_22861_cov_13.9771_ID_15194	14547	18251	25859	6522	0	1640	0	13132	13569	29078	3151	29263	5247	2296	524	14052	4194	4661	13749	21433	0	2714	5177	2130	1758	3473	0	16599	7870	3664	871	0	0	19844	4258	9475	6663	0	12809	5786	0	0	33346	15354	37	15854	910	0	3150
NODE_8965_length_4509_cov_3.48114	22	0	0	0	17	0	0	0	17	0	906	0	0	0	0	0	0	67	193	15	0	0	0	6	3066	0	0	0	0	0	0	0	0	87	0	91	0	0	0	0	0	1186	0	1988	0	180	0	0	6
NODE_9_length_36847_cov_8.36848	1473	597	297	1020	528	636	158	197	167	69	1776	0	1621	186	0	147	0	448	3461	93	474	13290	162	2951	6293	11496	208	578	100	664	3611	1315	0	311	579	715	564	213	0	424	2925	16455	1885	14034	462	1111	4983	1418	536
NODE_9_length_45688_cov_10.9662	0	0	0	0	0	0	0	0	0	0	0	0	887	94	0	0	0	0	0	0	0	0	0	0	0	0	0	0	0	0	0	0	0	0	533	5234	0	0	141	0	0	0	0	0	0	0	0	0	0
NODE_9023_length_4234_cov_31.6527_ID_61860	127	404	554	89	181	145	330	233	245	157	267	81	317	160	23	263	1005	1101	215	503	0	57	343	0	357	196	26	439	152	112	360	369	0	127	102	348	153	35	274	151	60	0	228	146	0	156	107	13	296
NODE_9078_length_3050_cov_7.35927	0	0	0	0	0	0	0	0	0	0	0	0	0	0	0	0	0	0	0	0	0	0	0	0	0	0	0	0	0	0	0	0	0	0	0	0	0	0	0	0	0	0	0	0	0	0	0	0	0
NODE_91_length_87665_cov_50.1357	0	0	0	396	0	0	1479	0	307	0	0	3012	0	237	319	258	0	0	4493	0	0	526	0	310	322	295	0	0	0	331	28594	0	3565	619	0	0	519	623	0	934	249	397	0	0	0	0	0	0	0
NODE_914_length_5585_cov_20.2174	1941	0	0	0	9864	64	0	0	0	0	889	191	1847	0	0	948	0	0	0	0	0	0	0	15	0	0	0	0	0	59	1020	12555	0	0	39	53	30	0	23	0	0	3004	0	0	0	0	0	0	0
NODE_922_length_18300_cov_34.9252_ID_38959	1052	0	0	0	0	0	0	997	739	745	7906	5472	0	1894	85	0	0	758	1741	1343	0	0	0	0	1680	144	0	0	920	187	0	968	0	0	1069	0	0	0	0	0	5400	0	1998	0	0	434	141	0	0
NODE_9238_length_4157_cov_6.4627	0	250	0	0	0	0	0	0	0	0	0	0	0	28	0	0	0	44	97	28	0	0	0	0	0	8	0	0	0	112	0	0	0	0	59	0	21	0	19	0	0	0	241	0	0	0	0	0	0
NODE_9261_length_1605_cov_7.1164_ID_226984	0	0	0	0	0	0	0	0	0	0	8	0	0	0	0	67	0	0	0	0	0	0	0	18	0	100	0	0	0	0	0	0	0	0	66	36	0	0	0	0	0	0	0	0	0	0	0	0	0
NODE_9275_length_2366_cov_5.83817	0	0	0	0	0	0	0	0	0	0	0	0	0	0	0	0	0	0	0	0	10	0	0	0	0	0	0	0	0	0	0	0	0	0	0	0	0	0	0	0	0	0	0	0	19	0	0	0	0
NODE_9300_length_2579_cov_2.61529	4484	0	0	0	0	0	0	0	0	0	0	1051	0	0	0	0	0	0	0	0	0	0	0	0	0	0	0	0	0	0	0	0	0	0	0	0	0	0	0	0	0	0	0	0	0	0	0	0	0
NODE_931_length_18798_cov_9.59574	1156	2194	620	1661	179	141	0	175	191	342	180	640	600	110	0	5781	867	241	109	377	92	0	230	0	547	298	0	242	828	151	0	435	0	318	180	199	0	0	357	510	304	0	0	122	0	438	0	0	77
NODE_932_length_24673_cov_4.37152	9938	1758	2560	13186	0	2779	0	7149	1790	4089	21557	6954	9902	5640	176	11306	2354	999	3039	12364	0	1074	9442	1200	5566	2626	0	20290	6853	2564	777	9543	0	972	5831	1376	1892	0	8640	2659	528	0	2985	110	5057	5684	2645	0	4062
NODE_932_length_2679_cov_13.0461	0	0	0	0	0	0	0	0	0	0	0	0	0	0	0	0	0	0	0	0	0	0	0	0	0	8	0	0	0	0	0	0	0	0	0	0	0	0	0	0	0	0	0	0	0	0	0	0	0
NODE_939_length_4271_cov_10.792	0	0	0	0	0	0	0	0	0	0	0	0	0	0	0	0	0	0	0	0	0	0	125	0	0	0	0	0	0	0	0	0	0	0	0	0	0	0	0	0	0	0	0	0	0	0	0	0	0
NODE_94_length_69297_cov_17.8262	0	0	0	0	0	0	0	0	0	0	0	0	0	0	0	0	0	0	0	0	0	0	0	0	0	0	0	172	0	0	0	0	0	0	150	0	0	0	0	0	0	0	0	542	0	0	0	0	0
NODE_94_length_82443_cov_14.0000_ID_37512	12244	9767	5781	21639	68823	85437	0	7506	4169	14404	36700	17414	35176	21468	6069	51669	13507	3341	11944	26182	0	0	25092	9956	9700	4471	0	31422	0	8923	2097	14654	35845	1875	28555	43046	40214	0	0	3427	1874	0	42785	17263	0	20242	4629	0	28883
NODE_9437_length_4729_cov_4.92662	0	0	0	0	0	0	0	42	0	12	0	0	688	40	0	0	0	0	239	65	0	0	0	0	0	0	0	0	0	0	0	0	0	0	65	0	190	0	0	0	0	0	0	0	0	0	0	0	0
NODE_947_length_7696_cov_7.71902	0	0	0	0	0	0	0	0	0	0	0	0	0	0	0	0	0	0	0	0	0	0	0	0	0	0	0	0	0	0	0	0	0	0	0	0	0	0	0	0	0	0	0	0	0	0	0	0	0
NODE_9480_length_4828_cov_10.745	0	0	0	0	0	0	0	0	0	0	0	0	0	0	0	40	0	0	0	0	0	0	16	0	0	0	0	0	0	160	0	0	0	0	0	0	0	0	0	0	0	0	0	0	0	0	0	0	0
NODE_950_length_3961_cov_6.53303	0	0	0	0	0	0	0	0	0	0	0	0	0	0	0	0	0	0	0	0	0	0	420	0	0	0	0	0	0	0	0	0	0	0	0	0	0	0	0	0	0	0	0	183	0	0	0	0	0
NODE_951_length_27856_cov_6.73249	0	0	0	0	0	0	0	0	0	0	0	0	0	0	0	0	0	0	0	0	0	0	0	0	0	0	0	0	0	0	0	0	0	0	0	0	0	0	0	0	0	0	0	0	0	0	0	0	0
NODE_9572_length_4292_cov_6.09535	12	0	0	0	2385	0	0	0	0	0	0	519	83	0	0	75	0	0	180	0	0	77	0	15	0	0	0	0	0	38	644	64	0	0	0	0	162	0	10	0	0	45	0	0	0	0	0	0	0
NODE_96_length_151941_cov_9.96877	0	0	0	0	0	0	0	0	0	0	0	0	0	0	0	0	0	0	0	0	0	0	0	0	0	0	0	0	0	0	0	0	0	0	0	0	0	0	0	0	0	0	0	0	0	0	0	0	0
NODE_96_length_87461_cov_95.2929	0	0	0	2267	0	0	0	0	371	0	0	3725	136	249	0	537	0	1023	5930	356	0	1027	0	419	530	238	0	0	0	0	0	475	12819	750	903	547	551	1694	0	4555	4307	0	0	0	0	393	0	0	0
NODE_960_length_13129_cov_6.92229	0	0	0	0	0	0	0	0	0	0	0	0	0	0	0	0	0	0	0	0	0	75	0	0	0	146	0	0	0	0	0	0	0	0	0	0	0	0	0	0	0	45	0	0	0	0	0	0	0
NODE_9622_length_3108_cov_5.1677	0	44	0	0	0	0	0	148	0	0	15	0	0	0	0	0	18	15	8	555	0	0	0	0	27	0	0	0	0	22	0	0	0	16	1057	5	0	0	0	0	0	0	25	0	0	92	0	0	0
NODE_9646_length_3207_cov_18.9710_ID_64156	0	0	64	0	0	0	0	14	0	9	0	0	3189	1064	0	0	0	0	0	0	0	0	0	0	0	0	0	0	0	0	5	0	0	0	0	0	0	0	0	0	0	0	0	0	0	14	0	0	0
NODE_966_length_10142_cov_128.773	0	0	0	0	0	0	0	0	0	0	0	0	0	0	0	0	0	0	0	0	0	0	0	0	0	0	0	0	0	0	0	0	0	0	0	0	0	0	0	0	0	0	0	0	0	0	0	0	0
NODE_966_length_40725_cov_8.21441	0	0	0	0	0	0	0	0	0	0	0	0	866	0	0	0	0	0	0	0	0	0	0	0	0	0	0	0	0	0	0	0	0	0	0	0	0	0	0	0	0	0	0	0	0	0	0	0	0
NODE_9670_length_3685_cov_5.59587	0	0	0	0	0	0	0	0	0	0	0	0	0	33	0	0	0	0	0	0	0	0	0	0	0	0	0	256	0	56	0	0	0	0	0	0	0	0	0	0	0	0	0	0	0	0	0	0	0
NODE_97_length_54556_cov_20.1218	7040	14985	6080	19064	31660	44081	89900	10605	9860	29607	36006	4565	41488	9987	805	25391	4819	4033	2271	7847	95509	5077	15397	27963	23416	56966	159503	44870	65527	2965	29152	10642	15078	7681	5511	19395	25577	133857	43054	1801	12620	53974	12677	5803	21557	5860	969	144611	69474
NODE_970_length_29470_cov_12.899	997	4264	1352	4987	1897	481	2379	1840	1817	1628	296	4849	436	2475	159	4378	819	1747	1831	4185	0	397	1655	558	2952	1494	80	3172	0	2325	809	2598	2606	889	1969	1495	319	59	2902	1972	206	0	972	299	72	2593	75	0	320
NODE_971_length_18581_cov_11.5365	0	0	0	0	0	0	0	0	0	0	0	0	0	0	222	0	0	0	0	0	0	0	0	48	0	0	0	0	0	0	0	0	0	0	0	1569	68	0	0	0	0	0	0	0	0	0	0	0	0
NODE_972_length_16109_cov_11.9725_ID_54287	247	0	944	219	0	0	0	2687	2192	0	0	568	0	1486	5995	361	2099	2472	6027	589	0	0	780	0	0	488	0	146	0	4759	0	0	0	3575	2339	1968	0	0	427	621	262	0	247	366	65	2458	0	0	0
NODE_975_length_16959_cov_33.1271	0	0	0	0	0	0	0	0	0	0	0	0	0	0	0	0	0	0	0	0	0	0	0	0	0	0	0	0	0	0	0	0	0	0	0	0	0	24	0	0	0	0	0	0	0	0	0	0	0
NODE_9789_length_2484_cov_164.6376_ID_52301	0	0	0	0	0	0	0	0	0	0	0	0	0	0	0	0	0	0	0	0	0	0	0	0	0	0	0	0	0	0	0	0	0	0	0	0	0	0	0	0	0	0	0	0	0	0	0	0	0
NODE_98_length_122286_cov_130.995	0	0	0	0	0	0	0	0	0	0	1649	0	0	0	1696	0	0	0	0	10059	0	0	0	425	484	0	0	0	0	0	0	0	0	0	0	834	1430	0	0	0	0	0	0	0	0	0	0	0	0
NODE_9892_length_2645_cov_13.1803	0	137	0	0	0	15	0	0	0	0	0	97	29	0	0	0	333	0	14726	0	0	0	0	234	0	25	33	0	0	119	0	18	0	0	0	0	0	0	0	0	0	0	30	11	6	0	96	0	0
NODE_99_length_160422_cov_13.9072	0	0	0	0	25763	0	37904	0	0	0	8718	0	0	0	0	3063	0	0	0	214	0	0	37105	0	0	525	0	0	0	0	0	127129	0	1779	1674	0	0	0	0	3406	0	0	0	393	0	0	0	85810	0
NODE_9949_length_2600_cov_5.86758	0	0	0	0	0	0	0	0	0	0	0	0	0	0	0	0	0	0	0	0	0	0	0	0	0	0	0	0	0	0	0	0	0	0	0	0	0	0	0	0	0	0	0	0	0	0	0	0	0
[truncated: 77 more columns]
