# Supplementary material for: Metagenomic assembled plasmids of the human microbiome vary across disease cohorts
Source: Sci Rep. 2022 Jun 2;12:9212. doi: 10.1038/s41598-022-13313-y (PMC9163076; doi:10.1038/s41598-022-13313-y)
Supplement: Supplementary file 2 — Supplementary Information 2. [file 41598_2022_13313_MOESM2_ESM.zip › Supplementary_Data/input/CRC_metadata.csv]

Sample	Condition
ERR688508	CRC
ERR688512	CRC
ERR688519	CRC
ERR688522	CRC
ERR688524	CRC
ERR688526	CRC
ERR688527	CRC
ERR688531	CRC
ERR688534	CRC
ERR688536	CRC
ERR688538	CRC
ERR688540	CRC
ERR688541	CRC
ERR688545	CRC
ERR688546	CRC
ERR688548	CRC
ERR688549	CRC
ERR688555	CRC
ERR688559	CRC
ERR688560	CRC
ERR688569	CRC
ERR688571	CRC
ERR688572	CRC
ERR688575	CRC
ERR688576	CRC
ERR688581	CRC
ERR688582	CRC
ERR688583	CRC
ERR688584	CRC
ERR688585	CRC
ERR688586	CRC
ERR688587	CRC
ERR688588	CRC
ERR688589	CRC
ERR688592	CRC
ERR688597	CRC
ERR688601	CRC
ERR688602	CRC
ERR688604	CRC
ERR688609	CRC
ERR688611	CRC
ERR688613	CRC
ERR688615	CRC
ERR688620	CRC
ERR688621	CRC
ERR688623	CRC
ERR688625	CRC
ERR688626	CRC
ERR688627	CRC
ERR688628	CRC
ERR688629	CRC
ERR688630	CRC
ERR688631	CRC
ERR688632	CRC
ERR688633	CRC
ERR688634	CRC
ERR688637	CRC
ERR688638	CRC
ERR688641	CRC
ERR688642	CRC
ERR688645	CRC
ERR688650	CRC
ERR710424	CRC
ERR710425	CRC
ERR710431	CRC
ERR688506	Control
ERR688507	Control
ERR688509	Control
ERR688510	Control
ERR688511	Control
ERR688514	Control
ERR688516	Control
ERR688518	Control
ERR688520	Control
ERR688523	Control
ERR688528	Control
ERR688529	Control
ERR688530	Control
ERR688532	Control
ERR688533	Control
ERR688535	Control
ERR688537	Control
ERR688539	Control
ERR688542	Control
ERR688543	Control
ERR688544	Control
ERR688550	Control
ERR688551	Control
ERR688552	Control
ERR688554	Control
ERR688556	Control
ERR688557	Control
ERR688561	Control
ERR688562	Control
ERR688563	Control
ERR688564	Control
ERR688565	Control
ERR688566	Control
ERR688590	Control
ERR688591	Control
ERR688593	Control
ERR688594	Control
ERR688595	Control
ERR688596	Control
ERR688598	Control
ERR688599	Control
ERR688600	Control
ERR688603	Control
ERR688605	Control
ERR688606	Control
ERR688607	Control
ERR688608	Control
ERR688610	Control
ERR688612	Control
ERR688614	Control
ERR688616	Control
ERR688617	Control
ERR688619	Control
ERR688622	Control
ERR688624	Control
ERR688646	Control
ERR688648	Control
ERR710426	Control
ERR710427	Control
ERR710428	Control
ERR710429	Control
ERR710430	Control
