# Supplementary material for: Metagenomic assembled plasmids of the human microbiome vary across disease cohorts
Source: Sci Rep. 2022 Jun 2;12:9212. doi: 10.1038/s41598-022-13313-y (PMC9163076; doi:10.1038/s41598-022-13313-y)
Supplement: Supplementary file 2 — Supplementary Information 2. [file 41598_2022_13313_MOESM2_ESM.zip › Supplementary_Data/input/elderly_cast_counts.csv]

	SRR9654970	SRR9654971	SRR9654972	SRR9654973	SRR9654974	SRR9654975	SRR9654976	SRR9654977	SRR9654978	SRR9654979	SRR9654980	SRR9654981	SRR9654982	SRR9654983	SRR9654984	SRR9654985	SRR9654986	SRR9654987	SRR9654988	SRR9654989	SRR9654990	SRR9654991	SRR9654992	SRR9654993	SRR9654994	SRR9654995	SRR9654996	SRR9654997	SRR9654998	SRR9654999	SRR9655000	SRR9655001	SRR9655003	SRR9655004	SRR9655005	SRR9655006	SRR9655007	SRR9655008	SRR9655009	SRR9655010	SRR9655011	SRR9655012	SRR9655013	SRR9655014	SRR9655015	SRR9655016	SRR9655018	SRR9655019	SRR9655020
C900_NODE_1305_length_3340_cov_16.9732	0	0	0	0	0	0	0	0	56	0	0	0	0	0	0	608	0	0	131	0	0	0	0	0	0	0	0	0	0	0	0	0	0	0	0	0	0	79	0	0	0	139	0	0	0	0	0	0	0
C901_NODE_1478_length_5617_cov_6.12531	0	0	0	9	0	0	0	0	0	0	0	0	0	0	0	0	0	0	0	0	0	0	0	0	0	0	0	0	0	0	0	820	0	0	0	0	0	0	0	0	0	0	0	0	0	0	0	0	0
C903_NODE_2200_length_3137_cov_7.32057	0	0	0	0	0	0	0	63	0	0	0	0	0	0	0	0	1301	0	0	2087	0	0	0	0	0	0	0	0	0	0	0	0	0	0	18744	0	0	0	0	61	0	0	0	2311	0	0	0	0	0
C905_NODE_1169_length_7182_cov_7.64852	66	0	0	0	0	0	0	0	0	0	0	49	96	15	0	110	0	633	77	0	38	0	0	240	92	57	0	0	0	342	813	952	273	0	0	658	1976	0	0	0	129	0	583	122	34	78	60	0	0
C911_NODE_1069_length_5220_cov_21.2602	0	0	0	0	0	0	0	7	0	0	0	0	0	0	0	0	0	0	0	0	0	0	0	0	0	0	0	0	0	0	0	0	0	0	0	0	0	0	0	0	0	0	0	0	0	0	0	0	0
C911_NODE_1107_length_5087_cov_25.7124	0	0	0	0	0	0	0	0	0	0	0	0	0	0	0	0	0	0	0	0	0	0	0	0	0	0	0	0	0	0	0	0	0	0	0	0	0	0	0	0	378	0	0	0	0	0	0	0	0
C912_NODE_1032_length_4292_cov_6.96129	0	0	0	0	0	0	0	0	0	0	0	0	0	0	0	0	0	0	0	0	0	0	0	0	0	0	0	0	0	0	0	0	0	0	0	0	0	0	0	0	0	0	0	0	0	0	0	0	0
C912_NODE_1750_length_3044_cov_5.28438	0	0	0	0	0	9	0	0	0	0	18	351	0	0	0	0	0	0	0	0	0	0	0	0	0	0	0	0	0	0	0	0	0	0	0	0	0	0	0	0	0	0	0	0	0	0	0	0	0
C915_NODE_2093_length_6636_cov_24.8069	0	0	0	0	0	0	0	0	0	0	0	0	0	0	0	0	0	0	0	0	0	0	0	0	0	0	0	0	0	0	0	0	0	0	0	0	0	0	29	0	0	0	0	0	0	0	0	0	0
C915_NODE_2326_length_6046_cov_7.62677	0	0	0	0	0	0	0	0	0	0	0	0	0	0	0	0	0	0	0	0	0	0	0	0	0	0	0	0	0	0	0	0	0	0	0	0	0	0	0	0	0	0	0	0	0	0	0	0	0
C915_NODE_2339_length_6019_cov_12.4611	0	0	0	0	0	0	0	0	25	0	0	0	0	0	0	0	0	0	0	0	0	45	0	0	0	0	0	0	0	0	0	0	0	0	0	0	0	0	0	0	0	0	0	0	0	0	0	24	0
C915_NODE_3389_length_4539_cov_18.1641	0	0	0	0	0	0	10	0	0	0	0	0	0	0	0	0	0	0	0	0	0	0	0	27	7	0	0	0	0	0	0	0	11	0	0	0	0	0	0	0	46	0	0	0	0	0	0	0	46
C918_NODE_1547_length_3942_cov_6.68176	0	0	0	0	0	0	5683	0	0	0	0	0	0	0	0	0	0	0	518	0	0	0	0	2587	0	0	0	0	23252	1669	45	0	0	4902	0	603	8	0	0	0	1566	0	0	0	0	75	0	0	0
C918_NODE_1636_length_3773_cov_8.14524	0	0	0	0	0	0	0	0	0	0	0	0	0	0	0	0	0	0	0	0	0	0	0	0	0	0	0	0	0	0	0	0	0	0	0	0	80	0	0	0	0	0	0	0	0	8472	0	0	0
C919_NODE_547_length_5214_cov_3.2766	0	0	0	0	0	0	0	0	0	0	0	0	42	0	0	0	0	0	0	0	0	0	0	0	0	0	0	0	0	78	0	41	0	0	0	0	0	0	0	0	37	0	319	0	0	0	0	0	0
C922_NODE_2015_length_3200_cov_5.29857	159	0	1856	3190	0	51	75	148	0	14	0	1796	0	72	0	815	0	3899	2071	22	625	9152	0	9931	8	1280	0	53	0	3339	5184	4697	238	111	8978	0	2806	101	0	36	1212	0	7224	5261	3332	517	3546	57	0
C925_NODE_1017_length_4124_cov_4.41017	1497	9	0	13873	1058	35281	296	54155	0	0	46675	17	0	11328	0	5912	0	0	62	368	21	0	87	1404	186	5247	0	428	1786	0	1235	1559	215	3796	4134	735	0	0	23937	637	988	159	624	40	0	0	0	3470	0
C926_NODE_4135_length_4209_cov_3.9403	0	0	0	0	0	0	0	0	0	0	0	0	0	0	0	0	0	0	12	0	0	0	0	0	0	0	0	0	0	0	0	80	0	0	0	0	15	0	0	0	0	0	0	0	0	0	0	0	0
C927_NODE_1337_length_11754_cov_21.8596	0	0	0	0	0	0	0	0	0	0	0	0	0	0	0	0	0	0	0	0	0	0	0	0	0	0	0	0	0	0	0	0	0	0	0	0	0	0	0	0	0	0	0	0	0	0	0	0	0
C927_NODE_3196_length_5050_cov_19.4563	0	0	0	0	0	0	178	0	0	0	0	0	0	0	0	0	0	0	0	74	0	0	0	0	15	0	0	0	0	0	0	0	0	0	0	0	0	0	0	0	0	0	0	18	0	0	0	0	0
C930_NODE_3317_length_6120_cov_25.508	0	0	0	0	0	0	0	0	0	0	0	0	0	0	0	0	0	0	0	0	0	0	0	0	0	0	0	0	0	0	0	0	0	0	0	0	0	0	0	0	0	0	0	0	0	0	0	0	0
C930_NODE_4057_length_5067_cov_9.72686	0	0	0	0	0	0	174	0	0	0	0	0	0	0	0	0	0	0	0	204	9	0	0	0	12	0	0	0	0	0	0	0	0	0	0	0	0	0	0	0	0	0	0	13	0	0	0	0	0
C931_NODE_1779_length_7541_cov_42.1765	0	0	0	0	0	0	0	0	0	20	0	0	0	3617	0	0	0	0	0	0	1347	0	0	0	0	0	0	0	0	2766	0	0	0	0	0	0	957	0	0	0	0	0	0	0	0	0	0	200	0
C931_NODE_3489_length_4259_cov_9.245	0	0	0	0	0	0	0	0	0	0	0	0	0	0	0	0	0	0	0	0	0	0	0	0	0	0	0	0	0	0	0	151	0	0	0	0	0	0	0	0	0	0	0	0	0	0	0	0	0
C933_NODE_7633_length_3093_cov_23.9605	0	0	0	0	49	14	21	116	364	87	0	0	2307	0	0	0	0	0	659	251	1624	0	0	53	122	1366	10	13	176	43	105	1468	3309	0	199	196	20	661	838	711	19	27	0	0	0	0	0	10	65
C934_NODE_7334_length_5058_cov_9.40875	0	0	0	0	0	0	21	0	0	0	0	0	0	0	0	0	0	0	0	89	10	0	0	0	0	0	0	0	0	0	0	0	0	0	0	0	0	0	0	0	0	0	0	11	0	0	0	0	0
C936_NODE_2597_length_7097_cov_6.27861	0	0	0	0	0	0	0	0	0	0	0	0	0	246	0	0	0	93	0	0	0	0	0	0	0	0	0	0	0	0	0	196	0	0	0	88	0	0	0	0	0	0	0	0	0	0	0	0	0
C936_NODE_3042_length_6007_cov_19.1917	0	0	0	0	0	0	0	0	0	0	0	0	0	0	0	0	0	2161	0	0	0	0	0	0	0	0	0	0	0	0	114	0	0	0	0	0	0	0	0	0	0	0	0	0	0	0	0	0	0
C936_NODE_3087_length_5914_cov_82.738	0	0	0	0	0	0	0	0	0	0	0	0	0	0	0	0	15	0	0	0	0	0	0	0	0	0	0	0	0	0	0	0	13	0	454	0	0	0	0	0	0	0	0	0	0	0	0	0	0
C936_NODE_3821_length_4876_cov_32.3468	0	0	0	0	0	0	0	0	0	0	0	0	0	0	0	0	0	0	0	0	0	0	0	0	0	0	0	0	0	0	0	0	0	0	0	0	68	0	0	125	0	0	0	0	0	0	0	0	0
C937_NODE_3164_length_5989_cov_17.8982	0	0	0	0	0	0	0	0	0	0	0	0	0	0	15	0	110	0	19	0	0	0	0	0	0	0	0	0	0	0	0	0	87	0	3932	0	0	0	0	0	0	0	33	0	0	0	24	13	0
C937_NODE_3988_length_4919_cov_12.2954	0	0	78	0	0	0	196	0	9	0	0	0	0	0	261	0	15	21	0	0	0	0	0	0	682	0	362	0	35	13	0	176	0	1716	0	560	0	0	191	0	0	0	0	0	0	45	0	0	216
C938_NODE_1250_length_9739_cov_4.15489	0	0	0	0	0	0	0	0	0	0	0	0	0	0	0	0	0	0	0	0	0	0	0	0	0	0	0	0	0	0	0	0	0	0	0	0	0	0	0	0	0	0	0	43	0	0	0	0	0
C938_NODE_1880_length_6998_cov_7.23981	1583	0	0	0	108	5221	72	12544	4942	832	0	11	260	2911	0	970	0	0	0	67	1388	124	2957	4084	2804	3251	0	89	4048	22	580	40	66	453	775	199	3411	0	3248	79	157	0	71	10	402	0	115	377	18
C939_NODE_3742_length_5566_cov_36.1717	0	0	0	0	0	0	0	0	0	0	0	0	0	0	0	0	0	0	0	0	0	0	0	0	0	0	0	0	0	0	0	0	0	0	0	0	46	0	0	16	0	0	0	0	0	0	0	0	0
C941_NODE_4053_length_4132_cov_5.75423	0	0	0	0	0	0	0	0	0	0	0	0	0	279	0	0	0	0	0	0	0	0	0	0	0	0	0	0	0	0	0	0	0	0	0	0	0	0	0	0	0	0	0	0	0	0	0	0	0
C942_NODE_1859_length_11689_cov_12.1578	0	0	0	1506	93	20699	244	7018	31374	46	593	50	1634	9125	0	0	0	0	0	0	2312	211	3958	3784	625	5515	0	685	7309	650	2748	272	28	170	1532	346	9218	0	6222	49	41	70	0	0	318	0	552	1541	1984
C942_NODE_3141_length_6726_cov_22.435	1833	0	0	632	124	5573	73	14781	5203	780	0	76	225	3060	0	893	0	0	0	78	1564	129	3159	1252	904	3509	0	137	5197	64	724	29	84	511	833	203	3661	0	2772	181	422	0	51	0	121	0	588	355	106
C942_NODE_510_length_33023_cov_26.9293	12171	103	0	54	0	206	1435	6460	461	653	246	9175	155	479	94	0	452	132	356	308	1418	411	398	1965	3913	918	0	0	4046	595	1193	1582	344	2768	0	426	409	0	148	781	0	0	177	0	474	143	2330	472	2739
C943_NODE_2090_length_7471_cov_8.33293	26	0	0	0	0	0	0	0	15	0	0	128	0	19	0	22	0	17	0	0	0	11	43	717	23	97	0	33	0	0	0	0	0	0	0	236	103	0	0	0	41	0	1355	95	0	299	0	0	0
C943_NODE_6926_length_3071_cov_4.35942	0	0	0	0	0	0	0	0	0	0	0	0	0	0	0	0	0	0	0	0	0	0	0	0	0	0	0	0	0	0	0	0	0	0	0	0	0	63	0	0	0	0	0	0	0	0	0	0	122
C944_NODE_5338_length_4220_cov_6.78848	0	0	0	0	0	0	0	0	0	0	0	0	0	300	0	0	0	0	0	0	0	0	0	0	0	0	0	0	0	0	0	0	0	0	0	0	2380	0	0	0	0	0	0	0	0	0	0	0	0
C944_NODE_6222_length_3821_cov_9.92061	0	0	0	0	0	0	0	0	0	0	0	0	0	71	0	0	0	0	211	0	0	0	0	0	0	0	0	0	0	141	0	0	0	0	0	0	0	0	0	0	0	0	0	0	0	0	0	0	0
C945_NODE_4554_length_5609_cov_307.101	0	0	0	0	0	0	0	0	0	0	0	0	5049	0	0	0	0	8304	0	0	0	0	0	0	0	0	0	0	0	1194	0	0	0	0	0	0	0	0	0	0	0	0	0	0	0	0	0	0	442
C945_NODE_4580_length_5590_cov_187.353	0	0	0	0	0	0	0	0	0	0	0	0	307	17	0	0	0	4129	0	0	0	0	0	0	0	0	0	0	0	0	0	0	0	0	0	0	0	0	0	0	0	0	0	0	0	1347	0	0	28
C945_NODE_6043_length_4449_cov_29.3209	0	0	0	0	0	0	0	0	0	0	0	0	0	0	0	0	0	0	0	0	0	0	0	0	0	0	0	0	0	0	0	0	0	0	0	0	0	0	0	0	0	0	0	0	0	10981	0	0	0
C946_NODE_2126_length_5467_cov_131.628	0	0	0	0	0	0	0	0	0	0	0	0	0	0	0	0	496	0	0	0	0	0	0	0	0	0	0	0	0	0	0	0	0	0	2242	0	0	0	0	0	0	0	54	0	0	0	0	23	0
GD_NODE_8181_length_3599_cov_9.95119	0	0	0	0	0	0	0	0	0	0	0	0	0	0	0	0	38	0	0	0	0	0	0	0	0	0	0	0	0	0	0	0	0	0	0	0	0	0	0	0	0	0	75	0	0	0	0	0	0
I320_NODE_2394_length_6661_cov_647.551	0	0	0	0	0	0	0	0	0	0	0	0	0	0	0	0	249	0	0	0	0	0	353	0	0	0	0	0	0	0	0	0	0	0	0	0	0	0	0	0	0	0	0	0	0	0	0	0	0
I320_NODE_2525_length_6267_cov_427.95	0	0	0	0	0	0	0	0	0	0	0	0	0	0	0	0	143	0	0	0	0	0	0	0	0	0	0	0	0	0	0	0	0	0	266	0	0	0	0	0	0	0	22	0	0	0	0	12	0
I320_NODE_2645_length_5956_cov_9.12794	202	0	940	187	0	0	27	0	0	0	0	0	121	0	0	0	9318	3376	569	0	96	0	0	0	48	1662	0	0	0	0	198	2331	0	784	1505	0	0	0	31	0	0	0	8726	0	1390	0	125	16	610
I324_NODE_4239_length_3821_cov_20.0149	462	7	0	14976	28	27095	64	990	0	0	0	16	6	559	0	0	0	0	8	98	0	0	0	0	37	9583	0	0	29	0	65	0	254	1418	4062	247	7266	0	11906	0	264	29	0	0	0	0	549	0	2659
I350_NODE_2711_length_4227_cov_14.2164	0	0	0	0	0	0	0	0	0	0	0	0	0	0	0	0	0	0	0	0	0	0	0	0	0	0	0	0	0	0	0	0	0	0	0	0	0	0	0	0	0	0	0	0	0	0	0	0	476
I363_NODE_4936_length_3246_cov_7.10467	0	0	0	11	72	25	56	135	604	553	543	56	6	4047	0	0	0	0	1194	1436	1698	0	6	485	1065	1032	9	22	6812	470	1151	3836	831	0	316	491	94	0	0	0	0	32	9	0	0	0	622	472	3039
I365_NODE_2677_length_7445_cov_13.1706	0	0	0	0	0	0	0	0	77	0	0	0	0	21	0	0	0	0	0	0	0	0	0	0	0	0	0	0	0	0	0	0	0	0	0	0	0	0	0	0	0	0	20	0	0	0	0	0	72
I365_NODE_6969_length_3112_cov_41.106	0	0	0	0	0	0	0	0	0	0	0	0	0	0	0	0	0	0	0	0	0	0	0	0	0	0	0	0	0	0	47	0	0	0	0	0	0	0	0	0	0	0	0	0	0	0	0	0	0
I367_NODE_4823_length_3151_cov_47.488	0	0	0	0	0	0	0	20	0	0	0	0	0	0	0	0	0	197	0	0	0	0	0	0	0	0	0	0	0	0	0	0	0	0	0	0	0	0	0	0	0	0	0	957	0	0	0	0	0
I370_NODE_1308_length_9831_cov_154.044	59	0	19	225	0	127	55	24	50	0	0	137	3077	35	64	158	2408	2370	521	254	216	138	89	1844	1152	1800	0	17	0	338	1227	1309	1339	65	2478	979	972	93	16	24	2481	81	1617	993	314	421	234	990	178
I370_NODE_2273_length_4505_cov_5.12404	0	6	0	0	0	0	0	0	0	0	0	0	0	0	0	0	0	0	0	0	0	0	0	0	0	0	0	0	31	0	30	0	0	0	0	0	0	0	0	0	0	0	0	0	0	121	0	0	0
I370_NODE_2398_length_4129_cov_403.58	0	480	1503	9	6	0	10	26	0	59	429	8	0	0	0	0	276	98	0	0	2984	0	0	5	0	0	0	628	7	0	0	0	0	0	0	0	0	286	27	26044	9	21089	14	1010	307	0	0	0	22
I378_NODE_2059_length_7768_cov_107.639	22	0	114	68	0	0	0	0	0	0	0	0	36	0	0	0	1147	1138	69	0	446	0	0	0	23	287	0	0	0	0	47	214	0	119	444	0	0	0	0	0	0	0	1518	0	333	0	56	0	76
I378_NODE_3778_length_5088_cov_38.5212	0	0	0	0	0	0	183	0	0	0	0	0	0	0	0	0	0	0	0	262	8	0	0	0	20	0	0	0	0	0	0	0	0	0	0	0	0	0	0	0	0	0	0	24	0	0	0	0	0
I381_NODE_2941_length_6259_cov_30.0791	0	0	0	0	0	0	0	0	0	0	0	0	68	0	0	0	0	0	0	0	0	0	0	0	0	0	0	0	0	0	0	0	0	0	0	94	0	0	0	0	0	0	0	0	0	0	0	0	0
I381_NODE_4375_length_4498_cov_16.8539	0	0	0	0	0	0	0	0	218	0	0	0	0	0	0	0	0	0	0	0	0	0	16	0	0	0	0	14	35	6	0	0	0	0	0	34	0	0	0	0	0	0	0	0	17	11	0	345	0
I381_NODE_6333_length_3318_cov_32.7355	0	0	0	0	0	0	0	0	0	0	0	0	0	0	0	0	0	0	0	0	0	0	63	0	0	0	0	0	0	0	0	0	0	0	0	122	0	0	0	0	0	0	0	0	20	0	0	2403	0
I381_NODE_6690_length_3166_cov_16.9907	0	17	0	0	13	7	15	6	28	538	104	43	0	978	0	11	0	0	94	3442	185	0	0	0	13	104	0	0	1148	137	195	803	485	0	1342	0	62	346	0	0	0	639	0	0	0	0	0	70	1346
I386_NODE_339_length_23825_cov_7.96992	257	0	0	0	0	0	40	0	0	0	0	0	0	0	0	205	0	0	0	63	77	4519	0	0	0	0	0	0	0	113	0	0	222	0	0	0	0	478	0	0	0	0	0	0	649	0	0	0	0
I394_NODE_4921_length_3938_cov_6.41411	0	0	0	0	0	0	15	0	0	0	0	0	18	0	0	0	0	0	0	0	0	0	0	0	0	0	0	0	0	0	0	974	0	0	0	0	0	0	0	0	0	0	0	0	0	0	0	0	0
I395_NODE_1622_length_14667_cov_43.2286	702	0	0	0	0	0	356	0	0	0	0	0	0	0	0	134	109	0	1348	592	140	3536	0	262	0	0	0	0	2506	619	0	0	1273	0	0	0	179	352	0	0	0	0	0	0	3802	1563	0	0	0
I395_NODE_1770_length_13403_cov_31.9628	0	0	0	0	0	0	0	0	0	0	0	0	231	0	0	24	33	39	20	19	0	0	0	2966	177	108	0	0	0	0	0	91	0	20	283	182	44	0	0	0	57	0	0	74	19	80	0	0	0
I395_NODE_3911_length_6240_cov_68.6186	0	0	0	0	0	0	0	0	0	0	0	0	0	0	0	0	0	0	0	0	0	0	0	0	0	0	0	0	0	0	0	188	0	0	0	0	0	0	0	0	0	0	0	0	0	0	0	64	0
I395_NODE_4622_length_5320_cov_16.4762	0	0	0	0	0	0	371	0	0	0	0	0	0	0	0	0	0	0	0	295	14	0	0	0	37	0	0	0	0	0	0	0	0	0	0	0	0	0	0	0	0	0	0	72	0	0	0	0	0
I411_NODE_5009_length_3438_cov_10.7671	0	159	31705	959	7	158	2334	0	17	0	0	9	38	0	0	1074	0	0	235	0	0	0	0	6	0	0	30757	0	0	0	0	1601	0	0	187	0	0	133	0	0	0	6820	292	0	0	16688	22	0	0
I427_NODE_3141_length_7293_cov_11.9036	0	0	0	0	0	0	0	0	0	0	0	0	0	0	0	0	0	0	0	0	0	0	0	0	0	0	0	0	0	0	0	0	0	0	0	0	0	0	0	0	0	0	60	0	0	0	0	0	0
I427_NODE_6542_length_3672_cov_9.09538	0	0	0	0	887	0	0	6	10	0	64	0	0	0	0	0	27	0	0	0	0	0	0	69	0	0	0	0	0	0	0	0	0	0	0	0	0	0	0	0	0	0	0	199	0	0	0	15	0
I430_NODE_3170_length_4919_cov_24.3429	0	0	0	0	0	0	0	0	0	0	0	0	0	0	0	0	0	0	0	0	0	0	0	0	0	0	0	0	0	0	0	0	0	0	0	0	256	0	0	0	0	0	0	0	0	0	0	0	0
I430_NODE_3772_length_4069_cov_17.4118	0	0	0	0	0	0	0	0	0	0	0	0	0	0	0	0	0	0	0	0	0	0	0	0	0	0	0	0	0	0	0	0	0	0	0	0	0	23	0	0	0	0	0	0	0	0	0	0	17
I431_NODE_5114_length_3140_cov_19.2759	0	9	0	0	0	6	42	0	110	179	64	502	17	335	0	0	0	0	690	4788	62	0	0	63	112	92	0	0	618	292	234	871	1205	0	1472	26	106	412	0	0	0	452	0	0	0	0	0	84	490
I452_NODE_2677_length_5843_cov_101.012	0	0	0	0	0	0	0	0	0	0	0	0	0	0	0	0	0	0	0	0	0	0	0	0	0	0	0	0	0	0	0	0	0	0	0	0	0	0	0	0	0	0	39	0	0	0	0	0	0
I452_NODE_3149_length_5126_cov_5.85427	0	0	0	0	0	0	42	0	0	0	0	0	0	0	0	0	0	0	0	19	0	0	0	0	0	0	0	42	0	0	25	0	0	0	64	0	0	0	66	0	0	0	0	0	192	31	0	0	0
I452_NODE_3770_length_4480_cov_5.77966	0	0	0	0	0	0	0	0	0	0	0	0	0	0	0	0	0	0	0	0	0	0	0	0	0	0	0	0	0	0	0	0	0	0	0	28	113	0	0	0	0	0	23	0	52	0	0	0	0
I452_NODE_5768_length_3235_cov_23.6978	0	0	11	0	0	0	19	0	0	0	0	0	0	0	49	0	0	0	0	0	0	0	0	0	40	0	33	0	364	0	0	47	0	61	0	25	0	0	0	0	0	0	0	0	0	0	0	0	22
I456_NODE_426_length_33220_cov_19.2669	4903	586	0	206	0	708	6762	0	5391	1063	806	761	2245	1069	82	0	1035	491	5888	2417	502	0	0	2663	6549	0	0	130	32767	10624	8116	1582	5091	1441	225	9406	1337	0	154	0	7798	0	326	61	2303	4742	9105	123	1688
I456_NODE_571_length_25736_cov_9.84331	0	0	0	0	827	458	0	0	456	393	0	41	0	0	0	0	0	0	0	0	5272	0	73	0	70	0	0	0	0	0	0	0	0	0	0	0	0	0	0	0	0	0	0	0	0	0	0	0	151
I502_NODE_1918_length_9065_cov_14.9393	0	0	156	0	0	0	314	0	21	0	0	16	0	0	351	0	0	161	0	0	0	0	0	0	967	0	337	0	0	0	0	645	1196	1905	0	647	0	0	157	0	0	0	0	0	0	117	0	0	394
I502_NODE_5775_length_3495_cov_6.97267	75	0	0	0	0	0	0	0	0	0	0	15	0	0	0	0	0	0	0	0	0	0	0	0	0	0	0	0	0	0	0	0	0	0	144	0	0	0	0	0	0	0	0	0	0	0	0	0	0
I512_NODE_1232_length_7198_cov_1344.88	0	0	0	0	0	0	0	0	0	0	0	0	0	0	0	0	0	8865	0	0	0	0	0	0	0	0	0	51	0	0	0	0	0	0	0	0	0	0	0	0	0	0	0	0	0	0	0	0	0
I515_NODE_2216_length_5176_cov_8.39113	0	0	0	0	0	0	405	0	0	0	0	0	0	0	0	0	0	0	0	345	0	0	0	0	40	0	0	0	0	0	0	0	0	0	0	0	0	0	0	0	0	0	0	63	0	0	0	0	0
I517_NODE_3119_length_4656_cov_4.63443	0	0	0	0	0	0	189	0	0	0	0	0	0	0	0	0	0	0	0	69	0	0	0	0	47	0	0	0	0	0	0	0	0	0	0	0	0	0	0	0	0	0	0	37	0	0	0	0	0
I519_NODE_1116_length_6961_cov_10.8248	0	0	0	0	0	0	0	0	0	0	0	0	0	241	0	0	0	24	0	0	0	0	0	0	0	0	0	0	0	0	0	186	0	0	0	137	0	0	0	0	0	0	0	0	0	0	0	0	0
I519_NODE_2371_length_3160_cov_44.3794	0	0	0	0	7	0	63	27	444	265	79	144	0	537	0	0	0	0	2364	4126	362	0	0	66	133	134	0	10	4471	150	275	2330	538	0	178	395	254	0	0	0	0	66	0	0	0	0	89	83	746
I520_NODE_2462_length_6047_cov_55.9521	0	0	0	0	0	0	0	0	0	0	0	0	0	0	0	0	0	1563	0	0	0	0	0	0	0	0	0	0	0	0	94	0	0	0	0	0	0	0	0	0	0	0	0	0	0	0	0	0	0
I520_NODE_4306_length_3663_cov_259.16	5	0	0	0	0	0	0	0	0	0	0	0	0	0	0	0	0	0	0	0	0	0	0	0	0	0	0	0	0	0	0	0	0	0	0	0	0	0	0	0	0	0	119	0	0	0	0	0	0
NODE_1_length_271086_cov_12.1155	0	0	0	0	0	0	0	0	0	0	0	0	0	0	0	0	0	3542	0	787	1148	0	0	0	0	0	0	0	0	0	0	0	0	0	0	0	0	0	9481	0	0	0	0	0	0	0	0	0	0
NODE_1_length_315250_cov_81.2946	0	0	0	0	0	0	0	0	0	0	0	0	0	0	0	0	1886	1276	0	0	0	0	0	7774	1579	22199	0	0	0	1114	2774	0	0	0	3332	765	887	0	0	0	0	0	2574	0	0	0	0	0	0
NODE_10_length_190220_cov_14.0468_ID_32024	745	0	521	18339	12005	32526	1995	4782	0	571	19125	873	4109	0	0	0	0	780	37755	0	27219	57549	545	0	0	0	0	0	356	11676	0	2632	0	0	2757	2314	3070	11302	0	1533	35143	0	40196	24052	44826	438	0	24340	972
NODE_10_length_216727_cov_403.017	0	0	347	2073	0	0	334	0	0	0	0	0	2106	0	0	0	30373	10395	759	2391	0	0	978	45775	22038	24567	0	0	0	404	842	3243	385	756	57572	11447	7840	679	0	0	7022	0	6378	2700	6924	734	519	10173	1138
NODE_10_length_274013_cov_17.9983_ID_70170	0	0	10615	0	0	0	0	0	0	513	0	0	0	0	0	1024	0	1056	4325	0	1092	0	0	1018	0	0	0	0	0	0	0	679	1235	719	0	1405	0	0	0	0	0	0	7449	0	411	1442	0	0	0
NODE_100_length_122248_cov_7.312	325	0	0	0	568	0	988	0	0	0	0	0	0	0	0	0	256	0	432	0	284	0	0	262	839	0	0	0	0	0	732	1339	1431	1227	0	1654	0	0	0	893	0	3752	0	0	0	0	2719	0	1601
NODE_1001_length_32570_cov_52.189	0	0	0	0	0	0	0	1886	7727	0	524	0	0	0	0	30869	0	0	23802	0	0	0	4949	0	0	0	0	632	0	689	0	806	0	0	149	863	0	1709	0	0	0	0	1850	0	0	0	0	0	0
NODE_1003_length_41010_cov_4.63453	0	0	0	0	0	0	0	0	0	0	0	0	0	0	0	0	0	118	0	0	0	0	0	98	0	0	0	0	0	0	0	0	0	0	0	0	57	0	0	0	0	0	0	0	240	0	0	0	0
NODE_1005_length_10467_cov_31.3134	364	2409	1483	503	132	365	309	558	255	65	81	306	6362	1572	2182	9472	2895	1203	6177	24050	1518	1267	998	630	209	92	951	14982	1444	590	1045	136	910	54	1668	1156	115	2725	344	601	1646	21	599	811	9526	21037	2637	379	1415
NODE_10123_length_4252_cov_3.30021	0	0	0	0	0	0	0	0	0	0	0	148	0	0	0	0	0	0	0	0	0	0	0	0	0	66	0	0	0	0	0	0	0	0	0	0	0	0	0	0	0	0	0	49	0	0	0	0	0
NODE_1021_length_6822_cov_13.7974	0	0	0	0	0	0	0	0	0	0	0	0	248	0	0	0	48	0	47	0	0	0	0	0	387	0	0	64	0	8138	0	1192	0	0	0	0	0	0	0	0	0	0	0	0	0	0	0	0	0
NODE_10245_length_3256_cov_6.90409	0	0	0	0	0	0	0	0	0	52	0	30	378	8	0	8	0	0	287	1180	0	0	0	0	0	0	0	0	137	23	0	1203	2640	0	1463	56	60	718	376	465	11	90	11	0	0	0	0	0	310
NODE_1028_length_5689_cov_9.0016_ID_42308	0	0	0	0	0	0	0	0	0	0	0	0	0	0	0	0	0	6204	0	0	0	0	0	0	0	0	0	0	0	0	0	0	0	0	0	0	0	0	0	0	0	0	0	180	0	0	0	0	0
NODE_103_length_59297_cov_18.0000_ID_105210	0	0	0	0	0	0	0	0	0	0	0	0	0	0	0	0	0	0	0	0	0	0	0	0	10495	0	0	0	3251	0	0	6310	0	0	0	0	0	0	0	0	0	0	0	0	0	388	0	0	0
NODE_10303_length_2775_cov_10.1048	0	0	0	0	0	0	249	0	0	0	18	0	0	36	0	216	0	30	0	0	8	0	0	684	245	17	0	0	0	0	183	14	138	0	0	24	81	0	468	31	0	0	0	0	0	0	0	0	140
NODE_1034_length_15987_cov_7.9824_ID_36753	0	0	0	0	0	0	60	0	0	0	0	68	39	344	0	0	175	1311	37	31	0	0	0	0	0	0	0	0	0	0	160	235	39	762	0	46	419	0	0	72	202	0	0	0	0	1602	0	0	62
NODE_10397_length_3346_cov_10.9256_ID_112554	0	168	81	0	0	8	956	0	10	9	0	74	22	99	23	179	882	190	210	55	30	28	484	37	162	420	34	7	64	0	127	53	183	20	0	30	129	0	61	114	10	19	0	0	141	16	9	0	146
NODE_1042_length_29434_cov_32.3724	0	0	0	128	0	123	0	0	0	0	135	209	99	0	0	0	0	0	297	0	0	188	0	0	0	0	0	0	0	286	0	181	94	0	0	0	149	0	0	42	164	0	0	0	0	0	0	117	196
NODE_1042_length_49780_cov_12.9498	0	0	0	229	0	0	0	0	953	0	0	407	0	0	0	0	0	0	493	0	0	0	0	184	0	107	0	0	0	0	317	355	5060	0	0	0	655	0	0	0	0	0	0	0	0	209	0	0	0
NODE_10514_length_3044_cov_10.192	0	0	0	0	0	0	0	0	0	0	22	327	0	0	0	0	0	0	0	0	0	0	0	0	0	0	0	0	0	0	0	0	0	0	0	0	0	0	0	0	0	0	0	0	0	0	0	0	0
NODE_106_length_128379_cov_23.2601	0	0	0	0	0	0	0	0	0	0	0	0	432	0	0	0	0	643	0	183	0	0	0	0	528	0	0	0	0	0	285	221	418	0	0	0	335	203	0	0	0	0	0	0	0	0	0	0	0
NODE_10607_length_3584_cov_12.7441	0	0	0	0	0	0	0	0	0	0	0	0	0	0	0	0	0	0	0	0	0	0	0	0	0	0	0	0	0	0	0	0	0	0	0	0	0	0	0	0	0	0	0	0	0	0	0	0	0
NODE_1062_length_27505_cov_6.35184	0	0	0	0	0	0	0	0	0	0	0	0	0	0	0	0	0	150	0	0	0	0	0	414	0	0	0	0	0	0	0	0	0	0	0	0	0	0	0	0	0	0	0	0	232	0	0	0	0
NODE_1066_length_5265_cov_10.7006	0	0	0	0	0	0	135	0	0	0	0	6	0	0	5	0	0	0	0	0	0	0	0	0	0	0	0	14	0	0	0	0	0	0	0	0	0	0	0	0	0	0	0	0	5887	0	0	0	0
NODE_10749_length_3338_cov_4.1261	0	25	0	0	0	0	26	0	34	0	0	0	0	0	78	19	26	12	42	51	0	0	20	36	18	17	0	0	0	10	14	16	9	27	21	16	31	0	26	0	0	0	0	0	0	0	0	0	20
NODE_108_length_129143_cov_13.1036	0	0	0	0	0	0	1045	0	751	818	0	457	0	449	0	0	13594	2568	1238	0	1737	417	0	1661	1227	1159	0	0	0	454	688	0	3199	0	0	8742	1156	0	0	1146	0	0	257	0	0	0	0	0	5865
NODE_1082_length_8346_cov_29.3667	0	0	0	96	0	0	0	0	70	0	0	0	13	0	156	170	0	0	16	0	110	30	0	84	0	0	0	0	0	94	0	941	91	0	0	0	214	0	0	0	0	33	0	0	0	0	151	0	0
NODE_109_length_91271_cov_26.3304	326	0	0	0	290	0	0	10610	49207	0	2763	0	0	0	0	167717	0	0	138887	0	0	0	27795	0	0	0	0	2580	0	4047	0	4384	0	0	959	5211	0	10679	0	0	0	0	10160	0	0	0	0	0	0
NODE_109_length_98132_cov_9.9974_ID_50590	0	315	0	0	132	0	0	0	0	0	0	997	0	0	0	0	4382	6586	6679	0	0	0	0	0	0	0	0	0	0	0	0	0	0	0	322	0	0	0	0	2679	341	12829	0	0	0	0	0	0	0
NODE_10901_length_4159_cov_8.20955	0	0	0	0	0	0	0	0	0	0	0	0	0	162	0	0	0	0	0	0	0	0	0	0	0	0	0	0	0	0	0	0	0	0	0	0	2067	0	0	0	0	0	0	0	0	0	0	0	0
NODE_10982_length_4571_cov_32.8749	0	0	0	0	0	0	0	0	0	0	0	0	16	25585	0	0	0	0	0	0	0	0	0	0	0	0	0	0	0	182	0	0	0	0	0	0	1869	0	0	0	0	0	0	0	0	0	0	0	0
NODE_11_length_224861_cov_9.68352	0	0	0	0	2280	0	0	0	0	0	103439	0	0	0	0	3659	0	0	0	0	0	0	0	0	0	0	0	0	0	0	0	0	0	0	0	0	0	0	0	0	0	0	0	0	0	0	0	0	0
NODE_110_length_78720_cov_11.0356_ID_4217	377	0	861	0	0	0	454	0	1047	0	386	480	534	0	0	841	0	619	2637	1852	458	1731	0	640	933	227	0	0	2556	4729	864	1695	457	0	0	10572	1272	0	355	345	1923	0	672	0	0	550	0	390	0
NODE_111_length_52195_cov_6.74225	862	81	140	2849	2853	4782	0	8551	13663	8278	26609	1303	0	6408	0	0	0	428	581	768	28580	4592	4886	1126	3361	5760	0	3118	21883	2902	5422	1360	1556	5229	6974	722	12125	5864	1947	5310	180	2714	0	0	0	0	11914	6840	4176
NODE_1112_length_23919_cov_6.34965	0	0	0	0	0	0	239	0	0	0	0	0	0	0	0	0	0	0	0	0	0	0	0	287	121	0	0	2023	0	0	71	0	0	0	0	73	0	0	251	0	0	0	0	0	0	0	0	53	0
NODE_1116_length_4372_cov_18.5907	1333	0	3700	9488	70	128	91	330	212	26	589	1710	5711	264	281	3572	0	3067	5767	859	941	0	133	27112	3154	23213	16	160	14	7092	10227	9503	371	3316	19418	8518	16169	303	307	261	626	0	27168	16110	903	6236	4279	1169	1246
NODE_11199_length_4417_cov_7.92412	0	0	0	0	0	0	0	0	0	0	0	0	0	0	0	0	0	0	0	0	0	0	0	0	0	0	0	0	0	0	0	0	0	0	1657	0	0	0	0	0	0	0	0	0	0	0	0	63	0
NODE_1124_length_18246_cov_10.9774_ID_98328	0	0	0	0	0	0	0	0	0	0	0	0	0	0	0	0	0	0	0	0	0	0	0	0	0	0	0	0	0	0	0	136	0	0	0	1839	0	0	0	0	0	0	0	0	0	0	0	0	0
NODE_113_length_38405_cov_44.6187	0	0	0	0	0	0	0	0	0	0	0	0	0	0	0	0	0	0	0	0	0	0	0	0	0	0	0	0	0	0	0	0	0	0	0	0	0	0	0	0	0	0	0	0	0	0	0	380	0
NODE_1131_length_8886_cov_3.9615	0	0	0	0	0	0	0	0	0	0	0	0	0	0	0	0	0	0	0	244	0	0	0	0	0	0	0	0	0	0	0	0	0	0	0	0	0	0	0	0	0	0	0	0	0	0	0	0	23
NODE_1141_length_18519_cov_14.9439_ID_154281	0	0	0	60	142	0	78	0	39	0	0	192	0	0	0	0	0	0	214	380	0	0	0	0	0	0	0	0	0	0	0	0	134	42	0	89	657	0	0	0	0	0	0	0	0	232	0	0	217
NODE_11429_length_2673_cov_8.29068	0	0	0	0	0	0	0	0	234	0	43	0	0	0	0	0	17	0	0	0	0	0	0	123	0	0	0	0	0	0	0	0	0	0	0	0	1532	24	0	0	0	0	0	0	0	0	0	0	0
NODE_1143_length_5199_cov_3.94771	4370	0	0	2161	120	11282	39	8991	10341	79	6135	79	0	19	0	731	0	0	0	0	201	0	2586	221	23	448	0	256	1085	38	89	0	0	261	1108	0	87	0	2161	143	188	23	42	0	0	0	575	442	130
NODE_1145_length_6528_cov_6.18925	1459	0	0	0	447	4514	68	11098	4988	10785	0	17	270	2744	0	896	0	0	0	73	1399	317	2820	1043	2140	9801	0	95	5779	18	553	72	217	2135	650	160	2937	0	2612	97	153	50	59	7	106	0	117	880	22
NODE_116_length_63022_cov_9.9922_ID_74269	177	0	5077	0	0	1079	222	408	0	0	469	10043	12970	1063	0	249	220	3063	1785	0	1699	0	524	0	0	0	0	0	0	2633	5402	9188	355	0	0	16171	6449	2514	0	316	37124	0	727	1968	801	501	0	6983	631
NODE_1164_length_18529_cov_3.03703	0	0	0	0	0	0	0	0	0	0	0	0	0	0	0	0	0	0	0	0	0	0	0	0	0	0	0	0	0	0	0	0	0	0	0	0	0	0	0	0	73	0	0	0	0	0	0	0	0
NODE_1170_length_3713_cov_17.8182	0	0	0	0	0	0	0	0	0	0	0	0	0	0	0	0	0	0	0	0	31	0	0	0	0	0	0	75	0	0	0	0	0	0	0	0	0	0	0	0	0	0	0	0	0	0	0	0	0
NODE_11746_length_2967_cov_6.59478	0	0	0	0	0	0	5	3306	1301	0	0	0	0	0	0	0	0	0	0	0	0	0	0	0	0	0	0	35	0	0	5	0	0	17	0	0	186	1439	0	0	0	0	0	0	0	0	7	0	0
NODE_1179_length_7515_cov_11.0015_ID_55186	17	0	0	0	0	0	0	0	16	0	0	127	0	20	0	26	0	21	0	0	0	15	39	611	36	94	0	35	0	0	0	0	18	0	0	246	108	0	0	0	39	0	1255	75	0	274	0	0	0
NODE_11790_length_4370_cov_3.4292	0	0	0	0	0	0	0	0	0	0	0	0	0	0	0	0	0	0	0	0	0	0	0	0	0	0	0	0	0	0	0	0	0	0	0	0	0	0	0	0	0	0	0	0	9	0	0	17	0
NODE_1181_length_7098_cov_19.2826	0	0	0	0	0	0	0	0	0	0	0	0	0	107	0	0	0	109	0	0	0	0	0	0	0	0	0	0	0	0	0	0	0	0	0	144	0	0	0	0	0	0	0	0	0	0	0	0	0
NODE_11838_length_2440_cov_7.95388	0	0	0	0	0	0	8	144	780	0	0	0	0	0	0	0	0	0	0	0	0	0	0	0	0	0	0	26	0	0	18	0	0	6	0	0	1126	531	0	0	0	0	0	0	0	0	0	0	0
NODE_1193_length_3122_cov_183.056	0	0	0	0	0	0	0	0	0	0	146	0	0	0	0	0	0	0	0	0	625	0	0	0	0	0	0	1123	0	0	0	0	0	0	0	0	0	0	211	2079	174	947	0	760	0	0	0	0	0
NODE_12_length_169522_cov_20.0001_ID_103862	0	0	0	0	0	0	2928	0	0	0	0	0	0	0	0	0	0	0	0	0	0	0	0	0	0	0	0	0	0	0	0	0	0	0	0	0	0	0	0	0	0	0	0	0	0	0	0	0	0
NODE_12_length_303928_cov_6.44129	0	0	0	0	0	0	0	0	0	0	0	0	0	0	0	758	0	0	0	642	0	0	0	0	0	0	0	0	0	0	0	0	0	0	0	0	0	0	0	0	0	0	0	0	0	0	0	0	0
NODE_1213_length_15292_cov_9.9751_ID_49344	0	0	0	0	0	49	159	0	35	0	134	1270	70	0	0	31	470	0	265	0	498	0	0	0	0	0	0	0	0	394	79	294	0	0	0	856	129	220	0	0	0	0	0	0	0	0	0	0	211
NODE_1216_length_21213_cov_23.9564_ID_148082	0	0	0	0	177	0	105	0	0	0	0	185	0	0	0	0	0	0	208	458	0	0	0	0	0	0	0	0	0	0	0	45	0	0	0	88	859	0	0	0	0	0	0	0	0	297	0	0	0
NODE_122_length_78223_cov_127.433	0	0	0	0	0	0	0	2004	0	0	0	0	0	0	0	0	0	0	0	0	0	0	0	0	0	0	0	0	0	0	0	0	0	0	0	0	0	0	0	0	0	0	0	0	0	0	0	0	0
NODE_12299_length_3318_cov_6.54582	0	0	0	0	0	0	0	0	0	0	0	0	0	0	0	0	0	0	0	0	0	0	65	0	0	0	0	0	0	0	0	0	0	0	0	115	0	0	0	0	0	0	0	0	13	0	0	2703	0
NODE_12313_length_3292_cov_17.7857_ID_200084	0	32	0	0	0	0	369	0	11	517	10	8	489	1045	21	8	351	34	273	20	22	0	0	198	367	348	0	831	339	0	282	602	673	495	6	123	0	0	50	16	30	0	0	0	0	90	0	0	231
NODE_12600_length_2660_cov_36.0453	0	0	0	0	0	0	0	0	0	0	0	0	0	0	0	0	0	0	0	0	0	0	0	0	0	0	0	0	0	1376	0	0	0	0	184	46	0	0	0	0	0	197	0	0	0	0	0	0	0
NODE_127_length_76334_cov_14.9877_ID_112784	0	0	0	0	0	0	0	0	0	0	0	0	282	0	0	0	0	369	0	127	0	0	0	0	288	0	0	0	0	0	167	127	269	0	0	0	193	0	0	0	0	0	0	0	0	0	0	0	0
NODE_12779_length_2323_cov_9.8326_ID_76965	135	35	0	0	0	23	297	33	208	295	101	277	155	75	9	0	48	36	411	154	32	0	0	144	281	10	0	9	1127	405	401	356	300	61	0	385	82	0	96	11	435	0	23	0	116	388	243	10	259
NODE_128_length_100930_cov_100.436	403	0	0	0	411	0	0	10263	51370	0	2890	0	0	0	0	162105	0	0	132292	0	0	1914	28552	0	0	0	0	4002	0	3639	0	5123	0	0	932	4342	794	12448	0	0	0	0	9839	0	0	0	0	0	0
NODE_129_length_45479_cov_205.016	0	0	0	0	0	0	0	0	0	0	0	0	0	0	0	0	0	0	0	0	0	0	0	0	481	0	0	0	0	0	0	0	0	0	0	0	0	0	0	0	0	0	0	0	0	0	0	0	0
NODE_129_length_54873_cov_363.8674_ID_44809	91	0	0	0	172	0	285	0	0	0	0	0	0	0	0	0	0	0	104	0	102	0	0	0	207	0	0	0	0	0	204	418	419	284	0	472	0	0	0	254	0	1097	0	0	0	0	858	0	527
NODE_1297_length_8386_cov_17.6825	0	0	0	0	0	0	0	0	0	0	0	0	0	0	0	0	492	0	0	0	0	0	0	0	0	0	0	0	0	0	0	0	0	0	1973	0	0	0	0	0	0	0	72	0	0	0	0	18	0
NODE_13_length_146969_cov_13.273	0	0	0	0	0	0	243	0	0	0	0	0	0	0	0	0	2708	366	0	0	0	0	0	399	0	926	0	0	0	0	0	0	0	294	0	0	0	0	0	0	0	0	0	0	0	0	0	0	0
NODE_130_length_78411_cov_14.3956	0	0	0	0	0	0	0	0	0	0	0	0	0	0	0	0	0	820	0	0	0	0	0	421	0	0	0	0	0	0	1385	0	0	0	0	1118	0	0	0	0	0	0	0	0	0	0	0	0	0
NODE_1301_length_21690_cov_42.7463	1094	100	0	41	0	98	1385	0	899	0	245	181	427	207	0	0	179	107	1352	487	99	0	0	460	1183	0	0	0	7610	1993	1662	421	852	308	0	2058	261	0	0	0	1548	0	72	0	390	1275	1613	0	366
NODE_13037_length_3099_cov_4.08936	0	0	16	0	0	0	18	0	742	0	0	0	14	0	0	0	0	0	0	0	0	134	0	0	0	0	0	9	0	0	0	22	16	0	0	48	0	0	0	0	0	0	0	0	10	0	0	0	278
NODE_1314_length_38866_cov_111.127	0	0	0	0	0	0	0	0	0	0	0	0	0	0	0	0	0	0	0	0	0	0	0	0	0	0	0	0	0	0	0	216	0	0	0	3627	0	0	0	0	0	0	0	0	0	0	0	0	0
NODE_1332_length_17604_cov_54.9660_ID_62770	0	0	0	0	0	0	0	0	0	0	0	0	86	0	0	0	0	0	75	0	0	28	0	0	0	0	0	0	0	0	0	0	0	0	1388	0	2107	0	0	0	322	0	0	0	0	205	0	0	0
NODE_13390_length_3727_cov_8.00463	0	0	0	0	0	0	0	0	0	0	0	0	0	0	0	0	0	0	0	0	0	0	0	0	0	0	0	0	0	0	0	0	0	0	0	0	0	0	0	0	0	0	0	0	0	0	0	82	0
NODE_1343_length_28896_cov_22.6186	0	0	1657	0	0	0	0	0	0	58	0	0	0	0	0	163	0	161	643	0	107	0	0	145	0	0	0	0	0	0	0	104	178	99	0	219	0	0	0	0	0	0	1057	0	49	193	0	0	43
NODE_1358_length_21325_cov_77.5269	8644	1075	0	453	0	1244	12451	0	11417	0	1384	887	5925	2745	196	0	1868	964	13112	5065	867	0	0	4831	12508	0	0	299	69081	21160	16762	2873	8736	2918	411	19611	2803	0	118	0	17513	0	567	98	3794	10658	19817	175	2440
NODE_136_length_131861_cov_4.47584	1066	1611	0	0	0	0	1102	0	7547	0	0	275	0	0	0	822	2101	0	3809	0	0	0	828	1335	1389	529	17334	377	7219	955	1069	1182	2174	0	0	1208	1482	2360	7516	2093	901	2174	0	227	647	950	2483	0	1248
NODE_1366_length_13247_cov_6.9817_ID_79968	0	0	0	0	0	53	116	0	39	28	68	686	0	0	0	0	200	0	167	0	310	0	0	0	0	0	0	0	0	292	32	155	36	0	0	545	101	100	0	0	0	0	0	0	0	0	0	0	137
NODE_1373_length_6897_cov_8.99006	0	0	0	0	0	0	0	0	0	0	0	0	0	0	0	0	45	0	142	0	0	0	0	0	0	0	0	0	0	0	0	0	75	0	1121	0	0	0	0	0	0	0	67	0	0	0	220	0	0
NODE_13836_length_2191_cov_2.11517	0	0	0	0	0	0	0	0	0	9	0	0	0	0	0	0	11	14	0	0	0	0	0	0	0	11	0	0	0	17	0	0	0	0	0	129	0	0	0	0	0	0	0	0	0	0	0	0	95
NODE_139_length_117494_cov_6.69188	0	0	0	0	0	0	0	0	0	0	0	0	0	0	0	0	0	0	0	0	0	0	0	0	0	0	0	0	0	0	0	3907	674	0	0	0	0	0	0	0	0	0	0	0	0	0	0	0	0
NODE_13928_length_3811_cov_3.00293	375	0	782	2193	681	10	913	0	0	4312	0	29	4328	1208	0	0	0	411	0	467	1112	4169	0	23	439	633	0	4646	0	0	945	512	247	0	0	332	606	0	1099	438	0	0	0	0	0	363	0	80	3182
NODE_13934_length_2824_cov_2.89419	0	0	0	0	0	5	8733	0	0	0	0	0	0	0	0	0	0	0	0	0	0	0	0	0	0	0	0	0	0	0	0	9831	0	0	0	0	0	0	0	5436	0	0	0	0	12	0	0	0	0
NODE_1395_length_14102_cov_22.9372_ID_116342	0	0	2605	0	0	533	91	0	0	0	0	1498	0	0	0	0	1534	685	2047	0	314	381	0	0	0	0	0	0	0	0	0	2493	402	0	0	1982	85	161	0	0	0	0	0	1105	546	0	0	619	838
NODE_14_length_181898_cov_23.2320_ID_95156	0	0	0	0	0	0	0	0	0	0	0	0	0	0	0	0	0	0	28225	0	0	0	0	0	0	0	0	0	0	13806	0	0	0	0	0	0	0	0	0	270	0	0	0	0	0	0	0	0	0
NODE_140_length_44758_cov_5.22849	0	0	0	0	0	0	0	0	0	0	0	499	0	0	0	0	0	0	0	0	0	0	0	0	1367	0	0	0	0	0	0	0	0	0	0	0	0	0	0	0	0	0	0	0	0	0	0	0	0
NODE_1400_length_42202_cov_11.8137	0	0	0	0	0	0	0	0	0	0	0	0	0	0	0	0	0	0	0	0	0	0	0	0	0	0	0	0	0	0	0	179	0	0	0	0	0	0	0	0	0	0	0	0	0	0	0	118	0
NODE_14037_length_3590_cov_19.103	0	0	0	0	0	0	0	0	9	0	0	0	0	0	0	0	0	0	0	0	0	0	0	0	0	0	0	0	0	0	0	0	0	0	0	0	0	0	0	0	0	0	0	0	0	0	0	0	0
NODE_14047_length_3235_cov_13.2843	0	0	0	0	0	0	0	0	2320	0	0	0	0	0	0	0	96	0	0	0	0	0	0	20	0	0	0	31	0	0	0	0	0	0	0	0	3526	0	0	0	0	0	0	0	0	0	0	0	0
NODE_1406_length_6666_cov_13.4329	0	0	0	0	0	0	0	0	0	0	0	0	0	0	0	0	1763	0	0	0	0	0	0	0	0	0	0	0	0	0	0	0	0	0	453	0	0	0	0	0	0	0	0	0	0	0	0	26	0
NODE_1408_length_11435_cov_18.9968_ID_46681	0	0	0	0	0	0	0	0	0	0	0	0	0	0	118	0	0	0	83	0	0	0	0	154	0	0	0	0	50	0	0	0	0	0	0	145	0	0	0	0	0	0	0	0	0	0	0	0	0
NODE_1417_length_5175_cov_8.83457	559	99	0	23	145	0	276	42	0	22	139	0	9	0	0	0	0	29	0	0	1087	0	77	0	0	0	0	0	0	0	0	10	0	0	25	0	0	0	1059	1128	334	4697	0	2096	371	0	0	3530	0
NODE_1421_length_9850_cov_6.26483	0	0	0	0	0	0	0	0	0	0	0	0	0	0	0	0	196	0	0	0	0	0	0	0	42	0	0	0	0	0	0	0	0	0	322	0	0	0	0	0	0	0	44	0	0	0	0	0	0
NODE_1435_length_14625_cov_11.1890_ID_7497	0	0	375	0	0	239	0	0	0	0	0	882	1165	0	0	30	83	238	114	0	82	0	24	0	0	0	0	0	0	200	779	704	66	0	0	1144	274	127	0	0	2194	0	46	72	0	0	0	432	164
NODE_1437_length_18602_cov_4.37591	0	35	0	0	0	0	2462	0	0	0	0	46	0	49	725	5211	0	538	35	444	58	0	0	192	910	807	0	0	0	0	2067	878	148	374	0	37	38	0	2307	769	0	0	78	0	0	0	0	0	0
NODE_1441_length_8495_cov_94.0524	0	0	0	0	0	0	0	0	0	0	0	0	0	0	0	0	0	0	0	0	0	0	0	0	0	0	0	0	0	0	0	0	36	0	0	0	0	0	0	0	0	0	21	0	0	0	0	0	0
NODE_1449_length_33749_cov_13.7381_ID_25212	53	0	0	1170	148	1181	156	840	0	0	7377	9081	0	1832	0	0	221	0	680	0	0	12384	86	0	0	0	0	0	0	8096	0	2143	88	0	0	698	1422	5759	0	352	7100	0	0	10432	4779	0	0	3394	3377
NODE_145_length_59277_cov_14.4218_ID_7623	0	0	0	0	0	0	8429	195	0	0	0	0	0	197	0	0	0	0	4365	0	0	0	0	0	140	0	0	0	4554	2054	0	12321	110	0	0	7385	0	0	552	1215	0	0	0	0	0	0	0	0	482
NODE_145_length_66633_cov_6.28705	0	0	0	0	0	0	0	0	0	2521	0	0	0	0	0	0	0	610	0	0	0	0	0	0	0	0	0	0	0	0	0	0	0	0	0	0	0	0	0	0	0	0	0	0	0	0	0	0	0
NODE_1451_length_44500_cov_7.67895	0	0	0	0	0	0	0	0	0	0	0	0	0	0	0	0	0	0	0	0	0	0	0	0	722	0	0	0	0	0	0	0	396	0	0	0	0	0	0	0	0	0	0	0	0	0	0	0	0
NODE_146_length_5119_cov_4.31635	0	0	0	0	0	0	0	25	0	0	0	0	0	0	0	0	0	0	0	0	0	0	0	0	0	0	0	0	0	0	0	0	0	0	0	0	0	0	79	0	0	0	0	0	0	0	0	0	0
NODE_1468_length_4441_cov_17.9535	0	0	0	0	0	0	0	0	0	0	0	0	0	0	0	0	0	0	0	0	0	0	0	0	0	0	0	0	0	0	0	0	0	0	0	0	0	0	0	0	0	0	0	0	0	14820	0	0	0
NODE_147_length_138800_cov_11.8323	0	0	0	0	0	0	0	0	0	0	0	0	0	0	0	0	0	0	0	0	0	0	0	3560	0	0	0	0	501	0	0	0	0	0	0	0	0	0	0	0	0	0	0	919	0	0	0	0	0
NODE_147_length_141744_cov_8.97106	0	770	0	0	0	0	0	0	1041	0	0	0	0	536	0	0	0	288	0	5585	518	0	5632	0	0	0	990	0	0	0	0	0	0	0	0	0	0	0	79656	0	0	1204	0	0	0	0	759	0	0
NODE_147_length_37083_cov_16.5469	188	8251	3653	636	1961	74	2049	12106	4636	2330	187	555	84	1053	39043	7677	746	276	6411	45895	1111	548	22832	5579	3318	3186	24183	26157	4418	950	878	3109	3763	4625	99	507	1832	358	7583	2078	322	1370	497	183	72	406	957	233	7900
NODE_1479_length_26727_cov_5.27145	180	0	0	47	0	236	0	2996	272	0	0	9760	1024	0	0	0	140	0	0	0	0	0	0	78	1259	0	0	0	2862	1898	450	0	786	0	0	0	0	0	0	0	261	0	0	0	0	555	1429	0	0
NODE_148_length_152388_cov_34.6174	0	0	0	0	0	0	0	0	0	0	0	0	0	0	0	0	2455	0	0	0	0	0	0	0	0	0	0	0	0	0	0	0	0	0	0	0	0	0	0	0	0	0	0	0	0	0	0	0	0
NODE_1489_length_9235_cov_55.196	60	0	0	0	0	46	0	0	0	0	0	0	0	0	0	0	139	37	124	0	0	0	0	0	55	0	0	0	0	0	0	0	0	0	1038	0	0	0	0	0	0	0	2293	0	0	0	189	0	0
NODE_149_length_80009_cov_12.2222	0	0	0	0	0	0	0	0	0	0	0	0	0	0	0	0	0	0	0	0	0	0	0	0	0	0	0	0	0	0	0	0	0	0	0	0	0	0	0	0	267	0	0	0	0	0	0	0	145
NODE_1496_length_20136_cov_7.39072	0	0	0	0	0	0	0	0	0	0	0	0	0	0	0	0	0	0	0	0	0	0	0	0	0	0	0	0	0	0	0	41	48	0	0	101	172	34	0	0	0	0	0	0	0	0	0	0	35
NODE_14997_length_2656_cov_6.31027	9	68	0	0	17	0	1945	0	48	2682	87	16	11	2120	1005	59	0	673	81	144	22	141	0	231	3554	47	66	4140	182	19	2804	10117	4937	5404	7	246	78	0	970	878	13	42	5	15	9	178	83	0	8
NODE_150_length_71202_cov_16.1978_ID_85914	0	0	0	0	0	0	0	0	0	0	0	209	0	0	0	0	0	0	0	0	0	0	0	0	0	0	0	0	0	674	0	275	0	0	0	613	0	0	0	0	0	0	0	0	0	0	0	0	0
NODE_1502_length_7839_cov_8.0788_ID_28920	0	0	0	0	0	0	0	13	0	0	0	0	0	0	0	0	0	0	225	0	42	0	186	0	0	0	0	0	0	0	0	0	75	0	0	0	0	0	16	0	0	0	0	365	0	0	0	0	0
NODE_1504_length_6033_cov_86.0145_ID_55945	0	0	0	0	0	0	0	0	0	0	0	0	0	0	41	0	85	0	0	0	0	0	0	0	0	0	0	0	0	0	0	0	30	0	1291	0	0	0	0	0	0	0	25	0	0	0	0	0	0
NODE_1520_length_9043_cov_18.0020_ID_125211	800	0	0	35	0	71	0	0	0	0	0	2754	287	0	0	0	0	0	0	0	106	0	0	0	842	3384	0	0	0	0	243	0	253	189	0	3367	1026	0	0	0	364	0	42304	0	83	8839	0	0	184
NODE_1521_length_8015_cov_15.8137	182	134	169	38	228	0	205	53	105	268	34	406	0	90	169	758	137	35	173	600	540	19	2438	94	254	170	210	252	45	50	145	119	66	135	18	160	53	0	176	1246	43	297	0	0	41	0	976	0	129
NODE_1522_length_13449_cov_7.24369	0	0	0	0	0	0	0	0	0	64	0	0	0	0	0	0	0	0	0	0	2777	0	0	0	0	0	0	0	0	1402	0	0	0	0	0	0	0	0	0	0	0	0	0	0	0	0	0	0	0
NODE_1529_length_7101_cov_111.571	22	0	0	0	0	0	17	0	0	0	0	0	0	0	0	0	0	0	0	159	0	0	0	0	0	0	0	0	0	0	0	0	0	0	0	0	0	0	0	0	0	0	0	0	0	0	0	0	22
NODE_15298_length_2878_cov_5.80305	0	0	0	0	0	0	0	0	0	0	0	0	0	2329	0	0	0	0	0	1205	0	0	0	0	0	0	0	0	1641	33	0	57	553	0	1030	357	0	139	0	308	0	95	0	0	0	0	0	0	233
NODE_1531_length_11848_cov_12.0000_ID_4512	145	0	2344	190	356	521	1842	442	83	475	201	7514	343	96	79	0	1848	2756	800	1726	9992	591	2349	3065	79	575	0	22	0	1046	18	2016	2469	0	72	515	14047	4096	2129	64	0	205	6697	1830	693	1469	8103	2756	3181
NODE_1532_length_10585_cov_13.4617	0	0	0	0	0	0	0	0	0	0	0	0	0	0	0	0	0	0	0	0	333	0	0	0	0	0	0	0	0	0	0	0	0	0	0	0	3419	0	0	0	34143	0	0	0	0	0	0	0	0
NODE_15331_length_4198_cov_8.55105	0	0	0	0	0	0	0	0	0	0	0	0	0	0	0	0	0	0	0	0	0	0	0	0	0	0	0	0	0	0	0	0	0	0	0	0	0	0	0	0	0	0	0	0	0	8901	0	0	0
NODE_154_length_38622_cov_30.0046	0	0	0	0	0	0	0	0	0	0	0	0	0	0	0	0	0	0	0	0	0	0	0	0	0	0	0	0	0	0	0	0	0	0	0	0	0	0	0	0	0	0	0	0	2020	0	0	0	0
NODE_157_length_75870_cov_9.91047	0	0	0	0	0	0	0	968	0	0	0	0	0	0	0	0	0	0	0	0	0	0	0	0	0	0	0	0	0	0	0	0	0	0	0	0	0	0	0	0	0	0	0	0	0	0	0	0	0
NODE_1577_length_6715_cov_20.0030_ID_101413	0	0	0	0	0	0	0	0	0	0	0	0	0	0	0	0	0	0	0	0	0	0	0	0	0	0	0	0	0	0	0	0	0	0	1106	0	0	0	0	0	0	0	0	0	0	0	0	0	0
NODE_1580_length_3145_cov_5.49903	0	0	0	0	0	0	0	0	0	0	0	0	0	0	0	0	0	0	0	14	0	0	0	0	0	0	0	0	0	0	0	0	0	0	0	0	0	0	0	0	0	0	0	0	0	0	0	0	0
NODE_159_length_54188_cov_5.2277	0	0	0	0	0	0	0	0	0	0	0	0	0	0	0	0	0	0	0	0	0	0	0	0	0	0	0	0	0	0	0	0	0	0	0	0	0	0	0	0	176	0	0	0	0	0	0	0	0
NODE_159_length_85003_cov_9.72498	0	0	0	0	0	179	0	0	0	0	0	0	0	0	0	0	0	0	0	0	492	0	0	0	0	0	0	0	0	0	0	0	0	0	0	0	6445	0	0	0	42934	0	0	0	0	0	0	0	0
NODE_1594_length_7247_cov_8.78615	28	0	0	0	0	0	52	0	0	0	0	0	1976	0	0	168	0	164	46	0	58	0	0	47	0	0	14	0	0	8924	430	1609	171	0	0	483	405	198	0	0	33	0	38	0	0	0	0	0	0
NODE_1609_length_9931_cov_143.7085_ID_89175	0	0	0	0	0	0	0	0	0	0	0	0	0	0	0	0	0	0	0	651	0	0	888	0	0	0	0	0	0	0	0	0	0	0	0	0	0	0	0	0	0	0	0	0	0	0	0	0	22
NODE_1610_length_17254_cov_2.87203	0	0	0	0	7253	0	0	2849	0	0	0	0	0	0	0	0	0	241	1802	0	0	6117	0	0	0	0	0	3019	0	0	0	0	0	1428	0	1875	96	0	1159	809	0	0	0	0	1192	0	0	0	3729
NODE_1614_length_19353_cov_2.57628	0	0	0	0	0	0	51	0	0	0	0	0	0	0	0	85	188	35	0	0	0	0	0	55	29	0	0	0	0	0	0	0	0	58	0	56	0	0	0	0	0	29	0	0	0	0	0	0	39
NODE_162_length_34917_cov_15.157	0	0	598	10653	0	0	764	320	3489	0	0	0	0	0	0	6983	0	0	9875	0	879	4268	461	0	0	651	0	68	0	127	0	729	0	0	0	1378	0	439	680	607	0	0	1298	0	0	303	0	75	0
NODE_16214_length_2842_cov_5.99749	0	0	0	0	0	0	0	0	191	0	0	0	0	0	0	0	0	0	0	0	0	0	0	0	0	0	0	8	0	0	0	0	0	0	0	0	0	0	0	0	0	0	0	0	0	0	0	0	0
NODE_1623_length_4918_cov_12.8371	0	0	0	0	0	0	0	0	0	0	0	0	0	0	0	25	0	0	0	0	0	0	0	2942	0	0	0	0	0	51	0	28	0	0	0	18	0	0	0	0	0	0	0	0	23	9	0	0	0
NODE_1627_length_5675_cov_14.7463	149	0	505	1624	0	30	0	99	19	0	70	338	776	35	53	553	0	327	975	2804	104	0	14	4438	388	4017	0	24	0	1369	1764	1146	60	284	1959	803	2058	40	35	26	86	0	3382	4752	227	1134	730	207	198
NODE_16290_length_2434_cov_4.35687	0	0	0	0	0	0	0	0	0	0	0	0	0	100	0	0	0	0	0	0	0	0	0	0	0	0	0	0	0	0	0	242	0	0	0	0	0	74	0	0	0	0	0	0	0	0	0	0	0
NODE_163_length_65772_cov_11.8028_ID_41082	0	0	3740	0	0	598	165	165	0	0	255	7741	10452	761	0	179	0	1987	1195	0	1222	0	199	0	0	0	0	0	0	1720	3378	7773	232	0	0	12558	4214	1534	0	256	30582	0	164	1050	332	303	0	4657	374
NODE_163_length_73933_cov_13.2848	0	0	0	0	0	0	0	3300	0	0	0	0	0	0	0	0	0	0	0	0	0	0	0	0	0	0	0	0	0	0	0	0	0	0	0	0	0	0	0	0	0	0	0	0	0	0	0	0	0
NODE_1631_length_5754_cov_7.60572	0	0	0	0	0	0	0	0	0	0	0	0	0	0	0	0	53	0	0	0	0	0	0	0	0	0	0	0	0	0	0	0	0	0	982	0	0	0	0	0	0	0	30	0	0	0	0	0	0
NODE_1635_length_12619_cov_5.81789	0	0	0	0	0	0	21	0	0	0	21	0	140	0	0	0	0	0	139	0	28	26	0	23	0	0	0	0	0	0	0	35	0	0	2674	0	2501	0	0	22	488	0	0	0	0	308	0	18	0
NODE_1639_length_8317_cov_7.84931	0	0	0	0	0	0	0	0	0	0	0	0	0	0	0	0	0	0	0	333	0	0	0	0	0	0	0	0	0	0	0	0	0	0	0	0	0	0	0	0	0	0	0	0	0	0	0	0	0
NODE_1647_length_9105_cov_14.9378_ID_20607	0	186	0	0	0	0	504	0	43	0	0	0	0	0	1381	0	0	0	0	0	0	0	0	843	1403	3283	0	6600	0	14	2347	0	0	597	55	307	0	0	0	0	0	0	0	0	0	0	0	0	182
NODE_16550_length_4390_cov_26.3977	0	0	0	0	0	0	0	0	0	0	0	0	0	4345	0	0	0	0	0	0	0	0	30	0	0	0	0	0	0	235	0	0	0	0	0	0	789	0	0	0	0	0	0	0	0	0	0	1367	0
NODE_1692_length_19610_cov_124.7455_ID_33330	0	0	0	0	27	491	0	0	0	0	341	0	148	0	0	0	232	0	709	0	816	545	0	0	0	0	0	0	0	571	0	420	129	0	0	370	869	194	0	0	1792	0	46	0	0	237	0	0	597
NODE_17_length_234008_cov_18.8609_ID_13549	1151	0	998	25766	20145	56410	3575	7189	0	919	35526	1357	6427	0	0	0	0	1547	65634	0	42422	92757	877	0	0	0	0	0	629	19450	0	4420	336	0	3863	3550	5150	14402	0	2505	61463	0	60391	36836	68959	634	0	36076	1901
NODE_171_length_84380_cov_8.93167	0	0	0	470	0	0	0	0	0	0	0	0	848	0	0	866	0	0	0	0	597	4054	812	0	0	0	0	0	0	891	0	0	0	0	0	0	0	0	0	0	598	0	0	372	537	0	686	0	0
NODE_1714_length_5692_cov_5.97144	0	0	0	0	0	0	0	0	0	0	0	0	0	0	0	0	0	0	0	0	0	0	0	0	0	0	0	0	0	0	0	91	0	0	0	0	0	0	0	0	0	0	0	0	0	0	0	42	0
NODE_1717_length_3736_cov_13.0973	0	0	0	0	0	0	0	0	0	0	0	0	0	0	0	0	0	0	0	0	0	0	0	0	0	0	0	0	0	0	0	0	0	0	0	0	0	0	0	0	0	0	0	0	0	0	0	0	0
NODE_1734_length_5452_cov_6.55031	252	0	4507	140	0	0	19	0	0	0	0	0	108	0	0	0	39774	530	2465	0	66	0	22	0	45	476	0	0	0	0	121	9345	10	2612	811	14	0	0	18	0	0	0	7700	0	926	11	90	13	2847
NODE_174_length_63083_cov_3.77718	0	0	0	0	0	0	0	0	0	0	0	0	0	0	0	1556	0	122	481	5448	0	0	0	0	0	0	0	0	0	0	0	0	831	0	0	667	0	0	1067	511	0	0	0	0	0	0	0	0	822
NODE_1757_length_20949_cov_6.55868	1146	0	0	0	0	0	0	0	0	0	0	0	0	0	0	656	0	0	202	133	106	4103	0	51	0	0	0	0	0	61	0	0	184	0	0	0	0	109	0	0	0	0	0	0	454	277	0	0	0
NODE_177_length_20316_cov_40.0000_ID_28270	38	4009	2214	32	1115	0	427	7443	2241	1032	38	44	0	188	26946	4206	250	60	1781	15367	403	228	15373	1270	759	859	15750	15377	1634	287	203	1375	1143	1363	0	69	400	102	2317	841	0	621	156	0	0	62	0	126	3014
NODE_17706_length_2321_cov_7.49735	0	0	0	0	0	0	0	41	365	0	0	0	0	0	0	0	188	0	0	0	0	0	0	16	0	0	0	6	0	0	0	0	0	0	0	0	1465	0	0	0	0	0	0	0	0	0	0	0	0
NODE_1777_length_12045_cov_9.9658_ID_13554	23	0	0	0	27	689	18	0	0	0	0	286	933	19	0	0	0	0	148	0	0	0	0	0	0	0	0	0	0	221	0	209	117	0	0	205	669	0	0	0	200	0	100	0	429	0	0	454	298
NODE_1779_length_13001_cov_7.12305	0	0	0	0	0	0	0	0	0	0	0	0	0	0	0	0	0	0	0	0	0	0	0	0	0	0	0	0	0	0	0	0	0	0	0	0	0	0	0	0	0	0	0	0	0	0	0	0	0
NODE_178_length_34454_cov_232.747	0	0	0	0	0	127	143	0	0	0	0	165	0	0	173	832	0	0	108	0	0	303	0	102	124	1079	0	0	113	0	91	639	263	0	0	0	0	0	0	0	0	0	0	0	0	0	0	0	0
NODE_1780_length_2528_cov_9.41165	0	0	0	15	0	0	0	0	0	0	0	0	0	0	0	0	0	0	0	0	0	0	0	0	0	0	0	0	0	0	0	0	0	0	0	0	0	0	0	0	0	0	0	0	261	0	10	0	0
NODE_1780_length_9673_cov_22.0092_ID_74682	0	0	0	0	0	0	0	0	0	12	0	0	0	0	0	0	191	0	0	0	0	0	0	0	0	0	0	0	0	0	0	0	0	0	0	0	0	0	0	0	0	0	0	0	0	0	0	0	25
NODE_1787_length_8732_cov_4.20122	0	0	15	0	0	0	0	0	0	0	0	86	0	0	0	0	0	0	0	14	0	0	0	0	0	0	0	0	0	0	0	0	0	0	0	43	0	0	0	0	0	0	0	0	0	0	0	0	0
NODE_1788_length_5919_cov_12.0021_ID_64933	81	0	385	344	126	0	29	77	0	0	0	32	273	27	130	93	73	351	335	340	97	0	23	1223	184	965	0	0	0	193	346	1600	44	193	2196	838	932	30	30	17	49	0	2573	3095	1238	231	184	241	79
NODE_18_length_132343_cov_12.6156_ID_109161	0	0	0	0	0	0	0	0	0	0	0	0	0	0	0	0	0	0	0	0	0	0	0	0	0	0	0	0	0	0	0	612	0	0	0	10003	0	0	0	0	0	0	0	0	0	0	0	0	0
NODE_18_length_162142_cov_12.1765	0	0	0	0	0	0	0	0	0	0	0	0	0	0	0	0	0	0	0	0	0	0	0	0	0	0	0	0	0	0	0	0	0	0	0	0	0	0	0	0	0	0	0	0	0	0	0	0	0
NODE_1802_length_8462_cov_10.8583	0	0	0	0	0	0	0	0	0	0	0	0	0	0	0	0	0	0	0	0	0	0	0	0	0	0	0	44	0	0	0	0	0	0	0	0	0	0	0	0	0	0	0	0	0	0	320	0	0
NODE_1810_length_7247_cov_10.0014_ID_82614	0	0	0	0	0	0	0	0	0	0	0	0	0	0	0	0	0	9144	0	0	0	0	0	0	0	0	0	48	0	0	0	0	0	0	0	0	0	0	0	0	0	0	0	0	0	0	0	0	0
NODE_182_length_28138_cov_7.38201	49	320	254	0	0	0	367	0	299	0	0	568	0	317	980	537	2438	344	782	484	259	141	0	633	542	309	0	364	244	0	578	341	416	371	0	666	162	0	783	364	104	0	0	0	582	196	311	0	445
NODE_1824_length_11690_cov_14.2895	0	0	965	0	0	0	104	0	35	0	0	0	0	74	379	0	0	0	0	47	0	126	0	0	21	66	0	55	0	0	0	33	28	0	0	0	64	0	0	52	0	0	0	0	0	0	0	0	0
NODE_1826_length_16131_cov_5.0739	0	0	0	0	0	0	0	0	0	0	0	0	0	0	0	0	0	0	0	0	0	0	0	616	0	0	0	0	62	0	0	0	0	0	0	0	0	0	0	0	0	0	0	135	0	0	0	0	0
NODE_1839_length_9314_cov_8.9653_ID_34517	0	0	17	0	0	0	23	0	0	0	0	53	0	0	29	0	364	0	45	0	0	0	0	49	31	14	0	0	0	0	27	0	0	0	0	64	0	0	53	0	0	0	0	0	98	0	17	0	20
NODE_184_length_121773_cov_11.283	3461	10695	0	26131	94890	17841	10865	0	75213	54539	72275	0	10857	32963	33166	12588	7632	5433	41944	43496	86771	18631	13776	30144	27270	37481	0	12417	188567	19729	30131	21867	56650	18669	9085	15384	26183	109696	60476	19657	14082	28544	12330	0	44845	9190	117615	60440	67763
NODE_184_length_83426_cov_8.2303	0	0	0	0	0	0	0	0	0	0	0	0	0	0	0	0	0	0	0	0	0	0	0	0	0	0	0	0	0	0	0	0	0	0	0	0	0	0	0	0	0	0	0	0	0	0	0	0	0
NODE_185_length_66524_cov_63.0362_ID_58930	0	0	0	0	0	0	1010	0	0	0	0	0	0	0	0	0	0	0	2662	0	267	0	1270	0	0	0	0	0	0	0	0	2369	753	0	0	0	432	0	100	120	0	0	0	3616	0	0	0	0	2555
NODE_186_length_82127_cov_94.9046	237	0	0	0	0	0	0	8160	29644	1049	2689	0	4231	0	0	140189	0	0	72675	0	506	0	16169	0	1227	0	0	1445	0	2535	0	2233	0	0	944	2823	1452	6102	0	0	0	0	7853	0	0	0	0	0	755
NODE_1889_length_11371_cov_11.9374_ID_122720	0	0	0	0	0	0	0	0	0	171	0	0	0	658	223	0	0	0	65	0	0	0	0	83	0	517	0	32	0	0	0	99	430	66	0	163	0	0	0	0	0	91	0	0	0	0	0	0	0
NODE_189_length_112870_cov_8.12286	0	0	0	0	0	0	0	0	0	0	0	0	0	0	0	0	0	0	0	0	0	0	0	0	0	0	0	0	0	0	0	549	0	0	0	8491	0	0	0	0	0	0	0	0	0	0	0	0	0
NODE_189_length_46314_cov_23.4207	67	0	61	235	0	0	71	0	0	0	0	81	595	0	0	73	11398	2189	63	716	85	0	159	8396	3287	8197	0	0	0	105	236	733	0	163	15034	2158	2116	275	0	0	1131	0	2080	788	1014	147	118	1792	317
NODE_189_length_97698_cov_4.48611	2951	0	10796	21542	6903	241	12847	0	0	38338	0	328	37672	10988	0	0	0	3892	0	4574	9273	37832	0	590	6913	10038	0	48778	0	0	16338	5066	2155	0	0	6227	11051	0	14146	4218	0	0	0	0	0	6004	0	698	50510
NODE_18922_length_1981_cov_4.38681	8	0	0	0	0	0	0	0	0	0	0	0	0	0	0	0	0	0	0	0	0	0	0	0	0	0	0	0	0	0	0	0	0	0	0	0	0	0	0	0	0	0	132	0	0	0	0	0	0
NODE_19_length_173760_cov_14.0001_ID_153430	0	0	0	0	0	0	0	0	0	0	0	0	0	0	0	0	0	0	0	0	0	0	0	0	0	0	0	0	0	0	0	0	0	0	0	0	673	0	0	0	0	0	0	0	0	0	0	0	0
NODE_19_length_201322_cov_16.2933	0	0	0	0	0	0	891	0	0	318	0	0	0	0	0	2767	0	3756	10322	6531	0	0	0	11746	1101	6926	0	0	0	0	0	0	0	1592	0	0	0	0	0	0	0	0	0	0	0	0	0	0	494
NODE_1901_length_16018_cov_38.9044_ID_115919	0	363	1418	0	444	0	275	9714	2326	100	0	0	0	25	10739	381	88	0	199	2829	200	127	3055	1509	168	287	5857	2874	314	61	0	425	394	1013	24	0	143	0	525	161	0	185	105	0	0	0	0	37	1385
NODE_19066_length_2767_cov_6.80752	0	0	0	0	0	0	0	0	0	0	0	0	0	2373	0	0	0	0	0	0	0	0	0	0	0	0	0	0	938	0	0	54	693	0	530	630	0	397	0	447	0	0	0	0	0	0	0	0	328
NODE_1913_length_13360_cov_22.9335_ID_17568	2024	285	0	105	0	341	3872	0	1925	86	413	355	653	492	50	0	501	354	3960	1099	237	0	0	1171	3784	71	0	96	16613	4755	4572	801	2526	871	118	5080	646	0	196	0	3571	0	146	37	1043	2015	4683	49	803
NODE_192_length_101859_cov_44.1019	77550	760	0	441	0	1753	9188	35626	3277	16656	1622	65395	1703	2562	566	181	2720	994	5939	2768	9171	2125	2852	12540	27442	5567	0	0	23973	6299	9103	9140	5730	13911	0	5546	2960	0	3761	3339	0	0	1214	321	10514	2700	16937	1965	24102
NODE_1925_length_9673_cov_5.66064	0	0	0	0	0	0	0	0	0	0	0	0	0	0	0	0	0	0	60	0	0	0	0	0	0	0	0	0	0	0	0	0	0	0	0	0	0	30	0	0	0	0	0	0	0	0	0	0	0
NODE_1930_length_6563_cov_7.63353	1851	0	0	1363	143	5389	79	17419	5591	683	0	24	270	2940	0	1026	0	0	0	79	1330	146	3120	1088	855	3417	0	133	5750	104	821	28	85	428	721	164	4384	0	3021	91	177	0	68	10	113	0	426	430	17
NODE_1938_length_7276_cov_10.5496	41	0	0	0	0	0	0	0	34	0	0	0	0	0	0	0	23	0	0	0	0	0	0	37	25	3973	0	0	0	57	0	2298	19	167	32126	0	0	0	0	16	0	0	2326	0	0	0	0	65	0
NODE_1949_length_14113_cov_3.83177	0	0	0	0	262	0	346	0	0	0	2093	0	302	545	0	0	0	39	806	1632	43	0	26	298	932	1885	0	139	7691	726	547	640	1998	0	1663	316	897	3785	3413	726	0	371	0	0	2725	141	0	1622	82
NODE_195_length_63930_cov_13.4714_ID_24111	204	0	2178	0	118	0	844	0	424	0	542	2106	375	0	0	0	3491	3442	3543	2384	0	0	0	444	0	0	0	0	0	1009	1264	2417	624	0	0	5989	7018	357	0	206	5029	0	796	374	527	387	0	436	2021
NODE_1955_length_14456_cov_19.8645	179	0	182	0	0	74	400	0	0	0	0	985	0	0	0	52	210	200	477	342	201	0	0	354	599	386	0	288	290	67	1309	331	505	359	0	504	225	0	518	66	163	0	0	0	64	155	70	0	368
NODE_1968_length_5686_cov_15.4997	0	0	0	0	0	0	0	0	0	0	0	0	0	873	0	0	0	19	0	0	78	0	0	0	0	0	0	0	0	0	0	1027	0	0	0	54	0	0	0	0	0	0	0	0	0	0	0	0	0
NODE_19736_length_1876_cov_4.24602	0	7	0	0	0	0	0	0	0	0	0	0	0	0	0	36	0	0	0	0	0	0	0	0	0	0	0	0	0	0	0	0	0	0	0	0	0	0	0	0	0	0	0	0	0	0	0	0	0
NODE_19779_length_2599_cov_5.18318	0	0	0	0	0	0	0	129	249	0	0	0	0	0	0	0	0	0	0	0	0	0	0	0	0	0	0	0	0	0	0	0	0	0	0	0	1635	224	0	0	0	0	0	0	0	0	0	0	0
NODE_1984_length_5587_cov_5.20915	0	0	0	0	0	0	0	0	0	0	0	0	0	0	0	0	0	0	0	0	0	0	0	0	0	0	0	0	0	0	0	37	0	0	0	0	0	0	0	0	0	0	0	0	0	0	0	0	0
NODE_2_length_274753_cov_14.9980_ID_63376	0	0	0	0	0	0	0	0	0	0	0	15422	0	0	0	0	0	0	4324	0	0	0	0	0	0	0	0	0	0	0	0	0	0	0	0	8744	0	0	0	0	0	0	0	0	0	0	0	0	0
NODE_20_length_183767_cov_15.3604_ID_61422	0	0	0	1101	0	0	0	0	0	0	0	254	2284	0	0	0	37633	8233	302	2356	286	0	743	52203	13763	19846	0	0	0	413	1162	3010	370	697	53608	7702	5500	666	0	0	5003	0	7727	2565	3509	556	266	10151	802
NODE_2004_length_8381_cov_10.1175	0	113	0	0	0	0	0	0	0	0	0	0	0	0	0	0	0	0	0	0	0	0	0	0	0	0	0	0	0	0	0	0	0	0	0	0	0	0	0	0	0	0	0	0	0	0	0	0	0
NODE_201_length_101846_cov_10.8881	238	0	0	0	0	0	0	7271	30955	0	2006	0	0	0	0	118778	0	0	99147	0	0	0	16016	0	0	0	0	2284	0	2260	0	2755	0	0	733	3213	0	6237	0	0	0	0	6540	0	0	0	0	0	0
NODE_203_length_87558_cov_61.0005	0	473	0	0	183	0	0	0	0	0	0	1033	0	0	0	0	4158	6258	7103	0	0	0	0	0	0	0	0	0	0	0	0	0	0	0	265	0	0	0	0	2351	407	11883	0	0	0	0	0	0	205
NODE_205_length_70479_cov_22.2652_ID_66861	0	0	0	0	0	0	0	0	0	0	0	0	277	0	0	0	0	341	0	105	0	0	0	0	263	0	0	0	0	0	147	145	218	0	0	0	186	90	0	0	0	0	0	0	0	0	0	0	0
NODE_2059_length_20991_cov_33.7114	1377	136	0	0	0	138	1542	0	1497	0	209	522	0	176	0	0	646	92	1234	1128	373	0	0	642	3690	0	0	0	3269	2039	1413	243	1437	372	0	5420	424	0	103	0	1874	0	158	0	773	903	0	0	363
NODE_2069_length_4510_cov_3.54231	0	0	7	0	0	0	0	0	383	0	0	0	76	0	0	0	0	0	11	0	0	0	11	0	0	0	0	0	37	20	6	0	0	0	0	31	0	0	0	0	0	0	0	0	18	25	0	219	0
NODE_207_length_64982_cov_13.2913	0	0	0	0	0	0	0	0	0	0	0	0	0	0	0	0	0	0	0	0	0	0	0	0	0	0	0	0	0	0	0	0	0	0	0	0	0	0	0	0	0	0	0	0	0	0	0	0	0
NODE_2085_length_6330_cov_16.0026_ID_87860	0	0	0	0	0	0	0	0	0	0	0	0	0	0	0	0	234	0	0	0	0	0	0	0	0	0	0	0	0	0	0	0	0	0	2784	0	0	0	0	0	0	0	338	0	0	0	0	20	0
NODE_209_length_65730_cov_16.4522	0	0	28795	0	4689	0	0	0	0	0	0	0	0	0	0	0	373	0	0	0	0	0	0	0	0	0	0	0	0	0	0	0	0	0	0	0	0	0	0	0	0	0	0	0	0	0	0	0	0
NODE_2098_length_11594_cov_29.8206_ID_34893	0	0	0	0	0	0	0	0	0	0	0	0	0	0	0	0	0	0	0	0	0	0	0	0	0	0	0	0	0	0	0	0	250	0	158	0	0	0	0	0	0	0	1065	0	0	0	0	0	0
NODE_2114_length_4763_cov_15.1461	997	0	2991	3965	42	64	59	349	179	34	306	725	3893	305	360	1652	0	3543	3108	1323	1126	0	186	14656	2303	9847	34	86	0	3204	4532	7564	176	2078	22932	10319	13299	371	290	179	611	0	14759	14559	1958	3355	2066	950	600
NODE_2120_length_6346_cov_6.59768	0	0	0	0	0	0	0	0	0	0	0	33	0	0	0	0	0	0	0	0	0	0	0	0	0	48	0	0	0	0	0	0	0	0	0	117	38	0	0	0	28	0	500	0	0	117	0	0	0
NODE_21227_length_2513_cov_19.4317	0	0	0	0	0	0	0	0	0	0	0	0	0	0	0	0	0	0	0	0	0	0	0	0	0	0	0	0	0	0	0	0	0	0	0	0	356	0	0	0	0	0	0	0	0	0	0	0	0
NODE_213_length_53456_cov_40.0953	0	0	0	0	0	0	0	1748	12902	0	824	0	0	0	0	50548	0	0	32502	0	0	0	7205	0	0	0	0	882	0	1020	0	888	0	0	336	1626	0	2121	0	0	0	0	2086	0	0	0	0	0	0
NODE_214_length_75372_cov_21.9422	28802	289	0	255	0	432	5380	18733	1032	2494	1001	12007	416	1379	163	0	492	289	1250	1253	6196	587	719	2860	9793	4135	0	0	5176	3215	3214	4040	1630	3221	0	979	1718	0	569	1140	0	0	581	0	1642	546	11007	1172	10460
NODE_215_length_48699_cov_37.5161_ID_16307	128	12197	4597	305	2832	0	2212	16331	5624	2645	113	336	0	928	56728	9384	810	232	6705	66305	1156	678	36579	6302	4043	3790	33766	39158	4801	1034	810	3464	4192	6011	86	336	1479	314	10430	2053	0	1542	547	104	76	282	387	322	11320
NODE_2154_length_5223_cov_4.32682	0	0	0	0	0	0	0	0	0	0	0	0	0	0	0	0	0	0	0	0	0	0	0	0	0	0	0	0	0	0	0	0	19	0	0	49	0	0	0	0	0	0	0	0	8	0	0	121	0
NODE_216_length_2296_cov_12.1812	0	0	0	0	0	0	0	0	0	0	0	0	0	0	0	0	0	0	0	0	0	0	0	0	0	0	0	0	0	0	0	0	0	0	0	0	0	0	0	0	0	0	0	0	18	0	0	115	0
NODE_216_length_54644_cov_12.0309_ID_28088	221	0	157	4950	3204	8879	588	1242	0	199	5407	215	1167	0	0	0	0	230	10343	0	7841	15182	139	0	0	0	0	0	101	3210	0	704	0	0	727	653	948	2567	0	413	11160	0	10462	6080	12421	130	0	6356	289
NODE_217_length_46757_cov_5.91748	0	0	0	0	0	120	0	0	0	0	0	5553	0	0	0	0	0	0	0	0	0	0	0	0	0	0	0	0	0	0	0	0	0	0	0	0	0	0	0	0	0	0	0	0	0	0	0	0	0
NODE_2174_length_9731_cov_14.9417_ID_30966	0	0	0	0	0	0	0	0	0	0	0	0	0	0	0	0	0	0	0	0	0	0	0	0	0	0	0	0	0	0	0	82	0	0	0	1181	0	0	0	0	0	0	0	0	0	0	0	0	0
NODE_2177_length_5665_cov_4.28592	0	0	0	0	0	0	0	0	0	0	0	0	0	0	0	0	0	53	0	0	0	0	0	0	0	0	0	0	0	0	0	0	0	0	0	0	0	0	12	0	0	0	0	0	0	0	0	0	0
NODE_2181_length_14296_cov_9.49259	0	0	0	0	0	54	0	0	0	0	0	0	0	0	0	0	0	0	34	0	0	0	0	0	0	0	0	0	0	170	0	49	41	0	0	0	21	0	0	0	0	0	0	0	0	0	0	0	149
NODE_2181_length_8599_cov_5.50878	41	0	0	0	0	0	0	0	0	0	0	0	0	0	0	0	0	0	0	0	0	0	74	0	0	0	0	0	0	0	0	0	0	0	0	0	0	0	0	0	0	0	0	0	0	0	0	0	0
NODE_219_length_52372_cov_6.19124	0	0	831	598	0	0	761	751	4856	0	0	0	0	0	0	9362	0	0	19048	0	1561	7044	1108	0	0	1158	0	120	0	160	0	1281	209	0	0	1689	0	850	1164	590	0	0	1462	0	0	502	0	0	0
NODE_2194_length_8250_cov_20.8804	0	0	0	0	0	0	0	0	0	0	0	0	50	0	0	49	282	0	69	0	0	0	0	991	61	0	0	0	0	1325	0	318	0	0	61	65	0	0	0	0	0	0	0	0	94	0	0	0	0
NODE_2196_length_28815_cov_19.4668	0	0	0	0	0	0	0	0	0	0	0	0	173	0	0	0	0	0	167	0	0	0	0	0	0	0	0	0	0	0	0	60	0	0	1964	0	1266	0	0	0	504	0	0	0	0	427	0	0	0
NODE_220_length_63579_cov_39.4111	0	0	0	0	0	0	0	0	0	0	0	0	0	0	0	0	0	0	0	0	0	0	0	0	0	0	0	0	0	0	0	0	0	0	0	0	3309	0	0	0	0	0	0	0	0	0	0	0	0
NODE_2200_length_5429_cov_7.13658	150	0	31	516	0	0	39	0	0	0	0	0	270	0	0	0	438	614	84	0	41	0	0	0	141	1421	0	0	0	0	174	1146	17	152	3115	0	0	0	52	0	0	0	6769	0	1578	0	233	20	22
NODE_222_length_67608_cov_5.80438	0	0	32225	0	5966	0	0	0	0	0	0	0	0	0	0	0	430	0	0	0	0	0	0	0	0	0	0	0	0	0	0	0	0	0	0	0	0	0	0	0	0	0	0	0	0	0	0	0	0
NODE_2220_length_11207_cov_3.15307	0	0	0	0	0	0	0	0	0	0	0	0	0	0	0	0	0	0	0	0	0	0	0	0	0	0	0	0	0	0	0	0	0	0	0	0	0	0	0	0	0	0	0	0	0	0	0	0	0
NODE_2256_length_13598_cov_7.04955	241	0	0	0	0	0	32	0	0	0	0	0	0	0	0	114	0	0	28	0	64	1970	0	23	0	0	0	0	0	34	0	0	151	0	0	0	0	128	0	0	0	0	0	0	683	38	0	0	0
NODE_2257_length_10776_cov_45.718	33	0	0	0	0	0	0	0	0	0	0	0	0	0	0	0	0	0	0	0	88	172	0	0	0	0	0	0	0	0	0	0	48	0	0	0	0	22	0	0	0	0	0	0	135	0	0	0	0
NODE_226_length_39936_cov_16.2787	305	0	0	0	0	0	0	3990	15429	0	585	0	0	0	0	29311	0	0	40910	0	0	0	4530	0	0	0	0	1917	0	829	0	1447	0	0	311	1552	0	2823	0	0	0	0	3005	0	0	0	0	0	0
NODE_2275_length_10880_cov_8.87741	0	0	0	0	151	0	0	0	38	0	0	0	0	0	0	0	0	0	0	0	0	0	0	0	0	0	0	0	99	0	0	0	27	0	0	0	0	41	0	0	0	0	0	0	0	0	0	0	0
NODE_2299_length_8355_cov_10.9739	0	0	0	0	0	0	0	0	0	0	0	0	0	0	0	0	0	19	0	365	0	0	39	0	0	0	0	0	0	0	0	0	0	0	0	0	0	0	239	0	0	105	0	0	0	0	0	0	0
NODE_2313_length_7669_cov_6.4374_ID_65816	0	0	0	0	0	18	133	0	0	11	0	38	0	0	0	0	0	0	27	0	0	0	0	203	63	36	0	1634	0	0	133	0	0	0	0	0	0	0	168	0	0	0	0	0	0	0	0	0	0
NODE_233_length_77635_cov_12.2098	0	0	0	0	0	0	0	0	0	0	266	0	0	0	0	0	0	0	0	129	0	3060	0	0	0	1074	0	0	0	0	0	0	0	0	1156	0	0	193	0	0	0	137	0	0	0	0	0	0	0
NODE_234_length_76017_cov_10.0533	0	0	0	0	0	0	0	1472	0	0	0	0	0	0	0	0	0	0	0	0	0	0	0	0	0	0	0	0	0	0	0	0	0	0	0	0	0	0	0	0	0	0	0	0	0	0	0	0	0
NODE_236_length_45206_cov_16.9858_ID_100963	876	0	1083	0	0	0	330	0	0	0	0	0	0	0	0	0	0	397	0	0	0	0	0	0	0	0	0	0	0	0	0	0	0	0	0	0	0	0	0	0	324	1556	0	188	2537	0	451	239	0
NODE_2373_length_13378_cov_43.9418	0	0	0	0	0	0	0	0	0	0	0	29	426	0	0	69	109	46	50	31	0	0	0	2168	455	102	0	0	0	0	0	27	0	20	775	312	93	0	0	0	117	0	0	117	25	116	0	0	0
NODE_2374_length_8452_cov_16.0225_ID_58128	30	0	0	0	0	31	359	0	72	0	0	283	0	0	0	0	0	0	0	277	0	0	0	0	0	0	0	0	0	202	587	266	583	147	0	0	0	0	0	0	0	0	0	0	174	0	0	33	0
NODE_2377_length_4884_cov_31.8056_ID_55866	57	0	683	393	32	0	46	199	0	0	19	66	320	48	341	129	0	454	716	914	57	0	33	2004	189	944	8	0	0	302	487	717	126	98	1546	792	926	23	11	28	59	0	648	7951	2573	286	178	564	71
NODE_238_length_32260_cov_25.7665_ID_19491	0	0	0	0	0	0	0	378	0	644	0	63	0	1077	0	0	0	0	0	572	2807	12703	0	0	1291	0	0	0	0	0	472	2613	0	0	0	0	604	0	0	450	0	0	0	0	0	0	0	0	2515
NODE_238_length_62337_cov_50.9163	0	0	0	0	0	0	9607	338	0	0	0	0	96	224	0	0	0	0	4363	0	0	0	0	0	203	0	0	0	5418	2325	0	13085	110	0	0	8099	0	0	707	1284	0	0	0	0	0	0	0	0	533
NODE_238_length_97840_cov_23.778	0	0	0	0	0	0	0	0	0	0	0	0	0	0	379	0	0	0	0	0	0	0	0	268	346	0	0	0	0	0	0	0	0	0	0	3933	0	0	0	0	0	0	0	0	0	704	0	0	0
NODE_2392_length_3822_cov_15.0040_ID_73404	0	0	0	0	0	0	0	0	0	0	0	0	0	0	0	0	0	0	0	0	0	0	0	0	0	0	0	0	0	0	0	0	0	0	0	0	31	0	0	0	0	0	0	0	0	10197	0	0	0
NODE_2394_length_8043_cov_4.40235	0	0	0	0	0	0	0	0	0	0	0	0	0	0	0	0	0	0	0	45	0	0	0	11	27	0	0	0	0	0	0	0	13	0	0	23	0	0	0	0	0	0	0	0	0	0	0	0	0
NODE_23979_length_1607_cov_5.90206	8	27	0	24	0	33	131	0	48	9	24	1555	7	43	43	526	15	9	49	160	576	61	4342	57	143	41	126	11	17	5	28	205	16	87	6	29	33	9	24	2783	9	388	0	0	30	0	652	0	185
NODE_24_length_123364_cov_17.1611_ID_4972	7481	0	20793	44563	15569	473	23129	0	0	90391	0	817	105494	28484	0	0	0	12279	0	9627	21705	98740	0	1149	15593	17335	0	99655	0	0	30738	12895	5733	0	0	14457	15432	0	26232	12090	0	0	0	0	0	10871	0	1708	75240
NODE_2416_length_5415_cov_16.5748	0	0	0	0	0	0	0	0	0	0	0	0	15	0	0	0	0	0	0	0	0	0	0	0	0	0	0	0	0	0	0	0	0	0	0	0	0	0	0	0	0	0	0	0	40	0	0	0	0
NODE_243_length_5029_cov_16.1345	0	0	0	0	0	0	0	0	0	0	0	0	0	0	0	0	0	11	0	0	0	0	0	0	0	0	0	0	0	0	0	0	0	0	0	0	0	0	51	0	0	0	0	0	0	0	0	11	0
NODE_2430_length_7507_cov_10.6102	0	0	0	0	0	0	0	0	0	0	0	0	0	0	0	0	0	0	0	0	0	0	0	114	0	0	0	0	0	0	0	0	0	0	0	0	0	0	0	0	0	0	0	0	0	0	0	0	0
NODE_244_length_32147_cov_3.59164	0	0	0	0	0	0	0	0	67	106	0	0	0	0	0	0	5999	0	0	0	376	48	0	0	0	0	0	0	0	101	0	0	112	0	0	0	179	0	0	201	0	0	0	0	0	0	0	0	0
NODE_2440_length_9289_cov_18.9215_ID_86516	0	0	719	0	0	84	43	36	0	0	53	1509	2113	165	0	37	0	421	293	0	243	0	41	0	0	0	0	0	0	356	767	1396	33	0	0	2581	771	270	0	37	5759	0	18	239	32	61	0	982	34
NODE_2451_length_9329_cov_13.9435_ID_33330	0	0	0	0	0	0	0	0	0	0	0	0	0	0	0	0	0	0	0	0	0	0	0	0	0	0	0	0	0	0	0	0	0	0	0	0	55	0	0	0	0	0	0	0	0	0	0	0	0
NODE_2455_length_11509_cov_13.2361	222	0	782	284	63	225	60	123	285	339	32	2405	401	40	0	0	0	374	159	0	46	4134	57	176	1427	62	0	0	0	492	450	291	94	0	0	260	988	186	130	0	2782	0	82	4018	497	646	4168	642	85
NODE_248_length_62448_cov_14.1803	0	0	0	481	311	0	0	0	0	0	0	0	0	0	0	0	0	0	0	0	0	0	0	0	0	0	0	0	0	0	0	0	0	0	0	0	0	0	0	0	0	0	0	0	0	0	23914	0	0
NODE_2501_length_16180_cov_5.17991	0	0	0	0	0	26	0	0	41	0	0	87	0	0	0	0	0	0	0	0	0	0	0	0	0	0	0	0	0	0	0	0	0	0	0	0	0	0	0	0	0	0	0	0	0	0	0	0	0
NODE_251_length_35247_cov_9.24125	0	0	0	0	0	0	0	0	0	0	0	0	0	0	0	0	0	63	0	0	0	0	0	50	164	0	0	0	0	0	2501	189	0	0	346	0	0	0	0	0	0	0	0	0	0	0	0	0	0
NODE_251_length_57296_cov_13.3391	0	0	0	0	0	0	0	0	0	0	0	0	0	0	0	0	0	0	0	0	0	0	0	9169	0	0	0	0	464	0	0	0	0	0	0	580	0	0	472	0	0	0	0	0	0	824	0	0	0
NODE_2526_length_13336_cov_9.9721_ID_93089	0	0	0	0	0	0	0	0	0	0	0	215	0	0	0	0	0	0	42	0	0	0	0	0	0	0	0	0	0	0	0	0	0	0	0	0	0	0	0	0	0	0	0	0	0	0	0	0	0
NODE_253_length_73239_cov_4.28795	0	0	3283	0	0	0	0	0	0	0	0	0	0	0	0	202	0	241	930	0	253	0	0	170	0	0	0	0	0	0	0	178	314	138	0	306	0	0	0	0	0	0	2327	0	0	351	0	0	0
NODE_2534_length_6579_cov_10.0015_ID_125250	1426	0	0	0	97	5044	77	10847	4372	653	0	14	204	2595	0	1834	0	0	0	49	1161	97	5102	960	709	2733	0	89	3498	74	512	17	101	485	1621	142	7179	0	7012	70	173	0	63	0	124	0	89	357	26
NODE_254_length_51995_cov_8.90882	0	0	0	0	0	0	0	0	0	0	0	0	0	0	0	0	0	0	0	0	0	0	0	0	0	0	0	0	0	0	0	0	0	0	0	0	0	0	0	0	609	0	0	0	0	0	0	0	0
NODE_2556_length_4010_cov_21.2281	28	85	243	0	0	22	0	0	62	65	0	0	0	0	0	744	0	138	1274	0	2218	48	0	1231	0	411	0	86	1218	0	0	122	0	0	222	40	0	0	0	0	713	0	0	0	0	1315	68	0	126
NODE_2561_length_4990_cov_2.05552	530	0	0	0	0	68	0	0	0	0	109	0	0	0	0	0	0	0	0	0	0	0	0	91	0	0	0	0	0	768	402	0	0	0	0	9	0	0	0	0	0	0	0	0	0	0	0	0	0
NODE_2562_length_6852_cov_14.1511	0	0	0	0	0	0	0	0	0	0	0	0	0	0	0	0	0	0	0	547	0	0	0	0	0	0	0	0	0	0	0	0	0	0	0	0	0	0	0	0	0	0	0	0	0	0	0	0	0
NODE_2563_length_14333_cov_2.89802	0	0	0	0	0	0	0	0	0	0	0	0	0	0	0	0	0	0	0	0	0	0	0	0	0	0	0	0	0	0	0	0	0	0	0	0	25	0	0	0	0	0	0	0	0	0	0	0	0
NODE_2569_length_5822_cov_61.9905	1245	0	0	0	81	3606	69	9689	3490	213	0	13	789	2297	0	606	0	0	0	38	1021	94	1981	863	608	2319	0	66	2950	76	482	25	73	364	549	110	2518	0	1871	59	142	0	54	11	119	0	174	238	12
NODE_257_length_40744_cov_38.9626_ID_81593	0	0	0	0	0	0	0	0	0	0	0	0	0	142	0	0	393	0	233	0	0	0	0	0	0	0	0	0	0	0	0	0	11566	0	0	0	58	0	0	0	0	67	116	0	0	0	0	0	328
NODE_2588_length_14219_cov_7.40744	0	0	0	0	0	0	0	819	0	0	0	0	0	0	0	0	0	0	144	0	71	0	0	0	0	0	0	0	0	0	0	331	111	0	0	82	664	88	0	29	93	0	0	451	0	0	0	35	0
NODE_2590_length_9802_cov_12.9752_ID_18958	0	0	0	0	0	0	0	0	0	0	0	0	0	0	0	0	0	0	0	0	0	0	0	0	0	0	0	0	0	0	0	185	0	0	0	0	69	0	0	0	0	0	0	0	0	0	0	0	0
NODE_2593_length_7303_cov_45.7743	0	0	0	0	0	0	0	0	0	0	0	0	0	0	0	0	0	0	0	363	0	0	0	0	0	0	0	0	0	0	0	0	0	0	0	0	0	0	0	0	0	0	0	0	0	0	0	0	13
NODE_2598_length_7231_cov_72.0101_ID_116746	19	0	0	0	0	0	0	0	0	0	0	0	0	0	0	0	93	0	0	0	0	0	0	0	0	0	0	0	0	0	0	0	0	0	1968	0	0	0	0	0	0	0	884	0	0	0	0	0	0
NODE_26_length_132492_cov_12.9925_ID_12107	0	0	0	370	0	0	2960	0	0	0	0	0	0	0	0	0	0	724	0	0	308	0	0	0	5199	0	0	0	0	0	1703	761	0	0	408	1650	0	0	0	0	2133	0	0	0	0	0	0	0	0
NODE_260_length_58973_cov_22.8134	0	0	0	0	0	0	0	0	0	0	0	0	0	0	0	0	0	0	0	0	0	0	0	0	0	0	0	0	0	0	0	0	0	0	0	0	0	0	0	0	0	0	0	0	0	0	0	0	0
NODE_260_length_71950_cov_8.28995	0	0	0	0	0	0	0	0	0	0	0	0	810	0	0	0	0	0	630	0	145	188	0	109	0	0	0	0	0	0	0	170	0	0	12306	0	6067	0	0	0	2103	0	0	0	0	1895	0	125	0
NODE_2604_length_6445_cov_7.76463	14	0	0	0	0	0	0	0	0	0	0	0	72	0	0	20	9	223	31	0	0	0	0	73	24	0	0	0	0	356	6000	341	88	0	0	185	722	0	0	0	55	0	43	47	16	0	29	10	0
NODE_26153_length_2024_cov_5.5292	0	0	0	0	0	0	12	0	0	0	0	0	0	0	0	0	0	0	7	0	0	0	15	14	0	0	0	0	0	0	0	0	0	0	0	63	21	0	0	0	0	0	0	0	0	0	0	0	5
NODE_265_length_71728_cov_69.5353	0	0	0	0	0	0	0	0	0	0	0	0	0	0	0	0	0	7493	0	0	0	0	0	0	0	0	0	0	0	0	0	0	0	0	0	0	0	0	0	0	0	0	0	0	0	0	0	0	0
NODE_266_length_11385_cov_2.7647	0	0	0	863	0	0	0	627	2753	0	169	0	0	0	0	9272	0	0	6711	0	0	1554	1207	0	0	0	0	1932	0	152	0	201	0	0	49	296	0	475	0	0	0	0	506	0	0	0	0	0	55
NODE_2665_length_6128_cov_17.038	0	0	0	0	0	0	0	0	0	0	0	0	0	0	0	0	0	0	0	0	0	0	0	0	0	0	0	0	0	0	0	0	0	0	0	0	0	0	0	0	0	0	0	0	0	0	0	0	6
NODE_2666_length_18710_cov_6.31632	0	0	0	0	0	0	0	0	0	0	0	0	0	0	0	0	287	0	0	0	0	0	0	0	285	0	0	0	0	0	0	0	0	0	0	0	0	0	0	0	511	0	0	0	0	0	0	0	0
NODE_2669_length_4124_cov_3.00688	0	559	5200	36	21	0	10	34	0	107	609	20	0	0	0	0	301	31	0	0	5384	0	0	0	0	0	0	1482	0	0	0	0	0	0	0	0	0	91	12	11304	0	26286	17	1884	551	0	16	0	0
NODE_2671_length_6705_cov_11.9299_ID_91689	3151	91	30	69	0	109	885	1426	526	974	152	3411	325	194	38	59	182	145	1057	459	323	140	80	729	1288	265	0	71	3073	891	1202	771	760	739	0	1092	301	52	341	124	735	0	222	22	510	624	1107	98	1106
NODE_2687_length_4549_cov_12.9484	0	0	0	0	0	0	0	0	0	12	0	0	0	6670	0	0	0	0	0	0	716	0	42	0	0	0	0	0	0	278	0	0	0	0	0	0	401	0	0	0	0	0	0	0	0	0	0	1712	0
NODE_270_length_106158_cov_6.88017	0	2747	0	0	0	0	0	0	0	0	0	0	0	0	4167	0	782	0	7083	4521	0	0	0	1876	0	0	0	0	0	0	0	0	1002	0	0	0	0	0	0	0	0	0	0	0	0	0	0	0	1143
NODE_2708_length_2651_cov_7.33398	0	0	0	8	0	0	436	0	0	0	0	0	0	0	0	0	0	0	32	0	66	0	0	36	78	0	0	0	0	45	775	191	39	0	1540	127	0	0	0	0	0	12	0	0	0	0	78	0	836
NODE_2708_length_6962_cov_11.9357_ID_27201	3616	130	37	67	0	116	968	1371	550	1025	169	2059	313	214	35	63	327	130	932	469	465	141	98	726	1396	368	0	80	3404	940	1239	601	829	820	20	1106	379	35	439	249	674	0	127	29	609	660	1074	177	1502
NODE_2731_length_5986_cov_11.0019_ID_106790	0	0	0	0	0	0	0	0	0	0	0	57	12	0	0	0	0	0	0	0	0	0	0	14	0	39	0	0	0	0	0	0	0	0	0	97	63	0	0	0	29	0	392	0	0	92	0	0	0
NODE_2733_length_5721_cov_23.0000_ID_46768	0	0	0	0	0	0	0	0	0	0	0	0	0	0	0	0	0	0	0	0	0	0	0	0	0	0	0	0	0	0	0	0	27	0	0	0	0	0	0	0	0	0	0	0	0	0	0	0	0
NODE_275_length_44793_cov_9.9669	0	0	0	0	0	0	0	0	0	0	0	341	0	0	0	0	0	0	0	0	0	0	0	0	1012	0	0	0	0	0	0	0	908	0	0	0	0	0	0	0	0	0	0	0	0	0	0	0	0
NODE_275_length_9227_cov_9.0010_ID_14630	0	0	0	0	0	0	0	0	0	0	0	0	0	0	0	0	294	81	0	66	0	0	0	0	0	285	0	0	0	22	0	21	95	0	946	0	3162	0	0	0	2876	0	263	0	0	44	0	99	0
NODE_2752_length_12244_cov_13.108	250	0	0	0	0	130	37	0	0	0	0	0	0	0	0	0	0	0	0	0	56	3266	0	0	0	0	0	0	0	43	0	0	113	0	0	0	0	69	0	0	0	0	0	0	619	0	0	0	0
NODE_279_length_4127_cov_332.857	0	531	1107	25	8	0	9	14	0	60	280	18	0	0	0	0	290	126	0	0	3257	0	0	12	0	0	0	413	10	0	0	0	0	0	0	0	0	514	67	28206	7	26697	14	791	251	0	8	0	34
NODE_28_length_182841_cov_6.89908	0	0	0	0	0	0	0	0	0	0	0	0	0	610	0	1003	0	0	525	0	0	0	0	1291	9378	6807	0	0	0	0	841	920	0	523	0	827	622	0	0	0	2809	0	0	0	0	21322	0	0	0
NODE_2807_length_3480_cov_9.0000_ID_78905	0	0	709	0	0	0	11	7	0	20	0	0	0	0	47	0	0	0	0	0	0	0	0	0	10	21	0	0	0	0	0	0	66	0	0	0	202	0	0	0	0	0	0	511	973	7	0	0	0
NODE_281_length_42605_cov_4.10313	0	201	0	0	0	0	3358	0	0	0	0	183	0	179	2092	15397	0	1122	247	1468	182	72	0	786	3596	2598	0	0	0	0	5310	2421	569	969	0	119	103	0	3313	3283	0	0	103	0	0	0	0	0	0
NODE_281_length_45017_cov_11.9902_ID_51079	0	0	0	0	0	0	0	0	0	0	0	0	0	0	0	0	0	0	0	0	0	0	0	0	0	0	0	0	0	0	0	0	0	0	0	0	4644	0	0	0	0	0	0	0	0	0	0	0	0
NODE_2813_length_16498_cov_8.57447	0	0	0	0	0	0	43	0	0	0	0	0	0	0	0	0	0	0	0	0	0	0	0	0	0	0	0	0	0	0	0	0	0	0	0	0	0	0	0	0	0	0	0	0	0	0	0	0	0
NODE_2825_length_7117_cov_5.7808	0	0	0	0	0	0	0	0	0	0	0	0	0	0	0	0	0	47	325	0	0	0	0	0	0	0	0	0	0	0	0	0	0	610	0	0	0	0	42	0	0	0	0	0	0	0	0	0	0
NODE_2827_length_9058_cov_22.0025_ID_154745	0	0	0	0	0	0	0	0	0	0	0	0	0	0	0	0	50	0	0	0	0	0	0	0	0	0	0	0	0	0	0	0	0	0	6032	0	0	0	0	0	0	0	0	0	0	0	0	0	0
NODE_283_length_69609_cov_7.80418	230	0	1582	0	0	0	592	0	338	0	397	1573	0	0	0	0	2695	2733	2254	1659	0	0	0	307	0	0	0	0	0	701	877	1792	407	0	0	4530	4990	0	0	146	3369	0	282	0	191	242	0	0	1314
NODE_2839_length_7609_cov_11.4147	0	0	0	0	0	0	25	0	0	0	0	0	0	0	0	0	0	0	0	0	0	0	0	0	0	0	0	0	0	0	0	0	0	0	0	0	0	0	0	0	0	0	0	0	1178	0	0	38	0
NODE_284_length_45923_cov_9.1263_ID_41523	0	0	0	0	0	0	0	0	2543	0	0	0	0	0	0	0	3099	0	0	0	910	407	0	0	0	0	0	0	0	0	0	0	0	0	1073	0	0	0	0	0	0	0	0	278	0	1644	768	0	0
NODE_285_length_11805_cov_13.4465	0	0	0	0	0	0	0	0	0	0	0	0	0	0	0	265	0	33	0	0	0	0	0	0	45	0	0	0	0	0	0	0	0	0	0	0	20	0	0	0	0	0	102	0	0	0	0	0	0
NODE_285_length_66113_cov_57.6514	0	0	0	1930	357	0	516	2325	11072	11739	600	0	1177	481	0	33756	0	0	30121	1275	0	1420	6485	0	527	0	0	6031	0	1130	652	1309	614	0	263	1969	506	2289	513	0	0	0	1923	0	0	453	0	0	1016
NODE_285_length_83288_cov_4.74813	0	0	0	0	0	0	348	0	0	0	0	250	0	0	1571	0	472	0	632	0	0	0	0	929	554	497	0	0	0	0	302	365	0	773	0	515	530	0	0	0	0	0	0	0	0	0	0	0	0
NODE_286_length_45021_cov_6.18407	0	0	0	0	0	0	0	0	0	0	0	0	0	0	0	0	0	0	0	0	0	0	0	0	637	0	0	0	0	0	0	0	0	0	0	0	0	0	0	0	0	0	0	0	0	0	0	0	0
NODE_2862_length_4230_cov_4.30563	0	0	0	0	0	68	0	0	0	0	0	0	0	0	0	0	0	0	0	0	0	0	0	0	0	0	0	0	0	184	0	3655	63	0	0	0	0	28	0	0	0	0	0	0	7	0	10	0	0
NODE_2866_length_4582_cov_8.0018_ID_56533	0	0	0	0	0	0	17	0	0	0	0	0	0	0	0	0	0	0	0	0	0	0	0	34	7	0	0	0	0	0	0	10	0	0	0	0	0	0	0	0	58	0	0	0	0	0	0	0	72
NODE_2868_length_5302_cov_7.0013_ID_73820	0	17	122	0	0	0	480	0	0	0	0	16	0	13	1056	0	56	43	37	0	0	0	0	47	1070	0	63	0	68	0	0	495	0	613	0	423	7	0	135	167	0	0	0	0	0	350	0	0	489
NODE_287_length_28221_cov_19.4324	0	0	0	0	0	0	325	0	0	0	0	0	0	0	0	0	0	0	434	239	0	0	0	237	0	0	0	0	0	0	636	0	0	447	0	0	0	0	0	0	0	0	0	0	0	0	0	0	0
NODE_2879_length_11891_cov_3.19838	0	0	0	0	0	0	0	0	0	0	0	52	0	0	0	0	0	0	0	0	0	0	0	0	0	0	0	0	0	138	0	63	0	0	0	126	0	0	0	0	0	0	0	0	0	0	0	0	0
NODE_2897_length_5420_cov_55.5850_ID_4722	0	0	0	0	0	0	0	0	0	0	0	0	0	0	0	0	0	0	13	0	0	0	0	0	0	0	0	0	0	182	0	0	0	0	0	0	0	0	0	0	0	0	0	0	0	0	0	0	0
NODE_29_length_115838_cov_32.7335_ID_6243	0	0	0	0	0	0	1244	0	0	0	0	0	0	0	0	0	0	0	3546	0	413	0	1126	0	0	0	0	0	0	0	0	2138	713	0	0	0	548	0	0	0	0	0	0	3448	0	0	0	0	2155
NODE_2917_length_5789_cov_50.7461	0	0	0	0	0	0	0	0	0	0	0	0	0	0	0	0	0	1220	0	0	0	0	0	0	0	0	0	0	0	0	102	0	0	0	0	0	0	0	0	0	0	0	0	0	0	0	0	0	0
NODE_2929_length_10671_cov_3.98549	28	0	0	113	0	0	0	0	0	0	0	67	0	0	0	0	42	0	0	0	0	0	0	65	88	133	0	0	0	289	40	0	0	0	0	34	19	0	0	0	0	0	187	0	0	0	0	55	0
NODE_297_length_86902_cov_7.4479	159	0	0	0	0	0	0	8535	34959	0	1894	0	0	0	0	131695	0	0	107275	0	0	0	22115	0	0	0	0	1427	0	2924	0	3442	0	0	814	3916	0	8865	0	0	0	0	7309	0	0	0	0	0	0
NODE_300_length_44120_cov_23.0397	121	4775	0	1774	0	552	0	0	0	0	0	0	0	0	0	0	0	0	585	35337	256	0	0	0	0	0	0	0	0	0	0	0	0	0	470	0	0	0	0	198	0	0	1819	0	597	0	67977	176	102
NODE_301_length_80549_cov_10.1771_ID_42132	209	0	0	0	0	0	15418	560	0	0	0	0	162	364	0	0	0	0	6990	0	0	0	0	0	313	0	0	0	10128	3631	0	21967	186	0	0	13705	0	0	1126	2099	0	0	0	0	0	0	0	0	1047
NODE_3012_length_2607_cov_18.6944	0	0	0	0	0	0	0	289	264	0	0	0	0	0	0	0	0	0	0	0	0	0	0	5	0	0	0	0	0	0	0	0	0	12	0	0	247	434	0	0	0	0	0	0	5	0	0	0	0
NODE_303_length_62554_cov_6.99699	0	0	0	0	0	0	0	0	0	0	124	0	0	0	0	0	0	0	0	90	0	640	0	0	0	682	0	0	0	0	0	0	0	0	767	0	0	118	0	0	0	0	0	0	0	0	0	0	0
NODE_3054_length_6522_cov_30.1098	0	0	0	0	0	0	0	0	0	0	0	0	0	0	0	0	76	0	0	0	0	0	0	0	0	0	0	0	0	0	0	0	0	0	3106	0	0	0	0	0	0	0	0	0	0	0	0	0	0
NODE_3056_length_5715_cov_20.0154_ID_44312	20	0	0	0	0	0	1806	47	0	0	0	0	23	40	0	0	0	0	839	0	0	0	0	0	49	0	0	0	766	431	0	2486	0	0	0	1707	0	0	119	277	0	0	0	0	0	0	0	0	80
NODE_3067_length_24941_cov_7.99972	0	0	0	0	0	0	179	0	0	0	0	0	0	0	0	0	0	0	0	0	0	0	0	185	186	164	0	0	0	0	0	0	0	187	0	216	180	0	0	0	0	0	0	0	0	0	0	0	0
NODE_3099_length_11757_cov_8.00743	0	0	0	0	0	0	0	0	0	0	0	0	0	0	0	0	25	0	0	0	0	269	0	51	0	0	0	0	279	0	0	0	308	0	0	0	0	0	0	0	0	0	0	0	0	0	0	0	0
NODE_31_length_133425_cov_15.1026_ID_28019	0	0	0	0	0	0	1213	0	0	0	0	0	0	0	0	0	0	0	3775	0	427	0	1035	0	0	0	0	0	0	0	0	1997	998	0	0	0	293	0	0	0	0	0	0	3395	0	0	0	0	2110
NODE_31_length_147034_cov_31.3885	0	0	0	0	0	0	0	0	0	0	0	0	0	0	0	0	0	0	0	0	0	0	0	0	3134	0	0	369	0	0	0	0	0	0	0	0	0	0	0	0	0	0	0	0	0	0	0	0	0
NODE_312_length_78812_cov_11.9376	2030	232	3444	0	0	1626	21800	476	1898	999	378	27071	0	574	735	4257	4569	3650	18585	8568	3725	1360	0	12407	11038	13337	1028	6980	9514	831	30921	18230	21571	14412	0	22411	7862	0	11978	3529	2925	832	339	0	1148	7291	788	425	6342
NODE_3121_length_7375_cov_7.77336	355	0	0	0	0	0	0	0	110	0	0	0	0	0	0	0	0	0	0	0	0	0	0	0	0	0	0	0	0	0	0	0	0	0	0	0	0	0	0	0	0	0	0	0	0	0	0	0	0
NODE_3123_length_6034_cov_7.64359	281	0	284	709	0	0	55	0	0	0	0	0	299	0	0	0	1900	1948	370	0	166	0	0	0	206	2529	0	16	0	146	542	1498	29	484	4525	0	0	0	51	0	0	0	15321	0	2454	115	572	67	164
NODE_3124_length_8668_cov_11.8701	0	0	0	0	0	0	0	0	0	0	0	0	0	0	0	0	0	0	0	0	0	0	0	0	0	0	0	0	0	0	0	0	0	0	0	0	0	0	0	0	0	0	0	0	0	0	0	0	54
NODE_3131_length_6394_cov_13.0021_ID_141720	0	0	0	0	0	0	0	0	0	0	0	0	0	0	0	0	32	0	14	0	0	0	0	0	0	0	0	0	0	0	0	0	27	0	3634	0	0	0	0	0	0	0	23	0	0	0	0	0	0
NODE_3132_length_14239_cov_3.40264	244	0	0	0	0	0	0	0	0	0	0	0	0	0	0	1229	0	0	198	192	27	1707	0	21	0	0	0	0	0	0	0	0	61	0	0	0	0	60	0	0	0	0	0	0	213	295	0	32	0
NODE_314_length_34046_cov_30.9919	0	0	0	0	0	0	0	0	0	0	0	0	0	0	0	0	0	0	0	0	0	0	0	0	175	0	0	0	0	0	3206	337	0	0	445	0	0	0	0	0	0	0	0	0	0	0	0	0	0
NODE_3148_length_6578_cov_4.96627	262	26	0	17	0	52	560	0	188	0	36	58	177	57	0	0	82	31	397	133	53	0	0	250	610	0	0	0	2329	1047	844	130	448	167	20	929	74	0	0	0	598	0	26	0	246	413	803	0	150
NODE_315_length_41467_cov_13.9866_ID_12287	0	0	0	0	466	0	0	0	0	0	21532	0	0	0	0	631	0	0	0	0	0	0	0	0	0	0	0	0	0	0	0	0	0	0	0	0	0	0	0	0	0	0	0	0	0	0	0	0	0
NODE_3172_length_4269_cov_23.3386	0	0	0	0	0	0	0	0	0	0	0	0	0	0	0	0	0	0	0	0	0	0	0	0	0	0	0	0	18	0	0	0	0	0	0	17	0	0	0	0	0	0	0	0	7	0	0	695	0
NODE_318_length_78978_cov_5.41627	0	0	0	0	0	0	781	0	0	0	0	0	0	0	0	748	0	0	0	0	0	0	0	1732	1138	0	0	0	0	0	743	0	714	0	0	0	305	0	1401	0	0	0	0	0	0	0	0	0	650
NODE_3183_length_5535_cov_5.52518	12679	1013	19574	18337	1102	510	580	2709	121	77	7080	380	3705	362	230	8233	8953	34775	747	1725	2690	1858	260	4121	287	717	581	11178	610	53500	586	13002	639	676	4943	3701	130864	4406	494	3883	3980	20	2655	3375	1126	8786	42584	8118	3770
NODE_3193_length_5740_cov_18.0000_ID_57044	0	0	0	0	0	0	0	0	0	0	0	0	0	0	0	0	0	0	0	0	0	0	0	0	0	0	0	0	0	0	0	33	0	0	0	0	0	0	0	0	0	0	0	0	0	0	0	0	0
NODE_32_length_111536_cov_6.76643	1448	55777	1442	444	1327	0	3060	1004	8218	2590	26333	1403	937	4994	30546	3644	3236	408	10507	12880	3008	7379	4196	4089	3224	0	16885	3544	4011	2080	2707	5337	3029	5736	0	1617	6662	26915	6455	7020	2145	1095	0	0	0	1865	956	1801	7516
NODE_32_length_163417_cov_12.4052_ID_2093	0	0	0	0	0	0	0	0	0	0	0	0	0	0	0	0	0	0	0	0	0	0	0	0	0	0	0	0	0	0	0	0	0	0	0	0	0	0	0	0	0	0	0	0	0	0	0	0	0
NODE_320_length_49313_cov_33.1279_ID_50959	114	0	458	0	0	919	488	963	415	0	214	18637	0	165	131	0	269	6004	626	0	1818	28443	13799	125	0	0	0	0	0	4692	5678	2352	252	0	0	2323	1393	2747	1694	211	706	188	3720	7343	10340	1340	1378	9554	1283
NODE_320_length_88600_cov_6.34324	0	0	0	0	0	0	0	0	0	0	0	0	0	0	0	1877	0	0	253	0	0	0	0	0	0	0	0	0	0	0	0	0	0	0	0	0	0	0	0	0	0	0	0	0	0	0	0	0	0
NODE_321_length_52112_cov_34.3016	7449	1078	0	429	0	1110	11806	607	6125	948	1133	2036	2561	1437	208	0	1774	950	10054	3813	914	0	0	4365	11111	326	0	270	50254	16865	15754	2845	8954	3219	360	17393	2126	0	605	0	10718	0	587	90	3924	6566	15754	244	3076
NODE_3210_length_9177_cov_31.5039	0	0	0	0	0	0	0	0	0	0	0	0	0	0	0	0	0	0	0	0	0	0	0	0	0	0	0	0	0	0	0	0	22	0	201	0	0	0	0	0	0	0	117	0	0	0	0	0	0
NODE_322_length_57224_cov_13.5936	0	0	0	0	0	0	789	0	0	0	0	698	463	2500	0	0	1670	9395	1074	925	463	0	0	0	1045	0	0	582	0	0	1882	1641	845	5623	0	1152	2570	0	504	537	2053	0	136	0	0	10037	0	0	736
NODE_3239_length_5981_cov_3.46304	0	0	0	0	0	0	0	0	0	0	0	0	0	0	0	0	0	66	0	0	0	0	0	0	0	0	0	0	0	0	0	0	0	0	0	0	0	0	0	0	0	0	0	0	21	0	0	0	0
NODE_325_length_61724_cov_18.9835	0	0	704	964	0	0	744	549	4950	0	0	0	0	0	0	8895	0	0	14758	0	1130	5343	934	0	0	835	0	119	0	193	0	960	0	0	0	1810	0	545	669	591	0	0	1171	0	0	356	0	0	0
NODE_3250_length_7445_cov_9.42179	0	0	0	0	0	0	0	0	54	0	0	0	0	21	0	0	0	0	0	0	0	0	0	0	0	0	0	0	0	0	0	0	0	0	0	12	0	0	0	0	0	0	27	0	0	0	0	0	58
NODE_3259_length_4674_cov_12.8848_ID_122333	0	0	0	0	0	0	0	0	0	0	0	0	23	39458	0	0	0	0	0	0	598	0	203	0	0	0	0	0	0	377	0	0	0	0	0	0	471	16	0	0	0	10	0	0	0	0	0	10578	0
NODE_326_length_57494_cov_20.167	0	0	0	0	0	0	0	0	0	0	0	0	0	418	0	0	0	0	0	0	0	0	0	0	0	153	0	0	0	0	0	0	0	0	0	510	0	0	1941	239	0	0	0	0	0	0	0	0	0
NODE_326_length_65943_cov_10.5988	0	0	0	0	0	0	0	0	0	0	0	0	0	125	0	121	0	0	92	0	0	0	0	248	2513	1564	0	0	0	0	130	130	0	104	0	249	97	0	0	0	618	0	0	0	0	5551	0	0	0
NODE_3281_length_14708_cov_6.89122	0	0	645	0	0	0	0	0	0	44	0	0	0	0	37	62	0	53	346	0	42	0	0	61	0	0	0	0	0	0	0	52	77	30	0	107	0	0	0	0	0	0	465	0	0	141	0	0	0
NODE_3285_length_3741_cov_5.84292	0	0	0	0	0	0	6	0	0	0	0	0	0	0	0	0	0	0	0	0	0	0	0	0	0	0	0	0	0	0	0	0	0	0	0	0	0	0	0	0	0	0	0	0	0	0	0	0	0
NODE_3290_length_5368_cov_9.1022	93	0	1382	134	0	0	0	0	0	0	0	0	28	0	0	0	15870	51	746	0	0	0	12	0	0	185	0	0	0	0	84	4746	0	884	2422	16	0	0	0	0	0	0	4346	0	537	17	130	0	1053
NODE_3292_length_3719_cov_9.5818_ID_62712	0	0	0	0	0	0	85	0	0	0	0	0	0	0	37	0	0	40	0	16	0	0	0	0	0	31	0	0	0	0	0	0	0	0	0	108	0	0	47	0	0	0	0	0	0	0	0	0	0
NODE_3300_length_5491_cov_7.0000_ID_123302	0	0	0	0	0	0	0	0	377	0	0	0	0	18	0	144	0	0	9	0	0	0	0	161	0	0	0	12	0	0	23	0	0	0	0	0	0	0	0	14	0	0	0	0	0	0	0	0	0
NODE_3318_length_6963_cov_19.5761	39	0	0	0	0	0	0	0	0	0	0	322	25	0	0	0	0	0	0	0	0	0	0	0	71	232	0	0	0	0	15	0	40	12	0	685	113	0	0	0	37	0	3159	0	0	602	0	0	0
NODE_3327_length_6776_cov_3.80524	0	0	0	0	0	0	0	0	0	0	0	0	0	0	0	0	0	0	694	0	0	0	0	0	0	0	0	0	0	0	0	0	18	0	0	0	0	0	0	0	0	0	0	0	0	0	0	0	0
NODE_3330_length_3891_cov_9.81022	0	0	0	0	0	0	0	0	0	0	0	0	0	721	0	0	0	0	0	0	0	0	0	0	0	0	0	0	0	115	0	0	0	0	0	0	548	0	0	0	0	0	0	0	0	0	0	0	0
NODE_3374_length_3723_cov_6.8506	0	0	0	0	0	0	0	0	0	0	0	0	0	372	0	0	0	0	0	0	0	0	0	0	0	0	0	0	0	0	0	0	0	0	0	0	0	0	0	0	0	0	0	0	0	0	0	0	0
NODE_3385_length_12891_cov_4.19983	742	16	0	4478	830	45508	193	48244	48625	6661	16952	637	1895	11083	0	616	0	0	44	165	6527	227	4727	5613	1715	7374	0	1609	20752	999	3433	790	158	597	2103	408	11198	342	6525	87	538	571	110	54	499	0	1881	3770	3104
NODE_3396_length_4850_cov_11.9537_ID_8756	0	0	0	0	0	18	439	0	31	0	0	48	16	0	0	10	216	61	817	210	99	0	0	81	183	0	0	0	708	339	1562	99	538	60	0	481	59	0	125	56	39	0	10	0	99	316	0	0	475
NODE_340_length_43538_cov_13.9416_ID_59012	0	0	0	771	0	0	4286	0	0	0	0	0	0	0	0	4445	0	1963	0	6306	0	0	0	0	109	3746	0	83	0	0	0	0	0	0	0	0	0	0	0	0	0	0	270	0	0	0	0	0	0
NODE_3403_length_10177_cov_23.1086	0	0	0	0	31	0	0	0	0	0	0	0	0	0	0	0	0	0	0	0	0	0	0	0	0	0	0	0	0	0	0	0	0	0	0	0	0	0	0	0	0	0	0	27	0	0	0	0	0
NODE_344_length_21998_cov_71.0201	774	127	0	0	0	98	1214	0	904	0	132	110	573	276	0	0	232	95	1127	482	109	0	0	548	1360	0	0	0	6836	2489	2267	331	1092	242	38	2131	281	0	0	0	1710	0	45	0	341	922	1891	0	306
NODE_3447_length_5939_cov_20.2891	354	0	50	12925	0	0	417	0	0	0	0	0	5307	9	0	0	441	947	1153	49	547	0	19	0	2999	37289	11	194	0	140	98	10292	329	166	72522	0	48	0	1199	19	0	0	18302	0	18997	147	5972	436	38
NODE_3471_length_8365_cov_23.0066	0	0	0	0	0	0	0	0	0	0	0	0	0	0	0	0	0	0	0	0	0	0	0	0	0	0	0	0	0	0	0	0	0	0	0	0	1673	0	0	0	0	0	0	0	0	0	0	0	0
NODE_35_length_135422_cov_15.1642_ID_100118	0	0	0	0	0	0	1254	0	0	0	0	0	0	236	0	960	0	0	0	0	0	0	0	2752	1202	0	0	0	0	0	1122	0	952	0	0	0	420	0	1953	227	0	0	0	0	0	0	0	0	679
NODE_350_length_43405_cov_25.7149	0	0	0	0	0	0	0	0	0	0	0	0	0	0	0	0	0	0	0	0	0	0	0	0	824	0	0	0	0	0	0	0	0	0	0	0	0	0	0	0	0	0	0	0	0	0	0	0	0
NODE_350_length_59836_cov_17.9886_ID_78723	1429	309	0	0	0	254	2667	0	1380	0	318	728	523	292	0	0	1806	195	2356	832	803	0	0	1960	4053	0	0	0	11908	5184	3523	624	1813	671	0	4379	2728	0	0	0	2575	0	107	99	846	1565	3683	0	494
NODE_354_length_9857_cov_18.3029	0	0	0	0	0	0	0	0	0	0	0	0	0	0	0	0	0	0	0	0	0	0	63	0	0	0	0	0	0	0	0	0	0	0	0	0	0	0	0	0	0	0	0	0	0	0	0	0	29
NODE_3543_length_5275_cov_7.9416_ID_26197	0	0	58	9	0	41	34	40	57	0	26	1439	0	14	0	0	14	502	68	0	127	1118	2376	0	0	0	0	0	0	217	216	173	38	0	0	149	119	131	68	13	97	0	229	599	493	99	67	437	52
NODE_3574_length_3256_cov_9.62199	0	20	0	0	0	0	0	0	0	0	0	0	0	0	0	0	0	0	0	0	0	0	0	0	0	0	0	0	0	0	0	0	0	0	0	0	0	0	0	0	0	0	0	0	0	0	0	0	0
NODE_3592_length_2712_cov_3.78698	0	0	0	0	0	0	11	0	0	266	0	0	0	0	0	20	0	0	127	3210	0	0	0	44	63	0	0	0	46	41	0	70	306	0	2324	99	50	605	0	0	0	162	0	0	0	0	0	0	853
NODE_36_length_103683_cov_12.0041_ID_2575	0	0	0	1325	0	0	241	0	2102	0	0	1933	0	0	0	0	0	0	4340	0	0	0	0	1192	0	632	0	0	0	0	1618	761	9688	0	0	0	1883	0	0	0	0	0	0	0	0	1413	0	0	0
NODE_36_length_195774_cov_11.9977_ID_166047	0	0	0	0	0	0	14918	0	0	0	0	0	2438	414	0	0	0	0	1669	0	0	0	0	0	0	0	0	0	0	0	51665	0	11335	0	0	0	0	0	641	2323	0	0	0	0	0	0	0	0	0
NODE_36_length_199265_cov_6.97301	0	0	0	1021	0	0	0	0	4241	0	0	1521	0	0	0	0	0	0	1908	0	0	0	0	877	0	364	0	0	0	0	1163	1456	21779	0	0	0	2557	0	0	0	0	0	0	0	0	788	0	0	0
NODE_36_length_75841_cov_52.2375	0	0	0	0	0	0	0	5583	0	0	0	0	0	0	0	0	0	0	0	0	0	0	0	0	0	0	0	0	0	0	0	0	0	0	0	0	0	0	0	0	0	0	0	0	0	0	0	0	0
NODE_360_length_21772_cov_29.0394	0	0	992	0	0	617	99	0	0	0	100	746	16337	484	0	65	0	4606	563	0	632	0	109	0	0	46	0	0	0	1551	1460	3587	80	0	0	14454	2049	12675	0	57	12691	0	65	1260	0	0	0	3191	211
NODE_361_length_10093_cov_7.00687	0	0	0	0	0	0	55	0	1381	0	19	0	179	0	0	0	0	0	0	0	0	0	0	254	22	0	0	28	251	18	30	84	22	0	0	464	0	0	0	0	232	0	0	0	117	41	0	38	684
NODE_3647_length_3825_cov_2.68329	0	0	0	16	135	210	0	6	34	0	0	123	0	0	0	261	0	12	0	0	11	112	1304	0	15	0	30	515	0	0	0	0	0	0	13	0	0	0	0	0	0	0	0	381	0	0	0	0	0
NODE_3647_length_6982_cov_7.46586	0	0	0	0	0	0	0	0	0	0	0	0	0	0	0	0	0	0	0	0	0	0	0	0	0	0	0	0	0	0	0	0	0	0	0	0	0	0	0	0	0	0	0	0	0	0	0	40	0
NODE_365_length_11873_cov_224.85	131	0	118	517	0	795	110	42	65	39	0	203	8212	116	109	245	3557	6400	2110	314	653	239	152	4331	3095	4197	0	51	0	657	3267	4858	2257	204	6942	2248	2474	219	42	56	6214	55	4249	2114	1548	1011	1496	1949	404
NODE_3662_length_12199_cov_4.40135	0	0	0	0	0	0	0	0	0	109	0	0	0	453	113	0	0	0	30	0	0	0	0	0	0	286	0	35	0	0	0	82	159	34	0	0	0	0	0	0	0	65	0	0	0	0	0	0	0
NODE_367_length_58357_cov_6.46707	101	0	0	0	225	0	324	0	0	0	0	0	0	0	0	0	0	0	160	0	114	0	0	0	243	0	0	0	0	0	214	468	501	475	0	581	0	0	0	328	0	1265	0	0	0	0	925	0	545
NODE_3674_length_8052_cov_11.9459_ID_85746	0	0	0	0	0	0	180	0	0	0	0	0	0	0	0	0	0	0	0	0	0	0	0	319	89	0	0	3257	0	0	0	0	0	0	0	0	0	0	459	0	0	0	0	0	0	0	0	0	0
NODE_3678_length_12267_cov_31.4864	1114	150	0	1681	0	184	1962	123	1172	140	129	734	633	279	42	0	342	225	1795	785	279	740	64	911	2201	144	16	93	7511	3114	3233	524	1821	712	74	3504	703	293	219	37	2601	0	99	89	894	1823	2376	403	640
NODE_368_length_53046_cov_6.79045	0	0	0	0	0	0	0	1694	10035	0	668	0	0	0	0	37815	0	0	26736	0	0	0	6647	0	0	0	0	397	0	890	0	824	0	0	208	1120	0	2362	0	0	0	0	1903	0	0	0	0	0	0
NODE_3737_length_9502_cov_3.98857	21	0	0	0	44	0	57	0	10	0	0	0	0	0	0	0	0	0	37	0	26	0	0	0	50	0	0	0	0	0	44	112	87	88	0	124	0	0	0	62	0	280	0	0	0	0	196	0	116
NODE_3758_length_4676_cov_28.0383	0	0	0	0	0	27	0	0	0	0	0	0	0	0	0	0	0	0	30	0	0	0	0	0	0	0	0	0	0	0	0	0	22	0	0	0	0	0	0	0	0	0	0	0	146	0	0	0	0
NODE_3760_length_6490_cov_4.59037	0	0	0	0	0	0	0	0	0	0	0	0	0	0	0	0	0	0	0	0	0	0	0	0	0	0	0	0	0	0	0	0	0	0	0	0	0	0	0	0	0	0	0	0	97	0	0	0	0
NODE_3774_length_7888_cov_16.8405	0	0	31	0	0	0	0	0	0	0	0	0	0	0	0	0	37	34	0	0	0	0	0	0	0	0	104	0	63	0	0	0	0	0	0	36	0	0	0	0	0	0	0	0	0	0	0	0	0
NODE_3795_length_4132_cov_33.0082_ID_94820	0	0	0	0	0	0	0	0	0	0	0	0	0	1710	0	0	0	0	0	0	0	0	8	0	0	0	0	0	0	0	0	0	0	0	0	0	0	0	0	0	0	0	0	0	0	0	0	396	0
NODE_3806_length_3241_cov_22.8961	0	0	0	0	0	0	0	0	0	0	0	0	0	0	0	0	0	0	0	0	0	0	0	0	0	0	0	0	0	0	0	0	0	0	0	0	0	0	0	112	0	0	0	0	0	0	0	0	0
NODE_381_length_56014_cov_82.8975	0	0	0	0	0	0	0	0	0	0	0	0	0	188	0	0	441	0	230	0	0	0	0	0	0	0	0	0	0	0	0	0	16221	0	0	0	105	0	0	0	0	260	0	0	0	0	0	0	360
NODE_382_length_59724_cov_25.4703	0	0	0	0	0	0	0	0	0	0	0	0	0	0	0	0	0	0	0	0	0	0	0	23083	0	0	0	0	152	0	0	0	0	0	0	998	0	0	1082	0	0	0	0	0	0	1352	0	0	0
NODE_3836_length_5333_cov_5.80769	0	0	0	0	0	0	0	0	0	0	0	0	0	0	0	0	26	18	0	0	0	0	0	0	0	22	0	0	0	0	0	0	0	0	111	0	0	0	0	0	0	0	0	0	0	0	0	0	0
NODE_3842_length_6981_cov_4.35663	0	0	0	0	0	0	0	0	0	0	0	0	0	0	599	0	0	0	205	0	0	0	0	21	0	0	0	0	111	0	0	0	0	0	0	408	0	0	0	0	11	0	0	0	0	0	0	0	0
NODE_3862_length_4055_cov_55.5295	0	0	197	252	0	0	0	0	0	0	0	43	0	0	0	0	0	349	149	0	32	0	0	791	0	131	0	0	0	404	477	408	21	0	1063	0	137	47	0	0	94	0	290	155	177	27	122	0	0
NODE_392_length_37400_cov_11.9882_ID_143608	0	0	0	0	0	0	0	0	0	0	0	0	0	811	0	0	0	0	0	0	0	0	0	0	0	0	0	0	0	0	0	0	0	0	0	782	0	0	3171	395	0	0	0	0	0	0	0	0	0
NODE_3933_length_6944_cov_12.2344	0	0	0	0	0	0	0	0	0	0	0	0	0	0	0	0	0	0	0	0	0	0	0	0	0	0	0	0	0	0	0	0	19	0	485	0	0	0	0	0	0	0	0	0	0	0	0	0	0
NODE_3935_length_2612_cov_13.8303	29	6685	562	213	306	16	489	166	228	1403	115	271	0	518	14139	4604	5004	1641	636	20168	861	103	2499	1497	5620	1227	19059	17269	3432	172	1571	7704	598	1564	5	611	291	77	1066	2907	81	1417	41	54	235	112	9818	23	758
NODE_3977_length_8253_cov_9.85692	0	0	0	0	0	0	34	0	0	0	0	0	0	0	0	45	75	18	0	23	0	0	0	44	20	0	0	0	0	0	0	0	0	38	0	23	21	0	0	15	0	0	0	0	0	20	0	0	29
NODE_3992_length_8572_cov_19.6178	68	0	0	0	0	0	0	0	0	0	0	0	0	0	0	158	16	0	365	81	82	752	0	0	0	0	0	0	0	60	0	0	124	0	0	0	0	19	0	0	0	0	0	0	167	290	0	33	0
NODE_4_length_270895_cov_30.0024_ID_45670	0	0	0	0	1086	0	0	0	0	4070	47084	0	0	0	0	0	0	0	51701	0	183441	0	0	0	0	0	0	0	0	0	0	0	2105	0	0	3151	0	0	0	0	0	0	0	0	0	0	0	0	0
NODE_40_length_93576_cov_26.6002	672	0	3470	3599	1115	0	0	6860	36403	6599	2395	0	5536	1684	0	116966	0	2106	107684	676	1316	5630	22045	302	4795	3098	0	6741	0	2494	4440	3428	995	0	817	4067	0	8298	2923	624	0	0	6915	0	0	1446	0	0	2713
NODE_4002_length_4115_cov_2.67562	0	0	0	0	0	0	0	0	75	0	0	16	0	0	0	0	0	0	0	0	0	0	14	0	0	0	0	0	0	0	0	0	0	0	0	39	0	0	0	0	0	0	0	0	6	0	0	522	0
NODE_403_length_52159_cov_4.12654	0	0	0	0	0	0	0	0	0	0	0	0	0	0	906	168	0	0	0	525	0	0	0	0	0	0	0	0	0	0	0	0	0	0	0	0	0	0	0	0	0	0	0	0	0	0	0	0	0
NODE_4042_length_3715_cov_49.077	0	0	0	0	0	0	0	0	0	0	0	0	0	0	0	0	0	0	0	0	0	0	0	0	0	0	0	0	0	0	0	0	0	0	0	0	583	0	0	0	0	0	0	0	0	4986	0	0	0
NODE_4045_length_3783_cov_5.80365	0	0	0	0	0	0	0	0	0	0	0	0	0	0	0	0	0	0	0	6	0	0	0	0	0	0	0	0	0	0	0	0	0	0	0	0	0	0	0	0	0	0	0	0	0	0	0	0	0
NODE_4045_length_8921_cov_8.3439	0	0	0	0	0	0	0	0	0	0	0	0	0	0	0	0	0	0	0	0	0	0	0	0	0	0	0	0	0	0	0	0	0	0	108	0	0	0	0	0	0	0	358	0	0	0	0	0	0
NODE_4047_length_8296_cov_6.06528	1809	0	12199	0	20	0	133	0	24	0	446	0	6654	25	0	0	11	29319	66	3086	0	29355	553	940	870	0	11	29	0	13912	46283	93	824	0	0	131	0	0	0	0	6227	0	94925	0	0	0	0	111	0
NODE_41_length_152845_cov_15.5289	0	0	0	0	1438	0	0	0	0	0	66682	0	0	0	0	1097	0	0	1474	0	0	0	0	0	0	0	0	0	0	0	0	0	0	0	0	0	0	0	0	0	0	0	0	0	0	0	0	0	0
NODE_4105_length_8968_cov_3.6964	0	0	0	0	0	0	0	0	0	0	0	0	0	0	0	0	0	27	0	0	0	0	0	0	0	0	0	0	0	0	0	0	0	0	0	0	0	0	0	0	0	0	0	0	0	0	0	0	0
NODE_411_length_30689_cov_11.116	0	0	0	455	2240	0	187	0	0	0	10732	0	829	2329	404	0	0	126	2096	4397	1517	224	163	2216	3315	1374	0	0	18902	2375	1033	2831	6053	0	1506	1049	1598	3994	8630	1273	0	1307	0	0	1351	580	0	7902	533
NODE_4144_length_9156_cov_8.81233	0	0	0	0	0	0	0	0	0	0	0	0	0	0	0	0	0	0	0	0	0	0	257	0	0	0	0	0	0	0	0	0	0	0	0	0	0	0	0	0	0	0	0	0	0	0	0	0	0
NODE_416_length_56674_cov_10.1860_ID_24120	0	0	0	0	0	0	436	0	0	0	0	726	0	0	872	0	118	277	282	0	0	0	0	221	592	0	405	0	359	0	378	458	0	419	0	386	0	0	0	1307	0	0	0	0	0	129	0	0	370
NODE_4179_length_7546_cov_11.5357	0	0	0	0	0	0	16	0	0	0	0	0	0	0	0	0	0	0	0	0	0	0	0	0	0	0	0	0	0	0	0	0	0	0	0	0	0	0	0	0	0	0	0	0	501	0	0	0	0
NODE_425_length_29224_cov_21.9712_ID_30629	0	0	0	51	0	0	0	0	0	0	0	0	0	0	0	0	0	80	43	0	0	0	0	0	0	0	0	0	0	0	0	0	0	0	0	0	0	0	0	0	0	0	0	0	0	0	0	0	0
NODE_429_length_91740_cov_10.7615	0	0	0	0	0	0	0	0	0	0	0	0	0	0	0	0	0	0	0	0	0	0	0	267	0	174	0	0	0	0	0	0	0	0	0	0	0	0	0	0	490	0	0	0	0	0	0	271	0
NODE_43_length_175306_cov_10.5519	0	0	0	0	0	0	0	0	0	0	0	0	0	0	0	0	0	0	0	0	0	0	0	0	0	0	0	0	0	0	0	0	293	0	0	0	1194	0	0	0	0	0	0	0	0	0	0	0	0
NODE_434_length_49004_cov_6.74171	6357	0	0	29451	1497	52008	388	87381	85864	16649	29823	2080	0	1148	0	3733	0	0	0	267	2416	0	6722	4943	3204	5198	0	6247	27181	130	2026	1052	468	7938	2034	751	9853	0	14137	293	0	477	247	0	383	0	6943	1928	2648
NODE_4343_length_4781_cov_18.9132	41	0	0	281	0	0	16	0	0	0	0	0	139	0	0	0	375	201	70	0	9	0	0	0	66	912	0	0	0	0	35	509	0	43	1494	0	0	0	25	0	0	0	1443	0	564	0	145	9	24
NODE_4348_length_10620_cov_6.31519	0	28	73	0	19	0	19	0	50	124	50	0	0	88	0	0	40	0	66	0	0	0	32	62	0	0	0	0	0	44	26	22	46	37	0	21	134	30	0	0	16	82	0	0	0	0	0	0	27
NODE_4351_length_8006_cov_15.1714	0	0	0	0	0	0	0	0	0	0	0	0	0	0	0	0	92	0	0	0	0	0	0	0	0	0	0	0	0	0	0	0	37	0	582	0	0	0	0	0	0	0	85	0	0	0	0	0	0
NODE_4376_length_5054_cov_24.8006_ID_78561	517	49	0	31	0	63	693	51	437	0	56	109	224	99	0	0	107	59	731	270	55	0	0	319	773	0	0	21	2466	1184	893	135	566	223	18	1000	140	0	0	0	845	0	0	11	251	553	884	13	131
NODE_4404_length_2945_cov_6.89204	0	0	0	0	0	0	0	0	0	0	0	0	0	0	0	0	0	0	0	0	0	0	0	0	0	0	0	8	0	0	0	0	0	0	0	0	0	0	0	0	0	0	0	0	0	0	0	0	0
NODE_441_length_46690_cov_4.88378	0	666	395	0	82	0	179	0	425	590	301	0	0	499	0	0	343	0	555	0	0	0	266	356	216	0	0	0	209	150	228	210	405	294	0	220	687	293	0	0	0	460	0	0	0	112	0	85	261
NODE_441_length_79135_cov_4.45062	0	0	0	473	0	0	0	0	1764	0	0	644	0	0	0	0	0	0	907	0	0	0	0	319	0	0	0	0	0	0	476	582	9548	0	0	0	1207	0	0	0	0	0	0	0	0	357	0	0	0
NODE_4420_length_6535_cov_10.4671	0	0	0	0	0	0	0	0	0	0	0	0	0	28	0	0	146	4001	0	0	0	0	0	0	0	0	0	0	0	0	0	188	0	0	216	0	0	0	0	0	0	0	16	0	0	1502	0	0	0
NODE_4493_length_3240_cov_6.0968_ID_26724	50	224	78	45	63	13	601	381	549	67	23	335	22	215	4001	1460	318	207	144	438	115	48	493	268	416	383	1074	442	613	43	78	123	903	110	0	38	399	183	240	471	31	92	7	9	56	326	670	0	277
NODE_4496_length_6661_cov_8.5769	0	0	0	0	0	0	0	0	0	0	0	0	0	0	0	0	34	0	0	0	0	0	0	0	0	0	0	0	0	0	0	0	0	0	5893	0	0	0	0	0	0	0	66	0	0	0	0	20	0
NODE_4502_length_4498_cov_2.86496	0	0	0	0	0	0	0	0	337	0	0	0	0	0	0	0	0	0	0	0	0	0	0	0	0	0	0	0	32	0	0	0	0	0	0	24	0	0	0	0	0	0	0	0	20	17	0	252	0
NODE_4512_length_5699_cov_8.4922	0	0	93	388	0	0	0	0	0	0	0	87	156	0	0	129	0	0	267	491	0	0	0	1031	95	1083	0	0	0	303	431	137	0	0	123	0	309	0	0	0	0	0	184	768	35	260	185	0	41
NODE_4512_length_8776_cov_15.2929	0	0	0	20	18	0	0	0	0	0	0	0	0	0	161	0	0	0	0	0	74	0	0	0	53	0	0	0	18	0	72	492	0	0	0	0	142	165	0	0	0	0	0	0	21	0	61	0	27
NODE_4539_length_3785_cov_25.5008	0	0	0	0	0	0	0	0	0	0	0	0	0	0	0	0	0	0	0	0	0	0	0	0	0	0	0	0	0	0	0	0	0	0	0	0	0	0	0	29	0	0	0	0	0	0	0	0	0
NODE_455_length_34030_cov_24.9427_ID_25945	36860	580	0	168	0	641	3922	15916	1483	5262	710	25851	500	1241	378	96	1213	443	2048	1145	3429	835	866	5046	10245	2377	0	203	12885	1758	3494	4197	1860	6375	0	1801	1231	0	1385	1635	429	0	727	77	2769	790	6507	953	9604
NODE_455_length_40918_cov_19.9814_ID_62968	0	0	0	0	0	0	0	0	0	0	0	0	0	0	0	0	0	0	0	0	0	0	0	0	0	0	0	0	0	0	0	0	0	0	0	0	0	0	0	0	0	0	0	0	751	0	0	0	0
NODE_4562_length_7071_cov_9.26611	0	0	0	0	0	0	0	0	14	0	0	0	0	0	0	0	0	0	0	0	0	0	130	0	0	0	0	0	0	0	0	0	0	0	0	0	0	0	0	0	0	0	0	0	0	0	0	5147	0
NODE_458_length_69009_cov_10.3396	0	422	0	0	158	0	0	0	0	0	0	864	0	0	0	0	3390	4629	7222	0	0	0	0	0	0	0	0	0	0	0	0	0	0	0	243	0	0	0	0	2387	285	10473	0	0	0	0	0	0	129
NODE_46_length_84204_cov_11.8420_ID_155518	0	0	0	0	0	0	808	0	0	0	0	0	0	0	0	0	0	0	0	0	0	0	0	0	0	600	0	0	0	0	0	400	0	0	0	4372	0	0	0	0	0	0	0	0	0	0	0	0	0
NODE_4638_length_3435_cov_4.93935	0	0	0	0	0	0	0	0	0	0	0	0	0	0	0	0	0	0	0	0	0	0	0	0	0	0	0	0	0	0	0	0	0	0	0	0	0	0	0	0	0	0	0	0	0	0	0	0	0
NODE_4640_length_5318_cov_7.9435_ID_12910	0	0	0	0	0	0	0	0	0	0	0	244	0	80	0	0	0	0	0	0	0	0	0	0	0	291	0	0	0	0	1064	0	0	0	0	0	0	0	0	0	0	0	0	0	0	0	0	0	0
NODE_4664_length_5312_cov_23.5579	0	0	0	0	0	0	0	13	0	0	0	0	0	0	0	0	0	0	0	0	0	0	0	0	0	0	0	0	0	10	23	0	0	0	0	0	0	0	0	0	0	0	0	0	0	0	0	0	0
NODE_4672_length_5369_cov_2.74351	0	0	0	0	0	0	0	0	0	0	0	0	0	0	0	0	0	42	0	0	0	0	0	0	285	0	0	0	0	0	0	68	0	0	0	0	0	0	0	0	0	0	0	0	0	0	0	0	0
NODE_469_length_15391_cov_17.9333_ID_11733	0	283	0	0	0	0	421	0	0	0	0	61	0	0	248	539	269	167	844	175	0	0	0	293	382	373	0	515	240	0	398	238	448	805	0	2659	0	0	221	205	0	0	0	0	0	196	264	0	72
NODE_469_length_29353_cov_34.8714_ID_38815	0	0	0	0	0	0	0	0	0	0	0	0	281	0	0	0	0	0	185	0	0	61	0	47	0	0	0	0	0	0	0	0	0	0	3693	0	710	0	0	0	512	0	0	0	0	407	0	0	0
NODE_4691_length_6922_cov_8.1998	0	0	544	0	0	0	0	0	24	13	0	0	0	0	0	31	0	40	192	0	38	0	0	38	0	0	0	0	0	0	0	24	45	26	0	70	0	0	0	0	0	0	414	0	12	82	0	0	13
NODE_47_length_107497_cov_11.0000_ID_106337	0	0	0	0	0	201	0	0	0	0	0	0	0	0	0	0	0	0	0	0	336	0	0	0	0	0	0	0	0	0	0	0	0	0	0	0	5612	0	0	0	39905	0	0	0	0	0	0	0	0
NODE_470_length_44536_cov_97.3751	0	0	0	0	0	0	0	0	0	0	0	0	0	0	0	0	0	0	0	0	0	0	0	0	1197	0	0	0	0	0	0	0	0	0	0	0	0	0	0	0	0	0	0	0	0	0	0	0	0
NODE_4703_length_7538_cov_3.97688	0	0	0	0	0	0	0	0	0	0	0	0	0	0	0	0	0	0	0	0	0	0	0	0	0	0	0	0	0	0	0	0	0	0	0	0	0	0	0	0	0	0	0	0	0	0	0	0	0
NODE_472_length_58144_cov_22.9577_ID_78099	0	0	0	0	117	0	0	224	0	0	0	0	0	0	0	1021	0	0	327	0	0	0	0	0	0	0	0	0	0	0	0	0	0	0	0	0	0	7955	0	0	295	0	0	0	86	0	0	0	0
NODE_476_length_37589_cov_8.06469	0	0	0	0	0	0	0	0	0	0	0	0	0	0	0	0	0	0	0	0	0	0	0	0	0	0	0	0	0	0	0	0	296	0	0	0	0	0	0	0	0	0	0	0	0	0	0	0	0
NODE_478_length_52341_cov_4.83973	0	0	0	0	0	0	243	0	0	0	0	77	0	0	139	0	0	0	0	0	0	0	0	0	654	0	96	0	0	0	0	794	0	177	0	0	0	0	0	380	0	0	0	0	0	0	0	0	105
NODE_4780_length_6692_cov_55.0640_ID_101491	19	220	140	35	17	22	1609	0	120	359	16	522	664	1566	2038	232	2126	1389	4051	668	163	0	47	4125	2559	3497	133	1631	2795	54	2454	534	4407	3788	22	1258	200	28	0	1465	251	963	75	19	100	1295	0	0	2197
NODE_4790_length_7174_cov_18.1572	0	0	0	0	0	0	0	0	0	0	0	0	0	0	0	0	0	0	0	0	0	0	0	0	0	0	0	0	0	0	0	0	0	0	197	0	0	0	0	0	0	0	0	0	0	0	0	0	0
NODE_48_length_161346_cov_6.81303	0	0	0	0	0	0	0	0	0	0	0	0	0	0	0	0	2454	397	0	0	0	0	0	546	0	894	0	0	0	0	0	0	0	440	0	0	0	0	0	0	426	0	0	0	0	390	0	0	0
NODE_481_length_57626_cov_21.9854_ID_122961	0	0	0	0	104	0	0	0	0	0	3804	0	0	0	0	0	0	0	179	530	0	0	0	232	0	0	0	0	696	0	0	573	730	515	0	0	0	3646	0	0	143	0	0	0	0	140	0	0	258
NODE_483_length_33783_cov_10.5321	0	0	0	0	0	0	0	0	0	0	0	0	0	0	0	0	0	0	139	0	0	0	0	0	0	0	0	0	0	0	0	0	80	0	0	0	0	0	0	0	0	0	0	0	0	0	0	0	0
NODE_4847_length_3257_cov_13.9897	0	0	0	0	0	0	0	0	0	0	0	26	0	0	0	0	0	0	0	0	0	0	0	0	0	0	0	0	0	0	0	0	0	0	0	0	0	0	0	0	0	0	0	0	0	0	0	0	5
NODE_485_length_28578_cov_8.11068	0	0	0	0	0	0	0	0	0	0	0	0	0	0	0	0	0	0	0	349	0	0	0	0	0	0	0	0	0	0	0	0	0	0	0	0	0	0	0	0	0	0	0	0	0	0	0	0	0
NODE_485_length_5814_cov_82.6874	0	0	0	0	0	0	0	0	0	0	0	0	0	0	0	0	0	4703	0	0	44	0	0	0	0	35	0	0	0	0	54	59	0	0	0	0	0	0	0	0	0	0	885	303	81	0	0	0	0
NODE_4860_length_7712_cov_7.10618	37	0	0	0	0	0	0	0	0	0	128	0	0	53	0	0	0	0	0	0	0	0	0	0	0	0	0	0	0	42	0	292	428	0	0	48	0	0	0	0	0	13	0	0	0	0	54	0	0
NODE_488_length_55276_cov_10.6673	0	0	0	0	0	0	308	0	0	0	0	0	0	0	0	0	0	0	0	0	0	0	0	0	473	0	0	0	0	0	0	210	0	0	0	0	0	0	0	0	0	0	0	0	0	0	0	0	126
NODE_489_length_20749_cov_10.9774	0	0	0	0	0	0	0	0	0	0	42	0	225	0	0	0	0	0	226	0	48	0	0	0	0	0	0	0	0	0	0	54	0	0	2952	0	1400	0	0	0	636	0	0	0	0	608	0	0	0
NODE_49_length_149010_cov_91.3309	0	0	0	0	0	0	0	0	0	0	0	0	0	905	0	2874	0	0	3918	0	0	0	0	1687	7466	6333	0	0	0	0	860	935	0	1598	0	0	705	0	0	0	8271	0	0	0	0	17217	0	0	0
NODE_492_length_44522_cov_14.4903	0	0	0	0	0	0	0	0	0	0	0	0	0	0	0	0	0	0	0	0	0	0	0	0	941	0	0	0	0	0	0	0	0	0	0	0	0	0	0	0	0	0	0	0	0	0	0	0	0
NODE_4996_length_2472_cov_21.3653	0	0	0	0	0	0	0	76	913	0	0	0	0	0	0	0	0	0	0	0	0	0	0	0	0	0	0	14	0	0	6	0	0	0	0	0	879	390	0	0	0	0	0	0	0	0	0	0	0
NODE_505_length_44715_cov_40.9292	0	0	730	0	0	0	0	0	0	0	0	0	0	0	0	0	1132	3590	0	0	0	0	0	0	0	0	0	0	0	0	0	0	0	0	0	1010	0	0	0	0	241	0	0	0	0	0	0	0	0
NODE_507_length_16099_cov_5.03609	0	0	0	0	0	0	0	0	0	0	0	0	0	0	0	0	0	0	0	255	0	0	0	0	0	0	0	0	0	0	0	0	0	0	0	0	0	0	0	0	0	0	0	0	0	0	0	0	0
NODE_508_length_53967_cov_9.27131	837	0	4021	1561	319	881	132	552	1379	1753	195	12769	1903	121	0	0	0	1562	466	0	276	20081	113	670	5962	254	0	0	0	2577	1508	1240	306	0	0	1004	4978	1028	493	0	13018	0	529	19538	2111	3580	20854	2818	182
NODE_508_length_9729_cov_9.69578	0	0	0	0	0	0	0	0	0	0	0	0	0	0	0	0	0	0	0	0	0	0	0	0	0	0	0	0	0	0	0	0	0	0	0	0	0	0	0	0	0	0	0	50	0	0	0	0	0
NODE_5099_length_4662_cov_4.52464	0	0	0	0	0	0	0	0	0	0	0	0	0	0	0	0	0	0	0	0	0	0	0	0	0	0	0	0	0	0	0	0	0	0	0	0	0	0	0	0	0	0	0	0	0	0	9	0	0
NODE_51_length_112264_cov_9.16177	0	44931	0	323	512	0	680	0	2475	535	19209	0	734	0	13376	0	2112	0	3746	0	835	6095	0	417	659	0	0	0	1695	563	472	542	1017	1556	0	294	1883	20785	3763	4524	0	0	0	0	0	0	0	1444	4170
NODE_5124_length_3108_cov_11.8994	0	0	0	0	0	0	0	0	18	0	0	0	0	0	0	0	0	0	0	0	0	5	0	0	0	0	0	0	0	0	0	0	0	0	0	0	0	0	0	0	0	0	0	0	0	0	0	0	0
NODE_5136_length_3421_cov_7.69905	0	0	0	0	0	0	0	0	0	0	0	0	0	0	0	0	0	0	0	0	0	0	0	0	0	0	12	0	0	0	0	0	0	0	0	0	0	0	0	0	0	0	0	0	0	0	0	0	0
NODE_514_length_80174_cov_23.5658	0	0	0	0	0	0	0	0	0	0	0	0	0	0	0	0	328	0	0	0	0	0	0	736	222	0	0	0	0	0	0	0	0	0	0	0	0	0	0	0	599	0	0	0	0	0	0	341	0
NODE_5147_length_2721_cov_8.49325	0	0	254	0	0	0	0	0	0	0	0	0	0	0	59	0	0	0	0	0	0	0	0	0	0	0	0	0	0	0	0	0	0	0	0	245	0	0	0	0	25	0	0	17	0	0	0	0	0
NODE_5151_length_7370_cov_13.7491	0	0	0	42	0	0	0	0	0	0	0	0	0	0	0	0	0	0	0	0	0	405	0	0	0	0	0	0	0	0	22	0	0	0	0	0	0	0	0	0	0	0	30	0	0	0	0	0	0
NODE_5158_length_5962_cov_84.5847	94	0	0	1610	0	0	38	0	0	0	0	0	706	0	0	0	181	5338	146	0	86	0	0	0	419	4550	0	0	0	26	78	1422	34	84	8462	0	0	0	97	0	0	0	4533	0	1963	27	470	84	0
NODE_5170_length_12379_cov_12.9608_ID_197308	0	90	58	0	135	0	30	0	45	0	0	0	0	42	0	0	0	0	68	0	87	0	0	65	43	0	258	0	76	50	0	39	187	0	0	0	59	0	0	46	0	0	0	0	0	0	0	0	57
NODE_5190_length_4884_cov_6.69	0	0	0	0	0	0	0	0	0	0	0	0	0	0	0	0	0	0	0	0	0	6	0	0	0	0	0	0	0	0	0	0	0	0	0	0	0	0	0	0	0	0	0	0	6	0	0	16	0
NODE_522_length_64313_cov_6.81833	0	0	0	0	0	0	0	0	0	0	0	0	0	0	0	0	0	0	0	0	0	0	0	0	0	0	0	0	0	0	0	0	0	0	0	0	0	0	0	0	0	0	0	0	0	0	0	0	0
NODE_53_length_45941_cov_40.6265	0	0	0	0	0	70	0	0	0	0	0	3546	0	0	0	0	0	0	0	0	0	0	0	0	626	0	0	0	0	0	0	0	0	0	0	0	0	0	0	0	0	0	0	0	0	0	0	0	0
NODE_532_length_43630_cov_10.1247	0	0	0	0	0	0	0	0	0	0	0	0	0	0	0	0	0	0	0	0	0	0	0	0	3217	0	0	0	0	0	0	0	0	0	0	0	0	0	0	0	0	0	0	0	0	0	0	0	0
NODE_533_length_43069_cov_8.9916_ID_71113	0	0	0	0	0	0	0	0	0	0	0	0	0	0	0	0	0	0	0	0	0	0	0	0	0	0	0	0	0	0	0	263	0	0	0	3856	0	0	0	0	0	0	0	0	0	0	0	0	0
NODE_533_length_48925_cov_24.068	0	0	0	0	0	0	130	0	0	0	0	0	0	0	0	0	0	0	0	0	0	0	0	75	0	0	0	0	0	0	0	0	0	0	0	0	0	0	0	0	0	0	0	0	0	0	0	0	0
NODE_5362_length_7176_cov_9.44586	12	2316	1019	29	613	0	527	3062	1181	487	36	37	0	149	11307	2561	135	25	1272	13355	169	161	7781	1275	683	795	7767	7231	1202	204	134	754	844	1247	21	59	265	29	2417	482	0	362	133	22	0	33	0	64	2507
NODE_5394_length_6951_cov_6.19925	172	0	20	0	0	187	1131	19	18	86	0	5194	0	0	0	20	69	183	723	350	465	0	0	626	520	490	15	62	590	65	2392	568	577	1052	0	821	277	26	406	77	169	0	0	0	108	125	60	56	325
NODE_54_length_60606_cov_8.31355	0	0	1457	0	0	0	472	1655	17722	0	390	0	0	0	0	19200	0	0	35651	0	1614	7525	4093	0	0	668	0	377	0	469	0	1150	0	0	0	2851	0	1578	958	1536	0	0	2269	0	0	794	0	143	0
NODE_54_length_87036_cov_16.9994_ID_21881	0	0	0	0	0	0	0	0	0	0	0	0	0	0	0	0	134	0	0	0	0	0	0	1379	0	0	0	0	0	0	0	0	0	0	0	0	0	0	0	0	0	0	0	0	0	0	0	0	0
NODE_546_length_9704_cov_7.0000_ID_20162	0	0	0	0	106	0	0	0	0	0	5428	0	0	0	0	34	0	0	0	0	0	0	0	0	0	0	0	0	0	2932	0	0	0	0	0	34	0	0	0	0	75	0	0	0	0	0	0	0	0
NODE_55_length_160929_cov_29.5651	0	0	0	0	0	0	0	0	0	0	0	0	0	0	0	0	0	0	0	0	0	0	0	0	0	0	0	0	0	0	0	3682	0	0	0	0	0	0	0	0	0	0	204	0	0	0	0	0	0
NODE_550_length_31657_cov_10.4421	235	0	0	0	0	187	0	10570	273	0	0	6237	3177	0	0	0	366	0	0	136	0	0	0	0	4651	0	0	0	7766	1637	805	0	562	0	129	51	0	0	0	0	503	0	0	0	0	426	1483	0	0
NODE_551_length_52638_cov_14.2182	0	0	0	0	0	0	163	114	0	0	204	0	0	117	0	0	0	0	3270	0	215	0	0	0	0	0	0	0	0	0	0	0	224	0	0	207	0	0	0	0	0	0	0	0	0	0	0	0	196
NODE_5548_length_7354_cov_5.58583	0	0	0	0	0	0	0	0	0	0	0	0	0	0	0	0	0	0	16	0	0	0	0	0	0	0	0	0	0	0	0	0	0	0	0	0	0	0	0	0	0	0	0	0	0	0	0	0	0
NODE_555_length_38786_cov_11.5432	0	0	0	1656	0	0	100	0	0	0	0	0	0	0	0	0	0	0	0	0	0	0	0	0	0	0	0	0	0	0	0	0	0	0	0	0	0	0	0	0	0	0	0	0	0	0	0	0	0
NODE_5585_length_4960_cov_8.0265	512	0	901	0	10	44	0	20	0	0	0	0	0	0	0	0	0	0	0	0	0	0	0	0	0	21	361	0	0	0	0	0	0	0	114	0	0	0	0	21	0	0	0	0	0	0	0	0	0
NODE_56_length_113371_cov_191.6551_ID_74645	0	0	0	0	0	0	0	0	0	0	0	219	0	0	0	0	0	0	0	0	494	0	0	409	2643	0	0	0	0	0	0	0	0	0	0	0	0	0	0	0	0	0	0	0	0	0	0	0	364
NODE_5608_length_2931_cov_3.68428	0	0	0	0	0	0	0	0	0	0	0	0	0	0	0	0	0	0	0	0	0	0	0	0	0	0	0	0	0	0	0	0	0	0	0	0	0	0	0	0	0	0	0	0	0	0	0	0	0
NODE_5636_length_5790_cov_5.68195	0	0	0	0	0	0	0	0	0	0	0	0	0	0	0	0	0	0	0	0	0	0	0	0	0	0	0	0	0	0	0	0	0	0	0	0	0	0	0	0	0	0	0	0	0	0	0	0	0
NODE_566_length_31213_cov_7.83154	0	0	0	0	0	0	0	0	0	0	0	0	0	0	0	0	0	0	0	0	0	0	1062	0	0	0	0	0	0	0	0	0	0	0	0	0	0	0	0	0	0	0	0	0	0	0	0	0	241
NODE_569_length_26672_cov_13.5968	0	0	0	151	304	0	175	0	0	0	6336	0	290	1004	0	0	0	0	1182	695	108	0	104	714	776	1178	0	0	5377	295	568	349	4947	0	1525	562	1446	1429	5241	987	0	422	0	0	1244	415	0	4990	91
NODE_57_length_113395_cov_10.8581	2751	2144	807	334	1209	397	2235	0	9271	9174	2035	1004	715	3978	11264	5795	513	488	8959	41132	6046	737	2312	3037	3369	1091	1519	651	4502	1297	4854	4310	3636	1821	0	1151	2093	9962	1798	703	333	796	0	220	1405	898	4281	504	3300
NODE_571_length_44732_cov_14.4125	0	0	0	0	0	0	0	0	0	0	0	0	0	0	0	0	0	0	0	0	0	0	0	0	2286	0	0	0	0	0	0	0	0	0	0	0	0	0	0	0	0	0	0	0	0	0	0	0	0
NODE_5744_length_5569_cov_6.19314	0	0	0	0	0	0	0	0	0	0	0	0	456	0	0	0	0	806	0	0	0	0	0	0	0	0	0	0	0	18	0	0	0	0	0	0	0	0	0	0	0	0	0	0	0	0	0	0	45
NODE_5762_length_7126_cov_4.04709	0	0	0	0	0	0	0	0	30	0	0	0	0	0	0	0	0	0	0	0	0	0	0	0	0	0	0	0	0	0	0	0	0	0	0	0	0	0	0	0	0	0	0	0	0	0	0	0	0
NODE_578_length_4004_cov_16.6184	422	24	0	3073	1075	8201	153	15961	49058	17853	6707	18	604	268	0	1780	0	0	0	0	3181	476	7207	375	2330	8310	0	1148	9166	248	258	46	332	3728	3288	23	6755	0	10336	140	51	469	13	5	311	0	243	2357	1327
NODE_58_length_110442_cov_8.03714	146	189	0	0	0	2497	229	164	379	0	0	0	13456	9201	0	0	3938	2551	884	0	0	0	0	0	0	0	0	0	0	5233	0	2560	0	0	0	0	2902	4880	0	0	21550	0	5997	5563	9939	0	0	2796	2622
NODE_586_length_45975_cov_18.3815	0	0	0	0	0	87	0	0	0	0	0	4290	0	0	0	0	0	0	0	0	0	0	0	0	1120	0	0	0	0	0	0	0	0	0	0	0	0	0	0	0	0	0	0	0	0	0	0	0	0
NODE_5872_length_6807_cov_60.0000_ID_86710	0	0	0	0	0	0	0	0	0	0	0	0	0	0	191	0	0	0	455	0	0	0	0	167	0	0	0	0	292	0	0	0	0	0	0	952	0	0	0	0	15	0	0	0	0	0	0	0	0
NODE_5905_length_7837_cov_7.03572	194	0	0	0	0	0	0	0	76	0	0	0	0	0	0	0	0	0	0	0	0	0	0	0	0	0	0	0	0	0	0	0	0	0	0	0	0	0	0	0	0	0	0	0	0	0	0	0	0
NODE_594_length_39112_cov_17.6984	0	0	0	0	0	0	0	0	0	0	0	0	0	0	0	0	0	0	0	0	0	0	0	145	0	70	0	0	0	0	0	0	0	0	0	0	67	0	0	0	0	0	0	0	0	0	0	0	0
NODE_5950_length_4869_cov_2.78666	0	0	34	0	0	0	0	0	0	0	0	0	0	0	0	0	0	0	0	0	0	0	0	0	0	0	0	0	0	0	0	0	0	0	0	0	0	0	0	0	0	0	0	0	0	0	0	0	0
NODE_5969_length_6206_cov_3.01675	54	0	187	107	0	0	9	0	0	19	0	0	78	0	0	0	1771	1135	127	0	908	0	0	0	31	339	0	0	0	0	81	543	0	194	597	0	0	0	0	0	0	0	2682	0	452	0	47	0	137
NODE_6_length_173578_cov_12.0001_ID_88397	0	0	0	0	0	0	0	0	0	0	0	0	0	0	0	0	0	0	0	0	0	0	0	0	0	0	0	0	0	0	0	0	308	0	0	0	628	0	0	0	0	0	0	0	0	0	0	0	0
NODE_600_length_27525_cov_7.72981	0	0	0	0	77	0	112	0	1782	555	0	230	0	0	143	0	0	86	0	0	0	223	366	0	1258	0	0	0	0	0	0	0	0	463	0	0	211	0	0	44	0	0	0	0	0	253	0	0	808
NODE_601_length_60643_cov_8.7838	105	0	0	0	0	0	11421	386	0	0	0	0	122	260	0	0	0	0	5267	0	0	0	0	0	231	0	0	0	7375	2824	0	16712	123	0	0	10094	0	0	843	1483	0	0	0	0	0	0	0	0	664
NODE_6017_length_2632_cov_23.0091_ID_119704	0	0	0	0	0	0	0	0	0	0	0	0	0	0	0	0	0	0	0	0	0	0	0	0	0	0	0	0	0	0	564	0	0	0	0	0	0	0	0	0	0	0	0	0	0	0	0	0	0
NODE_602_length_11663_cov_27.6278	0	0	0	3572	1202	20148	117	13369	75689	137	3534	259	490	7634	0	242	0	0	47	0	3023	1457	2361	2837	5230	6406	81	1639	5931	383	1980	2464	182	1444	699	298	6863	0	6887	736	31	183	50	0	231	0	3024	1004	1127
NODE_606_length_33131_cov_14.9830_ID_25599	0	0	0	0	0	0	0	0	0	0	0	0	0	0	0	0	0	0	0	0	0	0	0	0	0	0	0	0	0	0	0	0	0	0	0	0	0	0	0	0	0	0	0	0	0	0	0	0	0
NODE_606_length_48454_cov_14.8905	0	0	0	2110	0	83	449	0	0	0	0	3897	0	0	0	0	0	0	5013	0	0	0	0	1733	0	818	0	0	0	0	2833	0	435	0	0	0	0	0	0	0	0	0	0	0	0	1906	0	0	0
NODE_606_length_50778_cov_22.5228	0	0	0	0	0	0	0	0	0	0	0	0	0	0	561	83	0	0	0	120	0	0	0	0	0	0	0	0	0	0	0	0	0	0	0	0	0	0	0	0	0	0	0	0	0	0	0	0	0
NODE_6087_length_3314_cov_11.1485	0	0	0	0	0	0	0	13	166	0	0	0	0	0	0	0	1815	0	0	0	0	0	0	153	0	0	0	0	5	0	0	0	0	0	0	0	6375	0	0	0	0	0	0	0	0	0	0	0	0
NODE_6087_length_4600_cov_5.41452	0	0	0	0	0	0	0	0	0	0	0	0	0	0	0	0	0	0	0	0	0	0	0	0	0	0	0	0	0	0	0	0	0	0	0	0	0	0	0	0	0	0	0	0	0	0	0	0	1155
NODE_6166_length_4709_cov_3.41942	0	10	0	0	0	141	11	0	17	0	0	0	733	511	0	0	234	176	29	0	0	0	0	0	0	0	0	0	0	203	0	143	0	0	0	0	111	207	0	0	710	0	297	330	605	0	0	150	113
NODE_621_length_35959_cov_8.92672	194	0	0	353	0	192	0	4302	275	0	0	6978	1255	0	0	0	162	0	0	182	0	0	0	80	2118	0	0	0	4207	1571	0	0	918	0	68	0	0	0	0	1340	0	0	155	0	0	504	1094	0	62
NODE_6222_length_5528_cov_15.2498	0	0	0	0	0	0	0	0	0	0	0	0	0	0	12	0	40	0	0	0	0	0	0	0	0	0	0	0	0	0	0	0	0	0	189	0	0	0	0	0	0	0	46	0	0	0	0	0	0
NODE_6239_length_3057_cov_6.57229	0	0	0	0	0	0	28	0	6	0	0	0	0	0	0	0	0	0	7	18	0	0	0	8	0	0	0	0	0	0	20	0	0	5	0	0	0	0	85	0	0	0	0	0	26	0	0	7	6
NODE_626_length_18499_cov_53.3107	0	0	0	0	0	0	0	0	0	0	0	0	0	0	0	0	0	0	0	0	0	0	0	0	0	0	0	0	0	0	0	0	330	0	0	0	0	0	0	0	0	0	0	0	0	0	0	0	0
NODE_628_length_32737_cov_10.5215	0	0	0	0	0	0	0	0	0	0	0	0	0	0	0	2603	0	132	683	7944	0	0	0	0	0	0	0	0	0	0	0	0	1223	0	0	787	0	0	1923	727	0	0	0	0	0	0	0	0	1256
NODE_629_length_36649_cov_11.6407	14959	156	0	73	0	260	2041	11452	910	825	484	8583	310	971	94	0	757	182	605	583	2551	742	407	2253	5959	1504	0	0	5623	1092	2154	1905	554	2570	0	696	699	0	206	1088	0	0	237	94	463	310	3739	673	3979
NODE_6323_length_4308_cov_3.78533	0	0	0	0	0	0	0	0	0	0	0	0	0	0	0	0	0	0	6	0	17	16	0	0	0	0	0	0	0	0	0	0	0	0	0	0	0	0	0	0	0	0	0	0	116	0	0	0	0
NODE_6345_length_2414_cov_29.0114	0	0	0	0	10	0	0	0	38	0	556	0	0	0	0	0	0	0	0	0	0	0	0	15	0	0	0	0	0	0	0	0	0	0	0	0	278	93	0	0	0	0	0	0	0	0	0	0	0
NODE_6366_length_5404_cov_8.42176	0	0	0	0	0	159	0	0	0	0	0	0	0	0	0	0	0	0	0	10	19	0	0	0	0	0	15	0	0	199	0	1252	84	0	0	0	0	86	0	0	0	0	0	0	17	0	40	0	0
NODE_6390_length_5075_cov_49.5785_ID_45127	0	0	0	0	0	0	0	0	0	0	0	0	0	471	0	0	0	0	0	0	0	0	0	0	0	0	0	0	0	0	0	0	0	0	0	245	0	0	1420	136	0	0	0	0	0	0	0	0	0
NODE_64_length_113186_cov_16.9942_ID_79625	0	0	0	0	0	1744	0	386	0	0	0	0	0	168	0	0	0	0	0	0	3249	0	0	0	0	0	0	0	0	0	0	0	0	0	0	0	0	0	0	0	0	0	0	0	0	0	0	188	0
NODE_6446_length_5129_cov_19.0296	56	0	37	1828	0	0	72	0	0	0	0	0	788	0	0	0	329	188	158	0	136	0	0	0	470	5706	0	27	0	25	53	1695	47	73	10851	0	0	0	141	0	0	0	3707	0	3010	15	1069	66	29
NODE_645_length_8364_cov_37.7455	0	0	0	0	0	0	0	0	0	0	0	32	0	0	0	0	0	0	0	0	0	0	0	0	0	42	0	0	0	0	0	0	0	0	0	107	19	0	0	0	0	0	424	0	0	85	0	0	0
NODE_6474_length_5120_cov_6.50958	0	0	242	0	0	0	317	0	0	0	10	0	0	0	601	0	11	35	0	0	0	0	0	0	670	0	21	0	20	0	0	1166	0	511	0	286	0	0	132	0	0	0	0	0	0	125	0	0	528
NODE_6492_length_5985_cov_16.0622	0	0	0	0	0	0	0	0	246	0	0	0	0	0	0	0	0	0	0	0	0	0	0	0	0	0	0	0	0	0	0	0	0	0	0	0	0	0	0	0	0	0	0	0	0	0	0	0	0
NODE_6501_length_3882_cov_3.27411	44	0	0	318	4337	255	0	0	861	86	7	554	6	0	0	0	185	290	60	0	571	4201	26	36	0	0	771	33	33	0	11	0	10	6	477	0	8	0	0	64	0	0	0	0	0	32	0	0	0
NODE_652_length_28834_cov_23.9386	0	0	0	0	0	0	0	0	0	0	0	0	0	0	0	0	0	0	0	0	0	0	0	0	0	0	0	0	0	0	0	0	0	0	0	86	0	0	0	0	0	0	0	0	0	0	0	0	0
NODE_654_length_13402_cov_14.1147	0	0	0	0	0	0	0	0	0	0	0	0	239	0	0	0	27	48	0	0	0	0	0	3207	205	118	0	0	0	0	0	96	0	16	355	157	46	0	0	0	62	0	0	83	25	82	0	0	0
NODE_657_length_8580_cov_5.83566	0	15	0	0	0	0	0	0	0	0	0	0	0	0	0	0	0	0	0	0	0	0	72	0	0	0	0	0	0	0	0	0	0	0	0	0	0	0	0	0	0	0	0	0	0	0	0	0	26
NODE_6571_length_6259_cov_17.8702	0	0	0	0	0	0	0	0	0	0	0	0	72	0	0	0	0	0	0	0	0	0	0	0	0	0	0	0	0	0	0	0	0	0	0	86	0	0	0	0	0	0	0	0	7	0	0	0	0
NODE_6581_length_1615_cov_6.0000_ID_27895	6	0	0	0	145	0	0	66	0	0	0	0	0	0	0	0	0	0	0	0	0	0	0	0	0	0	0	0	0	0	0	0	0	0	0	0	52	0	0	0	0	0	493	0	0	0	0	0	0
NODE_660_length_19721_cov_12.0147_ID_18995	174	0	641	0	0	182	4548	0	337	228	66	3186	38	0	0	121	4573	2945	4261	4114	1948	50	0	2822	2673	1329	0	844	2312	226	11846	2122	5414	864	109	2396	907	0	5620	640	2491	0	239	48	673	466	174	576	3733
NODE_6686_length_4387_cov_18.1810_ID_12111	0	0	0	673	0	0	0	0	530	0	0	0	7	0	0	0	110	0	241	7	15	0	0	0	0	0	224	15	0	5	0	96	0	1362	0	0	0	0	0	18	12	0	0	0	0	0	0	0	0
NODE_6692_length_6853_cov_12.1721	0	0	0	0	0	0	0	0	0	0	0	0	0	0	0	0	0	0	29	0	0	0	0	0	0	0	0	0	0	0	0	0	0	0	672	0	0	0	0	0	0	0	52	0	0	0	54	0	0
NODE_674_length_19847_cov_33.3146	255	0	166	133	0	143	253	183	0	184	148	1011	237	106	0	91	283	157	664	285	423	1148	159	170	308	186	0	0	285	374	665	396	239	0	0	666	581	493	285	90	478	0	232	302	312	181	326	357	387
NODE_6773_length_8779_cov_15.3325	0	0	0	0	0	0	0	0	0	0	0	0	0	0	0	0	0	0	0	0	0	0	0	0	0	0	0	0	0	0	0	0	0	0	285	0	0	0	0	0	0	0	47	0	0	0	0	0	0
NODE_6791_length_4418_cov_28.0882_ID_112100	0	15	0	0	0	0	134	0	0	0	0	12	0	0	81	889	0	51	18	181	0	0	0	47	112	77	0	0	0	0	235	175	41	60	0	8	10	0	171	219	0	0	9	0	0	0	0	0	0
NODE_6805_length_5726_cov_6.43008	207	2324	69	229	0	41	3659	140	595	126	56	520	0	102	784	2384	32	0	2747	862	92	15	277	2989	438	723	0	21	14386	1919	133	180	185	4322	0	740	161	42	980	38	2252	13	11	0	0	967	64	8	210
NODE_6806_length_2443_cov_14.6378	0	0	0	0	0	0	5	109	4271	0	0	0	0	0	0	0	0	0	0	0	0	0	0	0	0	0	0	98	0	0	0	0	0	6	0	0	165	327	0	0	0	0	0	0	7	0	6	0	0
NODE_681_length_16409_cov_4.63379	0	0	0	0	0	0	0	0	0	0	0	35	0	0	0	0	46	0	0	0	0	0	0	35	52	81	0	0	0	361	0	0	0	0	0	30	0	0	0	0	67	0	176	0	0	0	0	0	0
NODE_6810_length_3564_cov_6.0000_ID_104822	0	0	0	0	0	0	66	0	0	0	0	6	0	8	6	0	9	0	0	69	0	0	0	0	12	0	0	102	7	0	47	9	0	0	16	0	0	0	182	0	0	0	0	0	52	0	0	12	13
NODE_6822_length_3689_cov_3.52779	7	390	814	13	584	0	228	3794	738	64	0	12	0	13	6154	260	26	0	102	1910	111	53	2915	836	406	205	6362	3058	323	23	18	335	174	644	13	10	81	0	296	56	0	132	101	0	0	6	0	22	527
NODE_6845_length_2150_cov_4.98759	0	0	0	0	0	0	0	0	0	0	0	0	0	0	0	0	0	137	0	0	0	0	0	0	0	0	0	0	0	0	0	0	0	0	0	15	0	0	0	0	0	0	0	0	0	0	0	0	0
NODE_6869_length_6771_cov_22.4568	0	0	0	0	0	0	0	0	0	0	0	0	0	0	0	0	0	0	0	0	0	0	0	0	0	0	0	0	0	0	0	682	0	0	0	0	0	0	0	0	0	0	0	0	0	0	0	55	0
NODE_687_length_28254_cov_12.0287_ID_3888	0	0	0	0	1048	0	110	0	0	0	0	0	0	0	0	2157	0	0	190	500	0	0	0	0	539	61	0	0	0	0	0	395	0	114	0	200	647	0	79	79	0	0	0	507	72	175	0	0	379
NODE_6926_length_2411_cov_4.68124	0	0	0	0	0	0	0	0	0	0	0	0	0	0	0	0	0	0	0	0	0	0	0	18	0	0	0	0	0	0	0	0	0	0	0	0	0	0	0	0	0	0	0	0	0	0	0	0	0
NODE_693_length_52257_cov_5.94014	0	0	0	0	0	0	0	0	0	0	0	0	0	0	0	0	0	0	0	0	0	0	0	0	0	0	0	0	0	0	0	0	0	0	0	0	0	0	0	0	0	0	0	0	0	0	0	0	0
NODE_6954_length_4663_cov_4.96115	0	0	0	0	0	0	0	0	0	0	0	0	0	0	0	0	0	0	0	0	0	0	0	0	0	0	0	0	0	0	0	0	0	0	0	0	0	0	0	0	0	0	0	0	0	0	0	11	0
NODE_6998_length_4358_cov_12.4987	0	0	0	0	0	0	0	0	0	0	0	0	0	1428	0	0	0	0	0	0	0	0	0	0	0	0	0	0	0	189	0	0	0	0	0	0	371	0	0	0	0	0	0	0	0	0	0	0	0
NODE_70_length_11128_cov_11.2194	0	0	0	0	0	0	0	0	0	0	0	0	0	0	0	0	0	0	0	0	0	0	0	0	0	0	0	0	0	0	0	0	0	0	0	0	0	0	0	0	0	0	0	0	0	0	0	0	0
NODE_700_length_5694_cov_37.1656	0	0	0	0	0	0	0	0	0	0	0	0	448	0	0	0	0	771	0	0	0	0	0	0	0	0	0	0	0	12	0	0	0	0	0	0	0	0	0	0	0	0	0	0	0	0	0	0	30
NODE_7039_length_6125_cov_6.46639	0	0	0	0	0	0	0	0	0	0	0	0	0	0	0	0	0	0	62	0	0	0	0	0	0	0	0	0	0	0	0	34	178	0	0	0	0	0	0	0	0	0	0	0	0	0	0	0	0
NODE_709_length_45527_cov_8.2144	0	0	0	0	0	0	0	0	0	0	0	0	0	0	0	0	0	0	0	0	0	0	0	0	2696	0	0	0	0	0	0	0	0	0	0	0	0	0	0	0	0	0	0	0	0	0	0	0	0
NODE_710_length_37070_cov_7.22623	0	985	0	0	0	201	175	0	165	0	0	0	0	0	406	0	393	0	357	479	0	0	361	341	306	304	0	0	749	0	108	226	777	0	0	97	0	0	0	1035	0	666	0	0	0	118	1375	0	531
NODE_7138_length_5079_cov_5.4162	0	0	0	0	0	0	0	0	0	12	0	74	0	0	0	0	0	74	0	0	1167	0	0	0	0	0	0	0	0	440	0	0	0	0	0	0	0	0	0	0	0	0	0	0	0	0	0	82	0
NODE_719_length_3492_cov_17.1024	141	0	0	0	0	0	0	0	0	0	0	16	0	0	0	0	0	0	0	0	0	0	0	0	0	0	0	0	0	0	0	0	0	0	398	0	0	0	0	0	0	0	0	0	0	0	0	0	0
NODE_72_length_127188_cov_32.5271	0	0	0	0	0	0	0	0	0	0	0	0	0	0	0	0	4895	0	0	0	0	0	0	0	0	0	0	0	0	0	0	0	0	0	0	0	0	0	0	0	0	0	0	0	0	0	0	0	0
NODE_721_length_52964_cov_23.6169	0	0	0	0	0	0	0	0	0	0	0	0	0	0	0	0	0	0	0	0	0	0	0	0	0	0	0	0	0	0	0	0	0	0	0	0	0	0	0	0	729	0	0	0	0	0	0	0	0
NODE_7222_length_4651_cov_2.9604	0	0	0	0	0	75	0	0	12	0	0	0	209	0	5	0	54	18	23	97	0	0	0	23	34	14	0	0	0	0	29	46	34	0	284	131	74	0	0	0	17	0	0	0	7	0	0	9	0
NODE_7231_length_5516_cov_6.71525	0	0	0	0	0	0	0	0	0	0	0	0	0	68	0	0	0	0	0	0	0	0	0	0	0	0	0	0	0	0	0	66	0	0	0	1183	0	0	0	0	0	0	0	0	0	0	0	0	0
NODE_7236_length_4613_cov_8.80891	0	0	0	0	0	0	18	0	0	0	0	0	0	0	0	0	102	145	0	0	0	0	0	0	33	0	49	0	37	0	0	17	0	82	0	46	0	0	0	0	0	0	0	0	0	0	0	0	599
NODE_7261_length_4992_cov_7.65202	0	0	0	0	0	0	0	0	0	0	0	0	0	0	0	0	0	0	0	0	0	0	0	0	0	0	0	0	0	0	0	0	0	0	0	0	0	0	0	0	14	0	0	0	0	0	0	0	0
NODE_728_length_69020_cov_10.2215	0	0	0	0	0	0	0	0	0	0	99	0	0	0	0	0	0	0	0	0	0	0	0	0	0	0	0	0	0	0	0	510	0	0	0	7978	0	0	0	0	0	0	0	0	0	0	0	0	0
NODE_729_length_54993_cov_26.8533	0	0	2444	0	0	0	0	0	0	155	0	0	0	0	0	259	0	206	1245	0	173	0	0	223	0	0	0	0	0	0	0	186	320	233	0	384	0	0	0	0	0	0	1638	0	0	419	0	0	120
NODE_7296_length_4947_cov_3.73365	0	0	0	0	0	0	0	0	0	0	0	0	0	0	0	0	0	0	0	0	0	0	0	0	0	0	0	0	0	0	0	0	0	0	0	0	0	0	0	0	12	0	0	0	0	0	0	0	0
NODE_7316_length_4031_cov_17.5111	0	0	0	0	0	0	0	0	0	0	0	0	0	0	0	0	0	0	0	0	0	0	0	0	0	0	0	0	0	0	0	0	0	0	0	0	0	0	0	0	0	0	0	0	0	0	0	0	10
NODE_7326_length_5385_cov_33.7493_ID_159544	940	124	0	32	0	185	1591	0	1025	0	171	73	420	290	18	0	254	104	1551	569	139	0	0	597	1575	0	0	23	7784	2390	2085	322	1296	394	55	2646	334	0	0	0	1710	0	52	21	437	1213	2060	22	266
NODE_7338_length_4587_cov_15.0000_ID_159465	0	0	0	0	0	0	0	0	0	0	0	0	0	0	0	0	0	0	0	0	0	51	0	0	0	0	0	0	0	0	0	0	0	0	0	0	0	0	0	0	0	0	0	0	0	0	0	122	0
NODE_734_length_28951_cov_7.9903_ID_23970	0	0	39	0	85	0	151	0	78	47	0	0	0	0	0	176	0	0	198	627	0	0	0	134	207	58	172	309	0	0	0	0	390	245	0	87	59	0	104	257	0	0	0	0	0	54	0	0	72
NODE_7345_length_4146_cov_68.7976	0	52	4966	0	41	0	0	0	0	0	1544	0	0	0	0	0	0	0	0	0	641	0	0	0	0	0	0	393	0	0	0	0	0	0	0	0	0	245	0	711	0	2650	0	241	59	0	0	0	0
NODE_735_length_6717_cov_4.00886	0	0	0	0	0	0	0	0	0	0	0	0	4689	0	0	0	0	6611	0	0	0	0	0	0	0	0	0	0	0	1025	0	0	0	0	0	0	0	0	0	0	0	0	0	0	0	0	0	0	318
NODE_7359_length_10540_cov_6.90434	0	0	0	0	0	0	0	0	0	0	0	20	0	0	0	24	0	0	59	0	0	0	89	0	0	0	0	0	0	0	0	0	0	0	0	0	0	0	0	35	0	0	0	0	0	0	46	0	0
NODE_7392_length_5036_cov_26.0235	292	0	81	795	0	0	64	0	0	0	0	0	345	0	0	0	1083	261	126	0	80	0	0	0	178	2350	0	0	0	14	139	1013	29	351	3059	0	0	0	71	0	0	0	13404	0	3075	15	643	39	87
NODE_7441_length_4656_cov_6.91654	0	0	0	0	0	0	0	0	0	0	0	0	0	0	0	0	0	0	0	0	0	0	0	0	0	0	0	0	0	0	0	0	0	0	0	0	261	0	0	0	0	0	0	0	0	0	0	0	0
NODE_751_length_48796_cov_3.73694	0	0	0	0	0	0	0	0	0	0	0	0	0	0	0	0	0	0	109	0	224	0	0	0	0	0	0	0	0	0	0	0	0	0	0	0	0	0	0	0	0	0	0	0	0	0	0	104	0
NODE_753_length_4517_cov_6.97221	0	0	0	72	37	0	0	0	0	35	1575	0	0	242	0	0	3102	0	0	0	1398	0	49	83	3778	0	0	0	0	1395	5216	258	0	0	0	267	805	0	0	332	0	35	0	0	0	0	0	1542	39
NODE_754_length_32277_cov_13.5543	0	0	0	0	0	0	0	0	89	0	0	0	0	0	0	0	0	0	0	0	0	0	0	0	0	0	0	0	0	0	0	204	0	0	0	0	0	0	0	0	0	0	0	0	0	0	0	0	0
NODE_755_length_45671_cov_8.43259	0	0	0	0	0	0	0	0	0	0	0	0	0	0	0	0	0	0	0	0	0	0	0	0	1426	0	0	0	0	0	0	0	1905	0	0	0	0	0	298	0	0	0	0	0	0	0	0	0	0
NODE_761_length_13376_cov_18.1706	3425	389	0	159	0	512	4897	0	5606	0	595	314	2845	1169	0	0	652	319	5212	2168	250	0	0	1841	5059	0	0	0	29066	8519	5827	1134	3424	1067	0	7577	1237	0	0	0	7553	0	213	0	1373	4757	6786	0	855
NODE_765_length_45258_cov_22.1219	0	0	0	0	0	0	0	0	0	0	0	0	0	0	0	0	0	0	0	0	0	0	0	0	0	0	0	0	0	0	0	0	0	0	182	0	0	83	0	0	0	0	0	0	6808	0	0	0	0
NODE_7670_length_4294_cov_5.20429	0	38	0	0	0	75	0	42	0	49	301	0	0	0	0	0	0	0	0	0	1401	0	0	0	0	0	0	2635	0	0	0	0	0	0	0	0	0	0	516	5625	296	1949	0	1549	0	0	0	0	15
NODE_77_length_104858_cov_14.6959	0	0	0	0	0	0	0	0	0	0	0	0	0	0	0	0	0	0	0	0	0	0	0	0	0	0	0	0	0	0	0	614	0	0	0	11342	0	0	0	0	0	0	0	0	0	0	0	0	0
NODE_77_length_62009_cov_94.0621	0	0	0	0	0	0	0	0	0	0	0	0	0	0	0	0	0	10162	0	0	0	0	0	0	0	0	0	0	0	101	0	727	339	0	0	0	0	0	0	0	0	0	0	0	0	0	0	0	0
NODE_772_length_49715_cov_14.4456	7273	0	0	26613	1834	52907	391	93620	92199	18004	29199	2335	0	1297	0	4756	0	0	0	473	3231	0	8507	5130	3105	5359	0	6507	27583	375	2294	1105	396	6853	2069	802	10168	0	15010	338	0	577	396	0	441	0	7921	1992	3047
NODE_7822_length_6593_cov_5.6915	0	0	96	0	0	0	0	0	0	0	0	0	0	0	0	0	57	101	0	0	0	0	0	0	0	0	248	0	158	0	0	0	0	0	0	55	0	0	0	0	0	0	0	0	0	0	0	0	0
NODE_787_length_38454_cov_11.4892	0	0	0	48926	354	0	0	0	0	0	0	0	0	0	0	0	0	0	0	0	0	0	60	0	0	0	0	0	0	0	0	0	0	0	837	0	0	7388	0	0	7181	0	0	0	0	0	0	2741	0
NODE_788_length_13628_cov_4.44964	0	0	0	0	0	27	136	0	473	0	0	1045	0	0	0	0	0	0	995	0	0	0	0	323	0	226	0	82	0	0	1012	107	1511	0	0	0	0	0	75	0	0	0	0	0	0	750	0	0	0
NODE_788_length_28951_cov_6.14943	0	0	0	233	197	0	65	0	0	0	5744	0	532	1610	0	0	0	0	1168	1049	0	0	147	1056	943	715	0	0	7903	1095	385	500	1756	0	1270	310	780	1342	2380	481	0	549	0	0	706	189	0	6033	95
NODE_7882_length_3023_cov_18.6479	0	0	0	0	0	0	0	0	0	0	0	0	0	0	0	131	0	0	0	0	0	8498	0	0	0	0	0	0	0	0	0	0	40	0	0	0	0	138	0	0	29	0	0	0	0	0	0	0	0
NODE_789_length_24438_cov_41.0651	4357	743	0	247	0	670	8789	0	3971	133	719	1341	1452	821	138	0	1204	730	6795	2567	702	0	0	2748	7297	289	0	204	33754	11151	11218	2054	6240	2178	247	12323	1609	0	351	0	6954	0	290	70	2561	4668	10947	111	1749
NODE_7895_length_3570_cov_16.8435	0	0	0	0	0	0	0	0	0	0	0	0	0	109	0	0	0	0	0	0	0	0	0	0	0	0	0	0	0	48	0	0	0	0	0	0	184	0	0	0	0	0	0	0	0	0	0	0	0
NODE_790_length_41817_cov_13.9784	0	0	0	2730	0	90	533	0	0	0	0	4121	118	0	0	0	0	0	4945	0	0	0	0	1841	0	897	0	0	0	0	2868	0	682	0	0	0	110	0	0	0	0	0	0	0	0	1852	0	0	0
NODE_791_length_22491_cov_27.6683	4263	457	0	0	0	498	5706	0	3602	310	652	752	885	775	75	0	836	354	6034	2047	517	0	0	2441	6001	0	0	69	13067	4254	4324	565	5757	1537	104	8260	1162	0	0	0	6620	0	236	68	1827	2342	4351	55	765
NODE_792_length_21304_cov_9.0587_ID_98679	0	0	0	0	0	0	0	0	0	0	0	150	0	0	0	0	0	0	0	0	0	0	0	0	0	0	0	0	0	0	0	105	0	0	0	141	718	0	0	0	0	0	0	0	0	142	0	0	0
NODE_7943_length_5179_cov_13.6831	0	0	0	0	0	0	0	0	0	0	0	0	0	0	0	0	0	0	0	0	0	0	0	0	0	0	0	0	0	0	0	0	0	0	0	0	0	0	0	0	428	0	0	0	0	0	0	0	0
NODE_799_length_23123_cov_14.0530_ID_40380	940	99	0	38	0	104	1174	0	669	0	85	132	499	180	0	0	247	114	1560	504	81	0	0	535	1410	0	0	0	6616	2242	1638	326	1205	392	41	1827	251	0	0	0	1511	0	45	0	407	988	2108	0	261
NODE_8_length_107961_cov_10.9963_ID_90615	0	0	0	0	0	3266	250	161	423	0	0	0	16921	9378	0	0	5161	3297	1058	0	0	0	0	0	0	0	0	0	0	5414	0	3336	0	0	0	0	2607	6595	0	0	26359	0	7676	7155	12520	0	0	3422	2903
NODE_80_length_114429_cov_12.8772	0	0	2429	0	0	0	0	0	0	0	0	0	0	0	1408	0	0	0	0	2347	0	0	0	0	455	0	0	2422	0	0	652	1025	0	2326	0	0	0	0	442	605	0	0	0	0	0	0	0	0	744
NODE_80_length_137153_cov_54.3666	372	0	0	2139	687	0	1097	6399	29513	4323	2809	0	2685	0	0	99315	0	0	89944	0	0	2780	15143	0	0	0	0	5340	0	2450	1516	4068	0	0	1131	7161	0	8984	0	0	0	0	6104	0	0	0	0	0	1981
NODE_804_length_29518_cov_30.9796_ID_24985	0	0	0	0	0	0	0	0	0	0	0	0	0	0	0	0	0	0	0	0	0	0	0	0	0	0	0	0	0	0	0	0	0	0	0	0	0	0	0	0	0	0	0	0	0	0	0	0	0
NODE_810_length_3431_cov_9.79562	0	0	0	0	0	0	31	0	0	0	0	0	0	0	0	0	0	0	0	21	0	0	0	0	0	0	0	58	6	0	44	0	7	0	177	0	0	0	102	0	0	0	0	0	218	53	0	0	0
NODE_8117_length_4540_cov_18.256	0	0	0	0	0	0	0	0	0	0	0	0	0	0	0	13	0	0	105	0	0	0	0	0	0	0	0	0	0	0	0	0	0	0	0	0	44	0	0	0	0	0	0	0	0	0	0	0	0
NODE_82_length_137529_cov_211.0324_ID_10783	0	0	0	0	0	0	0	0	0	0	0	0	0	0	0	0	0	0	499	0	0	0	0	0	0	0	0	0	0	0	0	0	553	0	0	0	0	0	0	0	0	0	0	0	0	0	0	0	0
NODE_82_length_20829_cov_25.3784	0	0	0	0	0	0	0	0	0	0	0	0	0	0	0	0	0	0	0	0	0	0	0	0	0	0	0	0	0	0	0	0	0	0	0	0	0	0	0	0	0	0	0	0	1088	0	47	0	0
NODE_820_length_63123_cov_15.9638	0	0	0	406	0	0	0	0	1693	0	0	551	0	0	0	0	0	0	852	0	0	0	0	258	0	123	0	0	0	0	429	613	8673	0	0	0	1061	0	0	0	0	0	0	0	0	290	0	0	0
NODE_8207_length_1657_cov_7.0045_ID_94997	485	5	11	0	63	14	0	24	0	0	5	0	0	0	46	0	0	0	6	0	8	24404	7	0	5	154	43	0	0	0	0	0	0	0	0	5	0	21	146	0	4136	0	0	0	0	0	74	0	7
NODE_829_length_34351_cov_5.26175	0	2571	0	0	0	0	0	0	0	0	0	0	0	0	264	0	226	0	445	0	0	0	0	0	0	0	524	1065	0	0	0	0	0	0	0	0	107	0	96	0	0	0	0	0	0	0	0	0	0
NODE_83_length_90592_cov_9.49423	0	0	0	0	0	0	0	0	0	0	0	0	0	0	0	0	0	0	0	0	0	0	0	1593	0	0	0	0	0	0	0	0	0	0	0	0	0	0	0	0	0	0	0	0	0	0	0	0	0
NODE_835_length_22962_cov_17.0184_ID_30518	0	0	0	0	0	0	0	0	0	0	0	0	0	0	0	0	0	0	0	0	0	0	0	0	0	0	0	0	0	0	41	0	0	0	0	0	0	0	0	0	0	0	0	0	0	0	0	0	0
NODE_8367_length_4054_cov_8.34784	0	0	62	0	0	0	146	0	0	0	0	0	0	0	350	0	11	32	0	0	0	0	0	0	382	0	28	0	0	0	0	384	0	281	0	113	0	0	65	0	0	0	0	0	0	86	0	0	420
NODE_8465_length_5348_cov_25.8757_ID_16745	0	0	0	0	0	0	44	0	0	0	0	0	0	0	0	0	0	0	0	0	0	0	0	62	18	0	0	600	0	0	0	0	0	0	0	25	0	0	65	0	0	0	0	0	0	0	0	0	0
NODE_848_length_33090_cov_15.8699	0	0	0	0	0	0	0	0	0	0	0	0	0	0	0	0	0	0	0	0	0	0	0	0	0	0	0	1641	120	0	247	0	0	0	0	0	0	0	0	0	0	0	0	0	0	0	0	0	0
NODE_85_length_154631_cov_9.49512	0	0	0	0	288	3452	0	0	0	0	2447	0	2203	0	0	0	1690	0	5711	0	5647	4561	0	0	0	0	0	0	0	4194	0	3349	915	0	0	3130	6474	1759	0	0	13180	0	0	432	0	1823	0	0	4551
NODE_85_length_36229_cov_29.9355	0	0	0	0	0	0	0	0	0	0	0	0	0	0	0	0	0	1871	0	0	0	0	0	0	0	0	0	0	0	0	0	1731	187	0	0	0	479	0	0	0	0	0	0	0	0	0	0	0	0
NODE_85_length_9045_cov_3.83782	0	0	0	0	0	0	0	0	0	0	0	0	0	0	0	0	0	0	0	0	0	0	13	0	0	0	0	0	0	0	0	0	0	0	0	0	0	0	0	0	0	0	0	0	0	0	0	453	0
NODE_851_length_32356_cov_19.7035	0	482	0	708	0	0	404	0	0	950	0	0	0	0	1111	0	0	85	302	578	151	0	1255	306	256	211	0	1331	0	0	532	206	281	196	0	1685	128	0	405	204	0	0	0	0	0	241	0	0	408
NODE_852_length_15774_cov_8.9786_ID_94096	0	0	0	0	0	0	0	0	0	0	0	24	0	0	0	0	0	0	0	0	75	0	0	78	477	0	0	0	0	0	0	0	0	0	0	0	0	0	0	0	0	0	0	0	0	0	0	0	49
NODE_857_length_22053_cov_19.0139_ID_25529	0	0	0	0	0	0	0	63	0	0	0	0	0	0	0	0	0	0	0	0	750	0	0	0	0	0	0	0	0	0	0	0	0	0	0	0	0	0	0	0	0	0	0	0	0	0	0	0	0
NODE_8570_length_1618_cov_5.1945	0	0	0	0	0	0	0	0	0	0	0	0	0	0	6	0	0	0	0	0	0	0	0	0	0	0	0	0	0	0	0	0	6	0	0	6	0	0	0	0	0	0	0	0	0	0	0	0	0
NODE_86_length_117236_cov_14.6455	1703	2984	1531	3495	21291	2190	9273	13029	42083	49612	37191	1420	4777	31205	29927	167294	10741	9080	155658	26240	44225	5176	76948	2796	23370	1014	10879	8343	2381	7138	6675	11696	16049	1171	1163	12443	62648	16295	5401	4571	37957	11735	5224	2748	454	15731	37828	1368	20489
NODE_862_length_32978_cov_6.49403	166	0	531	201	107	2564	104	4845	197	0	454	2135	0	682	759	0	943	526	383	0	463	2662	888	619	0	295	0	0	126	813	521	429	110	0	0	372	1398	7383	165	350	537	857	317	621	964	1577	8191	1991	447
NODE_863_length_44045_cov_75.0825	432	0	242	201	60	0	281	0	0	0	0	397	0	0	0	4082	0	303	3474	0	634	0	0	44948	0	194	0	0	0	26841	354	3435	192	0	10306	9381	0	0	0	0	1022	0	0	0	12667	1092	0	0	0
NODE_866_length_7987_cov_14.7562	0	0	0	0	0	0	0	0	0	0	0	0	0	0	0	0	0	0	0	0	0	0	0	0	0	0	0	0	0	0	0	0	0	0	0	0	65	0	0	0	52	0	108	0	0	32	0	0	0
NODE_87_length_41528_cov_65.0245	0	0	0	0	0	0	329	0	0	0	0	0	0	26991	0	0	0	0	0	0	0	0	0	8068	0	0	0	2964	0	0	0	0	0	13465	207	0	0	0	0	185	0	0	0	0	0	0	0	0	0
NODE_88_length_96172_cov_13.4630_ID_3258	0	0	0	0	0	0	275	0	0	0	0	0	0	0	0	0	0	0	502	0	0	0	0	1415	751	322	0	541	0	0	0	429	0	0	0	303	0	0	0	453	0	0	0	0	0	0	0	0	0
NODE_8840_length_4545_cov_6.40668	0	0	0	0	0	0	0	0	0	0	0	0	0	0	0	22	0	0	0	0	0	0	0	0	0	0	0	0	0	0	0	0	0	0	0	0	36	0	0	0	0	0	0	0	0	0	0	0	0
NODE_8913_length_1814_cov_18.9488	0	0	0	0	0	0	0	0	0	0	0	0	0	0	0	0	0	0	0	0	27	0	0	0	0	0	0	0	0	0	0	9	0	0	0	0	0	0	0	0	0	0	0	0	0	0	0	0	0
NODE_892_length_11895_cov_11.9626_ID_63238	0	0	0	0	0	0	0	0	0	0	0	0	0	0	0	0	0	0	0	0	0	0	0	0	0	0	0	0	0	0	0	58	0	0	0	1113	0	0	0	0	0	0	0	0	0	0	0	0	0
NODE_892_length_23841_cov_7.7266	0	0	0	0	0	0	0	0	0	0	0	0	0	0	0	0	0	0	0	0	0	0	0	0	0	0	0	0	0	0	0	0	0	0	0	0	0	0	0	0	0	0	511	0	0	0	0	0	0
NODE_892_length_8759_cov_6.50161	0	0	0	0	40	0	0	101	229	212	252	26	0	6237	0	0	0	119	446	1030	1133	0	0	0	290	931	0	0	2607	393	709	6788	796	0	610	210	59	0	0	0	0	0	0	0	0	0	0	278	1854
NODE_895_length_22861_cov_13.9771_ID_15194	3103	474	0	215	0	515	5658	0	2692	0	523	557	1177	646	81	0	859	458	4846	1760	376	0	0	2114	5241	0	0	78	23181	8552	8018	1319	4636	1491	173	9094	1020	0	0	0	5412	0	196	37	1889	3315	8236	66	1233
NODE_8965_length_4509_cov_3.48114	0	0	0	0	0	0	0	0	0	0	0	0	0	0	0	0	0	0	0	0	0	0	0	0	0	0	0	0	39	0	33	0	0	0	0	0	0	0	0	0	0	0	0	0	0	107	0	0	0
NODE_9_length_36847_cov_8.36848	2340	276	124	0	0	0	369	0	200	0	0	0	0	127	323	0	0	627	0	4291	926	0	3260	0	0	0	270	1406	117	0	0	0	84	0	0	0	0	0	5254	187	0	1102	0	0	0	0	190	0	593
NODE_9_length_45688_cov_10.9662	0	0	0	0	0	69	0	0	0	0	0	3445	0	0	0	0	0	0	0	0	0	0	0	0	405	0	0	0	0	0	0	0	0	0	0	0	0	0	0	0	0	0	0	0	0	0	0	0	0
NODE_9023_length_4234_cov_31.6527_ID_61860	73	0	26	63	47	0	299	133	101	227	34	49	49	202	248	172	44	289	475	460	465	144	0	137	360	347	655	522	0	84	248	196	809	240	0	227	129	170	124	145	49	105	31	0	0	0	96	0	161
NODE_91_length_87665_cov_50.1357	0	0	0	359	0	0	0	0	0	0	0	410	853	0	0	0	0	505	0	0	0	0	0	0	349	0	0	0	0	1450	0	5459	0	415	566	1297	0	0	0	0	2012	0	8108	709	1980	526	728	787	0
NODE_914_length_5585_cov_20.2174	0	0	0	0	0	0	0	0	168	0	0	0	0	0	0	0	669	0	0	0	0	0	0	500	0	0	0	0	0	0	0	0	0	0	0	0	7112	0	0	0	0	0	0	0	0	0	0	0	0
NODE_922_length_18300_cov_34.9252_ID_38959	0	0	272	0	0	0	574	511	0	1558	0	0	1335	1357	0	0	0	127	0	422	484	1693	0	0	835	0	0	0	0	0	321	1022	121	0	0	0	431	0	964	367	0	0	0	0	0	129	0	52	1017
NODE_9238_length_4157_cov_6.4627	0	0	0	0	0	43	134	88	0	28	0	0	0	0	0	0	0	18	86	0	0	0	0	0	0	0	0	0	0	0	0	0	0	0	0	0	5	0	0	30	0	0	0	0	6	0	0	0	0
NODE_9261_length_1605_cov_7.1164_ID_226984	0	0	0	0	0	0	0	0	0	0	0	0	0	0	0	0	0	0	19	0	0	0	0	0	0	41	0	0	0	0	0	0	0	11	0	0	0	0	0	0	0	0	0	0	8	0	0	0	0
NODE_931_length_18798_cov_9.59574	0	0	574	0	0	0	0	0	0	0	0	0	0	0	309	0	125	0	0	458	0	0	0	123	181	0	0	667	0	0	214	227	109	467	0	0	0	0	88	129	0	0	0	0	0	0	0	0	149
NODE_932_length_24673_cov_4.37152	843	4035	2182	939	0	844	3912	170	48	138	41	3605	0	177	4435	3770	124	105	1165	2313	451	0	930	2230	1160	1664	0	74	5326	1154	946	85	1773	4791	0	499	635	0	5893	254	793	0	97	0	0	2737	0	62	1132
NODE_94_length_82443_cov_14.0000_ID_37512	0	273	0	7767	30643	6045	1940	0	17875	18312	19293	0	2174	9655	4057	1864	1076	371	7737	10411	28138	5196	539	7712	7864	13399	0	484	57835	5221	8161	5780	14592	5361	2220	2976	4952	32764	18472	4830	2290	5292	3329	0	11397	1366	36256	20265	22319
NODE_9437_length_4729_cov_4.92662	0	0	0	0	0	0	31	0	0	0	0	0	0	0	0	0	384	91	0	0	0	0	0	0	58	0	236	0	70	0	0	25	0	159	0	86	0	0	28	0	0	0	0	0	0	0	0	0	468
NODE_9480_length_4828_cov_10.745	0	0	0	0	0	0	0	0	0	0	0	0	0	0	0	0	0	0	0	0	0	0	0	0	0	0	0	0	0	0	0	0	0	0	0	0	297	0	0	0	0	0	0	0	0	0	0	0	0
NODE_951_length_27856_cov_6.73249	0	0	0	0	0	0	0	0	0	0	0	0	0	0	0	0	0	0	0	331	0	0	0	0	0	0	0	0	0	0	0	0	0	0	0	0	0	0	0	0	0	0	0	0	0	0	0	0	0
NODE_9572_length_4292_cov_6.09535	0	0	0	0	0	0	0	105	284	0	0	0	0	0	0	0	0	0	0	0	0	0	0	0	0	0	0	0	0	0	0	0	0	0	0	0	1371	261	0	0	0	0	0	0	0	0	0	0	0
NODE_96_length_87461_cov_95.2929	0	0	0	3451	0	0	0	0	0	0	0	328	884	0	0	0	986	2023	0	0	0	0	0	0	785	0	0	0	0	1107	0	17162	0	361	0	1574	0	0	0	0	1550	0	6467	586	1565	760	612	1038	0
NODE_960_length_13129_cov_6.92229	0	0	0	0	0	0	0	0	0	0	0	0	0	0	0	0	0	0	0	0	0	0	0	0	0	0	0	0	0	0	0	0	0	0	0	0	0	0	0	0	0	0	0	0	0	0	0	0	21
NODE_9622_length_3108_cov_5.1677	0	0	0	0	0	0	25	0	0	0	5	0	0	0	0	0	0	0	34	0	0	0	0	20	55	7	0	132	0	0	0	0	0	0	0	14	0	0	30	0	0	0	0	0	0	0	0	0	15
NODE_9646_length_3207_cov_18.9710_ID_64156	0	0	6	0	0	0	10	0	0	0	0	0	0	0	19	0	0	0	0	0	0	0	0	0	26	0	0	0	394	0	0	22	0	20	0	10	0	0	0	0	0	0	0	0	0	0	0	0	12
NODE_9670_length_3685_cov_5.59587	0	0	0	0	0	0	0	0	0	0	0	0	0	0	0	0	0	0	0	0	0	0	0	0	0	0	0	0	0	0	0	0	0	0	0	0	298	0	0	0	0	0	0	0	0	5782	0	0	0
NODE_97_length_54556_cov_20.1218	0	12993	3076	660	1730	188	1445	11577	3326	1578	959	461	0	786	29538	5762	562	109	4357	33734	4394	684	16543	2630	2291	2381	15673	19193	2274	593	1611	2027	1817	3655	0	236	1113	159	6434	1205	534	703	296	81	0	137	3793	309	5565
NODE_970_length_29470_cov_12.899	490	0	272	0	0	253	2572	0	281	146	83	2347	0	75	120	766	797	498	2019	746	386	261	0	1749	1194	2101	186	426	1295	80	4206	2821	2733	1893	0	3327	1329	0	1872	353	534	188	0	0	109	884	136	100	1037
NODE_971_length_18581_cov_11.5365	0	0	0	0	0	0	0	0	0	0	0	0	0	0	0	0	0	0	302	0	0	0	0	0	0	0	0	0	0	0	0	0	0	0	0	0	0	0	0	0	0	0	76	0	0	0	0	0	0
NODE_972_length_16109_cov_11.9725_ID_54287	111	0	872	0	0	294	162	68	123	0	241	3178	2508	200	0	50	252	717	408	0	350	103	73	0	0	0	0	0	0	701	955	1863	180	0	0	2946	1166	2825	0	81	7657	0	360	354	855	140	0	1463	283
NODE_9789_length_2484_cov_164.6376_ID_52301	0	0	0	0	0	0	0	0	0	0	0	0	0	0	0	0	0	0	0	0	0	0	0	0	0	0	0	0	0	0	0	0	0	0	0	0	0	0	0	0	0	0	0	0	0	0	0	11	0
NODE_98_length_122286_cov_130.995	0	0	0	0	0	0	0	0	0	0	0	0	0	0	0	0	0	860	0	0	0	0	0	0	0	0	0	0	0	0	0	0	23575	0	0	0	0	0	0	0	0	0	0	0	0	0	0	0	1804
NODE_9892_length_2645_cov_13.1803	0	0	0	0	0	0	0	0	0	0	0	0	59	0	0	0	0	0	0	0	0	0	0	51	0	0	0	0	0	62	0	65	206	0	434	96	0	0	0	0	0	32	0	0	0	0	0	0	0
NODE_99_length_160422_cov_13.9072	0	0	0	0	0	0	0	0	0	0	0	0	0	0	0	0	0	0	2231	0	0	0	0	0	0	0	0	0	0	0	0	0	0	0	0	0	0	0	5475	0	0	0	0	0	0	0	0	0	0
[truncated: 10 more columns]
