# Supplementary material for: Metagenomic assembled plasmids of the human microbiome vary across disease cohorts
Source: Sci Rep. 2022 Jun 2;12:9212. doi: 10.1038/s41598-022-13313-y (PMC9163076; doi:10.1038/s41598-022-13313-y)
Supplement: Supplementary file 2 — Supplementary Information 2. [file 41598_2022_13313_MOESM2_ESM.zip › Supplementary_Data/input/elderly_metadata.csv]

Run	ID	Age	Group
SRR9654982	K119	67	K
SRR9654983	K124	71	K
SRR9654984	K125	70	K
SRR9654985	K300	75	K
SRR9654986	K301	70	K
SRR9654987	K303	76	K
SRR9654988	K304	76	K
SRR9654989	K306	76	K
SRR9654980	S010	107	S
SRR9654981	S020	105	S
SRR9654991	S080	109	S
SRR9654990	S100	107	S
SRR9654978	S150	105	S
SRR9654972	S180	106	S
SRR9654974	S190	105	S
SRR9654975	S200	105	S
SRR9654992	S210	107	S
SRR9654973	S220	108	S
SRR9654979	S260	105	S
SRR9654976	S280	105	S
SRR9654977	S290	104	S
SRR9654970	S300	106	S
SRR9654971	S320	105	S
SRR9654997	S330	109	S
SRR9654996	Y12	22	Y
SRR9654999	Y13	26	Y
SRR9654998	Y14	33	Y
SRR9654995	Y4	32	Y
SRR9654994	Y5	30	Y
SRR9654993	Y6	32	Y
SRR9655029	C002	100	C
SRR9655028	C003	99	C
SRR9655027	C004	99	C
SRR9655026	C007	100	C
SRR9655025	C010	101	C
SRR9655024	C011	99	C
SRR9655023	C012	101	C
SRR9655022	C017	101	C
SRR9655021	C018	100	C
SRR9655020	C021	101	C
SRR9655009	C024	100	C
SRR9655008	C042	102	C
SRR9655011	C048	99	C
SRR9655010	C052	104	C
SRR9655005	C054	100	C
SRR9655004	K100	75	K
SRR9655007	K105	76	K
SRR9655006	K106	70	K
SRR9655017	K108	76	K
SRR9655016	K113	65	K
SRR9655019	S030	105	S
SRR9655018	S050	109	S
SRR9655015	S110	105	S
SRR9655014	S120	107	S
SRR9655013	S130	106	S
SRR9655012	S140	106	S
SRR9655030	S240	105	S
SRR9655001	Y15	28	Y
SRR9655000	Y16	NA	Y
SRR9655003	Y2	48	Y
SRR9655002	Y3	25	Y
SRR9655031	Y7	46	Y
