# Supplementary material for: Metagenomic assembled plasmids of the human microbiome vary across disease cohorts
Source: Sci Rep. 2022 Jun 2;12:9212. doi: 10.1038/s41598-022-13313-y (PMC9163076; doi:10.1038/s41598-022-13313-y)
Supplement: Supplementary file 2 — Supplementary Information 2. [file 41598_2022_13313_MOESM2_ESM.zip › Supplementary_Data/input/FMT_metadata.csv]

Sample	Type	Time
00978	Capsules	BFMT
00995	Capsules	1WAFMT
01009	Capsules	BFMT
01026	Capsules	4WAFMT
01073	Capsules	1WAFMT
01090	Capsules	BFMT
01127	Colonoscopy	BFMT
01132	Capsules	4WAFMT
01134	Capsules	1WAFMT
01135	Colonoscopy	1WAFMT
01161	Colonoscopy	4WAFMT
01162	Capsules	4WAFMT
01179	Colonoscopy	Donor
01180	Capsules	12WAFMT
01190	Capsules	BFMT
01218	Colonoscopy	Donor
01219	Capsules	1WAFMT
01226	Capsules	12WAFMT
01229	Colonoscopy	BFMT
01251	Capsule	Donor
01268	Capsules	12WAFMT
01269	Capsules	4WAFMT
01270	Colonoscopy	1WAFMT
01271	Capsules	BFMT
01272	Capsule	Donor
01296	Colonoscopy	BFMT
01297	Colonoscopy	12WAFMT
01312	Capsules	1WAFMT
01313	Colonoscopy	1WAFMT
01347	Colonoscopy	4WAFMT
01356	Capsules	BFMT
01357	Capsules	BFMT
01370	Capsules	4WAFMT
01380	Capsules	BFMT
01389	Colonoscopy	4WAFMT
01394	Capsules	12WAFMT
01395	Capsules	1WAFMT
01396	Capsules	1WAFMT
01411	Colonoscopy	Donor
01413	Colonoscopy	BFMT
01423	Capsules	1WAFMT
01444	Capsules	4WAFMT
01454	Capsules	4WAFMT
01455	Colonoscopy	1WAFMT
01464	Capsules	12WAFMT
01465	Colonoscopy	12WAFMT
01467	Capsules	4WAFMT
01488	Colonoscopy	4WAFMT
01492	Colonoscopy	12WAFMT
01513	Capsules	BFMT
01516	Capsules	12WAFMT
01523	Colonoscopy	BFMT
01525	Capsule	Donor
01527	Capsules	12WAFMT
01548	Capsules	1WAFMT
01551	Colonoscopy	BFMT
01553	Colonoscopy	12WAFMT
01554	Colonoscopy	1WAFMT
01569	Capsules	12WAFMT
01578	Capsules	BFMT
01584	Capsules	1WAFMT
01591	Capsules	4WAFMT
01594	Colonoscopy	BFMT
01610	Colonoscopy	4WAFMT
01616	Colonoscopy	1WAFMT
01619	Capsules	4WAFMT
01628	Colonoscopy	4WAFMT
01629	Colonoscopy	BFMT
01641	Capsules	12WAFMT
01646	Colonoscopy	BFMT
01647	Colonoscopy	1WAFMT
01652	Colonoscopy	12WAFMT
01666	Colonoscopy	BFMT
01670	Colonoscopy	1WAFMT
01678	Capsules	12WAFMT
01682	Capsules	BFMT
01685	Colonoscopy	4WAFMT
01686	Colonoscopy	1WAFMT
01693	Colonoscopy	12WAFMT
01696	Colonoscopy	4WAFMT
01697	Colonoscopy	4WAFMT
01699	Capsules	1WAFMT
01700	Colonoscopy	BFMT
01716	Colonoscopy	1WAFMT
01732	Colonoscopy	12WAFMT
01733	Capsules	4WAFMT
01741	Colonoscopy	1WAFMT
01745	Colonoscopy	4WAFMT
01761	Colonoscopy	12WAFMT
01766	Colonoscopy	12WAFMT
01777	Colonoscopy	4WAFMT
01788	Capsules	BFMT
01809	Capsules	1WAFMT
01814	Capsules	12WAFMT
01816	Capsules	BFMT
01826	Colonoscopy	12WAFMT
01827	Capsules	4WAFMT
01844	Capsules	1WAFMT
01846	Colonoscopy	12WAFMT
01855	Colonoscopy	BFMT
01859	Capsules	4WAFMT
01870	Colonoscopy	BFMT
01874	Colonoscopy	1WAFMT
01877	Colonoscopy	BFMT
01889	Capsules	BFMT
01890	Capsules	12WAFMT
01891	Colonoscopy	4WAFMT
01898	Colonoscopy	1WAFMT
01902	Capsules	1WAFMT
01910	Colonoscopy	1WAFMT
01916	Colonoscopy	4WAFMT
01918	Capsules	4WAFMT
01920	Capsules	12WAFMT
01927	Colonoscopy	4WAFMT
01945	Colonoscopy	12WAFMT
01971	Colonoscopy	12WAFMT
01974	Capsules	12WAFMT
01979	Colonoscopy	12WAFMT
02093	NA	NA
02125	NA	NA
060615KC1000	Colonoscopy	Donor
080316CP1300	Colonoscopy	Donor
130616RL1700	Colonoscopy	Donor
161115CP1400	Capsule	Donor
250615KC1600	Capsule	Donor
310316RL1200	Colonoscopy	Donor
CAL003-W1	Colonoscopy	W1
CAL003-W12	Colonoscopy	W12
CAL003-W12R	Colonoscopy	W12R
CAL003-W1R	Colonoscopy	W1R
CAL016W1	Colonoscopy	1WAFMT
CAL016W12	Colonoscopy	12WAFMT
CAL016W1S	Colonoscopy	BFMT
CAL018W1	Capsules	1WAFMT
CAL018W12	Capsules	12WAFMT
CAL018W1S	Capsules	BFMT
CAL019W1	Capsules	1WAFMT
CAL019W12	Capsules	12WAFMT
CAL019W1S	Capsules	BFMT
CAL023W1	Capsules	1WAFMT
CAL023W12	Capsules	12WAFMT
CAL023W1S	Capsules	BFMT
CAL029W1	Colonoscopy	1WAFMT
CAL029W12	Colonoscopy	12WAFMT
CAL029W1S	Colonoscopy	BFMT
CAL030-UNS	Capsules	UNS
CAL030-W1	Capsules	W1
CAL030-W12	Capsules	W12
CAL030-W1S	Capsules	W1S
CAL030-W4	Capsules	W4
CAL035-W1	Colonoscopy	W1
CAL035-W12R	Colonoscopy	W12R
CAL035-W1R	Colonoscopy	W1R
CAL035-W1S	Colonoscopy	W1S
CAL036-W1	Capsules	W1
CAL036-W12R	Capsules	W12R
CAL036-W1S	Capsules	W1S
CAL037W1	Colonoscopy	1WAFMT
CAL037W12	Colonoscopy	12WAFMT
CAL037W1S	Colonoscopy	BFMT
CAL039W1	Colonoscopy	1WAFMT
CAL039W12	Colonoscopy	12WAFMT
CAL039W1S	Colonoscopy	BFMT
CAL040W1	Capsules	1WAFMT
CAL040W12	Capsules	12WAFMT
CAL040W1S	Capsules	BFMT
CAL041W1	Capsules	1WAFMT
CAL041W12	Capsules	12WAFMT
CAL041W1S	Capsules	BFMT
CAL042W1	Colonoscopy	1WAFMT
CAL042W12	Colonoscopy	12WAFMT
CAL042W1S	Colonoscopy	BFMT
CAL043W1	Capsules	1WAFMT
CAL043W12	Capsules	12WAFMT
CAL043W1S	Capsules	BFMT
CAL045W1	Capsules	1WAFMT
CAL045W12	Capsules	12WAFMT
CAL045W1S	Capsules	BFMT
CAL047W1	Capsules	1WAFMT
CAL047W12	Capsules	12WAFMT
CAL047W1S	Capsules	BFMT
CAL048W1	Colonoscopy	1WAFMT
CAL048W12	Colonoscopy	12WAFMT
CAL048W1S	Colonoscopy	BFMT
CAL050W1	Colonoscopy	1WAFMT
CAL050W12	Colonoscopy	12WAFMT
CAL050W1S	Colonoscopy	BFMT
CAL052W1	Colonoscopy	1WAFMT
CAL052W12	Colonoscopy	12WAFMT
CAL052W1S	Colonoscopy	BFMT
FT00011	SingleFMT	P3-11-BFT
FT00012	SingleFMT	P3-12-D3
FT00018	SingleFMT	P3-18-1AFT
FT00023	SingleFMT	P8-23-BFT
FT00024	SingleFMT	P8-24-D4
FT00041	SingleFMT	P4-41-BFT
FT00042	SingleFMT	P13-42-BFT
FT00044	SingleFMT	P13-44-D7
FT00048	SingleFMT	P8-48-1AFT
FT00050	MultiFMT	P14-50-D2
FT00062	MultiFMT	P14-62-BFT
FT00066	SingleFMT	P3-66-2AFT
FT00076	MultiFMT	P14-76-2D2
FT00086	MultiFMT	P14-86-1AFT
FT00087	SingleFMT	P4-87-D10
FT00089	SingleFMT	P8-89-2AFT
FT00093	SingleFMT	P13-93-1AFT
FT00108	SingleFMT	P19-108-BFT
FT00109	SingleFMT	P19-109-D7
FT00112	SingleFMT	P4-112-1AFT
FT00118	SingleFMT	P25-118-D2
FT00120	SingleFMT	P19-120-1AFT
FT00124	SingleFMT	P13-124-2AFT
FT00134	SingleFMT	P25-134-BFT
FT00143	SingleFMT	P25-143-AFT
FT00145	SingleFMT	P8-145-3AFT
FT00151	SingleFMT	P19-151-2AFT
FT00196	SingleFMT	P13-196-3AFT
FT00204	SingleFMT	P4-204-2AFT
FT00208	SingleFMT	P3-208-3AFT
FT00219	MultiFMT	P39-219-1D2
FT00220	SingleFMT	P19-220-3AFT
FT00229	MultiFMT	P39-229-2D9
FT00230	MultiFMT	P39-230-BFT1
FT00232	MultiFMT	P39-232-1AFT1
FT00249	MultiFMT	P39-249-2AFT1
FT00252	SingleFMT	P8-252-4AFT
FT00273	SingleFMT	P52-273-D2
FT00311	SingleFMT	P19-311-4AFT
FT00313	SingleFMT	P52-313-BFT
FT00322	MultiFMT	P69-322-1D2
FT00325	SingleFMT	P52-325-1AFT
FT00387	MultiFMT	P69-387-BFT
FT00414	MultiFMT	P69-414-AFT1
FT00420	MultiFMT	P82-420-1D9
FT00432	SingleFMT	P3-432-4AFT
FT00434	SingleFMT	P8-434-5AFT
FT00444	MultiFMT	P82-444-BFT
FT00465	MultiFMT	P82-465-1AFT1
FT00466	MultiFMT	P82-466-2D7
FT00506	MultiFMT	P109-506-D7
FT00510	MultiFMT	P102-510-BFT
FT00512	MultiFMT	P102-512-D17
FT00536	MultiFMT	P102-536-1AFT1
FT00542	MultiFMT	P82-542-2AFT2
FT00548	MultiFMT	P109-548-BFT
FT00590	MultiFMT	P109-563-D2
FT00592	MultiFMT	P69-592-2D7
FT00593	MultiFMT	P118-593-1D2
FT00594	MultiFMT	P109-594-1AFT1
FT00598	MultiFMT	P69-598-2AFT2
FT00599	MultiFMT	P69-599-1AFT2
FT00602	MultiFMT	P118-602-BFT
FT00609	SingleFMT	P123-609-D7
FT00610	MultiFMT	P122-610-1D2
FT00627	SingleFMT	P123-627-BFT
FT00634	MultiFMT	P153-634-1D2
FT00637	SingleFMT	P123-637-AFT
FT00642	MultiFMT	P122-642-BFT
FT00644	MultiFMT	P118-644-2D7
FT00645	SingleFMT	P135-645-D2
FT00646	MultiFMT	P118-646-1AFT1
FT00653	MultiFMT	P69-653-1AFT3
FT00657	SingleFMT	P8-657-6AFT
FT00667	MultiFMT	P118-667-1AFT2
FT00672	MultiFMT	P122-672-1AFT1
FT00689	MultiFMT	P122-689-2D7
FT00692	SingleFMT	P145-692-D2
FT00698	MultiFMT	P122-698-2AFT1
FT00701	SingleFMT	P146-701-D2
FT00709	MultiFMT	P122-709-1AFT2
FT00714	MultiFMT	P82-714-3AFT2
FT00715	SingleFMT	P135-715-BFT
FT00719	MultiFMT	P118-719-2AFT2
FT00720	MultiFMT	P102-720-D7
FT00725	SingleFMT	P141-725-D2
FT00733	SingleFMT	P141-733-BFT
FT00742	SingleFMT	P146-742-BFT
FT00749	SingleFMT	P135-749-1AFT
FT00757	SingleFMT	P145-757-BFT
FT00767	SingleFMT	P146-767-1AFT
FT00790	SingleFMT	P141-790-1AFT
FT00792	SingleFMT	P145-792-1AFT
FT00796	SingleFMT	P135-796-2AFT
FT00810	SingleFMT	P146-810-2AFT
FT00814	MultiFMT	P102-814-2AFT1
FT00815	MultiFMT	P153-815-BFT
FT00833	MultiFMT	P153-833-1AFT1
FT00834	MultiFMT	P102-834-1AFT2
FT00838	SingleFMT	P141-838-2AFT
FT00840	MultiFMT	P153-840-2D2
FT00849	MultiFMT	P69-849-2AFT3
FT00851	MultiFMT	P118-851-3AFT2
FT00880	MultiFMT	P153-880-1AFT2
GR2681	MultiFMT	P82-2681-1AFT2
