# Supplementary material for: Metagenomic assembled plasmids of the human microbiome vary across disease cohorts
Source: Sci Rep. 2022 Jun 2;12:9212. doi: 10.1038/s41598-022-13313-y (PMC9163076; doi:10.1038/s41598-022-13313-y)
Supplement: Supplementary file 2 — Supplementary Information 2. [file 41598_2022_13313_MOESM2_ESM.zip › Supplementary_Data/input/headers_prodigal.txt]

>NODE_195_length_63930_cov_13.4714_ID_24111_1 # 505 # 1086 # 1 # ID=1_1	partial=00	start_type=ATG	rbs_motif=GGAG/GAGG	rbs_spacer=5-10bp	gc_cont=0.634
>NODE_195_length_63930_cov_13.4714_ID_24111_2 # 1232 # 4801 # 1 # ID=1_2	partial=00	start_type=ATG	rbs_motif=AGGAGG	rbs_spacer=5-10bp	gc_cont=0.648
>NODE_195_length_63930_cov_13.4714_ID_24111_3 # 4798 # 5919 # 1 # ID=1_3	partial=00	start_type=ATG	rbs_motif=GGAG/GAGG	rbs_spacer=5-10bp	gc_cont=0.619
>NODE_195_length_63930_cov_13.4714_ID_24111_4 # 6105 # 7364 # -1 # ID=1_4	partial=00	start_type=ATG	rbs_motif=AGGAG	rbs_spacer=5-10bp	gc_cont=0.645
>NODE_195_length_63930_cov_13.4714_ID_24111_5 # 7774 # 8748 # -1 # ID=1_5	partial=00	start_type=ATG	rbs_motif=AGGAG	rbs_spacer=5-10bp	gc_cont=0.604
>NODE_195_length_63930_cov_13.4714_ID_24111_6 # 9048 # 9422 # 1 # ID=1_6	partial=00	start_type=ATG	rbs_motif=AGGAGG	rbs_spacer=5-10bp	gc_cont=0.627
>NODE_195_length_63930_cov_13.4714_ID_24111_7 # 9447 # 12977 # 1 # ID=1_7	partial=00	start_type=ATG	rbs_motif=AGGAGG	rbs_spacer=5-10bp	gc_cont=0.597
>NODE_195_length_63930_cov_13.4714_ID_24111_8 # 13133 # 13909 # 1 # ID=1_8	partial=00	start_type=ATG	rbs_motif=GGAGG	rbs_spacer=5-10bp	gc_cont=0.606
>NODE_195_length_63930_cov_13.4714_ID_24111_9 # 14644 # 16002 # -1 # ID=1_9	partial=00	start_type=ATG	rbs_motif=AGGA/GGAG/GAGG	rbs_spacer=11-12bp	gc_cont=0.610
>NODE_195_length_63930_cov_13.4714_ID_24111_10 # 16442 # 16738 # 1 # ID=1_10	partial=00	start_type=ATG	rbs_motif=AGGAGG	rbs_spacer=5-10bp	gc_cont=0.539
>NODE_195_length_63930_cov_13.4714_ID_24111_11 # 17137 # 18690 # 1 # ID=1_11	partial=00	start_type=ATG	rbs_motif=GGAG/GAGG	rbs_spacer=5-10bp	gc_cont=0.618
>NODE_195_length_63930_cov_13.4714_ID_24111_12 # 18729 # 19232 # 1 # ID=1_12	partial=00	start_type=GTG	rbs_motif=AGGA	rbs_spacer=5-10bp	gc_cont=0.577
>NODE_195_length_63930_cov_13.4714_ID_24111_13 # 19590 # 21158 # 1 # ID=1_13	partial=00	start_type=ATG	rbs_motif=GGAG/GAGG	rbs_spacer=5-10bp	gc_cont=0.639
>NODE_195_length_63930_cov_13.4714_ID_24111_14 # 21445 # 22227 # 1 # ID=1_14	partial=00	start_type=ATG	rbs_motif=AGGAGG	rbs_spacer=5-10bp	gc_cont=0.648
>NODE_195_length_63930_cov_13.4714_ID_24111_15 # 22491 # 24152 # 1 # ID=1_15	partial=00	start_type=ATG	rbs_motif=AGGAGG	rbs_spacer=5-10bp	gc_cont=0.639
>NODE_195_length_63930_cov_13.4714_ID_24111_16 # 24232 # 24867 # 1 # ID=1_16	partial=00	start_type=ATG	rbs_motif=GGAGG	rbs_spacer=5-10bp	gc_cont=0.612
>NODE_195_length_63930_cov_13.4714_ID_24111_17 # 25053 # 25754 # 1 # ID=1_17	partial=00	start_type=ATG	rbs_motif=GGAG/GAGG	rbs_spacer=5-10bp	gc_cont=0.581
>NODE_195_length_63930_cov_13.4714_ID_24111_18 # 26372 # 26593 # -1 # ID=1_18	partial=00	start_type=ATG	rbs_motif=GGAG/GAGG	rbs_spacer=5-10bp	gc_cont=0.554
>NODE_195_length_63930_cov_13.4714_ID_24111_19 # 26709 # 26864 # 1 # ID=1_19	partial=00	start_type=ATG	rbs_motif=GGA/GAG/AGG	rbs_spacer=5-10bp	gc_cont=0.571
>NODE_195_length_63930_cov_13.4714_ID_24111_20 # 26924 # 28846 # -1 # ID=1_20	partial=00	start_type=ATG	rbs_motif=AGGAGG	rbs_spacer=5-10bp	gc_cont=0.637
>NODE_195_length_63930_cov_13.4714_ID_24111_21 # 28960 # 29778 # -1 # ID=1_21	partial=00	start_type=ATG	rbs_motif=AGGAGG	rbs_spacer=5-10bp	gc_cont=0.653
>NODE_195_length_63930_cov_13.4714_ID_24111_22 # 29893 # 30300 # -1 # ID=1_22	partial=00	start_type=ATG	rbs_motif=GGA/GAG/AGG	rbs_spacer=5-10bp	gc_cont=0.684
>NODE_195_length_63930_cov_13.4714_ID_24111_23 # 30300 # 31703 # -1 # ID=1_23	partial=00	start_type=ATG	rbs_motif=AGGAGG	rbs_spacer=5-10bp	gc_cont=0.639
>NODE_195_length_63930_cov_13.4714_ID_24111_24 # 31690 # 32598 # -1 # ID=1_24	partial=00	start_type=ATG	rbs_motif=GGAG/GAGG	rbs_spacer=5-10bp	gc_cont=0.626
>NODE_195_length_63930_cov_13.4714_ID_24111_25 # 32618 # 34363 # -1 # ID=1_25	partial=00	start_type=ATG	rbs_motif=AGGAG	rbs_spacer=5-10bp	gc_cont=0.633
>NODE_195_length_63930_cov_13.4714_ID_24111_26 # 34356 # 34841 # -1 # ID=1_26	partial=00	start_type=ATG	rbs_motif=AGGAGG	rbs_spacer=5-10bp	gc_cont=0.619
>NODE_195_length_63930_cov_13.4714_ID_24111_27 # 34874 # 35248 # -1 # ID=1_27	partial=00	start_type=ATG	rbs_motif=GGAG/GAGG	rbs_spacer=5-10bp	gc_cont=0.600
>NODE_195_length_63930_cov_13.4714_ID_24111_28 # 35268 # 36119 # -1 # ID=1_28	partial=00	start_type=GTG	rbs_motif=AGxAGG/AGGxGG	rbs_spacer=5-10bp	gc_cont=0.586
>NODE_195_length_63930_cov_13.4714_ID_24111_29 # 36355 # 36729 # -1 # ID=1_29	partial=00	start_type=ATG	rbs_motif=AGGAG	rbs_spacer=5-10bp	gc_cont=0.635
>NODE_195_length_63930_cov_13.4714_ID_24111_30 # 36945 # 37547 # 1 # ID=1_30	partial=00	start_type=ATG	rbs_motif=GGAG/GAGG	rbs_spacer=5-10bp	gc_cont=0.629
>NODE_195_length_63930_cov_13.4714_ID_24111_31 # 37605 # 38594 # -1 # ID=1_31	partial=00	start_type=ATG	rbs_motif=GGxGG	rbs_spacer=5-10bp	gc_cont=0.635
>NODE_195_length_63930_cov_13.4714_ID_24111_32 # 38613 # 39539 # -1 # ID=1_32	partial=00	start_type=ATG	rbs_motif=AGGAGG	rbs_spacer=5-10bp	gc_cont=0.642
>NODE_195_length_63930_cov_13.4714_ID_24111_33 # 39724 # 40041 # 1 # ID=1_33	partial=00	start_type=ATG	rbs_motif=AGGAG	rbs_spacer=5-10bp	gc_cont=0.594
>NODE_195_length_63930_cov_13.4714_ID_24111_34 # 40046 # 42166 # 1 # ID=1_34	partial=00	start_type=TTG	rbs_motif=3Base/5BMM	rbs_spacer=13-15bp	gc_cont=0.649
>NODE_195_length_63930_cov_13.4714_ID_24111_35 # 42229 # 42801 # 1 # ID=1_35	partial=00	start_type=ATG	rbs_motif=GGAG/GAGG	rbs_spacer=5-10bp	gc_cont=0.627
>NODE_195_length_63930_cov_13.4714_ID_24111_36 # 42838 # 43677 # 1 # ID=1_36	partial=00	start_type=TTG	rbs_motif=AGGAGG	rbs_spacer=5-10bp	gc_cont=0.637
>NODE_195_length_63930_cov_13.4714_ID_24111_37 # 43689 # 44198 # 1 # ID=1_37	partial=00	start_type=ATG	rbs_motif=GGAGG	rbs_spacer=5-10bp	gc_cont=0.627
>NODE_195_length_63930_cov_13.4714_ID_24111_38 # 44240 # 46261 # 1 # ID=1_38	partial=00	start_type=ATG	rbs_motif=AGGAGG	rbs_spacer=5-10bp	gc_cont=0.622
>NODE_195_length_63930_cov_13.4714_ID_24111_39 # 46325 # 48205 # 1 # ID=1_39	partial=00	start_type=ATG	rbs_motif=GGA/GAG/AGG	rbs_spacer=5-10bp	gc_cont=0.633
>NODE_195_length_63930_cov_13.4714_ID_24111_40 # 48456 # 49232 # 1 # ID=1_40	partial=00	start_type=ATG	rbs_motif=GGA/GAG/AGG	rbs_spacer=11-12bp	gc_cont=0.601
>NODE_195_length_63930_cov_13.4714_ID_24111_41 # 49291 # 50175 # 1 # ID=1_41	partial=00	start_type=ATG	rbs_motif=AGGAG	rbs_spacer=5-10bp	gc_cont=0.627
>NODE_195_length_63930_cov_13.4714_ID_24111_42 # 50178 # 50726 # 1 # ID=1_42	partial=00	start_type=ATG	rbs_motif=GGAG/GAGG	rbs_spacer=5-10bp	gc_cont=0.579
>NODE_195_length_63930_cov_13.4714_ID_24111_43 # 50774 # 52078 # 1 # ID=1_43	partial=00	start_type=ATG	rbs_motif=GGAG/GAGG	rbs_spacer=5-10bp	gc_cont=0.601
>NODE_195_length_63930_cov_13.4714_ID_24111_44 # 52157 # 52594 # 1 # ID=1_44	partial=00	start_type=GTG	rbs_motif=GGAG/GAGG	rbs_spacer=5-10bp	gc_cont=0.589
>NODE_195_length_63930_cov_13.4714_ID_24111_45 # 52591 # 53286 # 1 # ID=1_45	partial=00	start_type=ATG	rbs_motif=AGGAG	rbs_spacer=5-10bp	gc_cont=0.629
>NODE_195_length_63930_cov_13.4714_ID_24111_46 # 53319 # 54059 # 1 # ID=1_46	partial=00	start_type=TTG	rbs_motif=AGGAGG	rbs_spacer=5-10bp	gc_cont=0.655
>NODE_195_length_63930_cov_13.4714_ID_24111_47 # 54185 # 54601 # 1 # ID=1_47	partial=00	start_type=ATG	rbs_motif=AGGA/GGAG/GAGG	rbs_spacer=11-12bp	gc_cont=0.588
>NODE_195_length_63930_cov_13.4714_ID_24111_48 # 54677 # 56443 # 1 # ID=1_48	partial=00	start_type=ATG	rbs_motif=AGGA/GGAG/GAGG	rbs_spacer=11-12bp	gc_cont=0.635
>NODE_195_length_63930_cov_13.4714_ID_24111_49 # 57479 # 58927 # 1 # ID=1_49	partial=00	start_type=ATG	rbs_motif=AGGAG	rbs_spacer=5-10bp	gc_cont=0.617
>NODE_195_length_63930_cov_13.4714_ID_24111_50 # 59418 # 61292 # 1 # ID=1_50	partial=00	start_type=ATG	rbs_motif=GGA/GAG/AGG	rbs_spacer=5-10bp	gc_cont=0.612
>NODE_195_length_63930_cov_13.4714_ID_24111_51 # 61307 # 62470 # 1 # ID=1_51	partial=00	start_type=ATG	rbs_motif=AGGAG	rbs_spacer=5-10bp	gc_cont=0.631
>NODE_195_length_63930_cov_13.4714_ID_24111_52 # 62482 # 63627 # 1 # ID=1_52	partial=00	start_type=ATG	rbs_motif=AGGAG	rbs_spacer=5-10bp	gc_cont=0.630
>NODE_195_length_63930_cov_13.4714_ID_24111_53 # 63858 # 63929 # -1 # ID=1_53	partial=01	start_type=Edge	rbs_motif=None	rbs_spacer=None	gc_cont=0.681
