# Supplementary material for: Metagenomic assembled plasmids of the human microbiome vary across disease cohorts
Source: Sci Rep. 2022 Jun 2;12:9212. doi: 10.1038/s41598-022-13313-y (PMC9163076; doi:10.1038/s41598-022-13313-y)
Supplement: Supplementary file 2 — Supplementary Information 2. [file 41598_2022_13313_MOESM2_ESM.zip › Supplementary_Data/input/HMP_cst_contigs.csv]

	SRR053011	SRR053012	SRR053013	SRR053014	SRR053015	SRR053016	SRR053017	SRR053018	SRR053019	SRR053020	SRR053021	SRR053022	SRR053023	SRR053024	SRR053025	SRR053026	SRR053027	SRR053028	SRR053029	SRR053030	SRR053031	SRR053032	SRR053033	SRR053034	SRR053035	SRR053036	SRR054211	SRR054212	SRR090269	SRR090271	SRR090272	SRR090273	SRR090275	SRR497952	SRR504939
C905_NODE_1169_length_7182_cov_7.64852	0	0	17	0	0	0	0	33	0	0	0	0	0	34	0	0	0	28	3	0	0	21	0	18	0	0	0	0	0	0	0	0	0	0	0
C907_NODE_591_length_7373_cov_11.1101	0	0	0	0	0	0	0	0	0	0	0	0	0	0	0	0	0	1	0	0	0	0	0	0	0	0	0	0	0	0	0	0	0	0	0
C915_NODE_3389_length_4539_cov_18.1641	0	1	0	0	0	0	0	1	0	0	0	0	0	0	0	0	0	0	0	0	0	0	0	7	0	0	0	0	0	0	0	0	0	0	0
C918_NODE_1547_length_3942_cov_6.68176	2	3	0	0	0	0	0	0	0	0	0	0	0	0	0	0	0	0	0	0	0	0	0	0	0	0	0	0	0	0	0	0	0	0	0
C922_NODE_2015_length_3200_cov_5.29857	1	2	52	0	0	0	0	41	0	5	4	24	23	89	0	0	0	6	0	0	0	14	0	30	0	0	0	0	0	0	0	0	0	0	0
C925_NODE_1017_length_4124_cov_4.41017	3	7	3	0	0	0	31	4	11	6	9	9	3	1	22	0	16	3	1	0	0	12	0	2	42	27	0	0	143	270	171	0	0	0	0
C925_NODE_459_length_7690_cov_13.1914	0	0	0	0	0	0	0	0	0	0	0	0	0	0	0	0	0	1	0	0	0	0	0	0	0	0	0	0	0	0	0	0	0	0	0
C926_NODE_4135_length_4209_cov_3.9403	0	0	0	0	0	0	26	0	32	0	0	0	0	0	0	0	0	0	0	0	0	0	0	0	0	0	0	0	0	0	0	0	0	0	0
C933_NODE_7633_length_3093_cov_23.9605	23	51	0	0	0	0	0	0	0	13	19	8	11	0	2	0	5	0	0	0	0	0	0	0	5	3	0	0	0	0	0	0	0	0	0
C936_NODE_2597_length_7097_cov_6.27861	0	0	0	0	0	0	0	0	0	1	2	0	0	0	0	0	0	0	0	0	0	0	0	0	0	0	0	0	0	0	0	0	0	0	0
C937_NODE_3164_length_5989_cov_17.8982	0	0	0	0	0	2	0	0	0	0	1	1	1	0	0	4	0	0	0	0	0	0	0	0	0	0	0	0	0	0	0	0	0	0	0
C938_NODE_1880_length_6998_cov_7.23981	2	1	2	0	0	0	17	0	14	0	0	0	0	5	7	0	0	0	0	0	1	2	0	3	12	12	0	0	22	47	22	0	0	0	0
C942_NODE_1859_length_11689_cov_12.1578	0	0	11	0	0	0	8	5	4	0	0	0	0	8	12	0	8	0	0	0	0	14	0	17	33	24	0	0	0	0	0	0	0	0	0
C942_NODE_3141_length_6726_cov_22.435	9	15	17	0	0	0	16	7	19	0	0	0	0	20	12	0	4	0	1	0	0	2	0	12	39	18	0	0	118	222	125	0	1	0	0
C942_NODE_510_length_33023_cov_26.9293	0	0	21	0	0	0	0	30	0	71	110	68	62	14	0	0	0	0	0	0	0	18	0	32	49	42	0	0	5	8	8	0	0	0	0
C943_NODE_2090_length_7471_cov_8.33293	0	0	0	0	0	0	0	0	0	0	0	0	0	8	0	0	0	6	0	0	0	0	0	2	0	0	0	0	0	0	0	0	0	0	0
C944_NODE_6222_length_3821_cov_9.92061	0	0	0	0	0	0	0	1	0	0	0	0	0	0	0	0	0	0	0	0	0	0	0	5	0	0	0	0	0	0	0	0	0	0	0
C946_NODE_2126_length_5467_cov_131.628	0	0	0	0	0	0	0	0	0	0	0	1	0	0	0	0	0	0	0	0	0	0	0	0	0	0	0	0	0	0	0	0	0	0	0
I320_NODE_2645_length_5956_cov_9.12794	0	2	33	0	0	1	0	0	0	0	0	8	3	13	0	4	0	128	0	0	0	0	0	0	0	0	0	0	0	0	0	0	0	0	0
I324_NODE_4239_length_3821_cov_20.0149	0	0	0	0	0	0	0	0	0	0	0	0	0	0	3	0	6	0	2	0	2	0	0	0	0	0	0	0	3	2	2	0	0	0	0
I363_NODE_4936_length_3246_cov_7.10467	33	38	2	0	0	0	0	1	0	4	1	0	0	0	15	0	21	1	0	0	0	0	0	0	3	3	90	0	0	0	0	1	4	0	0
I370_NODE_1308_length_9831_cov_154.044	0	0	20	0	0	42	0	10	0	0	0	9	0	36	0	37	0	25	13	2	7	18	0	43	0	0	0	0	0	0	0	0	0	0	0
I370_NODE_2273_length_4505_cov_5.12404	0	0	0	3	0	0	0	0	0	0	0	0	0	0	0	0	0	0	0	0	0	0	0	0	0	0	0	0	0	0	0	0	0	0	0
I370_NODE_2398_length_4129_cov_403.58	0	0	0	0	0	0	0	0	0	0	0	0	0	0	0	0	0	8	0	0	0	0	3	0	0	0	0	0	0	0	0	0	0	0	0
I378_NODE_2059_length_7768_cov_107.639	0	3	2	0	0	0	0	0	0	0	0	0	0	0	0	0	0	2	0	0	0	0	0	0	0	0	0	0	0	0	0	0	0	0	0
I381_NODE_6690_length_3166_cov_16.9907	1	4	0	0	0	0	0	1	0	35	53	19	8	0	2	0	0	0	0	0	0	0	0	0	0	0	59	0	0	0	0	0	0	0	0
I386_NODE_339_length_23825_cov_7.96992	0	0	0	0	0	0	0	0	0	0	0	0	0	4	15	0	10	0	0	0	0	0	0	0	0	0	0	0	0	0	0	0	0	0	0
I394_NODE_4921_length_3938_cov_6.41411	0	0	0	0	0	0	0	0	0	0	0	0	0	0	0	0	0	0	0	0	0	0	0	0	0	0	0	46	0	0	0	0	0	0	0
I395_NODE_1622_length_14667_cov_43.2286	0	0	32	0	0	0	0	0	0	0	0	10	6	29	16	0	11	0	0	0	0	0	0	0	0	0	0	0	0	0	0	0	0	0	0
I395_NODE_1770_length_13403_cov_31.9628	0	0	14	0	0	24	0	28	0	0	0	3	0	5	0	20	0	0	0	0	0	17	0	14	0	0	0	0	0	0	0	0	0	0	0
I395_NODE_3911_length_6240_cov_68.6186	0	0	0	0	0	0	0	2	0	0	0	0	0	0	0	0	0	0	0	0	0	0	0	0	0	0	0	0	0	0	0	0	0	0	0
I430_NODE_3170_length_4919_cov_24.3429	0	0	0	0	0	0	0	0	0	0	0	0	0	1	0	0	0	0	0	0	0	1	0	3	0	0	0	0	0	0	0	0	0	0	0
I431_NODE_5114_length_3140_cov_19.2759	0	5	7	0	0	0	0	1	0	0	0	0	0	1	0	0	0	0	0	0	0	3	0	1	0	0	28	0	0	0	0	1	3	0	0
I452_NODE_3149_length_5126_cov_5.85427	0	0	0	1	0	0	0	0	0	0	0	0	0	0	0	0	0	0	0	0	0	0	0	0	0	0	0	0	0	0	0	0	0	0	0
I452_NODE_5768_length_3235_cov_23.6978	0	0	0	0	0	0	0	0	0	0	0	0	0	0	0	0	0	2	0	0	0	0	0	0	0	0	0	0	0	0	0	0	0	0	0
I456_NODE_426_length_33220_cov_19.2669	12	27	0	0	0	0	7	0	0	0	0	0	0	0	22	9	23	34	0	0	0	0	0	0	28	18	0	0	5	9	11	0	0	0	0
I456_NODE_571_length_25736_cov_9.84331	0	0	0	0	0	0	0	0	0	0	0	0	0	0	0	0	0	0	0	0	0	0	0	0	0	0	26	0	0	0	0	0	0	0	0
I519_NODE_1116_length_6961_cov_10.8248	0	0	0	0	0	0	0	0	0	1	0	0	0	0	0	0	0	0	0	0	0	0	0	0	0	0	0	0	0	0	0	0	0	0	0
I519_NODE_2371_length_3160_cov_44.3794	0	0	0	0	0	0	0	2	0	0	0	0	0	0	0	0	0	0	0	0	0	1	0	0	0	0	22	0	0	0	0	6	11	0	0
I521_NODE_1050_length_6113_cov_4.67613	0	0	0	0	0	0	474	0	343	0	0	1	0	0	0	0	0	0	2	0	0	0	0	0	0	0	0	0	0	0	0	0	0	0	0
NODE_1_length_315250_cov_81.2946	0	0	1400	0	0	183	0	3735	0	68	132	795	483	2478	0	0	0	206	302	65	218	3806	0	3774	0	0	0	0	0	0	0	0	0	0	0
NODE_10_length_190220_cov_14.0468_ID_32024	0	0	0	0	0	0	0	0	0	0	0	0	0	0	294	0	189	0	0	0	0	0	0	0	0	0	0	0	0	0	0	0	0	0	0
NODE_10_length_216727_cov_403.017	0	0	2916	0	0	9253	0	4605	0	47	77	981	567	4153	0	4808	0	1430	754	136	606	4260	0	4883	0	0	0	0	0	0	0	52	52	0	0
NODE_100_length_122248_cov_7.312	0	0	0	0	0	0	0	56	0	0	0	0	0	0	0	0	0	0	31	0	17	62	0	93	0	0	0	0	0	0	0	0	0	0	0
NODE_1003_length_41010_cov_4.63453	23	65	0	0	0	0	0	0	0	0	0	0	0	0	0	0	0	0	0	0	0	0	0	0	0	0	0	25	0	0	0	0	0	0	0
NODE_1005_length_10467_cov_31.3134	15	28	0	0	0	0	0	0	0	3	6	10	0	0	0	0	0	5	0	0	0	0	0	0	7	2	66	9	0	0	0	2	0	0	0
NODE_1021_length_6822_cov_13.7974	0	0	6	0	0	0	0	14	0	0	0	0	0	8	0	0	0	0	0	0	0	11	0	21	0	0	0	0	0	0	0	0	0	0	0
NODE_10245_length_3256_cov_6.90409	3	3	0	0	0	0	0	0	0	23	25	8	4	0	0	0	0	0	0	0	0	0	0	0	0	0	42	0	0	0	0	0	0	0	0
NODE_10303_length_2775_cov_10.1048	0	0	0	0	0	0	0	0	0	0	0	0	0	0	0	0	0	0	0	0	0	0	0	0	0	0	0	6	0	0	0	0	0	0	0
NODE_10397_length_3346_cov_10.9256_ID_112554	0	1	3	0	0	0	0	0	0	0	0	0	0	0	0	0	1	6	0	0	0	2	0	0	1	0	17	15	4	6	2	0	0	0	0
NODE_1042_length_29434_cov_32.3724	0	0	0	0	0	0	0	9	0	0	0	0	0	0	0	0	0	23	0	0	0	0	0	0	0	0	0	0	0	0	0	0	0	0	0
NODE_1042_length_49780_cov_12.9498	0	0	0	0	0	0	11	0	21	0	0	0	0	0	0	0	0	0	0	0	0	0	0	0	136	91	0	88	0	0	0	0	0	0	0
NODE_106_length_128379_cov_23.2601	0	0	119	0	0	0	0	165	0	0	0	95	51	181	0	0	0	43	0	0	0	153	0	151	0	0	0	0	0	0	0	0	0	0	0
NODE_1062_length_27505_cov_6.35184	24	45	0	0	0	0	0	0	0	0	0	0	0	0	0	0	0	0	0	0	0	0	0	0	0	0	0	20	0	0	0	0	0	0	0
NODE_1066_length_5265_cov_10.7006	0	0	0	0	0	0	0	0	0	0	0	0	0	0	0	0	0	0	0	0	0	0	0	0	0	0	2	0	0	0	0	0	0	0	0
NODE_10749_length_3338_cov_4.1261	0	0	0	0	0	6	0	0	0	0	0	0	0	0	0	5	0	0	0	0	0	0	0	0	0	0	0	0	0	0	0	0	0	0	0
NODE_108_length_129143_cov_13.1036	40	59	0	0	0	0	0	0	0	0	0	0	0	0	0	0	0	0	0	0	0	0	0	0	0	0	0	0	0	0	0	0	0	0	0
NODE_109_length_98132_cov_9.9974_ID_50590	21	32	0	0	0	0	0	0	0	0	0	0	0	0	0	0	0	0	0	0	0	0	0	0	0	0	0	0	0	0	0	0	22	0	0
NODE_11_length_187490_cov_20.0820_ID_24927	0	0	0	0	0	0	0	0	0	0	0	0	0	0	156	0	89	0	0	0	0	0	0	0	0	0	0	0	0	0	0	0	0	0	0
NODE_11_length_224861_cov_9.68352	0	0	0	0	0	0	0	0	0	0	0	0	0	0	67	0	48	0	0	0	0	0	0	0	0	0	0	0	0	0	0	0	0	0	0
NODE_110_length_78720_cov_11.0356_ID_4217	39	84	0	0	0	0	0	0	0	0	0	0	0	0	0	0	0	17	0	0	0	0	0	0	0	0	0	0	0	0	0	0	0	0	0
NODE_111_length_52195_cov_6.74225	0	0	12	21	11	0	16	14	16	88	94	116	84	0	14	0	0	0	20	0	28	32	0	0	116	111	1452	411	167	308	200	197	182	18	0
NODE_1112_length_23919_cov_6.34965	0	11	0	0	0	0	0	0	0	0	0	0	0	0	0	0	0	15	0	0	0	0	0	0	0	0	0	0	0	0	0	0	0	0	0
NODE_1116_length_4372_cov_18.5907	7	19	215	0	0	150	3	96	2	35	31	541	274	287	1	92	0	329	64	27	78	113	0	64	22	14	0	0	1	0	0	15	10	0	0
NODE_1124_length_18246_cov_10.9774_ID_98328	0	0	0	0	0	0	0	0	0	0	0	0	0	0	0	0	0	3	0	0	0	0	0	0	0	0	0	0	0	0	0	0	0	0	0
NODE_1131_length_8886_cov_3.9615	0	4	0	0	0	0	0	0	0	0	0	0	0	0	0	0	0	0	0	0	0	0	0	0	0	0	0	0	0	0	0	0	0	0	1
NODE_1141_length_18519_cov_14.9439_ID_154281	0	0	0	0	0	0	0	0	0	0	0	0	0	0	0	0	0	4	0	0	0	0	0	0	18	9	0	0	0	0	0	6	12	0	0
NODE_1143_length_5199_cov_3.94771	0	0	0	0	2	0	0	2	0	0	0	0	0	0	0	0	0	0	0	0	0	3	0	2	0	0	0	0	4	1	2	3	5	0	0
NODE_1145_length_6528_cov_6.18925	7	9	12	0	0	0	9	10	20	0	0	0	0	8	12	0	0	0	0	0	0	3	0	4	38	24	0	0	127	185	113	0	0	0	0
NODE_116_length_63022_cov_9.9922_ID_74269	0	0	0	0	0	0	0	0	0	0	0	0	0	0	0	0	0	144	0	0	0	0	0	0	0	0	0	0	0	0	0	0	0	0	0
NODE_1170_length_3713_cov_17.8182	0	0	0	0	0	0	0	0	0	0	0	1	0	0	0	0	0	0	0	0	0	0	0	0	0	0	0	0	0	0	0	0	0	0	1
NODE_11746_length_2967_cov_6.59478	0	0	0	0	0	0	0	0	0	0	0	0	0	3	0	0	0	0	0	0	0	0	0	0	0	0	0	10	0	0	0	0	0	2	0
NODE_1179_length_7515_cov_11.0015_ID_55186	0	0	0	0	0	0	0	1	0	0	0	0	0	4	0	0	0	1	0	0	0	0	0	2	0	0	0	0	0	0	0	0	0	0	0
NODE_1181_length_7098_cov_19.2826	0	0	0	0	0	0	0	0	0	0	0	0	0	0	0	0	0	1	0	0	0	0	0	0	0	0	0	0	0	0	0	0	0	0	0
NODE_11838_length_2440_cov_7.95388	0	0	0	0	0	0	0	1	0	0	0	0	0	0	0	0	0	0	0	0	0	0	0	0	0	0	0	0	0	0	0	0	0	2	0
NODE_12_length_303928_cov_6.44129	0	0	0	0	0	0	0	0	0	0	0	54	0	0	0	0	0	0	0	0	0	0	0	0	0	0	0	0	0	0	0	0	0	0	0
NODE_12313_length_3292_cov_17.7857_ID_200084	3	4	6	0	0	0	0	0	1	5	10	10	13	2	0	0	0	2	14	7	24	1	2	0	0	0	14	0	0	0	0	2	2	0	0
NODE_127_length_76334_cov_14.9877_ID_112784	0	0	68	0	0	0	0	88	0	0	0	61	35	129	0	0	0	19	0	0	0	85	0	102	0	0	0	0	0	0	0	0	0	11	0
NODE_12779_length_2323_cov_9.8326_ID_76965	0	1	0	0	0	0	0	0	0	0	0	0	0	0	0	0	0	0	0	0	0	0	0	0	0	0	0	0	0	0	0	0	0	0	0
NODE_128_length_100930_cov_100.436	32	64	0	0	0	0	0	0	0	0	0	0	0	0	0	0	0	0	0	0	0	0	0	0	0	0	0	0	0	0	0	0	0	0	0
NODE_129_length_54873_cov_363.8674_ID_44809	0	0	0	0	0	0	0	0	0	0	0	0	0	0	0	0	0	0	21	0	14	0	0	0	0	0	0	0	0	0	0	0	0	0	0
NODE_1297_length_8386_cov_17.6825	0	0	6	0	0	0	0	15	0	0	0	0	0	5	0	0	0	0	0	0	0	16	0	14	0	0	0	0	0	0	0	0	0	0	0
NODE_13_length_146969_cov_13.273	0	0	0	0	0	1040	0	0	0	0	0	188	147	0	0	563	0	0	0	0	0	0	0	0	0	0	0	0	0	0	0	0	0	0	0
NODE_1301_length_21690_cov_42.7463	0	3	0	0	0	0	4	0	0	0	0	0	0	0	8	0	0	12	0	0	0	0	0	0	4	0	0	0	0	0	0	0	0	0	0
NODE_13037_length_3099_cov_4.08936	0	0	0	0	0	0	0	0	0	0	0	0	0	1	0	0	0	0	0	0	0	0	0	0	0	0	0	0	0	0	0	0	0	0	0
NODE_13048_length_2792_cov_8.2141	0	0	0	0	0	0	0	0	0	0	0	0	0	0	0	0	0	12	0	0	0	0	0	0	0	0	0	0	0	0	0	0	0	0	0
NODE_1332_length_17604_cov_54.9660_ID_62770	5	3	0	0	0	0	0	0	0	0	0	0	0	0	4	0	0	0	0	0	0	0	0	0	0	0	0	0	0	0	0	0	0	0	0
NODE_1343_length_28896_cov_22.6186	0	0	0	0	0	0	0	0	0	0	0	0	6	0	0	0	0	0	0	0	0	0	0	0	0	0	0	0	0	0	0	0	0	0	0
NODE_1358_length_21325_cov_77.5269	10	15	0	0	0	0	0	0	0	0	0	0	0	0	28	0	16	37	0	0	0	0	0	0	22	11	0	0	10	13	6	7	6	0	0
NODE_136_length_131861_cov_4.47584	50	78	0	86	101	67	0	0	0	0	0	0	0	59	86	46	68	0	0	0	0	39	100	58	199	118	139	108	373	763	390	1071	1185	869	0
NODE_1371_length_6127_cov_19.1693	0	0	0	0	0	0	0	1	0	0	0	0	0	0	0	0	0	0	0	0	0	0	0	0	0	0	0	0	0	0	0	0	0	0	0
NODE_13836_length_2191_cov_2.11517	0	0	0	0	0	0	0	0	0	0	0	0	0	2	0	0	0	0	0	0	0	0	0	0	0	0	0	0	0	0	0	0	0	0	0
NODE_139_length_117494_cov_6.69188	0	0	0	0	0	0	0	0	0	0	0	0	0	0	0	0	0	56	0	0	0	0	0	0	0	0	0	0	0	0	0	0	0	0	0
NODE_13928_length_3811_cov_3.00293	15	19	0	0	1	0	0	0	2	0	0	0	0	0	28	0	10	0	34	10	39	0	0	0	27	13	0	0	0	0	0	109	111	0	0
NODE_1395_length_14102_cov_22.9372_ID_116342	0	0	0	0	0	0	0	0	0	0	0	0	0	0	33	0	21	0	0	0	0	0	0	0	0	0	0	0	0	0	0	0	0	0	0
NODE_1435_length_14625_cov_11.1890_ID_7497	0	0	0	0	0	0	0	0	0	0	0	0	0	0	0	0	0	8	0	0	0	0	0	0	0	0	0	0	0	0	0	0	0	0	0
NODE_1437_length_18602_cov_4.37591	24	48	0	0	0	0	0	0	0	0	0	0	0	0	0	0	0	6	0	0	0	0	0	0	0	0	0	0	0	0	0	0	0	0	0
NODE_1449_length_33749_cov_13.7381_ID_25212	50	105	0	0	0	0	0	0	0	0	0	0	0	0	0	0	0	10	0	0	0	0	0	0	0	0	0	0	0	0	0	0	0	0	0
NODE_145_length_59277_cov_14.4218_ID_7623	0	0	0	0	0	0	0	0	0	0	0	0	0	0	28	0	21	281	0	0	0	0	0	0	0	0	0	0	0	0	0	0	0	0	0
NODE_1458_length_15729_cov_2.77957	0	0	0	0	0	0	0	10	0	0	0	0	0	0	0	0	0	0	0	0	0	0	0	0	0	0	0	0	0	0	0	0	0	0	0
NODE_1468_length_4441_cov_17.9535	0	0	0	0	0	0	0	0	0	0	0	0	0	0	0	0	0	0	0	0	0	0	0	0	1	0	0	0	0	0	0	0	0	0	0
NODE_147_length_138800_cov_11.8323	0	0	0	0	0	0	0	0	0	0	0	0	0	0	0	0	0	0	0	0	0	0	0	0	0	0	0	176	0	0	0	0	0	0	0
NODE_147_length_141744_cov_8.97106	0	0	0	45	0	0	0	0	0	35	36	36	0	0	0	0	0	0	0	0	27	0	0	0	0	0	0	0	0	0	0	0	0	0	122
NODE_147_length_37083_cov_16.5469	49	96	36	135	150	31	438	0	344	243	318	147	93	24	12	17	8	11	44	10	35	0	76	0	69	54	429	474	47	98	46	54	72	866	43
NODE_1479_length_26727_cov_5.27145	0	0	0	0	0	0	0	0	0	0	0	0	0	0	0	0	0	0	0	0	0	4	0	9	0	0	0	0	0	0	0	0	0	0	0
NODE_148_length_5554_cov_6.05092	0	0	0	0	0	0	0	0	0	0	0	0	0	0	0	0	0	0	0	0	0	0	0	0	0	0	0	0	0	0	0	0	0	2	0
NODE_149_length_80009_cov_12.2222	0	0	0	0	0	0	0	0	0	13	14	0	0	0	0	0	0	0	0	0	0	0	0	0	0	0	0	0	0	0	0	0	0	0	0
NODE_14997_length_2656_cov_6.31027	9	15	1	0	0	0	12	0	1	0	0	1	1	0	1	0	1	0	14	4	26	1	2	0	0	0	19	0	0	0	0	1	4	3	0
NODE_1504_length_6033_cov_86.0145_ID_55945	0	0	0	0	0	0	0	0	0	0	1	0	0	0	0	0	0	0	0	0	0	0	0	0	0	0	0	0	0	0	0	0	0	0	0
NODE_1520_length_9043_cov_18.0020_ID_125211	0	0	98	0	0	12	0	79	0	2	3	30	11	95	0	6	0	9	0	0	0	51	0	52	0	0	0	0	0	0	1	0	0	0	0
NODE_1521_length_8015_cov_15.8137	2	8	0	0	0	0	1	0	0	7	8	14	23	0	0	0	2	8	0	0	0	1	2	0	2	0	1	15	0	1	0	1	3	0	0
NODE_1522_length_13449_cov_7.24369	0	0	0	0	0	0	12	0	8	0	0	0	0	0	0	0	0	0	0	0	0	0	0	0	148	94	212	0	0	0	0	0	0	0	0
NODE_1529_length_7101_cov_111.571	0	0	0	0	0	0	0	0	0	0	0	0	0	0	0	0	0	0	0	0	0	0	0	0	0	0	0	0	0	0	0	0	0	0	1
NODE_15298_length_2878_cov_5.80305	0	1	0	0	0	0	1	0	2	5	5	2	0	0	0	0	0	0	0	0	0	0	0	0	5	2	3	0	0	0	0	0	0	0	0
NODE_1531_length_11848_cov_12.0000_ID_4512	0	0	0	0	0	0	0	27	0	0	0	0	0	0	4	0	0	10	0	0	0	9	0	15	0	0	0	0	0	0	0	0	0	0	0
NODE_1578_length_7218_cov_9.66704	0	0	0	0	0	0	1	0	1	0	0	0	0	0	0	0	0	0	0	0	0	0	0	0	42	21	0	0	0	0	0	0	0	0	0
NODE_1580_length_3145_cov_5.49903	0	0	0	0	0	0	0	0	0	0	0	0	0	0	0	0	0	0	0	0	0	0	0	0	0	0	1	0	0	0	0	0	0	0	0
NODE_159_length_85003_cov_9.72498	64	109	0	0	0	0	0	0	0	0	0	0	0	0	0	0	0	50	0	0	0	0	0	0	0	0	0	0	0	0	0	0	0	0	0
NODE_1594_length_7247_cov_8.78615	0	0	3	0	0	0	0	7	0	0	0	0	0	9	0	0	0	19	32	10	18	9	0	16	0	0	0	0	0	0	0	0	0	0	0
NODE_1610_length_17254_cov_2.87203	19	30	0	0	0	0	0	0	0	0	0	0	0	0	8	0	5	0	0	0	0	0	0	0	0	0	0	0	0	0	0	19	13	0	0
NODE_1614_length_19353_cov_2.57628	0	0	0	0	0	6	0	0	0	4	0	15	22	0	0	18	0	0	11	3	22	0	0	0	0	0	0	0	0	0	0	0	0	0	0
NODE_162_length_34917_cov_15.157	0	0	0	0	0	0	0	0	0	0	0	0	0	0	11	0	4	0	20	14	61	0	0	0	11	0	0	0	0	0	0	22	30	0	0
NODE_1623_length_4918_cov_12.8371	0	0	2	0	0	41	0	3	0	0	0	0	0	42	0	23	0	0	0	0	0	2	0	5	0	0	0	0	0	0	0	0	0	0	0
NODE_1627_length_5675_cov_14.7463	2	3	34	0	0	42	0	21	0	3	7	17	18	33	0	10	0	25	5	2	5	21	0	4	0	1	0	0	0	0	0	0	0	0	0
NODE_163_length_65772_cov_11.8028_ID_41082	0	0	0	0	0	0	0	0	0	0	0	0	0	0	0	0	0	71	0	0	0	0	0	0	0	0	0	0	0	0	0	0	0	0	0
NODE_163_length_73933_cov_13.2848	0	26	0	0	0	0	0	0	0	0	0	0	0	0	0	0	0	0	0	0	0	0	0	0	0	0	0	0	0	0	0	0	0	0	0
NODE_1635_length_12619_cov_5.81789	0	4	0	0	0	0	0	0	0	0	0	0	0	0	6	0	5	0	0	0	0	0	0	0	0	0	0	0	0	0	0	0	0	0	0
NODE_1647_length_9105_cov_14.9378_ID_20607	0	5	24	0	0	0	1	0	0	0	0	0	0	3	0	0	0	47	30	9	29	0	0	0	0	0	0	0	0	0	0	2	8	0	0
NODE_17_length_234008_cov_18.8609_ID_13549	0	0	0	0	0	0	0	0	0	0	0	0	0	0	555	0	328	0	0	0	0	0	0	0	0	0	0	0	0	0	0	0	0	0	0
NODE_171_length_84380_cov_8.93167	0	0	0	0	0	0	0	37	0	0	0	0	0	24	0	0	0	0	0	0	0	11	0	22	0	0	0	0	0	0	0	0	0	0	0
NODE_1718_length_3736_cov_4.86634	0	0	0	0	0	0	0	0	0	0	0	0	0	0	0	0	0	0	0	0	0	0	0	0	0	0	0	0	0	0	0	0	0	0	1
NODE_1734_length_5452_cov_6.55031	0	0	211	0	0	1	0	0	0	0	0	0	0	357	0	0	0	808	0	0	0	0	0	0	0	0	0	0	0	0	0	0	0	0	0
NODE_174_length_63083_cov_3.77718	0	17	0	0	0	0	0	0	0	0	0	0	0	0	0	0	0	0	0	0	0	0	0	0	0	0	0	0	0	0	0	0	0	0	0
NODE_177_length_20316_cov_40.0000_ID_28270	25	35	3	68	42	19	328	0	229	185	213	97	70	17	8	0	4	0	12	9	40	0	14	0	43	24	110	147	26	49	18	50	60	258	31
NODE_1788_length_5919_cov_12.0021_ID_64933	1	0	5	0	0	0	0	0	0	2	3	9	14	0	0	0	0	42	1	0	4	3	0	1	1	0	0	0	0	0	0	0	0	0	0
NODE_182_length_28138_cov_7.38201	0	0	0	0	0	0	0	0	0	0	0	5	0	20	0	0	0	0	0	0	0	6	0	26	0	0	0	0	0	0	0	0	0	0	0
NODE_1824_length_11690_cov_14.2895	7	25	0	56	38	0	0	0	0	4	8	0	0	0	0	0	0	0	0	0	0	0	29	0	0	0	95	146	11	31	27	14	21	0	0
NODE_1826_length_16131_cov_5.0739	0	0	0	0	0	0	0	0	0	0	0	0	0	0	0	0	0	0	0	0	0	0	0	0	0	0	0	36	0	0	0	0	0	0	0
NODE_1839_length_9314_cov_8.9653_ID_34517	0	0	13	0	0	0	0	0	0	0	0	0	1	2	0	0	0	0	0	0	0	0	0	5	0	0	0	0	0	0	0	0	0	0	0
NODE_184_length_121773_cov_11.283	0	0	80	523	628	83	163	41	173	456	593	236	140	126	84	42	65	137	84	37	105	66	450	106	1932	1258	2623	0	1651	2849	1685	481	478	6962	0
NODE_185_length_66524_cov_63.0362_ID_58930	0	0	0	0	0	0	0	0	0	0	0	0	0	0	0	0	0	9	0	0	0	0	0	0	0	0	0	0	0	0	0	0	0	0	0
NODE_1889_length_11371_cov_11.9374_ID_122720	0	0	0	0	0	0	0	0	0	8	24	40	40	0	0	0	0	0	17	4	13	0	0	0	0	0	0	0	0	0	0	0	0	0	0
NODE_189_length_46314_cov_23.4207	0	0	622	0	0	1175	0	1001	0	0	8	185	84	1191	0	900	0	471	266	58	197	1092	0	1420	0	0	0	0	0	0	0	8	10	0	0
NODE_189_length_97698_cov_4.48611	189	372	0	0	0	0	24	0	21	0	0	0	0	0	273	0	173	0	579	178	643	0	0	0	244	199	0	0	0	0	0	1086	1149	0	0
NODE_19_length_201322_cov_16.2933	0	0	0	0	0	0	0	0	0	96	118	110	67	0	0	0	0	0	0	0	0	0	0	0	0	0	0	0	0	0	0	0	0	0	0
NODE_1901_length_16018_cov_38.9044_ID_115919	11	35	0	10	0	0	8	0	17	75	124	21	16	0	0	0	0	0	13	5	16	0	0	0	11	9	86	50	6	12	8	5	0	177	0
NODE_19066_length_2767_cov_6.80752	0	2	0	0	0	0	0	0	0	0	0	0	0	0	0	0	0	0	0	0	0	0	0	0	0	0	0	0	0	0	0	0	0	0	0
NODE_1913_length_13360_cov_22.9335_ID_17568	11	11	0	0	0	14	4	0	4	0	0	0	0	0	14	0	17	24	0	0	0	0	0	0	15	11	0	0	5	10	4	0	2	0	0
NODE_192_length_101859_cov_44.1019	0	0	70	0	0	0	31	152	34	398	535	431	271	101	0	50	0	77	0	0	0	112	0	125	368	226	0	0	38	81	39	17	14	0	0
NODE_1930_length_6563_cov_7.63353	5	5	8	0	0	0	7	0	11	0	0	0	0	0	0	0	1	0	1	0	0	0	0	0	10	8	0	0	17	31	23	0	0	0	0
NODE_1938_length_7276_cov_10.5496	0	0	0	0	0	0	0	0	0	0	0	0	0	0	0	0	0	0	0	0	0	0	0	0	0	0	0	0	0	0	0	3	0	0	0
NODE_194_length_6153_cov_8.32092	0	0	0	0	0	0	0	0	0	0	0	0	0	0	0	0	0	0	0	0	0	0	0	0	0	0	0	0	0	0	0	0	0	1	0
NODE_1949_length_14113_cov_3.83177	0	0	0	21	32	0	13	0	18	14	18	0	5	0	0	0	0	0	22	4	15	0	0	0	213	142	248	0	72	140	78	0	0	22	0
NODE_195_length_63930_cov_13.4714_ID_24111	0	18	0	0	0	0	0	26	0	0	0	0	0	0	0	0	0	45	0	0	0	29	0	48	0	0	0	0	0	0	0	0	0	0	0
NODE_1955_length_14456_cov_19.8645	0	0	0	0	0	0	0	0	0	0	0	8	0	0	0	0	0	3	0	0	0	0	0	0	0	0	0	0	0	0	0	0	0	0	0
NODE_1968_length_5686_cov_15.4997	0	0	0	0	0	0	0	0	0	5	3	1	0	0	0	0	0	0	0	0	0	0	0	0	0	0	0	0	0	0	0	0	0	0	0
NODE_19779_length_2599_cov_5.18318	0	0	0	0	0	0	0	0	0	0	0	0	0	0	0	0	0	0	0	0	0	0	0	0	0	0	0	0	0	0	0	0	0	1	0
NODE_20_length_183767_cov_15.3604_ID_61422	0	0	2331	0	0	4604	0	3927	0	34	38	609	352	3477	0	2749	0	1541	718	147	475	3714	0	4357	0	0	0	0	0	0	0	31	35	0	0
NODE_2004_length_8381_cov_10.1175	0	0	0	0	0	0	0	0	0	0	0	0	0	0	0	0	0	0	0	0	0	0	0	0	0	0	0	3	0	0	0	0	0	0	0
NODE_203_length_87558_cov_61.0005	18	42	0	0	0	0	0	0	0	0	0	0	0	0	17	0	14	0	0	0	0	0	0	0	0	0	0	0	0	0	0	27	25	0	0
NODE_2044_length_5578_cov_4.46044	0	0	0	0	0	0	0	0	0	0	0	0	0	0	0	0	0	0	13	0	8	0	0	0	0	0	0	0	0	0	0	0	0	0	0
NODE_205_length_70479_cov_22.2652_ID_66861	0	0	81	0	0	0	0	72	0	0	0	33	38	85	0	0	0	40	0	0	0	70	0	80	0	0	0	0	0	0	0	0	0	14	0
NODE_2059_length_20991_cov_33.7114	9	17	0	0	0	0	0	0	0	0	0	0	0	0	11	0	10	0	0	0	0	0	0	0	0	0	0	0	0	0	0	4	0	0	0
NODE_209_length_65730_cov_16.4522	0	0	0	0	0	486	0	0	0	0	0	0	0	0	0	710	0	0	0	0	0	0	0	0	0	0	0	0	161	317	190	0	0	0	0
NODE_2114_length_4763_cov_15.1461	1	3	62	0	0	63	0	50	1	16	21	260	116	76	0	70	0	309	57	6	45	37	0	89	9	3	0	0	0	0	0	7	8	0	0
NODE_214_length_75372_cov_21.9422	0	0	26	0	0	0	12	22	18	53	81	86	39	36	0	0	0	28	0	0	0	31	0	59	225	144	0	0	0	14	0	0	0	0	0
NODE_215_length_48699_cov_37.5161_ID_16307	105	188	0	262	271	0	575	0	475	310	492	169	112	26	10	0	0	29	33	17	97	0	119	0	66	80	461	670	83	151	109	87	94	1311	53
NODE_216_length_54644_cov_12.0309_ID_28088	0	0	0	0	0	0	0	0	0	0	0	0	0	0	67	0	48	0	0	0	0	0	0	0	0	0	0	0	0	0	0	0	0	0	0
NODE_2174_length_9731_cov_14.9417_ID_30966	0	0	0	0	0	0	0	0	0	0	0	0	0	0	0	0	0	4	0	0	0	0	0	0	0	0	0	0	0	0	0	0	0	0	0
NODE_2177_length_5665_cov_4.28592	0	0	0	0	0	0	0	0	0	0	0	0	0	0	0	0	0	0	0	0	0	0	0	0	0	0	0	22	0	0	0	0	0	0	0
NODE_2181_length_8599_cov_5.50878	0	0	0	1	0	0	0	0	0	0	2	0	0	0	0	0	0	0	0	1	1	0	0	0	0	0	1	0	0	0	0	0	0	1	0
NODE_219_length_52372_cov_6.19124	0	0	0	0	0	0	0	0	0	0	0	0	0	0	13	0	10	0	24	9	44	0	0	0	9	0	0	0	0	0	0	69	80	0	0
NODE_2194_length_8250_cov_20.8804	0	0	4	0	0	0	0	32	0	0	0	0	0	2	0	5	0	0	0	0	0	7	0	1	0	0	0	0	0	0	0	0	0	0	0
NODE_2196_length_28815_cov_19.4668	0	7	0	0	0	0	0	0	0	0	0	0	0	0	8	0	5	7	0	0	0	0	0	0	0	0	0	0	0	0	0	0	0	0	0
NODE_2200_length_5429_cov_7.13658	2	3	0	0	0	71	0	0	0	3	3	35	18	0	0	33	0	0	0	0	0	0	0	0	0	0	0	0	0	0	0	0	0	0	0
NODE_222_length_67608_cov_5.80438	0	0	0	0	0	894	0	0	0	0	0	0	0	0	0	1256	0	0	0	0	0	0	0	0	0	0	0	0	315	532	270	0	0	0	0
NODE_2256_length_13598_cov_7.04955	0	0	5	0	0	0	0	0	0	0	0	0	0	2	0	0	0	0	0	0	0	0	0	0	0	0	0	0	0	0	0	0	0	0	0
NODE_2260_length_7420_cov_13.7783	0	0	0	0	0	0	0	0	0	0	0	0	0	0	0	0	0	0	0	0	0	0	0	0	0	0	0	0	1	0	0	0	0	0	0
NODE_2291_length_7056_cov_100.066	0	0	0	0	0	13	0	0	0	0	0	0	0	0	0	15	0	0	0	0	0	0	0	0	0	0	0	0	0	0	0	0	0	0	0
NODE_2313_length_7669_cov_6.4374_ID_65816	8	2	0	0	0	0	0	0	0	0	0	0	0	0	0	0	0	6	0	0	0	0	0	0	0	0	0	0	0	0	0	0	0	0	0
NODE_233_length_77635_cov_12.2098	0	0	41	0	0	0	0	0	0	0	0	0	0	41	0	0	0	0	57	14	55	0	0	0	0	0	0	0	0	0	0	0	0	12	0
NODE_234_length_76017_cov_10.0533	24	26	0	0	0	0	0	0	0	0	0	0	0	0	0	0	0	0	0	0	0	0	0	0	0	0	0	0	0	0	0	0	0	0	0
NODE_236_length_45206_cov_16.9858_ID_100963	0	0	0	0	0	0	0	0	0	0	0	0	0	0	0	0	0	0	0	0	0	0	0	0	0	7	0	0	0	0	0	0	0	0	0
NODE_2373_length_13378_cov_43.9418	0	0	3	0	0	57	0	13	0	0	0	0	2	3	0	39	0	7	0	0	0	23	0	50	0	0	0	0	0	0	0	0	0	0	0
NODE_2374_length_8452_cov_16.0225_ID_58128	0	0	20	0	0	0	0	0	0	0	0	0	0	1	0	0	0	6	0	0	0	0	0	0	0	0	0	0	0	0	0	0	0	0	0
NODE_2377_length_4884_cov_31.8056_ID_55866	0	0	12	0	0	16	0	15	0	0	2	10	6	17	0	8	0	35	0	1	1	8	0	10	0	0	0	0	0	0	0	0	0	0	0
NODE_238_length_32260_cov_25.7665_ID_19491	0	0	0	0	0	0	0	0	0	0	0	0	0	0	0	0	0	0	0	0	0	0	0	0	0	0	0	0	0	0	0	64	47	0	0
NODE_238_length_62337_cov_50.9163	0	0	0	0	0	0	0	0	0	0	0	0	0	0	45	0	31	270	0	0	0	0	0	0	0	0	0	0	0	0	0	0	0	0	0
NODE_2392_length_3822_cov_15.0040_ID_73404	0	0	0	0	0	0	0	0	0	0	0	0	0	0	0	0	0	0	0	0	2	0	0	0	0	0	0	0	0	0	0	0	0	0	0
NODE_2394_length_8043_cov_4.40235	0	0	2	0	0	0	0	0	0	0	0	0	0	0	0	0	0	0	4	0	2	0	0	0	0	0	0	0	0	0	0	0	0	0	0
NODE_23979_length_1607_cov_5.90206	2	6	0	0	0	0	0	0	0	8	3	6	1	2	0	0	0	0	0	0	0	0	0	0	2	0	0	0	0	1	1	0	0	0	0
NODE_24_length_123364_cov_17.1611_ID_4972	279	537	0	0	0	0	57	0	45	0	0	0	0	0	481	0	325	0	832	301	1105	0	0	0	400	257	0	0	0	0	0	2319	2502	0	0
NODE_243_length_5029_cov_16.1345	0	0	0	0	0	0	1	0	1	0	0	0	0	0	0	0	0	0	0	0	0	0	0	0	0	0	0	0	0	0	0	0	0	0	0
NODE_244_length_32147_cov_3.59164	24	38	0	0	0	0	0	0	0	0	0	0	0	0	0	0	0	0	0	0	0	0	0	0	0	0	0	0	0	0	0	0	0	0	0
NODE_2440_length_9289_cov_18.9215_ID_86516	0	0	0	0	0	0	0	0	0	0	0	0	0	0	0	0	0	7	0	0	0	0	0	0	0	0	0	0	0	0	0	0	0	0	0
NODE_2455_length_11509_cov_13.2361	0	0	0	0	0	0	0	3	0	0	0	0	0	0	0	0	0	0	0	0	0	4	0	7	0	0	0	0	0	0	0	0	0	0	0
NODE_248_length_62448_cov_14.1803	0	0	0	0	0	0	0	0	0	0	0	0	0	0	0	0	0	0	0	0	0	0	60	0	0	0	0	0	0	0	0	0	0	59	0
NODE_253_length_73239_cov_4.28795	0	0	0	0	0	0	0	0	0	0	0	10	0	0	0	0	0	0	0	0	0	0	0	0	0	0	0	0	0	0	0	0	0	0	0
NODE_2534_length_6579_cov_10.0015_ID_125250	1	2	1	0	0	0	7	0	7	0	0	0	0	2	0	0	2	0	0	0	0	0	0	2	12	11	0	0	15	42	25	0	0	0	0
NODE_2556_length_4010_cov_21.2281	4	7	4	0	0	0	0	0	0	0	0	0	0	10	0	0	0	0	30	11	26	0	0	0	0	0	0	0	10	16	14	0	1	0	0
NODE_2569_length_5822_cov_61.9905	1	0	8	0	0	0	2	0	3	0	0	0	0	2	0	0	0	0	1	1	0	0	0	10	3	2	0	0	9	19	19	0	0	0	0
NODE_257_length_40744_cov_38.9626_ID_81593	0	0	0	0	0	2246	0	0	0	0	0	0	0	0	0	1419	0	0	0	0	0	0	0	0	0	0	0	0	0	0	0	0	0	0	0
NODE_2588_length_14219_cov_7.40744	17	46	0	0	0	0	0	0	0	0	0	0	0	0	0	0	0	0	0	0	0	0	0	0	0	0	0	0	0	0	0	0	0	0	0
NODE_2593_length_7303_cov_45.7743	0	0	0	0	0	0	0	0	0	0	0	0	0	0	0	0	0	0	0	0	0	0	0	0	0	0	0	0	0	0	0	0	0	0	2
NODE_26_length_132492_cov_12.9925_ID_12107	0	0	0	0	0	0	0	0	0	0	0	0	0	0	0	0	0	30	0	0	0	0	0	0	0	0	0	0	0	0	0	0	0	0	0
NODE_260_length_71950_cov_8.28995	12	15	0	0	0	0	0	0	0	0	0	0	0	0	42	0	18	58	0	0	0	0	0	0	0	0	0	0	0	0	0	0	0	0	0
NODE_2604_length_6445_cov_7.76463	0	0	1	0	0	0	0	3	0	0	0	0	0	3	0	0	0	4	5	0	0	3	0	0	0	0	0	0	0	0	0	0	0	0	0
NODE_2669_length_4124_cov_3.00688	0	0	0	0	0	0	0	0	0	0	0	0	0	0	0	0	0	10	0	0	0	0	0	0	0	0	0	0	0	0	0	0	0	0	0
NODE_2671_length_6705_cov_11.9299_ID_91689	1	1	1	0	0	0	0	0	0	4	13	14	7	6	0	0	2	3	0	0	0	2	0	2	9	2	0	1	0	0	3	0	0	0	0
NODE_2708_length_2651_cov_7.33398	0	0	0	0	0	0	2	0	4	0	0	0	0	0	0	0	0	0	0	0	0	0	0	0	24	15	0	0	0	0	0	0	0	0	0
NODE_2708_length_6962_cov_11.9357_ID_27201	0	0	0	0	0	0	1	0	1	14	20	28	15	2	0	0	0	0	0	0	0	2	0	0	8	6	0	0	2	3	1	1	0	0	0
NODE_275_length_44793_cov_9.9669	0	0	0	0	0	0	0	0	0	0	0	0	0	0	0	0	0	0	0	0	0	0	0	0	0	0	0	121	0	0	0	0	0	0	0
NODE_275_length_9227_cov_9.0010_ID_14630	0	0	5	0	0	7	0	16	0	4	9	95	55	34	0	12	0	0	0	0	0	10	0	94	0	0	0	0	0	0	0	0	0	0	0
NODE_2752_length_12244_cov_13.108	0	0	9	0	0	0	0	0	0	0	0	0	0	16	12	0	9	0	0	0	0	0	0	0	0	0	0	0	0	0	0	0	0	0	0
NODE_279_length_4127_cov_332.857	0	0	0	0	0	0	0	0	0	0	0	0	0	0	0	0	0	16	0	0	0	0	2	0	0	0	0	0	0	0	0	0	0	0	0
NODE_28_length_182841_cov_6.89908	0	0	100	0	0	0	0	0	0	0	0	0	0	110	0	0	0	0	0	0	0	43	0	0	0	0	0	0	0	0	0	0	0	0	0
NODE_2807_length_3480_cov_9.0000_ID_78905	0	0	4	0	0	0	0	4	0	0	0	0	0	0	0	0	0	0	0	0	1	0	0	0	0	0	0	0	0	0	0	0	0	0	0
NODE_281_length_42605_cov_4.10313	25	72	0	0	0	0	0	0	0	0	0	0	0	0	0	0	0	11	0	0	0	6	0	0	0	0	0	0	0	0	0	0	0	0	0
NODE_281_length_45017_cov_11.9902_ID_51079	0	0	0	0	0	0	0	0	0	0	0	0	0	0	0	0	0	0	0	0	0	0	0	0	14	16	0	0	0	0	0	8	9	0	0
NODE_2821_length_8060_cov_76.4215	0	0	0	0	0	0	0	0	0	0	0	0	0	0	0	0	0	0	0	0	0	0	0	0	0	0	0	0	0	3	2	0	0	0	0
NODE_2825_length_7117_cov_5.7808	0	0	0	0	0	0	0	0	0	0	0	0	0	0	0	0	0	1	0	0	0	1	0	0	0	0	0	0	0	0	0	0	0	0	0
NODE_283_length_69609_cov_7.80418	0	0	0	0	0	0	0	38	0	0	0	0	0	0	0	0	0	33	0	0	0	32	0	44	0	0	0	0	0	0	0	0	0	0	0
NODE_285_length_11805_cov_13.4465	0	0	0	0	0	0	0	0	0	0	0	0	0	0	0	0	0	19	0	0	0	0	0	0	0	0	0	0	0	0	0	0	0	0	0
NODE_285_length_83288_cov_4.74813	0	0	0	0	0	0	0	0	0	0	0	13	23	0	0	0	0	0	0	0	0	16	0	0	0	0	0	0	0	0	0	0	0	0	0
NODE_286_length_45021_cov_6.18407	0	0	0	0	0	0	0	20	0	0	0	0	0	0	0	9	0	0	0	0	0	24	0	39	0	0	0	0	0	0	0	16	12	0	0
NODE_2862_length_4230_cov_4.30563	1	0	0	0	0	0	0	0	0	0	0	0	0	0	0	0	0	0	0	0	0	0	0	0	0	0	0	0	0	0	0	0	0	0	0
NODE_2866_length_4582_cov_8.0018_ID_56533	0	1	0	0	0	0	0	4	0	0	0	0	0	0	0	0	0	0	0	0	0	0	0	3	0	0	0	0	0	0	0	0	0	0	0
NODE_2868_length_5302_cov_7.0013_ID_73820	0	0	0	0	0	0	0	0	0	0	0	0	0	0	0	0	0	0	1	2	7	0	0	0	0	0	0	1	0	0	0	0	0	0	0
NODE_2929_length_10671_cov_3.98549	0	0	27	0	0	0	0	38	0	0	0	1	0	26	0	0	0	0	0	0	0	29	0	22	0	0	0	0	0	0	0	0	0	0	0
NODE_299_length_52183_cov_22.1701_ID_19691	0	0	0	0	0	0	0	0	0	0	0	0	0	0	49	0	27	0	0	0	0	0	0	0	0	0	0	0	0	0	0	0	0	0	0
NODE_300_length_44120_cov_23.0397	0	0	0	0	0	0	0	0	0	0	0	0	0	0	0	0	0	0	0	0	0	0	0	0	0	0	0	0	0	0	0	0	0	20	0
NODE_301_length_80549_cov_10.1771_ID_42132	0	0	0	0	0	0	0	0	0	0	0	0	0	0	56	0	48	645	0	0	0	0	0	0	0	0	0	0	0	0	0	0	0	0	0
NODE_303_length_62554_cov_6.99699	0	0	39	0	0	0	0	0	0	0	0	0	0	93	0	0	0	0	36	9	34	0	0	0	0	0	0	0	0	0	0	0	0	19	0
NODE_3056_length_5715_cov_20.0154_ID_44312	0	0	0	0	0	0	0	1	0	0	0	0	0	0	1	0	0	15	0	0	0	0	0	0	0	0	0	0	0	0	0	0	0	0	0
NODE_3067_length_24941_cov_7.99972	0	0	0	0	0	0	0	0	0	0	0	4	6	0	0	0	0	0	0	0	0	6	0	0	0	0	0	0	0	0	0	0	0	0	0
NODE_312_length_78812_cov_11.9376	0	31	61	0	0	0	0	18	0	74	124	489	320	43	0	0	0	443	189	48	159	36	0	40	0	0	0	0	0	0	0	0	0	0	0
NODE_3123_length_6034_cov_7.64359	4	9	4	0	0	11	0	0	0	3	5	49	26	10	0	17	0	7	0	0	0	0	0	0	0	0	0	0	0	0	0	0	0	0	0
NODE_3132_length_14239_cov_3.40264	0	0	2	0	0	0	0	0	0	0	0	0	0	0	0	0	0	0	0	0	0	0	0	0	0	0	0	0	0	0	0	0	0	0	0
NODE_3148_length_6578_cov_4.96627	1	9	0	1	0	0	0	0	2	0	0	0	0	0	12	0	3	10	0	0	0	3	0	0	6	0	0	0	3	5	3	1	4	0	0
NODE_315_length_41467_cov_13.9866_ID_12287	0	0	0	0	0	0	0	0	0	0	0	0	0	0	12	0	0	0	0	0	0	0	0	0	0	0	0	0	0	0	0	0	0	0	0
NODE_3183_length_5535_cov_5.52518	0	0	0	0	0	0	0	0	0	4	8	48	34	0	0	9	0	4	12	0	5	0	0	0	0	0	0	0	1	1	0	0	0	0	0
NODE_3193_length_5740_cov_18.0000_ID_57044	0	0	0	0	0	0	0	2	0	0	0	0	0	0	0	0	0	0	0	0	0	0	0	0	0	0	0	0	0	0	0	0	0	0	0
NODE_32_length_111536_cov_6.76643	55	104	0	0	0	0	0	0	0	67	68	38	0	50	52	0	25	43	33	0	53	29	154	0	33	0	141	228	164	285	180	86	117	854	0
NODE_320_length_49313_cov_33.1279_ID_50959	0	0	0	0	0	0	0	24	0	0	0	0	0	0	0	0	0	26	0	0	0	13	0	8	0	0	0	0	0	0	0	0	0	0	0
NODE_321_length_52112_cov_34.3016	15	31	0	0	0	0	0	0	0	0	0	0	0	0	50	44	35	77	0	0	0	0	0	0	47	33	0	0	19	39	16	7	8	0	0
NODE_322_length_57224_cov_13.5936	0	0	0	0	0	0	0	0	0	0	0	0	0	0	0	0	0	32	0	0	0	0	0	0	0	0	0	0	0	0	0	0	0	0	0
NODE_3239_length_5981_cov_3.46304	0	0	0	0	0	0	0	0	0	0	0	0	0	1	0	0	0	0	0	0	0	0	0	0	0	0	0	0	0	0	0	0	0	0	18
NODE_325_length_61724_cov_18.9835	0	0	0	0	0	0	0	0	0	0	0	0	0	0	0	0	0	0	23	0	40	0	0	0	0	0	0	0	0	0	0	67	87	0	0
NODE_326_length_65943_cov_10.5988	0	0	0	0	0	0	0	0	0	0	0	0	0	19	0	0	0	0	0	0	0	13	0	0	0	0	0	0	0	0	0	0	0	0	0
NODE_3281_length_14708_cov_6.89122	2	0	0	0	0	0	0	0	0	0	0	0	0	0	3	0	0	0	0	0	0	0	0	0	0	0	0	0	0	0	0	0	0	0	0
NODE_3285_length_3741_cov_5.84292	0	2	0	0	0	0	0	0	0	0	0	0	0	0	0	0	0	0	0	0	0	0	0	0	0	0	0	0	0	0	0	0	0	0	0
NODE_3290_length_5368_cov_9.1022	0	0	53	0	0	0	0	0	0	0	0	0	0	77	0	0	0	192	0	0	0	0	0	0	0	0	0	0	0	0	0	0	0	0	0
NODE_3292_length_3719_cov_9.5818_ID_62712	2	2	0	0	0	0	0	0	0	0	0	0	0	0	0	0	0	0	0	0	0	0	0	0	0	0	0	0	0	0	0	0	0	0	0
NODE_3300_length_5491_cov_7.0000_ID_123302	0	0	0	0	0	0	0	0	0	0	0	0	0	0	0	0	0	0	0	0	0	0	0	0	0	0	0	0	0	0	0	17	20	0	0
NODE_3318_length_6963_cov_19.5761	0	0	2	0	0	0	0	2	0	0	0	0	0	6	0	0	0	0	0	0	0	0	0	5	0	0	0	0	0	0	0	0	0	0	0
NODE_3327_length_6776_cov_3.80524	0	0	2	0	0	0	0	2	0	0	0	0	0	0	0	0	0	0	0	0	0	0	0	0	0	0	0	0	0	0	0	0	0	0	0
NODE_3385_length_12891_cov_4.19983	2	5	11	11	20	0	10	18	2	32	48	12	13	15	22	0	22	6	0	0	0	18	0	14	68	34	0	0	68	106	60	59	70	158	0
NODE_3396_length_4850_cov_11.9537_ID_8756	0	0	0	0	0	0	0	0	0	0	0	0	0	1	0	0	0	3	0	0	0	0	0	0	1	0	0	0	1	2	0	0	0	0	0
NODE_340_length_43538_cov_13.9416_ID_59012	0	0	0	0	0	0	0	0	0	0	0	0	0	0	0	0	0	10	0	0	0	0	0	0	0	0	0	0	0	0	0	19	22	0	0
NODE_344_length_21998_cov_71.0201	0	0	0	0	0	0	0	0	0	0	0	0	0	0	7	0	0	14	0	0	0	0	0	0	0	0	0	0	0	0	0	0	0	0	0
NODE_3447_length_5939_cov_20.2891	0	0	0	0	0	439	0	0	0	61	84	715	395	0	0	404	0	0	0	0	0	0	0	0	0	0	0	0	0	1	1	0	0	0	0
NODE_350_length_59836_cov_17.9886_ID_78723	0	13	0	0	0	0	0	0	0	0	0	0	0	0	0	0	0	15	0	0	0	0	0	0	61	38	0	0	0	15	8	0	0	0	0
NODE_3543_length_5275_cov_7.9416_ID_26197	0	0	0	0	0	0	0	1	0	0	0	0	0	0	0	0	0	2	0	0	0	1	0	0	0	0	0	0	0	0	0	0	0	0	0
NODE_3592_length_2712_cov_3.78698	5	7	0	1	0	0	0	0	0	15	24	16	19	9	0	0	0	0	0	0	0	1	0	0	13	9	24	0	0	0	0	0	0	0	0
NODE_36_length_103683_cov_12.0041_ID_2575	0	0	0	0	0	0	36	0	34	45	56	0	0	0	0	0	0	25	0	0	23	0	0	0	342	205	0	130	0	0	0	0	0	0	0
NODE_36_length_195774_cov_11.9977_ID_166047	0	37	0	0	0	0	0	0	0	0	0	0	0	0	46	0	0	0	0	0	0	0	0	0	0	0	0	0	0	0	0	0	0	0	0
NODE_36_length_199265_cov_6.97301	0	0	0	0	0	0	77	0	55	0	0	0	0	0	0	0	0	45	0	0	0	0	0	0	702	399	0	319	0	0	0	0	0	0	0
NODE_36_length_75841_cov_52.2375	22	49	0	0	0	0	0	0	0	0	0	0	0	0	0	0	0	0	0	0	0	0	0	0	0	0	0	0	0	0	0	0	0	0	0
NODE_360_length_21772_cov_29.0394	0	0	0	0	0	0	0	0	0	0	0	0	0	0	5	0	0	40	0	0	0	0	0	0	0	0	0	0	0	0	0	0	0	0	0
NODE_361_length_10093_cov_7.00687	0	2	0	0	0	0	0	0	0	0	0	0	0	0	1	0	3	0	0	0	0	0	0	0	0	0	0	0	0	0	0	0	0	0	0
NODE_3647_length_3825_cov_2.68329	0	0	0	0	0	0	0	0	0	0	1	0	1	0	0	0	0	0	0	0	0	0	0	0	0	0	0	0	0	1	1	6	6	0	0
NODE_365_length_11873_cov_224.85	0	0	125	0	0	137	0	98	0	6	4	43	65	86	0	75	0	64	44	9	33	129	0	109	0	0	0	0	2	0	0	2	0	0	0
NODE_3662_length_12199_cov_4.40135	0	0	0	0	0	0	0	0	0	10	18	48	33	0	0	0	0	0	8	0	17	0	0	0	0	0	0	0	0	0	0	0	0	0	0
NODE_367_length_58357_cov_6.46707	0	0	0	0	0	0	0	0	0	0	0	0	0	0	0	0	0	0	0	0	10	11	0	0	0	0	0	0	0	0	0	0	0	0	0
NODE_3674_length_8052_cov_11.9459_ID_85746	2	0	0	0	0	0	0	0	0	0	0	0	0	0	0	0	0	3	0	0	0	0	0	0	0	0	0	0	0	0	0	0	0	0	0
NODE_3678_length_12267_cov_31.4864	2	6	0	0	0	5	0	0	0	0	0	0	0	0	21	0	8	18	0	0	0	4	0	0	18	20	0	0	4	3	4	7	0	0	0
NODE_3737_length_9502_cov_3.98857	0	0	0	0	0	0	0	15	0	0	0	0	0	0	0	0	0	0	3	2	5	4	0	0	0	0	0	0	0	0	0	0	0	0	0
NODE_3774_length_7888_cov_16.8405	0	0	0	0	0	0	0	1	0	0	0	0	0	0	0	0	0	0	0	0	0	0	0	0	0	0	0	0	0	0	0	0	0	0	0
NODE_3808_length_5935_cov_6.11139	0	0	0	0	0	0	0	0	0	0	0	0	0	0	0	0	0	0	0	0	0	0	0	0	0	0	0	1	0	0	0	0	0	4	0
NODE_381_length_56014_cov_82.8975	0	0	0	0	0	3033	0	0	0	0	0	0	0	0	0	2143	0	0	0	0	0	0	0	0	0	0	0	0	0	0	0	0	0	0	0
NODE_3836_length_5333_cov_5.80769	0	0	0	0	0	0	0	1	0	0	0	0	0	0	0	0	0	0	0	0	0	0	0	1	0	0	0	0	0	0	0	0	0	0	0
NODE_3862_length_4055_cov_55.5295	0	0	0	0	0	0	0	1	0	0	0	0	0	0	0	0	0	0	0	0	0	0	0	0	0	0	0	0	0	0	0	0	0	0	0
NODE_3926_length_6687_cov_17.0834	0	0	0	0	0	0	0	0	0	0	0	0	0	0	0	0	0	0	0	0	0	0	0	0	0	0	0	0	0	0	0	0	0	3	0
NODE_3935_length_2612_cov_13.8303	5	12	6	18	16	4	2	2	0	8	13	5	7	8	5	2	9	6	15	5	15	3	5	0	22	11	0	12	47	85	44	173	162	0	16
NODE_3977_length_8253_cov_9.85692	1	0	0	0	0	9	0	0	0	0	3	7	0	0	0	5	0	0	11	1	3	0	0	0	0	0	0	0	0	0	0	0	0	0	0
NODE_3992_length_8572_cov_19.6178	0	1	1	0	0	0	0	0	0	0	0	0	0	0	0	0	0	0	0	0	0	0	0	0	0	0	0	0	0	0	0	0	0	0	0
NODE_40_length_93576_cov_26.6002	0	0	0	0	0	0	0	0	0	0	0	0	0	0	0	0	0	0	88	27	97	0	0	0	0	0	0	0	0	0	0	114	0	0	0
NODE_403_length_52159_cov_4.12654	0	0	0	36	24	0	0	0	0	12	7	14	12	0	0	0	0	0	0	0	0	0	13	0	0	0	0	0	14	24	21	0	0	0	0
NODE_4042_length_3715_cov_49.077	0	0	0	0	0	0	0	0	0	0	0	0	0	0	0	0	0	0	0	0	0	0	0	0	0	0	0	0	1	0	0	0	0	0	0
NODE_4047_length_8296_cov_6.06528	0	0	689	0	0	0	0	287	0	0	0	2	0	518	0	0	0	19	76	26	74	88	0	72	0	0	0	0	0	0	0	14	10	59	0
NODE_41_length_152845_cov_15.5289	0	0	0	0	0	0	0	0	0	0	0	0	0	0	69	0	29	0	0	0	0	0	0	0	0	0	0	0	0	0	0	0	0	0	0
NODE_4105_length_8968_cov_3.6964	0	0	0	0	0	0	0	0	0	0	0	0	0	0	0	0	0	0	0	0	0	0	0	0	0	0	0	18	0	0	0	0	0	0	0
NODE_411_length_30689_cov_11.116	0	0	0	9	23	0	0	0	0	74	77	7	0	0	0	0	0	0	16	6	9	0	0	0	43	32	458	0	35	62	47	31	28	0	0
NODE_4144_length_9156_cov_8.81233	0	0	0	0	0	0	0	0	0	2	0	0	0	0	0	0	0	0	0	0	0	0	0	0	0	0	0	0	0	0	0	0	0	0	0
NODE_416_length_56674_cov_10.1860_ID_24120	0	0	0	0	0	0	0	0	0	0	0	14	15	0	0	0	0	0	0	0	0	0	0	0	0	0	0	0	0	0	0	0	0	0	0
NODE_425_length_29224_cov_21.9712_ID_30629	0	0	8	0	0	0	0	20	0	0	0	0	0	0	0	0	0	0	0	0	0	4	0	0	0	0	0	0	0	0	0	0	0	0	0
NODE_429_length_91740_cov_10.7615	0	0	83	0	0	0	0	53	0	0	0	0	0	82	0	0	0	357	0	0	0	47	0	38	0	0	0	0	0	0	0	0	0	0	0
NODE_434_length_49004_cov_6.74171	0	0	0	10	10	0	36	0	25	73	120	37	18	0	0	0	0	0	0	0	0	13	0	0	9	0	2232	0	53	109	55	117	152	0	0
NODE_4343_length_4781_cov_18.9132	0	0	0	0	0	2	0	0	0	0	0	3	4	0	0	2	0	0	0	0	0	0	0	0	0	0	0	0	0	0	0	0	0	0	0
NODE_4348_length_10620_cov_6.31519	4	3	0	0	0	0	0	0	0	0	0	0	0	0	7	0	12	0	0	0	0	0	0	0	16	11	45	39	0	0	0	0	0	0	0
NODE_4351_length_8006_cov_15.1714	0	0	0	0	0	0	0	0	0	7	14	111	66	0	0	0	0	0	0	0	0	0	0	0	0	0	0	0	0	0	0	0	0	0	0
NODE_4376_length_5054_cov_24.8006_ID_78561	1	4	0	0	0	5	0	0	1	0	0	0	0	0	7	0	2	5	0	0	0	1	0	0	4	3	0	0	3	2	1	0	1	0	0
NODE_441_length_46690_cov_4.88378	13	24	0	0	0	0	0	0	0	0	0	0	0	0	41	0	29	0	0	0	0	0	0	0	76	55	296	141	0	0	0	0	0	0	0
NODE_441_length_79135_cov_4.45062	0	0	0	0	0	0	44	0	24	0	0	0	0	0	0	0	0	12	0	0	0	0	0	0	287	204	0	135	0	0	0	0	0	0	0
NODE_4493_length_3240_cov_6.0968_ID_26724	0	0	0	0	0	1	0	0	0	0	0	0	0	0	0	0	1	0	0	0	0	0	0	0	0	0	0	0	0	0	0	0	0	1	1
NODE_4494_length_3160_cov_6.50209	0	0	0	0	0	0	0	0	0	0	0	0	0	0	0	0	0	1	0	0	0	0	0	0	0	0	0	0	0	0	0	0	0	0	0
NODE_4512_length_5699_cov_8.4922	0	0	0	0	0	3	0	0	0	0	0	0	0	1	0	0	0	0	0	0	0	0	0	0	0	0	0	0	0	0	0	0	0	0	0
NODE_4512_length_8776_cov_15.2929	0	0	2	0	0	0	4	0	0	0	0	0	0	4	0	0	0	0	0	0	0	0	0	0	8	4	0	0	7	9	6	0	0	0	0
NODE_455_length_34030_cov_24.9427_ID_25945	0	0	39	0	0	21	12	28	17	143	241	206	124	39	0	17	0	19	0	0	0	28	0	18	126	76	0	0	19	38	19	0	0	0	0
NODE_455_length_40918_cov_19.9814_ID_62968	0	0	0	0	0	0	32	0	0	0	0	0	0	0	0	0	0	0	0	0	0	0	0	0	0	0	0	0	0	0	0	0	0	0	12
NODE_458_length_69009_cov_10.3396	0	24	0	0	0	0	0	0	0	0	0	0	0	0	26	0	0	0	0	0	0	0	0	0	0	0	0	0	0	0	0	19	32	0	0
NODE_461_length_9710_cov_7.0007_ID_89838	0	0	0	0	0	0	5	0	6	0	0	0	0	0	0	0	0	0	0	0	0	0	0	0	63	61	0	0	0	0	0	0	0	0	0
NODE_4638_length_3435_cov_4.93935	0	0	2	0	0	0	0	5	0	0	0	0	0	0	0	0	0	0	0	0	0	0	0	0	0	0	26	0	0	0	0	0	0	0	0
NODE_469_length_15391_cov_17.9333_ID_11733	0	0	0	0	0	0	0	0	0	0	0	6	0	0	0	0	0	0	0	3	8	2	0	0	0	0	0	0	0	0	0	0	0	0	0
NODE_469_length_29353_cov_34.8714_ID_38815	0	4	0	0	0	0	0	0	0	0	0	0	0	0	7	0	4	0	0	0	0	0	0	0	0	0	0	0	0	0	0	0	0	0	0
NODE_4691_length_6922_cov_8.1998	0	0	0	0	0	0	0	0	0	0	0	0	1	0	3	0	0	0	0	0	0	0	0	0	0	0	0	0	0	0	0	0	0	0	0
NODE_47_length_107497_cov_11.0000_ID_106337	59	137	0	0	0	0	0	0	0	0	0	0	0	0	0	0	0	0	0	0	0	0	0	0	0	0	0	0	0	0	0	0	0	0	0
NODE_4703_length_7538_cov_3.97688	0	0	0	0	0	0	0	0	0	0	0	0	0	0	0	0	0	0	0	0	0	0	0	0	0	0	2	0	0	0	0	0	0	0	0
NODE_472_length_58144_cov_22.9577_ID_78099	0	11	0	0	0	0	0	0	0	0	0	0	0	0	0	0	0	0	34	0	46	0	0	0	0	0	0	0	0	0	0	0	0	0	0
NODE_4746_length_3459_cov_4.72356	0	0	0	0	0	0	0	0	0	0	0	0	0	0	0	0	0	0	0	0	0	0	0	0	0	0	6	0	0	0	0	0	0	0	0
NODE_4780_length_6692_cov_55.0640_ID_101491	6	21	4	0	0	0	4	0	3	8	5	17	7	19	3	0	3	5	19	5	17	1	0	0	0	0	51	2	0	0	0	11	14	0	0
NODE_48_length_161346_cov_6.81303	0	0	0	0	0	875	0	0	0	0	0	161	117	0	0	510	0	0	0	0	0	0	0	0	0	0	0	0	0	0	0	0	0	0	0
NODE_481_length_57626_cov_21.9854_ID_122961	11	48	0	0	0	0	0	16	0	0	0	0	0	59	0	0	0	0	0	0	0	9	0	0	0	0	0	0	64	129	81	693	745	0	0
NODE_485_length_28578_cov_8.11068	0	0	0	0	0	0	0	0	0	0	0	0	0	0	0	0	0	0	13	4	13	0	0	0	0	0	0	0	0	0	0	0	0	0	0
NODE_4860_length_7712_cov_7.10618	0	0	0	0	0	0	4	0	0	0	0	2	0	0	0	0	0	0	0	0	0	0	0	0	9	9	0	0	0	0	0	0	0	0	0
NODE_489_length_20749_cov_10.9774	0	3	0	0	0	0	0	0	0	0	0	0	0	0	3	0	0	0	0	0	0	0	0	0	0	0	0	0	0	0	0	0	0	0	0
NODE_49_length_149010_cov_91.3309	0	0	72	0	0	0	0	61	0	0	0	0	0	154	0	0	0	0	0	0	0	39	0	0	0	0	0	0	0	0	0	121	146	0	0
NODE_492_length_44522_cov_14.4903	0	0	0	0	0	0	0	12	0	0	0	0	0	0	0	8	0	11	0	0	0	25	26	21	0	0	0	0	0	6	0	18	12	0	0
NODE_4954_length_2723_cov_3.12744	3	0	0	2	0	1	0	0	0	0	0	0	0	0	0	0	0	0	0	0	0	0	0	0	0	0	0	0	2	7	4	0	0	0	0
NODE_4996_length_2472_cov_21.3653	0	0	0	0	0	0	0	0	0	0	0	0	0	0	0	0	0	0	0	0	0	0	0	0	0	0	0	68	0	0	0	0	0	1	0
NODE_508_length_53967_cov_9.27131	0	0	0	0	0	0	0	21	0	0	0	0	0	0	0	0	0	0	0	0	0	11	0	0	0	0	0	0	0	0	0	0	0	0	0
NODE_51_length_112264_cov_9.16177	43	82	0	0	0	0	0	0	0	0	0	0	0	0	31	0	0	0	0	0	0	24	52	0	0	0	82	0	129	217	118	0	0	432	0
NODE_5136_length_3421_cov_7.69905	0	0	0	0	0	0	0	0	0	0	0	0	0	0	0	0	0	0	0	0	0	0	0	0	0	0	0	0	0	0	0	1	0	0	0
NODE_514_length_80174_cov_23.5658	0	0	130	0	0	0	0	114	0	0	0	0	0	94	0	0	0	518	0	0	0	85	0	144	0	0	0	0	0	0	0	0	0	0	0
NODE_5152_length_4967_cov_7.10322	0	0	0	0	0	0	0	0	0	0	0	0	2	0	0	0	0	0	187	30	133	0	0	0	0	0	0	0	0	0	0	0	0	0	0
NODE_5158_length_5962_cov_84.5847	0	0	0	0	0	150	0	0	0	12	9	233	87	0	0	67	0	0	0	0	0	0	0	0	0	0	0	0	0	0	0	0	0	0	0
NODE_533_length_43069_cov_8.9916_ID_71113	0	0	0	0	0	0	0	0	0	0	0	0	0	0	0	0	0	15	0	0	0	0	0	0	0	0	0	0	0	0	0	0	0	0	0
NODE_5362_length_7176_cov_9.44586	13	21	2	41	37	0	98	0	73	70	65	26	15	2	4	0	3	2	7	6	17	0	10	0	10	19	66	82	19	27	10	21	13	261	8
NODE_5394_length_6951_cov_6.19925	0	6	3	0	0	0	0	8	0	14	18	64	27	0	0	1	0	2	0	0	0	0	0	9	0	1	0	0	0	0	0	0	0	0	0
NODE_54_length_60606_cov_8.31355	0	0	0	0	0	0	0	0	0	0	0	0	0	0	0	0	0	0	51	14	58	0	0	0	0	0	0	0	0	0	0	124	142	0	0
NODE_54_length_87036_cov_16.9994_ID_21881	0	0	0	0	0	0	0	146	0	0	0	0	0	0	0	0	0	0	0	0	0	212	0	239	0	0	0	0	0	0	0	0	0	0	0
NODE_5405_length_3419_cov_5.0648	0	0	0	0	0	0	0	0	0	0	0	0	0	0	0	0	0	0	0	0	0	0	0	0	0	0	0	0	0	0	0	0	0	0	1
NODE_5427_length_3622_cov_13.3602	0	0	0	0	0	0	0	0	0	0	0	0	0	0	0	0	0	0	0	0	0	0	26	0	0	0	0	0	0	0	0	0	0	0	0
NODE_5466_length_4687_cov_4.61593	1	1	0	0	0	0	0	0	0	0	0	0	0	0	0	0	0	0	0	0	0	0	0	0	0	0	0	0	0	0	0	0	0	0	0
NODE_550_length_31657_cov_10.4421	0	0	0	0	0	0	0	7	0	0	0	0	0	0	0	0	0	0	0	0	0	13	0	0	0	0	0	0	0	0	0	0	0	0	0
NODE_5548_length_7354_cov_5.58583	0	0	0	0	0	0	0	0	0	0	0	0	0	0	0	0	0	0	0	0	0	0	0	0	2	0	0	0	0	0	0	0	0	0	0
NODE_5608_length_2931_cov_3.68428	0	0	0	0	0	0	0	0	0	0	0	0	0	0	0	0	0	0	0	0	0	0	0	0	0	0	0	0	185	335	199	0	0	0	0
NODE_569_length_26672_cov_13.5968	0	0	0	0	0	0	0	0	0	20	35	6	0	0	0	0	0	0	6	0	8	3	0	0	45	47	257	0	16	54	24	0	0	0	0
NODE_57_length_113395_cov_10.8581	0	0	0	0	0	43	566	0	449	56	63	0	0	0	154	0	95	0	0	0	0	0	132	0	331	211	506	0	668	1172	597	1163	1252	0	0
NODE_578_length_4004_cov_16.6184	0	0	0	0	0	0	0	0	0	0	0	0	0	0	4	0	0	3	0	0	0	0	0	0	9	8	0	0	0	3	1	0	0	0	0
NODE_58_length_110442_cov_8.03714	55	111	0	0	0	0	0	0	0	0	0	0	0	0	0	0	0	170	0	0	0	0	0	0	0	0	0	37	0	0	0	0	0	0	0
NODE_594_length_39112_cov_17.6984	0	0	0	0	0	0	0	0	0	0	0	0	0	0	0	0	0	0	0	0	0	0	0	0	20	8	0	0	0	0	0	0	0	0	0
NODE_5969_length_6206_cov_3.01675	0	0	2	0	0	0	0	0	0	0	0	0	0	1	0	2	0	0	0	0	0	0	0	3	0	0	0	0	0	0	0	0	0	0	0
NODE_6_length_220349_cov_60.9891_ID_43045	0	0	0	0	0	0	0	0	0	0	0	0	0	0	0	0	0	0	0	0	0	0	0	0	0	0	0	0	0	0	0	0	38	0	0
NODE_600_length_27525_cov_7.72981	0	0	0	0	0	0	0	0	0	0	0	0	0	0	7	0	13	0	0	0	0	0	30	0	0	0	229	0	0	0	0	0	0	0	0
NODE_601_length_60643_cov_8.7838	0	0	0	0	0	0	0	0	0	0	0	0	0	0	51	0	25	362	0	0	0	0	0	0	0	0	0	0	0	0	0	0	0	0	0
NODE_602_length_11663_cov_27.6278	0	0	10	0	0	0	3	4	2	0	0	0	0	4	2	0	0	0	0	0	0	5	0	0	55	26	0	0	0	0	0	0	0	0	0
NODE_606_length_48454_cov_14.8905	0	0	0	0	0	0	0	15	0	69	83	12	17	0	0	0	8	0	25	10	28	23	0	54	0	0	0	0	0	0	0	0	0	0	0
NODE_606_length_50778_cov_22.5228	0	0	0	37	27	0	0	0	0	0	14	15	0	0	0	0	0	0	0	0	0	0	0	0	0	0	0	0	14	30	11	0	0	0	0
NODE_6087_length_3314_cov_11.1485	0	0	0	0	0	0	0	4	0	0	0	0	0	0	1	0	2	0	0	0	0	0	0	0	0	0	0	7	0	0	0	0	0	0	0
NODE_6166_length_4709_cov_3.41942	1	0	0	0	0	0	0	0	0	0	0	0	0	0	0	0	0	3	0	0	0	0	0	0	0	0	0	0	0	0	0	0	0	0	0
NODE_621_length_35959_cov_8.92672	0	0	0	0	0	0	0	13	0	0	0	0	0	0	0	0	0	0	0	0	0	0	0	0	0	0	0	0	0	0	0	13	19	0	0
NODE_626_length_18499_cov_53.3107	0	0	0	0	0	0	0	0	0	0	0	0	0	0	11	0	12	0	0	0	0	0	0	0	8	0	0	0	0	0	0	0	0	0	0
NODE_628_length_32737_cov_10.5215	5	0	0	0	0	0	0	0	0	0	0	0	0	0	0	0	0	0	0	0	0	0	0	0	0	0	0	0	0	0	0	0	0	0	0
NODE_629_length_36649_cov_11.6407	0	0	28	0	0	0	5	24	5	59	66	74	29	19	0	0	0	18	0	0	0	21	0	30	101	67	0	0	0	9	6	0	0	0	0
NODE_6323_length_4308_cov_3.78533	0	0	0	0	0	0	0	0	0	0	0	0	0	0	1	0	0	0	0	0	0	0	0	0	0	0	0	0	0	0	0	0	0	0	0
NODE_6345_length_2414_cov_29.0114	0	0	1	0	0	0	0	0	0	0	0	0	0	0	0	0	0	0	0	0	0	0	0	0	0	0	0	23	0	0	0	0	0	0	0
NODE_6446_length_5129_cov_19.0296	1	1	0	0	0	58	0	0	0	0	1	14	5	0	0	49	0	0	0	0	0	0	0	0	0	0	0	0	0	0	0	0	0	0	0
NODE_645_length_8364_cov_37.7455	0	0	0	0	0	0	0	0	0	0	0	0	0	0	0	0	0	0	0	0	0	0	0	0	1	0	0	0	0	0	0	0	0	0	0
NODE_6501_length_3882_cov_3.27411	2	1	0	0	0	0	0	0	0	3	16	5	0	0	0	0	0	0	6	0	0	0	0	0	0	0	0	0	25	42	17	44	48	0	0
NODE_652_length_28834_cov_23.9386	0	0	0	0	0	0	0	0	0	0	0	0	0	0	0	0	0	9	0	0	0	0	0	0	0	0	0	0	0	0	0	0	0	0	0
NODE_654_length_13402_cov_14.1147	0	0	14	0	0	51	0	15	0	0	0	2	0	6	0	48	0	0	0	0	0	25	0	16	0	0	0	0	0	0	0	0	0	0	0
NODE_657_length_8580_cov_5.83566	0	0	0	0	0	0	0	0	0	1	0	0	0	0	0	0	0	0	0	0	0	0	0	0	0	0	0	0	0	0	0	0	0	1	0
NODE_660_length_19721_cov_12.0147_ID_18995	0	0	9	0	0	0	0	0	0	0	0	26	26	17	0	0	0	9	0	0	0	0	0	0	0	0	0	0	0	0	0	0	0	0	0
NODE_6686_length_4387_cov_18.1810_ID_12111	2	1	0	0	0	0	2	4	2	0	2	2	0	0	1	0	1	0	0	0	0	0	0	14	0	1	0	0	0	0	0	160	143	0	0
NODE_6791_length_4418_cov_28.0882_ID_112100	1	9	0	0	0	0	0	0	0	0	0	0	0	0	0	0	0	0	0	0	0	0	0	0	0	0	1	0	0	0	0	0	0	0	0
NODE_6805_length_5726_cov_6.43008	0	2	0	0	0	0	0	7	1	46	59	116	78	0	1	3	0	0	4	1	2	6	0	2	0	0	5	0	0	8	4	0	0	0	0
NODE_6806_length_2443_cov_14.6378	0	0	0	0	0	0	0	0	0	0	0	0	0	0	0	0	0	0	0	0	0	3	0	0	0	0	0	0	0	0	0	0	0	7	0
NODE_681_length_16409_cov_4.63379	0	0	3	0	0	0	0	32	0	0	0	0	0	7	0	0	0	3	0	0	0	26	0	36	0	0	0	0	0	0	0	0	0	0	0
NODE_6822_length_3689_cov_3.52779	6	8	0	11	8	0	2	0	2	64	81	31	15	0	0	1	0	1	6	0	9	0	0	0	2	3	10	49	2	4	4	2	2	48	0
NODE_6869_length_6771_cov_22.4568	0	0	1	0	0	0	0	0	0	0	0	0	0	12	0	0	0	0	0	0	0	1	0	0	0	0	0	0	0	0	0	0	0	0	0
NODE_687_length_28254_cov_12.0287_ID_3888	0	0	0	0	0	0	0	0	11	0	0	0	0	0	0	0	0	0	0	0	5	0	0	0	72	47	0	0	0	0	0	0	0	0	0
NODE_710_length_37070_cov_7.22623	0	0	0	0	0	0	0	0	0	0	0	0	0	16	7	0	0	12	5	0	5	0	0	0	0	0	66	0	18	33	46	43	46	0	0
NODE_7138_length_5079_cov_5.4162	0	0	0	0	0	0	0	0	0	6	2	0	0	0	0	0	0	0	0	0	0	0	0	0	0	0	0	0	0	0	0	0	0	0	0
NODE_7222_length_4651_cov_2.9604	0	0	0	0	0	11	0	0	0	0	0	0	0	0	0	1	0	10	0	0	0	1	0	0	0	0	0	0	0	0	0	0	0	0	0
NODE_7281_length_5424_cov_4.28888	0	0	0	0	0	0	0	0	0	0	0	0	0	0	0	0	0	0	0	0	0	0	0	0	0	0	0	0	0	0	0	0	0	4	0
NODE_7326_length_5385_cov_33.7493_ID_159544	3	8	0	0	0	10	1	0	0	0	0	0	0	0	6	1	4	5	0	0	0	2	0	0	2	4	0	0	2	3	3	2	1	0	0
NODE_734_length_28951_cov_7.9903_ID_23970	14	18	0	0	0	0	0	0	0	25	27	16	13	0	6	0	0	0	4	4	4	0	0	0	0	0	0	0	0	0	0	0	11	0	0
NODE_7345_length_4146_cov_68.7976	0	0	0	0	0	0	0	0	0	0	0	0	0	0	0	0	0	0	0	0	0	0	2	0	0	0	0	0	0	0	0	0	0	0	0
NODE_7392_length_5036_cov_26.0235	1	8	0	0	0	32	0	0	0	6	14	30	28	0	0	38	0	0	0	0	0	0	0	0	0	0	0	0	0	0	0	0	0	0	0
NODE_753_length_4517_cov_6.97221	1	2	0	159	217	0	12	0	21	0	0	1	0	0	5	0	1	0	1	0	0	0	0	0	168	119	0	0	0	0	0	213	251	0	0
NODE_761_length_13376_cov_18.1706	0	0	0	0	0	0	0	0	0	0	0	0	0	0	4	0	0	3	0	0	0	0	0	0	0	0	0	0	0	0	0	0	0	0	0
NODE_77_length_104858_cov_14.6959	0	0	0	0	0	0	0	0	0	0	0	0	0	0	0	0	0	32	0	0	0	0	0	0	0	0	0	0	0	0	0	0	0	0	0
NODE_772_length_49715_cov_14.4456	0	0	0	16	24	0	21	28	22	70	99	26	37	0	0	0	0	0	0	0	0	10	0	23	0	0	2076	0	70	94	55	132	145	0	0
NODE_788_length_13628_cov_4.44964	0	0	0	0	0	0	0	4	3	12	29	5	2	0	0	0	2	10	0	0	4	0	0	0	34	32	0	8	0	0	0	0	0	0	0
NODE_788_length_28951_cov_6.14943	0	0	0	0	0	0	0	0	0	26	26	0	18	0	0	0	0	0	6	0	5	0	0	0	0	0	94	0	0	0	0	0	0	0	0
NODE_7882_length_3023_cov_18.6479	0	0	4	0	0	0	0	22	0	0	0	0	0	12	0	0	0	10	0	0	0	5	0	11	0	0	0	0	0	0	0	0	0	0	0
NODE_789_length_24438_cov_41.0651	24	30	0	0	0	0	0	14	0	0	0	0	0	0	33	16	31	97	0	0	0	0	0	0	52	24	0	0	13	28	9	13	8	0	0
NODE_790_length_41817_cov_13.9784	0	0	0	0	0	0	0	8	0	60	93	24	23	0	0	0	5	0	31	9	36	19	0	0	0	0	0	0	0	0	0	0	0	0	0
NODE_790_length_5952_cov_8.37138	0	0	0	0	0	0	0	0	0	0	0	0	0	0	0	0	0	0	0	0	0	1	0	0	0	0	0	0	0	0	0	0	0	0	0
NODE_791_length_22491_cov_27.6683	9	21	0	0	0	0	0	0	0	0	0	0	0	0	25	0	16	5	0	0	0	0	0	0	0	0	0	0	0	0	0	6	8	0	0
NODE_799_length_23123_cov_14.0530_ID_40380	0	0	0	0	0	0	0	0	0	0	0	0	0	0	0	0	6	8	0	0	0	0	0	0	7	9	0	0	0	0	0	0	0	0	0
NODE_8_length_107961_cov_10.9963_ID_90615	79	133	0	0	0	0	0	0	0	0	0	0	0	0	0	0	0	206	0	0	0	0	0	0	0	0	0	30	0	0	0	0	0	0	0
NODE_80_length_114429_cov_12.8772	0	0	0	0	0	0	0	0	0	160	246	1030	639	0	0	0	0	0	0	0	0	0	0	0	0	0	0	0	0	0	0	0	0	0	0
NODE_810_length_3431_cov_9.79562	0	0	0	1	0	0	0	0	0	0	0	0	0	0	0	0	0	0	0	0	0	0	0	0	0	0	0	0	0	0	0	0	0	0	0
NODE_820_length_63123_cov_15.9638	0	0	0	0	0	0	30	0	31	0	0	0	0	0	0	0	0	23	0	0	0	0	0	0	256	171	0	69	0	0	0	0	0	0	0
NODE_8207_length_1657_cov_7.0045_ID_94997	0	0	5	0	0	0	0	44	0	0	0	0	0	5	0	0	0	1	0	0	0	9	0	8	1	0	0	0	0	3	0	0	0	0	0
NODE_829_length_34351_cov_5.26175	0	13	0	0	0	0	0	0	0	0	0	0	0	0	0	0	0	0	0	0	0	0	0	0	0	0	0	18	0	0	0	0	0	0	0
NODE_83_length_90592_cov_9.49423	0	0	0	0	0	0	0	56	0	0	0	0	0	0	0	0	0	0	0	0	0	122	0	118	0	0	0	0	0	0	0	0	0	0	0
NODE_835_length_22962_cov_17.0184_ID_30518	0	0	0	0	0	0	0	0	0	0	0	0	0	0	0	0	0	9	0	0	0	0	0	0	0	0	0	0	0	0	0	0	0	9	0
NODE_85_length_154631_cov_9.49512	0	0	0	0	0	0	0	0	0	0	0	0	0	0	31	0	0	0	0	0	0	0	0	0	0	0	0	0	0	0	0	0	0	0	0
NODE_85_length_36229_cov_29.9355	0	0	0	0	0	0	0	0	0	0	0	22	20	53	0	0	0	0	0	0	0	18	0	0	0	0	0	0	0	0	0	0	0	0	0
NODE_86_length_117236_cov_14.6455	56	104	85	0	0	193	136	110	88	230	320	626	431	125	259	192	163	42	0	0	22	86	0	118	312	254	604	374	519	972	581	1959	2166	689	0
NODE_862_length_32978_cov_6.49403	0	0	20	0	0	0	0	42	0	0	0	0	0	46	0	0	0	0	40	4	18	8	0	15	0	0	0	0	0	0	0	16	15	0	0
NODE_863_length_44045_cov_75.0825	0	12	79	0	0	477	0	102	0	11	9	52	43	83	0	360	0	500	0	0	0	11	0	21	0	0	0	0	0	0	0	0	0	0	0
NODE_87_length_41528_cov_65.0245	0	0	0	0	0	0	0	17	0	0	0	0	0	0	7	0	0	0	0	0	0	5	0	0	0	0	0	0	0	0	0	94	68	0	0
NODE_892_length_11895_cov_11.9626_ID_63238	0	0	0	0	0	0	0	0	0	0	0	0	0	0	0	0	0	10	0	0	0	0	0	0	0	0	0	0	0	0	0	0	0	0	0
NODE_892_length_8759_cov_6.50161	2	2	0	0	0	0	0	0	0	82	100	25	25	0	0	0	2	0	0	0	0	0	0	0	2	0	10	0	0	0	0	1	1	0	0
NODE_895_length_22861_cov_13.9771_ID_15194	8	25	0	0	0	0	0	0	0	0	0	0	0	0	45	9	31	64	0	0	0	0	0	0	30	17	0	0	16	33	16	8	3	0	0
NODE_8965_length_4509_cov_3.48114	0	0	0	0	1	0	0	0	0	0	0	0	0	0	0	0	0	0	0	0	0	0	0	0	0	0	0	0	0	0	0	0	1	0	0
NODE_9_length_36847_cov_8.36848	5	7	0	27	40	0	56	0	33	14	23	14	12	0	0	0	0	0	0	0	4	0	0	0	0	0	0	9	0	7	0	0	0	38	96
NODE_9023_length_4234_cov_31.6527_ID_61860	0	0	0	0	0	0	0	0	0	0	0	0	0	0	0	0	2	0	0	0	0	0	0	0	0	0	0	0	0	0	0	0	0	0	0
NODE_91_length_87665_cov_50.1357	0	0	41	0	0	0	0	30	0	0	0	102	31	56	0	0	0	0	0	0	0	36	0	0	0	0	0	0	0	0	0	0	0	0	0
NODE_914_length_5585_cov_20.2174	0	0	0	0	0	0	0	0	0	0	0	0	0	0	0	0	0	0	0	0	0	0	0	0	0	0	0	6	0	0	0	0	0	0	0
NODE_922_length_18300_cov_34.9252_ID_38959	0	0	0	0	0	0	0	0	0	0	0	0	0	0	0	0	0	0	0	0	0	0	0	0	0	0	0	0	0	0	0	42	41	0	0
NODE_931_length_18798_cov_9.59574	0	0	0	0	0	0	0	0	0	36	47	119	128	0	0	0	0	0	0	0	0	0	0	0	0	0	0	0	0	0	0	0	0	0	0
NODE_932_length_24673_cov_4.37152	7	11	8	0	0	0	79	13	69	74	96	159	123	33	9	0	8	16	63	18	87	4	28	0	0	11	167	0	63	121	62	14	24	0	0
NODE_94_length_82443_cov_14.0000_ID_37512	0	0	50	210	305	20	63	30	70	190	294	100	69	152	16	25	15	33	31	16	42	28	201	59	820	511	1366	0	478	855	566	267	283	2697	0
NODE_96_length_87461_cov_95.2929	0	0	0	0	0	272	0	0	0	0	0	124	71	0	0	167	0	0	33	0	34	0	0	0	0	0	0	0	0	0	0	0	0	0	0
NODE_9622_length_3108_cov_5.1677	0	1	0	0	0	0	0	0	0	0	0	0	0	0	0	0	0	0	0	0	0	0	0	0	0	0	0	0	0	0	0	0	0	0	0
NODE_9646_length_3207_cov_18.9710_ID_64156	0	0	0	0	0	0	0	0	0	0	0	0	0	0	1	0	0	4	0	0	0	0	0	0	0	0	0	0	0	0	0	0	0	0	0
NODE_97_length_54556_cov_20.1218	48	80	0	152	176	0	282	0	226	209	297	136	71	0	11	0	0	0	29	0	45	0	46	0	54	49	302	373	72	125	65	78	87	705	50
NODE_970_length_29470_cov_12.899	0	0	8	0	0	0	0	0	0	0	0	39	20	0	0	0	0	56	54	25	44	6	0	11	0	0	0	0	0	0	0	0	0	0	0
NODE_972_length_16109_cov_11.9725_ID_54287	0	0	0	0	0	0	0	0	0	0	0	0	0	0	20	0	4	24	0	0	0	0	0	0	0	0	0	0	0	0	0	0	0	0	0
NODE_98_length_122286_cov_130.995	0	0	0	0	0	2838	0	0	0	0	0	0	0	0	0	2087	0	0	0	0	0	0	0	0	0	0	0	0	0	0	0	0	0	0	0
NODE_9892_length_2645_cov_13.1803	0	0	0	0	0	0	4	0	3	0	0	0	0	0	0	0	0	0	0	0	0	0	0	0	120	65	0	0	0	0	0	0	0	0	0
