# Supplementary material for: Metagenomic assembled plasmids of the human microbiome vary across disease cohorts
Source: Sci Rep. 2022 Jun 2;12:9212. doi: 10.1038/s41598-022-13313-y (PMC9163076; doi:10.1038/s41598-022-13313-y)
Supplement: Supplementary file 2 — Supplementary Information 2. [file 41598_2022_13313_MOESM2_ESM.zip › Supplementary_Data/input/HMP_metadata.csv]

	SRS	SRR	Condition
SRR053011	SRS070526	SRR053011	Control
SRR053012	SRS070526	SRR053012	Control
SRR053013	SRS070525	SRR053013	Control
SRR053014	SRS070528	SRR053014	IBD
SRR053015	SRS070528	SRR053015	IBD
SRR053016	SRS070527	SRR053016	IBD
SRR053017	SRS070519	SRR053017	IBD
SRR053018	SRS070520	SRR053018	IBD
SRR053019	SRS070519	SRR053019	IBD
SRR053020	SRS070533	SRR053020	Control
SRR053021	SRS070533	SRR053021	Control
SRR053022	SRS070532	SRR053022	Control
SRR053023	SRS070532	SRR053023	Control
SRR053024	SRS070523	SRR053024	IBD
SRR053025	SRS070529	SRR053025	Control
SRR053026	SRS070530	SRR053026	Control
SRR053027	SRS070529	SRR053027	Control
SRR053028	SRS070534	SRR053028	Control
SRR053029	SRS070534	SRR053029	Control
SRR053030	SRS070534	SRR053030	Control
SRR053031	SRS070534	SRR053031	Control
SRR053032	SRS070522	SRR053032	IBD
SRR053033	SRS070522	SRR053033	IBD
SRR053034	SRS070521	SRR053034	IBD
SRR053035	SRS070536	SRR053035	IBD
SRR053036	SRS070536	SRR053036	IBD
SRR054211	SRS070524	SRR054211	IBD
SRR054212	SRS070535	SRR054212	IBD
SRR090269	SRS070510	SRR090269	IBD
SRR090271	SRS070510	SRR090271	IBD
SRR090272	SRS070510	SRR090272	IBD
SRR090273	SRS070511	SRR090273	IBD
SRR090275	SRS070511	SRR090275	IBD
SRR497952	SRS301878	SRR497952	IBD
SRR504939	SRS301873	SRR504939	IBD
