# Supplementary material for: Metagenomic assembled plasmids of the human microbiome vary across disease cohorts
Source: Sci Rep. 2022 Jun 2;12:9212. doi: 10.1038/s41598-022-13313-y (PMC9163076; doi:10.1038/s41598-022-13313-y)
Supplement: Supplementary file 2 — Supplementary Information 2. [file 41598_2022_13313_MOESM2_ESM.zip › Supplementary_Data/input/host_table_edited.csv]

Var1	Freq
Bifidobacterium catenulatum	10
Bifidobacterium dentium	1
Bifidobacterium kashiwanohense	2
Bifidobacterium pseudocatenulatum	3
Bifidobacterium longum	181
Prevotella melaninogenica	4
Escherichia coli	1
Bifidobacterium breve	2
Bifidobacterium breve	17
Bifidobacterium breve	15
Bifidobacterium longum	27
Streptococcus thermophilus	33
Barnesiella viscericola	4
Fusobacterium nucleatum	1
Streptococcus pyogenes	1
Streptococcus agalactiae	6
Streptococcus anginosus	3
Bacteroides dorei	177
Lactobacillus salivarius	1
Neisseria elongata	2
Bacteroides dorei	194
Bifidobacterium longum	2
Haemophilus influenzae	1
Parvimonas micra	1
Bifidobacterium adolescentis	34
Escherichia coli	1
Streptococcus thermophilus	7
Ruminococcus bicirculans	12
Ruminococcus bicirculans	113
Bacteroides fragilis	3
Bifidobacterium longum	26
Bacteroides thetaiotaomicron	18
Bacteroides fragilis	2
Streptococcus thermophilus	1
Streptococcus thermophilus	4
Staphylococcus haemolyticus	1
Streptococcus pyogenes	5
Streptococcus thermophilus	8
Clostridioides difficile	4
Methanobrevibacter smithii	3
Bacteroides vulgatus	303
Parabacteroides distasonis	629
Campylobacter hominis	1
Campylobacter curvus	1
Campylobacter concisus	16
Bifidobacterium longum	100
Escherichia coli	2
[Eubacterium] eligens	728
[Eubacterium] rectale	1062
Aggregatibacter aphrophilus	1
Neisseria meningitidis	4
Veillonella parvula	48
Streptococcus mitis	2
Bifidobacterium bifidum	1
Bifidobacterium longum	52
Bacteroides helcogenes	7
Bifidobacterium longum	43
Bifidobacterium longum	10
Odoribacter splanchnicus	2
Bacteroides salanitronis	5
Prevotella denticola	1
Treponema succinifaciens	5
Streptococcus parasanguinis	2
Clostridium sp.	11
Streptococcus salivarius	2
Streptococcus pseudopneumoniae	5
Haemophilus parainfluenzae	42
Roseburia hominis	49
Tetragenococcus halophilus	3
Bacteroides fragilis	10
Bifidobacterium breve	19
Streptococcus thermophilus	2
Streptococcus thermophilus	8
Streptococcus salivarius	2
Escherichia coli	3
Escherichia coli	4
Streptococcus thermophilus	6
Bifidobacterium bifidum	1
Alistipes finegoldii	17
Enterococcus faecalis	2
Bifidobacterium breve	2
Fusobacterium sp.	2
Streptococcus lutetiensis	21
Fusobacterium nucleatum	1
Streptococcus intermedius	13
Streptococcus constellatus	3
Streptococcus intermedius	1
Streptococcus sp.	1
Unknown	13583
