# Supplementary material for: Metagenomic assembled plasmids of the human microbiome vary across disease cohorts
Source: Sci Rep. 2022 Jun 2;12:9212. doi: 10.1038/s41598-022-13313-y (PMC9163076; doi:10.1038/s41598-022-13313-y)
Supplement: Supplementary file 2 — Supplementary Information 2. [file 41598_2022_13313_MOESM2_ESM.zip › Supplementary_Data/input/iIBD_cst_counts.csv]

	SRR10029124	SRR10029125	SRR10029126	SRR10029127	SRR10029128	SRR10029129	SRR10029130	SRR10029131	SRR10029132	SRR10029133	SRR10029134	SRR10029135	SRR10029136	SRR10029137	SRR10029138	SRR10029139	SRR10029140	SRR10029141	SRR10029142	SRR10029143	SRR10029144	SRR10029145	SRR10029146	SRR10029147	SRR10029148	SRR10029149	SRR10029150	SRR10029151	SRR10029152	SRR10029153	SRR10029154	SRR10029155	SRR10029156	SRR10029157	SRR10029158	SRR10029159	SRR10029160	SRR10029161	SRR10029162	SRR10029163	SRR10029164	SRR10029165	SRR10029166	SRR10029167	SRR10029168	SRR10029169	SRR10029170	SRR10029171	SRR10029172
C900_NODE_1305_length_3340_cov_16.9732	0	0	0	0	0	0	0	0	0	0	0	0	0	0	0	0	0	0	0	0	0	0	0	0	0	0	0	0	0	0	0	0	0	0	0	0	0	0	0	0	0	0	0	0	0	0	0	0	0
C901_NODE_1478_length_5617_cov_6.12531	0	0	0	0	0	0	0	0	0	0	0	0	0	0	0	0	0	0	0	0	0	0	0	0	0	0	0	0	0	0	0	0	0	67	70	0	88	0	0	0	0	0	0	0	0	0	0	0	0
C903_NODE_2200_length_3137_cov_7.32057	0	0	0	0	0	0	0	0	0	0	0	6	0	3855	0	3162	1166	0	50	0	0	0	0	869	0	3773	3627	0	0	0	10492	11390	10862	0	0	0	0	0	0	0	0	0	0	0	0	0	0	0	0
C905_NODE_1169_length_7182_cov_7.64852	318	412	0	600	1088	1200	310	814	489	0	0	0	1284	0	820	0	0	103	182	284	1193	422	668	1365	497	1282	4142	0	0	0	0	0	0	265	167	287	261	289	383	91	0	777	109	130	208	0	0	277	0
C905_NODE_1846_length_5457_cov_41.087	0	0	0	0	0	0	0	0	0	0	0	0	0	0	0	0	0	0	29	0	0	0	0	0	0	0	0	0	0	0	0	0	0	0	0	97	0	0	0	0	0	0	0	0	0	0	0	103	0
C910_NODE_2620_length_3035_cov_19.6557	0	0	0	0	0	0	0	0	0	0	0	0	0	0	0	0	0	0	0	0	0	0	0	0	0	0	0	0	0	0	0	0	0	0	0	0	0	0	0	0	0	0	0	0	0	0	0	0	0
C911_NODE_1069_length_5220_cov_21.2602	0	0	0	0	0	0	0	0	0	0	0	0	0	0	0	0	0	0	0	0	0	0	0	0	0	0	0	0	0	0	0	0	0	0	0	0	0	0	0	0	0	0	0	0	11	0	0	0	0
C911_NODE_1107_length_5087_cov_25.7124	0	0	0	0	5	22	0	0	0	0	0	0	0	0	50	0	0	0	0	0	0	0	0	0	0	0	0	0	0	0	0	0	0	0	0	0	0	0	0	0	0	0	0	0	0	0	0	0	0
C915_NODE_2326_length_6046_cov_7.62677	0	0	0	0	0	0	249	151	207	0	0	0	0	0	0	0	0	0	0	0	0	0	0	16	0	24	78	0	0	0	0	0	0	78	611	0	135	0	0	0	0	0	0	0	0	0	0	0	0
C915_NODE_2339_length_6019_cov_12.4611	0	12	0	0	0	0	0	0	0	0	0	0	0	0	0	0	0	0	83	12	0	0	0	0	0	0	0	0	0	0	0	0	0	0	0	0	0	0	0	0	0	0	0	0	0	0	0	0	0
C915_NODE_3389_length_4539_cov_18.1641	15	0	0	97	0	11	19	30	0	0	0	226	0	0	6	0	0	0	0	209	0	0	0	0	0	0	0	0	0	0	18	0	0	0	0	0	0	0	0	0	0	0	0	0	0	10	645	21	0
C918_NODE_1547_length_3942_cov_6.68176	0	0	0	0	0	0	0	0	0	0	0	0	0	0	0	0	0	0	0	0	0	0	0	0	0	0	0	0	0	0	0	0	0	0	0	598	0	0	0	0	0	0	0	0	0	0	0	247	0
C918_NODE_1636_length_3773_cov_8.14524	0	0	0	0	0	0	0	0	0	0	0	0	0	0	0	0	0	0	0	0	0	0	0	0	0	0	0	0	0	0	0	0	0	0	0	0	0	0	0	0	0	0	0	0	0	0	0	0	0
C919_NODE_547_length_5214_cov_3.2766	0	177	0	222	43	63	48	59	55	0	0	0	960	0	29	0	0	45	80	32	77	134	122	261	271	147	434	0	0	0	46	117	93	0	0	192	0	0	166	32	0	150	58	134	182	0	0	308	0
C922_NODE_2015_length_3200_cov_5.29857	265	492	0	346	996	495	1172	2364	2214	0	0	0	5722	0	575	0	0	42	437	55	414	273	526	36507	354	21665	54778	0	0	0	3837	6150	3409	149	232	5325	453	452	2405	229	0	158	1493	1910	4462	1397	558	3555	562
C925_NODE_1017_length_4124_cov_4.41017	22	37	0	70	14	10	130	163	63	0	0	0	0	0	20	48	21	5	12	5	0	0	0	0	0	0	0	0	0	0	0	0	0	0	0	0	0	0	0	0	0	352	0	0	0	33	116	0	46
C926_NODE_4135_length_4209_cov_3.9403	0	0	0	0	0	0	0	0	0	0	0	0	0	0	0	0	0	0	0	0	0	0	0	0	0	0	0	0	0	0	0	0	0	0	0	0	0	0	0	0	0	0	11	15	46	0	0	0	0
C927_NODE_1337_length_11754_cov_21.8596	0	0	0	0	0	0	0	0	0	0	0	0	0	0	0	0	0	0	0	0	0	0	0	0	0	0	0	0	0	0	0	0	0	125	133	0	193	0	0	0	0	0	0	0	0	0	0	0	0
C927_NODE_3196_length_5050_cov_19.4563	0	0	0	0	181	0	0	0	0	0	0	0	0	0	0	29	0	0	0	0	0	0	0	0	0	0	0	0	0	0	6	0	18	0	0	0	0	0	0	0	0	0	0	0	0	0	0	0	0
C930_NODE_3317_length_6120_cov_25.508	0	0	0	0	0	0	0	0	0	0	0	0	0	0	0	0	0	0	0	0	0	13	0	0	0	0	0	0	0	0	0	0	0	0	0	0	0	0	0	0	0	0	0	0	0	0	0	0	0
C930_NODE_4057_length_5067_cov_9.72686	0	0	0	0	138	0	0	0	0	0	0	0	0	0	0	13	0	0	0	0	0	0	0	0	0	0	0	0	0	0	0	0	9	0	0	0	0	0	0	0	0	0	0	0	0	0	0	0	0
C931_NODE_1779_length_7541_cov_42.1765	0	0	0	0	0	0	0	0	0	0	0	0	0	0	0	0	0	0	0	0	0	0	0	0	0	0	0	0	0	0	0	0	0	0	0	0	0	0	0	0	0	0	344	533	539	0	0	0	0
C931_NODE_3277_length_4476_cov_9.53382	0	0	0	0	0	0	0	0	0	0	0	0	0	0	0	0	0	0	0	0	0	0	0	0	0	0	0	0	0	0	0	0	0	0	0	0	0	0	0	0	0	0	0	0	0	0	0	0	0
C931_NODE_3489_length_4259_cov_9.245	0	0	0	0	0	0	0	0	0	0	0	0	0	0	0	0	0	0	0	0	0	0	0	0	0	0	0	0	0	0	0	0	0	135	301	0	141	0	0	0	0	0	0	0	0	0	0	0	0
C933_NODE_7633_length_3093_cov_23.9605	0	18	0	15	0	0	0	0	0	0	0	0	0	0	0	0	0	0	10	0	0	0	0	0	0	0	0	0	0	0	0	0	0	0	0	0	0	0	0	0	0	0	0	0	0	0	81	0	51
C934_NODE_7334_length_5058_cov_9.40875	0	0	0	0	65	0	0	0	0	0	0	0	0	0	0	29	0	0	0	0	0	0	0	0	0	0	0	0	0	0	0	0	0	0	0	0	0	0	0	0	0	0	0	0	0	0	0	0	0
C936_NODE_2597_length_7097_cov_6.27861	94	58	0	202	0	0	0	0	0	0	0	0	0	0	0	0	0	0	0	0	0	0	0	37	0	22	89	0	0	0	0	0	0	0	0	0	0	16	0	0	0	0	0	0	0	0	0	0	0
C936_NODE_3042_length_6007_cov_19.1917	0	0	0	0	0	0	0	0	0	0	0	0	0	0	0	0	0	0	0	0	0	0	0	0	0	0	0	0	0	0	0	0	0	0	0	0	0	0	0	0	0	0	0	0	0	0	0	0	0
C936_NODE_3087_length_5914_cov_82.738	0	0	0	0	0	0	0	0	0	0	0	0	0	0	0	0	0	0	0	0	0	0	0	68	1215	47	72	0	0	0	0	0	0	0	0	0	0	0	0	0	0	302	0	0	0	0	0	0	0
C936_NODE_3821_length_4876_cov_32.3468	0	0	0	0	0	0	0	0	0	0	0	0	0	0	0	0	0	0	0	0	340	92	39	0	0	0	0	0	0	0	0	0	0	0	0	0	0	0	0	0	0	0	0	0	0	0	0	0	0
C937_NODE_3164_length_5989_cov_17.8982	0	0	0	0	219	237	0	0	0	0	0	0	0	0	0	0	0	0	0	0	0	0	0	38	105	23	61	0	0	0	0	0	0	0	0	0	0	0	81	423	0	1365	0	0	0	0	0	0	0
C937_NODE_3988_length_4919_cov_12.2954	0	0	0	11	0	0	0	0	0	0	0	40	0	0	0	0	0	0	0	0	0	0	0	9	0	0	6	0	0	0	0	0	0	26	13	20	18	0	0	0	0	0	0	0	0	0	0	0	0
C937_NODE_4471_length_4411_cov_70.6015	0	0	0	0	0	0	0	0	0	0	0	0	0	0	0	0	0	0	0	0	0	0	0	0	0	0	0	0	0	0	0	0	0	0	0	0	0	0	0	0	0	0	0	0	0	0	0	0	0
C938_NODE_1250_length_9739_cov_4.15489	0	0	0	0	0	0	0	0	0	0	0	0	0	0	0	0	0	0	0	0	0	0	0	0	0	0	0	0	0	0	0	0	0	0	0	0	0	0	0	0	0	0	0	0	0	0	0	0	0
C938_NODE_1880_length_6998_cov_7.23981	0	19	0	14	13	0	33	31	15	0	0	0	0	0	30	41	18	0	0	0	172	0	0	0	0	0	9	0	0	0	55	0	0	0	0	14	0	0	0	0	0	72	0	0	0	0	0	35	0
C939_NODE_3742_length_5566_cov_36.1717	0	0	0	0	0	0	0	0	0	0	0	0	0	0	0	0	0	0	0	0	101	23	15	0	0	0	0	0	0	0	0	0	0	0	0	0	0	0	0	0	0	0	0	0	0	0	0	0	0
C942_NODE_1859_length_11689_cov_12.1578	0	28	0	25	0	0	25	36	0	0	0	0	0	0	0	0	0	0	0	0	0	0	0	20	0	0	27	0	0	0	443	21	36	0	0	0	0	0	0	0	0	116	0	0	0	0	0	0	0
C942_NODE_3141_length_6726_cov_22.435	0	17	0	19	10	16	58	59	18	0	0	0	0	13	43	38	26	0	0	0	99	0	0	11	0	0	39	0	0	0	75	12	22	0	0	28	0	0	0	0	0	59	20	0	0	0	0	41	0
C942_NODE_510_length_33023_cov_26.9293	163	137	0	697	159	246	0	0	0	0	0	0	0	54	130	271	207	0	0	0	0	0	0	0	0	0	0	0	0	0	965	517	108	0	607	141	74	129	116	0	0	0	101	178	150	0	0	62	0
C943_NODE_2090_length_7471_cov_8.33293	35	127	0	100	1084	422	98	104	138	0	0	0	0	0	632	0	0	198	484	173	0	0	0	1261	0	896	830	0	0	0	90	108	105	2602	492	0	3722	25	86	0	0	707	691	3402	3314	37	0	0	0
C943_NODE_6926_length_3071_cov_4.35942	11	0	0	0	0	0	0	0	0	0	0	0	0	0	0	0	0	0	5	0	0	0	0	0	0	0	0	0	0	0	0	0	0	0	0	0	0	0	0	0	0	0	0	0	0	0	0	0	0
C944_NODE_6222_length_3821_cov_9.92061	0	0	0	0	0	0	0	0	0	0	0	0	0	0	0	0	0	0	0	0	0	0	0	0	0	0	0	0	0	0	0	0	0	0	0	0	0	0	0	0	0	0	24	18	63	0	0	0	0
C946_NODE_2126_length_5467_cov_131.628	0	0	0	0	0	0	0	0	0	0	0	0	0	0	0	0	0	0	0	0	0	0	0	65	138	37	123	0	0	0	0	0	0	0	0	0	0	0	0	0	0	44	0	0	0	0	0	0	0
GD_NODE_8181_length_3599_cov_9.95119	0	0	0	0	0	0	0	0	0	0	0	0	0	0	0	0	0	0	0	0	0	0	0	0	0	0	0	0	0	0	0	0	0	0	0	0	0	0	0	0	0	0	0	0	0	0	0	0	0
I320_NODE_2525_length_6267_cov_427.95	0	0	0	0	0	0	0	0	0	0	0	0	0	0	0	0	0	0	0	0	0	0	0	0	171	0	0	0	0	0	0	0	0	0	0	0	0	0	0	0	0	568	0	0	0	0	0	0	0
I320_NODE_2645_length_5956_cov_9.12794	0	0	0	0	0	0	150	239	177	0	0	0	0	0	0	0	0	0	0	0	0	0	0	7673	58	2760	17095	0	0	0	985	1122	945	0	0	147	0	0	0	0	0	24402	811	1909	1940	0	0	71	0
I324_NODE_4239_length_3821_cov_20.0149	0	18	0	27	0	0	72	32	0	0	0	0	0	0	16	32	22	0	6	0	0	0	0	178	0	109	575	0	0	0	290	32	50	0	0	0	0	0	0	0	0	0	0	0	0	0	0	0	0
I350_NODE_3582_length_3188_cov_25.647	0	0	0	0	0	0	0	0	0	0	0	0	0	0	0	0	0	0	0	0	0	12	5	0	0	0	0	0	0	0	0	0	0	0	0	0	0	0	0	0	0	0	0	0	0	0	0	0	0
I363_NODE_2809_length_5505_cov_74.1301	0	0	0	0	0	0	0	0	0	0	0	0	0	0	0	0	0	0	10	0	0	0	0	0	0	0	0	0	0	0	0	0	0	0	0	332	0	0	0	0	0	0	0	0	0	0	0	229	0
I363_NODE_4936_length_3246_cov_7.10467	0	0	0	0	0	0	0	6	14	0	0	0	6	6	7	26	34	24	90	21	0	0	0	0	0	0	0	0	0	0	5	0	0	10	11	0	21	0	0	0	0	0	88	67	65	11	83	0	45
I365_NODE_2677_length_7445_cov_13.1706	74	90	0	225	12	0	0	0	0	98	0	0	0	0	0	0	0	0	0	0	0	0	0	0	0	0	0	0	33	0	0	0	0	22	11	0	0	0	0	0	0	0	0	0	28	0	0	0	0
I365_NODE_6969_length_3112_cov_41.106	0	0	0	0	187	287	0	0	0	0	0	0	0	0	145	0	0	602	970	773	6389	584	812	0	0	0	0	0	0	0	0	0	0	0	0	208	0	0	0	0	0	0	0	0	0	528	1142	417	560
I367_NODE_4823_length_3151_cov_47.488	0	0	0	0	0	0	0	0	0	0	0	0	0	1348	0	1099	412	0	0	0	0	0	0	14	0	69	68	0	0	0	103	0	106	0	0	0	0	0	0	0	0	0	0	0	0	0	0	0	0
I370_NODE_1308_length_9831_cov_154.044	2156	2966	0	3170	1368	803	1795	1996	1940	0	0	0	9389	38	1103	130	186	1765	2187	1200	98	2388	1849	3534	3454	3794	8074	53	5583	0	2899	1812	1570	1813	1680	979	2261	1105	2459	1239	0	6736	679	1715	1957	1227	282	361	532
I370_NODE_2273_length_4505_cov_5.12404	0	0	0	0	0	0	0	0	0	110	1261	9361	0	0	0	0	0	0	0	0	0	0	0	0	0	0	0	0	0	0	167	0	0	0	0	0	0	0	0	0	0	0	0	0	0	0	0	0	0
I370_NODE_2398_length_4129_cov_403.58	0	0	0	0	0	0	0	0	0	0	0	0	0	0	0	0	0	0	0	0	0	0	0	0	0	0	0	32	303	0	0	0	0	0	0	0	0	0	0	0	0	0	0	0	0	0	0	0	562
I378_NODE_2059_length_7768_cov_107.639	0	0	0	0	0	0	29	75	78	0	0	0	0	0	0	0	0	0	0	0	0	0	0	4548	0	1455	10176	0	0	0	196	215	217	0	0	50	0	0	0	0	0	3201	357	822	844	0	0	43	0
I378_NODE_3778_length_5088_cov_38.5212	0	0	0	0	125	0	0	0	0	0	0	0	0	0	0	56	0	0	0	0	0	0	0	0	0	0	0	0	0	0	0	0	17	0	0	0	0	0	0	0	0	0	0	0	0	0	0	0	0
I381_NODE_2941_length_6259_cov_30.0791	0	0	0	0	0	0	0	0	0	0	0	0	0	0	0	0	0	0	0	0	0	0	0	0	0	0	0	0	0	0	0	0	0	0	0	0	0	0	0	0	0	0	0	0	0	0	0	0	23
I381_NODE_4375_length_4498_cov_16.8539	32	14	0	17	0	0	0	0	0	0	0	0	0	0	0	0	0	0	0	0	0	0	0	0	0	0	0	0	0	0	0	0	0	0	0	0	0	0	0	0	0	0	0	0	15	0	0	0	0
I381_NODE_6333_length_3318_cov_32.7355	16	0	0	9	0	0	0	0	0	0	0	0	0	0	0	0	0	0	0	0	0	0	0	0	0	0	0	0	0	74	0	0	0	0	0	0	0	0	0	0	0	0	0	0	0	0	0	0	0
I381_NODE_6690_length_3166_cov_16.9907	0	0	0	0	0	0	0	0	0	0	0	0	0	16	0	96	33	0	29	0	0	0	0	0	0	0	0	0	0	0	0	0	0	15	23	0	31	0	0	0	0	0	16	19	20	8	54	0	30
I386_NODE_339_length_23825_cov_7.96992	0	0	0	0	0	0	0	0	0	0	0	0	0	0	0	0	0	0	0	0	0	0	0	0	0	0	0	0	0	0	0	0	0	0	0	0	0	0	0	0	0	0	0	0	0	0	0	0	0
I395_NODE_1622_length_14667_cov_43.2286	0	0	0	0	0	0	0	0	0	0	0	0	0	0	0	0	0	242	464	197	0	0	0	0	0	0	0	0	0	0	0	0	0	0	0	0	0	162	50	0	0	0	96	0	126	0	0	0	0
I395_NODE_1770_length_13403_cov_31.9628	270	378	0	154	158	213	0	0	0	0	0	0	398	0	126	0	0	130	172	108	0	206	47	87	407	108	239	0	0	0	99	556	807	0	0	89	0	0	0	0	0	7239	0	0	0	414	59	51	83
I395_NODE_3911_length_6240_cov_68.6186	0	0	0	0	0	0	0	0	0	0	0	0	0	0	0	0	0	0	0	0	0	0	0	0	0	0	0	0	0	0	0	0	0	12	20	0	0	0	0	0	0	0	0	0	0	0	0	0	0
I395_NODE_4622_length_5320_cov_16.4762	0	0	0	0	66	0	0	0	0	0	0	0	0	0	0	0	0	0	0	0	0	0	0	0	0	0	0	0	0	0	7	0	11	0	0	0	0	0	0	0	0	0	0	0	0	0	0	0	0
I411_NODE_5009_length_3438_cov_10.7671	296	501	0	152	0	0	47	28	34	0	0	0	0	8	11	0	25	15	21	45	0	0	0	69	0	31	184	0	0	0	0	0	0	10	18	0	10	0	0	0	0	0	0	0	0	44	58	0	46
I427_NODE_3141_length_7293_cov_11.9036	0	0	0	0	0	0	0	0	0	0	0	0	0	0	0	0	0	0	0	0	0	0	0	0	0	0	0	0	0	0	0	0	0	0	0	0	0	0	0	0	0	0	0	0	0	0	0	0	0
I427_NODE_6542_length_3672_cov_9.09538	0	0	0	0	0	0	0	0	0	0	0	0	0	0	0	0	0	0	0	0	0	0	0	0	0	0	0	0	0	0	0	0	0	0	0	0	0	0	0	0	0	0	476	26	195	0	0	0	0
I430_NODE_2936_length_5261_cov_13.4184	0	0	0	0	0	0	0	0	0	0	0	0	0	0	0	0	0	0	0	0	0	0	0	0	0	0	0	0	0	0	0	0	0	0	0	0	0	0	0	0	0	0	0	0	0	0	0	0	0
I430_NODE_3170_length_4919_cov_24.3429	0	0	0	0	0	0	0	0	0	0	0	0	0	0	0	0	0	0	0	0	726	231	90	0	0	0	0	0	0	0	0	0	0	0	0	0	0	0	0	0	0	0	0	0	0	0	0	0	0
I430_NODE_3772_length_4069_cov_17.4118	0	0	0	0	0	0	0	0	0	0	0	0	0	0	0	0	0	0	0	0	0	0	0	0	0	0	0	0	0	0	0	0	0	0	0	0	0	0	20	0	0	0	0	0	0	0	0	0	0
I431_NODE_5114_length_3140_cov_19.2759	0	7	0	0	0	0	0	0	0	0	0	0	0	15	0	81	32	8	18	0	0	0	0	0	0	0	0	0	0	0	0	0	0	79	57	0	91	0	0	0	0	0	12	18	11	0	53	0	31
I452_NODE_2677_length_5843_cov_101.012	0	0	0	0	0	0	0	0	0	0	0	0	0	0	0	0	0	0	0	0	0	0	0	0	0	0	0	0	0	0	0	0	0	0	0	0	0	0	0	0	0	0	0	0	0	0	0	0	0
I452_NODE_3149_length_5126_cov_5.85427	0	0	0	0	0	0	0	0	0	26	335	2897	0	0	14	0	0	0	0	0	0	0	0	0	0	0	0	0	0	0	0	0	0	0	0	0	0	0	0	0	823	0	0	0	0	0	0	0	0
I452_NODE_3770_length_4480_cov_5.77966	0	0	0	0	0	0	0	0	0	0	0	0	0	0	0	0	0	0	0	0	0	0	0	0	0	0	0	0	0	0	144	93	51	0	0	0	0	0	0	0	0	0	0	0	0	0	0	0	0
I452_NODE_5768_length_3235_cov_23.6978	0	0	0	16	0	0	0	0	0	0	0	0	0	0	0	0	0	0	0	0	0	0	0	0	0	0	0	0	0	0	0	0	0	83	30	43	108	0	0	0	0	0	0	0	0	0	0	19	0
I456_NODE_426_length_33220_cov_19.2669	1615	674	0	2326	114	758	1314	882	2377	0	0	5614	0	153	270	488	163	732	1100	345	0	0	0	247	0	193	926	0	0	0	209	153	95	725	4845	3192	465	142	0	0	0	0	1704	300	585	0	0	2917	0
I456_NODE_571_length_25736_cov_9.84331	0	0	0	0	0	0	0	0	0	0	0	0	0	0	0	0	0	0	0	0	0	0	0	0	0	0	0	0	0	0	0	0	0	0	0	0	0	0	0	0	0	0	0	0	0	0	0	0	0
I502_NODE_1918_length_9065_cov_14.9393	0	0	0	0	0	0	0	0	0	0	0	76	0	0	0	0	0	0	0	0	0	0	0	147	0	21	16	0	0	0	0	0	0	33	14	26	30	0	0	0	0	0	0	0	0	0	0	0	0
I502_NODE_5775_length_3495_cov_6.97267	0	0	0	0	0	0	0	0	0	0	0	0	0	0	0	0	0	0	0	0	0	0	0	0	14	0	0	0	0	0	0	0	0	0	0	0	0	0	0	0	0	0	0	0	0	0	0	0	0
I509_NODE_2343_length_3104_cov_26.9515	0	0	0	0	141	115	0	0	0	0	0	0	0	0	61	0	0	0	0	0	0	0	0	0	0	0	0	0	0	0	0	0	0	0	0	181	0	0	0	0	0	0	65	134	478	0	0	438	0
I511_NODE_1255_length_6819_cov_160.905	0	0	0	0	0	0	0	0	0	0	0	0	0	0	0	0	0	0	0	0	0	0	0	0	0	0	0	0	0	0	0	0	0	0	0	0	0	0	0	0	0	0	0	0	0	0	0	0	0
I511_NODE_1313_length_6614_cov_10.1252	0	0	0	0	0	0	0	0	0	0	0	0	0	0	0	0	0	0	0	0	0	0	0	0	0	0	0	0	0	0	0	0	0	0	0	0	0	0	0	0	0	0	0	0	0	0	0	0	0
I512_NODE_1232_length_7198_cov_1344.88	16705	21620	0	33775	0	0	1858	4331	1574	0	0	0	0	0	0	0	0	0	18	23	0	0	0	4425	0	4209	11793	0	0	0	0	0	0	0	0	9314	0	0	0	0	0	0	2932	7942	16521	0	0	5657	0
I515_NODE_2216_length_5176_cov_8.39113	0	0	0	0	43	0	0	0	0	0	0	0	0	0	0	0	0	0	0	0	0	0	0	0	0	0	0	0	0	0	0	0	0	0	0	0	0	0	0	0	0	0	0	0	0	0	0	0	0
I517_NODE_3119_length_4656_cov_4.63443	0	0	0	0	75	0	0	0	0	0	0	0	0	0	0	0	0	0	0	0	0	0	0	0	0	0	0	0	0	0	0	0	0	0	0	0	0	0	0	0	0	0	0	0	0	0	0	0	0
I519_NODE_1116_length_6961_cov_10.8248	19	21	0	32	0	0	0	0	0	0	0	0	0	0	0	0	0	0	0	0	0	0	0	145	0	123	425	0	0	0	0	0	0	0	0	0	0	0	0	0	0	0	0	0	0	0	0	0	0
I519_NODE_2371_length_3160_cov_44.3794	0	10	0	0	0	0	0	0	0	0	0	0	0	10	0	29	15	17	25	9	0	0	0	0	0	0	0	0	0	0	0	0	0	45	39	0	38	0	0	0	0	0	35	14	9	0	13	0	0
I520_NODE_2462_length_6047_cov_55.9521	0	0	0	0	0	0	0	0	0	0	0	0	0	0	0	0	0	0	0	0	0	0	0	0	0	0	0	0	0	0	0	0	0	0	0	0	0	0	0	0	0	15	0	0	0	0	0	0	0
I520_NODE_4306_length_3663_cov_259.16	0	0	0	0	0	0	0	0	0	0	0	0	0	0	0	0	0	0	0	0	0	0	0	0	0	0	0	0	0	0	0	0	0	0	0	0	0	0	0	0	0	0	0	0	0	0	0	0	0
I521_NODE_1050_length_6113_cov_4.67613	0	0	0	0	0	0	0	0	0	0	0	0	0	0	0	0	0	0	0	0	0	0	0	0	0	0	0	0	0	0	0	0	0	0	0	0	0	0	0	0	0	0	0	0	0	0	0	0	0
I521_NODE_891_length_7420_cov_10.6318	0	0	0	0	0	0	0	0	0	0	0	0	0	0	0	0	0	0	0	0	218	14	0	0	0	0	0	0	0	0	0	0	0	0	0	0	0	0	0	0	0	0	0	0	0	0	0	0	0
NODE_1_length_271086_cov_12.1155	0	0	0	0	0	0	0	0	0	0	0	0	0	0	0	0	0	0	0	0	0	0	0	0	0	0	0	0	2215	0	0	0	0	0	0	0	0	0	0	0	0	0	0	0	0	0	0	0	0
NODE_1_length_315250_cov_81.2946	29053	41501	0	40652	19161	14140	8432	16606	26008	0	0	0	7870	51362	8188	32016	25240	4183	6993	11768	0	9870	26660	75828	0	31541	101501	0	5244	0	60550	44661	28418	16734	11828	12842	8352	18587	11539	6443	0	1561	5348	8320	11025	9577	2284	29983	5149
NODE_10_length_190220_cov_14.0468_ID_32024	564	0	0	764	0	0	1867	1150	1097	0	0	0	0	0	0	0	0	0	0	0	0	0	0	0	0	0	0	0	0	0	0	0	0	0	0	0	0	0	220	0	0	0	0	0	0	0	0	0	0
NODE_10_length_216727_cov_403.017	29534	64070	0	65666	41535	27843	16482	22655	31383	0	0	0	138309	281457	26553	109695	176414	17459	24489	13072	1654	158712	133883	90860	52705	117556	169455	1124	87080	0	45523	83041	65104	30749	4196	44389	15294	21356	41140	48474	0	129075	11250	81893	100701	0	0	28036	0
NODE_10_length_274013_cov_17.9983_ID_70170	5087	458	0	4996	1910	5281	0	0	5008	0	0	0	0	0	1074	6059	1920	3315	6195	2821	0	0	0	909	0	1146	679	0	0	0	894	887	0	0	3133	0	728	0	0	0	0	8938	1009	3754	816	0	0	0	0
NODE_100_length_122248_cov_7.312	6379	4866	0	4336	514	1000	0	208	331	0	0	0	0	0	684	637	0	0	0	0	0	0	0	205	0	448	1818	0	0	0	394	836	349	0	479	4066	296	401	190	0	0	0	2160	1153	3775	0	0	983	0
NODE_1001_length_32570_cov_52.189	0	0	0	0	0	0	0	0	0	0	0	0	0	0	0	0	0	0	0	0	0	0	0	0	0	0	0	0	0	0	0	0	0	0	0	0	0	0	0	0	0	0	0	0	0	0	0	0	0
NODE_1003_length_41010_cov_4.63453	0	0	0	0	0	0	0	0	0	0	0	0	0	0	208	0	0	0	69	105	0	179	207	0	0	0	0	0	0	0	0	0	0	0	116	0	0	0	0	0	0	0	0	0	0	0	0	0	0
NODE_1005_length_10467_cov_31.3134	3062	5070	0	3770	442	255	426	497	566	0	0	148	4645	0	1069	30	77	669	1000	592	219	111	91	2748	32	3683	5089	0	99	0	64	146	78	117	139	80	189	69	0	0	0	2289	94	513	507	0	19	51	0
NODE_102_length_67186_cov_34.4707	0	0	0	0	0	0	0	0	0	0	566	0	0	0	0	0	0	0	0	0	0	0	0	0	0	0	0	0	0	0	0	0	0	0	0	0	0	0	0	0	0	0	0	0	0	0	0	0	0
NODE_1021_length_6822_cov_13.7974	9704	9079	0	10269	0	0	0	0	0	0	0	0	6680	0	0	0	0	0	357	0	0	0	0	0	0	0	0	0	0	0	0	0	0	0	0	0	0	0	0	0	0	0	0	0	0	0	0	0	0
NODE_10245_length_3256_cov_6.90409	0	8	0	0	0	0	0	0	0	0	0	0	0	6	0	50	25	7	0	0	0	0	0	0	0	0	0	0	0	0	0	0	0	0	0	0	0	0	0	0	0	0	0	0	0	0	21	0	5
NODE_1028_length_5689_cov_9.0016_ID_42308	0	0	0	0	0	0	0	0	0	0	0	0	0	0	0	0	75	0	0	0	0	0	0	304	0	85	571	0	0	0	0	0	0	0	0	0	0	0	0	0	0	0	0	0	0	0	0	0	0
NODE_10288_length_2593_cov_2.21749	0	0	0	0	0	0	0	0	0	0	0	5	0	0	0	0	0	0	0	0	0	0	0	0	0	0	0	0	0	0	0	0	0	0	0	0	0	0	0	0	0	0	0	0	0	0	0	0	0
NODE_103_length_59297_cov_18.0000_ID_105210	6118	6044	0	86	0	0	0	0	0	0	0	0	0	466	0	1195	300	0	0	0	0	0	0	0	0	0	0	0	0	0	2424	654	572	0	0	0	0	0	0	0	0	0	82	1449	800	0	0	0	0
NODE_10303_length_2775_cov_10.1048	0	22	0	42	64	20	7	9	19	0	0	0	0	0	0	0	0	0	8	15	0	0	129	21	0	16	0	0	0	0	0	0	0	169	76	0	18	8	0	0	0	0	0	56	11	0	0	0	0
NODE_1034_length_15987_cov_7.9824_ID_36753	82	128	0	110	0	0	25	52	79	0	0	573	0	48	0	0	33	115	141	590	0	0	0	0	0	0	0	0	0	0	0	174	143	40	75	115	0	0	0	0	0	0	0	158	213	0	0	0	0
NODE_10397_length_3346_cov_10.9256_ID_112554	192	78	0	1052	34	68	51	60	114	0	0	33	0	24	12	72	18	88	102	66	0	0	0	46	0	119	54	0	0	0	1114	375	40	125	460	213	143	37	21	13	0	0	16	50	120	9	31	33	13
NODE_1042_length_29434_cov_32.3724	0	0	0	0	0	0	0	0	0	0	0	0	0	0	0	0	0	0	87	0	0	0	0	0	0	0	0	0	0	0	0	0	0	0	0	0	0	0	0	0	0	0	0	0	0	0	0	0	0
NODE_1042_length_49780_cov_12.9498	0	0	0	0	1143	2122	0	0	0	0	0	0	0	0	104	0	0	0	579	1126	0	0	0	1210	0	2706	4716	0	0	0	0	0	110	1216	4175	0	2737	0	0	0	0	0	0	0	0	0	0	427	0
NODE_106_length_128379_cov_23.2601	0	0	0	0	0	0	10236	14149	9183	0	0	0	0	0	0	0	0	17268	27141	8698	0	0	0	6720	0	9756	15266	0	0	0	3095	10290	1760	0	0	0	0	0	0	0	0	0	0	0	0	0	0	0	0
NODE_1062_length_27505_cov_6.35184	0	0	0	0	0	0	0	0	0	0	0	0	0	0	171	0	0	0	71	108	0	200	175	0	0	0	120	0	0	0	0	0	0	0	161	0	63	0	0	0	0	0	0	0	0	0	0	0	0
NODE_1066_length_5265_cov_10.7006	0	0	0	0	0	0	0	0	0	0	0	0	0	0	0	0	0	0	0	0	0	0	0	0	0	0	0	0	0	0	0	0	0	0	0	0	0	0	0	0	0	0	0	0	0	0	0	0	0
NODE_10749_length_3338_cov_4.1261	42	50	0	49	23	22	0	5	7	0	0	0	0	0	0	19	17	16	21	11	41	0	0	0	0	0	9	0	0	0	20	16	0	33	15	42	6	40	7	31	0	0	20	0	20	0	0	49	0
NODE_108_length_129143_cov_13.1036	713	664	0	3236	2702	4124	1305	1439	4781	0	0	0	8068	0	0	1706	0	4283	6470	14976	0	0	0	275	0	677	3165	0	0	0	807	3522	868	1677	6841	754	1434	0	762	846	0	0	310	517	472	0	0	260	0
NODE_1082_length_8346_cov_29.3667	40	47	0	44	0	0	0	0	0	0	0	0	0	0	0	19	0	0	0	0	0	0	0	0	0	0	0	0	0	0	0	0	0	35	29	24	0	0	0	0	0	0	0	0	13	0	0	35	0
NODE_109_length_91271_cov_26.3304	0	0	0	0	0	0	0	0	0	0	0	0	0	0	0	0	0	0	0	0	0	0	0	0	0	0	0	0	0	0	0	0	0	0	0	0	0	0	0	0	0	0	0	0	0	0	0	0	0
NODE_109_length_98132_cov_9.9974_ID_50590	0	0	0	0	225	482	0	0	0	0	0	0	0	0	0	0	0	0	440	967	0	0	0	0	0	0	0	0	0	0	0	0	0	0	1656	168	398	0	0	0	0	0	0	0	0	0	0	0	0
NODE_10901_length_4159_cov_8.20955	0	0	0	0	0	0	0	0	0	0	0	0	0	0	0	0	0	0	0	0	0	0	0	0	0	0	0	0	0	0	0	0	0	0	0	0	0	0	0	0	0	0	0	0	0	0	0	0	0
NODE_1094_length_6772_cov_85.2375	0	0	0	0	0	0	0	0	0	0	0	0	0	0	0	0	0	0	0	0	0	0	0	0	0	0	0	0	0	0	0	0	0	0	0	0	0	0	0	0	0	0	0	0	0	0	0	0	0
NODE_10982_length_4571_cov_32.8749	0	0	0	0	0	0	0	0	0	0	0	0	0	0	0	0	0	0	0	0	0	0	0	0	0	0	0	0	0	0	0	0	0	0	0	0	0	0	0	0	0	0	0	0	0	0	0	0	0
NODE_11_length_224861_cov_9.68352	0	0	0	0	0	0	0	0	0	0	0	0	0	0	0	0	0	0	0	0	0	0	0	0	0	0	0	0	0	0	0	0	0	0	567	0	0	0	0	0	0	0	0	0	0	0	0	0	0
NODE_110_length_78720_cov_11.0356_ID_4217	458	413	0	671	251	996	590	603	813	0	0	0	1139	0	261	379	378	882	1269	1115	0	0	0	0	0	0	283	0	0	0	367	587	0	273	1027	0	354	621	386	0	0	0	268	166	1113	0	0	678	0
NODE_111_length_52195_cov_6.74225	0	0	0	0	0	0	0	0	0	0	0	529	0	0	0	350	147	198	637	0	364	0	0	136	0	0	385	0	0	0	208	0	0	355	235	0	0	0	0	0	0	0	191	517	89	0	0	0	0
NODE_11112_length_3032_cov_4.79476	0	0	0	0	0	0	0	0	0	0	0	0	0	0	0	0	0	0	0	0	0	0	0	0	0	0	0	0	0	0	0	0	0	0	0	0	0	0	0	0	0	0	0	0	0	0	0	0	0
NODE_1112_length_23919_cov_6.34965	0	0	0	0	0	0	0	0	0	0	0	0	0	0	0	0	0	0	0	0	0	0	0	573	0	159	1665	0	0	0	0	0	0	0	0	0	0	0	0	0	0	0	0	154	0	0	0	0	0
NODE_1116_length_4372_cov_18.5907	20826	26680	0	34404	2431	1476	2647	5916	5605	0	0	0	77374	0	1076	0	0	3594	6198	4443	15	1262	4607	32621	14528	15934	53854	0	0	0	11314	19824	12565	5709	3112	10178	9114	3600	10608	1996	31	13926	1612	3699	4166	6706	2565	9070	3342
NODE_11199_length_4417_cov_7.92412	0	0	0	0	0	0	0	0	0	0	0	0	0	0	0	0	0	0	0	0	0	0	0	0	469	0	0	0	0	0	0	0	0	0	0	0	0	0	0	0	0	0	0	0	0	0	0	0	0
NODE_1123_length_16680_cov_5.55453	0	0	0	0	0	0	0	0	0	0	0	0	0	0	0	0	0	0	0	0	0	0	0	0	0	0	0	0	0	0	0	0	0	0	0	0	0	0	0	0	0	0	0	0	0	0	0	0	0
NODE_1124_length_18246_cov_10.9774_ID_98328	0	0	0	0	0	0	0	0	0	0	0	0	0	0	0	0	0	0	0	0	0	0	0	0	0	0	0	0	0	0	0	0	0	0	0	0	0	0	0	0	0	0	0	0	180	0	0	0	0
NODE_113_length_38405_cov_44.6187	0	0	0	0	0	0	0	0	0	0	0	0	0	0	0	0	0	0	0	0	0	0	0	0	0	0	0	0	0	0	0	0	0	0	0	0	0	0	0	0	0	0	0	0	0	0	0	0	0
NODE_1131_length_8886_cov_3.9615	0	0	0	0	0	0	0	0	0	0	0	0	0	0	0	0	0	0	0	0	0	0	0	0	0	0	0	0	0	0	0	0	0	0	0	0	0	0	0	0	0	0	0	0	0	0	0	0	0
NODE_1138_length_7168_cov_15.843	0	0	0	0	0	0	0	0	0	0	0	0	0	0	0	0	0	0	0	0	0	0	0	0	0	0	0	0	0	0	0	0	0	0	0	0	0	0	0	0	0	0	0	0	0	0	0	0	0
NODE_1141_length_18519_cov_14.9439_ID_154281	0	0	0	47	143	331	0	0	0	0	0	0	0	0	0	0	0	0	44	154	0	0	0	181	0	394	664	0	0	0	0	0	0	516	1389	0	898	0	0	0	0	0	0	0	0	0	0	61	0
NODE_11429_length_2673_cov_8.29068	0	0	0	0	0	0	0	0	0	0	0	0	0	0	0	0	0	0	0	0	0	0	0	0	0	0	0	0	0	0	0	0	0	0	0	0	0	0	0	0	0	0	0	0	0	0	0	0	0
NODE_1143_length_5199_cov_3.94771	0	0	0	0	0	0	102	136	39	0	0	0	0	0	11	0	14	0	0	0	107	0	0	91	0	43	278	0	0	0	31	0	12	0	0	0	0	0	0	0	0	0	37	0	0	0	16	0	0
NODE_1145_length_6528_cov_6.18925	13	12	0	22	20	0	59	56	10	0	0	0	0	12	34	24	0	0	0	0	0	0	0	0	0	8	13	0	0	0	41	0	10	0	0	18	0	0	0	0	0	72	0	0	0	0	0	18	0
NODE_116_length_63022_cov_9.9922_ID_74269	1377	585	0	2171	332	7611	4210	9288	12080	0	0	0	0	0	888	0	111	3696	9515	3811	0	0	0	243	0	118	752	0	0	0	0	0	0	238	8836	136	1641	0	113	0	0	0	4310	1277	1971	0	0	0	0
NODE_1169_length_4417_cov_11.6515	0	0	0	0	0	0	0	0	0	0	0	0	0	0	0	0	0	0	0	0	0	0	0	0	0	0	0	0	0	0	0	0	0	0	0	0	0	0	0	0	0	0	0	0	0	0	0	0	0
NODE_1170_length_3713_cov_17.8182	0	0	0	0	0	0	0	0	0	0	0	0	0	0	0	0	0	0	0	0	0	0	0	0	0	0	0	0	0	0	0	0	0	0	0	0	0	0	0	0	0	0	0	0	0	0	0	0	0
NODE_11746_length_2967_cov_6.59478	0	0	0	0	0	0	0	6	11	0	0	0	0	0	0	0	0	0	0	0	0	0	0	0	0	0	0	0	0	0	0	0	0	0	0	0	0	0	0	0	0	0	0	0	0	0	0	0	0
NODE_11772_length_2596_cov_5.15742	0	0	0	0	97	35	0	0	0	0	0	0	0	0	7	0	0	0	0	0	0	0	0	0	0	0	0	0	0	0	0	0	0	0	0	0	0	0	0	0	0	0	0	0	0	0	0	0	0
NODE_1179_length_7515_cov_11.0015_ID_55186	31	121	0	91	1077	397	74	108	110	0	0	0	0	0	576	0	0	173	434	169	0	0	0	1196	0	829	748	0	0	0	119	93	115	2443	493	0	3461	29	74	0	0	703	707	3234	3216	30	0	0	0
NODE_11790_length_4370_cov_3.4292	0	0	0	0	0	0	0	0	0	0	0	0	0	0	0	0	0	0	0	0	0	0	0	0	0	0	0	0	0	0	0	0	0	0	0	0	0	0	0	0	0	22	0	0	0	0	14	0	0
NODE_118_length_91519_cov_11.3358	0	0	0	0	0	0	0	0	0	0	0	0	0	0	0	0	0	0	0	0	0	0	0	0	0	0	0	0	0	0	0	0	0	0	0	0	0	0	0	0	0	0	0	0	0	0	0	0	0
NODE_1181_length_3232_cov_5.904	0	0	0	0	0	0	0	0	0	0	0	0	0	0	0	0	0	0	0	0	0	0	0	0	0	0	0	0	0	0	0	0	0	0	0	0	0	0	0	0	0	0	0	0	0	0	0	0	0
NODE_1181_length_7098_cov_19.2826	123	106	0	246	0	0	0	0	0	0	0	0	0	0	0	0	0	0	0	0	0	0	0	9	0	13	41	0	0	0	0	0	0	0	0	0	0	0	0	0	0	0	0	0	0	0	0	0	0
NODE_11838_length_2440_cov_7.95388	0	0	0	0	0	0	21	116	193	0	0	0	0	0	0	0	0	0	0	0	0	0	0	0	0	0	0	0	0	0	0	0	0	0	0	0	0	0	0	0	0	0	0	0	0	0	0	0	0
NODE_1193_length_3122_cov_183.056	0	0	0	0	0	0	0	0	0	0	0	0	0	0	0	0	0	0	0	0	0	0	0	0	0	0	0	0	0	0	0	0	0	0	0	0	0	0	0	0	0	0	0	0	0	0	0	0	0
NODE_12_length_303928_cov_6.44129	0	0	0	0	0	0	0	0	628	0	0	0	0	0	0	545	0	0	0	0	0	0	0	0	0	0	0	0	0	0	651	0	0	0	0	0	0	0	0	0	0	0	0	0	0	0	0	0	0
NODE_1213_length_15292_cov_9.9751_ID_49344	0	0	0	0	203	259	0	32	71	0	0	0	0	0	69	0	0	76	158	95	0	0	0	0	0	0	0	0	0	0	0	0	0	107	451	0	216	0	0	0	0	0	424	38	76	0	0	0	0
NODE_12149_length_3086_cov_4.48829	0	0	0	0	0	0	0	0	0	0	0	0	0	0	0	0	0	0	0	0	0	0	0	0	0	0	0	0	0	0	0	0	0	0	0	0	0	0	0	0	0	0	0	0	0	0	0	0	0
NODE_1216_length_21213_cov_23.9564_ID_148082	0	0	0	0	0	0	0	0	0	0	0	0	0	0	0	0	0	0	0	0	0	0	0	0	0	0	0	0	0	0	0	0	0	0	75	0	0	0	0	0	0	0	0	0	0	0	0	0	0
NODE_122_length_78223_cov_127.433	0	0	0	0	0	0	0	0	0	0	0	0	0	0	0	0	0	0	0	0	0	0	0	0	0	0	0	0	0	0	0	0	0	0	0	0	0	0	0	0	0	692	0	0	0	0	0	0	0
NODE_12299_length_3318_cov_6.54582	6	0	0	6	0	0	0	0	0	0	0	0	0	0	0	0	0	0	0	0	0	0	0	0	0	0	0	0	0	62	0	0	0	0	0	0	0	0	0	0	0	0	0	0	0	0	0	0	0
NODE_12313_length_3292_cov_17.7857_ID_200084	326	365	0	25	43	153	82	105	313	0	0	163	0	64	21	178	81	34	152	95	0	0	23	6	0	0	0	0	13	0	556	152	54	110	56	23	43	0	0	0	0	0	28	176	630	0	0	0	0
NODE_127_length_76334_cov_14.9877_ID_112784	0	0	0	0	0	0	5810	8052	5369	0	0	0	0	0	0	0	0	9635	15164	4417	0	0	0	4250	0	5665	8683	0	0	0	1829	4627	804	0	0	0	0	0	0	0	0	0	0	0	0	0	0	0	0
NODE_12779_length_2323_cov_9.8326_ID_76965	59	16	0	72	0	19	39	0	73	0	0	134	0	0	0	16	21	0	0	0	0	0	0	0	0	12	21	0	0	0	0	0	0	21	108	100	0	0	7	0	0	0	49	18	0	0	0	92	0
NODE_128_length_100930_cov_100.436	0	0	0	0	0	0	0	0	0	0	0	0	0	0	0	0	0	0	0	0	0	0	0	0	0	0	0	0	0	0	0	0	0	0	0	0	0	0	0	0	0	0	0	0	0	0	0	0	0
NODE_129_length_25288_cov_9.05429	0	0	0	0	0	0	0	0	0	0	0	0	0	0	0	0	0	0	0	0	0	0	0	0	0	0	0	0	0	0	0	0	0	0	0	0	0	0	0	0	0	0	0	0	0	0	0	0	0
NODE_129_length_45479_cov_205.016	284	2294	0	1498	0	0	0	0	0	0	0	0	0	0	0	0	0	0	0	0	0	0	0	0	0	0	0	0	0	0	0	0	0	0	0	0	0	0	0	0	0	0	0	0	0	0	0	0	0
NODE_129_length_54873_cov_363.8674_ID_44809	1719	1231	0	1209	145	309	0	0	135	0	0	0	0	0	210	215	0	0	0	0	0	0	0	0	0	109	468	0	0	0	0	256	78	0	126	1133	88	101	0	0	0	0	614	311	1084	0	0	254	0
NODE_1297_length_8386_cov_17.6825	0	0	0	0	0	0	0	0	0	0	0	0	0	0	0	0	0	0	0	0	0	0	0	468	131	350	934	0	0	0	0	0	0	0	0	0	0	0	0	0	0	0	0	61	104	0	0	0	0
NODE_13_length_146969_cov_13.273	882	1841	0	1414	616	1084	0	190	0	0	0	0	0	0	0	1358	0	766	593	200	473	0	0	0	0	0	298	0	0	0	1973	999	415	802	874	910	0	4893	590	5969	0	0	351	0	372	0	0	2350	0
NODE_130_length_78411_cov_14.3956	313	0	0	0	412	389	0	0	0	0	0	0	0	0	1298	0	0	0	0	0	0	0	0	0	0	0	0	0	0	0	0	0	0	259	995	0	0	0	0	0	0	0	0	0	0	0	0	0	0
NODE_1301_length_21690_cov_42.7463	373	138	0	519	0	160	264	172	468	0	0	1413	0	0	87	106	48	92	170	54	0	0	0	39	0	44	174	0	0	0	0	0	0	141	977	588	87	0	0	0	0	0	345	51	92	0	0	549	0
NODE_1301_length_27832_cov_10.84	0	0	0	0	0	0	0	0	0	334	0	0	0	0	0	0	0	0	0	0	0	0	0	0	0	0	0	0	0	0	0	0	0	0	0	0	0	0	0	0	0	0	0	0	0	0	0	0	0
NODE_13037_length_3099_cov_4.08936	12	0	0	0	0	0	16	0	7	0	0	0	0	0	12	0	0	0	0	0	0	0	0	0	0	0	0	0	0	0	0	0	0	0	0	0	6	0	0	0	0	0	0	6	0	0	0	18	10
NODE_13048_length_2792_cov_8.2141	0	0	0	0	0	0	0	0	0	0	0	0	0	0	0	0	0	0	0	0	0	0	0	0	0	0	0	0	0	0	0	0	0	0	0	0	20	0	0	0	0	0	0	0	0	0	0	0	0
NODE_1314_length_38866_cov_111.127	0	0	0	0	0	0	0	0	0	0	0	0	0	0	0	0	0	0	0	0	0	0	0	0	0	0	0	0	0	0	0	0	0	0	0	0	0	0	0	0	0	0	0	0	422	0	0	0	0
NODE_13307_length_2482_cov_10.8822	0	0	0	0	0	0	0	0	0	30	13	0	0	0	0	0	0	0	0	0	0	0	0	0	0	0	0	0	0	0	0	0	0	0	0	0	0	0	0	0	0	0	0	0	0	0	0	0	0
NODE_1332_length_17604_cov_54.9660_ID_62770	1553	89	0	1256	0	30	178	332	1117	0	0	0	0	0	0	0	64	99	0	419	4522	74	181	52	0	0	43	0	0	0	0	0	0	0	0	0	0	0	0	0	0	0	129	0	0	0	0	34	0
NODE_1343_length_28896_cov_22.6186	656	77	0	553	198	668	48	0	768	0	0	0	0	0	101	721	177	393	717	434	0	0	0	94	0	140	84	0	0	0	0	123	0	0	363	0	109	0	0	0	0	1261	152	547	120	0	0	0	0
NODE_1343_length_5223_cov_12.2682	0	0	0	0	0	0	0	0	0	0	0	0	0	0	0	0	0	0	0	0	0	0	0	0	0	0	0	0	0	0	0	0	0	0	0	0	0	0	0	0	0	0	0	0	0	0	0	0	0
NODE_1358_length_21325_cov_77.5269	3361	1269	0	5076	246	1377	2647	1896	5123	0	0	9465	0	290	534	878	419	1136	1891	523	0	0	0	400	0	397	1530	0	0	0	340	197	103	1225	8692	5817	720	263	62	0	0	0	3187	454	1145	0	0	6411	0
NODE_136_length_131861_cov_4.47584	1296	661	0	1147	378	1550	1210	884	1050	0	0	0	0	483	715	3028	755	1401	1333	401	0	0	0	541	0	244	786	0	0	0	2970	1067	0	1363	2270	1246	593	1699	207	971	0	0	0	424	2309	325	348	712	0
NODE_1366_length_13247_cov_6.9817_ID_79968	0	0	0	0	174	228	17	34	63	0	0	0	0	0	48	0	0	79	87	86	0	0	0	0	0	0	0	0	0	0	0	0	0	56	442	0	220	0	0	0	0	0	303	34	67	0	0	0	0
NODE_1371_length_6127_cov_19.1693	0	0	0	0	0	0	0	0	0	0	0	0	0	0	0	0	0	0	0	0	0	15	24	0	0	0	0	0	0	0	0	0	0	0	0	0	0	0	0	0	0	0	0	0	0	0	0	0	0
NODE_1373_length_6897_cov_8.99006	0	0	0	0	0	0	0	0	0	0	0	0	0	0	0	0	0	0	0	0	0	0	0	22	289	0	34	0	0	0	0	0	0	0	0	0	0	0	0	0	0	1486	0	0	0	0	0	0	0
NODE_13836_length_2191_cov_2.11517	0	0	0	5	56	74	18	35	77	0	0	0	0	0	0	0	0	16	63	236	0	0	0	0	0	0	15	0	0	0	0	0	0	21	63	0	18	6	16	21	0	0	0	18	0	0	0	0	0
NODE_13928_length_3811_cov_3.00293	307	75	0	175	0	6	56	67	205	0	0	0	14	0	0	0	0	7	22	27	0	0	0	0	0	0	0	5	117	0	0	0	0	83	26	35	30	0	0	34	0	69	0	0	0	0	0	109	0
NODE_1395_length_14102_cov_22.9372_ID_116342	0	0	0	0	284	305	0	0	0	0	0	0	0	58	60	0	0	770	3794	1673	0	0	0	1356	0	259	2319	0	0	0	0	0	0	0	0	0	0	0	44	70	0	0	0	0	0	0	0	0	0
NODE_14_length_181898_cov_23.2320_ID_95156	0	0	0	0	0	0	0	0	0	0	0	0	0	0	0	0	0	0	0	0	0	0	0	0	0	0	0	0	0	0	0	0	0	0	0	0	0	0	0	0	0	0	0	0	0	0	0	0	0
NODE_140_length_44758_cov_5.22849	0	486	0	401	0	0	0	0	0	0	0	0	0	0	0	0	0	0	0	0	0	0	0	0	0	0	0	0	0	0	0	0	0	0	0	0	0	0	0	0	0	0	0	0	0	0	0	0	0
NODE_140_length_49962_cov_28.8209	0	105	0	0	0	0	0	128	144	0	0	0	0	0	0	0	0	0	0	0	0	0	0	0	0	0	0	0	0	0	0	0	0	0	286	0	0	0	0	0	38271	1791	0	0	0	163	122	0	0
NODE_14037_length_3590_cov_19.103	0	0	0	0	0	0	0	0	0	0	0	0	0	0	0	0	0	0	0	0	0	0	0	0	0	0	0	0	0	0	0	0	0	0	0	0	0	0	0	0	0	0	0	0	0	0	0	0	0
NODE_14047_length_3235_cov_13.2843	0	0	0	0	0	0	0	0	0	0	0	0	0	0	0	0	0	0	0	0	0	0	0	0	0	0	0	0	0	0	10	0	0	0	0	0	0	0	0	0	0	0	0	0	0	0	0	0	0
NODE_1406_length_6666_cov_13.4329	0	0	0	0	0	0	0	0	0	0	0	0	0	0	0	0	0	0	0	0	0	0	0	0	200	0	34	0	0	0	0	0	0	0	0	0	0	0	0	0	0	98	0	0	0	0	0	0	0
NODE_141_length_93122_cov_4.21286	0	0	0	0	0	175	0	0	0	0	0	0	0	0	0	0	0	368	381	793	0	0	0	0	0	0	0	0	0	0	0	0	0	0	162	0	0	0	0	0	0	0	0	0	0	0	0	0	0
NODE_1417_length_5175_cov_8.83457	0	0	196	0	0	0	0	0	0	1466	172	0	15	0	0	0	0	0	0	0	0	0	0	0	190	0	0	0	0	0	0	0	0	0	0	0	0	67	0	0	0	0	0	0	0	0	0	43	0
NODE_1421_length_9850_cov_6.26483	0	0	0	0	76	0	0	0	0	0	0	0	0	0	279	0	0	0	24	0	0	855	624	157	2608	266	223	0	0	0	0	30	0	0	0	0	0	41	27	277	0	504	0	0	0	0	0	0	0
NODE_14254_length_1518_cov_8.56049	0	0	0	0	0	0	0	0	0	0	0	0	0	0	0	0	0	0	0	0	0	0	0	0	0	0	0	0	0	0	0	0	0	0	0	0	0	0	0	0	0	0	0	0	0	0	0	0	0
NODE_1435_length_14625_cov_11.1890_ID_7497	127	53	0	205	116	1133	822	1518	2169	0	0	0	0	0	125	0	24	490	741	526	0	0	0	66	0	30	297	0	0	0	0	0	0	25	841	74	67	0	0	0	0	0	434	101	166	0	0	38	0
NODE_1437_length_18602_cov_4.37591	75	77	0	584	195	44	32	78	283	0	0	3015	31	0	44	0	0	53	89	385	0	0	0	128	0	0	29	0	3288	0	580	250	219	840	30	118	101	0	0	0	0	0	0	0	422	0	0	117	0
NODE_1449_length_33749_cov_13.7381_ID_25212	0	0	0	0	262	0	1250	1202	1483	0	0	0	0	0	1601	0	0	0	0	0	0	0	0	0	0	0	0	0	0	0	0	0	0	0	0	0	0	0	0	0	0	0	765	79	0	0	0	0	0
NODE_145_length_59277_cov_14.4218_ID_7623	0	0	0	0	306	736	2406	3900	5478	0	0	0	0	0	247	0	0	2213	1639	2222	0	0	0	0	0	0	0	0	0	0	0	0	0	1146	3477	0	950	0	0	0	0	0	424	227	835	0	0	0	0
NODE_1451_length_44500_cov_7.67895	0	1096	0	929	0	0	0	0	0	0	0	0	0	0	0	0	0	0	0	0	0	0	0	161	0	0	0	0	0	0	0	0	0	0	93	0	0	0	0	0	0	0	0	0	0	0	0	0	0
NODE_1458_length_15729_cov_2.77957	0	0	0	0	0	0	0	0	0	0	0	60	0	0	0	0	0	45	71	0	0	0	0	0	0	0	0	0	0	0	0	0	0	0	0	0	75	0	0	0	0	0	0	0	0	0	0	0	0
NODE_146_length_5119_cov_4.31635	0	0	0	0	0	0	0	0	0	0	0	0	0	0	0	0	0	0	0	0	0	0	0	0	0	0	0	0	16	0	0	0	0	0	0	0	0	0	0	0	0	0	0	0	0	0	0	0	0
NODE_1468_length_4441_cov_17.9535	0	0	0	0	0	0	0	0	0	0	0	0	0	0	0	0	0	0	0	0	0	0	0	0	0	0	0	0	0	0	0	0	0	0	0	0	0	0	0	0	0	0	0	0	0	0	0	0	0
NODE_147_length_138800_cov_11.8323	0	0	0	0	0	0	0	0	0	0	0	0	0	0	0	0	0	0	0	319	0	0	0	0	0	0	0	0	0	0	0	0	0	0	0	0	0	0	0	0	0	0	0	0	0	0	0	0	0
NODE_147_length_141744_cov_8.97106	0	0	0	0	0	0	0	0	0	469	1244	3950	0	0	0	552	0	0	0	0	0	0	0	0	0	0	0	0	0	0	0	0	0	0	0	0	0	0	0	0	0	0	0	0	0	0	0	0	0
NODE_147_length_37083_cov_16.5469	695	844	0	932	571	1062	110	148	222	0	0	1751	78	697	512	4748	1509	169	266	258	1622	1106	692	1894	450	1130	2268	0	133	0	4337	1036	532	523	1148	797	237	776	109	165	0	1259	613	606	879	1172	2238	1094	492
NODE_1479_length_26727_cov_5.27145	79	108	0	446	0	0	0	0	0	0	0	0	0	0	0	0	0	0	0	0	128	0	0	0	0	0	0	0	0	0	151	80	38	0	0	1194	0	67	45	0	0	0	0	0	37	0	0	1263	0
NODE_1489_length_9235_cov_55.196	0	0	0	23	78	29	0	0	0	0	0	0	0	0	279	0	0	10	23	0	0	962	754	213	2283	349	252	0	0	0	0	45	0	0	0	0	0	37	29	309	0	7386	0	0	0	0	0	0	0
NODE_149_length_80009_cov_12.2222	0	0	0	0	0	0	0	0	0	0	0	0	0	0	0	0	0	0	0	0	0	0	0	0	0	0	0	0	0	0	0	0	0	140	317	0	0	0	0	0	0	0	0	0	0	0	0	0	0
NODE_1496_length_20136_cov_7.39072	0	0	0	0	0	0	0	0	0	0	0	0	0	0	0	0	0	0	0	0	0	0	0	0	0	0	0	0	0	0	0	0	0	0	0	0	0	0	0	0	0	0	119	43	0	0	0	0	0
NODE_14997_length_2656_cov_6.31027	1891	1666	0	166	177	75	21	19	98	0	0	119	47	74	41	506	158	491	761	574	72	22	15	132	49	25	102	0	146	0	1463	370	101	14	81	245	25	0	9	0	0	0	193	780	1869	33	70	109	56
NODE_150_length_71202_cov_16.1978_ID_85914	0	0	0	0	0	0	0	0	0	0	0	0	0	0	0	0	0	7135	10402	3111	0	0	0	0	0	0	0	0	0	0	0	0	0	0	0	0	0	0	0	0	0	0	538	0	0	0	0	0	0
NODE_150_length_86554_cov_10.5669	0	0	0	0	0	0	0	0	0	0	0	0	0	0	0	0	0	0	0	0	0	0	0	0	0	0	0	0	0	0	0	0	0	0	0	0	0	0	0	0	0	0	0	0	0	0	0	0	0
NODE_1502_length_7839_cov_8.0788_ID_28920	0	0	0	0	0	0	0	0	0	0	0	0	0	0	0	0	0	0	0	0	0	0	0	0	0	0	0	0	0	0	0	0	0	0	0	0	0	0	0	0	0	0	759	0	0	0	0	0	0
NODE_1504_length_6033_cov_86.0145_ID_55945	0	0	0	0	0	0	0	0	0	0	0	0	0	0	0	0	0	0	0	0	0	0	0	51	303	34	66	0	0	0	0	0	0	0	0	0	0	0	0	0	0	37	0	0	0	0	0	0	0
NODE_1517_length_4129_cov_9.79357	0	0	0	0	0	0	0	0	0	0	0	0	0	0	0	0	0	0	0	0	34	0	0	0	0	0	0	0	0	0	0	0	0	0	0	0	0	0	0	0	0	0	0	0	0	0	0	0	0
NODE_1520_length_9043_cov_18.0020_ID_125211	942	1944	0	4276	112	55	0	0	0	0	0	0	0	0	72	0	0	8104	10745	7122	0	47	72	608	0	489	1369	0	0	0	3823	3650	3790	104	30	0	207	1297	2683	136	0	1473	4269	4921	6708	114	46	0	0
NODE_1521_length_8015_cov_15.8137	45	46	0	217	20	30	20	22	40	0	0	73	0	32	12	142	80	33	23	27	57	36	44	138	0	92	120	0	0	0	118	48	36	62	141	36	33	35	11	0	0	0	48	52	71	0	0	41	0
NODE_1522_length_13449_cov_7.24369	0	0	0	0	0	0	0	0	0	0	0	0	0	0	0	0	0	0	0	0	0	0	0	0	0	0	0	0	0	0	0	0	0	0	0	0	0	0	0	0	0	0	0	0	0	0	0	0	0
NODE_1529_length_7101_cov_111.571	0	0	0	0	0	0	0	0	0	0	0	0	0	0	0	0	0	0	0	0	0	0	0	0	0	0	0	0	0	0	0	0	0	0	0	0	0	0	0	0	0	0	0	0	0	0	0	0	0
NODE_15298_length_2878_cov_5.80305	0	0	0	0	0	0	0	0	0	0	0	0	0	0	0	25	12	0	0	0	0	0	0	0	0	0	0	0	0	0	0	0	0	0	0	0	0	0	0	0	0	0	0	0	0	0	0	0	0
NODE_1531_length_11848_cov_12.0000_ID_4512	388	74	0	151	213	50	176	174	338	0	0	0	0	0	26	0	0	2193	4144	1890	0	0	0	197	0	166	488	0	0	0	0	0	0	754	977	0	23168	0	49	0	0	0	1074	239	583	0	0	0	0
NODE_1532_length_10585_cov_13.4617	0	0	0	0	0	0	0	0	0	0	0	0	0	0	0	0	0	0	0	0	0	0	0	0	0	0	0	0	0	0	0	0	0	0	0	0	0	0	0	0	0	0	0	0	0	0	0	0	0
NODE_154_length_38622_cov_30.0046	0	0	104	0	0	0	0	0	0	0	0	0	0	0	0	0	0	0	0	0	0	0	0	0	0	0	0	0	0	0	0	0	0	0	0	0	0	0	0	0	0	0	0	0	0	0	0	0	0
NODE_1577_length_6715_cov_20.0030_ID_101413	0	0	0	0	0	0	0	0	0	0	0	0	0	0	0	0	0	0	0	0	0	0	0	0	584	0	0	0	0	0	0	0	0	0	0	0	0	0	0	0	0	264	0	0	0	0	0	0	0
NODE_1578_length_7218_cov_9.66704	0	0	0	0	0	0	0	0	0	0	0	0	0	0	0	0	0	0	0	0	0	0	0	0	0	0	0	0	0	0	0	0	0	0	0	0	0	0	0	0	0	0	0	0	0	0	0	0	0
NODE_159_length_85003_cov_9.72498	0	0	0	0	0	0	0	0	0	0	0	0	0	0	228	0	0	0	0	0	0	0	0	0	0	0	0	0	0	0	0	0	0	0	0	0	0	0	0	0	0	0	279	2997	1903	0	0	0	0
NODE_1594_length_7247_cov_8.78615	69	128	0	153	1920	2359	481	1177	575	0	0	0	1901	0	1321	0	0	0	51	56	313	101	171	1193	144	1015	3953	0	0	0	0	0	0	60	37	45	0	70	106	0	0	0	0	0	0	504	146	71	216
NODE_1609_length_9931_cov_143.7085_ID_89175	0	0	0	0	0	0	0	0	0	0	0	0	0	0	0	0	0	0	0	0	0	0	0	0	0	0	0	0	0	0	0	0	0	0	0	0	0	0	0	0	0	0	0	0	0	0	0	0	0
NODE_1610_length_17254_cov_2.87203	0	0	0	0	0	0	78	83	0	0	0	0	0	0	0	0	0	191	31	0	0	0	0	0	0	0	0	0	32	0	0	0	0	0	0	67	0	0	0	0	0	0	0	352	647	0	0	0	0
NODE_1614_length_19353_cov_2.57628	309	456	0	323	133	188	62	37	63	0	0	0	0	56	42	242	36	23	75	30	0	0	0	0	0	0	96	0	0	0	542	957	130	223	171	130	155	409	108	479	0	0	148	67	323	0	0	110	0
NODE_162_length_34917_cov_15.157	357	100	0	227	0	0	60	78	245	0	0	0	0	0	0	0	0	0	0	0	0	0	0	0	0	0	0	0	0	0	0	0	0	0	0	69	0	0	0	0	0	55	0	0	0	0	0	199	0
NODE_1623_length_4918_cov_12.8371	122	203	0	359	418	261	0	0	0	0	0	0	0	0	495	0	0	32	44	0	0	15	12	10263	109	7634	21955	0	0	0	0	0	0	109	0	0	36	0	44	28	0	68	18	93	0	0	0	0	0
NODE_1627_length_5675_cov_14.7463	3438	4406	0	5423	509	308	593	1308	1193	0	0	0	2992	0	241	0	0	655	1059	778	0	252	935	7296	2383	3377	12737	0	0	0	2532	5366	4370	1095	650	2004	1707	698	2054	401	0	2752	287	697	829	1205	479	1818	711
NODE_163_length_65772_cov_11.8028_ID_41082	1283	558	0	2048	161	3239	3623	7492	9669	0	0	0	0	0	367	0	110	1901	6231	1895	0	0	0	0	0	0	520	0	0	0	0	0	0	263	8206	0	511	0	0	0	0	0	3612	1088	1661	0	0	0	0
NODE_163_length_73933_cov_13.2848	0	0	0	0	0	0	0	0	0	0	0	0	0	0	0	0	0	0	0	0	0	0	0	0	0	0	0	0	0	0	0	0	0	0	0	0	0	0	0	0	0	371	0	120	0	0	0	0	0
NODE_1631_length_5754_cov_7.60572	0	0	0	0	0	0	0	0	0	0	0	0	0	0	0	0	0	0	0	0	0	0	0	26	363	22	24	0	0	0	0	0	0	0	0	0	0	0	0	0	0	658	0	0	0	0	0	0	0
NODE_1635_length_12619_cov_5.81789	2297	91	0	1654	0	39	253	496	1874	0	0	0	0	0	16	0	91	148	0	583	7508	161	306	61	0	0	35	0	0	0	0	0	0	0	0	19	0	0	0	0	0	0	207	0	0	0	0	34	0
NODE_1647_length_3089_cov_11.9736	0	0	0	0	0	0	0	0	0	0	0	0	0	0	0	0	0	0	0	0	0	0	0	0	0	0	0	0	0	0	0	0	0	0	0	0	0	0	0	0	0	0	0	0	0	0	0	0	0
NODE_1647_length_9105_cov_14.9378_ID_20607	1845	1510	0	18	107	921	0	0	0	0	0	440	0	158	125	1471	424	0	0	0	0	0	0	0	0	16	0	0	0	0	157	27	0	41	157	81	24	0	0	0	0	0	68	436	972	0	0	44	0
NODE_16550_length_4390_cov_26.3977	0	0	0	0	0	0	0	0	0	0	0	0	0	0	0	0	0	0	0	0	0	0	0	0	0	0	0	0	0	0	0	0	0	0	0	0	0	0	0	0	0	0	68	97	90	0	0	0	0
NODE_1686_length_7563_cov_6.71071	0	0	0	0	0	0	0	0	0	0	0	0	0	0	0	0	0	0	0	0	0	0	0	0	0	0	0	0	0	0	0	0	0	0	0	0	0	0	0	0	0	0	0	0	0	0	0	0	0
NODE_1692_length_19610_cov_124.7455_ID_33330	0	0	0	0	0	0	0	0	0	0	0	0	0	0	0	0	0	177	237	167	0	0	0	0	0	0	0	0	0	0	0	0	0	0	0	0	0	0	0	0	0	0	0	0	0	0	0	0	0
NODE_17_length_234008_cov_18.8609_ID_13549	904	0	0	1106	0	0	2710	1912	1726	0	0	0	0	0	0	0	0	0	0	0	0	0	0	0	0	0	0	0	0	0	0	0	0	0	0	0	0	0	365	0	0	0	0	0	0	0	0	0	0
NODE_171_length_84380_cov_8.93167	0	0	0	0	0	178	0	0	0	0	0	0	0	0	701	0	0	0	0	0	0	0	0	0	224	0	0	0	0	0	0	0	0	0	0	0	0	0	0	0	0	0	0	0	0	443	1096	0	850
NODE_1714_length_5692_cov_5.97144	0	0	0	0	0	0	0	0	0	0	0	0	0	0	0	0	0	0	0	0	0	0	0	0	0	0	0	0	0	0	0	0	0	44	36	0	53	0	0	0	0	0	0	0	0	0	0	0	0
NODE_1718_length_3736_cov_4.86634	0	0	0	0	0	0	0	0	0	0	0	8	0	0	0	0	0	0	0	0	0	0	0	0	0	0	0	0	0	0	0	0	0	0	0	0	0	0	0	0	0	0	0	0	0	0	0	0	0
NODE_1720_length_5937_cov_25.8978	0	0	0	0	0	0	0	0	0	0	0	0	0	0	0	68	29	0	0	0	0	0	0	0	0	0	0	0	0	0	0	0	0	0	0	0	0	0	0	0	0	0	0	0	0	0	0	0	0
NODE_1734_length_5452_cov_6.55031	0	0	0	0	0	0	125	188	170	0	0	7	0	0	0	0	0	0	0	0	0	0	0	3389	629	1149	7148	0	0	0	431	645	550	0	0	58	0	0	0	0	0	6705	524	976	1171	0	0	0	0
NODE_174_length_63083_cov_3.77718	0	0	0	0	0	0	0	0	0	0	0	0	0	0	0	0	0	0	0	0	0	0	0	0	0	0	0	0	0	0	0	0	0	0	0	0	172	0	0	0	0	0	0	0	0	0	0	0	0
NODE_1757_length_20949_cov_6.55868	0	0	0	0	0	0	0	0	0	0	0	0	0	0	0	0	0	0	123	0	0	0	0	0	0	0	0	0	0	0	0	0	0	0	0	0	0	0	0	0	0	0	0	0	0	0	0	0	0
NODE_1759_length_4548_cov_113.116	0	0	0	0	0	0	0	0	0	0	0	0	0	0	0	0	0	0	0	0	0	0	0	0	0	0	0	0	11	0	0	0	0	0	0	0	0	0	0	0	0	0	0	0	0	0	0	0	0
NODE_177_length_20316_cov_40.0000_ID_28270	202	307	0	285	221	395	35	58	80	0	0	508	29	215	174	1578	489	53	63	75	467	261	204	1306	180	671	1447	0	99	0	2911	658	335	278	425	372	75	262	0	52	0	850	236	248	282	432	808	574	147
NODE_17706_length_2321_cov_7.49735	0	0	0	0	0	0	0	0	0	0	0	0	0	0	0	0	0	0	0	0	0	0	0	0	0	0	0	0	0	0	0	0	0	0	0	0	0	0	0	0	0	0	0	0	0	0	0	0	0
NODE_1777_length_12045_cov_9.9658_ID_13554	0	0	0	0	137	216	31	49	96	0	0	0	0	0	91	0	0	65	138	61	0	0	0	189	0	86	753	0	0	0	0	0	0	0	0	115	0	0	0	0	0	0	62	45	37	0	0	67	0
NODE_178_length_34454_cov_232.747	207	270	0	347	99	110	0	0	76	0	0	0	0	0	0	107	0	0	0	0	0	0	0	393	0	264	362	0	0	0	321	1022	290	0	0	0	0	0	70	64	0	1837	0	0	0	0	0	0	0
NODE_1780_length_2528_cov_9.41165	0	0	0	0	0	0	0	0	0	0	0	0	0	0	0	0	0	0	0	0	0	0	0	0	0	0	0	0	0	0	0	0	0	0	0	0	0	0	0	0	0	0	0	0	0	0	0	0	0
NODE_1780_length_9673_cov_22.0092_ID_74682	0	0	0	0	0	0	0	0	0	0	0	69	0	0	0	0	0	0	0	0	0	120	94	0	0	0	0	0	0	0	0	0	0	0	0	0	0	73	80	839	0	129	0	0	0	0	0	0	0
NODE_1787_length_8732_cov_4.20122	0	0	0	0	0	0	0	0	0	0	0	0	0	0	0	0	0	0	0	0	0	0	0	0	0	0	0	0	0	0	0	0	0	0	0	505	0	0	0	0	0	0	0	0	0	0	0	1166	0
NODE_1788_length_5919_cov_12.0021_ID_64933	426	511	0	632	2011	1965	8486	15580	13979	0	0	15	0	0	1517	0	0	104	192	156	0	22	92	69313	14160	29324	103001	0	0	0	1717	2533	2534	136	74	30415	186	66	233	40	0	608	11809	14273	19301	117	42	23869	58
NODE_18_length_132343_cov_12.6156_ID_109161	0	0	0	0	0	0	0	0	0	0	0	0	0	0	0	0	0	0	0	0	0	0	0	0	0	0	0	0	0	0	0	0	0	0	0	0	0	0	0	0	0	0	0	0	1194	0	0	0	0
NODE_1802_length_8462_cov_10.8583	0	0	0	0	0	0	0	0	0	0	0	0	0	0	0	0	0	0	0	0	889	76	25	0	0	0	0	0	0	0	0	0	0	0	0	0	0	0	0	0	0	0	0	0	0	0	0	0	0
NODE_1810_length_7247_cov_10.0014_ID_82614	16974	21960	0	34607	0	0	1847	4523	1595	0	0	0	0	0	0	0	0	0	20	19	0	0	0	4560	0	4335	12310	0	0	0	0	0	0	0	0	9748	0	0	0	0	0	0	2967	7859	16870	0	0	5720	0
NODE_1812_length_13502_cov_8.41846	23	0	0	38	0	0	0	0	0	0	0	0	0	0	0	0	0	0	0	0	0	0	0	0	0	0	0	0	0	0	0	0	0	0	0	0	0	0	0	0	0	0	0	0	0	0	0	0	0
NODE_1817_length_4105_cov_8.9879	0	0	0	0	0	0	0	0	0	0	0	0	0	0	0	0	0	0	0	0	0	0	0	0	0	0	0	0	0	0	0	0	0	0	0	0	0	0	0	0	0	0	0	0	0	0	0	0	0
NODE_182_length_28138_cov_7.38201	811	389	0	2266	224	416	223	954	256	0	0	1432	0	58	0	176	67	235	422	366	0	0	0	171	0	0	0	0	0	0	708	186	0	507	1591	1080	697	0	0	0	0	0	0	130	434	0	0	129	0
NODE_1824_length_11690_cov_14.2895	14	26	0	25	114	154	0	0	0	0	0	0	28	0	53	0	0	19	18	28	619	392	236	0	0	0	0	0	0	0	1319	283	147	0	37	105	0	210	0	17	0	610	18	40	0	446	830	109	221
NODE_1826_length_16131_cov_5.0739	0	0	0	0	0	0	0	0	0	0	0	0	0	0	0	0	0	0	0	36	0	0	0	0	0	0	0	0	0	0	0	0	0	0	0	0	0	0	0	0	0	0	0	0	0	0	0	0	0
NODE_1839_length_9314_cov_8.9653_ID_34517	177	105	0	642	33	76	55	269	41	0	0	278	0	15	0	22	19	38	88	44	0	0	0	32	0	0	0	0	0	0	75	0	0	83	329	272	145	0	14	0	0	0	0	0	12	0	0	25	0
NODE_184_length_121773_cov_11.283	4061	4264	0	5728	0	0	1800	1912	2475	0	0	0	0	4167	0	11895	5016	3044	4051	2635	0	0	0	2692	0	2029	5388	0	0	0	0	0	0	2455	0	2979	3161	3556	2178	2693	0	0	2693	2972	4192	0	0	3354	0
NODE_185_length_66524_cov_63.0362_ID_58930	0	0	0	0	0	0	0	0	0	0	0	0	0	0	0	0	0	0	0	0	0	0	0	0	0	0	0	0	0	0	0	0	0	0	0	0	0	0	0	0	0	0	9264	0	0	0	0	0	0
NODE_186_length_82127_cov_94.9046	0	0	0	0	0	0	0	0	0	0	0	0	0	0	0	0	0	0	0	0	0	0	0	0	0	0	0	0	0	0	0	0	0	0	0	0	0	0	0	0	0	0	0	0	0	0	0	0	0
NODE_1889_length_11371_cov_11.9374_ID_122720	0	0	0	0	0	0	0	0	0	0	0	0	0	22	0	46	32	0	0	0	0	0	0	0	0	0	0	0	611	0	0	0	0	0	101	0	0	0	0	0	0	0	0	133	137	0	0	0	0
NODE_189_length_112870_cov_8.12286	0	0	0	0	0	0	0	0	0	0	0	0	0	0	0	0	0	0	0	0	0	0	0	0	0	0	0	0	0	0	0	0	0	0	0	0	0	0	0	0	0	0	0	0	1012	0	0	0	0
NODE_189_length_46314_cov_23.4207	7932	16671	0	17052	14944	9717	3461	5464	6718	0	0	0	60772	37234	9553	14684	23910	5701	7582	4143	476	22926	21240	16748	12986	19463	31112	497	37468	0	13302	24008	18829	4657	579	11451	2127	4483	7348	10525	0	46713	1751	13820	15607	0	0	7464	0
NODE_189_length_97698_cov_4.48611	5404	1438	0	3878	0	0	528	649	1958	0	0	0	144	0	0	0	0	207	315	432	0	0	0	0	0	0	0	0	887	0	0	0	0	940	536	746	598	0	0	306	0	616	0	0	0	0	0	2343	0
NODE_18922_length_1981_cov_4.38681	0	0	0	0	0	0	0	0	0	0	0	0	0	0	0	0	0	0	0	0	0	0	0	0	0	0	0	0	0	0	0	0	0	0	0	0	0	0	0	0	0	0	0	0	20	0	0	0	0
NODE_19_length_173760_cov_14.0001_ID_153430	1449	769	0	1421	0	0	7828	11756	5900	0	0	0	0	0	0	0	0	0	0	0	0	0	0	0	0	0	0	0	0	0	0	0	0	0	280	6592	0	1980	0	503	0	0	0	0	0	0	0	24827	0
NODE_19_length_201322_cov_16.2933	0	0	0	0	0	0	0	0	0	0	0	0	0	0	0	0	0	0	0	0	0	0	0	861	0	0	1189	0	0	0	0	0	0	1533	0	0	0	0	0	0	0	0	0	2308	1148	0	0	0	0
NODE_190_length_47341_cov_22.6177	0	0	0	0	0	0	0	0	0	0	0	0	0	0	0	0	0	0	0	0	0	0	0	0	0	0	0	0	0	0	0	0	0	0	0	0	0	0	0	0	0	0	0	0	0	0	0	0	0
NODE_19008_length_1859_cov_2.54601	0	0	0	0	0	0	0	0	0	14	6	0	0	0	0	0	0	0	0	0	0	0	0	0	0	0	0	0	0	0	0	0	0	0	0	0	0	0	0	0	0	0	0	0	0	0	0	0	0
NODE_1901_length_16018_cov_38.9044_ID_115919	112	207	0	164	50	79	0	0	31	0	0	308	0	182	38	1086	350	0	33	25	375	247	181	132	67	54	167	0	0	0	869	145	94	101	247	129	29	187	0	52	0	330	41	46	59	68	155	204	33
NODE_19066_length_2767_cov_6.80752	0	0	0	0	0	0	0	0	0	0	0	0	0	10	0	19	0	0	0	0	0	0	0	0	0	0	0	0	0	0	0	0	0	0	0	0	0	0	0	0	0	0	0	0	0	0	0	0	0
NODE_1913_length_13360_cov_22.9335_ID_17568	957	400	0	1466	84	440	1040	762	2374	0	0	2832	0	89	165	245	142	301	705	192	0	0	0	110	0	79	536	0	0	0	108	76	55	370	2743	1617	240	67	19	0	0	0	980	135	327	0	0	1836	0
NODE_192_length_101859_cov_44.1019	1574	1245	0	5679	1173	2137	532	467	911	0	0	0	0	402	1107	1977	1739	0	0	0	0	0	0	0	0	0	0	0	0	0	6818	3972	788	460	5493	2620	557	986	869	274	0	0	1227	1698	1502	0	0	1915	0
NODE_1925_length_9673_cov_5.66064	0	0	0	0	0	0	0	0	0	0	0	0	0	0	0	0	0	0	0	0	0	0	0	0	0	0	0	0	0	0	0	0	0	0	0	0	0	0	0	0	0	0	0	0	0	0	0	0	0
NODE_1930_length_6563_cov_7.63353	0	25	0	16	0	0	40	65	25	0	0	0	0	0	28	21	0	0	0	0	129	0	0	0	0	0	14	0	0	0	52	0	8	0	0	18	0	0	0	0	0	73	0	0	0	0	0	28	0
NODE_1938_length_7276_cov_10.5496	0	0	0	0	0	0	1785	2359	3143	0	0	0	0	0	0	0	0	12	0	16	0	0	0	12032	0	3935	28028	0	0	0	0	0	0	0	0	0	0	93	36	0	0	0	111	293	302	0	0	0	0
NODE_1949_length_14113_cov_3.83177	0	0	0	0	0	0	0	0	0	0	0	0	0	0	0	0	0	0	0	0	0	0	0	0	0	0	0	0	0	0	0	0	0	25	0	0	0	41	0	24	0	0	0	0	37	0	0	0	0
NODE_195_length_63930_cov_13.4714_ID_24111	3528	1661	0	5038	1007	4915	615	1207	1882	0	0	0	0	0	279	0	0	1186	801	3076	0	0	0	2205	0	1572	4974	0	0	0	0	0	0	239	11710	0	3893	2805	2404	982	0	0	1099	934	3357	0	0	0	0
NODE_1955_length_14456_cov_19.8645	72	192	0	144	80	124	0	46	59	0	0	925	0	0	48	48	46	0	57	48	1043	346	790	85	0	74	152	0	376	0	221	136	108	39	96	103	38	0	55	0	0	57	133	90	250	238	148	50	435
NODE_196_length_58083_cov_6.55353	0	0	0	0	0	0	0	0	0	0	0	0	0	1618	0	1937	1162	0	0	0	0	0	0	0	0	0	0	0	0	0	0	0	0	0	0	0	0	0	0	0	0	0	0	0	0	0	0	0	0
NODE_1967_length_2920_cov_40.1483	0	0	0	0	0	0	0	0	5	0	0	0	0	0	0	0	0	0	0	0	0	0	0	0	0	0	0	0	0	0	0	0	0	0	0	0	0	0	0	0	0	0	0	0	0	0	0	0	0
NODE_1968_length_5686_cov_15.4997	132	188	0	154	0	0	0	0	0	0	0	0	0	0	0	0	0	0	0	0	0	0	0	22	0	15	61	0	0	0	0	0	0	63	19	0	104	48	34	28	0	0	0	0	0	0	0	0	0
NODE_19736_length_1876_cov_4.24602	0	0	0	0	0	0	0	0	0	0	0	0	0	0	0	0	0	0	0	0	0	0	0	0	0	0	0	0	0	0	0	0	0	0	22	0	39	0	0	0	0	0	0	0	0	0	0	0	0
NODE_19779_length_2599_cov_5.18318	0	0	0	0	0	0	0	12	27	0	0	0	0	0	0	0	0	0	0	0	0	0	0	0	0	0	0	0	0	0	0	0	0	0	0	0	0	0	0	0	0	0	0	0	0	0	0	0	0
NODE_1984_length_5587_cov_5.20915	0	0	0	0	0	0	0	0	0	0	0	0	0	0	0	0	0	0	0	0	0	0	0	0	0	0	0	0	0	0	0	0	0	32	28	0	34	0	0	0	0	0	0	0	0	0	0	0	0
NODE_2_length_146845_cov_25.0000_ID_101810	0	0	0	0	0	0	840	0	0	0	0	0	0	0	0	0	0	0	0	0	0	0	0	0	0	0	0	0	0	0	0	0	0	0	0	0	0	0	0	0	0	0	0	0	0	0	0	0	0
NODE_20_length_183767_cov_15.3604_ID_61422	32065	65940	0	68789	52983	34364	9107	14826	17975	0	0	0	149365	167271	33819	64074	104980	20736	28013	14147	1160	111579	99836	75227	56633	81017	135656	1254	82916	0	36423	71709	53363	19099	2512	43333	9024	13827	25670	27959	0	104628	10318	77657	88307	0	0	25671	0
NODE_2004_length_8381_cov_10.1175	0	0	0	0	0	0	0	0	0	0	0	0	0	0	0	0	0	0	0	0	0	0	0	0	0	0	0	0	0	31	0	0	0	0	0	0	0	0	0	0	0	0	0	0	0	0	0	0	0
NODE_201_length_101846_cov_10.8881	0	0	0	0	0	0	0	0	0	0	0	0	0	0	0	0	0	0	0	0	0	0	0	0	0	0	0	0	0	0	0	0	0	0	0	0	0	0	0	0	0	0	0	0	0	0	0	0	0
NODE_203_length_87558_cov_61.0005	0	0	0	0	192	540	0	0	0	0	0	0	0	0	0	0	0	0	626	1337	0	0	0	0	0	0	0	0	0	0	0	0	0	0	1714	196	375	0	0	0	0	0	0	0	0	0	0	0	0
NODE_205_length_70479_cov_22.2652_ID_66861	0	0	0	0	0	0	5255	7327	5138	0	0	0	0	0	0	0	0	8627	14158	4239	0	0	0	3262	0	4637	7178	0	0	0	1398	3746	723	0	0	0	0	0	0	0	0	0	0	0	0	0	0	0	0
NODE_2059_length_20991_cov_33.7114	233	293	0	1345	41	228	1038	750	1935	0	0	1444	0	50	88	169	89	276	576	226	0	0	0	0	0	0	0	0	0	0	95	88	34	66	624	3097	62	152	44	0	0	0	870	198	270	0	0	2767	0
NODE_2069_length_4510_cov_3.54231	45	29	0	29	0	0	0	0	0	0	0	0	0	0	0	0	0	0	6	0	0	0	0	0	0	0	0	0	0	0	0	0	0	0	0	0	0	0	0	0	0	0	0	0	123	0	0	0	0
NODE_207_length_64982_cov_13.2913	0	0	0	0	0	0	0	0	0	0	0	0	0	0	0	0	0	0	0	0	0	0	0	0	0	0	0	0	0	0	0	0	0	217	4259	0	0	0	0	0	0	0	0	0	0	0	0	0	0
NODE_2076_length_12732_cov_3.93721	0	0	0	0	0	0	0	52	66	0	0	0	0	0	0	0	0	0	0	0	0	0	0	0	0	0	0	0	0	0	0	0	0	0	0	0	0	0	0	0	0	0	0	0	0	0	0	0	0
NODE_2085_length_6330_cov_16.0026_ID_87860	0	0	0	0	0	0	0	0	0	0	0	0	0	0	0	0	0	0	0	0	0	0	0	797	701	544	1051	0	0	0	0	0	0	0	0	0	0	0	0	0	0	234	0	0	0	0	0	0	0
NODE_209_length_65730_cov_16.4522	0	0	0	0	0	0	0	0	0	0	0	0	0	0	0	0	0	0	0	0	0	0	0	0	0	0	0	0	0	0	0	0	0	2622	21063	0	2497	0	0	0	0	0	0	0	0	0	0	0	0
NODE_2098_length_11594_cov_29.8206_ID_34893	0	0	0	0	0	0	0	0	0	0	0	0	0	0	0	0	0	0	0	0	0	0	0	0	0	0	0	0	0	0	0	0	0	0	0	0	0	0	0	0	0	740	0	0	0	0	0	0	0
NODE_2114_length_4763_cov_15.1461	7930	9496	0	10776	3788	3224	1336	2839	2828	0	0	7	5034	0	2678	0	0	1890	2976	2273	0	586	2105	15016	6000	7790	26472	0	0	0	7981	13196	9848	2362	1202	4871	3448	1465	4239	879	12	6092	709	1766	1965	2445	952	4174	1195
NODE_2120_length_6346_cov_6.59768	0	22	0	64	64	0	0	0	0	0	0	0	0	0	0	0	0	94	127	73	0	0	0	40	0	60	149	0	0	0	56	66	56	27	0	0	31	21	43	0	0	1159	108	154	152	62	22	0	21
NODE_21227_length_2513_cov_19.4317	0	0	0	0	0	0	0	0	0	0	0	0	0	0	0	0	0	199	294	210	0	0	0	0	0	0	0	0	0	0	0	0	0	0	0	0	0	0	0	0	0	0	50	70	76	0	0	0	0
NODE_213_length_53456_cov_40.0953	0	0	0	0	0	0	0	0	0	0	0	0	0	0	0	0	0	0	0	0	0	0	0	0	0	0	0	0	0	0	0	0	0	0	0	0	0	0	0	0	0	0	0	0	0	0	0	0	0
NODE_214_length_75372_cov_21.9422	560	421	0	1839	281	555	0	0	0	0	0	0	0	0	242	256	186	0	0	0	0	0	0	0	0	0	0	0	0	0	2529	1481	319	198	2641	685	320	277	239	0	0	0	271	372	311	0	0	343	0
NODE_2146_length_8308_cov_17.8311	0	0	0	0	0	0	0	0	0	0	0	0	0	0	0	0	0	0	0	0	0	0	0	0	0	0	0	0	0	0	0	0	0	0	0	0	0	0	0	0	0	0	0	0	0	0	0	0	0
NODE_215_length_48699_cov_37.5161_ID_16307	776	970	0	907	789	1267	105	196	283	0	0	2328	112	988	616	6257	2020	154	231	228	1952	1311	858	2862	679	1589	3204	0	98	0	5889	1297	658	593	1085	920	259	942	75	121	0	1957	588	600	813	1882	3274	1385	762
NODE_2154_length_5223_cov_4.32682	0	10	0	0	0	0	0	0	0	0	0	0	0	0	0	0	0	0	452	0	0	0	0	0	0	0	0	0	0	0	0	0	0	0	0	0	0	0	0	0	0	0	0	0	0	0	0	0	0
NODE_216_length_2296_cov_12.1812	0	0	0	0	0	0	0	0	0	0	0	0	0	0	0	0	0	0	0	0	0	0	0	0	0	0	0	0	0	0	0	0	0	0	0	0	0	0	0	0	0	0	0	0	0	0	0	0	0
NODE_216_length_54644_cov_12.0309_ID_28088	143	0	0	176	0	0	444	312	254	0	0	0	0	0	0	0	0	0	0	0	0	0	0	0	0	0	0	0	0	0	0	0	0	0	0	0	0	0	75	0	0	0	0	0	0	0	0	0	0
NODE_2161_length_3374_cov_49.1714	0	0	0	0	0	0	0	0	0	0	0	0	0	0	0	0	0	7	7	0	0	0	0	0	0	0	0	0	0	0	0	0	0	0	18	7	17	0	21	7	0	0	0	0	14	0	0	0	0
NODE_217_length_46757_cov_5.91748	0	457	0	348	0	0	0	0	0	0	0	0	0	0	85	0	0	0	0	0	0	0	0	0	0	0	0	0	0	0	0	0	0	0	0	0	0	0	0	0	0	0	0	0	0	0	0	0	0
NODE_2174_length_9731_cov_14.9417_ID_30966	0	0	0	0	0	0	0	0	0	0	0	0	0	0	0	0	0	0	0	0	0	0	0	0	0	0	0	0	0	0	0	0	0	0	0	0	0	0	0	0	0	0	0	0	137	0	0	0	0
NODE_2175_length_3235_cov_4.63994	0	0	0	0	0	0	0	0	0	0	0	0	0	0	0	0	0	0	0	0	0	0	0	0	0	0	0	0	0	0	0	0	0	0	0	0	0	0	0	0	0	0	0	0	0	0	0	0	0
NODE_2177_length_5665_cov_4.28592	0	0	0	0	0	0	0	0	0	330	35	0	0	0	0	0	0	0	0	0	0	0	0	0	0	0	0	0	0	0	0	0	0	0	0	0	0	0	0	0	0	0	0	0	0	0	0	0	0
NODE_2181_length_14296_cov_9.49259	0	0	0	0	0	0	0	0	0	0	0	0	0	0	0	0	0	0	33	0	0	0	0	0	0	0	0	0	0	0	0	0	0	0	0	0	0	0	0	0	0	0	0	0	0	0	0	0	0
NODE_2181_length_8599_cov_5.50878	0	0	0	0	0	0	0	0	0	0	0	0	0	0	0	0	0	0	0	0	0	0	0	0	0	0	0	0	0	0	0	0	0	0	0	0	0	0	0	0	0	0	0	0	0	0	0	0	0
NODE_219_length_52372_cov_6.19124	473	134	0	355	0	0	0	101	253	0	0	0	0	0	0	0	0	0	0	0	0	0	0	0	0	0	0	0	0	0	0	0	0	0	0	0	0	0	0	0	0	0	0	0	0	0	0	213	0
NODE_2194_length_8250_cov_20.8804	1462	1596	0	2227	418	292	0	0	0	0	0	0	3164	0	435	0	0	0	124	0	21	389	755	5790	4897	3863	11066	0	0	0	0	0	0	76	0	0	55	62	127	45	0	677	0	122	56	0	0	0	0
NODE_2196_length_28815_cov_19.4668	2347	124	0	1822	0	0	204	372	1354	0	0	0	0	0	0	0	61	201	53	893	6216	117	194	0	0	0	0	0	0	0	0	0	0	0	0	0	0	0	0	0	0	0	159	0	0	0	0	0	0
NODE_220_length_63579_cov_39.4111	0	0	0	0	0	0	0	0	0	0	0	0	0	0	0	0	0	3464	6233	3345	0	0	0	0	0	0	0	0	0	0	0	0	0	0	0	0	0	0	0	0	0	0	645	1049	1224	0	0	0	0
NODE_2200_length_5429_cov_7.13658	0	0	0	0	0	0	175	317	329	0	0	0	32	85	0	31	63	0	0	0	0	0	0	7517	0	2436	16569	0	0	0	808	978	771	0	0	0	0	0	0	0	0	2356	992	1948	2150	0	0	0	0
NODE_222_length_67608_cov_5.80438	0	0	0	0	0	0	0	0	0	0	0	0	0	0	0	0	0	0	0	0	0	0	0	0	0	0	0	0	0	0	0	0	0	2724	21989	0	2518	0	0	0	0	0	0	0	0	0	0	0	0
NODE_2220_length_11207_cov_3.15307	0	0	0	0	0	0	0	0	0	0	0	0	0	0	0	0	0	0	0	0	0	0	0	0	0	0	0	0	0	0	0	0	0	62	44	0	105	0	0	0	0	0	0	0	0	0	0	0	0
NODE_2248_length_9964_cov_2.15087	0	0	0	0	0	0	0	0	0	0	0	0	0	0	0	0	0	0	0	0	0	0	0	0	0	0	0	0	0	0	0	67	0	0	0	0	0	0	0	0	0	0	0	0	0	0	0	0	0
NODE_2256_length_13598_cov_7.04955	0	0	0	0	0	0	0	0	0	0	0	0	0	0	0	0	0	0	36	0	0	0	0	0	0	0	0	0	0	0	0	0	0	0	0	0	0	0	0	0	0	0	0	0	0	0	0	0	0
NODE_2259_length_8839_cov_31.8046	0	0	0	0	0	0	0	0	0	0	0	0	0	0	0	0	0	0	0	0	0	0	0	0	0	0	0	0	0	0	0	0	0	0	0	0	0	0	0	0	0	0	0	0	0	0	0	0	0
NODE_226_length_39936_cov_16.2787	0	0	0	0	0	0	0	0	0	0	0	0	0	0	0	0	0	0	0	0	0	0	0	0	0	0	0	0	0	0	0	0	0	0	0	0	0	0	0	0	0	0	0	0	0	0	0	0	0
NODE_2260_length_7420_cov_13.7783	0	0	0	0	0	0	0	0	0	0	0	0	0	0	0	0	0	0	0	0	1834	126	85	0	0	0	0	0	0	0	0	0	0	0	0	0	0	0	0	0	0	0	0	0	0	0	0	0	0
NODE_227_length_27856_cov_18.6288	0	74	0	0	0	0	0	0	0	0	0	0	0	0	0	0	0	0	0	0	0	0	0	0	0	0	0	0	0	0	0	181	148	0	0	0	0	0	0	0	0	0	0	0	0	0	0	0	0
NODE_2275_length_10880_cov_8.87741	0	0	0	0	0	0	0	0	0	0	0	0	0	0	0	0	0	0	21	0	0	0	0	0	0	0	0	0	0	0	0	0	0	35	107	0	175	0	0	0	0	0	0	0	0	0	0	0	0
NODE_2291_length_7056_cov_100.066	0	0	0	0	0	0	0	0	0	0	0	0	0	0	0	0	0	0	0	0	0	0	0	0	0	0	0	0	0	0	0	0	0	0	0	0	0	0	0	0	0	0	0	0	0	0	0	0	0
NODE_2299_length_8355_cov_10.9739	0	0	0	0	0	0	0	0	0	0	0	0	0	0	0	0	0	0	0	0	0	0	0	0	0	0	0	0	0	0	0	0	0	0	0	0	0	0	0	0	0	0	0	0	0	0	0	0	0
NODE_2313_length_7669_cov_6.4374_ID_65816	0	0	0	0	0	17	0	0	0	0	0	0	0	0	0	0	0	0	0	0	0	0	0	148	0	43	597	0	0	0	0	28	36	0	0	0	0	0	0	0	0	0	0	66	0	0	0	0	0
NODE_232_length_75945_cov_21.3402	0	0	0	0	0	0	0	0	0	0	0	0	0	0	0	0	0	0	0	0	0	0	0	0	0	0	0	0	0	0	0	0	0	0	0	0	0	0	0	0	0	0	0	0	0	0	0	0	0
NODE_233_length_77635_cov_12.2098	532	0	0	0	4032	992	2978	3493	2946	0	0	0	0	1265	14807	20974	25682	3057	2105	1217	637	2642	3664	0	0	0	0	0	0	0	3522	6995	788	0	0	204	0	141	3655	1465	0	459	0	0	0	12437	3913	274	12887
NODE_234_length_76017_cov_10.0533	0	0	0	0	0	0	0	0	0	0	0	0	0	0	0	0	0	0	0	0	0	0	0	0	0	0	0	0	0	0	0	0	0	0	0	0	0	0	0	0	0	264	0	113	0	0	0	0	0
NODE_236_length_45206_cov_16.9858_ID_100963	0	0	5234	0	0	0	0	0	0	393	0	0	471	0	0	0	0	0	0	0	0	0	0	0	154	0	0	0	0	0	0	0	0	0	0	0	0	1032	0	0	367	0	0	0	0	0	0	0	0
NODE_2373_length_13378_cov_43.9418	65	88	0	0	361	396	0	0	0	0	0	0	773	0	293	0	0	621	840	400	0	399	105	81	557	107	266	0	0	0	290	1335	1742	0	0	256	0	0	0	0	0	539	0	0	0	787	151	112	163
NODE_2374_length_8452_cov_16.0225_ID_58128	19	0	0	0	171	709	0	0	0	0	0	0	0	24	179	0	22	0	0	0	0	0	0	401	0	394	921	0	0	0	81	66	32	0	163	0	0	0	0	0	0	0	125	183	253	0	0	0	0
NODE_23758_length_1636_cov_3.91904	0	0	0	0	0	0	0	0	0	0	0	0	0	0	0	0	0	0	0	0	0	0	0	0	0	0	0	0	0	0	0	0	0	0	0	0	0	0	0	0	0	0	0	0	0	0	0	0	0
NODE_2377_length_4884_cov_31.8056_ID_55866	802	927	0	1110	4999	5021	1888	3260	3076	0	0	0	645	0	4028	0	0	196	333	174	0	54	184	14308	3383	6370	21240	0	0	0	3712	5052	4877	270	138	6265	347	174	399	103	0	1289	2449	2931	3752	220	95	5082	147
NODE_238_length_32260_cov_25.7665_ID_19491	0	0	0	0	0	0	0	0	0	0	0	0	0	0	0	0	0	0	0	73	0	0	0	0	0	0	0	0	0	0	0	0	0	0	0	0	0	0	0	0	0	0	0	0	0	0	0	0	0
NODE_238_length_62337_cov_50.9163	0	0	0	0	291	719	2186	3542	4968	0	0	0	0	0	231	0	0	1533	1277	1702	0	0	0	0	0	0	0	0	0	0	0	0	0	1328	3773	0	1005	0	0	0	0	0	360	191	854	0	0	0	0
NODE_238_length_97840_cov_23.778	361	0	0	329	259	433	0	0	0	0	0	0	0	0	223	0	0	0	0	410	0	0	0	0	0	214	0	0	0	0	376	319	281	656	0	0	0	0	0	0	0	0	0	4779	4652	0	0	0	0
NODE_2392_length_3822_cov_15.0040_ID_73404	0	0	0	11	0	0	0	0	0	0	0	0	0	0	0	0	0	0	0	0	0	0	0	0	0	0	0	0	0	0	0	0	0	0	0	0	0	0	0	0	0	0	0	0	0	0	0	0	0
NODE_2394_length_8043_cov_4.40235	0	80	0	157	13	44	0	21	0	0	0	163	0	54	25	0	0	0	0	31	63	19	84	0	0	0	0	0	45	0	17	44	77	117	50	18	0	0	0	0	0	0	0	0	47	0	0	0	0
NODE_23979_length_1607_cov_5.90206	8	7	0	33	30	33	0	0	0	0	0	108	0	29	6	100	31	27	0	9	63	40	90	21	0	18	26	0	0	0	85	24	18	42	81	13	18	14	0	9	0	0	12	7	34	0	0	23	0
NODE_24_length_123364_cov_17.1611_ID_4972	8259	2308	0	5881	0	0	1179	1521	4126	0	0	0	483	0	0	0	0	585	786	742	0	0	0	0	0	0	0	188	2453	0	0	0	0	1745	1076	1161	1066	0	0	954	0	1424	0	0	0	0	0	3783	0
NODE_24_length_136683_cov_15.9974_ID_89214	0	0	0	288	0	0	0	339	0	0	0	0	0	0	0	0	0	0	0	0	0	0	0	0	0	0	0	0	0	0	0	0	0	0	0	0	0	0	0	0	0	0	0	0	0	0	0	0	0
NODE_2412_length_7767_cov_123.428	0	0	0	0	0	0	0	0	0	0	0	0	127	0	0	0	0	0	0	0	0	0	0	0	0	0	0	0	0	0	0	0	0	0	0	0	0	0	0	0	0	0	0	0	0	0	0	0	0
NODE_2416_length_5415_cov_16.5748	0	0	0	0	0	0	0	0	0	0	0	0	0	0	0	0	0	0	0	0	0	0	0	0	0	0	0	0	0	0	0	0	0	0	0	0	0	0	0	0	0	0	0	0	0	0	0	0	0
NODE_243_length_5029_cov_16.1345	0	0	0	0	0	0	0	0	0	651	0	0	0	0	0	0	0	0	0	0	0	0	0	0	0	0	0	0	0	0	0	0	0	0	0	0	0	0	0	0	0	0	0	0	0	0	0	0	0
NODE_244_length_32147_cov_3.59164	60	0	0	0	115	332	197	182	1303	0	0	0	0	0	0	0	0	1554	1117	722	0	0	0	0	0	0	0	0	0	0	0	0	0	379	1220	0	241	0	45	0	0	0	0	77	0	0	0	0	0
NODE_2440_length_9289_cov_18.9215_ID_86516	223	71	0	315	20	595	636	1328	1597	0	0	0	0	0	68	0	0	333	987	246	0	0	0	0	0	0	43	0	0	0	0	0	0	31	1139	0	104	0	0	0	0	0	519	175	243	0	0	0	0
NODE_2451_length_9329_cov_13.9435_ID_33330	0	0	0	0	0	0	0	0	0	0	0	0	0	0	0	0	0	0	0	0	0	0	0	0	0	0	0	0	0	0	0	0	0	0	0	0	0	0	0	0	0	0	0	0	0	0	0	0	0
NODE_2455_length_11509_cov_13.2361	52	0	0	0	38	305	0	31	70	0	0	0	0	0	242	0	0	87	111	103	0	0	0	29	0	27	101	0	0	0	0	0	0	44	332	31	514	0	0	0	0	0	37	26	46	0	0	21	0
NODE_246_length_48621_cov_7.11045	0	0	0	0	0	0	0	0	0	224	0	0	0	0	0	0	0	0	0	0	0	0	0	0	0	0	0	0	0	0	0	0	0	0	0	0	0	0	0	0	0	0	0	0	0	0	0	0	0
NODE_248_length_62448_cov_14.1803	0	0	0	0	0	0	0	0	0	0	0	0	0	0	0	0	0	0	0	0	0	0	0	0	0	0	0	0	0	0	0	0	0	0	0	0	0	0	0	0	0	0	0	0	0	0	0	0	0
NODE_2501_length_16180_cov_5.17991	0	0	0	0	0	0	0	0	0	512	143	42	0	0	0	0	0	0	0	0	0	0	0	0	0	0	0	0	25	0	0	0	0	0	0	0	0	0	0	0	83	0	0	0	0	0	0	0	0
NODE_251_length_35247_cov_9.24125	0	0	0	0	0	0	0	0	0	0	0	0	0	0	0	0	0	0	0	0	0	0	0	0	0	0	0	0	0	0	0	0	0	1728	2158	0	996	0	0	0	0	0	0	0	0	0	0	0	0
NODE_251_length_47283_cov_9.68095	0	0	0	0	0	0	0	0	0	0	0	0	0	0	0	0	0	0	0	0	0	0	0	0	0	0	0	0	0	0	0	0	0	0	0	0	0	0	0	0	0	0	0	0	0	0	0	0	0
NODE_251_length_57296_cov_13.3391	0	0	0	0	366	611	4551	5521	3170	0	0	0	0	0	354	0	0	0	0	0	0	0	0	186	0	82	147	0	0	0	1774	179	451	0	0	266	0	0	0	0	0	0	0	0	0	0	0	797	0
NODE_253_length_73239_cov_4.28795	1261	0	0	1297	386	1237	0	0	1273	0	0	0	0	0	257	1475	436	856	1598	736	0	0	0	204	0	258	153	0	0	0	0	207	0	0	794	0	150	0	0	0	0	2074	247	949	117	0	0	0	0
NODE_2534_length_6579_cov_10.0015_ID_125250	0	12	0	14	0	0	28	40	27	0	0	0	0	23	29	63	19	0	0	0	161	0	0	0	0	15	16	0	0	0	75	0	9	0	0	17	0	0	0	0	0	177	0	0	0	0	0	13	0
NODE_2556_length_4010_cov_21.2281	39	23	0	56	0	0	0	0	0	0	0	0	0	0	21	249	73	67	79	112	0	0	0	0	0	0	0	0	0	0	18	0	0	0	0	0	0	0	0	0	0	0	20	249	459	0	0	0	0
NODE_2561_length_4990_cov_2.05552	0	0	0	0	0	0	0	0	0	0	0	0	0	0	0	0	0	162	44	12	0	0	0	0	0	0	0	0	0	0	0	0	0	0	0	0	0	0	0	0	0	0	278	93	132	0	0	0	0
NODE_2562_length_6852_cov_14.1511	0	0	0	0	0	0	0	0	0	0	0	0	0	0	0	0	0	0	0	0	0	0	0	0	0	0	0	0	0	0	0	0	0	0	0	0	0	0	0	0	0	0	0	0	0	0	0	0	0
NODE_2563_length_14333_cov_2.89802	0	0	0	0	48	51	0	0	0	0	0	0	0	0	0	0	0	0	0	0	0	0	0	0	0	0	0	0	0	0	0	0	0	0	0	0	0	0	0	23	0	0	0	50	111	0	0	0	0
NODE_2569_length_5822_cov_61.9905	0	9	0	17	0	0	42	63	32	0	0	0	0	0	28	26	0	0	0	0	100	0	0	0	0	0	0	0	0	0	68	0	16	0	0	16	0	0	0	0	0	35	0	69	13	0	0	20	0
NODE_257_length_40744_cov_38.9626_ID_81593	0	0	0	0	20592	27130	0	0	0	0	0	604	0	0	477	0	0	0	0	0	0	0	0	0	0	0	0	0	57	0	0	0	0	0	0	0	0	6641	6622	36569	0	0	0	0	0	0	0	0	0
NODE_2588_length_14219_cov_7.40744	0	0	0	0	0	0	0	0	0	0	0	0	0	0	0	0	0	196	202	110	0	0	0	0	0	0	0	0	0	0	0	0	0	0	0	0	0	0	0	0	0	0	0	0	0	0	0	0	0
NODE_2590_length_9802_cov_12.9752_ID_18958	0	0	0	0	0	0	0	0	0	0	0	0	0	0	0	0	0	0	0	0	0	0	0	0	0	0	0	0	0	0	0	0	0	0	0	0	0	0	0	0	0	0	0	0	0	0	0	0	0
NODE_2593_length_7303_cov_45.7743	0	0	0	0	0	0	0	0	0	0	0	0	0	0	0	0	0	0	0	0	0	0	0	0	0	0	0	0	0	0	0	0	0	0	0	0	0	0	0	0	0	0	0	0	0	0	0	0	0
NODE_2597_length_13940_cov_6.41743	0	0	0	0	0	0	0	0	0	0	0	0	0	0	0	0	0	0	0	0	0	0	0	0	0	0	0	0	0	0	0	0	0	0	0	0	0	0	0	0	0	0	0	0	0	0	0	0	0
NODE_2598_length_7231_cov_72.0101_ID_116746	0	0	0	0	0	0	0	0	0	0	0	0	0	0	0	0	0	0	0	0	0	0	0	0	320	0	0	0	2511	0	0	0	0	0	0	0	0	0	0	0	0	115	0	0	0	0	0	0	0
NODE_26_length_132492_cov_12.9925_ID_12107	703	478	0	2128	0	0	1567	1862	5536	0	0	0	0	0	0	539	1043	1084	1650	2027	2995	1127	1993	7169	0	842	4189	0	0	0	0	2551	919	803	1082	1946	595	0	0	0	0	0	0	0	798	0	0	1052	0
NODE_260_length_71950_cov_8.28995	11064	582	0	8173	0	255	1434	2668	9995	0	0	0	0	0	0	0	345	884	129	3359	38560	671	1333	265	0	0	394	0	0	0	0	0	0	0	0	0	0	0	0	0	0	0	1015	0	0	0	0	157	0
NODE_2604_length_6445_cov_7.76463	613	1128	0	2206	335	398	112	225	143	0	0	0	480	0	230	0	0	0	201	74	377	133	189	311	299	346	1067	0	0	0	0	0	0	45	51	62	68	842	2047	95	0	0	0	0	0	0	0	82	0
NODE_26153_length_2024_cov_5.5292	0	0	0	0	0	0	0	0	0	0	0	12	0	0	0	0	0	10	0	70	0	0	0	0	0	0	0	0	0	0	0	0	0	11	15	0	18	0	0	0	0	0	0	0	0	0	0	0	0
NODE_265_length_71728_cov_69.5353	9513	21616	0	35724	0	0	0	0	0	0	0	0	0	1243	0	449	128	0	0	0	0	0	0	0	0	0	0	0	0	0	0	0	0	0	0	0	0	0	0	0	0	0	0	0	0	0	0	0	0
NODE_266_length_11385_cov_2.7647	0	0	0	0	0	0	0	0	0	0	0	0	0	0	0	0	0	0	0	0	0	0	0	0	0	0	0	0	0	0	0	0	0	0	0	0	0	0	0	0	0	0	0	0	0	0	0	0	0
NODE_2666_length_18710_cov_6.31632	0	0	0	0	0	0	0	0	0	0	0	0	0	0	0	0	0	149	308	28	0	0	242	0	0	0	0	0	0	0	0	0	0	0	0	0	0	0	0	0	0	0	0	0	0	0	0	0	0
NODE_2669_length_4124_cov_3.00688	0	0	0	0	0	0	0	0	0	0	0	0	0	0	0	0	0	0	0	0	0	0	0	0	0	0	0	51	786	0	0	0	0	0	0	0	0	0	0	0	0	0	0	0	0	0	0	0	815
NODE_2671_length_6705_cov_11.9299_ID_91689	202	141	0	343	53	122	101	98	201	0	0	529	0	30	51	111	83	96	115	64	35	0	22	53	0	41	130	0	71	0	205	150	48	68	421	290	93	47	34	13	0	64	164	72	119	42	30	264	43
NODE_2687_length_4549_cov_12.9484	0	0	0	0	0	0	0	0	0	0	0	0	0	0	0	0	0	0	0	0	0	0	0	0	0	0	0	0	0	0	0	0	0	0	0	0	0	0	0	0	0	0	118	157	166	0	0	0	0
NODE_270_length_106158_cov_6.88017	0	0	0	0	0	0	0	0	0	0	0	0	0	0	0	0	0	0	0	0	0	0	0	0	0	0	0	0	0	0	0	0	0	0	408	0	0	0	0	0	0	0	0	0	386	0	0	0	0
NODE_2708_length_2651_cov_7.33398	0	0	0	0	0	0	0	0	0	0	0	0	0	0	0	0	0	0	0	0	0	0	0	0	0	0	0	0	0	0	0	0	0	0	0	0	0	0	0	0	0	0	0	0	0	0	0	0	0
NODE_2708_length_6962_cov_11.9357_ID_27201	180	141	0	372	89	148	141	105	234	0	0	748	0	29	77	102	81	78	82	40	21	0	0	56	0	60	145	0	116	0	218	138	93	77	590	302	88	45	37	15	0	40	170	112	179	64	58	319	71
NODE_2722_length_6388_cov_4.4325	0	0	0	0	0	0	0	0	0	0	0	0	0	0	0	0	0	0	0	0	0	0	0	0	0	0	0	0	0	0	0	0	0	0	0	0	0	0	0	0	0	0	0	0	0	0	0	0	0
NODE_2731_length_5986_cov_11.0019_ID_106790	0	0	0	34	27	0	0	0	0	0	0	0	0	0	0	0	0	64	69	53	0	0	0	17	0	0	0	0	0	0	35	25	43	44	18	0	58	0	28	0	0	2436	71	153	219	1040	350	0	422
NODE_275_length_44793_cov_9.9669	0	670	0	517	0	0	0	0	0	0	0	0	0	0	0	0	0	0	0	0	0	0	0	498	0	0	0	0	0	0	0	0	0	0	74	0	0	0	0	0	0	0	0	0	0	0	0	0	0
NODE_275_length_9227_cov_9.0010_ID_14630	354	586	0	636	553	352	176	223	268	0	0	0	0	2198	418	784	1290	124	198	0	0	0	0	231	0	726	879	0	0	0	381	510	418	310	37	219	195	177	375	209	0	251	1070	5608	11414	0	0	113	0
NODE_2752_length_12244_cov_13.108	0	0	0	0	0	0	0	0	0	0	0	0	0	0	0	0	0	0	28	0	0	0	0	0	0	0	0	0	0	0	0	0	0	0	48	0	62	0	0	0	0	0	0	0	0	0	0	0	0
NODE_2781_length_6033_cov_5.65975	0	0	0	0	0	0	0	0	0	0	0	0	0	0	0	0	0	0	0	0	0	0	0	0	0	0	0	0	0	0	0	0	0	0	0	26	0	0	0	0	0	0	0	0	0	0	0	0	0
NODE_279_length_4127_cov_332.857	0	0	0	0	0	0	0	0	0	0	0	0	0	0	0	0	0	0	0	0	0	0	0	0	0	0	0	15	280	0	0	0	0	0	0	0	0	0	0	0	0	0	0	0	0	0	0	0	398
NODE_28_length_182841_cov_6.89908	9305	636	0	4819	0	0	0	0	0	0	0	0	0	297	0	549	392	0	0	0	0	0	0	0	0	0	0	0	0	0	10350	6304	6877	18890	3581	1118	869	0	0	0	0	0	0	846	888	0	0	0	0
NODE_2807_length_3480_cov_9.0000_ID_78905	280	94	0	127	46	68	0	0	0	0	0	0	0	0	88	0	0	0	0	0	0	0	0	0	0	0	0	0	0	0	0	0	0	0	0	0	0	0	0	0	0	0	0	0	0	0	0	0	0
NODE_2809_length_4730_cov_3.23316	0	0	0	0	0	0	0	0	0	0	0	88	33	0	0	0	0	0	0	0	0	0	0	0	0	0	0	0	0	0	0	0	0	0	0	0	0	0	0	0	0	0	0	0	0	0	0	0	0
NODE_281_length_42605_cov_4.10313	264	214	0	1677	520	92	88	224	710	0	0	9755	65	0	93	0	0	149	289	1153	0	0	0	232	0	0	92	0	10954	0	1340	560	484	2654	141	331	395	0	0	0	0	0	0	0	1225	0	0	385	0
NODE_281_length_45017_cov_11.9902_ID_51079	0	0	0	0	0	0	0	0	0	0	0	0	0	0	0	0	0	0	0	181	0	0	0	0	0	0	0	0	0	0	0	0	0	0	0	0	0	0	0	0	0	0	0	0	0	0	0	0	0
NODE_2821_length_8060_cov_76.4215	0	0	0	0	0	0	0	0	0	0	0	0	0	0	0	0	0	0	0	0	461	30	18	0	0	0	0	0	0	0	0	0	0	0	0	0	0	0	0	0	0	0	0	0	0	0	0	0	0
NODE_2825_length_7117_cov_5.7808	0	13	0	219	0	0	0	0	0	0	0	61	0	0	0	0	0	28	26	0	0	0	0	13	0	0	0	0	0	0	0	0	0	0	0	0	0	0	0	0	0	0	0	0	0	0	0	0	0
NODE_2827_length_9058_cov_22.0025_ID_154745	0	0	0	0	0	0	0	0	0	0	0	0	0	0	0	0	0	0	0	0	0	0	0	0	729	0	0	0	0	0	0	0	0	0	0	0	0	0	0	0	0	169	0	0	0	0	0	0	0
NODE_283_length_69609_cov_7.80418	2683	1431	0	4183	917	4057	329	574	1285	0	0	0	0	0	230	0	0	754	380	2096	0	0	0	1645	0	1326	3955	0	0	0	0	0	0	219	9256	0	2832	2375	2020	845	0	0	820	855	2489	0	0	0	0
NODE_2839_length_7609_cov_11.4147	0	0	8	0	0	0	0	0	0	0	0	0	0	0	0	0	0	0	0	0	0	0	0	0	0	0	0	0	0	0	0	0	0	0	0	39	0	0	0	0	0	0	0	0	0	0	0	0	0
NODE_284_length_45923_cov_9.1263_ID_41523	0	0	0	0	0	0	160	327	315	0	0	0	0	0	0	0	0	0	0	0	0	0	0	0	0	0	0	0	0	0	0	0	0	0	0	0	0	0	0	0	0	0	0	0	0	0	0	0	0
NODE_285_length_11805_cov_13.4465	319	183	0	168	0	0	0	0	0	0	0	0	0	0	0	0	0	0	52	0	0	0	0	0	1002	165	189	0	882	0	79	232	86	286	534	188	204	58	69	67	0	0	1518	1937	1848	0	0	1240	0
NODE_285_length_66113_cov_57.6514	0	0	0	0	0	0	0	0	0	0	0	0	0	0	0	0	0	0	0	0	0	0	0	0	0	0	0	0	0	0	0	0	0	0	0	0	0	0	0	0	0	0	0	234	408	0	0	0	0
NODE_285_length_83288_cov_4.74813	974	527	0	1323	315	299	142	187	186	0	0	4987	0	144	152	330	248	237	302	362	1050	503	535	0	0	174	718	0	0	0	2465	2229	508	380	446	519	213	246	270	346	0	0	147	298	796	1100	1149	0	1739
NODE_286_length_45021_cov_6.18407	891	6445	0	4233	0	0	0	0	0	0	0	0	0	0	0	0	0	0	0	0	0	0	0	0	0	0	0	0	0	0	0	0	0	0	0	0	0	0	0	0	0	0	0	0	0	0	0	0	0
NODE_2862_length_4230_cov_4.30563	0	0	0	0	0	0	0	0	0	0	0	0	0	0	0	0	0	0	0	0	5	0	0	0	0	6	37	0	0	0	0	0	0	0	0	0	0	0	0	0	0	0	0	35	56	0	0	0	0
NODE_2866_length_4582_cov_8.0018_ID_56533	18	0	0	89	12	0	22	31	18	0	0	279	0	0	6	0	0	8	0	311	0	0	0	0	0	0	0	0	0	0	16	0	0	0	0	0	0	0	0	0	0	0	0	0	0	0	889	19	0
NODE_2868_length_5302_cov_7.0013_ID_73820	0	0	0	18	21	38	0	0	0	0	0	59	0	0	16	9	0	0	0	0	0	0	0	61	0	6	39	0	0	0	92	0	8	46	16	16	20	0	0	0	0	0	0	0	0	0	0	0	0
NODE_2879_length_11891_cov_3.19838	0	0	0	0	0	0	0	0	0	0	0	0	0	0	0	0	0	1259	1752	523	0	0	0	0	0	0	0	0	0	0	0	0	0	0	0	0	0	0	0	0	0	0	79	17	14	0	0	0	0
NODE_29_length_115838_cov_32.7335_ID_6243	0	0	0	0	0	0	0	0	0	0	0	0	0	0	0	0	0	0	831	0	0	0	0	0	0	0	0	0	0	0	0	0	0	0	0	0	0	0	0	0	0	0	7783	0	0	0	0	0	0
NODE_2917_length_5789_cov_50.7461	0	0	0	0	0	0	0	0	0	0	0	0	0	0	0	0	0	0	0	0	0	0	0	0	0	0	0	0	0	0	0	0	0	0	0	0	0	0	0	0	0	297	0	0	0	0	0	0	0
NODE_2926_length_19895_cov_7.2495	0	0	0	0	0	0	0	0	0	0	0	0	0	0	0	0	0	0	0	0	0	0	0	0	0	0	0	0	0	0	0	0	0	0	0	0	0	0	0	0	0	0	0	86	1527	0	0	0	0
NODE_2929_length_10671_cov_3.98549	250	369	0	576	833	916	64	126	297	0	0	0	2110	0	634	0	0	54	69	168	0	438	1285	1380	79	749	3429	37	337	0	1538	626	225	170	295	166	186	250	283	143	0	273	57	149	190	0	0	283	0
NODE_294_length_41857_cov_7.83128	0	0	0	0	0	0	0	0	0	137	0	0	0	0	0	0	0	0	0	0	0	0	0	0	0	0	0	0	0	0	0	71	0	0	0	0	0	0	0	0	0	3594	0	0	0	0	0	0	0
NODE_2949_length_8683_cov_3.96419	0	0	0	0	0	0	0	0	0	0	0	0	0	0	0	0	0	0	0	0	0	0	0	0	0	0	0	0	0	0	0	0	0	0	0	25	0	0	0	0	0	0	0	0	0	0	0	58	0
NODE_297_length_45172_cov_8.30776	0	0	0	0	0	0	0	0	0	0	0	0	0	0	0	0	0	0	0	0	0	0	0	0	0	0	0	0	0	0	0	0	0	0	0	0	0	0	0	0	0	0	0	0	160	0	0	0	0
NODE_297_length_86902_cov_7.4479	0	0	0	0	0	0	0	0	0	0	0	0	0	0	0	0	0	0	0	0	0	0	0	0	0	0	0	0	0	0	0	0	0	0	0	0	0	0	0	0	0	0	0	0	0	0	0	0	0
NODE_300_length_44120_cov_23.0397	294	0	0	111	0	0	0	0	0	0	0	539	0	0	0	0	0	0	0	0	0	0	0	0	0	0	0	0	0	0	397	1012	0	0	0	0	0	0	0	0	0	0	788	101	0	84	0	0	0
NODE_301_length_80549_cov_10.1771_ID_42132	0	0	0	0	549	1205	3635	6020	9048	0	0	0	0	0	406	0	0	3107	2335	3190	0	0	0	0	0	0	0	0	0	0	0	0	0	2453	7243	0	2247	0	0	0	0	0	606	388	1554	0	0	0	0
NODE_3012_length_2607_cov_18.6944	0	0	0	0	0	0	0	11	19	0	0	0	0	0	0	0	0	0	0	0	0	0	0	0	0	0	0	0	0	0	0	0	0	0	0	0	0	0	0	0	0	0	0	0	0	0	0	0	0
NODE_303_length_62554_cov_6.99699	416	0	0	0	2619	686	2274	2691	2276	0	0	0	0	930	9974	13942	17747	2213	1320	824	392	1825	2463	0	0	0	0	0	0	0	2548	4465	596	0	0	190	0	0	2593	1110	0	428	0	0	0	16119	5020	354	16621
NODE_3054_length_6522_cov_30.1098	0	0	0	0	0	0	0	0	0	0	0	0	0	0	0	0	0	0	0	0	0	0	0	58	146	0	48	0	0	0	0	0	0	0	0	0	0	0	0	0	0	88	0	0	0	0	0	0	0
NODE_3056_length_5715_cov_20.0154_ID_44312	0	0	0	0	48	105	314	489	666	0	0	0	0	0	44	0	0	239	214	271	0	0	0	0	0	0	0	0	0	0	0	0	0	195	549	0	161	0	0	0	0	0	48	36	125	0	0	0	0
NODE_3067_length_24941_cov_7.99972	287	152	0	392	97	98	44	74	0	0	0	1024	0	0	0	83	0	80	89	83	297	144	164	0	0	0	125	0	0	0	625	640	130	89	141	136	71	0	33	0	0	0	0	100	183	232	264	0	394
NODE_3099_length_11757_cov_8.00743	0	0	0	0	0	0	0	0	0	0	0	0	0	0	0	0	0	41	156	26	0	0	0	0	0	0	0	0	0	0	0	0	0	0	0	0	0	0	0	0	0	0	0	0	0	0	0	0	0
NODE_31_length_133425_cov_15.1026_ID_28019	0	0	0	0	0	0	0	0	0	0	0	0	0	0	0	0	0	1012	2950	447	0	0	0	0	0	0	0	0	0	0	0	0	0	0	0	0	0	0	0	0	0	0	8670	0	0	0	0	0	0
NODE_31_length_147034_cov_31.3885	0	0	0	0	0	0	0	0	0	0	0	0	0	0	0	0	0	0	0	0	0	0	0	0	0	0	0	0	0	0	0	0	0	0	0	0	0	0	0	0	0	0	0	0	0	0	0	0	0
NODE_312_length_78812_cov_11.9376	3871	5863	0	5805	3700	5403	563	1340	1497	0	0	34875	0	799	1738	1967	2616	1372	1817	1746	877	386	746	4236	0	3187	6079	0	7807	0	7498	8015	4164	2484	2513	8586	1827	830	1569	694	0	8242	3333	3544	7715	9095	4425	1930	8323
NODE_3121_length_7375_cov_7.77336	0	0	0	0	0	0	0	0	11	0	0	0	0	0	0	0	0	11	41	19	0	0	0	0	0	0	0	0	0	0	0	0	0	0	48	83	0	0	0	0	0	0	0	0	0	0	0	13	0
NODE_3123_length_6034_cov_7.64359	0	547	0	713	0	0	375	685	668	0	0	0	0	0	0	0	0	0	174	0	0	0	0	13737	290	4610	29880	0	0	0	1856	2275	1805	0	0	301	0	0	266	0	0	6486	1085	2806	2949	0	0	274	0
NODE_3124_length_8668_cov_11.8701	0	0	0	0	0	0	0	0	0	0	0	0	0	0	0	0	0	0	0	0	0	0	0	0	0	0	0	0	0	0	0	0	0	329	263	429	273	0	0	0	0	0	0	0	0	0	0	311	0
NODE_3131_length_6394_cov_13.0021_ID_141720	0	0	0	0	0	0	0	0	0	0	0	0	0	0	0	0	0	0	0	0	0	0	0	38	1950	26	76	0	0	0	0	0	0	0	0	0	0	0	0	0	0	460	0	0	0	0	0	0	0
NODE_3132_length_14239_cov_3.40264	0	0	0	0	0	0	0	0	0	0	0	0	0	0	0	0	0	0	37	0	0	0	0	0	0	0	0	0	0	0	0	0	0	0	0	0	0	82	54	0	0	0	0	0	0	0	0	0	0
NODE_314_length_34046_cov_30.9919	0	0	0	0	0	0	0	0	0	0	0	0	0	0	0	0	0	0	0	0	0	0	0	0	0	0	0	0	0	0	0	0	0	1232	1516	0	717	0	0	0	0	0	0	0	0	0	0	0	0
NODE_3147_length_5157_cov_5.80655	0	0	0	0	0	0	0	0	0	0	0	0	0	0	0	0	0	0	0	0	0	0	0	0	0	0	0	0	0	0	0	0	0	0	0	0	0	0	0	0	0	0	0	0	0	0	0	0	0
NODE_3148_length_6578_cov_4.96627	230	92	0	329	23	100	214	139	350	0	0	1261	0	21	52	74	34	125	209	69	0	0	0	39	0	38	150	0	0	0	21	21	17	121	702	560	62	32	0	0	0	0	225	36	75	0	0	508	0
NODE_315_length_41467_cov_13.9866_ID_12287	0	0	0	0	0	0	0	0	0	0	0	0	0	0	0	0	0	0	0	0	0	0	0	0	0	0	0	0	0	0	0	0	0	0	96	0	0	0	0	0	0	0	0	0	0	0	0	0	0
NODE_318_length_78978_cov_5.41627	0	171	0	456	324	0	0	0	0	0	0	0	0	0	0	0	0	0	0	0	0	0	617	152	0	0	0	0	0	0	0	0	0	1049	425	0	214	0	0	0	0	0	0	289	0	0	0	0	0
NODE_3180_length_6496_cov_5.88496	0	0	0	0	0	0	0	0	0	0	0	0	0	0	0	0	0	0	0	0	0	0	0	0	0	0	0	0	0	0	0	0	0	0	0	0	0	0	0	0	0	0	0	0	0	0	0	0	0
NODE_3183_length_5535_cov_5.52518	841	132	0	343	52	132	135	329	636	0	0	0	0	0	78	0	0	0	16	0	0	0	0	40	0	0	123	0	0	0	22	0	0	16	44	28	41	29	117	40	0	0	128	10	20	0	37	100	0
NODE_3193_length_5740_cov_18.0000_ID_57044	0	0	0	0	0	0	0	0	0	0	0	0	0	0	0	0	0	0	0	0	0	0	0	0	0	0	0	0	0	0	0	0	0	25	35	14	32	0	0	0	0	0	0	0	0	0	0	23	0
NODE_32_length_111536_cov_6.76643	1076	936	0	1455	712	3055	169	159	417	0	0	1947	0	436	1449	2313	1081	0	282	0	1827	519	362	669	0	380	1345	0	0	0	6457	1103	364	883	731	1240	431	1074	246	629	0	258	522	1252	5735	680	2313	910	1143
NODE_320_length_49313_cov_33.1279_ID_50959	147	0	0	0	1430	3314	0	0	0	0	0	0	0	0	4580	0	0	5752	13796	4891	0	0	0	0	0	0	122	0	0	0	0	0	0	280	355	0	9965	80	1352	0	0	0	202	268	270	0	0	0	0
NODE_321_length_52112_cov_34.3016	3462	1621	0	5724	272	1728	2771	1869	5509	0	0	10927	0	316	650	890	448	1285	2083	616	0	0	0	484	0	443	1705	0	0	0	440	277	160	1510	10402	6516	1008	314	118	0	0	0	3445	559	1387	0	0	7363	0
NODE_3210_length_9177_cov_31.5039	0	0	0	0	0	0	0	0	0	0	0	0	0	0	0	0	0	0	0	0	0	0	0	0	128	0	0	0	0	0	0	0	0	0	0	0	0	0	0	0	0	570	0	0	0	0	0	0	0
NODE_322_length_57224_cov_13.5936	1378	1213	0	2566	0	140	246	345	763	0	0	4403	0	537	0	175	373	2128	2519	11494	0	0	0	0	0	0	0	0	0	0	377	1906	1364	859	998	1058	208	0	0	0	0	0	0	575	1016	0	0	0	0
NODE_3239_length_5981_cov_3.46304	0	0	0	0	0	0	0	0	0	0	0	0	0	0	0	0	0	0	0	0	0	0	0	0	0	0	0	0	0	0	0	0	0	0	0	0	0	0	0	0	0	42	0	0	0	0	0	0	0
NODE_325_length_61724_cov_18.9835	408	0	0	217	0	0	0	0	183	0	0	0	0	0	0	0	0	0	0	0	0	0	0	0	0	0	0	0	0	0	0	0	0	0	0	0	0	0	0	0	0	158	0	0	0	0	0	188	0
NODE_3250_length_7445_cov_9.42179	85	81	0	225	0	0	0	0	0	83	0	0	0	0	0	0	0	0	0	0	0	0	0	0	0	0	0	0	54	0	0	0	0	0	0	0	0	0	0	0	0	0	0	0	33	0	0	0	0
NODE_3259_length_4674_cov_12.8848_ID_122333	0	0	0	0	0	0	0	0	0	0	0	0	0	0	0	0	0	0	0	0	0	0	0	0	0	0	0	0	0	0	0	0	0	0	0	0	0	0	0	0	0	0	146	230	211	0	0	0	0
NODE_326_length_65943_cov_10.5988	2144	151	0	1158	0	0	0	0	0	0	0	0	0	0	0	151	111	0	0	0	0	0	0	0	0	0	0	0	0	0	2552	1455	1637	4688	865	268	243	0	0	0	0	0	0	308	369	0	0	0	0
NODE_3281_length_14708_cov_6.89122	254	26	0	225	79	286	0	0	264	0	0	0	0	0	50	320	84	178	254	130	0	0	0	48	0	42	34	0	0	0	0	42	0	0	156	0	32	0	0	0	0	462	56	226	58	0	0	0	0
NODE_3285_length_3741_cov_5.84292	0	0	0	0	0	0	0	0	7	0	0	0	0	0	0	0	0	0	0	0	0	0	0	0	0	0	0	0	0	0	0	0	0	0	0	0	0	0	0	0	0	0	0	0	0	0	0	0	0
NODE_3290_length_5368_cov_9.1022	0	0	0	0	0	0	108	204	199	0	0	0	0	0	0	0	0	0	0	0	0	0	0	3409	202	1092	6230	0	0	0	315	349	325	0	0	263	0	0	0	0	0	54	1228	1279	1834	0	0	211	0
NODE_3292_length_3719_cov_9.5818_ID_62712	23	6	0	44	0	0	0	0	0	0	0	247	0	0	0	0	0	0	0	0	0	0	0	0	0	0	0	0	0	0	6	11	0	0	0	14	0	0	0	0	0	0	0	0	40	0	0	7	0
NODE_3300_length_5491_cov_7.0000_ID_123302	9	14	0	19	29	104	0	0	0	0	0	0	0	27	31	47	0	0	0	0	0	0	0	187	0	44	201	0	0	0	587	142	97	0	0	0	0	0	0	0	0	0	0	0	0	0	0	0	0
NODE_3318_length_6963_cov_19.5761	73	134	0	253	42	26	0	0	0	0	0	0	0	0	22	0	0	510	714	449	0	0	0	68	0	50	86	0	0	0	252	252	256	67	0	0	94	97	184	0	0	1117	497	648	826	61	0	0	34
NODE_3327_length_6776_cov_3.80524	0	0	0	0	0	0	23	0	25	0	0	0	0	0	0	0	0	0	0	0	0	0	0	0	0	0	0	0	0	0	0	0	0	0	0	0	0	0	0	0	0	0	0	0	0	0	0	0	0
NODE_3330_length_3891_cov_9.81022	0	0	0	0	0	0	0	0	0	0	0	0	0	0	0	0	0	0	0	0	0	0	0	0	0	0	0	0	0	0	0	0	0	0	0	0	0	0	0	0	0	0	0	0	0	0	0	0	0
NODE_3385_length_12891_cov_4.19983	47	50	0	66	0	0	241	337	74	0	0	1204	0	33	38	131	30	36	85	29	1292	16	0	35	0	0	80	0	0	0	919	66	117	0	0	62	0	0	0	0	0	213	296	0	0	219	204	70	59
NODE_3396_length_4850_cov_11.9537_ID_8756	343	442	0	187	135	400	0	0	0	0	0	560	0	14	114	17	25	0	9	0	0	0	0	211	0	253	578	0	0	0	0	0	0	85	423	276	32	0	0	0	0	0	79	36	271	0	0	286	25
NODE_340_length_43538_cov_13.9416_ID_59012	2926	1131	0	850	0	100	0	0	0	0	0	0	0	0	0	0	0	0	0	0	0	0	0	559	0	172	883	0	0	0	0	0	0	268	116	164	814	0	0	0	0	0	0	1528	751	0	0	339	0
NODE_3403_length_10177_cov_23.1086	0	0	0	0	0	0	0	0	0	43	475	2897	0	0	0	0	0	0	0	0	0	0	0	0	0	0	0	0	0	0	0	0	0	0	0	0	0	0	0	0	0	0	0	0	0	0	0	0	0
NODE_343_length_55180_cov_8.67545	0	0	0	0	0	0	0	0	0	0	0	0	0	0	0	0	0	0	0	0	0	0	0	0	0	0	0	0	0	0	0	0	0	0	0	0	0	0	0	0	0	0	0	0	0	0	0	0	0
NODE_344_length_21998_cov_71.0201	525	216	0	883	0	148	308	240	582	0	0	1507	0	44	86	133	45	183	283	91	0	0	0	0	0	58	229	0	0	0	54	0	0	188	1087	1404	116	0	0	0	0	0	474	79	174	0	0	1241	0
NODE_3447_length_5939_cov_20.2891	0	0	0	0	0	0	4705	8078	8068	0	0	0	0	0	0	0	0	0	18	44	0	0	0	9347	336	3211	20501	0	0	0	705	728	738	0	0	605	0	0	0	0	0	267	1252	1413	1822	0	0	510	0
NODE_3471_length_8365_cov_23.0066	0	0	0	0	0	0	0	0	0	0	0	0	0	0	0	0	0	1050	1908	1032	0	0	0	0	0	0	0	0	0	0	0	0	0	0	0	0	0	0	0	0	0	0	230	349	374	0	0	0	0
NODE_35_length_135422_cov_15.1642_ID_100118	0	245	0	683	936	357	0	220	291	0	0	0	0	0	0	0	0	0	0	286	0	0	1517	463	0	0	0	0	0	0	0	0	0	2674	1089	0	488	0	0	0	0	0	0	609	284	0	0	0	0
NODE_350_length_43405_cov_25.7149	162	1133	0	858	0	0	0	0	0	0	0	0	0	0	0	0	0	0	0	0	0	0	0	0	0	0	0	0	0	0	0	0	0	0	0	0	0	0	0	0	0	0	0	0	0	0	0	0	0
NODE_350_length_59836_cov_17.9886_ID_78723	800	447	0	1349	0	417	2085	1448	4236	0	0	2276	0	0	158	234	122	307	503	161	0	0	0	122	0	114	449	0	0	0	252	179	98	402	2213	1554	207	0	0	0	0	0	792	131	293	0	0	1654	0
NODE_354_length_9857_cov_18.3029	0	0	0	0	0	0	0	0	0	0	0	0	0	0	0	0	0	0	0	0	0	0	0	0	0	0	0	0	0	0	0	0	0	0	0	0	0	0	0	0	0	0	0	0	0	0	0	0	0
NODE_3543_length_5275_cov_7.9416_ID_26197	0	0	0	0	71	115	0	0	0	0	0	0	0	0	241	0	0	467	913	474	0	0	0	0	0	0	0	0	0	0	0	0	0	0	0	0	218	0	79	0	0	0	8	0	0	0	0	0	0
NODE_3592_length_2712_cov_3.78698	0	10	0	0	0	0	0	0	0	0	0	0	0	25	0	117	32	0	0	0	0	0	0	0	0	0	0	0	0	0	0	0	0	0	0	0	0	0	0	0	0	0	0	0	0	0	0	0	0
NODE_36_length_103683_cov_12.0041_ID_2575	0	0	0	468	2192	3874	0	0	0	0	0	0	0	0	153	0	0	0	1519	3102	0	0	0	2745	0	5125	9620	0	0	0	0	0	561	2584	8132	0	5529	0	0	0	0	0	0	0	0	0	0	776	0
NODE_36_length_199265_cov_6.97301	0	0	0	0	5124	9920	0	0	0	0	0	0	0	0	440	0	0	0	2585	5147	0	0	0	6566	0	12908	22544	0	0	0	0	0	547	6039	19716	0	12909	0	0	0	0	0	0	0	0	0	0	1853	0
NODE_36_length_75841_cov_52.2375	0	0	0	0	0	0	0	0	0	0	0	0	0	0	0	0	0	0	0	0	0	0	0	0	0	0	0	0	0	0	0	0	0	0	0	0	0	0	0	0	0	489	0	0	0	0	0	0	0
NODE_360_length_15809_cov_162.075	0	0	0	0	0	0	0	0	0	0	0	0	0	0	0	0	0	0	0	0	0	0	0	0	0	0	0	0	29	0	0	0	0	0	0	0	0	0	0	0	0	37	0	0	0	0	0	0	0
NODE_360_length_21772_cov_29.0394	767	141	0	838	450	3007	2036	3004	4826	0	0	0	0	0	876	0	48	300	161	162	0	0	0	207	0	95	741	0	0	0	0	0	0	151	2821	104	321	0	0	0	0	0	1826	367	558	0	0	99	0
NODE_361_length_10093_cov_7.00687	300	144	0	229	30	86	46	129	42	0	0	67	0	0	78	0	0	0	0	235	0	0	0	18	0	0	0	0	144	0	188	0	0	49	0	0	28	0	0	0	0	0	0	41	464	0	1662	110	22
NODE_3647_length_3825_cov_2.68329	0	0	0	0	0	0	0	0	9	0	0	102	0	0	6	0	0	0	26	0	0	0	0	0	387	0	0	0	0	0	12	0	0	10	0	0	0	0	0	0	0	0	6	0	0	0	0	17	0
NODE_365_length_11873_cov_224.85	4291	6560	0	7329	3589	2571	3741	4311	4202	0	0	0	16817	99	2555	347	313	4459	5864	3059	126	3954	3157	8026	7115	8319	19039	101	10575	0	7185	4654	3583	4033	3711	2347	5361	2682	6424	3157	17	3697	1534	3051	3053	2500	620	990	1498
NODE_3662_length_12199_cov_4.40135	0	0	0	0	0	0	0	0	0	0	0	0	0	0	0	32	35	0	0	0	0	0	0	0	0	0	0	0	456	0	0	0	0	0	32	0	0	0	0	0	0	0	0	107	81	0	0	0	0
NODE_367_length_58357_cov_6.46707	1913	1344	0	1280	189	291	0	0	102	0	0	0	0	0	295	219	0	0	0	0	0	0	0	0	0	181	597	0	0	0	107	224	89	0	152	1313	80	115	0	0	0	0	684	386	1081	0	0	317	0
NODE_3674_length_8052_cov_11.9459_ID_85746	0	0	0	0	0	0	0	0	0	0	0	0	0	0	0	0	0	0	0	0	0	0	0	270	0	113	949	0	0	0	0	0	0	0	0	0	0	0	0	0	0	0	0	99	0	0	0	0	0
NODE_3678_length_12267_cov_31.4864	906	367	0	1028	163	594	793	530	1551	0	0	2565	0	75	530	275	192	1013	1767	615	0	0	0	103	0	105	437	0	108	0	189	131	67	401	2633	1383	424	113	52	0	0	0	837	203	435	0	0	1419	0
NODE_368_length_53046_cov_6.79045	0	0	0	0	0	0	0	0	0	0	0	0	0	0	0	0	0	0	0	0	0	0	0	0	0	0	0	0	0	0	0	0	0	0	0	0	0	0	0	0	0	0	0	0	0	0	0	0	0
NODE_3734_length_6306_cov_8.88674	0	0	489	0	0	0	0	0	0	0	0	0	51	0	0	0	0	0	0	0	0	0	0	0	0	0	0	0	0	0	0	0	0	0	0	0	0	0	0	0	0	0	0	0	0	0	0	0	0
NODE_3737_length_9502_cov_3.98857	458	361	0	300	32	68	0	0	22	0	0	0	0	0	63	53	0	0	0	0	0	0	0	8	0	33	143	0	0	0	27	45	31	0	41	322	27	24	18	0	0	0	149	92	283	0	0	63	0
NODE_3760_length_6490_cov_4.59037	0	0	0	0	0	0	0	0	0	0	0	0	0	0	0	0	0	0	0	0	0	0	0	0	0	0	0	0	0	0	0	0	0	0	0	0	0	0	0	0	0	0	0	0	0	0	0	0	0
NODE_3795_length_4132_cov_33.0082_ID_94820	0	0	0	0	0	0	0	0	0	0	0	0	0	0	0	0	0	0	0	0	0	0	0	0	0	0	0	0	0	0	0	0	0	0	0	0	0	0	0	0	0	0	31	97	70	0	0	0	0
NODE_38_length_145487_cov_16.8331	0	0	0	0	0	0	400	0	0	0	0	0	0	0	0	0	0	0	0	0	0	0	0	0	0	0	0	0	0	0	0	0	0	0	0	0	0	0	0	0	0	0	0	0	0	0	0	0	0
NODE_3806_length_3241_cov_22.8961	0	0	0	0	0	0	0	0	0	0	0	0	0	0	0	0	0	7	24	15	0	0	0	0	0	0	0	0	0	0	0	0	0	0	0	0	0	0	0	0	0	0	0	0	0	0	0	0	0
NODE_381_length_56014_cov_82.8975	0	0	0	0	26393	35550	0	0	0	0	0	662	0	0	660	0	0	0	0	0	0	0	0	0	0	0	0	0	0	0	0	0	0	0	0	0	0	7533	8263	44728	0	0	0	0	0	0	0	0	0
NODE_382_length_59724_cov_25.4703	0	0	0	0	532	866	5554	6771	3920	0	0	0	0	0	503	0	0	0	122	0	0	0	0	139	0	0	152	0	0	0	2054	196	528	0	0	256	0	0	0	0	0	0	0	0	0	0	0	923	0
NODE_3836_length_5333_cov_5.80769	40	86	0	111	65	53	0	0	0	0	0	0	0	361	29	148	268	0	0	0	0	0	0	28	0	87	116	0	0	0	53	70	0	28	0	29	25	33	51	50	0	0	22	192	250	0	0	21	0
NODE_3842_length_6981_cov_4.35663	0	0	0	0	0	0	0	0	0	0	0	0	0	0	0	0	0	0	0	0	0	0	0	0	0	0	0	0	0	0	0	0	0	0	0	16	0	0	0	0	0	0	0	0	0	0	0	0	0
NODE_3862_length_4055_cov_55.5295	474	658	0	367	88	0	119	224	168	0	0	0	949	0	0	0	0	0	0	0	382	305	642	2346	406	1920	4662	0	0	0	328	617	341	0	0	2173	0	0	0	0	0	16	213	243	498	0	0	4171	0
NODE_3933_length_6944_cov_12.2344	0	0	0	0	0	0	0	0	0	0	0	0	0	0	0	0	0	0	0	0	0	0	0	62	1076	35	73	0	0	0	0	0	0	0	0	0	0	0	0	0	0	309	0	0	0	0	0	0	0
NODE_3935_length_2612_cov_13.8303	384	227	0	1163	174	386	45	199	124	0	0	3823	0	236	98	1350	447	172	275	390	19	6	0	326	0	143	258	0	0	0	500	144	88	217	715	274	250	92	32	30	0	27	30	61	189	68	138	431	88
NODE_3977_length_8253_cov_9.85692	183	109	0	141	43	83	22	15	23	0	0	0	0	26	23	93	14	15	31	11	0	0	0	0	0	16	44	0	0	0	273	396	58	82	100	67	84	149	55	190	0	0	69	17	139	0	0	52	0
NODE_3981_length_7064_cov_31.3498	0	0	0	0	0	0	0	0	0	0	0	0	0	0	0	0	0	0	0	0	0	0	0	0	0	0	0	0	0	0	0	0	0	0	0	0	0	0	0	0	0	0	0	0	0	0	0	0	0
NODE_3992_length_8572_cov_19.6178	0	0	0	0	0	0	0	0	0	0	0	0	0	0	0	0	0	0	15	0	0	0	0	0	0	0	0	0	0	0	0	0	0	0	0	0	0	20	28	0	0	0	0	0	0	0	0	0	0
NODE_40_length_93576_cov_26.6002	1265	316	0	822	0	0	0	0	0	0	0	0	0	0	0	0	0	0	0	0	0	0	0	0	0	0	0	0	374	0	0	0	0	0	0	225	0	0	0	0	0	0	0	0	0	0	0	679	0
NODE_4002_length_4115_cov_2.67562	19	0	0	0	0	0	0	0	0	0	0	0	0	0	0	0	0	0	0	0	0	0	0	0	0	0	0	0	12	10	0	0	0	0	0	0	0	0	0	0	0	0	0	0	0	0	0	0	0
NODE_403_length_52159_cov_4.12654	0	0	0	0	0	0	0	0	0	0	0	0	0	0	0	0	0	0	0	0	94	0	0	0	0	0	0	0	0	0	134	0	0	0	0	0	0	0	0	0	0	0	0	0	0	0	0	0	0
NODE_4042_length_3715_cov_49.077	0	0	0	51	0	0	0	0	0	0	0	0	0	0	0	0	0	0	0	0	0	0	0	0	0	0	0	0	0	0	0	0	0	0	0	0	0	0	0	0	0	0	0	0	0	0	0	0	0
NODE_4045_length_3783_cov_5.80365	0	0	0	0	0	0	0	0	0	0	0	0	0	0	0	0	0	0	0	0	0	0	0	0	29	0	0	0	0	0	7	0	0	0	0	0	0	0	0	0	0	0	0	0	0	0	0	0	0
NODE_4045_length_8921_cov_8.3439	0	0	0	0	0	0	0	0	0	0	0	0	0	0	0	0	0	0	0	0	0	0	0	0	0	0	0	0	0	0	0	0	0	0	0	0	0	0	0	0	0	154	0	0	0	0	0	0	0
NODE_4047_length_8296_cov_6.06528	34702	31618	0	38308	0	0	0	0	139	0	0	0	121240	69	0	473	342	64	1697	94	0	401	296	29480	0	9282	31702	0	0	0	2875	3025	778	3092	2013	209	4213	873	40246	1391	0	39684	3637	12759	26320	0	0	350	0
NODE_4056_length_4432_cov_15.0000_ID_122856	0	0	0	0	0	0	0	0	0	0	0	0	0	0	0	0	0	0	0	0	0	0	0	0	0	0	0	0	0	0	0	0	0	0	0	0	0	0	0	0	0	0	0	0	0	0	0	0	0
NODE_41_length_152845_cov_15.5289	0	0	0	0	0	0	0	0	0	0	0	0	0	0	0	0	0	0	0	0	0	0	0	0	0	0	0	0	0	0	0	0	0	0	374	0	0	0	0	0	0	0	0	0	0	0	0	0	0
NODE_4105_length_8968_cov_3.6964	0	0	0	0	0	0	0	0	0	742	69	17	0	0	0	0	0	0	0	0	0	0	0	0	0	0	0	0	0	0	0	0	0	0	0	0	0	0	0	0	0	0	0	0	0	0	0	0	0
NODE_411_length_30689_cov_11.116	0	0	0	0	0	0	0	0	0	0	0	0	0	0	0	0	0	0	0	0	0	0	0	0	0	0	0	0	0	0	0	0	0	0	0	0	0	192	58	91	0	0	0	0	0	0	0	0	0
NODE_4118_length_5318_cov_7.98936	0	0	0	0	0	0	0	0	0	0	0	0	0	0	0	0	0	0	0	0	0	0	0	0	0	0	0	0	0	0	0	0	0	0	0	0	0	0	0	0	0	0	0	0	0	0	0	0	0
NODE_4144_length_9156_cov_8.81233	0	0	0	0	0	0	0	0	0	0	0	0	0	0	0	0	0	0	0	0	0	0	0	0	0	0	0	0	0	0	0	0	0	0	0	0	0	0	0	0	0	0	0	0	0	0	0	0	0
NODE_416_length_56674_cov_10.1860_ID_24120	247	201	0	525	96	235	0	68	0	0	0	1073	0	0	0	142	0	118	192	95	0	0	0	113	0	0	138	0	0	0	784	0	113	389	154	183	131	0	0	0	0	0	0	180	231	0	0	0	0
NODE_4179_length_7546_cov_11.5357	0	0	0	0	0	0	0	0	0	0	0	108	0	0	0	0	0	0	0	0	0	0	0	0	0	0	0	0	0	0	0	0	0	0	0	0	0	0	0	0	0	0	0	0	0	0	0	0	0
NODE_423_length_56087_cov_6.39593	0	0	0	0	0	0	0	0	0	0	0	0	0	0	0	0	0	0	0	0	0	0	0	0	0	0	0	0	0	0	0	0	0	0	0	0	0	0	0	0	0	0	0	0	0	0	0	0	0
NODE_4236_length_4953_cov_4.80461	0	0	0	0	0	0	0	0	0	0	0	0	0	0	0	0	0	0	0	0	0	0	0	0	0	0	0	0	0	0	0	0	0	0	0	0	0	0	0	0	0	0	0	0	0	0	0	0	0
NODE_425_length_29224_cov_21.9712_ID_30629	0	0	0	0	0	0	0	0	0	0	0	0	0	0	0	0	0	960	1431	308	0	27260	9508	0	0	0	0	0	0	0	0	0	0	0	0	0	0	952	386	108	0	0	0	0	0	0	0	0	0
NODE_429_length_91740_cov_10.7615	347	998	0	969	1202	425	428	469	404	0	0	0	0	0	688	0	0	912	612	247	0	686	1084	1475	0	4797	9379	0	0	0	0	0	0	0	0	266	0	220	256	0	0	0	161	1081	894	0	0	208	0
NODE_43_length_175306_cov_10.5519	899	392	0	778	0	0	7354	10840	5701	0	0	0	0	0	0	0	0	0	0	0	0	0	0	0	0	0	0	0	0	0	0	0	0	0	325	2577	0	1904	0	402	0	0	0	0	0	0	0	10079	0
NODE_434_length_49004_cov_6.74171	0	0	0	0	0	0	432	582	140	0	0	342	0	0	0	0	0	0	0	0	0	0	0	357	0	104	693	0	0	0	894	99	120	0	0	0	0	0	0	0	0	204	646	0	0	170	118	0	0
NODE_4343_length_4781_cov_18.9132	0	0	0	0	0	0	114	180	202	0	0	0	0	0	0	0	0	0	0	0	0	0	0	3381	0	1014	7467	0	0	0	113	126	125	0	0	0	0	0	0	0	0	256	692	946	1292	0	0	0	0
NODE_4348_length_10620_cov_6.31519	23	24	0	26	20	19	0	0	0	0	0	0	0	29	44	66	54	28	47	0	0	0	0	18	0	13	24	0	0	0	0	0	0	29	29	0	0	0	20	0	0	0	0	18	26	0	0	0	0
NODE_4351_length_8006_cov_15.1714	0	0	0	0	0	0	0	0	0	0	0	0	0	0	0	0	0	0	0	0	0	0	0	0	323	0	0	0	0	0	0	0	0	0	0	0	0	0	0	0	0	103	0	0	0	0	0	0	0
NODE_4376_length_5054_cov_24.8006_ID_78561	282	143	0	633	25	131	190	143	355	0	0	836	0	17	47	72	47	89	112	61	0	0	0	34	0	37	139	0	0	0	34	30	9	105	632	537	58	33	11	0	0	0	195	49	113	0	0	653	0
NODE_4404_length_2945_cov_6.89204	0	0	0	0	0	0	0	0	0	0	0	0	0	0	0	0	0	0	0	0	0	0	7	0	0	0	0	0	0	0	0	0	0	0	0	11	0	0	0	0	0	0	0	0	0	0	0	0	0
NODE_441_length_46690_cov_4.88378	144	119	0	130	0	146	0	0	78	0	0	0	0	78	227	276	197	126	145	0	0	0	0	0	0	0	148	0	0	0	0	0	0	140	147	0	0	0	0	0	0	0	0	0	238	0	0	0	0
NODE_441_length_79135_cov_4.45062	0	0	0	0	1987	3827	0	0	0	0	0	0	0	0	186	0	0	0	959	2062	0	0	0	2583	0	4999	9144	0	0	0	0	0	150	2487	8476	0	5392	0	0	0	0	0	0	0	0	0	0	710	0
NODE_4420_length_6535_cov_10.4671	0	0	0	0	0	0	0	0	0	0	0	0	0	0	0	0	0	0	0	0	0	0	0	0	0	0	0	0	0	0	0	0	0	0	0	87	0	0	0	0	0	0	0	0	0	0	0	25	0
NODE_4459_length_3093_cov_18.0000_ID_36117	0	0	0	0	0	0	0	0	0	0	0	0	0	0	0	0	0	0	0	0	0	0	0	0	0	0	0	0	0	0	0	0	0	0	0	0	0	0	0	0	0	0	0	0	0	0	0	0	0
NODE_4493_length_3240_cov_6.0968_ID_26724	39	23	0	194	59	39	11	22	28	0	0	935	0	12	36	68	32	20	18	11	24	37	19	37	0	12	45	0	0	0	62	22	7	24	61	53	14	43	0	23	0	37	0	24	68	34	119	46	29
NODE_4494_length_3160_cov_6.50209	0	0	0	0	0	0	0	0	0	0	0	0	0	0	0	0	0	0	0	0	0	0	0	0	0	0	0	0	0	0	0	0	0	0	0	0	53	0	0	0	0	0	0	0	0	0	0	0	0
NODE_4496_length_6661_cov_8.5769	0	0	0	0	0	0	0	0	0	0	0	0	137	0	0	0	0	0	0	0	0	0	0	431	108	901	1060	0	0	0	0	0	0	0	0	0	0	0	0	0	0	101	0	0	0	0	0	0	0
NODE_4502_length_4498_cov_2.86496	10	18	0	24	0	0	0	0	0	0	0	0	0	0	0	0	0	0	0	0	0	0	0	0	0	0	0	0	0	0	0	0	0	0	0	0	0	0	0	0	0	0	0	0	17	0	0	0	0
NODE_4505_length_13296_cov_10.8526	0	0	0	52	0	0	0	0	0	0	0	0	0	0	0	0	0	0	0	0	0	0	0	0	0	0	0	0	0	0	0	0	0	0	0	0	0	0	0	0	0	0	0	0	0	0	0	0	0
NODE_4512_length_5699_cov_8.4922	802	982	0	1125	0	0	104	260	277	0	0	0	169	0	0	0	0	115	208	165	0	55	200	1347	418	765	2589	0	0	0	363	839	487	215	145	453	376	142	461	78	0	541	103	195	216	248	116	376	107
NODE_4512_length_8776_cov_15.2929	0	0	0	0	0	0	0	14	0	0	0	0	0	0	0	0	0	0	0	0	0	0	0	0	0	0	0	0	0	0	136	17	27	0	20	0	16	0	0	0	0	0	0	0	0	0	0	0	0
NODE_4539_length_3785_cov_25.5008	0	0	0	0	0	0	0	0	0	0	0	0	0	0	0	0	0	0	0	0	0	0	0	0	0	0	0	0	0	0	0	0	0	0	0	0	0	0	0	0	0	0	0	0	0	0	0	0	0
NODE_455_length_34030_cov_24.9427_ID_25945	449	315	0	1412	316	582	0	99	179	0	0	326	0	101	277	500	511	0	0	0	0	0	0	0	0	0	0	0	0	0	1941	1170	173	103	1680	546	161	319	251	86	0	0	303	501	389	0	0	428	0
NODE_4562_length_7071_cov_9.26611	0	0	0	0	0	0	0	0	0	0	0	34	0	0	0	0	0	0	0	0	0	0	0	0	0	0	0	0	0	0	0	0	0	0	0	0	0	0	0	0	0	0	0	0	0	0	0	0	0
NODE_458_length_69009_cov_10.3396	0	0	0	0	185	337	0	0	0	0	0	0	0	0	0	0	0	0	536	1152	0	0	0	0	0	0	0	0	0	0	0	0	0	0	1098	135	300	0	0	0	0	0	0	0	0	0	0	0	0
NODE_46_length_84204_cov_11.8420_ID_155518	0	0	0	0	0	0	0	0	0	0	0	0	0	0	0	0	0	0	0	0	0	0	0	0	0	0	0	0	0	0	0	0	0	0	0	0	0	0	0	0	0	0	0	0	739	0	0	0	0
NODE_461_length_9710_cov_7.0007_ID_89838	0	0	0	0	0	0	0	0	0	0	0	0	0	0	0	0	0	0	0	0	0	0	0	0	0	0	0	0	0	0	0	0	0	0	0	0	0	0	0	0	0	0	0	0	0	0	0	0	0
NODE_4638_length_3435_cov_4.93935	571	456	0	10	0	0	0	0	0	0	0	0	0	55	0	131	45	0	0	0	0	0	0	0	0	0	0	0	0	0	0	0	0	0	0	0	0	0	0	0	0	0	53	462	1115	0	0	0	0
NODE_4640_length_5318_cov_7.9435_ID_12910	0	0	0	0	37	0	0	0	0	0	0	0	0	0	0	0	0	0	0	0	0	0	0	0	0	0	0	0	0	0	0	0	0	0	0	0	0	0	0	0	0	0	0	0	0	0	0	0	0
NODE_4664_length_5312_cov_23.5579	10	34	0	6	0	0	9	20	26	7	0	0	0	0	23	0	0	0	0	0	0	0	0	0	0	0	0	0	0	0	0	0	0	0	12	0	0	0	0	0	0	0	0	0	317	0	0	0	159
NODE_469_length_15391_cov_17.9333_ID_11733	239	159	0	251	0	121	32	41	98	0	0	1349	0	0	41	92	31	49	116	251	0	0	0	0	0	0	56	0	694	0	285	94	36	54	109	145	43	87	0	0	0	0	63	283	829	0	0	50	0
NODE_469_length_29353_cov_34.8714_ID_38815	2575	121	0	1960	0	69	481	975	3258	0	0	0	0	0	0	0	123	128	0	460	11125	203	393	88	0	0	88	0	0	0	0	0	0	0	0	0	0	0	0	0	0	0	282	0	0	0	0	40	0
NODE_4691_length_6922_cov_8.1998	148	20	0	155	64	150	15	0	183	0	0	0	0	0	38	161	56	103	290	100	0	0	0	36	0	47	14	0	0	0	0	38	0	0	101	0	29	0	0	0	0	325	31	139	16	0	0	0	0
NODE_47_length_107497_cov_11.0000_ID_106337	0	0	0	0	0	0	0	0	0	0	0	0	0	0	207	0	0	0	0	0	0	0	0	0	0	0	0	0	0	0	0	0	0	0	0	0	0	0	0	0	0	0	281	2895	1522	0	0	0	0
NODE_470_length_44536_cov_97.3751	0	747	0	589	0	0	0	0	0	0	0	0	0	0	0	0	0	0	0	0	0	0	0	0	0	0	0	0	0	0	0	0	0	0	0	0	0	0	0	0	0	0	0	0	0	0	0	0	0
NODE_4703_length_7538_cov_3.97688	0	0	0	0	0	0	0	0	0	0	0	0	0	0	0	0	0	0	0	0	0	0	0	1196	0	6250	5836	0	0	0	0	0	0	0	0	0	0	0	0	0	0	0	0	0	0	0	0	0	0
NODE_472_length_58144_cov_22.9577_ID_78099	0	0	0	0	0	0	0	0	0	0	0	0	0	0	0	0	0	0	0	0	0	0	0	0	0	0	0	0	0	0	0	0	0	0	0	0	0	0	0	0	0	0	0	0	0	0	0	0	0
NODE_478_length_52341_cov_4.83973	0	0	0	168	0	0	0	0	0	0	0	219	0	0	0	0	0	0	0	0	0	0	0	0	0	0	0	0	0	0	156	0	0	0	0	0	0	0	0	0	0	0	0	0	0	0	0	0	0
NODE_4780_length_6692_cov_55.0640_ID_101491	1373	1099	0	878	244	1089	154	278	410	0	0	1442	549	110	145	951	309	253	563	608	20	30	72	104	0	102	290	0	623	0	2089	651	321	1211	1081	294	357	8	35	37	0	0	87	557	911	0	0	123	0
NODE_4783_length_5456_cov_6.33809	0	0	0	0	0	0	0	0	0	0	0	0	0	0	0	0	0	0	25	6	0	0	0	0	0	0	0	0	0	0	0	0	0	0	0	105	0	0	0	0	0	0	0	0	0	0	0	95	0
NODE_4790_length_7174_cov_18.1572	0	0	0	0	0	0	0	0	0	0	0	0	0	0	0	0	0	0	0	0	0	0	0	0	758	0	0	0	0	0	0	0	0	0	0	0	0	0	0	0	0	0	0	0	0	0	0	0	0
NODE_48_length_161346_cov_6.81303	945	1843	0	1391	622	1116	0	0	0	0	0	0	0	0	0	1131	0	1394	2176	919	489	0	0	0	0	0	391	0	0	0	1863	879	383	775	745	841	0	4405	613	4919	0	0	515	0	569	0	0	2099	0
NODE_481_length_57626_cov_21.9854_ID_122961	110	0	0	0	0	195	0	0	0	0	0	0	0	125	78	810	0	0	0	0	0	0	0	122	968	241	567	0	0	0	5861	320	128	320	99	179	105	0	0	108	0	0	0	0	104	408	604	185	210
NODE_4815_length_4658_cov_23.5722	0	0	0	0	0	0	0	0	0	15	0	10	0	0	0	0	0	0	0	0	0	0	0	0	14	0	0	0	0	0	0	0	0	0	0	0	0	0	0	0	0	0	0	0	0	0	0	0	0
NODE_485_length_28578_cov_8.11068	0	0	0	0	0	0	0	0	0	0	0	0	0	0	0	0	0	0	0	0	0	235	143	0	0	0	0	0	0	0	0	0	0	0	0	0	0	0	0	0	0	0	0	0	0	409	434	0	346
NODE_485_length_5814_cov_82.6874	0	46	0	34	25	13	0	0	24	0	0	0	0	573	0	354	215	0	0	0	0	0	0	1671	0	581	3921	0	0	0	142	218	240	33	0	0	21	27	40	28	0	1610	1775	2884	4129	0	0	0	0
NODE_488_length_55276_cov_10.6673	0	0	0	0	0	0	0	0	0	0	0	307	0	0	0	0	0	0	0	0	0	0	0	0	0	0	0	0	0	0	256	0	0	0	0	0	0	0	0	0	0	0	0	0	0	0	0	0	0
NODE_489_length_20749_cov_10.9774	3569	162	0	2608	0	53	318	618	2124	0	0	0	0	0	0	0	61	160	0	695	6818	116	228	61	0	0	64	0	0	0	0	0	0	0	0	0	0	0	0	0	0	0	186	0	0	0	0	0	0
NODE_49_length_149010_cov_91.3309	9578	2070	0	7817	0	0	0	0	0	0	0	0	0	1616	0	4838	5455	0	0	0	0	0	0	0	0	0	0	0	0	0	13738	6609	5650	15228	4626	1981	27543	0	0	0	0	0	0	0	0	0	0	0	0
NODE_492_length_44522_cov_14.4903	1047	8234	0	6023	0	0	0	0	0	0	0	0	0	0	0	0	0	0	0	0	0	0	0	0	0	0	0	0	0	0	0	0	0	0	57	0	0	0	0	0	0	0	0	0	0	0	0	0	0
NODE_4954_length_2723_cov_3.12744	0	0	0	0	0	0	0	0	0	0	0	0	0	0	0	0	0	0	0	0	0	0	0	0	0	0	0	0	0	0	0	0	0	0	0	0	0	0	0	0	0	0	0	0	0	0	0	0	0
NODE_4996_length_2472_cov_21.3653	0	0	0	0	0	0	8	36	44	0	0	0	0	0	0	0	0	0	0	0	0	0	0	0	0	0	0	0	0	0	0	0	0	0	0	0	0	0	0	0	0	0	0	0	0	0	0	0	0
NODE_5016_length_4602_cov_10.1863	0	0	0	0	0	0	0	0	0	0	0	0	0	0	0	0	0	0	0	0	0	0	0	0	0	0	0	0	0	0	0	0	0	0	0	0	0	0	0	0	0	0	0	0	0	0	0	0	0
NODE_505_length_44715_cov_40.9292	0	0	0	0	0	0	0	0	0	0	0	0	0	0	0	0	0	0	0	0	0	0	0	595	0	273	701	0	0	0	0	0	0	0	0	0	0	0	0	0	0	0	0	0	195	0	0	0	0
NODE_5059_length_7193_cov_12.2261	0	0	0	0	0	0	0	0	0	0	0	0	0	0	0	0	0	0	0	0	0	0	0	0	0	0	0	0	0	0	0	0	0	0	0	0	0	0	0	0	0	0	0	0	0	0	0	0	0
NODE_508_length_53967_cov_9.27131	244	0	0	115	160	1245	143	206	341	0	0	0	0	0	1013	0	0	331	413	470	0	0	0	114	0	83	349	0	0	0	0	0	0	199	1563	117	3072	0	0	0	0	0	188	95	113	0	0	0	0
NODE_508_length_9729_cov_9.69578	0	0	0	0	0	0	0	0	0	0	0	0	0	0	0	0	0	0	0	0	0	0	0	0	0	0	0	0	0	0	0	0	0	0	0	0	0	0	0	0	0	0	0	0	0	0	0	0	0
NODE_5099_length_4662_cov_4.52464	0	0	0	0	0	0	0	0	0	0	0	0	0	0	0	0	0	0	0	0	0	0	0	0	0	0	0	0	0	0	0	0	0	0	0	0	0	0	0	0	0	0	0	0	0	0	0	0	0
NODE_51_length_112264_cov_9.16177	310	323	0	508	489	2296	0	0	223	0	0	0	0	0	1098	346	0	0	0	0	0	0	0	0	0	0	342	0	0	0	3026	402	0	334	286	652	254	916	218	573	0	0	0	575	3432	0	0	407	0
NODE_5124_length_3108_cov_11.8994	0	0	0	0	0	0	0	0	0	0	0	0	0	0	0	0	0	0	0	0	0	0	0	0	0	0	0	0	0	0	0	0	0	0	0	0	0	0	0	0	0	0	0	0	0	0	0	0	0
NODE_514_length_80174_cov_23.5658	599	1436	0	1333	1949	798	362	442	371	0	0	0	0	0	1126	0	0	1397	927	392	0	1254	1846	2481	0	8244	15415	0	0	0	0	0	0	0	0	542	0	379	448	278	0	0	306	1916	1682	0	0	388	0
NODE_5147_length_2721_cov_8.49325	0	0	0	0	0	0	0	0	0	0	0	0	0	0	0	0	0	0	0	0	0	0	0	0	0	0	0	0	0	0	0	0	0	0	0	0	0	0	0	0	0	0	0	0	0	0	0	0	0
NODE_5158_length_5962_cov_84.5847	0	54	0	75	0	0	534	923	907	0	0	0	0	306	0	0	0	0	8	0	0	0	0	11739	0	3936	24802	0	0	0	411	515	471	0	0	44	20	0	56	66	0	2135	9683	14216	21614	0	0	0	0
NODE_5170_length_12379_cov_12.9608_ID_197308	0	0	0	0	0	0	22	0	25	0	0	0	0	0	0	41	0	0	0	0	0	0	0	0	0	0	0	0	0	0	0	0	0	25	23	0	0	22	0	0	0	0	0	0	0	0	0	0	0
NODE_5190_length_4884_cov_6.69	0	0	0	0	0	0	18	15	11	0	0	0	0	0	0	0	0	0	187	0	0	0	0	0	0	0	0	0	0	0	0	0	0	0	0	0	0	0	0	0	0	0	0	0	0	0	0	0	0
NODE_523_length_34820_cov_7.04401	0	0	0	0	0	0	0	0	0	0	0	0	0	0	0	0	0	0	0	0	0	0	0	0	0	0	0	0	0	0	0	0	0	0	0	0	0	0	0	0	0	0	0	0	0	0	0	0	80
NODE_53_length_45941_cov_40.6265	0	0	0	0	0	0	0	0	0	0	0	0	0	0	72	0	0	0	0	0	0	0	0	0	0	0	0	0	0	0	0	0	0	0	0	0	0	0	0	0	0	0	0	0	0	0	0	0	0
NODE_531_length_2722_cov_5.98088	0	0	0	0	0	0	0	0	0	0	0	0	0	0	0	0	0	0	0	0	0	0	0	0	0	0	0	0	0	0	0	0	0	0	0	0	0	0	0	0	0	0	0	0	0	0	0	0	0
NODE_532_length_43630_cov_10.1247	0	1209	0	897	0	0	0	0	0	0	0	0	0	0	0	0	0	0	0	0	0	0	0	0	0	0	0	0	0	0	0	0	0	0	0	0	0	0	0	0	0	0	0	0	0	0	0	0	0
NODE_533_length_43069_cov_8.9916_ID_71113	0	0	0	0	0	0	0	0	0	0	0	0	0	0	0	0	0	0	0	0	0	0	0	0	0	0	0	0	0	0	0	0	0	0	0	0	0	0	0	0	0	0	0	0	522	0	0	0	0
NODE_5362_length_7176_cov_9.44586	164	162	0	176	114	237	11	39	75	0	0	533	16	176	136	1140	378	27	37	40	501	287	206	476	144	304	483	0	73	0	1208	306	141	121	268	132	30	205	15	21	0	352	129	145	153	387	624	290	137
NODE_5394_length_6951_cov_6.19925	69	247	0	359	162	199	12	52	88	0	0	900	0	38	66	126	48	22	136	20	0	0	0	162	0	152	294	0	0	0	271	198	233	130	109	57	103	66	34	22	0	36	180	109	202	114	84	0	57
NODE_54_length_60606_cov_8.31355	701	159	0	441	0	0	0	112	271	0	0	0	0	0	0	0	0	0	0	0	0	0	0	0	0	0	0	0	0	0	0	0	0	0	0	120	0	0	0	0	0	136	0	0	0	0	0	282	0
NODE_54_length_87036_cov_16.9994_ID_21881	0	0	0	0	704	905	0	0	0	0	0	0	0	0	607	0	0	0	0	0	0	0	0	0	0	0	0	0	0	0	0	0	0	0	0	0	0	0	0	0	0	0	0	0	0	0	0	0	0
NODE_5427_length_3622_cov_13.3602	0	0	0	0	0	0	0	0	0	0	0	6	0	0	0	0	0	0	0	0	0	0	0	0	0	0	0	0	0	0	0	0	0	0	0	0	0	0	0	0	0	0	0	0	0	0	0	0	0
NODE_546_length_9704_cov_7.0000_ID_20162	0	0	0	0	0	18	0	0	0	0	0	0	0	0	23	0	0	0	0	0	0	0	0	0	0	0	0	0	0	0	0	0	0	0	16	0	0	0	0	0	0	0	0	0	0	0	0	0	0
NODE_550_length_31657_cov_10.4421	0	79	0	328	0	0	0	0	0	0	0	0	0	0	0	0	0	0	0	0	209	0	46	0	0	0	0	0	0	0	98	0	0	0	0	4295	0	0	0	0	0	0	0	45	0	0	0	4792	0
NODE_551_length_52638_cov_14.2182	0	0	0	0	0	0	0	0	0	0	0	0	0	0	0	0	0	3985	11490	1544	0	0	0	0	0	0	0	0	0	0	0	0	0	0	0	0	0	0	0	0	0	0	0	0	0	0	0	0	0
NODE_555_length_38786_cov_11.5432	0	0	0	0	271	590	0	0	0	0	0	0	0	0	0	0	0	0	0	0	0	0	0	358	0	626	1235	0	0	0	0	0	0	360	1257	0	890	0	0	0	0	0	0	0	0	0	0	0	0
NODE_5585_length_4960_cov_8.0265	0	0	0	0	0	0	0	0	0	0	0	44	256	0	0	0	0	0	0	0	2461	0	7	0	194	0	0	0	0	0	0	0	0	0	0	0	0	0	0	0	0	0	0	0	0	0	10	0	0
NODE_56_length_113371_cov_191.6551_ID_74645	0	0	0	0	0	0	0	0	0	0	0	0	0	0	0	0	0	0	0	0	0	0	0	0	0	0	0	0	0	0	0	0	0	482	607	0	393	0	0	0	0	0	0	0	0	0	0	0	0
NODE_565_length_3424_cov_24.881	0	0	0	0	0	0	0	0	0	0	0	0	0	0	0	0	0	0	0	0	0	0	0	0	0	0	0	0	0	0	0	0	0	0	0	0	0	0	0	0	0	0	0	0	0	0	0	0	0
NODE_566_length_31213_cov_7.83154	0	0	0	0	0	0	0	0	0	0	0	0	0	0	0	0	0	0	0	0	0	0	0	0	0	0	0	0	0	0	0	0	0	0	0	0	0	0	0	0	0	0	67	56	0	0	0	0	0
NODE_5686_length_3654_cov_11.0181	0	0	0	0	0	0	0	0	0	0	0	0	0	0	0	0	0	0	0	0	0	0	0	0	0	0	0	0	0	0	0	0	0	0	0	0	0	0	0	0	0	0	0	0	0	0	0	0	0
NODE_569_length_26672_cov_13.5968	0	0	0	0	0	0	0	0	0	0	0	0	0	0	0	0	0	0	0	0	0	0	0	0	0	0	0	0	0	0	0	0	0	0	0	0	0	69	0	47	0	0	0	0	0	0	0	0	0
NODE_57_length_113395_cov_10.8581	707	883	0	1023	1041	1214	220	241	0	0	0	0	0	532	1002	2457	704	434	306	0	2748	801	284	961	0	690	1976	0	0	0	3291	478	518	890	1491	938	494	948	176	198	0	0	771	595	680	0	0	1190	0
NODE_571_length_44732_cov_14.4125	0	558	0	376	0	0	0	0	0	0	0	0	0	0	0	0	0	0	0	0	0	0	0	0	0	0	0	0	0	0	0	0	0	0	0	0	0	0	0	0	0	0	0	0	0	0	0	0	0
NODE_5740_length_3664_cov_22.5082	0	0	0	0	0	0	0	0	0	0	0	0	0	0	0	0	0	0	0	0	0	0	0	0	0	0	0	0	0	0	0	0	0	0	0	0	0	0	0	0	0	0	0	0	0	0	0	0	0
NODE_5762_length_7126_cov_4.04709	0	0	0	0	0	0	0	0	0	0	0	0	0	0	0	0	0	0	0	29	0	0	0	0	0	0	0	0	0	0	0	0	0	0	0	0	0	0	0	0	0	0	0	0	0	0	0	0	0
NODE_578_length_4004_cov_16.6184	0	0	0	0	0	0	47	48	25	0	0	0	0	0	0	12	0	0	0	0	0	0	0	55	0	31	227	0	0	0	120	8	17	0	0	0	0	0	0	0	0	8	0	0	0	12	13	0	0
NODE_58_length_110442_cov_8.03714	0	0	0	0	1505	12316	0	0	0	0	0	0	0	0	2319	0	0	414	3329	0	0	0	0	0	0	0	0	0	0	0	0	0	0	0	0	0	0	0	0	0	0	0	0	0	0	0	0	0	0
NODE_586_length_45975_cov_18.3815	0	0	0	0	0	0	0	0	0	0	0	0	0	0	0	0	0	0	0	0	0	0	0	0	0	0	0	0	0	0	0	0	0	0	0	0	0	0	0	0	0	0	0	0	0	0	0	0	0
NODE_5872_length_6807_cov_60.0000_ID_86710	0	0	0	0	0	0	0	0	0	0	0	0	0	0	0	0	0	0	0	0	0	0	0	0	0	0	0	0	0	0	0	0	0	0	0	23	0	0	0	0	0	0	0	0	0	0	0	0	0
NODE_5905_length_7837_cov_7.03572	0	0	0	0	0	0	0	0	0	0	0	0	0	0	0	0	0	0	10	0	0	0	0	0	0	0	0	0	0	0	0	0	0	0	47	59	0	0	0	0	0	0	0	0	0	0	0	0	0
NODE_594_length_23696_cov_316.344	0	0	0	0	0	0	0	0	0	0	0	0	0	0	0	0	0	0	0	0	0	0	0	0	0	0	0	0	0	0	0	0	0	0	0	0	0	0	0	0	0	0	0	0	0	0	0	0	0
NODE_594_length_39112_cov_17.6984	0	0	0	0	0	0	0	0	0	0	0	0	0	165	0	318	94	0	0	0	0	0	0	0	0	0	0	0	0	0	0	0	0	0	0	0	0	0	0	0	0	0	0	0	0	0	0	0	0
NODE_5950_length_4869_cov_2.78666	0	0	0	0	0	0	0	0	0	0	0	0	0	0	0	0	0	0	0	0	0	0	0	0	0	0	0	0	0	0	9	0	0	0	0	0	0	0	0	0	0	0	0	0	0	0	0	0	0
NODE_5969_length_6206_cov_3.01675	0	27	0	27	0	0	79	108	112	0	0	0	0	0	0	0	0	0	0	0	0	0	0	4938	110	1585	10705	0	0	0	331	351	312	25	0	104	0	0	23	20	0	3079	403	767	939	0	0	51	0
NODE_6_length_173578_cov_12.0001_ID_88397	865	416	0	696	0	0	3878	5843	3127	0	0	0	0	0	0	0	0	0	0	0	0	0	0	0	0	0	0	0	0	0	0	0	0	0	0	2117	0	1025	0	0	0	0	0	0	0	0	0	7708	0
NODE_600_length_27525_cov_7.72981	0	0	0	0	0	0	0	0	0	0	0	0	0	0	0	0	0	0	0	0	0	0	37	0	0	0	0	0	0	0	422	175	162	0	0	0	0	0	0	0	0	0	0	0	0	0	0	0	0
NODE_601_length_60643_cov_8.7838	0	0	0	0	350	803	2503	4002	5930	0	0	0	0	0	303	0	0	2077	1726	2238	0	0	0	0	0	0	0	0	0	0	0	0	0	1590	4889	0	1576	0	0	0	0	0	421	222	1041	0	0	0	0
NODE_6017_length_2632_cov_23.0091_ID_119704	0	0	0	0	0	0	0	0	0	0	0	0	0	12	0	41	35	0	0	0	0	0	0	0	0	0	0	0	0	0	0	0	0	0	0	0	0	0	0	0	0	0	0	0	0	0	0	0	0
NODE_602_length_11663_cov_27.6278	0	0	0	24	0	0	29	83	22	0	0	0	0	0	0	57	0	0	0	0	0	0	0	30	0	0	74	0	0	0	271	0	38	0	0	0	0	0	0	0	0	91	0	0	0	0	0	0	0
NODE_606_length_48454_cov_14.8905	0	0	0	808	101	238	0	0	0	0	0	0	0	0	0	0	0	0	0	117	0	0	0	160	0	333	545	0	0	0	0	0	883	131	413	0	240	0	0	0	0	0	0	110	0	0	0	0	0
NODE_606_length_50778_cov_22.5228	0	0	0	0	0	0	0	0	0	0	0	0	0	0	0	0	0	0	0	0	0	0	0	0	0	0	0	0	0	0	139	0	0	0	0	0	0	0	0	0	0	0	0	0	0	0	0	0	0
NODE_6087_length_3314_cov_11.1485	0	0	0	0	0	0	0	0	0	0	0	0	0	0	7	0	0	0	0	0	0	0	0	0	0	0	0	0	0	0	57	7	0	0	0	0	0	0	0	0	0	0	0	0	0	0	0	0	0
NODE_6166_length_4709_cov_3.41942	0	0	0	0	85	678	0	0	0	0	0	0	0	0	136	0	0	14	99	0	0	0	0	0	0	0	0	0	0	0	0	0	0	0	0	0	0	0	0	0	0	0	0	0	0	0	0	0	0
NODE_6193_length_6881_cov_20.9205	0	0	0	0	0	0	0	0	0	0	0	38	0	0	0	0	0	0	18	0	0	0	0	0	0	0	0	0	0	0	0	0	0	0	0	0	0	0	0	0	0	0	0	0	0	0	0	0	9
NODE_621_length_35959_cov_8.92672	815	888	0	4357	57	107	0	0	0	0	0	0	0	0	58	0	0	0	0	0	0	0	0	0	0	0	0	0	0	0	1896	1484	543	66	47	996	65	115	90	0	0	0	56	0	0	0	0	1063	0
NODE_6222_length_5528_cov_15.2498	0	0	0	0	0	0	0	0	0	0	0	0	0	0	0	0	0	0	0	0	0	0	0	0	0	0	0	0	0	0	0	0	0	0	0	0	0	0	0	0	0	0	0	0	0	0	0	0	0
NODE_6239_length_3057_cov_6.57229	0	0	0	0	0	0	0	0	0	0	0	0	0	0	0	0	0	0	0	0	0	0	0	0	0	0	0	0	0	0	0	0	0	0	0	0	0	0	0	0	0	0	0	0	0	0	0	0	0
NODE_628_length_32737_cov_10.5215	0	0	0	0	0	0	0	0	0	0	0	0	0	0	0	0	0	0	0	0	0	0	0	0	0	0	0	0	0	0	0	0	0	0	0	0	150	0	0	0	0	0	0	0	0	0	0	0	0
NODE_629_length_36649_cov_11.6407	249	198	0	1139	150	336	0	0	0	0	0	0	0	0	169	251	201	0	0	0	0	0	0	0	0	0	0	0	0	0	1261	695	161	70	852	219	92	154	133	0	0	0	148	248	185	0	0	116	0
NODE_6345_length_2414_cov_29.0114	0	0	0	0	0	0	0	0	8	0	0	0	0	0	0	0	0	0	0	0	0	0	0	0	0	0	0	0	0	0	0	0	0	0	0	0	0	0	0	0	0	0	0	0	0	0	0	0	0
NODE_636_length_32386_cov_5.8382	0	0	0	0	0	0	0	0	134	1202	569	55	0	0	0	0	0	0	0	0	0	0	0	0	0	0	0	0	0	0	0	0	0	0	0	0	0	0	0	0	0	0	0	0	0	0	0	0	0
NODE_6366_length_5404_cov_8.42176	8	0	0	0	0	0	0	0	0	0	0	0	0	0	0	0	0	0	0	0	0	0	0	0	0	0	40	0	0	0	0	0	0	0	0	0	0	0	0	0	0	0	0	43	78	0	9	0	0
NODE_64_length_112719_cov_13.0519	0	0	0	0	0	0	0	0	0	0	0	0	0	0	0	0	0	0	0	0	0	0	0	0	0	0	0	0	0	0	0	0	0	0	0	0	0	0	0	0	0	0	0	0	0	0	0	0	0
NODE_6446_length_5129_cov_19.0296	0	0	0	0	0	0	838	1356	1367	0	0	0	0	0	0	0	0	0	0	8	0	0	0	3175	245	1056	6081	0	0	0	166	172	198	0	0	454	0	0	0	0	0	247	1719	2775	4605	0	0	375	0
NODE_645_length_8364_cov_37.7455	0	28	0	33	0	0	0	0	0	0	0	0	0	0	0	0	0	89	119	70	0	0	0	23	0	0	26	0	0	0	0	32	38	64	0	0	85	0	28	0	0	4561	97	164	205	683	256	0	261
NODE_6474_length_5120_cov_6.50958	0	0	0	0	0	0	0	0	0	0	0	0	0	0	0	0	0	29	36	0	0	0	0	46	0	0	32	0	0	0	0	0	0	0	0	0	0	0	0	0	0	0	0	0	0	0	0	0	0
NODE_6492_length_5985_cov_16.0622	0	0	0	0	16	0	0	0	0	0	0	0	0	0	0	0	0	0	0	0	0	0	0	0	0	0	0	0	0	0	0	0	0	0	0	0	0	0	0	0	0	0	0	0	0	0	0	0	0
NODE_6501_length_3882_cov_3.27411	0	0	0	0	0	6	0	0	6	0	0	14	7	0	10	0	0	0	0	0	0	0	0	0	220	0	0	0	0	0	67	22	13	15	0	0	7	0	0	0	0	32	0	0	0	0	0	0	0
NODE_652_length_28834_cov_23.9386	0	0	0	0	0	0	0	0	0	0	0	0	0	0	0	0	0	0	0	254	0	0	0	0	0	0	0	0	0	0	0	0	0	0	70	0	69	0	0	0	0	0	0	0	0	0	0	0	0
NODE_654_length_13402_cov_14.1147	239	356	0	146	222	232	0	0	0	0	0	0	0	0	147	0	0	116	207	78	0	213	68	51	398	73	193	0	0	0	131	657	907	0	0	116	0	0	0	0	0	6742	0	0	0	386	82	47	72
NODE_6571_length_6259_cov_17.8702	0	0	0	0	0	0	0	0	0	0	0	0	0	0	0	0	0	0	0	0	0	0	0	0	0	0	0	0	0	0	0	0	0	0	0	0	0	0	0	0	0	0	0	0	0	0	0	0	0
NODE_660_length_19721_cov_12.0147_ID_18995	924	1420	0	505	418	1207	57	205	189	0	0	2705	0	95	298	147	93	117	164	153	0	0	0	581	0	616	1344	0	1102	0	696	406	348	257	247	714	291	378	503	131	0	79	659	540	1604	227	183	93	284
NODE_6684_length_2807_cov_55.064	0	0	0	0	0	0	0	0	0	0	0	0	0	0	0	0	0	0	0	0	0	0	0	0	0	0	0	0	0	0	0	0	0	6	123	0	0	0	0	0	0	0	0	0	0	0	0	0	0
NODE_6686_length_4387_cov_18.1810_ID_12111	39	99	0	62	24	47	5	7	24	0	0	1299	0	0	57	0	0	6	9	0	0	0	0	49	17	20	63	0	0	0	62	24	11	41	149	0	28	0	0	0	0	159	0	0	0	0	0	0	0
NODE_6692_length_6853_cov_12.1721	0	0	0	0	0	0	0	0	0	0	0	0	0	0	0	0	0	0	0	0	0	0	0	0	59	0	0	0	0	0	0	0	0	0	0	0	0	0	0	0	0	1704	0	0	0	0	0	0	0
NODE_674_length_19847_cov_33.3146	74	0	0	86	121	201	66	121	119	0	0	0	0	0	166	0	0	306	513	220	0	0	0	0	0	0	101	0	0	0	0	0	0	64	254	0	873	0	0	0	0	0	173	85	145	0	0	0	0
NODE_6773_length_8779_cov_15.3325	0	0	0	0	0	0	0	0	0	0	0	0	0	0	0	0	0	0	0	0	0	0	0	0	151	0	0	0	0	0	0	0	0	0	0	0	0	0	0	0	0	558	0	0	0	0	0	0	0
NODE_6791_length_4418_cov_28.0882_ID_112100	31	24	0	144	41	0	8	9	55	0	0	801	0	0	0	0	0	8	23	43	0	0	0	19	0	0	13	0	896	0	110	31	51	197	14	10	31	0	0	0	0	0	0	0	106	0	0	19	0
NODE_6805_length_5726_cov_6.43008	55	109	0	142	8	42	43	27	25	0	0	106	0	27	25	191	35	65	89	30	15	31	27	284	0	51	419	0	0	0	557	63	64	81	146	441	27	31	0	0	0	0	16	181	223	52	15	265	0
NODE_6806_length_2443_cov_14.6378	0	0	0	0	0	0	5	15	30	0	0	0	0	0	0	0	0	0	0	0	0	0	0	0	0	0	0	0	0	0	0	0	0	0	0	0	0	0	0	0	0	0	0	0	0	0	0	0	0
NODE_681_length_16409_cov_4.63379	268	519	0	714	933	1083	67	158	348	0	0	0	1978	0	688	0	0	34	56	158	0	1407	952	1223	0	812	3501	0	0	0	791	352	133	0	190	93	0	256	716	133	0	149	47	156	268	0	0	160	0
NODE_6810_length_3564_cov_6.0000_ID_104822	0	0	0	0	0	0	0	0	0	9	0	76	0	0	0	0	0	0	0	0	0	0	0	0	0	0	0	0	0	0	0	0	0	0	0	0	0	0	0	0	23	0	0	0	0	0	0	0	0
NODE_6822_length_3689_cov_3.52779	74	65	0	99	43	74	0	6	13	0	0	177	13	70	26	526	158	12	19	6	84	54	32	99	27	56	124	0	0	0	570	136	60	74	155	83	15	152	0	15	0	176	14	22	29	85	167	135	31
NODE_6845_length_2150_cov_4.98759	289	382	0	563	0	0	0	0	0	0	0	0	0	0	0	12	60	0	0	0	0	0	0	0	0	0	0	0	0	0	0	0	0	0	0	18	0	0	0	0	0	0	0	6	5	41	11	5	0
NODE_6869_length_6771_cov_22.4568	0	0	0	0	0	0	0	0	0	0	0	0	0	0	0	0	0	0	0	0	0	0	0	0	0	0	0	0	0	0	0	0	0	0	13	0	0	0	0	0	0	0	0	0	0	0	0	0	0
NODE_687_length_28254_cov_12.0287_ID_3888	0	0	0	162	274	511	0	0	0	0	0	0	0	0	0	0	0	0	161	439	0	0	0	468	0	666	1276	0	0	0	0	0	0	0	148	0	98	1802	0	154	0	0	0	0	0	0	0	106	0
NODE_6926_length_2411_cov_4.68124	168	174	0	205	0	0	0	0	0	0	0	0	0	57	0	49	41	0	0	0	0	0	0	910	0	368	1138	0	0	0	0	0	0	0	0	0	0	126	18	0	0	0	0	0	0	0	0	0	0
NODE_693_length_52257_cov_5.94014	0	0	0	0	0	0	0	0	0	100	0	0	0	0	0	0	0	0	0	0	0	0	0	0	0	0	0	0	0	0	0	92	0	0	0	0	0	0	0	0	0	0	0	0	0	0	0	0	0
NODE_6954_length_4663_cov_4.96115	0	0	0	0	0	0	0	0	0	0	0	0	0	0	0	0	0	0	0	0	0	0	0	0	0	0	0	0	0	0	0	0	0	0	0	0	0	0	0	0	0	0	0	0	10	0	0	0	0
NODE_6998_length_4358_cov_12.4987	0	0	0	0	0	0	0	0	0	0	0	0	0	0	0	0	0	0	0	0	0	0	0	0	0	0	0	0	0	0	0	0	0	0	0	0	0	0	0	0	0	0	0	0	0	0	0	0	0
NODE_709_length_45527_cov_8.2144	104	847	0	738	0	0	0	0	0	0	0	0	0	0	0	0	0	0	0	0	0	0	0	0	0	0	0	0	0	0	0	0	0	0	0	0	0	0	0	0	0	0	0	0	0	0	0	0	0
NODE_710_length_37070_cov_7.22623	152	491	0	261	129	184	60	0	106	0	0	0	0	0	0	0	0	51	68	0	0	0	0	163	0	172	480	0	0	0	452	0	0	244	241	174	148	445	47	0	0	0	0	138	226	0	0	80	0
NODE_7138_length_5079_cov_5.4162	0	0	0	0	0	0	0	0	0	0	0	0	0	0	0	0	0	0	0	0	0	0	0	0	0	0	0	0	0	0	0	0	0	0	0	0	0	0	0	0	0	0	0	0	0	0	0	0	0
NODE_719_length_3492_cov_17.1024	0	0	0	0	0	0	0	0	0	0	0	0	0	0	0	0	0	0	0	0	0	0	0	0	51	5	0	0	0	0	0	0	0	8	0	0	8	0	0	0	0	0	0	0	0	0	0	0	0
NODE_7222_length_4651_cov_2.9604	0	0	0	0	74	365	0	0	0	0	0	0	0	120	285	36	68	152	183	94	0	0	0	265	0	474	506	0	0	0	476	691	429	0	0	25	0	586	488	239	0	0	24	56	64	0	0	0	0
NODE_7231_length_5516_cov_6.71525	0	9	0	35	0	0	0	0	0	0	0	0	0	0	0	0	0	0	0	0	0	0	0	0	0	0	0	0	0	0	0	0	0	0	0	0	0	0	0	0	0	0	0	0	0	0	0	0	0
NODE_7236_length_4613_cov_8.80891	0	0	0	157	0	0	0	0	0	0	0	0	0	0	0	0	0	0	0	0	0	0	0	0	0	0	0	0	0	0	0	0	0	0	0	14	14	0	0	0	0	0	0	0	0	0	0	0	0
NODE_728_length_36147_cov_9.13856	0	0	0	0	0	0	0	0	0	0	0	0	0	0	0	0	0	0	0	0	0	0	0	0	0	0	0	0	0	0	0	0	0	0	0	0	0	0	0	0	0	0	0	0	0	0	0	0	0
NODE_728_length_69020_cov_10.2215	0	0	0	0	0	0	0	0	0	0	0	0	0	0	0	0	0	0	0	0	0	0	0	0	0	0	0	0	0	0	0	0	0	0	0	0	0	0	0	0	0	0	0	0	952	0	0	0	0
NODE_7281_length_5424_cov_4.28888	0	0	0	0	0	0	0	0	0	0	0	0	0	0	0	0	0	0	0	0	0	0	0	0	0	0	0	0	0	0	0	0	0	0	0	0	0	0	0	0	0	0	0	0	0	0	0	0	0
NODE_729_length_54993_cov_26.8533	1155	107	0	1175	428	1223	80	0	1190	0	0	0	0	0	215	1468	427	892	1652	698	0	0	0	195	0	298	174	0	0	0	220	225	0	0	735	0	135	0	0	0	0	2111	254	954	242	0	0	0	0
NODE_7316_length_4031_cov_17.5111	0	36	0	0	0	0	0	0	34	30	9	7	0	0	0	0	0	0	0	0	21	0	0	0	0	0	0	0	0	0	0	0	0	0	0	40	0	0	0	0	0	0	0	0	0	57	19	0	34
NODE_7326_length_5385_cov_33.7493_ID_159544	557	242	0	854	28	188	410	298	828	0	0	1714	0	65	72	136	72	175	316	78	0	0	0	60	0	88	232	0	0	0	45	32	13	239	1559	1007	116	55	0	0	0	0	450	62	201	0	0	1091	0
NODE_7338_length_4587_cov_15.0000_ID_159465	0	6	0	0	0	0	0	0	0	0	0	0	0	0	0	0	0	0	31	0	0	0	0	0	0	0	0	0	0	0	0	0	0	0	0	0	0	0	0	0	0	0	0	0	0	0	0	0	7
NODE_734_length_28951_cov_7.9903_ID_23970	232	165	0	168	71	0	0	0	47	0	0	0	0	49	0	231	0	34	0	0	3356	254	209	209	0	171	291	0	0	0	317	42	42	152	67	0	46	0	0	68	0	0	0	67	92	0	0	227	0
NODE_7345_length_4146_cov_68.7976	0	0	0	0	0	0	0	0	0	0	0	0	0	0	15	0	0	0	0	0	0	0	0	0	0	0	0	17	200	0	0	0	0	0	0	0	0	0	0	0	0	0	0	0	0	0	0	0	84
NODE_735_length_6717_cov_4.00886	0	0	0	0	0	0	0	44	39	0	0	0	0	0	0	0	0	82	76	21	0	0	0	0	0	0	0	0	0	0	0	0	0	0	0	0	0	0	41	0	0	0	0	0	0	0	0	0	0
NODE_7359_length_10540_cov_6.90434	0	0	0	0	0	0	0	0	0	0	0	0	0	0	0	0	0	0	0	29	0	0	0	0	0	0	0	0	0	0	0	0	0	0	0	0	0	0	0	0	0	0	0	0	0	0	0	0	0
NODE_7392_length_5036_cov_26.0235	0	0	0	15	0	0	201	290	323	0	0	0	0	0	0	0	0	0	0	0	0	0	0	14082	0	4521	30186	0	0	0	1591	1779	1513	0	0	0	0	0	0	0	0	593	1509	2277	3240	0	0	0	0
NODE_7441_length_4656_cov_6.91654	0	0	0	0	0	0	0	0	0	0	0	0	0	0	0	0	0	243	446	269	0	0	0	0	0	0	0	0	0	0	0	0	0	0	0	0	0	0	0	0	0	0	47	63	101	0	0	0	0
NODE_749_length_44395_cov_10.4085	0	0	0	0	0	0	0	0	0	0	0	0	0	0	0	240	77	0	0	0	0	0	0	0	0	0	0	0	0	0	0	0	0	0	0	0	0	0	0	0	0	0	0	0	0	0	0	0	0
NODE_751_length_48796_cov_3.73694	0	0	0	0	0	0	0	0	0	0	0	0	0	0	0	0	0	0	0	0	0	0	0	153	0	0	165	0	0	0	0	0	0	0	0	0	0	0	0	0	0	0	0	0	0	0	0	0	0
NODE_751_length_7402_cov_18.8564	0	0	0	0	0	0	0	0	0	0	0	0	0	0	0	0	0	0	0	0	114	0	0	0	0	0	0	0	0	0	0	0	0	0	0	0	0	0	0	0	0	0	0	0	0	0	0	0	0
NODE_753_length_4517_cov_6.97221	0	0	0	0	0	0	0	0	0	0	0	0	0	0	0	0	10	0	0	0	0	0	0	0	0	0	0	0	0	0	0	0	0	0	14	0	0	0	0	0	0	0	15	12	7	0	0	0	0
NODE_754_length_32277_cov_13.5543	0	0	0	0	0	0	0	0	0	0	0	0	0	0	0	0	0	0	0	0	0	0	0	0	0	0	0	0	0	0	0	0	0	0	0	0	0	0	0	0	0	0	0	0	0	0	0	0	0
NODE_755_length_45671_cov_8.43259	0	722	0	611	0	0	0	0	0	0	0	0	0	0	0	0	0	0	0	0	0	0	0	845	0	128	138	0	0	0	0	0	0	0	0	0	0	0	0	0	0	0	0	0	0	0	0	0	0
NODE_76_length_74227_cov_9.49252	0	0	0	0	0	0	0	0	0	0	0	0	0	0	0	0	0	0	0	0	0	0	0	0	0	0	0	0	0	0	0	0	0	0	0	0	0	0	0	0	0	0	0	0	0	0	0	0	0
NODE_761_length_13376_cov_18.1706	1100	467	0	1745	0	496	1009	653	1662	0	0	3780	0	102	220	302	141	386	620	197	0	0	0	128	0	160	644	0	0	0	118	91	0	349	2783	1939	231	107	0	0	0	0	1027	137	344	0	0	2030	0
NODE_762_length_7446_cov_8.99716	0	0	0	0	0	0	0	0	0	0	0	0	0	0	0	0	0	0	0	0	242	0	10	0	0	0	0	0	0	0	0	0	0	0	0	0	0	0	0	0	0	0	0	0	0	0	0	0	0
NODE_765_length_45258_cov_22.1219	165	178	0	301	0	0	0	0	0	0	0	0	0	0	0	131	315	0	0	0	0	0	0	0	0	0	118	0	0	0	492	237	85	81	86	0	0	281	0	539	0	0	832	0	0	0	0	225	315
NODE_7670_length_4294_cov_5.20429	0	0	0	0	0	0	0	0	0	0	0	0	0	0	0	0	0	0	0	0	0	0	0	0	0	0	0	18	45	0	0	0	0	0	0	0	0	0	0	0	0	0	0	0	0	0	0	0	0
NODE_77_length_104858_cov_14.6959	0	0	0	0	0	0	0	0	0	0	0	0	0	0	0	0	0	0	0	0	0	0	0	0	0	0	0	0	0	0	0	0	0	0	0	0	0	0	0	0	0	0	0	0	1226	0	0	0	0
NODE_772_length_49715_cov_14.4456	0	0	0	0	0	0	382	567	102	0	0	191	0	0	0	0	0	0	0	0	0	0	0	405	0	136	713	0	0	0	963	81	144	0	0	0	0	0	0	0	0	223	649	0	0	171	136	0	0
NODE_7857_length_3331_cov_7.52686	0	0	0	0	0	0	0	0	0	0	0	0	0	0	0	0	0	0	0	0	0	0	0	0	0	0	0	0	0	0	0	0	0	0	0	0	0	0	0	0	0	0	0	0	0	0	0	0	0
NODE_787_length_38454_cov_11.4892	0	0	0	0	0	0	0	0	0	0	0	0	0	0	0	0	0	0	0	0	0	0	0	0	0	0	0	0	0	0	0	0	0	0	0	0	0	0	0	0	0	0	0	0	0	0	0	0	0
NODE_788_length_13628_cov_4.44964	0	0	0	129	389	710	0	0	0	0	0	0	0	0	34	0	0	0	35	91	0	0	0	632	0	1148	1867	0	0	0	0	0	162	455	1366	0	974	0	0	0	0	0	0	26	0	0	0	162	0
NODE_788_length_28951_cov_6.14943	0	0	0	0	0	0	0	0	0	0	0	0	0	0	0	0	0	0	0	0	0	0	0	0	0	0	0	0	0	0	0	0	0	0	0	0	0	87	53	82	0	0	0	0	0	0	0	0	0
NODE_7882_length_3023_cov_18.6479	0	0	0	0	0	0	0	0	0	0	0	0	0	0	0	0	0	0	0	0	0	0	0	13777	0	8282	21131	0	0	0	0	0	0	0	0	0	0	0	0	0	0	0	0	0	0	0	0	187	0
NODE_789_length_24438_cov_41.0651	2392	1036	0	3736	185	1088	2107	1369	3875	0	0	7360	0	192	458	616	329	855	1391	434	0	0	0	299	0	328	1158	0	0	0	330	195	145	978	7326	3247	595	225	55	0	0	0	2375	412	913	0	0	3531	0
NODE_7895_length_3570_cov_16.8435	0	0	0	0	0	0	0	0	0	0	0	0	0	0	0	0	0	0	0	0	0	0	0	0	0	0	0	0	0	0	0	0	0	0	0	0	0	0	0	0	0	0	0	0	0	0	0	0	0
NODE_790_length_41817_cov_13.9784	0	0	0	747	115	265	0	0	0	0	0	0	0	0	0	0	0	0	0	114	0	0	0	177	0	370	559	0	0	0	0	0	980	163	581	0	396	0	0	0	0	0	0	122	0	0	0	0	0
NODE_790_length_5952_cov_8.37138	0	0	0	0	0	0	0	0	0	0	0	0	0	0	0	0	0	0	0	0	0	0	0	0	0	0	0	0	0	0	9	0	0	0	0	0	0	0	0	0	0	0	0	0	0	0	0	0	0
NODE_791_length_22491_cov_27.6683	1072	805	0	3029	135	912	1176	852	2166	0	0	5947	0	184	355	580	686	832	1385	417	0	0	0	0	0	0	0	0	0	0	303	193	95	360	2453	3156	226	172	30	0	0	0	1823	305	541	0	0	2777	0
NODE_792_length_21304_cov_9.0587_ID_98679	0	0	0	0	0	0	0	0	0	0	0	0	0	0	0	0	0	0	0	0	0	0	0	0	0	0	0	0	0	0	0	0	0	0	0	0	0	0	0	0	0	0	37	0	0	0	0	0	0
NODE_7943_length_5179_cov_13.6831	0	0	0	0	0	23	0	0	0	0	0	0	0	0	31	0	0	0	0	0	0	0	0	0	0	0	0	0	0	0	0	0	0	0	0	0	0	0	0	0	0	0	0	0	0	0	0	0	0
NODE_799_length_23123_cov_14.0530_ID_40380	512	208	0	713	0	213	304	188	553	0	0	1759	0	43	91	147	49	192	327	94	0	0	0	59	0	40	251	0	0	0	55	0	0	187	989	754	105	0	0	0	0	0	629	83	217	0	0	709	0
NODE_8_length_107961_cov_10.9963_ID_90615	0	0	0	0	1878	14283	0	0	0	0	0	0	0	0	2719	0	0	403	3940	0	0	0	0	0	0	0	0	0	0	0	0	0	0	0	0	0	0	0	0	0	0	0	0	0	0	0	0	0	0
NODE_80_length_114429_cov_12.8772	987	2657	0	0	0	0	191	529	1132	0	0	4637	0	1535	0	371	0	0	278	350	0	0	0	0	0	0	0	0	458	0	13743	2006	962	3262	1680	699	1974	0	0	0	0	0	0	0	4333	0	0	0	0
NODE_80_length_137153_cov_54.3666	0	0	0	0	0	0	0	0	0	0	0	0	0	0	0	0	0	0	0	0	0	0	0	0	0	0	0	0	0	0	0	0	0	0	0	0	0	0	0	0	0	0	0	0	0	0	0	0	0
NODE_804_length_29518_cov_30.9796_ID_24985	0	0	0	0	0	0	0	0	0	0	0	0	0	0	0	0	0	0	0	126	0	0	0	0	0	0	0	0	0	0	0	0	0	0	0	0	0	0	0	0	0	0	0	0	0	0	0	0	0
NODE_810_length_3431_cov_9.79562	0	0	0	0	0	0	0	0	0	69	538	4378	0	0	25	0	0	0	0	0	0	0	0	0	0	0	0	0	0	0	0	0	0	0	0	0	0	0	0	0	1896	0	0	0	0	0	0	0	0
NODE_82_length_20829_cov_25.3784	0	0	0	0	0	0	0	0	0	0	0	0	0	0	0	0	0	0	0	0	0	0	0	0	0	0	0	0	0	0	0	0	0	0	0	0	0	0	0	0	0	0	0	0	0	0	0	0	0
NODE_820_length_63123_cov_15.9638	0	0	0	129	1803	3536	0	0	0	0	0	0	0	0	141	0	0	0	832	1805	0	0	0	2440	0	4415	8172	0	0	0	0	0	149	2280	6932	0	4662	0	0	0	0	0	0	0	0	0	0	644	0
NODE_8207_length_1657_cov_7.0045_ID_94997	463	0	0	12	0	0	0	0	0	0	0	17	0	1921	0	3413	6680	6	7	0	16	0	0	12	15	10	188	0	0	0	602	89	6	0	0	217	0	0	0	0	0	12	226	7	0	0	16	0	6
NODE_829_length_34351_cov_5.26175	0	0	0	0	0	0	0	0	0	0	0	0	0	0	0	0	0	125	276	57	0	42	81	0	0	74	99	0	0	0	0	0	0	0	0	0	0	0	0	0	0	0	0	76	355	0	0	0	0
NODE_83_length_90592_cov_9.49423	0	0	0	0	1077	1048	0	0	0	0	0	0	0	0	735	0	0	0	0	0	0	0	0	0	0	0	0	0	0	0	0	0	0	0	0	0	0	0	0	0	0	0	0	0	0	0	0	0	0
NODE_835_length_22962_cov_17.0184_ID_30518	120	168	0	0	0	0	701	1488	2456	0	0	0	0	1108	0	453	943	48	75	0	0	0	0	0	0	0	0	0	0	0	0	0	0	242	395	578	252	106	0	97	0	0	0	0	0	0	0	862	0
NODE_8367_length_4054_cov_8.34784	0	0	0	46	0	0	0	0	0	0	0	0	0	0	0	0	0	0	0	0	0	0	0	42	0	0	7	0	0	0	0	0	0	0	0	0	0	0	0	0	0	0	0	0	0	0	0	0	0
NODE_8465_length_5348_cov_25.8757_ID_16745	0	0	0	0	0	0	0	0	0	0	0	0	0	0	0	0	0	0	0	0	0	0	0	141	0	41	388	0	0	0	0	0	0	0	0	0	0	0	0	0	0	0	0	15	0	0	0	0	0
NODE_848_length_33090_cov_15.8699	0	0	0	0	0	0	0	0	0	0	0	0	0	0	0	0	0	0	0	0	0	0	0	0	0	0	0	0	0	0	0	0	0	0	0	0	0	0	0	0	0	0	0	88	502	0	0	0	0
NODE_85_length_154631_cov_9.49512	0	0	0	0	0	0	0	0	0	0	0	0	0	0	0	0	0	1444	1971	954	0	0	0	0	0	0	0	0	0	0	0	0	0	0	0	0	0	0	0	0	0	0	0	0	0	0	0	0	0
NODE_85_length_36229_cov_29.9355	0	0	0	0	0	0	0	0	0	0	0	0	0	0	0	0	0	193	0	0	0	0	0	1903	0	4368	5547	0	0	0	0	0	0	0	0	0	0	0	0	0	0	0	573	938	894	0	0	0	0
NODE_851_length_32356_cov_19.7035	226	257	0	214	155	215	0	0	0	0	0	278	0	0	99	248	0	0	0	82	0	0	0	0	0	99	80	0	0	0	342	206	66	177	111	73	0	0	0	0	0	0	0	1357	1641	0	0	0	0
NODE_852_length_15774_cov_8.9786_ID_94096	0	0	0	0	0	0	0	0	0	0	0	0	0	0	0	0	0	0	0	0	0	0	0	0	0	0	0	0	0	0	0	0	0	67	84	0	59	0	0	0	0	0	0	0	0	0	0	0	0
NODE_8553_length_4406_cov_17.3388	0	0	0	0	0	0	0	0	0	0	0	0	0	0	0	0	0	0	0	0	0	0	0	0	0	0	0	0	0	0	0	0	0	0	0	0	0	0	0	0	0	0	0	0	0	0	0	0	0
NODE_8570_length_1618_cov_5.1945	7	6	0	0	0	0	0	0	0	0	0	0	0	0	0	0	0	0	0	0	0	0	0	0	0	0	0	0	0	0	0	0	0	0	0	0	0	0	0	0	0	0	0	0	0	0	0	0	0
NODE_86_length_117236_cov_14.6455	1367	1171	0	2393	533	983	1272	1221	1664	0	0	853	0	1368	564	5729	2278	499	673	487	742	294	730	4971	586	2113	7834	0	3294	0	4654	4140	2343	3629	8384	1176	3067	320	305	241	0	838	1489	2594	6051	0	0	552	0
NODE_862_length_32978_cov_6.49403	880	131	0	337	118	277	0	0	0	0	0	0	0	0	431	0	0	722	1518	616	0	0	0	279	0	148	586	0	0	0	0	0	0	1321	1507	0	47022	0	103	0	0	0	0	0	88	0	0	0	0
NODE_863_length_44045_cov_75.0825	13676	28121	0	47724	36295	24014	1488	4159	4087	0	0	0	122962	0	34853	0	0	0	1058	350	639	11239	25190	205160	164008	150658	413177	0	0	0	0	0	0	6104	5331	1772	6353	10394	19239	10550	85	81748	3802	19683	11946	0	0	3345	0
NODE_866_length_7987_cov_14.7562	0	0	0	0	0	0	0	0	0	0	0	0	0	0	0	0	0	0	46	35	0	0	0	0	0	0	0	0	0	0	41	0	0	0	0	0	32	0	0	0	0	614	60	153	190	0	0	0	0
NODE_87_length_41528_cov_65.0245	333	0	0	1668	0	0	0	51	0	0	0	0	0	560	0	1615	237	0	0	0	0	0	0	0	0	0	0	0	0	0	0	0	0	366	190	0	266	0	0	0	0	0	104	1146	1896	0	0	0	0
NODE_88_length_96172_cov_13.4630_ID_3258	0	0	0	344	0	0	0	0	0	0	0	0	0	0	0	0	0	0	0	379	0	0	0	0	0	0	0	0	0	0	0	0	0	0	0	0	0	0	0	0	0	0	0	0	0	0	0	0	0
NODE_892_length_11895_cov_11.9626_ID_63238	0	0	0	0	0	0	0	0	0	0	0	0	0	0	0	0	0	0	0	0	0	0	0	0	0	0	0	0	0	0	0	0	0	0	0	0	0	0	0	0	0	0	0	0	135	0	0	0	0
NODE_892_length_8759_cov_6.50161	0	0	0	0	0	0	0	0	0	0	0	0	0	0	0	66	32	0	82	0	0	0	0	35	0	28	93	0	0	0	0	0	0	0	0	0	21	242	90	121	0	0	26	20	22	0	43	0	26
NODE_895_length_22861_cov_13.9771_ID_15194	1904	780	0	2863	116	790	1464	1018	2994	0	0	5932	0	139	327	479	271	660	1082	319	0	0	0	226	0	205	816	0	0	0	199	146	65	770	5341	3426	412	160	52	0	0	0	1792	278	634	0	0	3855	0
NODE_8965_length_4509_cov_3.48114	0	0	0	0	0	0	0	0	0	108	1190	8734	0	0	0	0	0	0	0	0	0	0	0	0	0	0	0	0	0	0	205	0	0	0	0	0	0	0	0	0	0	0	0	0	0	0	0	0	0
NODE_9_length_36847_cov_8.36848	76	137	0	0	0	0	0	0	0	197	482	1212	0	61	0	81	0	0	0	0	0	0	0	0	0	0	103	0	0	0	268	0	0	0	0	70	0	338	103	0	0	0	0	0	325	0	175	74	0
NODE_9_length_45688_cov_10.9662	0	452	0	407	0	0	0	0	0	0	0	0	0	0	0	0	0	0	0	0	0	0	0	0	0	0	0	0	0	0	0	0	0	0	0	0	0	0	0	0	0	0	0	0	0	0	0	0	0
NODE_9023_length_4234_cov_31.6527_ID_61860	45	28	0	52	0	83	0	0	0	0	0	91	0	0	32	53	34	34	65	77	0	0	0	60	0	26	131	0	208	0	131	33	0	94	58	43	91	0	0	0	0	0	0	85	150	0	0	33	0
NODE_91_length_87665_cov_50.1357	9714	56656	0	7662	5139	5352	5553	7391	7286	0	0	0	52054	0	3976	0	0	3003	4756	2514	24449	27588	28495	20641	33141	19441	49380	0	0	0	6670	17029	16250	3233	796	2354	1974	5028	3617	3982	0	1137	11177	18380	18606	0	0	3932	0
NODE_914_length_5585_cov_20.2174	0	0	0	0	0	0	0	0	0	0	0	0	0	0	0	0	0	0	0	0	0	0	0	0	0	0	0	0	0	0	27	9	0	0	0	0	0	0	0	0	0	0	0	0	0	0	0	0	0
NODE_922_length_18300_cov_34.9252_ID_38959	159	46	0	84	0	0	0	0	119	0	0	0	0	0	0	0	0	0	0	0	0	0	0	0	0	0	0	0	0	0	0	0	0	0	0	0	0	0	0	0	0	0	0	0	0	0	0	0	0
NODE_9238_length_4157_cov_6.4627	0	0	0	0	0	32	0	0	0	0	0	0	0	0	0	0	0	5	5	7	0	0	0	0	0	0	18	0	0	0	0	0	0	30	19	7	0	0	0	0	0	0	0	0	0	0	0	17	0
NODE_9261_length_1605_cov_7.1164_ID_226984	0	0	0	0	0	0	0	0	0	0	0	0	0	0	0	0	0	0	0	0	0	0	0	0	0	0	0	0	0	0	0	0	0	0	0	0	0	0	0	0	0	0	0	0	0	0	0	0	0
NODE_9275_length_2366_cov_5.83817	0	0	0	0	0	0	0	0	0	0	0	0	0	0	0	0	0	0	0	0	0	0	0	0	0	0	0	0	0	0	0	0	0	0	0	0	0	0	0	0	0	0	0	0	0	0	0	0	0
NODE_9300_length_2579_cov_2.61529	0	0	0	0	0	0	0	0	0	0	0	0	0	0	0	0	0	0	8	0	0	0	0	0	0	0	0	0	0	0	0	0	0	0	0	0	0	0	0	0	0	0	0	0	0	0	0	0	0
NODE_931_length_18798_cov_9.59574	207	572	0	114	0	0	44	150	266	0	0	1317	32	439	0	77	40	0	106	104	0	0	0	0	0	0	0	0	123	0	3221	455	237	445	268	175	278	0	0	0	0	0	0	0	1048	0	0	34	0
NODE_932_length_24673_cov_4.37152	256	486	0	481	175	274	168	89	145	0	0	0	0	178	167	1448	160	297	285	228	127	152	186	337	0	85	650	0	0	0	1136	51	167	298	407	337	111	78	0	0	0	0	0	168	193	0	0	151	0
NODE_9377_length_3700_cov_22.4283	0	0	0	0	0	0	0	0	0	0	0	0	0	0	0	0	0	0	0	0	0	0	0	0	0	0	0	0	0	0	0	0	0	0	0	0	0	0	0	0	0	0	0	0	0	0	0	0	0
NODE_94_length_82443_cov_14.0000_ID_37512	488	477	0	882	0	0	182	0	128	0	0	0	0	863	0	3811	1312	233	265	0	0	0	0	160	0	0	357	0	0	0	0	0	0	190	0	196	0	616	226	341	0	0	331	261	279	0	0	365	0
NODE_9437_length_4729_cov_4.92662	9	13	0	137	0	0	0	0	0	0	0	0	0	0	0	0	0	0	0	0	0	0	0	0	0	0	0	0	0	0	0	0	0	0	0	0	0	0	0	0	0	0	0	0	0	0	0	0	0
NODE_9480_length_4828_cov_10.745	0	46	0	32	0	0	56	62	44	0	0	0	85	0	0	0	0	0	0	0	0	0	0	24	0	22	39	0	0	0	0	0	0	43	0	0	0	0	0	0	0	0	23	125	144	0	0	0	0
NODE_951_length_27856_cov_6.73249	0	0	0	0	0	0	0	0	0	0	0	0	0	0	0	0	0	0	0	0	0	0	0	0	0	0	0	0	0	0	0	0	0	0	0	0	0	0	0	0	175	0	0	0	0	0	0	0	0
NODE_9572_length_4292_cov_6.09535	0	0	0	0	0	0	0	0	0	0	0	0	0	0	0	0	0	0	0	0	0	0	0	0	0	0	0	0	0	0	0	0	0	0	0	0	0	0	0	0	0	0	0	0	0	0	0	0	0
NODE_96_length_87461_cov_95.2929	21272	49026	0	31127	3725	3967	7033	13455	14623	0	0	0	40463	0	2469	0	5254	2652	3820	2138	10636	24688	22810	25028	39720	21548	51873	0	0	0	6933	16955	15791	9461	9085	18942	10929	5738	5907	6183	0	3713	9751	44890	62929	0	0	7702	0
NODE_960_length_13129_cov_6.92229	0	0	0	0	0	0	0	0	0	0	0	0	0	0	0	0	0	0	0	0	0	0	0	0	0	0	0	0	0	0	0	0	0	0	0	0	0	0	0	0	0	0	0	0	0	0	0	0	0
NODE_9622_length_3108_cov_5.1677	0	0	0	0	0	0	0	0	0	0	0	0	0	0	0	0	0	0	0	0	0	0	0	46	0	24	197	0	0	0	0	0	10	6	5	0	0	0	0	0	0	0	0	24	0	0	0	11	0
NODE_9646_length_3207_cov_18.9710_ID_64156	0	0	0	0	0	0	0	0	0	0	0	0	0	0	0	0	0	0	0	0	0	0	0	0	0	0	0	0	0	0	0	0	0	76	26	44	70	0	0	0	0	0	0	0	0	0	0	0	0
NODE_9666_length_2894_cov_3.30468	0	0	0	0	0	0	0	0	0	0	0	0	0	0	0	0	0	0	0	0	0	0	0	0	0	0	0	0	0	0	0	0	0	0	0	0	0	0	0	0	0	0	0	0	0	0	0	0	0
NODE_9670_length_3685_cov_5.59587	0	0	0	0	0	0	0	0	0	0	0	0	0	0	0	0	0	0	0	0	0	0	0	0	0	0	0	0	0	0	0	0	0	0	0	0	0	0	0	0	0	0	0	0	0	0	0	0	0
NODE_97_length_54556_cov_20.1218	599	835	0	961	535	1085	101	194	279	0	0	1616	89	522	468	3801	1091	134	217	152	2106	923	621	1574	344	882	1883	0	0	0	4066	991	477	873	842	583	190	604	0	0	0	1682	374	382	632	1146	1806	896	450
NODE_970_length_29470_cov_12.899	498	759	0	702	404	549	64	166	137	0	0	2118	0	151	155	363	635	311	279	276	0	0	0	558	0	327	677	0	636	0	894	1329	496	296	302	1191	209	88	201	116	0	1511	394	358	1021	2328	1012	222	2259
NODE_971_length_18581_cov_11.5365	0	0	0	0	0	0	0	0	0	0	0	95	0	0	0	0	0	0	0	0	0	0	0	0	0	0	0	0	0	0	0	0	0	0	0	0	0	0	0	0	0	0	0	0	0	0	0	0	0
NODE_972_length_16109_cov_11.9725_ID_54287	422	164	0	478	214	1511	1251	2374	3265	0	0	0	0	0	305	0	93	987	2223	862	0	0	0	49	0	51	277	0	0	0	0	0	0	108	2494	33	248	32	46	0	0	0	1033	346	496	0	0	0	0
NODE_9789_length_2484_cov_164.6376_ID_52301	0	0	0	0	0	0	0	0	0	0	0	0	0	0	0	0	0	0	0	0	0	0	0	0	0	0	0	0	0	0	0	0	0	0	0	0	0	0	0	0	0	0	0	0	0	0	0	0	0
NODE_98_length_122286_cov_130.995	0	0	0	0	49217	63890	0	0	0	0	0	0	0	0	1379	0	0	188	259	0	0	0	0	0	0	0	438	0	0	0	0	0	0	0	0	0	0	0	0	0	0	0	0	0	0	0	0	0	0
NODE_9892_length_2645_cov_13.1803	0	0	0	0	0	0	0	0	0	0	0	0	0	0	0	0	0	0	0	0	0	0	0	0	0	0	0	0	0	0	0	0	0	0	0	0	0	0	0	0	0	0	0	0	0	0	0	0	0
NODE_99_length_160422_cov_13.9072	0	0	0	0	0	0	0	0	0	0	0	0	0	0	0	0	0	0	0	0	0	0	0	0	0	0	0	0	0	0	0	0	0	0	0	0	0	0	0	0	0	0	0	0	0	0	0	0	0
[truncated: 98 more columns]
