# Supplementary material for: Metagenomic assembled plasmids of the human microbiome vary across disease cohorts
Source: Sci Rep. 2022 Jun 2;12:9212. doi: 10.1038/s41598-022-13313-y (PMC9163076; doi:10.1038/s41598-022-13313-y)
Supplement: Supplementary file 2 — Supplementary Information 2. [file 41598_2022_13313_MOESM2_ESM.zip › Supplementary_Data/input/iIBD_metadata.csv]

Subject	Cohort	Condition	Age	Gender	Status	Study
SRR10029124	Non_IBD	Control	8	Male	NonIBD	iIBD
SRR10029125	Non_IBD	Control	8	Male	NonIBD	iIBD
SRR10029126	IBD	IBD_C.Diff	14	Male	Mild	iIBD
SRR10029127	Non_IBD	Control	8	Male	NonIBD	iIBD
SRR10029128	Non_IBD	Control	11	Male	NonIBD	iIBD
SRR10029129	Non_IBD	Control	11	Male	NonIBD	iIBD
SRR10029130	Non_IBD	Control	6	Female	NonIBD	iIBD
SRR10029131	Non_IBD	Control	6	Female	NonIBD	iIBD
SRR10029132	Non_IBD	Control	6	Female	NonIBD	iIBD
SRR10029133	IBD	IBD_C.Diff	12	Male	Mild	iIBD
SRR10029134	IBD	IBD_C.Diff	12	Male	Mild	iIBD
SRR10029135	IBD	IBD_C.Diff	12	Male	Mild	iIBD
SRR10029136	IBD	IBD_C.Diff	13	Male	Mild	iIBD
SRR10029137	Non_IBD	Control	15	Female	NonIBD	iIBD
SRR10029138	Non_IBD	Control	11	Male	NonIBD	iIBD
SRR10029139	Non_IBD	Control	15	Female	NonIBD	iIBD
SRR10029140	Non_IBD	Control	15	Female	NonIBD	iIBD
SRR10029141	Non_IBD	Control	14	Female	NonIBD	iIBD
SRR10029142	Non_IBD	Control	14	Female	NonIBD	iIBD
SRR10029143	Non_IBD	Control	14	Female	NonIBD	iIBD
SRR10029144	Non_IBD	Control	17	Female	NonIBD	iIBD
SRR10029145	Non_IBD	Control	17	Female	NonIBD	iIBD
SRR10029146	Non_IBD	Control	17	Female	NonIBD	iIBD
SRR10029147	IBD	IBD	14	Male	NA	iIBD
SRR10029148	IBD	IBD_C.Diff	14	Male	Mild	iIBD
SRR10029149	IBD	IBD	13	Male	NA	iIBD
SRR10029150	IBD	IBD	13	Male	NA	iIBD
SRR10029151	IBD	IBD	NA	NA	NA	iIBD
SRR10029152	IBD	IBD	NA	NA	NA	iIBD
SRR10029153	IBD	IBD	NA	NA	NA	iIBD
SRR10029154	Non_IBD	Control	9	Male	NonIBD	iIBD
SRR10029155	Non_IBD	Control	9	Male	NonIBD	iIBD
SRR10029156	Non_IBD	Control	9	Male	NonIBD	iIBD
SRR10029157	Non_IBD	Control	16	Female	NonIBD	iIBD
SRR10029158	Non_IBD	Control	16	Female	NonIBD	iIBD
SRR10029159	Non_IBD	Control	12	Female	NonIBD	iIBD
SRR10029160	Non_IBD	Control	16	Female	NonIBD	iIBD
SRR10029161	IBD	IBD	16	Male	NA	iIBD
SRR10029162	IBD	IBD	16	Male	NA	iIBD
SRR10029163	IBD	IBD	16	Male	NA	iIBD
SRR10029164	IBD	IBD_C.Diff	6	Male	Mild	iIBD
SRR10029165	IBD	IBD_C.Diff	6	Male	Mild	iIBD
SRR10029166	Non_IBD	Control	18	Female	NonIBD	iIBD
SRR10029167	Non_IBD	Control	18	Female	NonIBD	iIBD
SRR10029168	Non_IBD	Control	18	Female	NonIBD	iIBD
SRR10029169	IBD	IBD_C.Diff	NA	NA	NA	iIBD
SRR10029170	IBD	IBD_C.Diff	NA	NA	NA	iIBD
SRR10029171	Non_IBD	Control	12	Female	NonIBD	iIBD
SRR10029172	IBD	IBD_C.Diff	NA	NA	NA	iIBD
SRR10029173	IBD	ONC_C.Diff	14	Female	Mild	iIBD
SRR10029174	IBD	ONC_C.Diff	18	Male	Mild	iIBD
SRR10029175	IBD	IBD_C.Diff	16	Male	Mild	iIBD
SRR10029176	IBD	IBD_C.Diff	16	Male	Mild	iIBD
SRR10029177	IBD	IBD_C.Diff	16	Male	Mild	iIBD
SRR10029178	IBD	IBD_C.Diff	18	Male	Mild	iIBD
SRR10029179	IBD	IBD_C.Diff	18	Male	Mild	iIBD
SRR10029180	IBD	IBD_C.Diff	18	Male	Mild	iIBD
SRR10029181	Non_IBD	Control	12	Female	NonIBD	iIBD
SRR10029182	Non_IBD	Control	14	Female	NonIBD	iIBD
SRR10029183	Non_IBD	Control	14	Female	NonIBD	iIBD
SRR10029184	Non_IBD	Control	14	Female	NonIBD	iIBD
SRR10029185	IBD	IBD	NA	NA	NA	iIBD
SRR10029186	IBD	IBD	NA	NA	NA	iIBD
SRR10029187	IBD	IBD	NA	NA	NA	iIBD
SRR10029188	IBD	IBD	18	Female	NA	iIBD
SRR10029189	IBD	IBD	18	Female	NA	iIBD
SRR10029190	IBD	IBD	18	Female	NA	iIBD
SRR10029191	IBD	ONC_C.Diff	10	Female	Severe	iIBD
SRR10029192	Non_IBD	Control	14	Female	NonIBD	iIBD
SRR10029193	IBD	ONC_C.Diff	14	Male	Severe	iIBD
SRR10029194	IBD	IBD_C.Diff	12	Female	Severe	iIBD
SRR10029195	IBD	IBD_C.Diff	11	Female	Severe	iIBD
SRR10029196	IBD	ONC_C.Diff	16	Male	Severe	iIBD
SRR10029197	IBD	IBD_C.Diff	11	Female	Severe	iIBD
SRR10029198	IBD	IBD_C.Diff	9	Female	Mild	iIBD
SRR10029199	IBD	ONC_C.Diff	7	Female	Mild	iIBD
SRR10029200	IBD	IBD_C.Diff	9	Female	Mild	iIBD
SRR10029201	IBD	IBD_C.Diff	9	Female	Mild	iIBD
SRR10029202	IBD	IBD_C.Diff	6	Male	Severe	iIBD
SRR10029203	Non_IBD	Control	14	Female	NonIBD	iIBD
SRR10029204	IBD	IBD_C.Diff	6	Male	Severe	iIBD
SRR10029205	IBD	ONC_C.Diff	19	Male	Mild	iIBD
SRR10029206	IBD	ONC_C.Diff	19	Male	Mild	iIBD
SRR10029207	IBD	ONC_C.Diff	19	Male	Mild	iIBD
SRR10029208	IBD	IBD_C.Diff	12	Female	Mild	iIBD
SRR10029209	IBD	IBD_C.Diff	12	Female	Mild	iIBD
SRR10029210	IBD	IBD_C.Diff	12	Female	Mild	iIBD
SRR10029211	Non_IBD	Control	2	Female	NonIBD	iIBD
SRR10029212	Non_IBD	Control	2	Female	NonIBD	iIBD
SRR10029213	IBD	IBD_C.Diff	6	Male	Severe	iIBD
SRR10029214	Non_IBD	Control	14	Female	NonIBD	iIBD
SRR10029215	Non_IBD	Control	2	Female	NonIBD	iIBD
SRR10029216	IBD	ONC_C.Diff	11	Female	Severe	iIBD
SRR10029217	IBD	ONC_C.Diff	11	Female	Severe	iIBD
SRR10029218	IBD	IBD_C.Diff	16	Male	Severe	iIBD
SRR10029219	IBD	IBD_C.Diff	16	Male	Severe	iIBD
SRR10029220	IBD	IBD	11	Male	NA	iIBD
SRR10029221	IBD	IBD	11	Male	NA	iIBD
SRR10029222	IBD	IBD	11	Male	NA	iIBD
SRR10029223	IBD	IBD	12	Female	NA	iIBD
SRR10029224	IBD	IBD	12	Female	NA	iIBD
SRR10029225	IBD	IBD	NA	NA	NA	iIBD
SRR10029226	IBD	IBD	12	Female	NA	iIBD
SRR10029227	IBD	IBD_C.Diff	NA	NA	NA	iIBD
SRR10029228	IBD	IBD_C.Diff	NA	NA	NA	iIBD
SRR10029229	IBD	IBD_C.Diff	NA	NA	NA	iIBD
SRR10029230	IBD	ONC_C.Diff	7	Male	Severe	iIBD
SRR10029231	IBD	ONC_C.Diff	7	Male	Severe	iIBD
SRR10029232	IBD	ONC_C.Diff	7	Male	Severe	iIBD
SRR10029233	IBD	IBD	9	Male	NA	iIBD
SRR10029234	IBD	IBD	9	Male	NA	iIBD
SRR10029235	IBD	IBD	9	Male	NA	iIBD
SRR10029236	IBD	IBD	NA	NA	NA	iIBD
SRR10029237	IBD	IBD_C.Diff	17	Male	Severe	iIBD
SRR10029238	IBD	IBD_C.Diff	17	Male	Severe	iIBD
SRR10029239	IBD	IBD_C.Diff	17	Male	Severe	iIBD
SRR10029240	Non_IBD	Control	16	Female	NonIBD	iIBD
SRR10029241	Non_IBD	Control	16	Female	NonIBD	iIBD
SRR10029242	Non_IBD	Control	16	Female	NonIBD	iIBD
SRR10029243	IBD	IBD	NA	NA	NA	iIBD
SRR10029244	IBD	IBD	NA	NA	NA	iIBD
SRR10029245	IBD	IBD	NA	NA	NA	iIBD
SRR10029246	IBD	IBD_C.Diff	19	Male	Mild	iIBD
SRR10029247	IBD	IBD	NA	NA	NA	iIBD
SRR10029248	IBD	IBD_C.Diff	19	Male	Mild	iIBD
SRR10029249	IBD	IBD_C.Diff	19	Male	Mild	iIBD
SRR10029250	IBD	IBD_C.Diff	5	Male	Mild	iIBD
SRR10029251	IBD	IBD_C.Diff	5	Male	Mild	iIBD
SRR10029252	IBD	IBD_C.Diff	5	Male	Mild	iIBD
SRR10029253	IBD	IBD_C.Diff	2	Male	Severe	iIBD
SRR10029254	IBD	IBD_C.Diff	2	Male	Severe	iIBD
SRR10029255	IBD	IBD_C.Diff	2	Male	Severe	iIBD
SRR10029256	IBD	IBD_C.Diff	8	Male	Severe	iIBD
SRR10029257	Non_IBD	Control	NA	NA	NonIBD	iIBD
SRR10029258	IBD	IBD_C.Diff	8	Male	Severe	iIBD
SRR10029259	IBD	IBD_C.Diff	8	Male	Severe	iIBD
SRR10029260	IBD	IBD	NA	NA	NA	iIBD
SRR10029261	IBD	IBD	NA	NA	NA	iIBD
SRR10029262	IBD	IBD	NA	NA	NA	iIBD
SRR10029263	IBD	IBD_C.Diff	14	Male	Mild	iIBD
SRR10029264	IBD	IBD_C.Diff	12	Female	Mild	iIBD
SRR10029265	IBD	IBD_C.Diff	12	Female	Mild	iIBD
SRR10029266	IBD	IBD_C.Diff	12	Female	Mild	iIBD
SRR10029267	Non_IBD	Control	6	Female	NonIBD	iIBD
SRR10029268	Non_IBD	Control	6	Female	NonIBD	iIBD
SRR10029269	Non_IBD	Control	6	Female	NonIBD	iIBD
SRR10029270	Non_IBD	Control	NA	NA	NonIBD	iIBD
SRR10029271	Non_IBD	Control	NA	NA	NonIBD	iIBD
