# Supplementary material for: Metagenomic assembled plasmids of the human microbiome vary across disease cohorts
Source: Sci Rep. 2022 Jun 2;12:9212. doi: 10.1038/s41598-022-13313-y (PMC9163076; doi:10.1038/s41598-022-13313-y)
Supplement: Supplementary file 2 — Supplementary Information 2. [file 41598_2022_13313_MOESM2_ESM.zip › Supplementary_Data/input/Indian_cast_counts.csv]

	MN001	MN002	MN003	MN004	MN005	MN006	MN007	MN008	MN009	MN010	MN011	MN012	MN013	MN014	MN015	MN016	MN017	MN018	MN019	MN020	MN021	MN022	MN023	MN024	MN025	MN026	MN027	MN028	MN029	MN030	MN031	MN032	MN033	MN034	MN035	MN036	MN037	MN038	MN040	MN041	MN042	MN043	MN044	MN045	MN046	MN047	MN048	MN049	MN050
C901_NODE_1478_length_5617_cov_6.12531	0	0	0	0	0	0	0	0	0	0	0	0	0	0	0	0	0	0	0	0	0	0	0	0	0	0	0	0	0	0	0	0	0	0	0	0	0	0	0	0	0	0	0	0	0	0	0	0	0
C905_NODE_1169_length_7182_cov_7.64852	48	0	1228	0	10	66	0	0	0	0	0	0	0	36	16	32	0	904	544	20	0	0	2006	38	9	128	1180	5231	0	34	634	252	1899	43	3074	484	270	1480	5794	1318	2010	533	23	2765	2504	3617	0	0	408
C905_NODE_1846_length_5457_cov_41.087	0	0	0	0	0	0	0	0	0	0	0	0	0	0	0	0	0	0	0	0	0	0	0	0	0	14	0	0	0	0	0	0	0	0	0	0	0	0	0	0	0	0	0	0	0	0	0	0	0
C907_NODE_591_length_7373_cov_11.1101	0	0	0	0	0	0	0	0	0	303	0	0	0	0	0	0	0	0	0	0	0	0	0	0	0	0	0	0	0	0	0	0	0	0	0	0	0	0	0	0	0	0	0	0	0	0	0	0	0
C910_NODE_2620_length_3035_cov_19.6557	0	5979	1118	6176	89	12	2734	5596	5743	223	0	532	0	0	3374	0	7446	754	0	12	7	0	0	121	14	0	279	93	2622	0	414	0	0	546	9	0	0	0	0	0	0	58	0	0	0	0	0	0	234
C911_NODE_1107_length_5087_cov_25.7124	69	0	0	0	0	0	0	8	0	0	0	0	0	0	107	63	0	0	0	0	0	0	0	0	0	0	0	0	0	0	0	0	0	0	0	0	0	0	0	0	0	0	0	0	0	0	0	0	0
C912_NODE_1032_length_4292_cov_6.96129	0	0	0	0	0	0	0	0	0	0	0	0	0	0	0	0	0	0	0	0	0	0	0	0	0	0	0	0	0	0	0	0	0	0	0	0	0	0	0	0	0	0	0	0	0	0	0	0	0
C913_NODE_2191_length_3447_cov_111.754	0	0	0	0	0	0	0	0	19946	0	0	0	0	0	0	0	0	0	20	0	0	0	0	0	0	0	0	0	0	0	0	0	0	0	0	38	0	0	0	0	0	32	0	0	0	0	0	0	0
C915_NODE_2326_length_6046_cov_7.62677	0	0	0	0	0	7	0	0	0	0	0	0	0	0	0	0	0	0	0	0	0	0	0	0	0	0	0	0	0	0	0	0	0	0	0	0	0	0	0	0	0	0	0	0	0	0	0	0	0
C915_NODE_2339_length_6019_cov_12.4611	0	0	0	0	0	0	0	0	0	0	0	0	0	0	0	0	0	0	35	0	0	0	0	0	0	0	0	0	0	0	0	0	0	0	0	64	0	0	0	0	0	0	0	0	0	0	0	0	0
C915_NODE_3389_length_4539_cov_18.1641	0	0	0	0	0	0	0	0	0	0	0	0	0	0	0	0	0	0	0	0	0	0	0	0	0	0	0	0	0	0	0	0	0	0	0	0	0	0	0	0	0	0	0	0	0	0	0	0	0
C915_NODE_5518_length_3175_cov_4.10321	0	0	0	0	0	0	0	0	0	156	0	0	8	0	0	0	0	0	0	5	0	0	0	0	0	0	0	0	0	0	0	0	0	0	0	0	0	0	0	0	0	0	0	0	0	0	0	0	0
C916_NODE_1594_length_4196_cov_27.7303	0	7004	4636	4332	68	28	2850	6781	0	9	0	381	0	152	527	0	8397	3344	0	12	11	5	0	425	65	0	0	0	0	0	0	0	0	66	39	10	0	0	0	0	0	94	0	0	0	0	0	0	485
C916_NODE_2378_length_3308_cov_6.75346	0	0	0	0	0	0	0	0	0	0	0	0	0	0	0	0	0	0	0	0	0	0	0	0	20	0	0	0	0	0	0	0	0	0	0	0	0	0	0	0	0	0	0	0	0	0	0	0	0
C918_NODE_1547_length_3942_cov_6.68176	0	0	0	0	0	0	0	0	0	0	0	0	0	0	0	0	0	0	0	0	0	0	0	0	0	0	0	0	0	0	0	0	0	0	0	0	0	0	0	0	0	0	0	0	0	0	0	0	0
C918_NODE_1636_length_3773_cov_8.14524	0	0	0	0	0	0	0	0	0	0	0	0	0	0	0	0	0	0	0	0	0	0	0	0	0	0	0	0	0	0	0	0	0	0	0	0	0	0	0	0	0	0	0	0	0	0	0	0	0
C919_NODE_547_length_5214_cov_3.2766	0	0	13	0	0	0	0	0	0	0	0	0	0	0	0	0	0	12	14	0	0	0	55	0	0	303	0	0	39	0	12	0	103	9	78	8	0	22	154	71	0	0	50	46	40	52	0	0	67
C922_NODE_2015_length_3200_cov_5.29857	0	5	0	0	0	403	18	0	0	0	0	0	0	127	0	0	5	0	186	5	0	0	12667	84	16	2791	96	294	691	0	4654	96	3832	138	4922	172	141	105	452	4858	229	0	2643	1181	1292	2219	0	0	357
C925_NODE_1017_length_4124_cov_4.41017	66	15	0	0	0	6	0	0	0	0	0	0	0	0	0	72	16	0	14	0	0	0	0	0	0	0	0	0	6	18	0	0	0	0	0	23	0	0	0	12	0	0	0	0	116	0	0	0	0
C925_NODE_459_length_7690_cov_13.1914	0	0	0	0	0	0	0	0	0	290	0	0	0	0	0	0	0	0	0	0	0	0	0	0	0	0	0	0	0	0	0	0	0	0	0	0	0	0	0	0	0	0	0	0	0	0	0	0	0
C926_NODE_4135_length_4209_cov_3.9403	0	0	0	0	0	0	0	0	0	0	0	0	0	0	9	0	0	0	0	0	0	0	0	0	0	0	0	0	0	0	0	0	0	0	0	0	0	0	0	0	0	0	0	0	0	0	0	0	0
C930_NODE_3317_length_6120_cov_25.508	0	0	0	0	0	0	0	0	0	0	0	0	0	0	0	0	0	0	0	0	0	0	0	0	0	0	0	0	0	0	0	0	0	0	0	0	0	25	0	0	40	278	0	0	60	0	104	0	0
C931_NODE_1779_length_7541_cov_42.1765	0	0	0	0	0	0	0	0	0	0	0	0	0	49	0	0	0	0	0	0	0	0	0	0	0	0	27	9	0	0	0	21	0	0	0	0	0	0	0	0	0	0	0	0	0	0	0	0	0
C931_NODE_3277_length_4476_cov_9.53382	0	0	0	0	388	0	0	0	0	0	0	0	0	0	0	0	0	0	0	0	0	0	0	0	0	0	0	0	0	0	0	0	0	0	0	0	0	0	0	0	0	0	0	0	0	0	0	0	0
C933_NODE_7633_length_3093_cov_23.9605	0	34	0	0	5	0	0	10	37	0	11	0	0	0	0	0	38	0	0	0	0	0	0	0	0	0	0	0	0	0	0	0	0	0	0	0	0	0	0	0	0	0	0	0	0	0	0	0	0
C936_NODE_3087_length_5914_cov_82.738	0	0	0	0	0	0	0	0	0	0	0	0	0	0	0	0	0	0	0	0	0	0	0	0	0	0	0	0	0	0	0	0	0	0	0	0	0	0	0	0	0	0	0	0	42	0	0	0	0
C937_NODE_3164_length_5989_cov_17.8982	162	536	616	874	323	8	575	259	208	0	103	67	89	696	270	188	562	380	53	92	0	0	30	0	0	75	27	34	379	0	703	0	134	246	52	62	662	24	0	289	25	28	0	54	97	45	0	0	102
C937_NODE_3988_length_4919_cov_12.2954	0	0	0	0	0	0	0	0	0	0	0	0	0	0	0	0	0	0	0	0	0	0	0	0	0	0	0	0	0	0	0	0	0	0	0	0	0	0	0	0	0	0	0	0	0	0	0	0	0
C938_NODE_1250_length_9739_cov_4.15489	0	0	0	0	0	0	0	0	0	0	0	0	0	22	0	0	0	0	0	0	0	0	0	0	0	0	0	0	0	0	0	47	0	0	0	0	0	0	0	0	0	0	0	0	44	0	0	0	0
C938_NODE_1880_length_6998_cov_7.23981	9	0	0	0	0	12	0	0	9	0	0	0	0	28	0	13	15	0	10	0	0	0	0	0	0	0	27	27	192	8	0	0	0	0	0	30	0	0	0	0	0	0	0	0	78	57	0	18	116
C941_NODE_4053_length_4132_cov_5.75423	0	0	0	0	0	0	0	0	0	0	0	0	0	0	0	0	0	0	0	7	0	0	0	0	0	0	0	0	0	0	0	0	0	0	0	0	0	0	0	0	0	0	0	0	0	0	0	0	0
C941_NODE_5228_length_3533_cov_8.48505	0	0	0	0	0	0	0	0	0	0	0	0	0	0	0	0	0	0	0	0	0	0	0	0	0	0	0	0	0	0	0	0	0	0	0	0	0	0	0	0	0	0	0	0	0	0	0	0	0
C942_NODE_1859_length_11689_cov_12.1578	0	0	0	0	0	0	0	0	0	0	0	0	0	0	0	0	0	0	0	0	0	0	0	0	0	0	0	0	0	0	0	0	0	0	0	17	0	0	0	0	0	0	0	15	0	0	0	0	0
C942_NODE_3141_length_6726_cov_22.435	13	26	0	0	0	0	0	0	7	0	0	0	0	30	0	20	35	0	20	0	0	0	0	0	0	0	49	35	224	5	0	0	0	0	0	28	0	0	0	0	17	0	0	16	92	94	0	16	107
C942_NODE_510_length_33023_cov_26.9293	84	0	70	204	64	0	37	94	0	55	99	58	118	908	62	92	0	42	228	112	0	0	142	543	118	0	284	564	162	106	0	0	0	424	0	277	0	0	0	0	0	0	0	0	0	0	0	0	692
C943_NODE_2090_length_7471_cov_8.33293	162	0	127	0	0	0	0	0	0	0	0	0	0	9	0	134	0	80	62	0	0	0	97	0	0	63	0	41	268	57	0	13	0	0	746	48	0	224	0	13	44	16	141	788	20	0	0	0	115
C943_NODE_6926_length_3071_cov_4.35942	0	0	0	0	0	0	0	0	0	0	0	0	0	0	0	0	0	0	0	0	0	0	0	0	0	0	0	0	0	0	0	0	0	0	0	0	0	0	0	0	0	0	0	0	0	0	0	0	0
C944_NODE_6222_length_3821_cov_9.92061	0	0	0	0	0	0	0	0	0	0	0	0	0	0	0	0	0	0	0	0	0	0	0	0	0	0	0	0	0	0	0	0	0	0	0	0	0	0	0	0	0	0	0	0	0	0	0	0	0
C945_NODE_4554_length_5609_cov_307.101	0	0	0	0	0	1579	0	0	0	0	0	0	0	0	0	0	0	18	0	0	0	0	0	0	0	0	0	52	0	0	0	0	0	0	0	0	0	0	0	148	0	0	493	0	0	0	0	0	0
C945_NODE_4580_length_5590_cov_187.353	0	0	769	0	0	587	0	0	0	0	0	0	0	0	0	0	0	658	0	0	0	0	0	0	0	0	0	14	0	0	0	0	0	0	7	0	0	0	0	1036	0	0	168	0	0	0	0	0	0
C946_NODE_2126_length_5467_cov_131.628	8	109	11448	16	7	3077	18	0	11	0	16	0	0	168	0	0	160	7584	2159	0	0	0	12357	0	11	27105	420	7949	19263	53	7167	20	64341	3309	23367	2160	672	21445	6528	4466	20193	63	18	29823	11448	26938	13	21	8370
GD_NODE_9125_length_3265_cov_7.07819	0	0	0	0	0	0	0	0	0	0	0	0	0	0	0	5	0	0	0	0	0	0	0	0	0	0	0	0	0	0	0	0	0	0	0	0	0	0	0	0	0	0	0	0	0	0	0	0	0
GD_NODE_9389_length_3187_cov_8.01309	0	0	0	0	0	0	0	0	0	0	0	0	0	0	6	0	0	0	0	0	0	0	0	0	0	0	0	0	0	0	0	0	0	0	0	0	0	0	0	0	0	0	0	0	0	0	0	0	0
I320_NODE_2394_length_6661_cov_647.551	0	0	0	0	0	0	0	0	0	0	0	0	0	222	0	0	0	0	0	0	0	0	0	0	0	0	0	0	0	0	0	0	0	0	0	0	0	0	0	0	0	0	0	0	0	0	0	0	0
I320_NODE_2525_length_6267_cov_427.95	0	0	72	0	0	8	0	0	0	0	0	0	0	0	0	0	0	40	0	0	0	0	23	0	0	118	0	0	53	0	12	0	174	0	56	0	0	41	0	26	41	0	0	55	25	42	0	0	0
I320_NODE_2645_length_5956_cov_9.12794	0	0	0	0	0	0	0	0	0	0	0	0	0	0	0	0	0	0	0	0	0	0	249	0	0	0	0	0	0	0	50	0	0	0	531	0	0	0	0	0	0	0	0	0	0	0	0	0	122
I324_NODE_4153_length_3892_cov_267.481	0	0	0	0	0	0	0	0	0	0	0	0	0	0	0	0	0	0	0	0	0	0	0	0	6	0	0	0	0	0	0	0	0	0	0	0	0	0	0	0	0	0	0	0	0	0	0	0	0
I324_NODE_4239_length_3821_cov_20.0149	28	15	0	0	0	0	0	0	0	0	0	0	0	0	0	43	18	0	15	0	0	0	0	0	0	0	0	0	0	0	0	0	0	0	0	16	0	0	0	0	0	0	0	0	38	0	0	0	0
I363_NODE_2809_length_5505_cov_74.1301	0	0	0	0	0	0	0	0	0	0	0	0	0	0	0	0	0	0	0	0	0	0	0	0	0	28	0	0	0	0	0	0	17	0	0	0	0	0	0	0	0	0	0	0	0	0	0	0	0
I363_NODE_4936_length_3246_cov_7.10467	0	73	0	0	0	7	0	0	0	0	0	0	0	11	0	0	100	0	0	0	0	0	0	0	0	0	0	0	0	0	0	0	0	0	0	0	0	0	0	0	0	0	0	0	0	0	0	0	0
I365_NODE_2677_length_7445_cov_13.1706	0	0	0	0	0	0	0	0	0	0	0	0	0	0	0	0	0	0	0	0	0	0	0	0	0	0	0	0	0	0	0	0	0	0	0	0	0	0	0	0	0	0	0	0	0	0	0	0	0
I365_NODE_6969_length_3112_cov_41.106	0	0	0	0	0	0	0	0	0	0	0	0	0	0	0	0	0	0	0	0	0	0	0	0	0	0	0	0	0	21	5	0	0	0	0	0	0	0	0	0	0	0	0	14	0	0	0	0	0
I370_NODE_1308_length_9831_cov_154.044	880	3424	3211	5419	1441	972	2560	2217	1393	216	2983	561	669	4549	2267	1313	4188	2274	972	1410	51	0	1381	1297	437	3016	832	2261	3206	533	4329	238	4736	3908	3001	1112	4748	3253	4084	6526	1418	1606	758	5154	3992	2931	639	492	1277
I370_NODE_2398_length_4129_cov_403.58	0	0	3857	0	0	16	29	0	0	0	0	0	0	0	0	0	0	3241	15	0	121	5071	310	0	0	0	5	0	1743	0	0	0	3871	8	75	10	0	0	201	2695	72	0	0	89	549	121	68	212	152
I378_NODE_2059_length_7768_cov_107.639	0	0	0	0	0	0	0	0	0	0	0	0	0	0	0	0	0	0	0	0	0	0	0	0	0	0	0	0	0	0	0	0	0	0	38	0	0	0	0	0	0	0	0	0	0	0	0	0	28
I381_NODE_2941_length_6259_cov_30.0791	0	0	0	0	0	0	0	0	0	0	0	0	0	0	0	0	0	0	0	0	0	0	0	0	0	0	0	0	0	0	0	0	0	0	0	0	0	0	0	0	0	0	0	0	0	0	0	0	0
I381_NODE_6690_length_3166_cov_16.9907	0	21	0	0	0	0	0	0	227	0	0	0	0	0	0	0	39	0	0	0	0	0	0	0	0	0	0	0	0	0	0	0	0	0	0	0	0	0	0	0	0	0	0	0	0	0	0	0	0
I394_NODE_4921_length_3938_cov_6.41411	0	0	0	0	0	0	0	0	0	0	0	0	0	0	0	0	0	0	0	0	0	0	0	0	0	0	0	0	0	0	0	0	0	0	0	0	0	0	0	0	0	0	0	0	0	0	0	0	0
I395_NODE_1622_length_14667_cov_43.2286	0	0	0	0	0	0	0	0	0	0	0	0	0	269	0	0	0	0	0	0	0	0	0	338	0	0	0	0	0	0	0	0	0	0	0	0	0	0	0	0	0	0	0	0	0	0	0	0	775
I395_NODE_1770_length_13403_cov_31.9628	309	29	0	0	0	22	0	0	0	0	0	0	0	38	0	335	38	0	196	0	0	0	44	0	0	818	0	0	0	24	0	0	0	0	352	231	0	727	749	0	897	0	0	152	39	0	0	0	121
I395_NODE_3911_length_6240_cov_68.6186	0	0	0	0	0	0	0	0	0	0	0	0	0	0	0	0	0	0	0	0	0	0	0	0	0	0	0	0	0	0	0	0	0	0	0	0	0	0	0	0	0	0	0	0	0	0	0	0	0
I411_NODE_5009_length_3438_cov_10.7671	0	0	10	0	0	35	13	0	0	0	0	11	0	0	5	0	0	6	0	6	0	0	0	0	24	0	58	0	39	0	0	0	0	0	0	9	0	0	0	0	0	0	0	0	0	0	0	0	0
I427_NODE_3141_length_7293_cov_11.9036	0	9960	0	0	660	11	7667	2993	13754	3089	125	78	217	1412	0	0	12214	0	91	11	0	0	0	784	22	0	0	0	6283	0	7218	52	0	3765	0	131	0	0	0	0	0	0	0	0	0	0	0	0	0
I431_NODE_5114_length_3140_cov_19.2759	0	19	0	0	0	0	0	0	169	0	0	0	0	0	0	0	19	0	0	0	0	0	0	0	0	0	0	0	0	0	0	0	0	0	0	0	0	0	0	0	0	0	0	0	0	0	0	0	0
I452_NODE_2677_length_5843_cov_101.012	0	2587	0	8248	66	0	205	3108	3232	0	6	194	0	0	5699	0	3172	86	0	0	0	0	0	0	0	0	113	68	1428	0	0	0	0	724	0	0	0	0	0	0	0	0	0	0	0	0	0	0	0
I452_NODE_3149_length_5126_cov_5.85427	0	0	0	0	0	0	0	0	0	0	0	0	0	0	0	0	0	0	0	0	0	0	0	0	0	0	0	0	0	0	0	0	0	0	0	0	0	0	0	0	0	0	0	0	0	0	0	0	0
I452_NODE_3770_length_4480_cov_5.77966	0	0	0	0	0	0	0	0	0	0	0	0	0	0	0	0	0	0	0	0	0	0	0	0	0	0	0	0	0	0	0	0	0	0	0	0	0	0	0	0	0	0	0	0	0	0	0	0	9
I456_NODE_426_length_33220_cov_19.2669	253	0	437	82	0	0	0	97	0	126	68	0	86	592	261	299	0	310	485	81	0	0	66	0	540	0	177	101	0	487	0	125	0	521	0	548	0	0	0	188	0	0	0	0	0	0	0	0	0
I502_NODE_1918_length_9065_cov_14.9393	0	0	0	0	0	0	0	26	0	0	0	0	90	0	75	0	0	0	0	0	0	0	0	0	0	0	0	0	0	0	0	0	0	0	0	0	0	0	0	0	0	0	0	0	0	0	0	0	0
I509_NODE_2343_length_3104_cov_26.9515	0	0	0	0	0	0	0	0	0	0	0	0	0	0	0	0	0	0	0	0	0	0	0	0	0	0	0	0	0	5	0	0	0	0	0	0	0	0	0	0	0	0	0	0	0	0	0	0	0
I511_NODE_1255_length_6819_cov_160.905	0	0	0	0	0	0	0	0	0	0	0	0	0	0	0	0	0	0	0	0	0	0	0	0	0	0	0	0	0	0	0	0	0	196	0	0	0	0	0	0	0	0	0	0	0	0	0	0	0
I512_NODE_1232_length_7198_cov_1344.88	0	0	0	0	0	0	0	0	0	0	0	0	0	0	0	0	0	0	0	0	0	0	0	0	0	0	0	0	0	0	0	0	0	0	0	0	0	0	0	0	0	0	0	9	0	0	0	0	0
I519_NODE_2371_length_3160_cov_44.3794	0	47	0	0	0	0	0	0	0	0	0	0	0	0	0	0	67	0	0	0	0	0	0	0	0	0	0	0	0	0	0	0	0	0	0	0	0	0	0	0	0	0	0	0	0	0	0	0	0
I520_NODE_4306_length_3663_cov_259.16	0	1150	0	0	0	0	19	33	0	0	0	0	0	0	0	0	1507	0	6	0	0	0	0	0	0	0	0	0	0	0	0	0	0	86	0	0	0	0	0	0	0	0	0	0	0	0	0	0	0
NODE_1_length_271086_cov_12.1155	0	0	0	0	0	0	0	0	0	0	0	0	0	0	0	0	0	0	0	476	0	0	0	0	0	0	0	0	0	0	0	0	0	0	0	0	0	0	0	0	0	0	0	0	0	0	0	0	0
NODE_1_length_315250_cov_81.2946	0	0	7665	0	0	2083	570	0	0	0	0	0	0	2316	0	0	0	5763	2833	0	0	0	6285	0	0	54350	1524	10377	3486	2913	4073	325	7245	0	50288	2967	2965	30339	24752	30158	21149	13991	20572	80763	14667	109322	0	60915	5091
NODE_10_length_190220_cov_14.0468_ID_32024	0	0	0	0	0	0	0	0	0	0	0	1531	0	0	0	0	0	0	0	1447	0	0	0	0	5932	0	0	0	0	0	0	0	0	2824	0	0	220	0	0	0	0	0	0	0	0	0	0	0	0
NODE_10_length_216727_cov_403.017	32639	3582	8564	254	0	3283	0	0	0	0	0	0	565	4662	0	41630	4957	4229	18102	1603	0	0	102485	1036	0	510974	3075	20774	2802	9631	11667	1100	130296	1240	79636	19122	47617	122407	87755	2195	106293	1059	20113	139461	2689	0	87877	0	46638
NODE_10_length_274013_cov_17.9983_ID_70170	3242	0	1706	0	0	0	0	868	0	0	963	926	0	353	3132	4963	0	1293	286	0	0	0	0	243	0	0	0	0	0	300	0	0	0	0	0	330	0	0	0	0	0	0	0	0	0	0	0	0	1714
NODE_100_length_122248_cov_7.312	208	0	0	0	0	0	0	0	0	777	0	0	120	1994	198	208	0	0	519	0	0	0	381	188	2203	0	0	0	0	0	0	0	0	0	0	629	0	0	0	0	0	0	0	0	0	0	0	0	129
NODE_1001_length_32570_cov_52.189	3542	0	0	0	29	0	72	0	35	1206	312	0	0	0	31	4374	0	0	0	89	0	0	0	0	285	0	290	0	0	0	0	0	0	0	0	0	0	0	0	0	0	0	0	0	0	0	0	0	0
NODE_1003_length_41010_cov_4.63453	0	0	0	0	0	0	0	0	0	0	0	0	0	0	0	0	0	0	0	0	0	0	0	0	53	0	0	0	0	0	0	0	0	0	0	0	0	0	0	0	0	0	0	0	0	0	0	0	0
NODE_1005_length_10467_cov_31.3134	0	0	0	0	0	0	0	0	0	0	0	0	0	0	0	0	16	0	0	0	2611	366	0	0	0	237	0	148	13	0	0	0	410	41	0	0	71	0	36	242	142	0	0	41	1829	116	26	0	311
NODE_1021_length_6822_cov_13.7974	0	0	0	0	0	0	0	0	0	0	0	0	0	0	0	43	0	0	0	0	0	0	0	0	0	0	0	0	0	0	0	0	0	0	0	0	0	0	0	0	0	0	0	0	0	0	0	0	0
NODE_10245_length_3256_cov_6.90409	0	134	0	0	8	0	0	11	164	0	17	0	6	0	0	0	164	0	0	0	0	0	0	0	0	0	8	0	9	0	0	0	0	0	0	0	0	0	0	0	0	0	0	0	0	0	0	0	0
NODE_10288_length_2593_cov_2.21749	0	0	0	0	0	0	0	0	0	0	0	0	0	0	0	0	0	0	0	0	0	0	0	0	0	0	0	0	0	0	0	0	0	0	0	0	0	0	0	0	0	0	0	0	0	0	0	0	0
NODE_103_length_59297_cov_18.0000_ID_105210	0	0	0	0	0	0	0	183	0	162	933	660	0	838	692	0	0	0	0	0	0	0	0	0	186	0	0	0	0	0	0	0	0	0	0	0	0	0	0	0	0	0	0	0	0	0	0	0	0
NODE_10303_length_2775_cov_10.1048	0	0	0	0	0	0	0	0	0	0	9	0	0	0	0	0	0	0	6	0	0	0	0	15	0	0	0	0	0	0	0	0	0	0	0	0	0	0	0	0	0	0	0	0	0	0	0	0	56
NODE_10304_length_4374_cov_15.6955	0	0	0	0	0	0	0	0	0	0	0	19	0	0	0	0	0	0	0	0	0	0	0	0	0	0	0	0	0	0	0	0	0	0	0	0	0	0	0	0	0	0	0	0	0	0	0	0	0
NODE_1034_length_15987_cov_7.9824_ID_36753	25	28	0	0	36	0	36	0	0	0	0	0	0	63	0	25	36	0	28	31	0	0	57	21	0	0	0	30	0	27	0	0	0	0	0	38	0	0	0	0	0	0	0	0	0	0	0	0	0
NODE_10397_length_3346_cov_10.9256_ID_112554	293	0	0	25	228	9	34	0	0	26	19	12	19	23	11	380	0	0	49	164	0	0	6	14	7	0	8	27	0	0	0	0	0	0	0	98	0	0	0	0	0	0	0	0	0	0	5	0	8
NODE_1042_length_29434_cov_32.3724	0	0	0	0	0	0	0	0	0	0	0	0	42	0	0	27	0	0	0	0	0	0	0	27	0	0	0	0	0	0	0	0	0	39	0	0	0	0	0	0	0	0	0	0	0	0	0	0	0
NODE_1042_length_49780_cov_12.9498	0	0	0	0	749	0	62	0	0	300	0	728	324	0	67	95	0	0	0	0	0	0	0	127	1758	0	0	0	0	0	0	0	0	54	0	0	0	0	0	0	0	0	0	0	0	0	0	0	0
NODE_106_length_128379_cov_23.2601	0	0	8513	0	0	0	0	0	0	0	0	0	0	1045	0	119	0	6371	7049	0	0	0	2672	0	0	0	647	0	0	1820	0	3526	0	0	0	7845	117	0	0	0	0	0	0	0	0	0	0	0	0
NODE_1062_length_27505_cov_6.35184	0	0	0	0	0	0	0	0	0	0	0	0	0	0	28	0	0	0	0	0	0	0	0	0	108	0	0	0	0	0	0	0	0	0	0	0	0	0	0	0	0	0	0	0	0	0	0	0	0
NODE_1066_length_5265_cov_10.7006	0	0	0	0	0	0	0	0	0	0	0	0	0	0	0	0	0	0	0	0	0	0	0	0	0	0	0	0	0	0	0	0	0	0	0	0	0	0	0	0	0	0	0	0	0	0	0	0	0
NODE_10749_length_3338_cov_4.1261	0	14	0	0	0	0	0	0	0	0	0	0	0	0	0	0	46	0	0	0	0	0	17	0	0	0	0	5	0	0	0	0	0	0	0	0	0	0	0	0	0	0	0	0	0	0	0	0	0
NODE_108_length_129143_cov_13.1036	8478	0	331	0	17247	207	1094	623	120	480	4449	482	3304	2207	847	9915	180	294	1759	13971	0	0	5517	2319	3960	0	1313	1456	0	4648	0	0	0	118	0	1788	0	0	0	0	0	0	0	0	0	0	0	5778	269
NODE_1082_length_8346_cov_29.3667	0	0	0	0	0	0	0	0	0	0	0	0	0	21	0	0	0	0	0	0	0	0	0	0	0	0	18	0	0	0	0	0	0	0	0	0	0	0	0	0	0	0	0	0	0	0	0	407	0
NODE_109_length_91271_cov_26.3304	22446	0	0	0	237	0	455	0	134	6163	1588	105	0	0	119	27986	0	0	0	430	0	0	0	0	1415	0	1788	0	0	0	0	0	0	0	0	0	0	0	0	0	0	0	0	0	0	0	0	0	0
NODE_109_length_98132_cov_9.9974_ID_50590	0	0	456	0	398	0	0	307	0	0	0	0	0	0	592	0	0	361	0	461	0	0	0	0	224	0	0	356	0	89	0	0	0	0	0	0	0	0	0	0	0	0	0	0	0	0	0	286	182
NODE_10901_length_4159_cov_8.20955	45	0	0	0	0	0	0	0	0	0	0	0	7	0	0	54	0	0	0	0	0	0	0	0	0	0	0	0	0	0	0	0	0	0	0	0	0	0	0	0	0	0	0	0	0	0	0	0	0
NODE_10982_length_4571_cov_32.8749	0	0	0	0	0	0	0	0	0	0	0	0	0	0	0	0	0	0	0	0	0	0	0	0	0	0	0	0	0	0	0	0	0	0	0	0	0	0	0	0	0	0	0	0	0	0	0	0	0
NODE_11_length_187490_cov_20.0820_ID_24927	0	0	0	0	0	0	0	0	0	0	0	888	0	0	0	0	0	0	2248	205	0	0	0	0	349	0	0	0	0	0	0	0	0	0	0	2413	0	0	0	0	0	0	0	0	0	0	0	0	0
NODE_11_length_224861_cov_9.68352	4707	0	0	0	0	0	0	0	0	0	0	0	0	0	1186	4373	0	0	701	232	0	0	0	0	932	0	0	0	0	0	0	0	0	0	0	616	0	0	0	0	0	0	0	0	0	0	0	0	0
NODE_110_length_78720_cov_11.0356_ID_4217	0	0	0	0	0	0	0	846	0	4455	367	0	0	0	3281	0	0	0	312	241	0	0	0	0	0	0	0	0	0	0	0	0	0	0	0	375	0	0	0	0	0	0	0	0	0	0	0	0	0
NODE_1101_length_20011_cov_13.9876_ID_43529	0	0	0	0	0	0	0	37	0	0	0	0	0	0	358	0	0	0	103	0	0	0	0	0	0	0	0	0	0	0	0	0	0	0	0	126	0	0	0	0	0	0	0	0	0	0	0	0	0
NODE_111_length_52195_cov_6.74225	83	315	0	0	0	0	0	0	305	0	0	0	350	199	0	0	357	0	406	0	0	0	0	234	0	0	1703	0	521	65	0	0	0	0	0	454	0	0	0	0	330	0	0	0	372	0	0	0	236
NODE_1112_length_23919_cov_6.34965	66	0	0	0	0	0	45	0	0	98	35	0	0	74	0	30	0	0	0	239	0	0	0	31	0	0	62	0	0	88	0	0	0	0	0	0	0	0	0	0	0	0	0	0	0	0	0	0	0
NODE_1116_length_4372_cov_18.5907	3411	20	11023	0	0	5377	42	5	0	0	31	0	0	151	0	3526	96	6700	1175	0	0	0	3982	26	0	40350	190	0	8248	404	96	885	12621	26	28627	1117	4411	16416	14667	20	17076	12	28	49928	9781	72111	14	29	5122
NODE_11199_length_4417_cov_7.92412	0	0	158	0	0	0	0	0	0	0	0	0	0	0	0	0	0	94	0	0	0	0	0	0	0	454	0	119	237	0	119	0	987	0	312	21	15	318	127	109	328	0	0	514	1332	389	0	0	152
NODE_1121_length_2962_cov_5.15549	0	0	0	0	0	0	0	0	0	0	0	0	0	0	0	0	0	0	0	0	0	0	0	0	0	0	0	0	0	0	0	0	0	0	0	0	0	0	0	0	0	0	0	0	5	0	0	0	0
NODE_1123_length_16680_cov_5.55453	0	193	0	0	0	0	0	0	0	0	0	0	0	0	0	0	205	0	0	0	0	0	0	0	0	0	0	0	0	0	0	0	0	0	0	0	0	0	0	0	0	0	0	0	0	0	0	0	0
NODE_1124_length_18246_cov_10.9774_ID_98328	0	0	0	0	0	0	0	195	0	977	72	0	0	0	837	0	0	0	40	63	0	0	0	0	0	0	0	0	0	0	0	0	0	0	0	44	0	0	0	0	0	0	0	0	0	0	0	0	0
NODE_113_length_38405_cov_44.6187	0	0	0	0	0	0	0	0	0	0	0	0	0	0	0	0	0	0	0	0	0	0	0	0	0	0	0	0	0	0	0	0	0	0	0	0	0	0	0	0	0	0	0	0	0	0	0	0	0
NODE_1131_length_8886_cov_3.9615	0	0	0	0	0	0	0	0	0	0	0	0	0	0	0	0	0	0	0	0	0	0	0	0	0	0	0	0	0	0	0	0	0	0	0	0	0	0	0	0	0	0	0	0	0	0	0	15	0
NODE_1138_length_7168_cov_15.843	0	0	0	0	0	0	0	0	0	0	0	0	0	0	0	0	0	0	0	0	0	0	0	0	0	0	0	0	0	0	0	0	0	0	0	0	0	0	0	0	0	0	0	0	0	0	0	0	0
NODE_1141_length_18519_cov_14.9439_ID_154281	47	0	0	0	67	0	0	0	0	29	0	0	30	0	88	56	0	0	30	62	0	0	0	0	169	0	0	0	0	0	0	0	0	46	0	38	0	0	0	0	0	0	0	0	0	0	0	0	0
NODE_11429_length_2673_cov_8.29068	0	0	0	0	0	0	0	0	0	0	0	0	0	0	0	0	0	0	0	0	0	0	0	0	0	0	0	0	0	0	0	0	0	0	0	0	0	0	0	0	0	0	0	0	0	0	0	0	0
NODE_1143_length_5199_cov_3.94771	0	21	0	0	0	0	0	0	0	0	0	0	6	13	0	0	29	0	0	0	0	0	0	0	0	0	0	0	38	16	0	0	0	0	0	0	0	0	0	0	7	0	0	0	30	45	0	0	45
NODE_1144_length_26475_cov_6.41332	0	0	639	0	0	0	0	0	0	0	0	0	0	0	0	0	0	463	1800	0	0	0	0	176	28	0	0	0	0	0	0	39	0	0	0	2121	0	0	0	0	32	0	0	0	0	0	0	0	0
NODE_1145_length_6528_cov_6.18925	15	0	0	0	0	7	0	0	7	0	0	0	0	22	0	22	13	0	22	0	0	0	0	0	0	0	20	15	185	8	0	0	0	0	0	20	0	0	0	0	0	0	0	0	73	78	0	20	84
NODE_116_length_63022_cov_9.9922_ID_74269	1104	0	501	0	0	0	0	570	0	1330	578	2743	2907	0	1074	1445	0	373	1437	1957	0	0	416	3534	960	0	4138	0	0	94	0	658	0	1923	0	1526	0	0	0	0	245	0	0	0	802	0	0	0	1045
NODE_1169_length_4417_cov_11.6515	0	0	0	0	0	0	0	0	0	0	0	0	0	0	0	0	8	0	0	0	0	0	0	0	0	0	0	0	0	0	0	0	0	0	0	0	0	0	0	0	0	0	0	0	0	0	0	207	0
NODE_11696_length_3656_cov_2.90669	0	0	0	0	0	0	0	0	0	0	0	0	0	0	0	0	0	0	226	132	0	0	0	0	8	0	0	0	0	0	0	0	0	0	0	184	0	0	0	0	0	0	0	0	0	0	0	0	0
NODE_1170_length_3713_cov_17.8182	0	0	0	0	0	0	0	0	0	0	0	0	0	0	0	0	0	0	0	0	0	0	0	47	0	0	0	0	0	0	0	0	0	0	0	0	0	0	0	0	0	0	0	0	23	0	0	136	0
NODE_11746_length_2967_cov_6.59478	0	0	0	0	0	0	0	0	0	0	0	0	0	0	0	0	0	0	0	0	0	0	0	0	0	0	0	0	0	0	0	0	0	0	0	0	0	0	0	0	0	0	0	0	0	0	0	0	0
NODE_1179_length_7515_cov_11.0015_ID_55186	173	0	90	0	0	0	0	0	0	0	0	0	0	0	0	113	0	62	69	0	0	0	79	0	0	62	0	47	232	25	0	17	0	0	814	38	0	243	0	19	39	0	122	718	10	0	0	0	116
NODE_11790_length_4370_cov_3.4292	0	0	0	0	0	0	0	0	0	0	0	0	0	0	0	0	0	0	0	0	0	0	0	0	0	0	0	0	0	0	0	0	0	0	0	0	0	0	0	0	0	0	0	0	0	0	0	104	0
NODE_118_length_56562_cov_23.3994	0	0	0	0	0	0	0	0	0	0	0	0	0	0	0	0	0	0	0	0	0	0	0	0	0	0	0	0	0	0	0	0	0	0	0	0	0	0	0	0	0	0	0	0	0	0	0	0	0
NODE_1181_length_3232_cov_5.904	0	0	0	0	0	0	0	0	0	0	0	0	0	0	0	0	0	0	0	0	0	0	0	0	0	0	0	0	0	0	0	0	0	0	0	0	0	0	0	0	0	0	0	0	0	0	0	0	0
NODE_11838_length_2440_cov_7.95388	0	0	0	0	0	0	0	0	0	0	0	0	0	0	0	0	0	0	0	0	0	0	0	0	0	0	0	0	0	0	0	0	0	0	0	0	0	0	0	0	0	0	0	0	0	0	0	0	0
NODE_1193_length_3122_cov_183.056	0	0	0	0	0	0	0	0	0	0	0	0	0	0	0	0	0	0	0	0	0	0	54	0	0	0	54	0	0	0	0	0	0	112	0	0	0	0	0	93	0	0	0	0	0	0	0	0	0
NODE_12_length_169522_cov_20.0001_ID_103862	0	0	0	0	0	0	0	0	0	0	0	0	0	0	0	0	0	0	14287	0	0	0	0	0	0	0	0	0	0	0	0	0	0	0	0	15443	0	0	0	0	0	0	0	0	0	0	0	0	0
NODE_1207_length_9595_cov_349.0000_ID_276247	0	0	0	0	0	0	0	0	0	0	0	0	0	0	0	0	0	0	0	0	0	0	0	0	0	0	0	0	0	0	0	0	0	0	0	0	0	0	0	0	0	0	0	0	0	0	0	0	0
NODE_1213_length_15292_cov_9.9751_ID_49344	164	0	47	0	0	0	0	121	0	3016	117	385	113	0	510	221	0	41	487	269	0	0	0	43	2895	0	1007	0	0	0	0	0	0	135	0	487	0	0	0	0	0	0	0	0	0	0	0	0	0
NODE_12149_length_3086_cov_4.48829	0	0	0	0	0	0	0	0	0	0	0	0	0	0	0	0	0	0	0	0	0	0	0	0	0	0	0	0	0	0	0	0	0	0	0	0	0	0	0	0	0	0	0	0	0	0	0	0	0
NODE_1216_length_21213_cov_23.9564_ID_148082	58	0	0	0	38	0	0	0	0	0	0	0	0	0	96	99	0	0	58	41	0	0	0	27	0	0	0	0	0	0	0	0	0	68	0	57	0	0	0	0	0	0	0	0	0	0	0	0	0
NODE_122_length_78223_cov_127.433	0	0	0	0	0	0	0	0	0	577	0	0	177	0	0	0	0	0	0	0	0	0	0	0	0	0	0	0	0	0	0	0	0	115	0	0	0	0	0	0	0	0	0	0	0	0	0	0	0
NODE_12313_length_3292_cov_17.7857_ID_200084	163	12	85	402	346	25	181	215	17	564	145	1625	40	158	917	284	23	51	14	515	0	0	0	22	127	0	13	0	0	28	0	0	0	10	0	33	0	0	0	0	0	6	0	0	0	0	1607	746	9
NODE_12325_length_1807_cov_9.19406	0	0	0	0	0	0	0	0	0	0	0	0	0	0	0	0	0	0	0	0	0	0	0	0	0	0	0	0	0	0	0	0	0	0	0	0	0	0	0	0	0	0	0	0	0	0	0	0	0
NODE_127_length_76334_cov_14.9877_ID_112784	0	0	4797	0	0	0	0	0	0	0	0	0	0	623	0	0	0	3538	3484	0	0	0	902	0	0	0	306	0	0	903	0	1445	0	0	0	3979	0	0	0	0	0	0	0	0	0	0	0	0	0
NODE_12779_length_2323_cov_9.8326_ID_76965	8	0	0	13	11	0	0	9	8	0	0	0	6	37	7	7	5	0	20	29	0	0	0	29	30	0	11	5	9	8	0	0	0	29	0	26	0	0	0	0	0	0	0	0	0	0	0	0	51
NODE_128_length_100930_cov_100.436	19773	0	0	0	298	0	391	0	175	7305	1609	104	0	0	0	25519	0	0	0	407	0	0	0	0	1162	0	1677	0	0	0	0	0	0	0	0	0	0	0	0	0	0	0	0	0	0	0	0	0	0
NODE_1282_length_19504_cov_55.5079	0	0	0	0	0	0	0	0	0	0	0	0	0	73	0	0	0	0	0	0	0	0	24	0	0	0	24	0	0	0	357	0	0	0	0	0	0	0	0	0	0	0	0	0	0	0	0	0	0
NODE_129_length_45479_cov_205.016	74	0	0	0	135	0	0	0	0	152	0	0	105	0	0	109	0	0	0	0	0	0	0	0	0	0	0	0	0	0	0	0	0	0	0	0	0	0	0	0	0	0	0	0	0	0	0	0	0
NODE_129_length_54873_cov_363.8674_ID_44809	0	0	0	0	0	0	0	0	0	158	0	0	0	511	44	61	0	0	164	0	0	0	106	55	614	0	0	0	0	0	0	0	0	0	0	199	0	0	0	0	0	0	0	0	0	0	0	0	0
NODE_129_length_56307_cov_11.0702	0	0	0	0	0	0	0	0	0	2642	0	0	0	0	0	0	0	0	0	0	0	0	0	0	0	0	0	0	0	0	0	0	0	0	0	0	0	0	0	0	0	0	0	0	0	0	0	0	0
NODE_1297_length_8386_cov_17.6825	0	241	22560	32	0	5153	37	0	11	0	36	0	0	378	0	0	331	14893	5044	9	40	0	28655	11	25	56975	1005	18334	39268	230	13581	39	156636	8221	46097	4629	1738	46719	13697	4363	44441	85	38	64957	24307	55657	30	45	18689
NODE_13_length_146969_cov_13.273	0	343	0	0	0	0	0	0	0	0	0	0	0	174	0	0	463	0	0	0	0	0	2678	0	227	0	0	0	0	0	0	0	0	0	0	0	0	0	0	0	0	0	0	0	0	0	0	0	0
NODE_130_length_78411_cov_14.3956	1857	0	0	0	0	0	0	0	0	0	0	0	0	0	0	2406	0	0	0	0	0	0	0	0	0	0	0	0	0	0	0	0	0	0	0	0	0	0	0	0	0	0	0	0	0	0	0	0	0
NODE_1301_length_21690_cov_42.7463	65	0	87	0	0	0	0	0	0	25	0	0	0	95	42	57	0	81	114	36	0	0	0	0	55	0	28	27	0	94	0	0	0	107	0	111	0	0	0	35	0	0	0	0	0	0	0	0	0
NODE_1301_length_27832_cov_10.84	0	0	0	0	0	0	0	0	0	0	0	0	0	0	0	0	0	0	0	0	0	0	0	0	0	0	70	0	0	0	39	0	0	0	32	0	62	0	0	0	0	0	0	0	0	0	0	0	0
NODE_13048_length_2792_cov_8.2141	0	0	0	0	0	0	0	0	0	0	0	0	0	0	0	0	0	0	0	0	0	0	0	0	0	0	0	0	0	0	0	0	0	0	0	0	0	0	0	0	0	0	0	0	0	0	0	0	0
NODE_1314_length_38866_cov_111.127	0	0	0	0	0	0	0	436	0	2169	129	0	0	0	1819	0	0	0	84	103	0	0	0	0	0	0	0	0	0	0	0	0	0	0	0	122	0	0	0	0	0	0	0	0	0	0	0	0	0
NODE_1332_length_17604_cov_54.9660_ID_62770	0	0	703	0	0	0	0	0	0	30	0	49	0	0	23	0	0	464	0	309	0	0	42	19	0	0	104	0	0	21	31	0	0	0	0	0	0	0	0	0	0	0	0	0	0	0	0	0	0
NODE_1343_length_28896_cov_22.6186	442	0	177	0	0	0	0	90	0	31	125	118	0	51	397	530	0	165	25	0	0	0	0	25	0	0	0	0	0	42	0	0	0	0	0	31	0	0	0	0	0	0	0	0	0	0	0	0	205
NODE_1358_length_21325_cov_77.5269	488	0	1021	89	0	46	0	155	50	194	63	50	153	780	553	570	0	798	1029	133	0	0	154	82	1145	0	249	0	0	933	0	386	0	1070	97	1140	0	0	0	345	0	0	0	0	0	0	0	0	67
NODE_136_length_131861_cov_4.47584	216	348	0	1849	281	0	385	0	184	1054	126	287	0	464	0	277	456	0	538	0	0	0	0	0	207	0	299	217	0	161	0	0	0	226	0	962	0	0	0	0	0	501	0	0	0	0	0	0	284
NODE_1366_length_13247_cov_6.9817_ID_79968	136	0	49	0	0	0	0	69	0	2176	80	303	69	0	387	167	0	40	427	265	0	0	0	45	1377	0	676	0	0	0	0	0	0	92	0	394	0	0	0	0	0	0	0	0	0	0	0	0	0
NODE_1371_length_6127_cov_19.1693	0	0	0	0	0	0	0	0	0	0	0	0	0	0	0	0	0	0	0	0	0	0	0	0	0	0	0	0	0	0	0	0	0	0	0	0	0	39	0	0	36	219	0	0	61	0	76	0	0
NODE_1373_length_6897_cov_8.99006	0	0	15	0	0	0	0	0	0	0	0	0	0	0	0	0	0	0	0	0	0	0	29	0	0	86	0	18	38	0	16	0	102	0	59	0	0	0	0	0	21	0	0	33	50	19	0	0	0
NODE_13836_length_2191_cov_2.11517	0	0	0	0	0	0	0	8	0	0	82	0	0	40	17	0	0	0	34	8	0	0	114	0	6	0	31	23	0	116	0	0	0	0	0	42	0	0	0	0	0	0	0	0	0	0	0	107	0
NODE_139_length_117494_cov_6.69188	0	0	0	0	402	0	0	0	0	0	0	0	0	0	0	0	0	0	487	0	0	0	0	0	0	0	0	0	0	0	0	0	0	0	0	590	0	0	0	0	0	0	0	0	0	0	0	0	0
NODE_13928_length_3811_cov_3.00293	43	0	0	0	12	0	0	12	0	340	0	27	8	5	66	50	0	0	0	10	0	0	0	10	0	0	0	0	0	30	0	0	0	0	0	10	0	0	0	0	7	0	0	0	0	0	188	0	0
NODE_1395_length_14102_cov_22.9372_ID_116342	83	0	0	0	0	0	0	644	0	720	21	101	25	0	1558	157	0	0	1874	108	0	0	0	4463	127	0	2543	0	0	0	122	551	0	407	0	2077	0	0	0	0	0	0	0	0	0	0	0	0	0
NODE_14_length_181898_cov_23.2320_ID_95156	0	0	0	0	0	0	0	0	0	0	0	0	0	0	1099	0	0	0	0	449	0	0	0	0	0	0	0	0	0	0	0	0	0	0	0	0	0	0	0	0	0	0	0	0	0	0	0	0	0
NODE_14_length_198277_cov_13.7079	908	0	0	0	12387	0	0	0	565	5065	0	0	2369	0	0	1043	0	0	0	12292	0	0	0	0	0	0	0	0	0	0	0	0	0	403	0	0	0	0	0	0	0	0	0	0	0	0	0	0	0
NODE_140_length_175955_cov_8.88525	0	0	0	0	0	0	0	0	0	0	0	0	0	0	0	0	0	0	6291	0	0	0	0	0	0	0	0	0	0	0	0	0	0	0	0	6979	0	0	0	0	0	0	0	0	0	0	0	0	0
NODE_140_length_44758_cov_5.22849	0	0	0	0	0	0	183	0	0	58	0	0	0	178	0	0	0	0	0	0	0	0	0	0	0	0	0	0	0	0	0	0	0	0	0	0	0	0	0	0	0	0	0	0	0	0	0	0	0
NODE_140_length_49962_cov_28.8209	0	0	0	0	65	0	0	0	0	0	0	0	0	0	0	0	39	0	0	0	0	0	0	0	0	0	0	0	0	0	0	0	0	0	57	0	0	0	0	0	0	212	0	0	0	0	0	54	0
NODE_1400_length_42202_cov_11.8137	0	146	0	0	0	0	0	0	0	0	0	0	0	0	0	0	156	0	0	0	0	0	0	0	0	0	0	0	0	0	0	0	0	0	0	0	0	0	0	0	0	0	0	0	0	0	0	0	0
NODE_14047_length_3235_cov_13.2843	0	0	0	0	0	0	0	0	0	0	0	0	0	0	0	0	0	0	0	0	0	0	0	0	0	0	0	0	0	0	0	0	0	0	0	0	0	0	0	0	0	0	0	0	0	0	0	0	0
NODE_1406_length_6666_cov_13.4329	0	10	1565	0	0	169	0	0	0	0	6	0	0	15	0	0	19	1020	216	0	0	0	1188	0	0	3435	51	892	2182	31	473	0	8425	374	2613	251	88	2687	772	591	2424	0	0	2961	1374	3325	0	0	1038
NODE_1408_length_11435_cov_18.9968_ID_46681	0	0	0	0	0	0	0	0	0	0	0	0	0	0	0	0	0	0	0	0	0	0	0	0	0	0	0	0	0	0	0	0	0	0	0	0	0	0	0	0	0	0	0	0	0	0	0	0	0
NODE_141_length_93122_cov_4.21286	126	0	956	0	0	0	0	120	0	288	98	1309	225	0	696	167	0	738	0	773	0	0	0	97	0	0	12243	0	0	0	0	0	0	0	0	0	0	0	0	0	0	0	0	0	0	0	0	0	0
NODE_1417_length_5175_cov_8.83457	41	0	0	0	0	0	43	0	0	0	0	23	35	0	0	42	0	0	9	0	14068	0	84	24	64	0	251	133	212	0	0	0	632	12	152	0	0	0	36	69	12	217	2166	0	265	871	111	0	2660
NODE_1421_length_9850_cov_6.26483	0	0	262	0	0	0	0	0	0	0	0	0	0	0	0	0	0	157	0	0	0	0	35	0	0	129	0	0	0	0	0	0	184	0	51	0	0	0	0	0	0	0	0	60	0	0	0	0	0
NODE_1435_length_14625_cov_11.1890_ID_7497	345	0	189	0	0	0	16	130	0	311	106	429	376	25	246	434	0	141	472	191	0	0	29	336	93	0	3587	0	0	25	154	90	0	264	0	491	0	0	0	0	398	0	0	0	231	0	0	0	1148
NODE_1437_length_18602_cov_4.37591	154	219	288	0	0	27	347	312	31	66	0	44	183	177	200	235	232	214	24	0	0	0	0	78	0	0	0	17	0	302	0	0	0	0	0	75	0	0	0	0	0	0	0	0	0	0	1030	0	2479
NODE_1441_length_8495_cov_94.0524	0	0	0	0	0	0	0	0	0	0	0	0	0	0	0	0	0	0	0	0	0	0	0	0	0	0	0	0	0	0	0	0	0	0	0	0	0	0	0	12	0	0	0	0	0	0	0	0	0
NODE_1449_length_33749_cov_13.7381_ID_25212	0	0	0	0	0	0	0	0	0	0	0	0	0	0	0	0	0	0	150	80	0	0	0	36	74	0	776	0	0	0	0	0	0	214	0	140	0	0	0	0	0	0	0	0	0	0	0	0	0
NODE_145_length_59277_cov_14.4218_ID_7623	0	0	0	0	0	0	0	0	0	0	0	0	0	0	52	0	0	0	97	267	0	0	0	0	453	0	0	0	0	0	0	0	0	0	0	72	0	0	0	0	0	0	0	0	0	0	0	0	0
NODE_145_length_66633_cov_6.28705	153	0	0	0	0	0	318	67	0	0	0	106	0	362	505	179	0	0	4114	0	0	0	0	0	0	0	0	0	0	0	0	0	0	0	0	4176	0	0	0	0	0	0	0	0	0	0	0	0	0
NODE_1451_length_44500_cov_7.67895	118	0	0	133	0	0	0	0	0	76	0	44	87	0	0	155	0	0	0	0	0	0	0	0	0	0	102	0	0	0	0	0	0	57	0	0	0	0	0	0	0	0	0	0	0	0	0	0	0
NODE_146_length_5119_cov_4.31635	0	0	0	0	0	0	0	0	0	0	0	0	0	0	0	0	0	0	0	0	0	0	0	0	0	6	0	0	0	0	0	0	0	0	0	0	0	0	0	0	0	0	0	0	0	0	0	0	0
NODE_147_length_138800_cov_11.8323	856	0	0	0	629	0	690	0	0	0	1132	1009	871	0	387	1197	166	0	0	0	0	0	0	0	195	0	0	0	0	0	0	0	0	0	0	0	0	0	0	0	0	0	0	0	0	0	0	0	0
NODE_147_length_141744_cov_8.97106	0	0	0	0	0	0	0	0	0	0	0	0	0	0	0	0	0	0	0	308	0	0	0	0	0	0	0	0	0	0	0	0	0	0	0	0	0	0	0	0	0	0	0	0	0	0	199	0	171
NODE_147_length_37083_cov_16.5469	57	0	67	51	0	0	0	0	0	287	0	0	0	0	65	68	40	0	51	53	0	0	0	0	0	0	52	0	0	51	0	0	0	50	0	85	0	0	0	0	0	0	0	0	0	0	97	0	47
NODE_1479_length_26727_cov_5.27145	0	0	61	50	0	0	0	0	0	0	0	0	0	242	0	0	0	38	402	0	0	0	0	133	0	0	116	701	93	33	0	0	0	71	0	461	0	0	0	0	0	0	0	0	0	0	0	0	0
NODE_148_length_152388_cov_34.6174	0	0	0	0	0	0	0	0	0	0	0	0	0	0	0	0	0	0	0	0	0	0	0	0	0	0	0	0	0	0	0	0	0	0	0	0	0	0	0	0	0	0	0	0	0	0	0	0	0
NODE_148_length_5554_cov_6.05092	0	0	0	0	0	0	0	0	0	0	0	0	0	0	0	0	0	0	0	0	0	0	0	0	0	0	0	0	0	0	0	0	0	0	0	0	0	0	0	0	0	0	0	0	0	0	0	19	0
NODE_1489_length_9235_cov_55.196	0	0	389	0	0	0	0	0	0	0	0	0	0	0	0	0	0	258	0	0	0	0	23	0	0	0	0	0	0	0	0	0	161	0	63	0	0	0	0	0	0	0	0	0	0	50	0	0	0
NODE_149_length_80009_cov_12.2222	2826	0	0	0	0	0	0	0	0	0	0	177	0	0	0	3791	0	0	0	0	0	0	0	0	0	0	146	0	0	0	0	0	0	274	0	0	0	0	0	0	0	0	0	0	0	0	0	0	0
NODE_1496_length_20136_cov_7.39072	74	0	135	0	0	0	0	0	0	213	331	52	156	0	34	112	0	114	154	100	0	0	0	1378	0	0	0	0	0	0	0	0	0	60	0	191	0	0	0	0	0	0	0	0	0	0	0	0	188
NODE_14997_length_2656_cov_6.31027	126	0	24	0	799	5	11	0	0	0	0	81	211	674	7	138	0	17	103	0	0	0	9	0	5	0	0	0	0	248	0	0	0	0	0	139	0	0	0	0	0	0	0	0	0	0	138	144	23
NODE_150_length_71202_cov_16.1978_ID_85914	0	0	0	0	0	0	0	0	0	0	0	71	0	0	0	0	0	0	1125	190	0	0	0	514	0	0	72	0	0	0	0	0	0	0	0	1282	0	0	0	0	0	0	0	0	726	0	0	0	0
NODE_150_length_74895_cov_66.9356	0	0	0	0	0	0	0	0	0	159	0	0	0	0	0	0	0	0	0	0	0	0	0	0	0	0	0	0	0	0	0	0	0	0	0	0	0	0	0	0	0	0	0	0	0	0	0	0	0
NODE_150_length_86554_cov_10.5669	0	0	0	0	0	0	0	0	0	0	0	0	0	0	0	0	0	0	0	0	0	0	0	0	0	0	0	0	0	0	0	0	0	0	0	0	0	0	0	0	0	0	0	0	0	0	0	0	0
NODE_1502_length_7839_cov_8.0788_ID_28920	0	0	0	0	0	0	0	0	0	0	0	20	0	0	50	0	0	0	52	0	0	0	0	0	0	0	0	0	0	0	0	0	0	0	0	74	0	0	0	0	0	0	0	0	0	0	0	0	0
NODE_1504_length_6033_cov_86.0145_ID_55945	0	0	63	0	0	0	0	0	0	0	0	0	0	0	0	0	0	41	0	0	0	0	40	0	0	83	0	14	50	0	41	0	105	21	52	0	0	37	0	27	39	0	0	48	111	0	0	0	0
NODE_1517_length_4129_cov_9.79357	0	0	0	0	0	0	0	0	0	0	0	0	0	0	0	0	0	0	0	5	0	0	0	0	0	0	0	0	0	0	0	0	0	0	0	0	0	0	0	0	0	0	0	0	0	0	0	0	0
NODE_1520_length_9043_cov_18.0020_ID_125211	10571	692	7364	0	581	898	281	134	377	0	267	174	188	461	89	9729	788	4791	3615	250	9	0	7641	91	22	1022	351	2344	29817	335	111	637	0	197	14472	3619	0	12883	0	777	2422	888	6629	47082	837	1662	8	37	7093
NODE_1521_length_8015_cov_15.8137	0	0	8	0	0	0	0	0	9	11	0	0	0	0	0	10	15	0	0	0	0	0	17	0	0	0	0	0	0	8	0	0	0	0	0	0	0	0	0	0	0	0	0	0	9	0	0	0	0
NODE_1522_length_13449_cov_7.24369	99	220	0	5449	452	0	0	0	19	21	0	130	0	118	18	104	263	0	32	0	0	0	0	0	36	0	131	62	0	0	0	0	0	0	0	39	0	0	0	0	0	44	0	0	0	0	0	0	0
NODE_1529_length_7101_cov_111.571	0	0	0	0	0	0	0	0	0	0	0	0	0	0	0	0	0	0	0	0	0	0	0	0	0	0	0	0	0	0	0	0	0	7	0	0	0	0	0	0	0	0	0	0	0	0	0	23	18
NODE_15298_length_2878_cov_5.80305	0	0	0	0	0	0	0	0	22	0	0	0	0	0	0	0	0	0	0	0	0	0	0	0	0	0	37	0	0	0	0	0	0	0	0	0	0	0	0	0	0	0	0	0	0	0	0	0	0
NODE_1531_length_11848_cov_12.0000_ID_4512	3077	135	6284	423	384	25	246	579	42	810	591	660	1151	1926	2528	4226	232	4610	5443	2402	13	0	219	6345	1468	0	5485	460	45	1343	629	283	0	2583	659	5929	0	319	0	0	93	47	0	0	332	0	232	18568	3685
NODE_154_length_38622_cov_30.0046	0	0	0	0	0	0	0	0	0	0	0	0	0	0	0	0	0	0	0	0	0	148	0	0	0	0	0	0	0	0	0	0	0	0	0	0	0	0	0	0	0	0	0	0	0	96	0	0	0
NODE_157_length_75870_cov_9.91047	0	0	0	0	0	0	0	0	0	243	0	0	94	0	0	0	0	0	0	0	0	0	0	0	0	0	0	0	0	0	0	0	0	0	0	0	0	0	0	0	0	0	0	0	0	0	0	0	0
NODE_1577_length_6715_cov_20.0030_ID_101413	0	0	0	0	0	0	0	0	0	0	0	0	0	0	0	0	0	0	0	0	0	0	0	0	0	0	0	0	0	0	0	0	85	0	26	0	0	0	0	0	0	0	0	36	21	0	0	0	0
NODE_1578_length_7218_cov_9.66704	0	0	0	0	0	0	12	0	0	0	0	0	0	0	0	0	0	0	0	0	22	3840	0	0	119	0	0	0	19	0	0	0	407	20	0	0	0	0	332	23	1182	0	0	148	61	0	0	13	51
NODE_1580_length_3145_cov_5.49903	0	0	0	0	0	0	0	0	0	0	0	0	0	0	0	0	0	0	0	0	0	0	0	0	0	0	0	0	0	0	0	0	0	0	0	0	0	0	0	0	0	0	0	0	0	0	0	0	0
NODE_159_length_54188_cov_5.2277	0	0	0	0	0	0	0	0	0	0	0	0	0	0	0	0	0	0	4173	176	0	0	0	0	102	0	0	0	0	0	0	0	0	0	0	3908	0	0	0	0	0	0	0	0	0	0	0	0	0
NODE_159_length_85003_cov_9.72498	0	0	0	0	0	0	0	0	0	0	144	0	0	0	0	0	0	0	0	0	0	0	0	0	0	0	0	0	0	0	0	0	0	0	0	0	0	0	0	0	0	0	0	0	0	0	0	0	0
NODE_1594_length_7247_cov_8.78615	0	0	1476	0	0	0	0	0	0	0	0	0	0	80	0	0	10	996	397	0	0	0	7432	154	6	2070	2777	10148	40	517	1505	119	21284	388	13642	436	5091	319	9017	2821	302	416	0	254	2561	314	0	0	67
NODE_1610_length_17254_cov_2.87203	207	0	83	0	0	181	0	0	18	0	373	0	22	43	19	252	0	59	21	16	0	0	110	0	28	0	0	427	0	53	437	27	0	0	15	40	0	0	0	0	0	0	0	0	0	0	0	0	61
NODE_1614_length_19353_cov_2.57628	20	43	22	0	0	0	46	0	0	49	0	0	0	258	18	0	55	26	0	0	0	0	0	135	27	0	17	57	0	21	0	0	0	0	0	0	0	0	0	0	0	66	0	0	0	0	0	0	34
NODE_162_length_34917_cov_15.157	1354	0	0	0	0	0	0	0	0	528	0	42	0	0	101	1659	0	0	0	0	0	0	0	0	96	0	0	0	0	47	0	0	0	0	0	0	0	0	0	0	0	0	0	0	0	0	0	0	0
NODE_1623_length_4918_cov_12.8371	3003	0	0	0	0	0	0	0	0	0	0	0	19	0	0	2191	0	0	0	0	0	0	0	0	0	118	0	0	0	0	0	0	85	0	0	0	0	48	0	0	31	0	0	25	25	44	0	80	0
NODE_1627_length_5675_cov_14.7463	410	0	1580	0	0	748	0	0	0	0	0	0	0	0	0	522	12	981	695	0	0	0	290	0	0	5674	26	0	1352	141	18	135	1749	0	3969	694	704	2342	1454	0	2567	0	0	6800	1369	10127	0	8	774
NODE_16290_length_2434_cov_4.35687	0	0	0	0	0	0	0	0	0	0	0	0	0	0	0	0	0	0	0	0	0	0	0	0	0	0	0	0	0	0	0	0	0	0	0	0	0	0	0	0	0	0	0	0	0	0	0	0	0
NODE_163_length_65772_cov_11.8028_ID_41082	1082	0	442	0	0	0	0	385	0	998	428	2078	1929	0	934	1615	0	329	1249	1421	0	0	296	2254	839	0	7092	0	0	67	436	329	0	1450	0	1406	0	0	0	0	572	0	0	0	736	0	0	0	2166
NODE_163_length_73933_cov_13.2848	0	0	0	0	0	0	0	0	0	728	0	0	211	0	0	0	0	0	0	0	0	0	0	0	0	0	0	0	0	0	0	0	0	124	0	0	0	0	0	0	0	0	0	0	0	0	0	0	0
NODE_1631_length_5754_cov_7.60572	0	0	37	0	0	0	0	0	0	0	0	0	0	0	0	0	0	0	0	0	0	0	67	0	0	134	0	21	55	14	25	0	201	0	90	11	0	54	0	0	50	0	0	90	49	67	0	0	0
NODE_1635_length_12619_cov_5.81789	0	0	1180	0	0	0	0	0	0	23	0	13	0	0	32	0	0	894	21	327	0	0	70	37	0	0	182	0	0	19	47	0	0	0	0	11	0	0	0	0	0	0	0	0	0	0	0	0	0
NODE_1637_length_10159_cov_13.9483_ID_33888	0	0	0	0	0	0	0	0	0	0	0	0	0	0	0	0	0	0	0	1979	0	0	0	0	0	0	0	0	0	0	0	0	0	0	0	0	0	0	0	0	0	0	0	0	0	0	0	0	0
NODE_1647_length_9105_cov_14.9378_ID_20607	30	0	0	0	0	0	0	0	0	0	0	0	0	0	0	32	0	0	0	0	0	0	0	0	0	0	0	0	0	0	0	0	0	72	0	0	0	0	0	0	0	0	0	0	0	0	0	0	0
NODE_16550_length_4390_cov_26.3977	0	0	0	0	0	0	0	0	0	0	0	0	0	0	0	0	0	0	0	0	0	0	0	0	0	0	0	0	0	0	0	0	0	0	0	0	0	0	0	0	0	0	0	0	0	0	0	0	0
NODE_1686_length_7563_cov_6.71071	0	0	0	0	0	0	0	0	0	0	0	0	0	0	0	0	0	0	0	0	0	0	0	0	0	0	0	0	0	0	0	0	0	0	0	0	0	0	0	0	0	0	0	0	0	0	0	0	0
NODE_1692_length_19610_cov_124.7455_ID_33330	196	0	0	0	0	0	58	182	42	544	684	95	1545	0	112	220	0	0	514	105	0	0	0	115	0	0	650	0	0	29	72	154	0	295	0	500	0	0	0	0	0	0	0	0	0	0	0	0	222
NODE_1697_length_11253_cov_3.76433	0	0	0	0	0	0	0	0	0	0	0	0	0	0	0	0	0	0	0	0	0	0	0	0	0	0	0	0	0	0	0	0	0	0	0	0	0	0	0	0	0	0	0	0	0	0	0	0	0
NODE_17_length_234008_cov_18.8609_ID_13549	0	0	0	0	0	0	0	0	0	0	0	2093	0	0	0	0	0	0	0	2131	0	0	0	0	7295	0	0	0	0	0	0	0	0	4484	0	0	354	0	0	0	0	0	0	0	0	0	0	0	0
NODE_171_length_16387_cov_12.7505	0	0	0	0	0	0	0	0	0	0	0	0	0	0	0	0	0	0	0	0	0	0	0	0	0	0	0	0	0	0	0	0	0	0	0	0	0	0	0	0	0	0	0	0	0	0	0	0	0
NODE_171_length_84380_cov_8.93167	0	0	0	0	0	0	0	0	0	0	0	0	0	0	0	0	0	0	0	0	0	0	0	0	0	0	0	0	0	0	0	0	0	0	0	0	0	164	0	0	0	0	0	0	0	0	0	0	0
NODE_1714_length_5692_cov_5.97144	0	0	0	0	0	0	0	0	0	0	0	0	0	0	0	0	0	0	0	0	0	0	0	0	0	0	0	0	0	0	0	0	0	0	0	0	0	0	0	0	0	0	0	0	0	0	0	0	0
NODE_1717_length_3736_cov_13.0973	0	0	0	0	0	0	0	0	0	0	0	0	0	0	0	0	0	0	0	0	0	0	0	0	0	0	0	0	0	0	0	0	0	0	0	0	0	0	0	0	0	0	0	0	0	0	0	0	0
NODE_1720_length_5937_cov_25.8978	0	0	0	0	0	0	0	0	0	0	0	0	0	0	0	0	0	0	0	0	0	0	0	0	0	0	0	0	0	0	0	0	0	0	0	0	0	0	0	0	0	0	0	0	0	0	0	0	0
NODE_1734_length_5452_cov_6.55031	0	0	0	0	0	0	0	0	0	0	0	0	0	0	0	0	0	0	0	0	0	0	91	0	0	0	0	0	0	0	18	0	0	0	111	0	0	0	0	0	0	0	0	0	0	0	0	0	19
NODE_174_length_52360_cov_12.6886	0	0	0	0	0	0	0	0	0	0	0	0	0	0	0	0	0	0	0	0	0	0	0	0	0	0	0	0	0	0	0	0	0	0	0	0	0	0	0	0	0	0	0	0	0	0	0	0	0
NODE_174_length_63083_cov_3.77718	0	0	0	0	0	0	0	0	0	0	0	0	0	0	0	0	0	0	93	0	0	0	0	0	0	0	0	0	0	0	0	0	0	0	0	80	0	0	0	0	0	0	0	0	0	0	0	0	0
NODE_1757_length_20949_cov_6.55868	0	0	0	0	0	0	0	0	0	0	0	0	0	0	0	0	0	0	0	0	0	0	0	0	0	0	0	0	0	0	0	0	0	0	0	0	0	0	0	0	0	0	0	0	0	0	0	0	0
NODE_1759_length_4548_cov_113.116	0	0	0	0	0	0	0	0	0	0	0	0	0	0	0	0	0	0	0	0	0	0	0	0	0	0	0	0	0	0	0	0	0	0	0	0	0	0	0	0	0	0	0	0	0	0	0	81	0
NODE_177_length_20316_cov_40.0000_ID_28270	0	0	0	0	0	0	0	0	0	83	0	0	0	0	0	0	0	0	17	0	0	0	0	0	0	0	23	0	0	0	0	0	0	0	0	0	0	0	0	0	0	0	0	0	0	0	0	0	0
NODE_177_length_73378_cov_29.0005	0	0	0	0	0	0	0	504	0	0	1468	135	91	618	5334	0	0	0	0	412	0	0	0	0	0	0	0	0	0	0	0	0	0	0	0	0	0	0	0	0	0	0	0	0	0	0	0	0	0
NODE_17706_length_2321_cov_7.49735	0	0	0	0	0	0	0	0	0	0	0	0	0	0	0	0	0	0	0	0	0	0	0	0	0	0	0	0	0	0	0	0	0	0	0	0	0	0	0	0	0	0	0	0	0	0	0	0	0
NODE_1777_length_12045_cov_9.9658_ID_13554	295	0	187	0	0	0	11	25	0	330	119	653	513	0	59	356	0	126	380	204	0	0	0	94	95	0	1747	0	0	0	0	171	0	29	0	368	0	0	0	0	0	0	0	0	329	0	0	0	0
NODE_178_length_34454_cov_232.747	0	0	184	0	0	0	40	0	0	0	0	0	66	86	0	0	0	160	0	57	0	0	7362	0	0	0	128	122	2270	0	0	0	0	0	0	0	0	368	0	0	0	0	0	0	0	0	0	18888	275
NODE_1780_length_2528_cov_9.41165	0	0	0	0	0	0	0	0	0	0	0	0	0	0	0	0	0	0	0	0	0	0	0	0	0	0	0	0	0	0	0	0	0	0	0	0	0	0	0	0	0	0	0	0	0	0	0	0	0
NODE_1780_length_9673_cov_22.0092_ID_74682	1077	4265	313	979	4059	0	1900	769	1974	188	1465	719	335	518	1351	1492	5141	260	201	689	16	0	0	143	101	0	104	140	660	0	151	0	98	493	0	252	806	0	0	1591	0	162	0	0	0	0	0	0	430
NODE_1787_length_8732_cov_4.20122	0	0	0	0	0	0	0	0	0	0	0	0	0	0	0	0	0	0	0	0	0	0	0	0	0	0	0	0	0	0	0	18	0	0	296	0	0	0	0	0	0	0	0	0	0	0	0	0	0
NODE_1788_length_5919_cov_12.0021_ID_64933	30	0	79	0	0	338	0	0	0	0	0	0	0	0	0	47	0	40	439	0	0	0	52	0	0	379	0	0	58	0	0	0	91	0	294	423	0	103	295	0	109	0	0	314	97	509	0	0	53
NODE_18_length_132343_cov_12.6156_ID_109161	0	0	0	0	0	0	0	1221	0	6547	499	0	0	0	5101	0	0	0	217	340	0	0	0	0	0	0	0	0	0	0	0	0	0	0	0	442	0	0	0	0	0	0	0	0	0	0	0	0	0
NODE_1808_length_14932_cov_46.8758_ID_166057	0	0	0	0	0	0	0	0	0	0	0	308	0	0	0	0	0	0	691	27	0	0	0	0	0	0	0	0	0	0	0	0	0	0	0	669	0	0	0	0	0	0	0	0	0	0	0	0	0
NODE_1810_length_7247_cov_10.0014_ID_82614	0	0	0	0	0	0	0	0	0	0	0	0	0	0	0	0	0	0	0	0	0	0	0	0	0	0	0	0	0	0	0	0	0	0	0	0	0	0	0	0	0	0	0	13	0	0	0	0	0
NODE_1812_length_13502_cov_8.41846	0	0	0	0	0	0	0	0	0	0	0	0	0	0	0	0	0	0	0	0	0	0	0	0	0	0	0	0	0	0	0	0	0	0	0	0	0	0	0	0	0	0	0	0	0	0	0	0	0
NODE_1817_length_4105_cov_8.9879	0	0	0	0	0	0	0	0	0	0	0	8	25	0	0	0	0	0	0	0	0	0	321	33	0	0	0	0	0	0	0	0	0	0	0	0	0	0	0	0	0	0	0	0	0	0	0	0	0
NODE_182_length_28138_cov_7.38201	1114	351	95	0	312	75	837	144	37	317	234	132	181	2096	856	1475	423	56	218	446	0	0	54	671	70	0	0	162	0	1008	0	0	0	0	0	281	0	0	0	0	0	26	0	0	0	0	4597	303	546
NODE_182_length_81096_cov_6.17676	106	0	0	0	0	0	1352	0	0	820	5805	116	0	0	0	152	0	0	0	1287	0	0	0	0	0	0	0	0	0	0	5881	121	0	0	0	0	812	0	0	0	0	0	0	0	0	0	0	0	0
NODE_1824_length_11690_cov_14.2895	0	0	0	0	0	0	0	0	0	0	0	0	0	0	0	0	0	0	0	0	0	0	0	0	0	0	0	0	0	0	0	0	0	0	0	0	0	0	0	0	0	0	0	0	0	0	0	0	15
NODE_1826_length_16131_cov_5.0739	115	17	0	0	66	0	91	0	0	0	149	185	122	0	35	202	0	0	0	0	16	0	0	0	21	0	0	0	0	0	0	0	0	0	0	0	0	0	0	0	0	0	0	0	0	0	0	0	0
NODE_1839_length_9314_cov_8.9653_ID_34517	285	115	10	0	56	13	275	42	27	121	106	44	57	788	238	471	129	11	47	122	0	0	34	234	0	0	0	34	0	228	0	0	0	8	0	77	0	0	0	0	0	0	0	0	0	0	1564	0	155
NODE_184_length_121773_cov_11.283	3803	4894	1187	2560	2602	1488	1797	3441	6344	2015	2083	1377	7440	3708	2427	4403	5637	767	2591	1430	0	0	1779	1931	1109	0	5620	2149	1351	871	0	5500	0	11513	0	2767	0	0	0	0	0	927	0	0	0	0	0	0	14045
NODE_184_length_83426_cov_8.2303	0	0	0	0	0	0	0	0	0	5990	0	0	0	0	0	0	0	0	0	0	0	0	0	0	0	0	0	0	0	0	0	0	0	0	0	0	0	0	0	0	0	0	0	0	0	0	0	0	0
NODE_185_length_66524_cov_63.0362_ID_58930	0	0	0	0	0	0	0	341	0	60	220	107	136	0	2931	0	0	0	542	0	0	0	0	0	0	0	0	0	0	0	0	0	0	0	0	641	0	0	0	0	0	0	0	0	0	0	0	0	0
NODE_186_length_82127_cov_94.9046	11822	0	0	0	174	0	308	0	0	3154	1032	199	335	0	365	14952	0	0	0	1046	0	0	0	0	882	0	1087	0	0	0	0	0	0	0	0	0	0	0	0	0	0	0	0	0	0	0	0	0	0
NODE_188_length_53813_cov_31.9723_ID_29582	0	0	0	0	0	0	0	0	0	0	0	0	0	0	0	0	0	0	0	0	0	0	0	0	0	0	0	0	0	0	0	0	0	0	0	0	0	0	0	0	0	0	0	0	0	0	0	0	0
NODE_1889_length_11371_cov_11.9374_ID_122720	0	0	0	0	0	0	0	0	0	0	0	0	0	0	0	0	0	0	0	86	0	0	0	0	0	0	0	0	0	68	0	0	0	0	0	0	0	0	0	0	0	0	0	0	0	0	0	0	0
NODE_189_length_112870_cov_8.12286	0	0	0	0	0	0	0	881	0	4775	420	0	0	0	4177	0	0	0	196	264	0	0	0	0	0	0	0	0	0	0	0	0	0	0	0	294	0	0	0	0	0	0	0	0	0	0	0	0	0
NODE_189_length_38106_cov_10.847	0	0	0	0	0	0	0	0	0	0	0	0	0	0	0	0	0	0	265	0	0	0	0	0	0	0	745	0	0	0	0	0	0	0	0	284	0	0	0	0	0	0	0	0	0	0	0	0	0
NODE_189_length_46314_cov_23.4207	5554	525	2180	96	0	481	0	0	0	0	0	0	119	1119	0	7022	885	1016	5718	259	0	0	15136	185	0	96924	796	4478	639	2479	2346	222	2302	134	15617	5831	17087	28167	28362	685	20115	220	6176	33045	807	0	21697	0	13158
NODE_189_length_97698_cov_4.48611	671	0	0	0	115	0	0	136	0	4997	0	614	98	0	665	971	0	0	119	106	0	0	0	0	0	0	0	0	0	284	0	0	0	0	0	161	0	0	0	0	0	0	0	0	0	0	1902	0	0
NODE_19_length_173760_cov_14.0001_ID_153430	0	0	0	0	0	0	0	0	0	0	0	0	0	0	0	0	0	0	0	0	0	0	0	0	0	0	216	0	0	361	0	0	0	0	0	0	0	0	0	0	0	0	0	0	0	0	0	0	0
NODE_1901_length_16018_cov_38.9044_ID_115919	0	0	0	0	0	0	0	0	0	0	0	0	0	0	0	0	0	0	0	0	0	0	0	0	0	0	0	0	0	0	0	0	0	0	0	0	0	0	0	0	0	0	0	0	0	0	0	0	0
NODE_19066_length_2767_cov_6.80752	0	0	0	0	0	0	0	0	19	0	0	0	0	0	0	0	0	0	0	0	0	0	0	0	0	0	28	0	0	0	0	0	0	0	0	0	0	0	0	0	0	0	0	0	0	0	0	0	0
NODE_1913_length_13360_cov_22.9335_ID_17568	207	0	365	31	0	0	0	60	11	102	21	27	55	309	162	215	31	225	268	64	0	0	40	52	332	0	75	0	0	288	0	128	0	291	29	279	0	0	0	85	0	0	0	0	0	0	0	0	33
NODE_1918_length_13385_cov_10.1489	0	0	0	0	0	0	122	315	0	80	0	1355	1535	0	861	0	0	0	18	954	0	0	0	0	0	0	0	0	0	0	0	0	0	0	0	22	0	0	0	0	0	0	0	0	0	0	0	0	0
NODE_192_length_101859_cov_44.1019	506	0	541	1204	669	232	321	864	266	319	479	369	770	7955	437	647	206	431	1635	484	0	0	1212	3499	673	0	2421	5747	1225	971	0	0	0	2663	0	1994	0	0	0	0	0	0	0	0	0	0	0	0	4863
NODE_1925_length_9673_cov_5.66064	0	0	0	0	0	0	0	0	0	0	0	0	17	0	0	0	0	0	44	0	0	0	0	0	0	0	0	0	0	0	0	0	0	0	0	40	0	0	0	0	0	0	0	0	0	0	0	0	0
NODE_1930_length_6563_cov_7.63353	22	0	0	0	0	16	0	0	8	0	0	0	0	24	0	11	10	0	41	0	0	0	0	0	0	0	55	36	217	7	0	0	0	0	0	57	0	0	0	0	0	0	0	7	92	71	0	23	89
NODE_194_length_67611_cov_16.6786	0	0	0	0	0	0	0	0	0	0	0	4259	0	0	0	0	0	0	0	0	0	0	0	0	0	0	0	0	0	0	0	0	0	0	0	0	0	0	0	0	0	0	0	0	0	0	0	0	0
NODE_1949_length_14113_cov_3.83177	54	143	0	0	0	0	14	48	80	0	35	0	262	0	58	46	179	0	43	0	0	0	55	0	0	0	132	0	35	0	0	0	0	0	0	52	0	0	0	0	0	0	0	0	0	0	0	0	0
NODE_195_length_63930_cov_13.4714_ID_24111	4621	491	9019	0	316	227	1113	3951	146	1883	2409	2094	8851	3257	5306	5471	560	6733	6200	1415	0	0	915	6402	1342	0	487	0	100	2293	956	580	0	1920	124	6837	0	124	0	0	0	215	0	0	0	0	0	0	6353
NODE_1955_length_14456_cov_19.8645	136	192	158	44	105	70	50	113	0	176	66	61	150	189	99	189	249	103	34	0	0	0	170	205	24	0	31	78	97	219	0	0	0	0	0	35	0	102	0	0	0	0	0	0	0	0	66	387	162
NODE_196_length_33608_cov_13.6819	0	0	0	0	0	0	0	0	0	0	0	0	0	0	0	0	0	0	0	0	0	0	0	0	0	0	0	0	0	0	0	0	0	0	0	0	0	0	0	0	0	0	0	0	0	0	0	0	0
NODE_196_length_58083_cov_6.55353	0	0	0	0	0	0	0	0	0	0	0	0	0	0	0	0	0	0	0	0	0	0	0	0	0	0	0	0	0	0	0	0	0	0	0	0	0	0	0	0	0	0	0	0	0	0	0	0	0
NODE_1968_length_5686_cov_15.4997	0	0	0	0	0	0	0	0	0	0	0	0	12	0	0	0	0	0	0	0	0	0	0	0	0	0	0	0	0	0	0	0	0	0	0	0	0	0	0	0	0	0	0	0	0	0	0	0	0
NODE_19779_length_2599_cov_5.18318	0	0	0	0	0	0	0	0	0	0	0	0	0	0	0	0	0	0	0	0	0	0	0	0	0	0	0	0	0	0	0	0	0	0	0	0	0	0	0	0	0	0	0	0	0	0	0	0	0
NODE_2_length_146845_cov_25.0000_ID_101810	0	0	0	0	0	0	0	0	0	0	166	582	0	0	0	0	0	0	0	0	0	0	0	0	0	0	0	0	0	0	0	0	0	0	0	0	0	0	0	0	0	0	0	0	0	0	0	0	0
NODE_20_length_183767_cov_15.3604_ID_61422	30659	3314	8106	214	0	2137	0	0	0	0	0	0	440	3348	0	39398	4607	4285	19647	1435	0	0	69213	1003	0	305291	3541	10777	2057	7458	11655	1102	111503	726	60642	20138	36306	92342	79493	2933	67153	905	22518	125582	3231	0	82342	0	49744
NODE_2004_length_8381_cov_10.1175	0	0	0	0	0	0	0	0	0	0	0	0	0	40	0	0	0	0	0	0	0	217	0	0	0	0	0	11	0	0	0	0	44	0	0	0	0	0	0	0	54	0	0	0	0	0	0	22	0
NODE_201_length_101846_cov_10.8881	17881	0	0	0	148	0	349	0	90	4372	1277	0	0	0	0	22895	0	0	0	461	0	0	0	0	1082	0	1437	0	0	0	0	0	0	0	0	0	0	0	0	0	0	0	0	0	0	0	0	0	0
NODE_2028_length_7081_cov_2.38173	0	0	0	0	0	0	7	0	0	0	0	0	0	0	0	0	0	0	0	0	0	0	0	0	0	0	0	0	0	0	0	0	0	0	0	0	0	0	0	0	0	0	0	0	0	0	0	0	0
NODE_203_length_87558_cov_61.0005	0	0	467	0	333	0	0	306	0	0	0	0	0	0	606	0	0	397	0	484	0	0	0	0	210	0	0	363	0	0	0	0	0	0	0	0	0	0	0	0	0	0	0	0	0	0	0	279	175
NODE_205_length_70479_cov_22.2652_ID_66861	0	0	3877	0	0	0	0	0	0	0	0	0	0	500	0	62	0	3033	3302	0	0	0	737	0	0	0	235	0	0	804	0	1348	0	0	0	3486	0	0	0	0	0	0	0	0	0	0	0	0	0
NODE_2059_length_20991_cov_33.7114	182	0	138	60	39	0	0	70	0	107	36	30	50	488	193	229	0	95	384	89	0	0	0	124	266	0	97	174	0	68	0	27	0	392	0	451	0	0	0	39	0	0	0	0	0	0	0	0	100
NODE_207_length_64982_cov_13.2913	0	0	0	0	0	0	0	0	0	0	0	0	0	0	0	0	0	0	0	0	0	0	0	0	0	0	0	0	0	0	0	0	0	0	0	0	0	0	0	0	0	0	0	0	0	0	0	0	0
NODE_2085_length_6330_cov_16.0026_ID_87860	0	0	550	0	0	159	0	0	0	0	0	0	0	0	0	0	0	378	88	0	0	0	289	0	0	1393	0	228	786	42	289	0	2067	76	999	81	0	1007	294	281	978	0	0	921	519	949	0	0	403
NODE_209_length_65730_cov_16.4522	0	0	0	0	0	0	0	0	0	0	0	0	0	0	0	0	0	0	0	0	0	0	6896	0	0	0	0	0	0	0	0	0	0	0	0	0	0	0	0	0	0	0	0	0	0	0	0	0	0
NODE_2098_length_11594_cov_29.8206_ID_34893	0	0	0	0	0	0	0	0	0	0	0	0	0	0	0	0	0	0	0	0	0	0	0	0	0	0	0	0	0	116	0	0	0	0	86	0	0	0	0	0	0	0	0	0	75	0	0	0	0
NODE_2114_length_4763_cov_15.1461	1220	15	3759	0	0	2757	14	0	0	0	14	0	0	158	0	1351	26	2490	1511	0	6	0	1042	9	0	15651	77	0	2786	173	37	321	4578	10	11536	1369	1545	6243	10917	12	6935	5	22	19975	4061	28006	9	15	1998
NODE_2120_length_6346_cov_6.59768	35	0	65	0	0	0	0	0	0	0	0	0	0	0	0	0	0	38	27	0	0	0	26	0	0	0	0	197	76	0	0	0	0	0	627	19	0	32	0	57	0	20	23	215	59	0	0	0	23
NODE_21227_length_2513_cov_19.4317	337	295	0	269	125	0	190	598	79	370	478	462	1149	399	716	430	374	0	0	88	0	0	0	708	368	0	0	0	92	0	155	25	0	278	0	0	0	0	0	0	0	11	0	0	0	0	0	0	155
NODE_213_length_53456_cov_40.0953	5656	0	0	0	0	0	92	0	0	1288	307	0	0	0	0	7184	0	0	0	97	0	0	0	0	265	0	331	0	0	0	0	0	0	0	0	0	0	0	0	0	0	0	0	0	0	0	0	0	0
NODE_214_length_75372_cov_21.9422	423	362	146	505	339	155	136	456	88	224	329	222	480	2773	474	618	415	94	668	313	0	0	537	1836	412	0	885	2175	352	356	0	0	0	1319	0	717	0	306	0	0	0	0	0	0	0	0	0	0	2543
NODE_215_length_48699_cov_37.5161_ID_16307	0	0	0	0	0	0	0	0	0	254	0	0	0	0	0	81	0	0	0	0	0	0	0	0	0	0	57	0	0	0	0	0	0	46	0	63	0	0	0	0	0	0	0	0	0	0	86	0	0
NODE_2154_length_5223_cov_4.32682	0	0	0	0	0	0	0	0	0	0	0	0	0	0	0	0	0	0	0	0	0	0	0	0	0	0	0	0	0	0	0	0	0	0	0	0	0	0	0	0	0	0	0	0	0	0	0	0	0
NODE_216_length_2296_cov_12.1812	0	0	0	0	0	0	0	0	0	0	0	0	0	0	0	0	0	0	0	0	0	0	0	0	0	0	0	0	0	0	0	0	0	0	0	0	0	0	0	0	0	0	0	0	0	0	0	0	0
NODE_216_length_54644_cov_12.0309_ID_28088	0	0	0	0	0	0	0	0	0	0	0	412	0	0	0	0	0	0	0	368	0	0	0	0	1436	0	0	0	0	0	0	0	0	562	0	0	58	0	0	0	0	0	0	0	0	0	0	0	0
NODE_2161_length_3374_cov_49.1714	0	0	0	0	105	0	0	0	0	0	0	0	0	0	0	0	0	0	0	0	0	0	0	0	0	0	0	0	0	0	0	0	0	0	0	0	0	0	0	0	0	8	0	0	0	0	0	0	0
NODE_217_length_46757_cov_5.91748	0	0	0	0	0	0	0	0	0	0	0	0	0	0	0	0	0	0	0	0	0	0	0	0	0	0	197	0	0	73	0	0	0	0	0	0	0	0	0	0	0	0	0	0	0	0	0	0	0
NODE_2174_length_9731_cov_14.9417_ID_30966	0	0	0	0	0	0	0	81	0	632	29	0	0	0	405	0	0	0	19	22	0	0	0	0	0	0	0	0	0	0	0	0	0	0	0	37	0	0	0	0	0	0	0	0	0	0	0	0	0
NODE_2175_length_3235_cov_4.63994	0	0	0	0	0	0	0	0	0	0	0	0	0	0	0	0	7	0	0	0	0	0	0	0	0	0	0	0	0	0	0	0	0	0	0	0	0	0	0	0	0	0	0	0	0	0	0	143	0
NODE_2177_length_5665_cov_4.28592	0	0	0	0	0	0	0	0	0	0	0	0	0	0	0	0	0	0	0	0	0	0	0	0	0	0	16	0	0	0	0	0	0	0	0	0	67	0	0	0	0	0	0	0	0	0	0	0	0
NODE_218_length_58865_cov_8.75742	0	0	0	0	0	0	0	0	0	0	0	0	0	0	0	0	0	0	0	0	0	0	0	0	0	0	0	0	0	0	0	0	0	0	0	0	0	0	0	0	0	0	0	0	0	0	0	0	0
NODE_2181_length_14296_cov_9.49259	0	0	0	0	0	0	0	0	0	0	0	0	0	0	0	0	0	0	23	0	0	0	0	0	0	0	0	0	0	0	0	0	0	0	0	16	0	0	0	0	0	0	0	0	0	0	0	0	0
NODE_2181_length_8599_cov_5.50878	0	0	0	0	0	0	0	0	0	0	0	0	0	0	0	0	0	0	0	0	0	0	0	0	0	0	0	0	0	0	0	0	0	0	0	0	0	0	0	0	0	0	0	0	0	0	0	0	9
NODE_219_length_52372_cov_6.19124	2874	0	0	0	0	0	0	0	0	885	0	0	0	0	110	3597	0	0	0	0	0	0	0	0	117	0	0	0	0	0	0	0	0	0	0	0	0	0	0	0	0	0	0	0	0	0	0	0	0
NODE_2194_length_8250_cov_20.8804	45	0	58	0	0	0	0	0	0	0	0	0	0	0	0	0	0	37	37	0	0	0	21	0	0	309	0	0	48	0	0	0	410	0	35	24	0	169	0	0	132	0	0	478	37	786	0	202	34
NODE_2196_length_28815_cov_19.4668	0	0	774	0	0	0	0	0	0	55	0	0	0	0	34	0	0	555	0	355	0	0	0	41	0	0	181	0	0	29	47	0	0	0	0	29	0	0	0	0	0	0	0	0	0	0	0	0	0
NODE_220_length_63579_cov_39.4111	8966	5551	0	7988	3138	0	5063	8619	1260	10398	6213	9877	14755	8212	17004	11042	6256	0	0	2244	0	0	0	14430	7162	0	0	0	1818	0	5479	194	0	4696	0	0	0	0	0	0	0	211	0	0	0	0	0	0	4438
NODE_2200_length_5429_cov_7.13658	0	0	0	0	0	0	0	0	0	0	0	0	0	0	0	0	0	0	0	0	0	0	330	0	0	0	0	0	0	0	106	0	0	0	1672	0	0	0	0	0	0	0	0	0	36	0	0	0	381
NODE_222_length_67608_cov_5.80438	0	0	0	0	0	0	0	0	0	0	0	0	0	0	0	0	0	0	0	0	0	0	6748	0	0	0	0	0	0	0	0	0	0	0	0	0	0	0	0	0	0	0	0	0	0	0	0	0	0
NODE_2256_length_13598_cov_7.04955	0	0	0	0	0	0	0	0	0	0	0	0	0	0	0	0	0	0	0	0	0	0	0	0	0	0	0	0	0	0	0	0	0	0	0	0	0	0	0	0	0	0	0	0	0	0	0	0	15
NODE_2259_length_8839_cov_31.8046	0	0	0	0	0	0	0	0	0	0	0	0	0	0	10	0	0	0	0	0	0	0	0	0	0	0	0	0	0	0	0	0	0	0	0	0	0	0	0	0	0	0	0	0	0	0	0	0	13
NODE_226_length_39936_cov_16.2787	4890	0	0	0	62	0	96	0	0	1317	354	0	0	0	0	6490	0	0	0	156	0	0	0	0	293	0	494	0	0	0	0	0	0	0	0	0	0	0	0	0	0	0	0	0	0	0	0	0	0
NODE_2291_length_7056_cov_100.066	0	0	0	0	0	0	0	0	0	0	0	0	0	0	0	0	0	0	0	0	0	0	0	0	0	0	0	0	0	0	0	0	0	172	0	0	0	0	0	0	0	0	0	0	0	0	0	0	0
NODE_2299_length_8355_cov_10.9739	0	0	0	0	0	0	0	0	0	0	0	0	0	0	0	0	0	0	0	0	0	0	0	0	0	0	0	0	0	0	0	0	0	0	0	0	0	0	0	0	0	0	0	0	0	0	0	0	0
NODE_2313_length_7669_cov_6.4374_ID_65816	11	0	0	0	0	0	0	15	0	11	36	0	0	17	0	0	0	0	0	56	0	0	0	12	0	0	18	0	0	25	0	0	0	0	0	0	0	0	0	0	0	0	0	0	0	0	0	0	0
NODE_232_length_75945_cov_21.3402	0	0	79	0	103	0	0	0	0	0	0	0	0	0	0	0	0	0	0	0	0	0	0	0	0	0	0	0	0	94	0	0	0	0	0	0	0	0	0	0	0	0	0	0	192	0	0	0	0
NODE_233_length_64884_cov_8.6695	0	0	169	0	0	0	0	1389	343	0	0	5899	577	0	10591	0	0	150	300	0	0	0	0	576	539	0	228	0	0	0	0	0	0	0	0	390	0	0	0	0	0	0	0	0	0	0	0	0	0
NODE_233_length_77635_cov_12.2098	0	0	0	0	0	0	2105	0	0	0	0	1436	25857	0	177	0	0	0	0	0	0	0	2046	91	0	23087	12183	32776	0	234	255	0	0	4822	3260	0	5114	3455	0	0	2846	23160	0	10470	4015	0	27058	1859	30948
NODE_234_length_40923_cov_11.8335	0	0	0	0	0	0	0	0	0	0	0	0	0	0	0	0	0	0	0	95	0	0	0	0	0	0	0	0	0	0	0	0	0	0	0	0	0	0	0	0	0	0	0	0	0	0	0	0	0
NODE_234_length_76017_cov_10.0533	0	0	0	0	0	0	0	0	0	535	0	0	323	0	0	0	0	0	0	0	0	0	0	0	0	0	0	0	0	0	0	0	0	172	0	0	0	0	0	0	0	0	0	0	0	0	0	0	0
NODE_236_length_45206_cov_16.9858_ID_100963	0	0	81	0	0	0	0	0	0	0	0	0	0	0	0	0	0	70	0	0	3430	1688	151	378	239	283	893	0	0	0	142	0	134	0	707	0	532	0	0	0	0	0	2307	0	314	254	0	0	119
NODE_237_length_64576_cov_5.11528	0	0	0	0	0	0	0	0	0	0	0	0	0	0	0	0	0	0	0	0	0	0	0	0	0	0	0	0	0	0	0	0	0	167	0	0	0	0	0	0	0	0	0	0	0	0	0	0	0
NODE_2373_length_13378_cov_43.9418	226	0	40	0	0	45	0	0	0	0	0	0	0	50	0	333	20	0	213	0	0	0	80	0	0	627	0	0	0	21	14	0	0	0	297	188	0	1944	1513	0	1857	13	0	893	40	0	0	0	650
NODE_2374_length_8452_cov_16.0225_ID_58128	0	0	0	0	162	0	0	37	0	19	0	25	50	41	35	46	0	0	0	0	0	0	0	131	13	0	0	0	42	0	0	0	0	16	0	0	0	0	0	0	0	15	0	0	0	0	0	0	204
NODE_2377_length_4884_cov_31.8056_ID_55866	30	0	143	0	0	1059	0	0	0	0	0	0	0	6	0	43	0	78	1482	0	0	0	13	0	0	641	12	0	198	26	0	26	85	0	245	1304	33	84	514	0	105	0	0	565	217	426	0	0	100
NODE_238_length_32260_cov_25.7665_ID_19491	0	0	0	0	0	0	0	0	0	0	0	0	0	0	106	55	0	0	0	0	0	0	0	0	0	0	0	0	0	0	0	0	0	0	0	0	0	0	0	0	0	0	0	0	0	0	636	0	0
NODE_238_length_62337_cov_50.9163	0	0	0	0	0	0	0	0	0	65	0	0	0	0	0	0	0	0	98	298	0	0	0	70	519	0	0	0	0	0	0	0	0	0	0	101	0	0	0	0	0	0	0	0	0	0	0	0	0
NODE_238_length_97840_cov_23.778	277	300	0	0	0	569	0	0	0	0	0	0	0	1016	0	426	351	0	112	216	0	0	0	0	0	0	0	0	0	252	0	0	0	0	0	172	0	0	0	0	0	0	0	0	0	0	0	0	241
NODE_2392_length_3822_cov_15.0040_ID_73404	0	0	0	0	0	0	0	0	0	0	21	0	0	0	0	0	0	0	0	0	0	0	0	0	0	0	0	0	0	0	0	0	0	0	0	0	0	0	0	0	0	0	0	0	0	0	0	0	0
NODE_2394_length_8043_cov_4.40235	0	0	0	0	0	0	0	14	0	0	8	0	0	27	13	0	0	0	0	8	0	0	0	29	41	0	0	0	0	0	0	0	0	0	0	12	0	0	0	0	0	0	0	0	0	0	125	0	134
NODE_23979_length_1607_cov_5.90206	0	6	0	0	0	0	0	0	0	0	0	0	0	0	0	0	0	0	0	0	0	0	0	0	0	0	0	0	0	0	0	0	0	0	0	0	0	0	0	0	0	0	0	0	0	0	0	0	0
NODE_24_length_123364_cov_17.1611_ID_4972	906	0	0	0	253	0	0	304	0	8882	0	1174	142	0	1407	1199	0	0	154	182	0	0	0	0	0	0	0	0	0	661	0	0	0	0	0	159	0	0	0	0	122	0	0	0	0	0	4101	0	0
NODE_24_length_136683_cov_15.9974_ID_89214	0	0	0	0	942	0	0	0	0	0	0	0	0	0	0	0	0	0	0	0	0	0	0	0	0	0	0	0	0	0	0	0	0	0	0	0	0	0	0	0	0	0	0	0	0	0	0	0	0
NODE_243_length_12412_cov_138.583	0	0	0	0	0	0	0	0	0	0	0	0	0	0	0	0	0	0	0	0	0	0	0	0	0	0	0	0	0	0	0	0	0	0	0	0	0	0	0	0	0	0	0	0	0	0	0	0	0
NODE_243_length_5029_cov_16.1345	0	0	0	0	0	0	0	0	0	0	0	0	0	0	0	0	0	0	0	0	0	0	0	0	0	0	0	0	0	0	0	0	0	0	0	0	0	0	0	0	0	0	0	0	0	0	0	0	0
NODE_2430_length_7507_cov_10.6102	0	0	0	0	0	0	0	0	0	0	0	0	0	0	0	0	0	0	0	0	0	0	0	0	0	0	0	0	0	0	0	0	0	0	0	7	0	0	0	0	0	0	0	0	0	0	0	0	0
NODE_244_length_32147_cov_3.59164	226	0	0	0	112	32	77	147	0	28	1281	0	359	168	192	259	0	0	245	1510	0	0	1431	147	250	0	429	498	0	1443	0	0	0	0	0	258	0	0	0	0	0	0	0	0	0	0	0	2130	94
NODE_2440_length_9289_cov_18.9215_ID_86516	78	0	18	0	0	0	0	38	0	95	78	230	247	0	76	98	0	13	135	209	0	0	33	344	84	0	159	0	0	9	0	101	0	269	0	147	0	0	0	0	0	0	0	0	67	0	0	0	57
NODE_245_length_18294_cov_8.23773	0	0	0	0	0	0	0	0	0	0	0	0	0	0	0	0	0	0	0	0	0	0	0	0	0	0	0	0	0	0	0	0	28	0	0	0	0	0	0	0	33	0	0	0	0	80	0	0	0
NODE_2451_length_9329_cov_13.9435_ID_33330	0	0	0	0	0	0	0	0	0	0	0	0	0	0	0	0	0	0	0	0	0	0	0	0	0	0	0	0	0	10	0	0	0	0	0	0	0	0	0	0	0	0	0	0	0	0	0	0	0
NODE_2455_length_11509_cov_13.2361	40	0	84	0	0	0	0	0	0	31	0	24	57	33	37	40	0	66	58	29	0	0	27	19	0	0	113	0	0	0	26	133	0	66	0	75	0	0	0	0	0	0	0	0	0	0	0	0	0
NODE_248_length_62448_cov_14.1803	0	0	0	0	0	0	0	0	0	0	0	0	0	0	0	0	0	0	0	0	0	0	0	0	0	0	0	0	0	0	0	0	0	0	0	0	0	0	0	0	0	0	0	0	0	0	0	0	0
NODE_25_length_114383_cov_8.26286	0	0	0	0	0	0	0	0	0	0	0	0	0	0	0	0	0	0	4094	0	0	0	0	0	0	0	0	0	0	0	0	0	0	0	0	4292	0	0	0	0	0	0	0	0	0	0	0	0	0
NODE_251_length_57296_cov_13.3391	1313	0	0	0	342	0	0	191	0	992	0	0	297	0	403	1879	0	0	1186	231	0	0	0	0	0	0	1379	196	504	0	0	0	0	0	0	1250	0	0	0	0	0	0	0	0	0	0	0	0	0
NODE_2526_length_13336_cov_9.9721_ID_93089	0	0	0	0	0	0	0	0	0	0	0	110	20	0	30	0	0	0	193	0	0	0	0	0	33	0	0	0	0	0	0	0	0	0	0	200	0	0	0	0	0	0	0	0	0	0	0	0	0
NODE_253_length_73239_cov_4.28795	834	0	462	0	0	0	0	206	0	0	236	247	0	67	809	1244	0	351	0	0	0	0	0	0	0	0	0	0	0	67	0	0	0	0	0	108	0	0	0	0	0	0	0	0	0	0	0	0	429
NODE_2534_length_6579_cov_10.0015_ID_125250	19	12	0	0	0	0	0	0	9	0	0	0	0	35	0	15	20	0	30	0	0	0	0	0	0	0	45	21	233	7	0	0	0	0	0	27	0	0	0	0	0	0	0	9	85	106	0	14	85
NODE_254_length_45648_cov_7.12136	0	0	0	0	0	0	0	0	0	74	0	0	149	0	0	0	0	0	0	0	0	0	0	0	0	0	0	0	0	0	0	0	0	80	0	0	0	0	0	0	0	0	0	0	0	0	0	0	0
NODE_254_length_51995_cov_8.90882	0	0	0	0	0	0	0	0	0	0	0	0	0	0	0	0	0	0	5183	99	0	0	0	0	233	0	0	78	0	0	0	0	0	0	0	4795	0	0	0	0	0	0	0	0	0	0	0	0	0
NODE_2556_length_4010_cov_21.2281	0	0	0	0	0	0	0	0	0	0	0	0	0	0	0	0	0	0	0	0	0	0	0	12	62	0	0	0	0	0	0	0	0	0	0	13	0	0	0	0	0	0	0	0	0	0	0	0	0
NODE_256_length_61247_cov_8.51536	0	0	0	0	0	0	0	0	0	0	0	0	0	0	0	0	0	0	0	0	0	0	0	110	0	0	0	0	0	0	0	0	0	0	0	0	0	0	0	0	0	0	0	0	0	0	0	0	0
NODE_2561_length_4990_cov_2.05552	0	0	0	0	0	0	0	0	0	0	0	0	0	0	0	0	0	0	0	0	0	0	10	0	0	0	0	0	0	0	0	0	0	0	0	0	0	0	0	0	0	0	0	0	0	0	0	0	0
NODE_2563_length_14333_cov_2.89802	0	30	0	0	12	0	0	0	0	0	0	0	0	48	0	0	30	0	0	0	0	0	0	0	0	0	0	0	0	0	0	0	0	0	0	0	0	0	0	0	0	0	0	0	0	0	0	0	14
NODE_2569_length_5822_cov_61.9905	21	10	0	0	0	7	0	0	0	0	0	0	36	32	0	0	11	0	36	0	0	0	0	0	0	0	35	24	184	11	0	0	0	0	0	29	0	0	0	0	0	0	0	0	106	100	0	10	96
NODE_257_length_40744_cov_38.9626_ID_81593	11609	49977	7932	7989	13673	493	34517	28010	69800	11501	26088	8285	11649	72036	20369	17008	60214	5632	5969	4621	166	0	148	807	744	0	784	230	11438	0	53502	362	0	13507	79	7599	0	0	0	71885	0	775	0	0	0	0	0	0	889
NODE_2588_length_14219_cov_7.40744	0	0	0	0	0	0	0	0	0	44	53	0	29	0	38	28	0	0	38	114	0	0	0	0	37	0	0	0	0	0	0	0	0	53	0	41	0	0	0	0	0	0	0	0	0	0	0	0	0
NODE_2590_length_9802_cov_12.9752_ID_18958	0	0	0	0	0	0	0	0	0	0	0	0	0	0	0	0	0	0	0	0	0	0	0	0	0	0	0	0	0	0	0	0	0	0	0	0	0	0	0	0	0	0	0	0	0	0	0	0	0
NODE_2597_length_13940_cov_6.41743	0	0	191	0	0	0	0	0	0	0	0	0	0	0	0	0	0	163	646	0	0	0	0	44	24	0	0	0	0	0	0	19	0	0	0	764	0	0	0	0	0	0	0	0	0	0	0	0	0
NODE_2598_length_7231_cov_72.0101_ID_116746	0	0	33	0	0	0	0	0	0	0	0	0	0	0	0	0	0	20	0	0	0	0	43	0	0	131	0	24	38	0	0	0	215	0	64	0	0	53	0	0	54	0	0	76	138	0	0	0	0
NODE_26_length_132492_cov_12.9925_ID_12107	230	0	497	0	0	0	0	0	0	8017	258	177	0	320	0	323	0	346	0	218	0	0	0	191	3215	0	224	0	0	180	0	0	0	115	0	145	0	0	0	0	0	0	0	0	0	0	718	0	9614
NODE_260_length_58973_cov_22.8134	0	0	0	0	0	0	0	0	0	0	0	0	0	0	0	0	0	0	0	0	0	0	0	0	0	0	0	0	0	0	0	0	0	0	0	0	0	0	0	0	0	0	0	0	0	0	0	0	0
NODE_260_length_71950_cov_8.28995	0	0	6335	0	0	0	0	0	0	144	0	0	0	0	188	0	0	4636	73	1725	0	0	320	174	0	0	1233	0	0	103	295	0	0	0	0	77	0	0	0	0	0	0	0	0	0	0	0	0	0
NODE_2604_length_6445_cov_7.76463	42	11	4506	0	0	406	0	0	0	0	0	0	13	29	0	36	9	3625	2975	9	0	0	2909	7	30	30	249	1453	0	18	2801	2051	14452	12	809	2700	194	846	1595	880	880	710	0	10727	2477	36295	0	10	100
NODE_26153_length_2024_cov_5.5292	0	0	0	0	0	0	0	0	0	0	0	0	6	9	0	0	0	0	0	21	0	0	0	0	0	0	0	0	0	0	0	0	0	0	0	0	0	0	0	0	0	0	0	0	0	0	0	41	0
NODE_264_length_71615_cov_8.9972_ID_113232	0	0	0	0	0	0	0	0	0	0	0	0	0	0	0	0	0	0	1135	0	0	0	0	0	0	0	0	0	0	0	0	0	0	0	0	1170	0	0	0	0	0	0	0	0	0	0	0	0	0
NODE_265_length_71728_cov_69.5353	0	0	0	0	0	0	0	0	0	0	0	0	0	0	0	0	0	0	0	0	0	0	0	0	0	0	0	0	0	1560	0	0	0	0	0	0	10192	0	0	0	0	0	0	0	0	0	0	0	0
NODE_266_length_11385_cov_2.7647	1305	0	0	0	10	0	20	0	0	314	97	0	0	0	0	1668	0	0	0	25	0	0	0	0	77	0	75	0	0	0	0	0	0	0	0	0	0	0	0	0	0	0	0	0	0	0	0	0	0
NODE_2665_length_6128_cov_17.038	0	0	0	0	0	0	0	0	0	0	0	0	0	0	0	0	0	0	0	0	0	0	0	20	0	0	0	0	0	0	0	0	0	0	0	0	0	0	0	0	0	0	0	0	0	0	0	0	0
NODE_2669_length_4124_cov_3.00688	0	0	3430	0	0	14	47	0	0	0	0	0	0	0	0	0	0	2569	26	0	248	1775	359	0	0	0	26	10	3419	0	0	0	7740	23	87	12	5	13	444	4326	139	0	0	160	980	217	161	115	22
NODE_2671_length_6705_cov_11.9299_ID_91689	79	58	172	51	124	64	67	128	23	61	59	45	75	340	80	96	95	106	111	32	0	0	200	246	69	0	81	301	115	114	0	26	0	167	0	105	0	42	0	0	0	0	0	0	0	0	65	471	257
NODE_2687_length_4549_cov_12.9484	0	0	0	0	0	0	0	0	0	0	0	0	0	0	0	0	0	0	0	0	0	0	0	0	0	0	0	0	0	0	0	0	0	0	0	0	0	0	0	0	0	0	0	0	0	0	0	0	0
NODE_27_length_178055_cov_28.1395	1777	7167	0	0	0	0	0	0	0	0	0	4560	0	0	0	2435	8085	0	0	0	0	0	0	0	0	0	0	0	302	0	0	0	0	0	0	0	0	0	0	0	0	0	0	0	0	0	0	0	0
NODE_270_length_106158_cov_6.88017	0	0	0	0	0	0	0	0	0	0	0	0	0	0	0	0	0	0	0	0	0	0	0	0	0	0	0	0	0	0	0	0	0	0	0	0	0	0	0	0	0	0	0	0	0	0	0	0	0
NODE_2708_length_2651_cov_7.33398	0	26	0	0	0	0	0	0	0	0	0	0	0	0	0	0	39	0	0	0	0	0	0	0	0	0	0	0	0	0	0	0	0	0	0	0	0	0	0	0	0	0	0	0	0	0	0	0	0
NODE_2708_length_6962_cov_11.9357_ID_27201	100	101	126	61	136	83	86	134	30	100	85	56	133	463	96	151	125	110	78	58	0	0	163	206	111	0	101	388	112	156	0	35	0	182	0	108	0	33	0	0	0	8	0	0	0	0	49	345	230
NODE_271_length_3580_cov_30.7759	0	0	0	0	0	0	0	0	0	0	0	0	0	0	0	0	0	0	0	0	0	0	0	0	0	0	0	0	0	0	0	0	0	0	0	0	0	0	0	0	0	0	0	0	6	0	0	0	0
NODE_2731_length_5986_cov_11.0019_ID_106790	28	0	33	0	0	0	0	0	0	0	0	0	0	0	0	35	0	23	13	0	0	0	27	0	0	22	0	25	66	0	0	0	0	0	79	14	0	56	0	0	9	0	29	149	0	0	0	0	11
NODE_275_length_44793_cov_9.9669	339	0	0	151	0	0	0	0	0	106	0	0	115	0	0	396	0	0	0	0	0	0	0	0	0	0	0	0	0	0	0	0	0	70	0	0	0	0	0	0	0	0	0	0	0	0	0	0	0
NODE_275_length_9227_cov_9.0010_ID_14630	0	0	0	0	0	0	0	0	0	0	0	0	0	0	0	0	0	0	0	0	0	0	0	0	0	3661	0	198	22	74	0	0	109	0	631	0	0	1263	0	8	892	0	335	875	25	0	0	0	610
NODE_2752_length_12244_cov_13.108	0	0	0	0	0	0	0	0	0	0	0	0	0	0	0	0	0	0	0	0	0	0	0	0	0	0	0	0	0	0	0	0	0	0	0	0	0	0	0	0	0	0	0	0	0	0	0	0	10
NODE_2781_length_6033_cov_5.65975	0	0	0	0	0	0	0	0	0	0	0	0	0	0	0	0	0	0	0	0	0	0	0	13	0	0	0	0	0	0	0	0	0	0	0	0	0	0	0	0	0	0	0	0	0	0	0	0	0
NODE_279_length_4127_cov_332.857	0	0	5936	0	0	13	16	0	0	0	0	0	0	0	0	0	0	4757	17	0	61	5898	206	0	0	0	9	10	1366	0	0	0	2384	7	100	9	0	0	186	2403	59	0	0	54	259	38	91	289	106
NODE_28_length_182841_cov_6.89908	780	0	0	0	830	0	0	0	0	0	0	0	0	0	0	961	170	0	2384	0	0	0	0	0	0	0	0	676	0	505	0	0	0	0	0	2829	0	0	0	0	0	0	0	0	0	0	298	0	0
NODE_2807_length_3480_cov_9.0000_ID_78905	0	0	0	0	0	0	0	0	0	0	0	0	0	0	0	0	0	0	176	0	0	0	0	0	0	0	0	0	0	0	0	42	0	0	0	227	0	0	0	0	0	0	0	0	52	0	0	0	0
NODE_281_length_42605_cov_4.10313	436	465	1327	0	0	54	601	874	53	133	0	120	474	584	718	795	558	899	82	0	0	0	0	394	0	0	0	126	0	1077	0	0	0	0	0	130	0	0	0	0	0	0	0	0	0	0	2796	0	7084
NODE_281_length_45017_cov_11.9902_ID_51079	0	0	0	0	198	0	0	244	0	0	0	0	0	0	628	352	0	0	81	81	0	0	0	0	262	0	0	0	0	52	0	0	0	87	0	78	0	0	0	0	0	0	0	0	0	0	0	0	0
NODE_2813_length_16498_cov_8.57447	142	0	0	0	144	0	0	0	0	0	23	58	15	0	134	209	0	0	0	0	0	0	0	0	15	0	0	0	0	0	0	0	0	0	0	0	0	0	0	0	0	0	0	0	0	0	0	0	0
NODE_2821_length_8060_cov_76.4215	0	0	18	0	0	0	0	0	0	0	0	0	0	0	0	0	0	0	0	0	0	0	0	0	0	0	0	0	0	0	0	0	0	0	0	0	0	0	0	0	0	0	0	0	0	0	0	0	0
NODE_2827_length_9058_cov_22.0025_ID_154745	0	0	0	0	0	0	0	0	0	0	0	0	0	0	0	0	0	0	0	0	0	0	0	0	0	0	0	0	0	0	0	0	0	0	0	0	0	0	0	0	0	0	0	0	46	0	0	0	0
NODE_283_length_69609_cov_7.80418	4032	350	6265	0	293	161	897	3381	98	1141	1987	1375	7297	3031	4346	4692	398	4565	5785	951	0	0	698	5365	984	0	235	0	85	1687	802	311	0	1554	0	6535	0	0	0	0	0	180	0	0	0	0	0	0	6195
NODE_285_length_11805_cov_13.4465	0	0	185	0	0	0	0	0	0	0	0	0	0	0	0	0	0	141	0	0	0	0	29	0	0	0	103	504	0	0	269	0	0	0	0	0	0	0	0	0	0	0	0	138	837	0	0	0	0
NODE_285_length_66113_cov_57.6514	5802	0	0	0	70	0	131	0	0	1473	321	0	0	0	0	7035	0	0	0	132	0	0	0	0	714	0	576	0	0	0	0	0	0	0	0	0	0	0	0	0	0	0	0	0	0	0	0	0	0
NODE_285_length_83288_cov_4.74813	235	266	318	0	338	0	228	0	0	94	400	0	0	230	210	356	284	265	338	116	0	0	99	0	207	0	131	326	0	1106	0	0	0	0	0	509	0	0	0	0	0	701	0	0	0	0	113	1343	585
NODE_286_length_45021_cov_6.18407	81	0	0	0	258	0	0	0	0	341	0	40	203	214	0	107	0	0	0	0	0	0	0	0	0	0	0	0	0	112	0	0	0	0	0	0	0	0	0	0	0	0	0	0	0	0	0	0	0
NODE_2866_length_4582_cov_8.0018_ID_56533	0	0	0	0	0	9	0	0	0	0	0	0	0	0	0	0	0	0	0	0	0	0	0	0	0	0	0	0	0	0	0	0	0	0	0	0	0	0	0	0	0	0	0	0	0	0	0	0	0
NODE_2868_length_5302_cov_7.0013_ID_73820	0	0	0	0	0	0	0	0	0	0	0	0	0	0	0	0	0	0	0	0	0	0	0	0	0	0	18	0	0	0	0	0	0	0	0	15	0	0	0	0	0	0	0	0	0	0	0	9	0
NODE_287_length_28221_cov_19.4324	0	0	0	0	0	0	0	0	0	0	0	140	0	428	65	0	0	0	0	0	0	0	0	0	0	0	0	0	0	0	0	0	0	0	0	0	0	0	0	0	0	0	0	0	0	0	0	0	0
NODE_2879_length_11891_cov_3.19838	0	0	0	0	0	0	0	0	0	0	0	0	0	0	0	0	0	0	167	40	0	0	0	65	11	0	15	0	0	0	0	0	0	0	0	183	0	0	0	0	0	0	0	0	139	0	0	0	0
NODE_2895_length_2842_cov_5.8432	0	0	0	0	0	0	0	0	0	0	0	0	0	0	0	0	0	0	0	0	0	0	0	0	0	0	0	0	0	0	0	0	0	0	0	0	0	0	0	0	0	6	0	0	0	0	0	0	0
NODE_2897_length_5420_cov_55.5850_ID_4722	0	0	0	0	0	0	0	0	0	0	0	0	0	0	0	0	0	0	0	6	0	0	0	0	0	0	0	0	0	0	0	0	0	0	0	0	0	0	0	0	0	0	0	0	0	0	0	0	0
NODE_29_length_115838_cov_32.7335_ID_6243	0	0	0	0	0	0	0	316	0	0	306	202	151	0	2864	0	0	0	752	0	0	0	0	0	0	0	0	0	0	0	0	0	0	0	0	954	0	0	0	0	0	0	0	0	0	0	0	0	0
NODE_2926_length_19895_cov_7.2495	0	0	24	0	0	0	0	0	0	489	34	29	182	0	21	0	0	22	22	82	0	0	0	18	0	0	0	0	0	0	0	0	0	0	0	32	0	0	0	0	0	0	0	0	0	0	0	0	0
NODE_2929_length_10671_cov_3.98549	0	0	24	0	0	23	0	0	0	0	0	0	0	0	0	0	0	16	150	0	0	0	46	0	0	515	36	906	0	231	147	0	0	0	1104	145	63	168	1077	516	129	180	0	0	431	1760	0	1625	61
NODE_294_length_41857_cov_7.83128	0	0	0	0	0	0	52	0	0	0	0	0	0	0	0	0	0	0	0	0	0	0	0	0	0	0	0	174	0	120	0	0	0	0	0	0	0	0	0	0	0	0	0	144	0	0	0	0	0
NODE_2949_length_8683_cov_3.96419	0	0	0	0	0	0	0	0	0	0	0	0	0	0	0	0	0	0	0	0	0	0	0	0	0	0	0	0	0	0	0	0	0	0	18	0	0	0	0	0	0	0	0	0	0	0	0	0	0
NODE_297_length_45172_cov_8.30776	0	0	0	0	0	0	0	0	0	0	0	0	0	0	0	0	0	0	0	0	0	0	0	0	0	0	0	0	0	0	0	0	0	0	0	0	0	0	0	0	0	0	0	0	0	0	0	0	0
NODE_297_length_86902_cov_7.4479	18237	0	0	0	279	0	484	0	134	3882	1215	97	0	0	87	22418	0	0	0	377	0	0	0	0	1191	0	1384	0	0	0	0	0	0	0	0	0	0	0	0	0	0	0	0	0	0	0	0	0	0
NODE_29769_length_2005_cov_19.0892	0	0	0	0	0	0	0	0	0	0	0	0	0	0	0	0	0	0	15	0	0	0	0	0	0	0	0	0	0	0	0	0	0	0	0	19	0	0	0	0	0	0	0	0	0	0	0	0	0
NODE_299_length_52183_cov_22.1701_ID_19691	0	0	0	0	0	0	0	0	0	0	0	1369	0	0	222	0	0	0	3022	58	0	0	0	0	0	0	0	0	0	0	0	0	0	0	0	3461	0	0	0	0	0	0	0	0	0	0	0	0	0
NODE_301_length_80549_cov_10.1771_ID_42132	83	0	0	0	0	0	0	0	0	105	0	0	0	0	92	104	0	0	145	525	0	0	0	141	961	0	0	0	0	0	0	72	0	0	0	129	0	0	0	0	0	0	0	0	0	0	0	0	0
NODE_3012_length_2607_cov_18.6944	0	0	0	0	0	0	0	0	0	0	0	0	0	0	0	0	0	0	0	0	0	0	0	0	0	0	0	0	0	0	0	0	0	0	0	0	0	0	0	0	0	0	0	0	0	0	0	0	0
NODE_303_length_62554_cov_6.99699	0	0	0	0	0	0	423	0	0	0	0	256	16618	0	0	0	0	0	0	0	0	0	1211	0	0	15348	8613	22417	0	128	0	0	0	804	2160	0	3162	569	0	0	458	4144	0	1890	753	0	20174	335	21614
NODE_3054_length_6522_cov_30.1098	0	0	0	0	0	0	0	0	0	0	0	0	0	0	0	0	0	0	0	0	0	0	11	0	0	31	0	0	0	0	0	0	61	0	0	0	0	0	0	0	0	0	0	27	241	0	0	0	0
NODE_3056_length_5715_cov_20.0154_ID_44312	9	0	0	0	0	0	0	0	0	6	0	0	5	0	6	16	0	0	9	34	0	0	0	11	63	0	0	0	0	0	0	14	0	0	0	9	0	0	0	0	0	0	0	0	0	0	0	0	0
NODE_3067_length_24941_cov_7.99972	59	73	82	0	65	26	57	0	0	40	128	0	0	64	53	92	118	76	92	0	0	0	0	0	53	0	0	63	0	204	0	0	0	0	0	93	0	0	0	0	0	154	0	0	0	0	34	324	146
NODE_31_length_133425_cov_15.1026_ID_28019	0	0	0	0	0	0	0	423	0	0	181	300	0	0	3637	0	0	0	919	0	0	0	0	0	0	0	0	0	0	0	0	0	0	0	0	1018	0	0	0	0	0	0	0	0	0	0	0	0	0
NODE_31_length_147034_cov_31.3885	0	0	0	0	0	0	0	0	0	0	0	0	0	0	0	0	0	0	0	0	0	0	0	0	0	0	2002	0	0	0	0	0	0	0	0	0	0	0	0	0	0	0	0	0	0	0	0	0	0
NODE_312_length_78812_cov_11.9376	9564	13878	19011	1464	9484	2530	2371	8283	1550	5825	4743	2665	8907	8784	5439	12791	16280	14315	2133	1364	0	0	35324	9247	912	0	1835	3714	11536	16398	0	305	0	812	156	2487	0	4110	0	0	428	406	0	0	0	0	12686	110760	8710
NODE_3123_length_6034_cov_7.64359	0	0	0	0	0	0	0	0	0	0	0	0	0	0	0	0	0	0	0	0	0	0	686	0	0	236	0	0	0	0	290	0	0	0	3446	0	0	0	0	0	0	0	0	0	146	0	0	0	713
NODE_3131_length_6394_cov_13.0021_ID_141720	0	0	65	0	0	0	0	0	0	0	0	0	0	0	0	0	0	56	0	0	0	0	36	0	0	135	0	0	86	0	67	0	178	22	68	19	0	51	18	45	52	0	0	90	115	60	0	0	37
NODE_3132_length_14239_cov_3.40264	0	0	0	0	0	0	0	0	0	0	0	0	0	0	0	0	0	0	0	0	0	0	0	0	0	0	0	0	0	0	0	0	0	0	0	0	0	0	0	0	0	0	0	0	0	0	0	0	0
NODE_314_length_34046_cov_30.9919	0	0	0	0	0	0	36	0	0	0	0	0	0	0	0	0	0	0	0	0	0	0	0	0	0	0	0	0	0	0	0	0	0	0	0	0	0	0	0	0	0	0	0	0	0	0	0	0	0
NODE_3148_length_6578_cov_4.96627	34	0	58	6	0	0	0	0	5	8	0	0	7	53	18	49	0	33	78	12	0	0	9	9	68	0	13	0	0	67	0	0	0	85	0	89	0	0	0	20	0	0	0	0	0	0	0	0	0
NODE_315_length_41467_cov_13.9866_ID_12287	866	0	0	0	0	0	0	0	0	39	0	0	0	0	313	1017	0	0	127	78	0	0	0	0	188	0	0	0	0	0	0	0	0	0	0	133	0	0	0	0	0	0	0	0	0	0	0	0	0
NODE_318_length_78978_cov_5.41627	0	0	0	0	0	0	0	0	0	0	92	0	0	0	0	0	0	0	0	0	0	0	0	83	0	0	0	0	0	0	0	0	0	0	0	78	0	0	0	0	0	0	0	0	0	0	0	0	408
NODE_3183_length_5535_cov_5.52518	91	0	0	0	0	0	0	41	0	6	0	0	0	0	126	123	0	0	14	0	0	0	0	39	41	0	0	0	0	0	0	0	0	0	0	15	0	0	0	0	0	0	0	0	0	0	0	0	20
NODE_32_length_111536_cov_6.76643	825	195	0	0	143	0	552	0	0	1950	583	106	0	0	153	990	266	0	479	228	0	0	0	0	231	0	448	325	0	0	0	0	0	0	0	716	0	0	0	0	0	1352	0	0	0	0	0	0	262
NODE_320_length_49313_cov_33.1279_ID_50959	697	0	6211	0	0	0	0	359	0	299	0	155	355	0	841	1038	67	4841	879	737	0	0	665	3800	295	0	2049	0	0	72	432	4952	0	1793	215	892	0	0	0	0	0	0	0	0	0	0	0	0	417
NODE_320_length_88600_cov_6.34324	0	0	0	0	0	0	0	0	0	0	0	0	0	0	0	0	0	0	0	0	0	0	0	0	0	0	0	0	0	0	0	0	0	0	0	0	0	0	0	0	0	0	0	0	192	0	0	0	0
NODE_3206_length_8204_cov_17.383	0	0	0	0	0	0	0	0	0	0	0	28	0	0	0	0	0	0	0	0	0	0	0	0	0	0	0	0	0	0	0	0	0	0	0	33	0	0	0	0	0	0	0	0	0	0	0	0	0
NODE_321_length_52112_cov_34.3016	526	0	1137	132	0	0	0	209	0	217	84	59	197	1075	619	702	0	858	953	132	0	0	215	168	1277	0	268	118	0	1097	0	269	0	1183	108	1091	0	0	0	409	0	0	0	0	0	0	0	0	144
NODE_3210_length_9177_cov_31.5039	0	0	0	0	0	0	9	0	0	0	0	0	0	0	0	0	0	0	0	0	0	0	0	0	0	0	0	0	0	190	0	0	0	0	769	0	0	0	0	0	0	0	0	0	120	0	0	0	0
NODE_3213_length_5588_cov_12.7923	0	1142	0	0	0	74	0	61	0	0	0	0	0	10252	0	0	1456	0	90	0	0	0	0	1628	0	0	0	0	0	0	0	0	0	12	0	295	0	0	0	0	0	0	0	0	0	0	0	0	0
NODE_322_length_57224_cov_13.5936	505	74	0	0	391	0	203	236	64	0	136	64	90	300	142	641	82	0	291	411	0	0	1808	134	0	0	0	118	0	160	0	0	0	0	0	328	0	0	0	0	0	0	0	0	0	0	0	0	0
NODE_3233_length_4705_cov_8.1172_ID_102743	0	0	0	0	0	0	0	0	0	15	0	0	0	0	10	0	0	0	0	13	0	0	0	0	19	0	0	0	0	0	0	0	0	0	0	0	0	0	0	0	0	0	0	0	0	0	0	0	0
NODE_325_length_61724_cov_18.9835	2494	0	0	0	0	0	0	0	0	821	0	102	0	0	143	3092	0	0	0	0	0	0	0	0	125	0	0	0	0	0	0	0	0	0	0	0	0	0	0	0	0	0	0	0	0	0	0	0	0
NODE_3250_length_7445_cov_9.42179	0	0	0	0	0	0	0	0	0	0	0	0	0	0	0	0	9	0	0	0	0	0	0	0	0	0	0	0	0	0	0	0	0	0	0	0	0	0	0	0	0	0	0	0	0	0	0	0	0
NODE_3259_length_4674_cov_12.8848_ID_122333	0	0	0	0	0	0	0	0	0	0	0	0	8	81	0	0	0	0	0	0	0	0	0	0	0	0	7	0	0	0	0	7	0	0	0	0	0	0	0	0	0	0	0	0	0	0	0	0	0
NODE_326_length_57494_cov_20.167	0	0	0	0	0	0	0	755	0	0	0	0	0	0	0	0	0	0	0	0	0	0	0	0	0	0	1441	0	0	116	0	0	0	632	0	0	0	0	0	242	0	0	0	0	0	0	0	0	0
NODE_326_length_65943_cov_10.5988	205	0	0	0	191	0	0	0	0	0	60	0	0	110	0	321	0	0	686	0	0	0	0	0	0	0	0	166	0	118	0	0	0	0	0	707	0	0	0	0	0	0	0	0	0	0	90	0	0
NODE_3281_length_14708_cov_6.89122	154	0	98	0	0	0	0	73	0	0	47	54	17	24	195	248	0	63	0	0	0	0	0	17	0	0	0	0	0	16	0	0	0	0	0	17	0	0	0	0	0	0	0	0	0	0	0	0	91
NODE_3285_length_3741_cov_5.84292	0	0	0	0	0	0	0	0	0	0	0	0	0	0	0	0	0	0	0	0	0	0	0	0	0	0	0	0	0	0	0	0	0	0	0	0	0	0	0	0	0	0	0	0	0	0	0	0	0
NODE_3287_length_4650_cov_12.0000_ID_114293	0	0	0	0	0	0	0	0	0	0	0	0	0	0	0	0	0	0	0	0	0	0	0	0	0	0	0	0	0	0	0	0	0	0	0	0	0	0	0	0	0	0	0	0	0	0	0	0	0
NODE_3290_length_5368_cov_9.1022	0	0	0	0	0	0	0	0	0	0	0	0	0	0	0	0	0	0	0	0	0	0	28	0	0	0	0	0	0	0	0	0	0	0	48	0	0	0	0	0	0	0	0	0	0	0	0	0	0
NODE_3292_length_3719_cov_9.5818_ID_62712	9	0	0	0	6	0	0	0	0	8	27	0	0	0	0	33	20	0	387	7	0	0	0	5	0	0	0	0	0	0	0	0	0	0	0	386	0	0	0	0	0	0	0	0	0	0	0	0	0
NODE_3300_length_5491_cov_7.0000_ID_123302	0	0	0	0	0	0	0	0	0	0	0	0	0	0	0	0	0	0	0	0	0	0	0	0	0	0	0	0	0	0	0	0	0	0	0	0	0	0	0	0	0	0	0	0	0	0	0	0	0
NODE_3318_length_6963_cov_19.5761	499	9	366	0	0	52	0	0	0	0	0	0	0	16	0	471	14	247	221	11	0	0	305	0	0	209	13	169	1490	19	0	27	0	10	884	199	0	807	0	40	140	40	431	2928	44	0	0	0	410
NODE_3330_length_3891_cov_9.81022	21	0	0	0	0	0	0	0	0	0	0	0	5	0	0	24	0	0	0	0	0	0	0	0	0	0	0	0	0	0	0	0	0	0	0	0	0	0	0	0	0	0	0	0	0	0	0	0	0
NODE_3385_length_12891_cov_4.19983	0	0	0	0	0	19	0	0	0	0	0	0	0	0	0	0	0	0	91	0	0	0	88	0	0	0	32	16	336	17	0	0	0	37	0	104	0	12	0	0	111	0	0	46	403	82	0	87	196
NODE_3396_length_4850_cov_11.9537_ID_8756	31	320	47	178	91	86	0	48	43	53	8	12	45	772	69	71	399	26	0	0	0	0	11	115	0	0	0	44	22	137	0	0	0	8	0	6	0	44	0	0	0	8	0	0	0	0	12	230	130
NODE_340_length_43538_cov_13.9416_ID_59012	76	0	0	0	0	0	0	0	0	0	0	0	0	0	0	69	0	0	0	0	0	0	0	0	0	0	399	0	0	0	0	0	0	0	0	0	0	0	0	0	0	0	0	0	0	0	0	0	0
NODE_3403_length_10177_cov_23.1086	0	0	0	0	0	0	0	0	0	0	0	0	0	0	0	0	0	0	259	0	871	0	0	0	0	0	0	0	12	0	0	0	2526	0	0	281	0	0	0	0	0	117	0	0	487	0	0	0	0
NODE_344_length_21998_cov_71.0201	45	0	84	0	0	0	0	24	0	41	0	0	0	89	77	70	0	76	130	24	0	0	0	0	63	0	26	35	0	104	0	33	0	125	0	127	0	0	0	35	0	0	0	0	0	0	0	0	0
NODE_3447_length_5939_cov_20.2891	0	0	76	0	0	0	0	0	0	0	0	0	0	0	0	0	0	58	0	0	0	0	9926	0	0	0	0	48	0	0	4003	0	0	0	51489	0	0	0	0	0	0	0	0	6	809	20	0	0	9740
NODE_3471_length_8365_cov_23.0066	2418	1802	0	2183	890	9	1513	3142	433	2611	2434	2651	5664	2272	4505	2891	1892	0	0	588	0	0	0	4543	2107	0	0	0	473	0	1448	75	0	1544	0	0	0	0	0	0	0	59	0	0	0	0	0	0	1289
NODE_35_length_135422_cov_15.1642_ID_100118	0	0	0	0	0	0	0	0	0	0	214	0	0	0	0	0	0	0	138	0	0	0	0	142	0	0	0	0	0	0	0	0	0	0	0	163	0	0	0	0	0	0	0	0	0	0	0	0	941
NODE_350_length_43405_cov_25.7149	0	0	0	0	73	0	0	0	0	106	0	0	160	0	0	63	0	0	0	0	0	0	0	0	0	0	0	0	0	0	0	0	0	43	0	0	0	0	0	0	0	0	0	0	0	0	0	0	0
NODE_350_length_59836_cov_17.9886_ID_78723	125	0	277	0	0	0	0	0	0	0	0	0	0	206	115	174	0	197	216	0	0	0	0	0	230	0	0	66	0	257	0	62	0	249	0	221	0	0	0	80	0	0	0	0	0	0	0	0	0
NODE_354_length_9857_cov_18.3029	0	0	0	0	0	0	0	0	0	0	0	0	0	0	0	0	0	0	0	0	0	0	0	0	0	0	0	0	0	0	0	0	0	0	0	0	0	0	0	0	0	0	0	0	0	0	0	0	66
NODE_3543_length_5275_cov_7.9416_ID_26197	21	0	408	0	0	0	0	18	0	26	0	17	28	0	36	28	7	312	62	29	0	0	22	252	0	0	174	0	0	0	30	302	0	75	7	52	0	0	0	0	0	0	0	0	0	0	0	0	23
NODE_356_length_16826_cov_7.51935	0	0	0	0	0	0	0	0	0	0	0	0	0	0	0	0	0	0	0	0	0	0	0	0	0	0	0	0	0	0	0	0	0	0	0	0	0	0	0	0	0	0	0	0	0	0	0	0	0
NODE_3592_length_2712_cov_3.78698	0	45	0	0	5	0	0	8	77	0	0	0	0	0	0	0	53	0	0	0	0	0	0	0	0	0	0	0	0	0	0	0	0	0	0	0	0	0	0	0	0	0	0	0	0	0	0	0	0
NODE_3597_length_5163_cov_5.78211	0	0	0	0	0	0	0	0	0	0	0	0	0	0	0	0	0	0	0	0	0	0	0	0	0	0	0	0	0	0	0	0	0	0	0	0	0	0	0	0	0	0	0	0	0	0	0	0	0
NODE_36_length_103683_cov_12.0041_ID_2575	974	0	0	0	1202	0	425	321	0	624	0	1405	674	0	727	1147	0	0	0	0	0	0	0	234	3059	0	0	0	0	0	0	0	0	100	0	0	0	0	0	0	0	0	0	0	0	0	0	0	0
NODE_36_length_195774_cov_11.9977_ID_166047	1645	0	0	0	0	0	0	0	0	213	1319	479	177	0	276	1998	0	0	412	345	0	0	0	0	0	0	3243	0	0	0	0	0	0	0	0	490	0	0	0	0	0	0	0	0	0	0	0	0	0
NODE_36_length_199265_cov_6.97301	416	0	0	0	3105	0	0	0	0	1344	0	3344	1477	0	412	544	0	0	0	0	0	0	0	475	7982	0	0	0	0	0	0	0	0	179	0	0	0	0	0	0	0	0	0	0	0	0	0	0	0
NODE_36_length_75841_cov_52.2375	0	0	0	0	0	0	0	0	0	470	0	0	189	0	0	0	0	0	0	0	0	0	0	0	0	0	0	0	0	0	0	0	0	127	0	0	0	0	0	0	0	0	0	0	0	0	0	0	0
NODE_360_length_15809_cov_162.075	0	0	0	0	0	0	0	0	0	0	0	0	0	0	0	0	0	0	0	0	0	0	0	0	0	0	0	0	0	0	0	0	0	0	0	0	0	0	0	0	0	17	0	0	0	0	0	34	0
NODE_360_length_21772_cov_29.0394	489	0	0	0	0	0	62	140	0	1027	317	235	308	106	618	673	30	0	1375	359	0	0	61	470	758	0	555	0	0	0	0	49	0	373	0	1696	0	0	0	0	0	0	0	0	0	0	0	0	0
NODE_361_length_10093_cov_7.00687	0	31	0	0	0	0	0	0	0	0	0	0	0	0	0	0	29	0	0	0	0	0	0	0	0	0	0	0	0	0	0	0	0	0	0	0	0	0	0	0	0	0	0	0	0	242	0	0	0
NODE_364_length_29328_cov_20.2950_ID_35274	0	0	0	0	0	0	0	180	0	0	0	0	0	0	2132	0	0	0	2709	203	0	0	0	0	0	0	0	0	0	0	0	0	0	0	0	3811	0	0	0	0	0	0	0	0	0	0	0	0	0
NODE_3647_length_3825_cov_2.68329	0	0	0	0	0	0	0	0	0	0	0	0	0	0	0	0	0	0	0	0	0	0	0	0	0	0	0	0	0	0	0	0	0	0	0	0	0	0	0	0	0	0	0	0	0	0	0	0	0
NODE_365_length_11873_cov_224.85	2342	2644	5239	8406	1908	2172	3670	3019	2479	1032	5814	1227	1344	3941	4548	3112	3460	3684	2146	1707	82	0	7621	3700	913	7917	2327	6787	3469	1772	4469	666	8657	6496	8783	2346	9213	8119	8359	9632	4438	4057	2112	9801	6462	6609	1190	1653	2478
NODE_3662_length_12199_cov_4.40135	0	0	0	0	0	0	0	0	0	0	0	0	0	0	0	0	0	0	0	0	0	0	0	0	0	0	0	0	0	31	0	0	0	0	0	0	0	0	0	0	0	0	0	0	0	0	0	0	0
NODE_367_length_58357_cov_6.46707	54	0	0	0	0	0	0	0	0	263	0	0	0	675	84	0	0	0	141	0	0	0	91	52	697	0	0	0	0	0	0	0	0	0	0	165	0	0	0	0	0	0	0	0	0	0	0	0	0
NODE_3674_length_8052_cov_11.9459_ID_85746	14	0	0	0	0	0	0	0	0	23	0	0	0	30	0	18	0	0	0	68	0	0	0	15	0	0	0	0	0	18	0	0	0	0	0	0	0	0	0	0	0	0	0	0	0	0	0	0	0
NODE_3678_length_12267_cov_31.4864	241	44	393	29	51	18	27	113	18	163	49	170	178	437	371	366	0	279	306	210	0	0	133	117	594	0	287	78	40	237	22	117	0	502	16	281	0	34	0	73	0	0	0	0	25	0	0	0	108
NODE_368_length_53046_cov_6.79045	4757	0	0	0	0	0	95	0	0	907	295	0	0	0	0	5836	0	0	0	80	0	0	0	0	312	0	386	0	0	0	0	0	0	0	0	0	0	0	0	0	0	0	0	0	0	0	0	0	0
NODE_3737_length_9502_cov_3.98857	17	0	0	0	0	0	11	8	0	56	0	0	8	147	20	22	0	0	39	0	0	0	20	8	140	0	9	0	0	0	0	0	0	0	0	34	0	0	0	0	0	0	0	0	0	0	0	0	13
NODE_3761_length_9030_cov_43.8103	0	0	0	0	0	0	68	0	0	468	0	476	0	0	0	0	0	0	0	0	0	0	0	0	0	0	0	0	0	0	0	0	0	0	0	0	0	0	0	0	0	0	0	0	0	0	0	0	0
NODE_3795_length_4132_cov_33.0082_ID_94820	63	0	0	0	0	0	0	0	0	0	0	0	0	0	0	93	0	0	0	9	0	0	0	0	0	0	0	0	7	0	0	0	0	0	0	0	0	0	0	0	0	0	0	0	0	0	0	0	0
NODE_38_length_145487_cov_16.8331	0	0	0	0	161	0	0	0	0	0	148	821	0	0	0	0	0	0	0	0	0	0	0	0	0	0	0	0	0	0	0	0	0	0	0	0	0	0	0	0	0	0	0	0	0	0	0	0	0
NODE_3806_length_3241_cov_22.8961	18	0	0	0	0	0	0	0	0	0	0	0	0	0	0	25	0	0	0	0	0	0	0	0	0	0	0	0	0	0	0	0	0	0	0	0	0	0	0	0	0	0	0	0	0	0	0	0	0
NODE_381_length_56014_cov_82.8975	14642	59210	9369	10194	16746	1436	44364	34508	78565	12784	28312	10796	13332	88855	27316	21217	71031	6745	7117	5919	253	68	153	1001	1015	0	1113	426	14684	0	66750	432	0	16664	89	9041	632	0	0	83685	0	1543	0	0	0	0	0	0	1068
NODE_3811_length_8046_cov_10.9748_ID_129847	0	0	0	0	0	0	0	0	0	0	0	0	0	0	0	0	0	0	0	79	0	0	0	0	0	0	0	0	0	0	0	0	0	24	0	0	0	0	0	0	0	0	0	0	0	0	0	0	0
NODE_382_length_59724_cov_25.4703	2429	0	0	0	452	0	0	250	0	645	71	0	521	0	567	3312	0	0	1567	343	0	0	0	0	0	0	1301	178	708	0	0	0	0	0	0	1648	0	0	0	0	0	0	0	0	0	0	0	0	0
NODE_3836_length_5333_cov_5.80769	0	0	0	0	0	0	0	0	0	0	0	0	0	0	0	0	0	0	0	0	0	0	0	0	0	255	0	0	0	0	0	0	0	1701	0	0	0	0	0	0	44	0	26	61	0	0	0	0	41
NODE_3862_length_4055_cov_55.5295	0	0	97	0	0	121	0	0	0	0	0	0	0	0	0	0	0	42	0	0	0	0	288	0	0	234	0	0	0	0	0	0	177	0	109	0	0	0	25	169	0	0	0	107	38	248	0	0	0
NODE_3889_length_7000_cov_7.23974	0	0	0	0	0	0	0	0	0	0	0	0	0	0	0	0	0	0	0	0	0	0	0	0	0	0	0	0	0	0	0	0	0	0	0	0	0	0	0	0	0	0	0	0	0	15	0	0	0
NODE_392_length_37400_cov_11.9882_ID_143608	0	0	0	0	0	0	0	0	0	0	0	0	0	0	0	0	0	0	0	0	0	0	0	0	0	0	2982	0	0	295	0	0	0	1024	95	0	0	0	0	525	0	0	0	0	0	0	0	0	0
NODE_3933_length_6944_cov_12.2344	0	0	0	0	0	0	0	0	0	0	0	0	0	0	0	0	0	0	0	0	0	0	0	0	0	0	0	0	0	0	0	0	0	0	0	0	0	0	0	0	0	0	0	0	39	0	0	0	0
NODE_3935_length_2612_cov_13.8303	666	63	7	0	97	8	195	73	0	65	69	31	49	60	505	859	112	15	99	88	0	6	15	214	43	0	9	59	23	147	0	0	0	0	106	121	0	0	0	0	0	41	0	0	0	0	904	1714	118
NODE_3954_length_13492_cov_5.73945	0	0	0	0	0	0	0	0	0	0	0	0	0	0	0	0	0	0	0	0	0	0	0	0	18	0	0	0	0	0	0	0	0	0	0	0	0	0	0	0	0	0	0	0	0	0	0	0	0
NODE_3977_length_8253_cov_9.85692	0	28	15	0	0	0	13	0	0	0	0	0	0	134	10	13	19	0	0	0	0	0	0	46	0	0	0	18	0	12	0	0	0	0	0	0	0	0	0	0	0	46	0	0	0	0	0	0	15
NODE_3981_length_7064_cov_31.3498	0	31	0	0	0	0	0	0	0	0	0	0	0	142	0	0	20	0	0	0	0	0	0	313	0	0	8	0	0	75	0	0	0	0	0	0	0	0	0	0	0	0	0	0	0	0	0	0	0
NODE_3992_length_8572_cov_19.6178	0	0	0	0	0	0	0	0	0	8	0	0	0	0	0	0	0	0	0	0	0	0	0	0	0	0	19	0	0	0	0	0	0	0	0	0	0	0	0	0	0	0	0	0	0	0	0	0	0
NODE_3999_length_6223_cov_21.9435_ID_57457	0	118	0	0	0	0	5	0	12	0	15	0	0	0	0	0	140	0	8	0	0	0	0	0	0	0	0	0	0	33	0	0	0	0	0	0	0	0	0	0	0	0	0	0	0	0	0	0	0
NODE_4_length_270895_cov_30.0024_ID_45670	0	0	0	0	0	0	0	0	0	368	0	0	0	0	853	0	0	0	34808	3854	0	0	0	0	1070	0	0	0	0	0	0	0	0	0	0	39571	0	0	0	0	0	0	0	0	0	0	0	0	0
NODE_40_length_137381_cov_36.4966	0	0	0	0	0	0	0	0	0	8253	0	0	0	0	0	0	0	0	0	0	0	0	0	0	0	0	0	0	0	0	0	0	0	0	0	0	0	0	0	0	0	0	0	0	0	0	0	0	0
NODE_40_length_7746_cov_9.14484	0	0	0	0	0	0	0	0	0	0	0	0	0	0	0	0	0	0	0	0	0	0	0	0	0	0	0	0	0	0	0	0	0	0	0	0	0	0	0	0	0	0	0	0	0	0	0	0	0
NODE_40_length_83036_cov_12.6595	0	0	0	0	179	0	207	0	0	0	0	10728	0	0	0	0	0	0	0	0	0	0	0	0	0	0	0	0	0	0	0	0	0	0	0	0	0	0	0	0	0	0	0	0	0	0	0	0	0
NODE_40_length_93576_cov_26.6002	15191	0	0	0	160	0	336	0	0	3372	862	127	0	0	159	19213	0	0	0	274	0	0	0	0	1020	0	1561	0	0	0	0	0	0	0	0	0	0	0	0	0	0	0	0	0	0	0	0	0	0
NODE_4002_length_4115_cov_2.67562	0	0	0	0	0	0	0	0	0	0	0	0	0	0	0	0	8	0	0	0	0	0	0	0	0	0	0	33	0	0	7	0	0	0	8	0	0	26	9	0	5	0	0	0	13	6	0	0	0
NODE_4042_length_3715_cov_49.077	0	0	0	0	0	0	0	0	0	0	7	0	0	0	0	0	0	0	0	0	0	0	0	0	0	0	0	0	0	0	0	0	0	0	0	0	0	0	0	0	0	0	0	0	0	0	0	0	0
NODE_4045_length_8921_cov_8.3439	0	0	0	0	0	0	13	0	0	0	0	0	0	0	0	0	0	0	0	0	0	0	0	0	0	159	0	0	0	175	0	0	0	0	1004	0	0	0	0	0	0	0	0	0	347	0	0	0	0
NODE_4047_length_8296_cov_6.06528	21	25	520	0	0	28877	0	52	14	17	113	0	168	161	614	15	327	420	34	437	11	0	3155	71	50	194201	106	20	73451	1683	13506	1696	164803	14685	35587	49	17659	19980	345	185	12540	19	136	37294	45487	101919	29	44	62298
NODE_4056_length_4432_cov_15.0000_ID_122856	0	0	0	0	0	0	0	0	0	0	0	0	0	0	0	0	0	0	0	0	0	0	0	0	0	0	0	0	0	0	0	0	0	0	0	0	0	0	0	0	0	0	0	0	0	0	0	0	0
NODE_41_length_152845_cov_15.5289	3020	0	0	0	424	0	0	339	0	189	0	0	0	0	3435	2815	0	0	624	326	0	0	0	0	670	0	0	0	0	0	0	0	0	0	0	622	0	0	0	0	0	0	0	0	0	0	0	0	0
NODE_4105_length_8968_cov_3.6964	0	0	0	0	0	0	0	0	0	0	0	0	0	0	0	0	0	0	0	0	0	0	0	0	0	0	0	0	0	0	0	0	0	0	0	0	24	0	0	0	0	0	0	0	0	0	0	0	0
NODE_411_length_30689_cov_11.116	113	329	0	0	0	0	43	72	136	0	75	0	649	84	198	114	463	0	107	0	0	0	64	0	0	0	328	99	0	33	0	0	0	0	0	106	0	0	0	0	0	0	0	0	0	0	0	0	0
NODE_4118_length_5318_cov_7.98936	0	0	0	0	0	0	0	0	0	0	0	0	0	0	0	0	0	0	0	0	0	0	0	35	0	0	0	0	0	0	0	0	0	0	0	0	0	0	0	0	0	0	0	0	0	0	0	0	0
NODE_4121_length_2908_cov_46.0985	0	0	0	0	0	0	0	0	0	0	0	0	0	0	0	0	0	0	0	0	0	0	0	0	0	0	0	0	0	0	0	0	0	0	0	0	0	0	0	0	0	0	0	0	0	0	0	0	0
NODE_4144_length_9156_cov_8.81233	0	0	0	0	0	0	0	0	0	0	0	0	0	0	0	0	0	0	0	0	0	0	0	0	0	0	0	0	0	0	0	0	0	0	0	0	0	0	0	0	0	0	0	0	0	0	0	0	31
NODE_416_length_56674_cov_10.1860_ID_24120	0	0	0	0	0	0	0	0	0	0	0	0	0	0	0	0	0	0	0	0	0	0	0	0	0	0	0	0	0	0	0	0	0	0	0	0	0	0	0	0	0	0	0	0	0	0	129	0	102
NODE_4236_length_4953_cov_4.80461	0	13	0	0	0	0	0	0	0	0	0	0	0	0	0	0	10	0	0	0	0	0	0	0	0	0	0	0	0	0	0	0	0	0	0	0	0	0	0	0	0	0	0	0	0	0	0	504	0
NODE_4246_length_7505_cov_4.51678	0	0	0	0	0	0	0	0	0	0	0	0	0	0	0	0	0	0	0	0	0	0	0	0	0	0	0	0	0	0	0	0	0	0	0	0	0	0	0	0	0	0	0	0	0	0	0	0	0
NODE_425_length_29224_cov_21.9712_ID_30629	0	0	0	0	0	0	0	0	0	0	0	0	0	0	0	0	0	0	642	25	0	0	310	0	0	0	79	0	0	0	285	0	0	0	61	732	276	3382	0	0	6516	0	0	0	1101	0	0	0	34
NODE_428_length_48231_cov_17.0004_ID_195160	0	0	0	0	0	0	0	0	0	0	0	203	0	0	0	0	0	0	0	0	0	0	0	0	7832	0	0	0	0	0	0	0	0	0	0	0	0	0	0	0	0	0	0	0	0	0	0	0	0
NODE_429_length_91740_cov_10.7615	0	0	8773	0	0	101	0	0	0	0	0	0	0	131	0	0	0	6858	1100	357	0	0	494	442	0	0	504	0	0	667	177	497	0	0	1086	1116	221	0	0	0	0	6569	0	0	1733	0	0	0	0
NODE_43_length_175306_cov_10.5519	0	0	0	0	0	0	0	0	0	0	0	0	0	0	0	0	0	0	0	0	0	0	0	0	0	0	301	0	0	429	0	0	0	0	0	0	0	0	0	0	0	0	0	0	0	0	0	0	0
NODE_434_length_49004_cov_6.74171	181	65	0	0	0	128	0	0	49	0	0	0	51	0	0	204	93	0	198	0	0	0	0	0	0	0	0	135	1695	49	0	0	0	0	0	192	0	0	0	0	487	0	0	0	2035	1679	0	0	951
NODE_4343_length_4781_cov_18.9132	0	0	0	0	0	0	0	0	0	0	0	0	0	0	0	0	0	0	0	0	0	0	101	0	0	0	0	0	0	0	33	0	0	0	435	0	0	0	0	0	0	0	0	0	0	0	0	0	79
NODE_4348_length_10620_cov_6.31519	12	0	0	0	0	0	0	0	0	9	0	0	0	0	0	16	0	0	0	0	0	0	0	0	23	0	0	19	0	0	0	0	0	0	0	0	0	0	0	0	0	0	0	0	0	0	0	0	0
NODE_4351_length_8006_cov_15.1714	0	35	443	61	0	48	0	0	0	0	0	0	0	29	0	0	36	243	77	0	0	0	265	0	0	856	17	291	593	0	139	0	2059	162	682	65	49	587	213	180	629	0	0	624	311	778	0	0	235
NODE_4376_length_5054_cov_24.8006_ID_78561	30	0	95	14	0	0	0	0	0	21	0	6	0	57	23	48	0	63	59	12	0	0	6	9	94	0	14	6	0	98	0	6	0	55	11	65	0	0	0	24	0	0	0	0	0	0	0	0	0
NODE_4404_length_2945_cov_6.89204	0	0	0	0	0	0	0	0	0	0	0	0	0	0	0	0	0	0	0	0	0	0	0	0	0	0	0	0	0	0	0	0	0	0	0	0	0	0	0	0	0	0	0	0	0	0	42	0	0
NODE_441_length_46690_cov_4.88378	0	0	0	0	0	0	0	0	0	116	0	0	0	0	0	80	0	0	0	0	0	0	0	0	135	0	0	85	0	0	0	0	0	0	0	0	0	0	0	0	0	0	0	0	0	0	0	0	0
NODE_441_length_79135_cov_4.45062	0	0	0	0	1299	0	0	0	0	605	0	1222	566	0	165	181	0	0	0	0	0	0	0	197	3121	0	0	0	0	0	0	0	0	0	0	0	0	0	0	0	0	0	0	0	0	0	0	0	0
NODE_4420_length_6535_cov_10.4671	0	14	881	0	0	1756	0	0	0	0	29	0	0	0	0	0	26	723	0	0	0	0	869	0	0	0	0	83	0	1264	0	0	642	0	167	0	0	0	0	1225	0	0	342	0	91	0	0	0	0
NODE_4459_length_3093_cov_18.0000_ID_36117	0	0	0	0	0	0	0	0	0	0	0	0	0	0	0	0	0	0	0	0	0	0	0	0	0	0	0	0	0	0	0	0	0	0	0	0	0	0	0	0	0	0	0	0	0	0	6	0	0
NODE_4470_length_5869_cov_4.40953	0	0	0	0	0	0	0	0	0	0	0	0	0	0	0	0	0	0	0	0	0	0	0	0	0	0	0	0	0	0	0	0	0	0	0	0	0	0	0	0	0	0	0	0	0	0	0	0	0
NODE_4493_length_3240_cov_6.0968_ID_26724	17	6	65	19	6	0	11	0	0	0	14	0	0	92	0	12	19	81	8	0	0	0	0	0	12	0	14	0	0	14	5	0	0	0	24	15	0	0	0	0	0	0	0	0	0	15	249	150	41
NODE_4494_length_3160_cov_6.50209	0	0	0	0	0	0	0	0	0	0	0	0	0	0	0	0	0	0	0	0	0	0	0	0	0	0	0	0	0	0	0	0	0	0	0	0	0	0	0	0	0	0	0	0	0	0	0	0	0
NODE_4496_length_6661_cov_8.5769	0	0	0	0	29	158	60	0	0	0	0	0	0	0	0	0	0	0	0	0	0	0	0	0	0	0	0	0	0	26	37	0	0	0	56	0	47	0	0	0	0	0	0	0	441	0	0	0	0
NODE_4512_length_5699_cov_8.4922	0	0	0	0	0	0	0	0	0	0	0	0	0	0	0	0	0	0	0	0	0	0	0	0	0	317	0	0	0	0	0	0	0	0	0	0	0	0	0	0	0	0	0	0	0	0	0	0	0
NODE_4512_length_8776_cov_15.2929	0	0	0	0	0	0	0	0	0	0	0	0	0	0	0	0	0	0	0	0	0	0	0	0	0	0	0	0	0	0	0	0	0	0	0	0	0	0	0	0	0	0	0	0	0	0	0	0	0
NODE_452_length_2372_cov_13.0397	0	0	0	0	0	0	0	0	0	0	0	0	0	0	0	0	0	0	0	0	0	0	0	0	0	0	0	0	0	0	0	0	0	0	0	0	0	0	0	0	0	0	0	0	0	0	0	0	0
NODE_4539_length_3785_cov_25.5008	0	0	0	0	0	0	0	0	0	0	0	0	0	0	0	0	0	0	0	0	0	0	0	0	0	0	0	0	0	0	0	0	0	0	0	0	0	0	0	0	0	0	0	0	0	0	0	0	0
NODE_455_length_34030_cov_24.9427_ID_25945	178	38	454	530	546	233	311	555	98	97	253	119	436	3397	214	180	34	369	596	186	0	0	833	1188	208	0	751	3798	596	302	0	0	0	1199	0	685	0	0	0	0	0	41	0	0	0	0	0	0	2026
NODE_455_length_40918_cov_19.9814_ID_62968	0	0	0	0	0	0	0	0	0	0	0	0	0	0	0	0	0	0	0	0	0	0	0	0	0	0	0	0	0	0	0	0	0	0	0	0	0	0	0	0	0	0	0	0	0	0	0	0	0
NODE_458_length_69009_cov_10.3396	0	0	491	0	292	0	0	215	0	0	0	0	0	0	397	0	0	307	0	434	0	0	0	0	143	0	0	316	0	76	0	0	0	0	0	0	0	0	0	0	0	0	0	0	0	0	0	359	147
NODE_46_length_84204_cov_11.8420_ID_155518	0	0	0	0	0	0	0	548	0	2598	290	0	0	0	2158	0	0	0	185	234	0	0	0	0	0	0	0	0	0	0	0	0	0	0	0	329	0	0	0	0	0	0	0	0	0	0	0	0	0
NODE_461_length_9710_cov_7.0007_ID_89838	0	0	0	0	0	0	0	0	0	0	0	0	0	0	0	0	0	0	0	0	12	717	0	0	87	0	0	0	27	0	0	0	492	32	0	0	0	0	365	25	1338	0	0	222	49	0	0	21	29
NODE_4640_length_5318_cov_7.9435_ID_12910	0	0	0	0	0	0	0	53	19	0	0	0	0	0	0	13	0	0	0	0	0	0	0	0	0	0	0	0	0	0	0	0	0	0	0	0	0	0	0	0	0	0	0	0	0	0	0	0	0
NODE_4664_length_5312_cov_23.5579	0	8	0	0	21	0	0	0	0	0	0	0	0	0	0	0	6	0	0	0	0	0	0	0	0	0	8	0	0	0	0	0	0	0	0	0	0	0	0	0	0	0	0	0	0	0	0	0	0
NODE_4672_length_5369_cov_2.74351	0	0	0	8	0	0	0	0	0	0	0	0	0	0	0	0	0	0	0	0	0	0	0	0	0	0	0	0	0	0	0	0	0	0	0	0	0	0	0	0	0	0	0	0	0	0	0	0	12
NODE_469_length_15391_cov_17.9333_ID_11733	334	23	44	163	306	0	211	46	0	105	69	111	43	242	104	458	40	40	54	83	0	0	0	29	105	0	0	0	0	78	0	0	0	36	0	54	0	0	0	0	0	0	0	0	0	0	0	330	320
NODE_469_length_29353_cov_34.8714_ID_38815	0	0	1820	0	0	0	0	0	0	0	0	0	0	0	60	0	0	1396	28	481	0	0	122	43	0	0	344	0	0	0	77	0	0	0	0	0	0	0	0	0	0	0	0	0	0	0	0	0	0
NODE_4691_length_6922_cov_8.1998	116	0	48	0	0	0	0	28	0	0	37	25	10	0	88	125	0	39	0	10	0	0	0	0	0	0	0	8	0	0	0	0	0	0	0	10	0	0	0	0	0	0	0	0	0	0	0	0	54
NODE_47_length_107497_cov_11.0000_ID_106337	0	0	0	0	0	0	0	0	0	0	114	0	0	0	0	0	0	0	0	0	0	0	0	0	0	0	0	0	0	0	0	0	0	0	0	0	0	0	0	0	0	0	0	0	0	0	0	0	0
NODE_47_length_146098_cov_11.7030_ID_31941	0	0	0	0	0	0	0	0	0	0	0	0	0	0	0	0	0	0	0	0	0	0	0	0	0	0	0	0	0	0	0	0	0	0	0	0	0	0	0	0	0	0	0	0	0	0	0	0	0
NODE_470_length_44536_cov_97.3751	0	0	0	0	0	0	117	0	0	94	0	0	82	209	0	64	0	0	0	0	0	0	0	0	0	0	0	0	0	0	0	0	0	0	0	0	0	0	0	0	0	0	0	0	0	0	0	0	0
NODE_474_length_5034_cov_6.55734	0	0	0	0	0	0	0	0	0	0	0	0	0	0	0	0	0	0	0	0	0	0	0	0	0	0	0	0	0	0	0	0	0	0	0	0	0	0	0	0	0	0	0	0	0	0	0	0	0
NODE_476_length_37589_cov_8.06469	0	0	0	0	0	0	0	0	0	0	0	0	0	0	0	0	0	0	0	0	0	0	0	0	0	0	0	0	0	0	493	0	0	0	0	0	0	0	0	0	0	0	0	0	0	0	0	0	0
NODE_478_length_52341_cov_4.83973	0	0	0	0	0	0	0	0	0	0	0	0	0	0	0	0	0	0	0	0	0	0	0	0	0	0	0	0	0	0	0	0	0	0	0	0	0	0	0	0	0	0	0	0	0	0	0	0	0
NODE_4780_length_6692_cov_55.0640_ID_101491	1130	92	405	684	546	146	577	157	24	357	286	174	140	1025	298	1242	145	357	176	456	16	0	70	88	391	0	212	116	0	283	0	0	0	35	0	298	0	0	0	0	0	36	0	0	0	6	2293	1403	821
NODE_4783_length_5456_cov_6.33809	0	0	0	0	0	0	0	0	0	0	0	0	0	0	0	0	0	0	0	0	0	0	0	0	0	0	0	0	0	0	0	0	0	0	0	0	0	0	0	0	0	0	0	0	0	0	0	0	0
NODE_48_length_161346_cov_6.81303	0	335	0	0	0	0	0	0	0	0	0	0	0	238	0	412	411	0	0	0	0	0	2089	0	339	0	0	0	0	0	0	0	0	0	0	0	0	0	0	0	0	0	0	0	0	0	0	0	0
NODE_481_length_57626_cov_21.9854_ID_122961	0	0	0	0	0	0	0	0	0	0	0	0	0	0	0	0	61	0	0	0	0	0	0	0	0	0	0	0	0	0	0	0	0	0	0	0	0	0	0	0	0	0	0	0	0	0	464	0	0
NODE_483_length_33783_cov_10.5321	0	0	0	0	0	0	0	75	0	0	0	204	0	0	658	0	0	0	717	0	0	0	0	0	0	0	671	0	0	0	0	0	0	0	0	881	0	0	0	0	0	0	0	0	0	0	0	0	0
NODE_485_length_28578_cov_8.11068	0	0	0	0	0	0	0	0	0	0	0	0	0	0	0	0	0	0	0	0	0	0	0	0	0	0	0	0	0	0	0	0	0	0	0	0	0	0	0	0	0	0	0	0	0	0	0	0	0
NODE_485_length_5814_cov_82.6874	0	0	0	0	0	0	0	0	0	0	0	0	0	0	0	0	0	0	0	0	0	0	0	0	0	121	0	0	0	0	0	0	0	0	0	0	0	36	0	0	0	0	0	0	0	0	0	0	0
NODE_4855_length_3589_cov_7.1245	0	0	0	0	16	0	0	0	0	963	0	0	0	0	0	0	0	0	0	0	0	0	0	0	0	0	0	0	0	0	0	0	0	0	0	0	0	0	0	0	0	0	0	0	0	0	0	0	0
NODE_4860_length_7712_cov_7.10618	0	14	0	0	0	0	0	0	0	0	0	0	0	0	0	0	12	0	0	0	0	0	0	0	0	0	0	0	0	0	0	0	0	0	0	0	0	0	0	0	0	0	0	0	0	0	0	0	0
NODE_488_length_55276_cov_10.6673	0	0	0	0	0	0	0	0	0	0	0	0	0	0	0	0	0	0	0	0	0	0	0	0	0	0	0	0	0	0	0	0	0	0	0	0	0	0	0	0	0	0	0	0	0	0	0	0	0
NODE_489_length_20749_cov_10.9774	0	0	925	0	0	0	0	0	0	38	0	0	0	0	43	0	0	762	0	399	0	0	49	31	0	0	158	0	0	21	41	0	0	0	0	0	0	0	0	0	0	0	0	0	0	0	0	0	0
NODE_49_length_149010_cov_91.3309	895	0	0	0	744	0	0	0	0	0	220	0	0	0	0	1272	0	0	1843	0	0	0	0	0	0	0	0	556	0	422	0	0	0	0	0	2175	0	0	0	0	0	0	0	0	0	0	350	0	0
NODE_492_length_44522_cov_14.4903	62	0	0	0	356	0	0	0	0	201	0	0	92	157	0	78	0	0	0	0	0	0	0	0	0	0	0	0	0	95	0	0	0	0	0	0	0	0	0	0	0	0	0	0	0	0	0	0	0
NODE_4996_length_2472_cov_21.3653	0	0	0	0	0	0	0	0	0	0	0	0	0	0	0	0	0	0	0	0	0	0	0	0	0	0	0	0	0	0	0	0	0	0	0	0	0	0	0	0	0	0	0	0	0	0	0	0	0
NODE_505_length_44715_cov_40.9292	937	0	0	0	0	0	0	148	0	0	92	0	283	78	122	1148	0	0	0	589	0	0	89	0	345	0	7135	0	0	0	0	0	0	182	0	0	0	0	0	0	0	0	0	0	0	0	0	0	0
NODE_5059_length_7193_cov_12.2261	0	26	0	0	0	0	0	0	0	0	0	0	0	0	0	0	27	0	0	0	0	0	0	129	0	0	8	0	0	77	0	0	0	0	0	0	0	0	0	0	0	0	0	0	0	0	0	0	0
NODE_507_length_16099_cov_5.03609	0	0	0	0	0	0	0	0	0	0	0	0	0	0	0	0	0	0	0	0	0	0	0	0	0	0	0	0	0	0	0	0	57	0	0	0	0	0	0	0	0	0	0	0	0	0	0	0	0
NODE_508_length_53967_cov_9.27131	145	0	323	0	0	0	0	0	0	135	0	82	205	120	142	177	0	204	294	101	0	0	147	100	0	0	269	0	0	0	0	860	0	222	0	301	0	0	0	0	0	0	0	0	0	0	0	0	0
NODE_508_length_9729_cov_9.69578	0	0	0	0	0	0	0	0	0	0	0	0	0	19	0	0	0	0	0	0	0	0	0	0	0	0	0	0	0	0	0	63	0	0	0	0	0	0	0	0	0	0	0	0	28	0	0	0	0
NODE_5099_length_4662_cov_4.52464	0	0	0	0	0	0	0	0	0	0	0	0	0	0	0	0	0	0	0	0	0	0	0	0	0	0	0	0	0	0	0	0	0	0	0	0	0	0	0	0	0	0	0	0	0	0	0	0	0
NODE_51_length_112264_cov_9.16177	634	133	0	0	0	0	452	0	0	2056	552	104	0	0	115	804	162	0	361	167	0	0	0	0	100	0	261	178	0	0	0	0	0	0	0	551	0	0	0	0	0	1278	0	0	0	0	0	0	191
NODE_5127_length_5261_cov_29.7753_ID_35964	164	0	2526	0	25	0	0	0	0	0	0	65	0	23	21	178	0	1795	87	0	149	0	0	0	0	0	0	0	2567	0	0	0	0	2220	19	81	28	0	0	0	0	0	0	0	0	0	0	0	0
NODE_514_length_80174_cov_23.5658	0	0	8919	0	0	138	0	78	0	0	0	0	0	317	0	0	0	6899	1894	287	0	0	724	590	0	0	808	0	0	1165	380	549	0	0	2165	1942	399	0	0	0	0	10669	0	0	2932	0	0	0	0
NODE_5147_length_2721_cov_8.49325	0	0	0	0	0	0	0	0	0	0	0	0	0	0	0	0	0	0	0	0	0	0	0	0	0	0	0	0	0	0	0	0	0	0	0	0	0	8	0	0	8	0	0	0	0	0	0	0	0
NODE_5152_length_4967_cov_7.10322	0	0	0	0	0	0	0	0	0	0	0	0	0	0	0	0	0	0	0	0	0	0	0	0	0	0	0	0	0	0	0	0	0	354	0	0	0	0	0	0	0	0	0	0	0	0	0	0	0
NODE_5158_length_5962_cov_84.5847	0	0	0	0	0	0	0	0	0	0	0	0	0	0	0	0	0	0	0	0	0	0	2414	0	0	171	0	0	0	0	611	0	0	0	6670	0	0	0	0	0	0	0	0	0	110	0	0	0	1300
NODE_5170_length_12379_cov_12.9608_ID_197308	0	0	0	0	0	0	0	0	0	0	0	0	0	0	0	0	0	0	0	0	0	0	0	0	0	0	11	0	0	0	0	0	0	0	0	0	0	0	0	0	0	0	0	0	0	0	0	0	0
NODE_5190_length_4884_cov_6.69	0	0	0	0	0	0	0	0	0	0	0	0	0	0	0	0	0	0	0	0	0	0	0	0	0	0	0	0	0	0	0	0	0	0	0	0	0	0	0	0	0	0	0	0	0	0	0	0	0
NODE_522_length_64313_cov_6.81833	1377	0	0	0	0	0	0	0	0	179	0	0	56	0	0	1983	0	0	0	0	0	0	0	0	0	0	0	0	0	0	0	0	0	0	0	0	0	0	0	0	0	0	0	0	0	0	0	0	0
NODE_53_length_45941_cov_40.6265	0	0	0	0	0	0	0	0	0	45	0	0	0	0	0	173	0	0	0	0	0	0	0	0	0	0	236	0	0	81	0	0	0	0	0	0	0	0	0	0	0	0	0	0	0	0	0	0	0
NODE_531_length_2722_cov_5.98088	0	0	0	0	0	0	0	0	0	0	0	0	0	0	0	0	0	0	0	0	0	0	0	0	0	0	0	0	0	0	0	0	0	0	0	0	0	0	0	0	0	0	0	0	0	0	0	0	0
NODE_532_length_43630_cov_10.1247	0	0	0	0	84	0	58	0	0	117	0	0	132	296	0	89	0	0	0	0	0	0	0	0	0	0	0	0	0	0	0	0	0	0	0	0	0	0	0	0	0	0	0	0	0	0	0	0	0
NODE_533_length_43069_cov_8.9916_ID_71113	0	0	0	0	0	0	0	390	0	2415	169	0	0	0	1714	0	0	0	82	121	0	0	0	0	0	0	0	0	0	0	0	0	0	0	0	150	0	0	0	0	0	0	0	0	0	0	0	0	0
NODE_5362_length_7176_cov_9.44586	0	0	0	0	0	0	0	0	0	65	0	0	0	0	0	0	0	0	10	0	0	0	0	0	0	0	11	0	0	0	0	0	0	0	0	0	0	0	0	0	0	0	0	0	0	0	8	0	0
NODE_5376_length_6605_cov_2.70855	0	0	0	0	0	0	0	0	0	0	0	0	0	0	0	0	0	0	0	0	0	0	0	0	0	0	0	0	0	0	0	0	0	0	0	0	0	0	0	0	0	0	0	0	0	0	0	0	0
NODE_5394_length_6951_cov_6.19925	133	289	184	163	141	444	52	137	43	229	72	58	128	219	97	216	349	157	38	38	0	0	147	142	116	0	115	54	169	242	0	119	0	24	0	36	0	839	0	0	30	0	0	0	0	0	91	369	183
NODE_54_length_60606_cov_8.31355	5315	0	0	0	90	0	0	0	0	1242	80	176	0	0	187	6324	0	0	0	0	0	0	0	0	206	0	97	0	0	0	0	0	0	0	0	0	0	0	0	0	0	0	0	0	0	0	0	0	0
NODE_54_length_87036_cov_16.9994_ID_21881	465	0	1699	0	0	0	0	0	0	0	0	0	0	0	0	684	0	1249	0	0	0	0	0	0	0	0	0	0	0	0	0	0	0	0	0	0	0	0	0	0	0	0	0	0	0	0	0	0	0
NODE_5427_length_3622_cov_13.3602	0	0	0	0	0	0	0	0	0	0	0	0	0	0	0	0	0	0	0	0	0	0	0	0	0	0	0	0	0	0	0	0	0	0	0	0	0	0	0	0	0	0	0	0	0	0	0	0	0
NODE_546_length_9704_cov_7.0000_ID_20162	42	0	0	0	27	0	0	0	0	0	0	0	0	0	41	44	0	0	53	15	0	0	0	0	10	0	0	0	0	0	0	0	0	0	0	42	0	0	0	0	0	0	0	0	0	0	0	0	0
NODE_5474_length_4871_cov_10.999	30	0	0	0	0	0	0	0	0	0	0	0	0	0	16	48	0	0	0	0	0	0	0	0	0	0	0	0	0	0	0	0	0	0	0	0	0	0	0	0	0	0	0	0	0	0	0	0	0
NODE_550_length_31657_cov_10.4421	0	0	47	0	0	0	0	0	0	0	0	0	0	658	0	0	0	0	190	0	0	0	0	90	35	0	103	233	124	173	0	0	0	65	0	253	0	0	0	0	0	0	0	0	0	0	0	0	0
NODE_551_length_52638_cov_14.2182	0	0	0	0	0	0	0	0	0	0	179	83	0	0	0	0	0	0	1358	0	0	0	0	0	0	0	0	0	0	0	0	0	0	0	0	1654	0	0	0	0	0	0	0	0	0	0	0	0	0
NODE_555_length_38786_cov_11.5432	0	0	0	0	0	0	0	0	0	0	0	0	0	0	0	0	0	0	157	0	0	0	0	0	0	0	0	0	0	0	0	0	0	0	0	156	0	0	0	0	0	0	0	0	0	0	0	0	0
NODE_5585_length_4960_cov_8.0265	0	0	0	11	0	0	0	0	0	0	0	0	0	0	0	0	0	0	0	0	0	0	0	0	0	0	8	0	0	0	0	0	0	0	0	0	0	0	0	0	0	0	0	0	0	1226	0	0	0
NODE_56_length_113371_cov_191.6551_ID_74645	0	0	0	0	0	0	0	0	0	189	0	0	0	0	139	0	0	0	0	443	0	0	0	0	0	0	0	0	0	0	0	0	0	0	0	0	0	0	0	0	0	0	0	0	0	0	0	0	0
NODE_5636_length_5790_cov_5.68195	0	0	0	0	0	0	0	0	0	0	0	0	0	0	0	0	0	0	0	0	0	0	0	8	0	0	0	0	0	0	0	0	0	0	0	0	0	0	0	0	0	0	0	0	0	0	0	0	0
NODE_565_length_3424_cov_24.881	0	14	0	0	0	0	0	0	0	0	0	0	0	0	0	0	17	0	0	0	0	0	0	0	0	0	0	0	0	0	0	0	0	0	0	0	0	0	0	0	0	0	0	0	0	0	0	407	0
NODE_566_length_31213_cov_7.83154	0	0	0	36	38	0	0	62	0	0	33	0	0	0	0	0	0	0	0	52	0	0	274	56	97	0	0	328	494	0	0	0	0	35	0	0	0	0	0	0	0	0	0	0	0	0	0	0	0
NODE_5686_length_3654_cov_11.0181	0	0	0	0	0	0	0	0	0	0	0	0	0	0	0	0	0	0	0	0	0	0	0	0	0	0	0	0	0	0	0	0	0	0	0	0	0	0	0	0	0	0	0	0	0	0	0	0	0
NODE_569_length_26672_cov_13.5968	30	195	0	0	0	0	0	27	57	0	65	0	290	26	225	42	257	0	121	0	0	0	33	0	0	0	198	0	0	0	0	0	0	0	0	123	0	0	0	0	0	0	0	0	0	0	0	0	0
NODE_5690_length_3403_cov_6.0000_ID_33311	0	0	0	0	0	0	0	0	0	0	0	0	18	0	0	7	0	0	0	0	0	0	0	31	7	0	0	0	0	0	0	0	0	76	0	0	0	0	0	0	0	0	0	0	0	0	0	0	0
NODE_57_length_113395_cov_10.8581	0	0	0	0	0	0	0	0	0	139	0	0	0	0	0	0	0	0	0	0	0	0	0	0	125	0	0	0	0	0	0	0	0	0	0	0	0	0	0	0	0	0	0	0	0	0	0	0	0
NODE_571_length_44732_cov_14.4125	0	0	0	0	0	0	128	0	0	73	0	0	0	95	0	72	0	0	0	0	0	0	0	0	0	0	0	0	0	0	0	0	0	0	0	0	0	0	0	0	0	0	0	0	0	0	0	0	0
NODE_5744_length_5569_cov_6.19314	0	0	0	0	0	37	0	0	0	0	0	0	0	0	0	0	0	0	0	0	0	0	0	0	0	0	0	0	0	0	0	0	0	0	0	0	0	0	0	14	0	0	0	0	0	0	0	0	0
NODE_578_length_4004_cov_16.6184	31	21	0	0	0	28	0	0	13	0	0	0	0	51	0	46	16	0	34	0	0	0	0	0	0	0	128	67	376	23	0	0	0	0	0	52	0	6	0	0	0	0	0	10	205	249	0	54	252
NODE_58_length_110442_cov_8.03714	0	0	4644	0	0	0	0	168	0	1681	128	327	345	0	1806	0	0	3793	688	4807	0	0	0	254	0	0	3020	0	0	0	1254	490	0	0	0	734	0	1133	0	0	1971	0	0	0	0	0	0	0	0
NODE_586_length_45975_cov_18.3815	0	0	0	0	0	0	0	0	0	0	0	0	0	0	0	0	0	0	0	45	0	0	0	0	0	0	356	0	0	0	0	0	0	0	0	0	0	0	0	0	0	0	0	0	0	0	0	0	0
NODE_5872_length_6807_cov_60.0000_ID_86710	0	0	0	0	0	0	0	0	0	0	0	0	0	0	0	0	0	0	0	0	0	0	0	0	0	0	0	0	0	0	0	0	0	0	0	0	0	0	0	0	0	0	0	0	0	0	0	0	0
NODE_589_length_44330_cov_34.1128	0	0	0	0	0	0	0	0	0	0	0	0	0	0	0	0	0	0	0	0	0	0	0	0	0	0	0	0	0	0	0	0	0	0	0	0	0	0	0	0	0	0	0	0	0	0	0	0	0
NODE_594_length_23696_cov_316.344	385	746	2956	6883	768	0	2055	4668	1891	796	5196	563	1378	0	6641	618	983	2034	431	1374	53	0	0	126	0	0	146	0	296	0	0	0	0	156	35	617	198	0	0	0	0	169	0	0	0	0	0	0	510
NODE_594_length_39112_cov_17.6984	0	0	0	0	0	0	0	0	0	0	429	0	0	0	0	0	0	0	0	0	0	0	0	66	0	0	0	0	111	0	0	0	0	0	0	0	0	0	0	0	0	0	0	0	0	0	0	0	0
NODE_5969_length_6206_cov_3.01675	0	0	0	0	0	0	0	0	0	0	0	0	0	0	0	0	0	0	0	0	0	0	36	0	0	71	0	0	0	0	0	0	0	0	59	0	0	0	0	0	14	0	14	0	0	0	0	0	20
NODE_6_length_173578_cov_12.0001_ID_88397	0	0	0	0	0	0	0	0	0	0	0	0	0	0	0	0	0	0	0	0	0	0	0	0	0	0	327	0	0	251	0	0	0	0	0	0	0	0	0	0	0	0	0	0	0	0	0	0	0
NODE_600_length_27525_cov_7.72981	0	0	0	0	0	0	0	0	0	0	0	0	0	0	176	0	0	0	0	0	0	0	0	0	0	0	0	0	0	67	0	0	0	0	0	0	0	0	0	0	0	0	0	0	0	0	36	0	0
NODE_601_length_60643_cov_8.7838	0	0	0	0	0	0	0	0	0	84	0	0	0	0	64	54	0	0	80	321	0	0	0	75	597	0	0	0	0	0	0	54	0	0	0	79	0	0	0	0	0	0	0	0	0	0	0	0	0
NODE_6017_length_2632_cov_23.0091_ID_119704	0	0	0	0	0	0	0	0	0	0	0	0	0	0	0	0	0	0	0	0	0	0	0	0	0	0	0	0	0	0	0	0	0	0	0	0	0	0	0	0	0	0	0	0	0	0	0	0	0
NODE_602_length_11663_cov_27.6278	0	0	0	0	0	25	0	0	0	0	0	0	0	0	0	0	0	0	0	0	0	0	0	0	0	0	0	0	0	51	0	0	0	0	0	0	0	0	0	15	17	0	0	0	0	0	0	0	0
NODE_606_length_33131_cov_14.9830_ID_25599	0	0	0	0	0	0	0	0	0	332	0	0	0	0	0	0	0	0	389	0	0	0	0	0	0	0	0	0	0	0	0	0	0	0	0	387	0	0	0	0	0	0	0	0	0	0	0	0	0
NODE_606_length_48454_cov_14.8905	915	0	0	0	86	0	870	688	0	0	0	237	53	145	1082	1243	55	0	52	0	0	0	0	0	93	0	0	0	0	53	0	0	0	0	0	73	0	0	0	0	0	0	0	0	0	0	0	0	0
NODE_6087_length_3314_cov_11.1485	0	0	0	0	0	0	0	0	0	0	0	0	0	0	0	0	0	0	0	0	0	0	0	0	0	0	0	0	0	0	0	0	0	0	0	0	0	0	0	0	0	0	0	0	0	0	0	0	0
NODE_6166_length_4709_cov_3.41942	0	0	237	0	0	0	0	12	0	84	0	18	16	0	81	0	0	164	33	154	0	0	0	6	0	0	109	0	0	0	43	45	0	0	0	34	0	106	0	0	101	0	0	0	0	0	0	0	0
NODE_621_length_35959_cov_8.92672	0	0	0	81	0	0	0	0	0	0	0	0	0	313	0	0	0	0	258	0	0	0	0	116	53	0	96	310	0	0	0	0	0	59	0	293	0	0	0	0	0	0	0	0	0	0	0	0	0
NODE_6222_length_5528_cov_15.2498	0	0	0	0	0	0	0	0	0	0	0	0	0	0	0	0	0	0	0	0	0	0	0	0	0	19	0	0	10	0	0	0	11	0	16	0	0	0	0	0	0	0	0	9	158	0	0	0	0
NODE_6239_length_3057_cov_6.57229	0	0	0	0	0	0	0	0	0	0	0	0	0	0	0	0	0	0	0	0	0	0	0	0	0	0	0	0	0	0	0	0	0	0	0	0	0	0	0	0	0	0	0	0	8	0	0	0	0
NODE_626_length_18499_cov_53.3107	0	0	0	0	0	0	0	61	0	0	0	0	109	0	647	0	0	0	0	53	0	0	0	0	0	0	0	0	0	0	0	0	0	0	0	0	0	0	0	0	0	0	0	0	0	0	0	0	0
NODE_628_length_32737_cov_10.5215	35	0	0	0	0	0	0	0	0	41	0	0	0	0	0	53	0	0	87	0	0	0	0	0	0	0	0	0	0	0	0	0	0	26	0	111	0	0	0	0	0	0	0	0	0	0	0	0	0
NODE_629_length_36649_cov_11.6407	147	0	83	237	81	42	0	152	48	81	126	98	187	1185	125	148	0	64	428	154	0	0	168	661	149	0	424	837	192	123	0	0	0	482	0	443	0	35	0	0	0	0	0	0	0	0	0	0	990
NODE_6333_length_5079_cov_4.62042	0	0	0	0	0	0	0	0	0	0	0	0	0	0	38	0	0	0	0	0	0	0	0	12	0	0	0	0	0	0	0	0	0	0	0	0	0	0	0	0	0	13	0	0	0	0	0	0	0
NODE_636_length_32386_cov_5.8382	0	0	0	0	0	0	38	0	0	0	0	0	0	0	0	0	0	0	0	0	0	0	0	0	0	0	0	0	0	0	0	0	0	0	0	0	0	0	0	0	0	0	0	0	0	0	0	0	1721
NODE_6390_length_5075_cov_49.5785_ID_45127	0	0	0	0	0	0	0	0	0	0	0	0	0	0	0	0	0	0	0	0	0	0	0	0	0	0	164	0	0	27	0	0	0	79	0	0	0	0	0	17	0	0	0	0	0	0	0	0	0
NODE_64_length_113186_cov_16.9942_ID_79625	27687	0	0	0	0	0	0	0	0	0	6258	13843	0	0	96	35635	0	0	0	18145	0	0	0	71476	7839	0	0	0	0	0	6584	120	0	3515	0	0	1692	0	0	0	0	0	0	0	0	0	0	0	0
NODE_643_length_6226_cov_12.0000_ID_58303	0	0	0	0	0	0	0	0	0	0	0	0	0	0	0	0	0	0	0	0	0	0	0	0	0	0	0	0	0	0	0	0	0	0	0	0	0	0	0	0	0	0	0	0	0	0	0	0	0
NODE_6446_length_5129_cov_19.0296	0	0	0	0	0	0	0	0	0	0	0	0	0	0	0	0	0	0	0	0	0	0	442	0	0	0	0	0	0	0	270	0	0	0	3972	0	0	0	0	0	0	0	0	0	47	0	0	0	744
NODE_645_length_8364_cov_37.7455	24	0	23	0	0	0	0	0	0	0	0	0	0	0	0	23	0	0	0	0	0	0	0	0	0	0	0	0	64	0	0	0	0	0	39	0	0	0	0	0	0	0	0	99	0	0	0	0	0
NODE_6474_length_5120_cov_6.50958	0	0	0	0	0	0	0	0	0	0	0	0	0	0	0	0	0	0	0	0	0	0	0	0	0	0	6	0	0	0	0	0	0	0	0	7	0	0	0	0	0	0	0	0	0	0	0	0	0
NODE_652_length_28834_cov_23.9386	0	0	0	0	0	0	0	0	0	0	0	0	0	0	0	0	0	0	0	0	0	0	0	0	0	0	0	0	0	0	0	0	0	0	0	0	0	0	0	0	0	0	0	0	0	0	0	0	0
NODE_654_length_13402_cov_14.1147	291	19	0	0	0	20	0	0	0	0	0	0	0	30	0	377	26	0	183	0	0	0	40	0	0	755	0	0	0	14	0	0	0	0	361	185	0	694	727	0	786	0	0	152	37	0	0	0	128
NODE_657_length_8580_cov_5.83566	0	0	0	0	0	0	0	0	0	0	0	0	0	0	0	0	0	0	0	0	0	0	0	0	0	0	0	0	0	0	0	0	0	0	0	0	0	0	0	0	0	0	0	0	0	0	0	0	28
NODE_6571_length_6259_cov_17.8702	0	0	0	0	0	0	0	0	0	0	0	0	0	0	0	0	0	0	0	0	0	0	0	0	0	0	0	0	0	0	0	0	0	0	0	0	0	0	0	0	0	0	0	0	0	0	0	0	0
NODE_660_length_19721_cov_12.0147_ID_18995	1507	2290	868	1061	795	1599	475	969	350	2665	627	563	2299	3685	821	1927	2846	554	202	217	0	0	491	4397	118	0	134	1661	585	1091	0	57	0	280	0	260	0	293	0	0	0	108	0	0	0	0	406	947	673
NODE_6686_length_4387_cov_18.1810_ID_12111	0	0	0	0	0	0	0	0	0	0	0	0	0	0	0	0	0	0	0	0	0	0	0	0	0	0	0	0	0	0	0	0	0	0	0	0	0	0	0	0	0	0	0	0	0	0	15	0	0
NODE_674_length_19847_cov_33.3146	192	0	90	0	0	0	0	118	0	2205	81	447	169	63	299	254	0	55	263	145	0	0	0	102	13702	0	324	0	0	0	0	45	0	160	0	252	0	0	0	0	0	0	0	0	0	0	0	0	67
NODE_6773_length_8779_cov_15.3325	0	0	0	0	0	0	0	0	0	0	0	0	0	0	0	0	0	0	0	0	0	0	0	0	0	0	0	0	0	436	0	0	0	0	95	0	0	0	0	0	0	0	0	0	0	0	0	0	0
NODE_6791_length_4418_cov_28.0882_ID_112100	12	28	34	0	0	0	21	26	5	0	0	0	0	61	16	21	39	22	0	0	0	0	0	7	0	0	0	0	0	65	0	0	0	0	0	0	0	0	0	0	0	0	0	0	0	0	259	0	333
NODE_68_length_48959_cov_14.9507	0	0	0	0	0	0	0	0	0	0	0	0	0	0	0	0	0	0	0	0	0	0	0	0	7361	0	0	0	0	0	7631	0	0	0	0	0	0	0	0	0	0	0	0	0	0	0	0	0	0
NODE_6805_length_5726_cov_6.43008	0	0	0	0	0	0	0	0	0	16	0	0	0	0	0	6	0	0	0	0	0	0	0	0	0	0	19	0	0	13	0	0	0	0	0	12	0	0	0	0	0	0	0	0	0	0	30	0	0
NODE_6806_length_2443_cov_14.6378	0	0	0	0	0	0	0	0	0	0	0	0	0	0	0	0	0	0	0	0	0	0	0	0	0	0	0	0	0	0	0	0	0	0	0	0	0	0	0	0	0	0	0	0	0	0	0	0	0
NODE_681_length_16409_cov_4.63379	0	0	139	0	0	0	0	0	0	0	0	0	0	0	0	0	0	124	203	0	0	0	34	0	0	394	31	255	0	184	128	0	0	0	1059	229	62	135	1446	648	102	223	0	0	397	2044	0	1090	0
NODE_6822_length_3689_cov_3.52779	0	0	0	0	0	0	0	0	0	6	0	0	0	0	0	0	0	0	5	0	0	0	0	0	0	0	6	0	0	0	0	0	0	0	0	0	0	0	0	0	0	0	0	0	0	0	0	0	0
NODE_6845_length_2150_cov_4.98759	0	0	0	0	0	0	0	0	0	0	0	0	0	0	0	0	0	0	0	0	0	0	22	0	0	0	0	0	0	0	0	0	0	0	0	0	0	0	0	0	0	0	0	0	0	0	0	0	0
NODE_686_length_7745_cov_9.0000_ID_120808	41	0	0	0	263	0	0	45	0	0	68	30	0	0	531	35	0	0	50	1610	0	0	0	23	11	0	0	0	0	0	0	13	0	0	0	94	0	0	0	0	0	0	0	0	0	0	0	0	0
NODE_6869_length_6771_cov_22.4568	0	0	0	0	0	0	0	0	0	0	0	0	0	0	0	0	0	0	0	0	0	0	0	0	0	0	0	0	0	0	0	0	0	0	0	0	0	0	0	0	0	0	0	0	0	0	0	0	0
NODE_687_length_28254_cov_12.0287_ID_3888	501	0	0	0	53	0	41	67	0	253	0	81	0	98	128	624	0	0	97	49	0	0	0	0	203	0	163	0	0	32	0	0	0	0	0	97	0	0	0	0	0	0	0	0	0	0	0	0	0
NODE_6926_length_2411_cov_4.68124	0	0	77	0	0	0	0	0	0	0	0	0	0	10	0	0	0	52	6	0	0	0	0	6	0	0	0	25	16	0	0	0	180	0	0	0	9	0	0	0	0	53	0	1082	0	0	0	0	15
NODE_693_length_52257_cov_5.94014	0	0	0	0	0	0	0	0	0	0	0	0	0	0	0	0	0	0	0	0	0	0	0	0	0	0	0	0	0	0	0	0	0	0	0	0	0	0	0	0	0	0	0	0	0	0	0	0	0
NODE_6954_length_4663_cov_4.96115	0	15	0	7	0	0	0	0	0	0	5	0	0	0	0	0	17	0	0	0	0	0	0	0	0	0	0	0	0	0	0	0	0	0	0	0	0	0	0	0	0	0	0	0	0	0	0	0	0
NODE_6998_length_4358_cov_12.4987	0	0	0	0	0	0	0	0	0	0	0	0	21	0	0	0	0	0	0	0	0	0	0	0	0	0	0	0	0	0	0	0	0	0	0	0	0	0	0	0	0	0	0	0	0	0	0	0	0
NODE_700_length_5694_cov_37.1656	0	0	0	0	0	2056	0	0	0	0	0	0	0	0	0	0	0	0	0	0	0	0	0	0	0	0	0	67	0	0	0	0	0	0	0	0	0	0	0	90	0	0	707	0	0	0	0	0	0
NODE_709_length_45527_cov_8.2144	91	0	0	0	80	0	88	0	0	106	0	0	0	267	0	80	0	0	0	0	0	0	0	0	0	0	0	0	0	0	0	0	0	0	0	0	0	0	0	0	0	0	0	0	0	0	0	0	0
NODE_710_length_37070_cov_7.22623	0	0	0	0	0	0	0	0	0	0	0	0	0	0	0	0	0	0	0	0	0	0	0	0	0	0	0	0	0	0	0	0	0	0	0	0	0	0	0	0	0	0	0	0	0	0	0	0	0
NODE_7138_length_5079_cov_5.4162	5	37	0	0	0	0	0	0	48	12	0	0	0	0	0	0	36	0	0	0	0	0	0	0	0	0	0	0	0	0	0	0	0	0	0	0	0	0	0	0	0	0	0	0	0	0	0	0	0
NODE_72_length_127188_cov_32.5271	0	0	0	0	0	0	0	0	0	0	131	0	0	0	0	0	0	0	0	0	0	0	0	0	0	0	0	0	0	0	0	0	0	0	0	0	0	0	0	0	0	0	0	0	0	0	0	0	0
NODE_721_length_52964_cov_23.6169	0	0	0	0	0	0	0	0	0	0	0	0	0	0	0	0	0	0	7937	137	0	0	0	0	267	0	0	132	0	0	0	0	0	0	0	7534	0	0	0	0	0	0	0	0	0	0	0	0	0
NODE_7222_length_4651_cov_2.9604	0	0	100	0	0	0	0	0	10	0	47	280	18	12	0	0	0	82	291	81	0	0	62	40	102	0	60	137	0	28	0	18	0	59	15	296	14	0	0	0	8	18	0	0	206	0	0	52	0
NODE_7236_length_4613_cov_8.80891	0	0	0	0	0	0	0	0	0	0	0	0	0	0	0	0	0	0	0	0	0	0	0	0	0	0	0	0	0	0	0	0	0	0	0	0	0	0	0	0	0	0	0	0	0	0	0	10	0
NODE_7261_length_4992_cov_7.65202	37	0	0	0	0	0	0	9	0	0	0	0	0	0	106	69	0	0	0	0	0	0	0	0	0	0	0	0	0	0	0	0	0	0	0	0	0	0	0	0	0	0	0	0	0	0	0	0	0
NODE_728_length_69020_cov_10.2215	0	0	0	0	0	0	0	789	0	4488	359	0	0	0	3661	0	0	0	161	234	0	0	0	0	0	0	0	0	0	0	0	0	0	0	0	316	0	0	0	0	0	0	0	0	0	0	0	0	0
NODE_7281_length_5424_cov_4.28888	0	0	0	0	0	0	0	0	0	0	0	0	0	0	0	0	0	0	0	0	0	90	0	0	0	0	0	0	0	0	0	0	59	0	0	0	0	0	0	7	0	0	0	0	25	14	0	0	11
NODE_729_length_54993_cov_26.8533	723	0	369	0	0	0	0	198	0	0	187	251	0	68	738	1080	0	329	46	0	0	0	0	55	0	0	0	0	0	56	0	0	0	0	0	93	0	0	0	0	0	0	0	0	0	0	0	0	362
NODE_7296_length_4947_cov_3.73365	107	0	0	0	0	0	0	13	0	0	0	0	0	0	116	202	0	0	0	0	0	0	0	0	0	0	0	0	0	0	0	0	0	0	0	0	0	0	0	0	0	0	0	0	0	0	0	0	0
NODE_7316_length_4031_cov_17.5111	0	7	0	28	0	0	37	0	0	0	0	0	0	0	0	0	13	0	0	0	0	0	0	11	0	0	39	30	0	7	21	0	0	0	20	0	0	0	0	0	13	0	0	0	0	0	0	63	15
NODE_7326_length_5385_cov_33.7493_ID_159544	65	7	168	12	0	0	0	17	0	33	11	0	27	155	72	97	0	154	140	17	0	0	21	7	169	0	47	0	0	169	0	67	0	151	11	143	0	0	0	55	0	0	0	0	0	0	0	0	9
NODE_7338_length_4587_cov_15.0000_ID_159465	0	0	0	0	0	9	0	0	0	0	0	0	0	0	0	0	0	0	0	0	0	0	0	0	0	0	0	0	0	0	0	0	0	0	0	0	0	0	0	0	0	0	0	0	0	0	0	0	0
NODE_734_length_28951_cov_7.9903_ID_23970	0	0	0	0	0	0	0	0	0	0	0	0	0	674	0	0	0	0	0	0	0	0	0	0	0	0	99	0	0	0	0	0	0	0	0	0	0	0	0	0	0	0	0	0	0	0	591	0	0
NODE_7345_length_4146_cov_68.7976	0	0	199	0	0	0	158	0	0	0	0	0	0	0	0	0	0	152	0	0	19	16	6	0	0	0	0	0	338	0	0	0	682	0	15	0	0	0	37	520	16	0	0	509	65	14	18	0	6080
NODE_735_length_6717_cov_4.00886	0	0	0	0	0	1283	0	0	0	0	0	0	0	0	0	0	0	0	0	24	0	0	0	0	0	0	0	55	0	0	0	0	0	0	0	0	0	0	0	157	0	0	370	0	0	0	0	0	0
NODE_7359_length_10540_cov_6.90434	0	0	0	0	0	0	0	0	0	0	0	0	0	0	0	0	0	0	0	0	0	0	0	0	0	0	0	0	0	0	0	0	0	0	0	0	0	0	0	0	0	0	0	0	0	0	0	0	0
NODE_7392_length_5036_cov_26.0235	0	0	0	0	0	0	0	0	0	0	0	0	0	0	0	0	0	0	0	0	0	0	463	0	0	0	0	0	0	0	307	0	0	0	4558	0	0	0	0	0	0	0	0	0	53	0	0	0	830
NODE_7441_length_4656_cov_6.91654	735	396	0	527	228	0	380	961	110	738	914	718	2236	629	1335	895	445	0	0	161	0	0	0	1190	545	0	0	0	141	0	435	30	0	371	0	0	0	0	0	0	0	28	0	0	0	0	0	0	320
NODE_751_length_48796_cov_3.73694	469	0	0	0	0	0	0	187	0	181	793	124	324	0	285	652	0	0	191	163	0	0	0	198	95	0	75	0	0	0	0	0	0	202	0	208	0	0	0	0	0	0	0	0	0	0	0	0	0
NODE_753_length_4517_cov_6.97221	56	83	0	0	0	0	0	6	134	0	24	7	0	0	14	60	92	0	0	0	0	0	0	8	0	0	0	0	0	0	0	0	0	0	0	0	0	0	0	0	0	21	0	0	0	0	0	0	0
NODE_755_length_45671_cov_8.43259	133	0	0	139	0	0	0	0	0	72	0	0	86	112	0	142	0	0	0	0	0	0	0	0	0	0	72	0	0	0	0	0	0	0	0	0	0	0	0	0	0	0	0	0	0	0	0	0	0
NODE_76_length_74227_cov_9.49252	0	0	0	0	93	0	0	0	0	0	0	0	0	0	0	0	0	0	0	0	0	0	0	0	0	0	0	0	0	0	0	0	0	0	0	0	0	0	0	0	0	0	0	0	126	0	0	0	0
NODE_761_length_13376_cov_18.1706	147	0	320	0	0	0	0	59	0	76	37	27	0	261	212	176	0	242	346	0	0	0	0	0	341	0	0	30	0	286	0	135	0	388	0	306	0	0	0	126	0	0	0	0	0	0	0	0	0
NODE_7615_length_4071_cov_8.86579	0	0	0	0	0	0	0	0	0	0	0	0	0	0	0	0	0	0	0	0	0	0	0	0	0	0	0	0	0	0	0	0	0	0	0	0	0	0	0	0	0	0	0	0	0	0	0	0	0
NODE_765_length_45258_cov_22.1219	0	0	0	0	0	0	0	0	0	0	0	0	0	0	0	0	0	0	0	0	0	0	0	0	0	0	0	0	0	0	0	0	0	0	0	0	0	0	0	0	0	0	0	0	0	0	0	0	0
NODE_7670_length_4294_cov_5.20429	45	0	0	0	0	0	0	0	0	0	0	22	0	0	0	0	0	0	0	0	0	1948	115	0	0	0	0	0	0	0	0	0	11431	523	0	0	0	0	0	576	0	17	0	52	0	111	212	0	0
NODE_77_length_104858_cov_14.6959	0	0	0	0	0	0	0	1123	0	5897	487	0	0	0	5099	0	0	0	255	300	0	0	0	0	0	0	0	0	0	0	0	0	0	0	0	391	0	0	0	0	0	0	0	0	0	0	0	0	0
NODE_77_length_62009_cov_94.0621	0	0	0	0	0	0	0	0	0	0	0	0	0	0	0	0	0	0	0	0	0	0	0	0	0	0	0	0	0	1233	0	0	0	0	3670	0	0	0	0	1389	0	0	0	0	0	0	0	0	0
NODE_772_length_49715_cov_14.4456	140	129	0	0	0	133	0	0	55	0	0	0	73	0	0	145	160	0	207	0	0	0	0	0	0	0	0	138	2868	0	0	0	0	0	0	251	0	0	0	0	776	0	0	0	2783	2370	0	0	874
NODE_779_length_25571_cov_7.9906_ID_89795	0	0	0	0	0	0	0	257	0	0	319	89	0	0	832	0	0	0	0	310	0	0	0	0	0	0	0	0	0	0	0	0	0	0	0	0	0	0	0	0	0	0	0	0	0	0	0	0	0
NODE_783_length_2806_cov_9.83933	0	57	0	0	0	0	0	0	0	0	0	0	0	0	0	0	31	0	0	0	0	0	0	0	0	0	0	0	0	0	0	0	0	0	0	0	0	0	0	0	0	0	0	0	0	0	0	0	0
NODE_7851_length_3542_cov_6.83424	0	0	0	0	0	0	0	0	0	0	12	0	10	0	0	0	0	0	0	0	0	0	0	0	0	0	0	0	0	0	0	0	0	0	0	0	0	0	0	0	0	0	0	0	0	0	0	0	0
NODE_788_length_13628_cov_4.44964	88	21	0	0	300	0	183	154	0	0	0	45	105	34	251	105	0	0	0	0	0	0	0	22	0	0	0	0	0	17	0	0	0	0	0	0	0	0	0	0	0	13	0	0	0	0	0	0	0
NODE_788_length_28951_cov_6.14943	42	257	0	0	0	0	0	0	76	0	43	0	199	32	82	0	282	0	130	0	0	0	0	0	0	0	73	0	0	0	0	0	0	0	0	124	0	0	0	0	0	0	0	0	0	0	0	0	0
NODE_7882_length_3023_cov_18.6479	0	0	0	0	0	0	0	0	0	0	0	0	0	0	0	0	0	0	0	0	0	0	0	0	0	0	0	0	0	0	0	0	0	12	0	0	0	0	0	0	0	0	0	0	0	0	0	0	0
NODE_789_length_24438_cov_41.0651	382	111	896	120	105	52	0	203	51	247	79	77	185	715	437	482	139	603	660	136	0	0	248	147	903	0	213	58	0	697	0	217	0	673	52	710	0	0	0	287	0	0	0	0	0	0	0	0	151
NODE_7895_length_3570_cov_16.8435	0	0	0	0	0	0	0	0	0	0	0	0	0	0	0	0	0	0	0	0	0	0	0	0	0	0	0	0	0	0	0	0	0	0	0	0	0	0	0	0	0	0	0	0	0	0	0	0	0
NODE_790_length_41817_cov_13.9784	1003	38	0	0	92	0	965	797	0	46	53	209	60	151	1151	1320	47	0	42	0	0	0	0	0	128	0	0	0	0	41	0	0	0	0	0	90	0	0	0	0	0	0	0	0	0	0	0	0	0
NODE_790_length_5952_cov_8.37138	0	0	0	0	0	0	0	0	0	0	0	24	27	0	0	0	0	0	0	0	0	0	626	52	0	0	0	0	0	0	0	0	0	0	0	0	0	0	0	0	0	0	0	0	0	0	0	0	0
NODE_791_length_22491_cov_27.6683	289	0	341	45	0	0	0	142	0	219	67	164	185	547	389	365	23	283	457	163	0	0	79	147	355	0	179	375	0	292	0	135	0	413	74	579	0	0	0	176	0	0	0	0	0	0	0	0	260
NODE_792_length_21304_cov_9.0587_ID_98679	0	0	0	0	0	0	0	0	0	600	0	27	0	0	62	0	0	0	59	127	0	0	0	28	0	0	0	0	0	0	97	0	0	342	0	72	0	0	0	0	0	0	0	0	0	0	0	0	0
NODE_7943_length_5179_cov_13.6831	55	0	0	0	0	0	0	8	0	0	0	0	0	0	73	71	0	0	0	0	0	0	0	0	0	0	0	0	0	0	0	0	0	0	0	0	0	0	0	0	0	0	0	0	0	0	0	0	0
NODE_7958_length_2979_cov_11.0571	0	0	0	0	0	0	0	0	0	0	0	0	0	0	0	0	0	0	0	0	0	0	0	0	0	0	0	0	0	0	0	0	0	0	0	0	0	0	360	0	0	0	0	0	0	0	0	0	0
NODE_799_length_23123_cov_14.0530_ID_40380	49	0	81	0	0	0	0	23	0	0	0	0	0	110	41	62	0	59	94	0	0	0	0	0	62	0	45	0	0	108	0	0	0	132	0	80	0	0	0	39	0	0	0	0	0	0	0	0	0
NODE_8_length_107961_cov_10.9963_ID_90615	0	0	4233	0	0	0	0	183	0	1885	140	339	379	0	1939	0	0	3372	872	4786	0	0	0	358	0	0	3551	0	0	0	1372	696	0	0	0	907	0	1702	0	0	1995	0	0	0	0	0	0	0	0
NODE_80_length_114429_cov_12.8772	359	0	413	0	3047	1052	667	0	0	0	0	227	0	6353	311	508	160	358	0	0	0	0	0	0	206	0	0	0	0	0	0	0	0	0	0	0	0	0	0	0	0	0	0	0	0	0	55575	30640	0
NODE_80_length_137153_cov_54.3666	15716	0	0	0	145	0	403	0	0	2498	953	0	0	0	225	19641	0	0	0	248	0	0	0	0	1147	0	1749	0	0	0	0	0	0	0	0	0	0	0	0	0	0	0	0	0	0	0	0	0	0
NODE_804_length_29518_cov_30.9796_ID_24985	0	0	0	0	0	0	46	0	0	0	0	26	0	0	0	0	0	0	0	0	0	0	0	0	0	0	0	0	0	0	0	0	0	0	0	0	0	0	0	0	0	0	0	0	0	0	0	0	0
NODE_8101_length_3508_cov_6.11468	0	0	0	0	0	0	0	0	13	15	24	0	0	0	0	0	0	0	0	11	0	0	0	0	0	0	0	0	0	0	0	0	0	0	0	0	0	0	0	0	0	0	0	0	0	0	0	0	0
NODE_82_length_137529_cov_211.0324_ID_10783	0	0	0	0	0	0	0	0	0	0	0	563	0	0	1156	0	0	0	2887	0	0	0	0	0	0	0	805	0	0	0	0	0	0	0	0	3089	0	0	0	0	0	0	0	0	0	0	0	0	0
NODE_82_length_20829_cov_25.3784	0	0	0	0	0	0	0	0	0	0	0	0	0	0	0	0	0	0	0	0	0	0	0	0	0	0	0	0	0	0	0	0	0	0	0	0	0	0	0	0	0	0	0	0	0	0	0	0	0
NODE_820_length_63123_cov_15.9638	110	0	0	0	1164	0	89	0	0	599	0	1148	524	0	126	111	0	0	0	0	0	0	0	201	2850	0	0	0	0	0	0	0	0	0	0	0	0	0	0	0	0	0	0	0	0	0	0	0	0
NODE_8207_length_1657_cov_7.0045_ID_94997	26	0	209	0	114	0	0	0	0	0	0	41	0	0	0	25	0	122	0	0	0	0	0	0	0	0	0	0	0	0	0	0	0	0	41	0	0	0	0	0	0	0	0	0	0	0	0	40	6
NODE_8222_length_3687_cov_2.56801	16	63	0	0	10	9	6	0	35	0	20	0	9	0	0	18	65	0	21	0	0	0	0	0	0	0	5	0	7	14	0	0	0	0	0	47	0	0	0	0	0	0	0	0	0	0	0	0	0
NODE_829_length_34351_cov_5.26175	0	0	0	0	38	0	0	0	0	0	0	0	0	0	0	0	0	0	0	0	0	0	0	0	0	0	0	0	0	0	0	0	0	0	0	0	0	0	0	0	0	0	0	0	0	0	0	0	0
NODE_8298_length_4308_cov_21.8803	0	0	0	0	0	0	0	0	0	0	0	5	0	0	0	0	0	0	0	0	0	0	0	0	0	0	0	0	0	0	0	0	0	0	0	0	0	0	0	0	0	0	0	0	0	0	0	0	0
NODE_83_length_90592_cov_9.49423	751	0	2061	0	0	0	0	0	0	0	0	0	0	0	0	1005	0	1452	0	0	0	0	0	0	0	0	0	0	0	0	0	0	0	0	0	0	0	0	0	0	0	0	0	0	0	0	0	0	0
NODE_835_length_22962_cov_17.0184_ID_30518	0	0	0	0	0	26	35	0	0	0	0	0	0	0	0	0	0	0	0	0	0	0	0	0	0	0	41	103	0	33	256	0	0	0	0	0	0	650	0	0	0	0	0	0	0	0	0	7774	149
NODE_8367_length_4054_cov_8.34784	0	0	0	0	0	0	0	0	0	0	0	0	0	0	0	0	0	0	0	0	0	0	0	0	0	0	10	0	0	0	0	0	0	0	0	0	0	0	0	0	0	0	0	0	0	0	0	0	0
NODE_8463_length_5575_cov_82.5504	0	0	0	0	0	0	0	0	0	0	0	0	0	0	0	0	0	0	0	0	0	0	0	0	0	0	0	0	0	0	0	0	0	558	0	0	0	0	0	0	0	0	0	0	0	0	0	0	0
NODE_8465_length_5348_cov_25.8757_ID_16745	19	0	0	0	0	0	0	0	0	6	0	0	0	12	0	9	0	0	0	35	0	0	0	0	0	0	12	0	0	11	0	0	0	0	0	0	0	0	0	0	0	0	0	0	0	0	0	0	0
NODE_85_length_154631_cov_9.49512	1536	0	0	0	0	0	424	1371	328	4413	4652	908	11042	0	969	1616	0	0	3085	700	0	0	0	664	267	0	4702	0	0	0	532	1113	0	2012	0	3268	0	0	0	0	0	0	0	0	0	0	0	0	1712
NODE_85_length_36229_cov_29.9355	0	0	922	0	0	0	0	0	0	0	0	0	0	0	0	0	0	0	0	0	0	0	0	0	0	0	0	0	818	1152	0	0	0	0	0	0	0	0	0	0	0	0	0	0	0	0	0	0	0
NODE_851_length_32356_cov_19.7035	154	121	73	0	139	211	0	0	0	144	0	87	0	395	114	235	140	75	73	1009	0	0	0	0	476	0	0	0	0	135	0	0	0	0	0	82	0	0	0	0	0	0	0	0	0	0	259	0	231
NODE_852_length_15774_cov_8.9786_ID_94096	0	0	0	0	0	0	0	0	0	23	0	0	18	0	0	0	0	0	0	57	0	0	0	0	0	0	0	0	0	0	0	0	0	0	0	0	0	0	0	0	0	0	0	0	0	0	0	0	0
NODE_8553_length_4406_cov_17.3388	0	0	0	0	0	0	0	0	0	0	0	0	0	0	0	0	0	0	0	0	0	0	0	0	0	0	0	0	0	0	0	0	0	0	0	0	0	0	0	0	0	0	0	0	0	0	0	0	0
NODE_857_length_22053_cov_19.0139_ID_25529	7105	0	0	0	0	0	0	0	0	0	0	1665	60	0	0	9354	0	0	0	0	0	0	0	0	152	0	0	0	0	0	0	0	0	0	0	0	0	0	0	0	0	57	0	0	0	0	0	0	0
NODE_8570_length_1618_cov_5.1945	0	0	0	0	6	0	0	0	0	0	0	0	0	0	0	0	0	0	0	0	0	0	0	0	0	0	0	0	0	0	0	0	0	0	0	0	0	0	0	0	0	0	0	0	0	0	0	74	0
NODE_86_length_117236_cov_14.6455	13048	762	0	442	2680	0	411	0	0	3114	893	628	177	2101	353	16603	1024	0	325	1950	0	0	0	304	1741	0	2576	0	163	0	0	0	0	757	716	329	0	226	0	0	178	226	0	0	0	0	1306	0	0
NODE_862_length_32978_cov_6.49403	196	0	833	0	0	46	44	138	0	221	67	77	506	217	344	227	0	603	719	232	0	0	0	296	186	0	343	0	129	113	63	389	0	221	138	763	0	0	0	0	0	0	0	0	0	0	0	0	0
NODE_863_length_44045_cov_75.0825	16368	44	6071	0	0	118	101	0	0	0	0	0	0	1019	0	11730	162	2920	5245	0	0	0	5447	42	0	87674	0	0	19793	0	0	0	96120	35	20093	5332	825	80573	45	576	61542	64	81	187522	10963	93576	50	26501	12227
NODE_866_length_7987_cov_14.7562	0	0	0	0	0	0	0	0	0	0	0	0	0	0	0	0	0	0	0	0	0	0	0	0	0	0	0	0	0	0	0	0	0	0	393	0	0	0	0	0	0	0	0	95	0	0	0	0	0
NODE_87_length_41528_cov_65.0245	0	0	0	344	0	0	0	0	0	3377	165	0	83	1003	89	0	0	0	0	0	0	0	0	0	54	0	0	0	0	153	0	0	0	0	0	0	0	0	0	0	0	0	0	0	0	0	0	0	0
NODE_88_length_96172_cov_13.4630_ID_3258	139	0	0	0	100	0	127	0	0	0	0	0	0	0	0	206	0	0	0	0	0	0	0	0	0	0	0	0	0	0	0	0	0	0	0	0	0	0	0	0	0	0	0	0	0	0	0	0	0
NODE_889_length_42520_cov_4.38064	0	0	0	0	0	0	0	0	0	0	0	0	0	0	0	0	0	0	0	0	0	0	0	0	0	0	0	0	0	0	0	0	0	58	0	0	0	0	0	0	0	33	0	0	0	0	0	0	0
NODE_89_length_185014_cov_10.4941	0	0	0	0	0	0	0	0	0	0	0	0	0	0	0	0	0	0	288	0	0	0	0	412	16733	0	0	0	0	0	0	1684	0	0	0	299	0	0	0	0	0	0	0	0	0	0	0	0	0
NODE_8913_length_1814_cov_18.9488	0	0	0	0	0	0	0	0	0	0	0	0	0	0	13	0	0	0	0	0	0	0	0	0	0	0	15	0	0	0	0	0	0	0	0	0	0	0	0	0	0	0	0	0	0	0	0	0	0
NODE_892_length_11895_cov_11.9626_ID_63238	0	0	0	0	0	0	0	120	0	611	54	0	0	0	566	0	0	0	37	47	0	0	0	0	0	0	0	0	0	0	0	0	0	0	0	65	0	0	0	0	0	0	0	0	0	0	0	0	0
NODE_892_length_23841_cov_7.7266	0	0	0	0	0	0	0	0	0	0	0	0	0	0	0	0	0	0	0	0	0	0	0	0	0	0	0	0	0	0	0	0	0	0	0	0	0	0	0	0	0	0	0	0	0	0	0	0	0
NODE_8945_length_5698_cov_20.8566_ID_173254	0	0	0	0	0	0	0	0	0	0	0	8	0	0	44	0	0	0	30	0	0	0	0	0	0	0	0	0	0	0	0	0	0	0	0	24	0	0	0	0	0	0	0	0	0	0	0	0	0
NODE_895_length_22861_cov_13.9771_ID_15194	263	0	586	51	0	0	0	63	22	117	27	20	61	431	248	284	0	419	548	57	0	0	89	47	643	0	107	35	0	489	0	143	0	503	49	537	0	0	0	209	0	0	0	0	0	0	0	0	36
NODE_8965_length_4509_cov_3.48114	0	0	0	0	0	0	0	0	0	0	0	0	0	0	0	0	0	0	0	0	0	0	0	0	0	0	0	0	0	0	5	0	0	0	0	0	0	0	0	0	0	0	0	0	0	0	0	0	0
NODE_9_length_36847_cov_8.36848	0	0	0	292	0	0	608	0	0	0	0	0	40	62	0	0	0	0	42	239	0	0	0	72	0	0	0	0	0	0	0	0	0	0	0	46	0	0	0	0	0	0	0	40	123	229	56	1660	870
NODE_9_length_45688_cov_10.9662	0	0	0	0	0	0	0	0	0	58	0	0	0	0	0	0	0	0	0	54	0	0	0	0	0	0	432	0	0	96	0	0	0	0	0	0	0	0	0	0	0	0	0	0	0	0	0	0	0
NODE_9023_length_4234_cov_31.6527_ID_61860	15	0	0	0	0	0	0	0	0	9	17	7	0	0	0	21	0	0	0	11	0	0	0	0	0	0	0	0	0	0	0	0	0	0	0	0	0	0	0	0	0	0	0	0	0	0	71	7	0
NODE_9078_length_3050_cov_7.35927	0	0	0	0	0	0	0	0	0	0	0	0	0	0	0	0	0	0	0	0	0	0	0	7	0	0	0	0	0	0	0	0	0	0	0	0	0	0	0	0	0	0	0	0	0	0	0	0	0
NODE_91_length_87665_cov_50.1357	0	0	2704	0	0	0	0	0	0	0	0	0	0	0	0	0	0	1623	2435	0	0	0	4950	0	0	25877	365	0	0	0	731	435	0	0	6597	2505	205	5175	18857	7571	2154	0	6490	3898	3097	5339	0	0	3668
NODE_914_length_5585_cov_20.2174	0	0	0	0	0	0	0	0	0	0	0	0	0	0	0	0	0	0	0	0	0	0	0	0	0	0	0	0	0	0	0	0	0	0	0	0	0	0	0	0	0	0	0	0	0	0	0	0	0
NODE_922_length_18300_cov_34.9252_ID_38959	76	0	0	0	0	0	0	0	0	177	0	44	0	0	21	92	0	0	0	0	0	0	0	0	0	0	0	0	0	0	0	0	0	0	0	0	0	0	0	0	0	0	0	0	0	0	56	0	0
NODE_9238_length_4157_cov_6.4627	0	0	0	0	0	0	0	0	0	0	9	0	5	0	0	0	0	0	5	0	0	0	0	0	0	0	0	0	0	0	0	0	0	0	0	0	0	0	0	0	0	0	0	0	0	0	0	0	10
NODE_9261_length_1605_cov_7.1164_ID_226984	7	8	0	0	0	0	0	0	0	0	0	0	0	0	0	15	0	0	0	0	0	0	0	6	0	0	0	0	11	39	0	0	0	0	0	0	0	302	0	0	0	0	0	0	0	0	0	0	0
NODE_9275_length_2366_cov_5.83817	0	0	0	10	0	0	6	0	0	0	0	0	0	0	0	0	0	0	0	0	0	0	0	0	0	0	0	0	0	0	0	0	0	0	0	0	0	0	0	0	0	0	0	0	0	0	0	0	0
NODE_9300_length_2579_cov_2.61529	0	0	0	0	0	0	0	0	0	0	0	0	0	0	7	0	10	0	0	0	0	0	0	0	0	0	0	0	0	0	0	0	0	0	0	0	0	0	0	0	0	0	0	0	0	0	0	0	0
NODE_931_length_18798_cov_9.59574	90	32	119	0	471	170	132	0	0	0	0	33	0	986	86	120	45	97	0	0	0	0	0	0	35	0	0	0	0	0	0	0	0	0	0	0	0	0	0	0	0	0	0	0	0	0	10280	7795	0
NODE_932_length_24673_cov_4.37152	0	0	0	0	0	0	0	0	0	0	0	0	0	0	0	0	0	0	87	0	0	0	0	0	0	0	209	0	0	169	0	0	0	0	0	93	0	0	0	0	0	0	0	0	0	0	440	0	66
NODE_9377_length_3700_cov_22.4283	0	9	0	0	0	0	0	0	0	0	0	0	0	0	0	0	11	0	0	0	0	0	0	0	0	0	0	0	0	0	0	0	0	0	0	0	0	0	0	0	0	0	0	0	0	0	0	358	0
NODE_939_length_4271_cov_10.792	0	0	0	0	0	0	0	0	0	0	0	0	0	0	8	0	0	0	0	0	0	0	0	0	0	0	0	0	0	0	0	0	0	0	0	0	0	0	0	0	0	0	0	0	0	0	0	0	0
NODE_94_length_82443_cov_14.0000_ID_37512	790	1234	79	422	556	124	258	769	1515	0	334	131	2030	901	508	1038	1517	0	545	242	0	0	274	333	88	0	1822	530	308	145	0	415	0	4117	0	717	0	0	0	0	0	148	0	0	0	0	0	0	6001
NODE_9437_length_4729_cov_4.92662	0	0	0	0	0	0	0	0	0	0	0	0	0	0	0	0	0	0	0	0	0	0	0	0	0	0	0	0	0	0	0	0	0	0	0	0	0	0	0	0	0	0	0	0	0	0	0	0	0
NODE_9480_length_4828_cov_10.745	0	0	13	0	0	0	0	0	0	0	0	0	0	0	0	0	11	0	0	0	0	0	0	0	0	0	0	0	10	0	0	0	14	0	0	0	0	9	0	17	0	0	0	0	12	10	0	0	0
NODE_951_length_27856_cov_6.73249	0	0	0	0	0	0	0	0	0	0	0	0	0	0	0	0	0	0	0	0	0	0	0	0	0	0	0	0	0	0	0	0	0	0	0	0	0	0	0	0	0	0	0	0	0	0	0	0	0
NODE_9572_length_4292_cov_6.09535	0	0	0	0	0	0	0	0	0	0	0	0	0	0	0	0	0	0	0	0	0	0	0	0	0	0	0	0	0	0	0	0	0	0	0	0	0	0	0	0	0	0	0	0	0	0	0	0	0
NODE_96_length_87461_cov_95.2929	0	0	2888	0	0	2315	0	0	0	0	0	0	0	0	0	0	177	1756	2253	0	0	0	7879	0	0	55624	409	1733	0	1531	851	766	0	130	7505	2344	0	4975	16980	9217	2478	0	6050	4884	3569	4756	0	0	4005
NODE_960_length_13129_cov_6.92229	0	0	0	0	0	0	0	0	0	0	0	0	0	0	0	0	0	0	0	0	0	0	0	0	0	0	0	0	0	0	0	0	0	0	0	0	0	0	0	0	0	0	0	0	0	0	0	0	0
NODE_9622_length_3108_cov_5.1677	10	0	0	0	0	0	0	0	0	10	0	0	0	5	0	8	0	0	0	24	0	0	0	0	0	0	10	0	0	10	0	0	0	0	0	0	0	0	0	0	0	0	0	0	0	0	0	0	0
NODE_9670_length_3685_cov_5.59587	0	0	0	0	0	0	0	0	0	0	0	0	0	0	0	0	0	0	0	0	0	0	0	0	0	0	0	0	0	0	0	0	0	0	0	0	0	0	0	0	0	0	0	0	0	0	0	0	0
NODE_97_length_54556_cov_20.1218	0	0	0	603	0	0	0	0	0	124	0	0	0	0	0	80	0	0	0	0	0	0	131	0	0	0	0	0	0	0	0	0	0	0	508	51	0	0	0	0	0	0	0	0	0	448	186	0	0
NODE_970_length_29470_cov_12.899	1015	1830	2662	93	1397	330	341	1491	175	535	945	341	1771	1571	1026	1368	2054	2172	277	160	0	0	6584	1504	79	0	257	536	1998	2057	0	39	0	119	28	331	0	554	0	0	105	33	0	0	0	0	2644	19496	1235
NODE_971_length_18581_cov_11.5365	15896	13351	1589	26279	8800	0	6724	6112	14675	327	3215	3866	1435	0	6079	21093	16778	1086	1940	1424	310	0	52	209	1520	0	377	34	27349	0	17042	47	0	178	0	2886	0	0	0	0	0	774	0	0	0	0	0	0	3315
NODE_972_length_16109_cov_11.9725_ID_54287	683	0	371	0	14	0	52	282	19	1058	329	634	778	56	587	971	23	280	830	595	0	0	194	985	2136	0	1615	0	0	133	116	230	0	602	60	852	0	0	0	0	146	0	0	0	169	0	0	0	489
NODE_98_length_122286_cov_130.995	30534	44971	16709	100956	96358	358	98720	30428	68457	26986	77430	19549	17718	34155	86144	43810	58203	10876	18102	30271	816	176	245	13211	5797	0	2294	40145	54043	0	78622	640	0	76031	189	20112	52858	0	9081	118029	0	55780	0	30827	0	0	0	0	2272
NODE_986_length_13747_cov_5.76117	0	0	0	0	0	0	0	967	0	0	0	0	0	0	9163	0	0	0	0	4975	0	0	0	0	0	0	0	0	0	0	0	0	0	0	0	0	0	0	0	0	0	0	0	0	0	0	0	0	0
NODE_9892_length_2645_cov_13.1803	5	27	0	0	0	0	0	0	0	0	10	0	0	0	0	5	42	0	0	0	0	0	0	0	0	0	0	0	0	0	0	0	0	0	0	0	0	0	0	0	0	0	0	0	0	0	0	0	0
NODE_99_length_160422_cov_13.9072	0	0	0	0	0	0	0	0	0	0	0	0	0	0	0	0	0	0	0	0	0	0	0	0	0	0	0	0	0	0	0	0	0	0	0	0	0	0	0	0	0	0	0	0	0	0	0	0	0
[truncated: 58 more columns]
