# Supplementary material for: Metagenomic assembled plasmids of the human microbiome vary across disease cohorts
Source: Sci Rep. 2022 Jun 2;12:9212. doi: 10.1038/s41598-022-13313-y (PMC9163076; doi:10.1038/s41598-022-13313-y)
Supplement: Supplementary file 2 — Supplementary Information 2. [file 41598_2022_13313_MOESM2_ESM.zip › Supplementary_Data/input/Indian_metadata.csv]

sample	ID	run	original_ID	group	CDT_status	geography	sequenced	age	gender	BMI	antibiotics	housing	animals
MN001	MN001	1	1	control	untested	rural	yes	19	M	20	No	Poor	Yes
MN002	MN002	1	2	control	untested	rural	yes	38	M	19.2	No	Poor	Yes
MN003	MN003	1	3	control	untested	rural	yes	50	M	20.5	No	Poor	Yes
MN004	MN004	1	4	control	untested	rural	yes	50	M	21	No	Poor	Yes
MN005	MN005	1	5	control	untested	rural	yes	24	M	18.9	No	Poor	Yes
MN006	MN006	1	6	control	untested	rural	yes	39	M	19.7	No	Poor	Yes
MN007	MN007	1	7	control	untested	rural	yes	55	F	17	No	VeryPoor	No
MN008	MN008	1	8	control	untested	rural	yes	60	M	17.9	No	Poor	Yes
MN009	MN009	1	9	control	untested	rural	yes	43	M	21	No	Poor	Yes
MN010	MN010	1	10	control	untested	rural	yes	40	M	19.6	No	Poor	Yes
MN011	MN011	1	11	control	untested	rural	yes	30	M	18.8	No	Poor	Yes
MN012	MN012	1	12	control	untested	rural	yes	30	M	20.6	No	Poor	Yes
MN013	MN013	1	13	control	untested	rural	yes	41	F	21.6	No	Good	Yes
MN014	MN014	1	14	control	untested	rural	yes	55	F	20.9	No	Poor	Yes
MN015	MN015	1	15	control	untested	rural	yes	14	M	18	No	Poor	Yes
MN016	MN016	1	16	control	untested	rural	yes	36	M	21	No	Poor	Yes
MN017	MN017	1	17	control	untested	rural	yes	40	F	18	No	Poor	Yes
MN018	MN018	1	18	control	untested	rural	yes	43	M	17.7	No	Poor	Yes
MN019	MN019	1	19	control	untested	urban	yes	45	M	25.7	No	Good	No
MN020	MN020	1	20	control	untested	urban	yes	44	F	23.9	No	Good	No
MN021	MN021	1	21	control	untested	urban	yes	48	M	22	No	Good	No
MN022	MN022	1	22	control	untested	urban	yes	44	M	23	No	Average	No
MN023	MN023	1	23	control	untested	urban	yes	35	M	20.5	Yes	Average	No
MN024	MN024	1	24	control	untested	urban	yes	43	M	24.2	Yes	Good	No
MN025	MN025	1	25	control	untested	urban	yes	46	M	26.4	Yes	Average	No
MN026	MN026	1	26	control	untested	urban	yes	52	M	20.5	No	Average	No
MN027	MN027	1	27	control	untested	urban	yes	40	M	22	No	Good	No
MN028	MN028	1	28	control	untested	urban	yes	57	M	21.7	No	Good	No
MN029	MN029	1	29	control	untested	urban	yes	46	M	15.4	Yes	VeryPoor	No
MN030	MN030	1	30	control	untested	urban	yes	38	M	23.4	No	Good	No
MN031	MN031	1	31	control	untested	urban	yes	65	M	19.7	Yes	Poor	No
MN032	MN032	1	32	control	untested	urban	yes	56	M	25	No	Good	No
MN033	MN033	1	33	control	untested	urban	yes	40	M	13.8	Yes	Poor	No
MN034	MN034	1	34	control	untested	urban	yes	62	M	22	Yes	Average	Yes
MN035	MN035	1	35	control	untested	urban	yes	47	M	24.8	Yes	Good	No
MN036	MN036	1	36	control	untested	urban	yes	65	M	25.7	No	NA	No
MN037	MN037	2	1	diarrhoea	Positive	urban	yes	45	F	22.23	Yes	Good	No
MN038	MN038	2	2	diarrhoea	Positive	urban	yes	21	M	20.55	Yes	Average	No
MN039	MN039	2	3	diarrhoea	Positive	urban	no	38	M	24.55	Yes	Average	Yes
MN040	MN040	2	4	diarrhoea	Positive	urban	yes	51	M	19.08	Yes	Good	No
MN041	MN041	2	5	diarrhoea	Positive	urban	yes	59	F	21.02	Yes	Good	No
MN042	MN042	2	6	diarrhoea	Positive	urban	yes	21	M	23.06	Yes	Good	No
MN043	MN043	2	7	diarrhoea	Positive	urban	yes	60	M	19.85	Yes	Poor	No
MN044	MN044	2	8	diarrhoea	Positive	urban	yes	58	M	21.77	Yes	Average	No
MN045	MN045	2	9	diarrhoea	Positive	urban	yes	29	M	23.45	Yes	Poor	No
MN046	MN046	2	10	diarrhoea	Positive	urban	yes	58	F	20.95	Yes	Average	No
MN047	MN047	2	11	diarrhoea	Positive	urban	yes	60	M	18.56	Yes	Poor	No
MN048	MN048	2	12	diarrhoea	Positive	urban	yes	45	F	18.95	Yes	Poor	No
MN049	MN049	2	13	diarrhoea	Positive	urban	yes	36	M	23.5	Yes	Average	No
MN050	MN050	2	14	diarrhoea	Positive	urban	yes	45	M	22.9	No	Good	No
MN051	MN051	2	15	diarrhoea	Positive	urban	yes	51	M	20.8	No	Good	No
MN052	MN052	2	16	diarrhoea	Positive	urban	yes	33	F	24.5	No	Good	No
MN053	MN053	2	17	diarrhoea	Positive	urban	yes	23	F	23.8	No	Good	No
MN054	MN054	2	18	diarrhoea	Positive	urban	yes	43	F	22.9	Yes	Poor	No
MN055	MN055	2	19	diarrhoea	Positive	urban	yes	54	F	19.2	Yes	Good	No
MN056	MN056	2	20	diarrhoea	Positive	rural	yes	25	M	14.38	No	Good	Yes
MN057	MN057	2	21	diarrhoea	Positive	urban	yes	42	M	17.95	Yes	Good	No
MN058	MN058	2	22	diarrhoea	Positive	urban	yes	55	M	19.54	No	Good	No
MN059	MN059	2	23	diarrhoea	Positive	urban	yes	41	F	20.59	No	Good	No
MN060	MN060	2	24	diarrhoea	Positive	urban	yes	50	F	23.56	Yes	Average	No
MN061	MN061	2	25	diarrhoea	Positive	urban	yes	51	M	21.55	Yes	Poor	No
MN062	MN062	2	26	diarrhoea	Negative	urban	yes	45	F	23.59	No	Average	No
MN063	MN063	2	27	diarrhoea	Negative	urban	yes	29	F	21.89	No	Average	No
MN064	MN064	2	28	diarrhoea	Negative	urban	yes	30	F	22.59	No	Good	No
MN065	MN065	2	29	diarrhoea	Negative	urban	yes	34	F	19.5	No	Good	No
MN066	MN066	2	30	diarrhoea	Negative	urban	yes	41	F	22.51	No	Good	No
MN067	MN067	2	31	diarrhoea	Negative	urban	yes	53	F	21.56	No	Good	No
MN068	MN068	2	32	diarrhoea	Positive	urban	yes	29	F	19.2	No	Good	No
MN069	MN069	2	33	diarrhoea	Negative	urban	yes	37	F	18.44	No	Good	No
MN070	MN070	2	34	diarrhoea	Negative	urban	yes	47	F	19.9	No	Average	No
MN071	MN071	2	35	diarrhoea	Negative	urban	yes	55	M	23.55	Yes	Good	No
MN072	MN072	2	36	diarrhoea	Negative	urban	yes	20	M	24.59	Yes	Average	No
MN073	MN073	2	37	diarrhoea	Negative	urban	yes	19	M	22.51	No	Good	No
MN074	MN074	2	38	diarrhoea	Negative	urban	yes	52	M	23.51	Yes	Good	No
MN075	MN075	2	39	diarrhoea	Negative	urban	no	58	F	22.22	No	Average	No
MN076	MN076	2	40	diarrhoea	Negative	urban	yes	21	M	21.57	No	Average	No
MN077	MN077	2	41	diarrhoea	Negative	rural	yes	28	M	22.56	Yes	Poor	Yes
MN078	MN078	2	42	diarrhoea	Negative	rural	yes	29	F	21.21	No	Poor	No
MN079	MN079	2	43	diarrhoea	Positive	rural	yes	45	F	22.07	No	Poor	No
MN080	MN080	2	44	diarrhoea	Negative	rural	yes	28	F	NA	No	Poor	No
MN081	MN081	2	45	diarrhoea	Negative	rural	yes	42	F	19.08	No	Poor	Yes
MN082	MN082	2	46	diarrhoea	Negative	rural	yes	20	F	14.73	No	Poor	No
MN083	MN083	2	47	diarrhoea	Negative	rural	yes	40	M	NA	No	Poor	Yes
MN084	MN084	2	48	diarrhoea	Positive	rural	yes	48	M	NA	No	Poor	No
MN085	MN085	2	49	diarrhoea	Negative	rural	yes	23	M	NA	No	Poor	No
MN086	MN086	2	50	diarrhoea	Negative	rural	yes	30	M	17.72	No	Poor	Yes
MN087	MN087	2	51	control	untested	rural	yes	54	F	20.09	No	Poor	Yes
MN088	MN088	2	52	control	untested	rural	yes	25	F	18.5	No	Poor	Yes
MN089	MN089	2	53	control	untested	rural	no	60	F	18.26	No	Poor	Yes
MN090	MN090	2	54	control	untested	rural	yes	18	F	NA	No	Poor	No
MN091	MN091	2	55	control	untested	rural	yes	19	F	NA	No	Poor	Yes
MN092	MN092	2	56	control	untested	rural	yes	21	F	NA	No	Poor	Yes
MN093	MN093	2	57	control	untested	rural	no	55	F	19.55	No	Poor	Yes
MN094	MN094	2	58	control	untested	urban	yes	31	F	22.66	No	Average	No
MN095	MN095	2	59	control	untested	urban	yes	22	F	22.34	No	Good	No
MN096	MN096	2	60	control	untested	urban	yes	21	F	23.87	No	Good	No
MN097	MN097	2	61	control	untested	urban	no	37	F	21.54	No	Good	No
MN098	MN098	2	62	control	untested	urban	yes	54	F	20.64	No	Good	No
MN099	MN099	2	63	control	untested	urban	yes	36	F	19.67	No	Average	No
MN100	MN100	2	64	control	untested	urban	yes	54	F	20.58	No	Good	No
P1	MN101	3	P1	diarrhoea	Positive	urban	yes	23	F	22.15	Yes	Good	No
P2	MN102	3	P2	diarrhoea	Positive	urban	yes	33	M	24.2	Yes	Average	Yes
P3	MN103	3	P3	diarrhoea	Positive	urban	yes	30	M	23.54	Yes	Average	No
P4	MN104	3	P4	diarrhoea	Positive	urban	yes	33	F	19.52	Yes	Good	No
P5	MN105	3	P5	diarrhoea	Positive	urban	yes	35	F	21.77	Yes	Good	No
MN106	MN106	3	N1	diarrhoea	Negative	urban	yes	29	F	20.87	No	Average	No
MN107	MN107	3	N2	diarrhoea	Negative	urban	yes	45	F	20.44	Yes	Poor	No
MN108	MN108	3	N3	diarrhoea	Negative	rural	yes	45	F	19.55	No	Poor	No
MN109	MN109	3	N4	diarrhoea	Negative	urban	yes	33	M	23.46	No	Average	No
MN110	MN110	3	N5	diarrhoea	Negative	urban	yes	49	M	22.22	Yes	Good	No
MN111	MN111	3	W1	water ctrl	NA		yes	NA	NA	NA	NA	NA	NA
MN112	MN112	3	W1	water ctrl	NA		yes	NA	NA	NA	NA	NA	NA
