# Supplementary material for: Metagenomic assembled plasmids of the human microbiome vary across disease cohorts
Source: Sci Rep. 2022 Jun 2;12:9212. doi: 10.1038/s41598-022-13313-y (PMC9163076; doi:10.1038/s41598-022-13313-y)
Supplement: Supplementary file 2 — Supplementary Information 2. [file 41598_2022_13313_MOESM2_ESM.zip › Supplementary_Data/input/infant_birthmode_cast_counts.csv]

	SRR5512720	SRR5512721	SRR5512722	SRR5512723	SRR5512724	SRR5512725	SRR5512726	SRR5512727	SRR5512728	SRR8942343	SRR8942345	SRR8942347	SRR8942348	SRR8942349	SRR8942350	SRR8942351	SRR8942352	SRR8942353	SRR8942354	SRR8942355	SRR8942357	SRR8942358	SRR8942359	SRR8942360	SRR8942361	SRR8942362	SRR8942363	SRR8942364	SRR8942365	SRR8942366	SRR8942367	SRR8942369	SRR8942370	SRR8942371	SRR8942372	SRR8942373	SRR8942374	SRR8942375	SRR8942376	SRR8942377	SRR8942378	SRR8942379	SRR8942380	SRR8942381	SRR8942382	SRR8942383	SRR8942384	SRR8942385	SRR8942386
C901_NODE_1478_length_5617_cov_6.12531	0	0	0	0	0	0	69	0	0	0	0	0	0	0	0	0	0	0	0	0	0	0	0	0	0	21	0	0	0	19	0	0	0	0	0	0	0	0	0	0	0	0	0	0	0	0	0	0	0
C903_NODE_2200_length_3137_cov_7.32057	0	0	0	0	0	0	0	0	0	0	0	0	0	0	0	0	0	0	0	0	0	0	0	0	0	0	0	0	0	0	0	0	0	0	0	0	0	0	0	0	0	0	0	0	0	0	0	0	0
C905_NODE_1169_length_7182_cov_7.64852	43	322	743	0	0	2215	207	152	157	0	0	0	0	0	0	0	0	0	0	0	0	0	0	0	0	47	37	1047	0	42	0	0	0	0	0	0	0	118	0	0	87	20	0	128	0	0	0	258	0
C905_NODE_1846_length_5457_cov_41.087	0	0	0	0	0	0	0	0	0	0	0	0	0	0	0	0	0	0	0	0	0	0	0	0	0	0	0	0	0	0	0	0	0	0	0	0	0	0	0	0	0	0	0	0	0	0	0	0	0
C910_NODE_2620_length_3035_cov_19.6557	0	0	0	0	0	0	0	0	16345	0	0	0	0	0	0	0	0	0	0	0	0	0	0	0	0	24	50	0	0	0	0	0	0	0	0	0	0	0	0	0	0	0	0	0	0	0	0	0	0
C911_NODE_1107_length_5087_cov_25.7124	0	0	0	0	0	0	12	0	0	0	0	0	0	0	0	0	0	0	0	0	0	0	0	0	0	0	0	0	0	0	0	0	0	0	0	0	0	0	0	0	0	0	0	0	0	0	0	0	0
C912_NODE_1750_length_3044_cov_5.28438	0	0	0	0	0	0	447	0	0	0	0	0	0	0	0	0	0	0	0	0	0	0	0	0	0	0	0	0	0	0	0	0	0	0	0	0	0	0	0	0	0	0	0	0	0	0	0	0	0
C915_NODE_2326_length_6046_cov_7.62677	0	0	0	0	0	0	0	0	0	0	0	0	0	0	0	0	0	0	0	0	0	0	0	0	0	0	0	0	0	0	0	0	0	0	0	0	0	0	0	0	0	0	0	8	0	0	0	0	0
C915_NODE_2339_length_6019_cov_12.4611	0	0	0	0	0	0	0	0	0	0	0	0	0	0	0	0	0	0	0	0	0	0	0	0	0	0	0	0	0	0	0	0	0	0	0	0	0	0	0	0	0	0	0	0	0	0	0	0	0
C915_NODE_3389_length_4539_cov_18.1641	6	0	0	0	0	0	0	0	0	0	0	0	0	0	0	0	102	0	0	0	0	0	0	0	0	0	0	0	0	0	0	0	0	0	0	0	0	0	0	0	0	0	0	5	0	0	0	0	0
C916_NODE_1594_length_4196_cov_27.7303	0	0	0	0	0	0	0	0	0	0	0	0	0	0	0	0	0	0	0	0	0	0	0	0	0	0	0	0	0	0	0	0	0	0	0	0	0	0	0	0	0	0	0	0	0	0	0	0	0
C918_NODE_1547_length_3942_cov_6.68176	23	0	0	0	0	0	0	0	103	0	0	0	0	0	0	0	0	0	0	0	0	0	0	0	0	0	0	0	0	0	0	0	0	0	0	0	0	0	0	0	370	7	0	0	0	0	0	0	0
C919_NODE_547_length_5214_cov_3.2766	26	0	115	0	0	0	28	0	43	1038	0	0	0	0	0	0	0	0	190	331	0	0	0	0	0	0	0	0	0	0	0	0	198	0	0	0	34	101	0	0	79	53	0	0	0	0	0	37	0
C922_NODE_2015_length_3200_cov_5.29857	233	0	2050	0	0	4881	0	0	6058	6	0	0	0	13	0	0	0	0	13802	24754	7	0	0	0	0	6	0	13	0	0	0	0	0	0	0	221	2589	4540	0	0	3881	233	0	0	0	0	0	10144	0
C925_NODE_1017_length_4124_cov_4.41017	0	408	7	0	0	0	7	41	327	0	0	0	0	0	0	0	492	0	0	0	0	0	0	0	0	47	41	10447	0	0	0	0	0	0	0	16019	1501	60	0	8	159	96	0	402	0	0	0	1201	0
C927_NODE_3196_length_5050_cov_19.4563	0	0	0	0	0	0	0	0	0	0	0	0	0	0	0	0	0	0	0	0	0	0	0	0	0	0	0	0	0	0	0	0	0	0	0	0	56	0	0	0	0	0	0	0	0	0	0	0	0
C930_NODE_3317_length_6120_cov_25.508	0	0	0	0	0	0	0	0	0	0	0	0	0	0	0	0	0	0	0	0	0	0	0	0	0	0	0	0	0	0	0	0	0	0	0	0	0	0	0	0	0	0	0	0	0	0	0	0	0
C930_NODE_4057_length_5067_cov_9.72686	0	0	0	0	0	0	0	0	0	0	0	0	0	0	0	0	0	0	0	0	0	0	0	0	0	0	0	0	0	0	0	0	0	0	0	0	68	0	0	0	0	0	0	0	0	0	0	0	0
C931_NODE_1779_length_7541_cov_42.1765	0	0	0	0	0	0	0	0	0	0	0	0	0	0	0	0	0	0	0	0	0	0	0	0	0	0	0	0	0	0	0	0	0	0	0	0	0	0	0	0	0	0	0	0	0	0	0	0	0
C933_NODE_7633_length_3093_cov_23.9605	0	0	189	0	0	0	0	0	0	0	0	0	0	0	0	0	0	0	0	0	0	0	0	0	0	0	0	0	0	0	0	0	0	0	0	0	0	0	0	0	0	0	0	0	0	0	0	0	0
C934_NODE_7334_length_5058_cov_9.40875	0	0	0	0	0	0	0	0	0	0	0	0	0	0	0	0	0	0	0	0	0	0	0	0	0	0	0	0	0	0	0	0	0	0	0	0	21	0	0	0	0	0	0	0	0	0	0	0	0
C936_NODE_2597_length_7097_cov_6.27861	11	0	0	0	0	0	0	0	0	0	0	0	0	0	0	0	213	0	131	323	0	0	0	0	0	0	0	0	0	0	0	0	0	0	0	0	12	0	0	0	0	0	0	0	0	0	0	519	0
C936_NODE_3087_length_5914_cov_82.738	0	0	1749	0	0	0	0	0	0	0	0	0	0	0	0	0	0	0	0	0	0	0	0	0	0	0	0	0	0	0	0	0	0	0	0	0	0	0	0	0	0	0	0	0	0	0	0	0	0
C936_NODE_3821_length_4876_cov_32.3468	14	0	0	0	0	0	0	0	0	0	0	0	0	0	0	0	0	0	0	0	0	0	0	0	0	0	0	0	0	0	0	0	0	0	0	0	0	0	0	0	0	0	0	0	0	0	0	0	0
C937_NODE_3164_length_5989_cov_17.8982	473	497	3904	0	0	0	257	137	2256	0	0	0	0	0	0	0	0	0	0	0	0	0	0	0	0	106	154	0	0	0	0	0	0	0	0	0	0	1092	0	0	0	0	0	0	0	0	0	0	0
C937_NODE_3988_length_4919_cov_12.2954	9	0	0	0	0	0	0	0	0	0	0	0	0	0	0	0	0	0	0	0	0	0	0	0	0	0	0	0	0	364	0	0	0	0	0	0	0	0	0	0	0	0	0	0	0	0	0	0	0
C937_NODE_4471_length_4411_cov_70.6015	0	0	0	0	0	0	0	0	0	0	0	0	0	0	0	0	0	0	0	0	0	0	0	0	0	0	0	0	0	40	0	0	0	0	0	0	0	0	0	0	0	0	0	0	0	0	0	0	0
C938_NODE_1250_length_9739_cov_4.15489	0	0	0	0	0	0	0	0	0	0	0	0	0	0	0	0	0	0	0	0	0	0	0	0	0	0	0	0	0	0	0	0	0	0	0	0	0	0	0	0	0	0	0	0	0	0	0	1092	0
C938_NODE_1880_length_6998_cov_7.23981	0	77	0	0	0	0	0	0	120	0	0	0	0	0	0	0	266	0	0	0	0	0	0	0	0	0	0	3086	0	0	0	0	0	0	0	2789	322	17	0	0	69	50	0	97	0	0	0	1741	1823
C939_NODE_3742_length_5566_cov_36.1717	27	0	0	0	0	0	0	0	0	0	0	0	0	0	0	0	0	0	0	0	0	0	0	0	0	0	0	0	0	0	0	0	0	0	0	0	0	0	0	0	0	0	0	0	0	0	0	0	0
C941_NODE_4053_length_4132_cov_5.75423	0	0	0	0	0	0	0	0	0	0	0	0	0	0	0	0	0	0	0	0	0	0	0	0	0	31	16	0	0	0	0	0	0	0	0	0	0	0	0	0	0	0	0	0	0	0	0	0	0
C942_NODE_1859_length_11689_cov_12.1578	0	99	0	0	0	0	0	0	33	0	0	0	0	0	0	0	515	0	0	0	0	0	0	0	0	0	0	0	0	0	0	0	0	0	0	0	0	0	0	0	0	0	0	0	0	0	0	0	0
C942_NODE_3141_length_6726_cov_22.435	0	115	0	0	0	0	0	0	113	0	0	0	0	0	0	0	249	0	0	0	0	0	0	0	0	0	0	3186	0	0	0	0	0	0	0	3513	354	23	0	8	86	56	0	183	0	0	0	1970	2988
C942_NODE_510_length_33023_cov_26.9293	125	208	277	0	0	0	103	54	180	0	0	0	0	0	0	0	1030	0	0	0	0	0	0	0	0	263	401	0	0	387	0	0	0	0	0	0	1169	205	0	0	380	85	0	681	0	0	0	0	0
C943_NODE_2090_length_7471_cov_8.33293	54	18	165	0	0	0	31	0	1745	0	0	0	0	0	0	0	0	0	61	63	0	0	0	249	368	22	0	0	0	0	0	0	237	0	0	0	72	172	0	0	244	63	0	176	0	0	0	18467	0
C944_NODE_5338_length_4220_cov_6.78848	0	0	0	0	0	0	0	0	0	0	0	0	0	0	0	0	0	0	0	0	0	0	0	0	0	22	13	0	0	0	0	0	0	0	0	0	0	0	0	0	0	0	0	0	0	0	0	0	0
C945_NODE_4554_length_5609_cov_307.101	0	0	0	0	0	0	0	0	0	56407	0	0	0	0	0	0	0	0	0	0	0	0	0	0	0	0	0	0	0	0	0	0	0	0	0	0	0	0	0	0	0	0	0	0	0	0	0	10	0
C945_NODE_4580_length_5590_cov_187.353	0	0	0	0	0	0	0	0	0	3925	0	0	0	0	0	0	0	0	0	0	0	0	0	0	0	0	0	0	0	0	0	0	0	0	0	0	0	0	0	0	0	0	0	0	0	0	0	0	0
C945_NODE_6043_length_4449_cov_29.3209	0	0	0	0	0	0	0	0	0	0	0	0	0	0	0	0	0	0	0	0	0	0	0	0	0	19	148	0	0	15	0	0	0	0	0	0	0	0	0	0	0	0	0	0	0	0	0	0	0
C946_NODE_2126_length_5467_cov_131.628	0	0	16908	0	0	89	0	532	0	0	0	0	0	0	0	0	0	0	0	0	0	0	0	0	0	0	0	0	0	0	0	0	0	0	0	0	0	0	0	0	0	0	0	0	0	0	0	0	0
I320_NODE_2394_length_6661_cov_647.551	0	0	0	0	0	0	0	0	0	0	0	0	0	0	0	0	0	0	0	0	0	0	0	0	0	0	0	0	0	0	0	0	0	0	0	0	0	0	0	0	0	0	0	0	0	0	0	0	0
I320_NODE_2525_length_6267_cov_427.95	0	0	3427	0	0	20	0	0	0	0	0	0	0	0	0	0	0	0	0	0	0	0	0	0	0	0	0	0	0	0	0	0	0	0	0	0	0	0	0	0	0	0	0	0	0	0	0	0	0
I320_NODE_2645_length_5956_cov_9.12794	9	0	1381	0	0	0	0	0	0	4788	0	0	0	0	0	0	0	0	0	0	0	0	0	0	0	0	0	0	0	0	0	0	0	0	0	0	0	0	0	0	0	0	0	0	0	0	0	2546	0
I324_NODE_4239_length_3821_cov_20.0149	0	41	10	0	0	0	0	0	136	0	0	0	0	0	0	0	543	0	0	0	0	0	0	0	0	11	0	15337	0	0	0	0	0	0	0	4842	1475	165	0	26	275	163	0	193	0	0	0	8620	0
I350_NODE_2711_length_4227_cov_14.2164	0	0	0	0	0	0	6	0	0	0	0	0	0	0	0	0	0	0	0	0	0	0	0	0	0	0	0	0	0	0	0	0	0	0	0	0	0	0	0	0	0	0	0	0	0	0	0	0	0
I363_NODE_2809_length_5505_cov_74.1301	0	0	0	0	0	0	0	0	0	0	0	0	0	0	0	0	0	0	0	0	0	0	0	0	0	0	0	0	0	0	0	0	0	0	0	0	0	0	0	0	0	0	0	0	0	0	0	0	0
I363_NODE_4936_length_3246_cov_7.10467	0	12	31	0	0	0	0	0	0	0	0	0	0	0	0	0	26	0	27	35	0	0	0	0	0	0	0	0	0	5	0	0	0	0	0	0	8	0	0	0	0	0	0	0	0	0	0	0	0
I365_NODE_2677_length_7445_cov_13.1706	0	0	0	0	0	0	0	0	0	0	0	0	0	0	0	0	0	0	0	0	0	0	0	0	0	0	0	0	0	0	0	0	0	0	0	0	0	0	0	0	0	0	0	14	0	0	0	0	0
I365_NODE_6969_length_3112_cov_41.106	0	0	0	0	0	0	0	140	0	0	0	0	0	0	0	0	0	0	0	0	0	0	0	0	0	0	0	0	0	0	0	0	0	0	0	0	0	0	0	0	0	0	0	0	0	0	0	0	0
I367_NODE_4823_length_3151_cov_47.488	0	0	0	0	0	0	0	0	0	0	0	0	0	0	0	0	0	0	0	0	0	0	0	0	0	0	0	0	0	0	0	0	0	0	0	0	0	0	0	0	0	0	0	0	0	0	0	0	0
I370_NODE_1308_length_9831_cov_154.044	891	11467	8633	0	16	637	6811	939	13782	6577	1107	145	0	36	93	2544	2257	0	3951	7083	0	140	0	2581	3287	869	340	8554	289	1408	0	17	3263	0	0	19	2930	6328	0	0	6044	2294	0	2973	491	0	4312	2564	0
I370_NODE_2273_length_4505_cov_5.12404	0	0	0	0	0	0	0	0	0	0	0	0	0	0	0	0	0	0	11	20	0	0	0	0	0	0	0	0	0	0	0	0	0	0	0	0	0	0	0	0	0	0	0	0	0	0	0	0	0
I370_NODE_2398_length_4129_cov_403.58	0	0	0	0	0	0	575	0	0	0	0	0	0	0	0	0	0	0	0	0	0	0	0	0	0	0	0	0	0	54	0	0	47	0	220	0	31	0	0	0	172	24	0	12	0	0	0	594	0
I378_NODE_2059_length_7768_cov_107.639	0	0	228	0	0	0	0	0	0	250	0	0	0	0	0	0	0	0	0	0	0	0	0	0	0	0	0	0	0	0	0	0	0	0	0	0	0	0	0	0	0	0	0	0	0	0	0	311	0
I378_NODE_3778_length_5088_cov_38.5212	0	0	0	0	0	0	0	0	0	0	0	0	0	0	0	0	0	0	0	0	0	0	0	0	0	0	0	0	0	0	0	0	0	0	0	0	75	0	0	0	0	0	0	0	0	0	0	0	0
I381_NODE_4375_length_4498_cov_16.8539	0	0	0	0	0	0	0	0	0	0	0	0	0	0	0	0	0	0	0	0	0	0	0	0	0	0	0	0	0	0	0	0	0	0	0	0	0	0	0	0	0	0	0	0	0	0	0	0	0
I381_NODE_6333_length_3318_cov_32.7355	0	0	0	0	0	0	0	0	0	0	0	0	0	0	0	0	0	0	0	0	0	0	0	0	0	0	0	0	0	0	0	0	0	0	0	0	0	0	0	0	0	0	0	6	0	0	0	0	0
I381_NODE_6690_length_3166_cov_16.9907	0	0	0	0	0	0	0	0	0	0	0	0	0	0	0	0	0	0	12	36	0	0	0	0	0	0	0	0	0	0	0	0	0	0	0	0	0	0	0	0	0	0	0	0	0	0	0	0	0
I386_NODE_339_length_23825_cov_7.96992	127	0	0	0	0	0	0	0	0	0	0	0	0	0	0	0	0	0	0	0	0	0	0	0	0	0	0	0	0	0	0	0	0	0	0	0	0	0	0	0	0	0	0	0	0	0	0	0	0
I395_NODE_1622_length_14667_cov_43.2286	197	0	346	0	0	0	583	0	0	0	0	0	0	0	0	0	142	0	0	0	0	0	0	0	0	0	0	0	0	125	0	0	0	0	0	0	0	0	0	0	0	0	0	260	0	0	0	0	0
I395_NODE_1770_length_13403_cov_31.9628	0	795	227	0	0	179	62	18	112	0	0	0	0	0	0	0	0	0	1958	3356	0	18	0	844	1121	51	0	0	0	45	0	0	1152	0	0	0	89	667	0	0	282	132	0	139	0	0	0	284	0
I395_NODE_3911_length_6240_cov_68.6186	0	0	0	0	0	0	0	0	0	0	0	0	0	0	0	0	0	0	0	0	0	0	0	0	0	0	0	0	0	0	0	0	0	0	0	0	0	0	0	0	0	0	0	0	0	0	0	0	0
I395_NODE_4622_length_5320_cov_16.4762	0	0	0	0	0	0	0	0	0	0	0	0	0	0	0	0	0	0	0	0	0	0	0	0	0	0	0	0	0	0	0	0	0	0	0	0	55	0	0	0	0	0	0	0	0	0	0	0	0
I411_NODE_5009_length_3438_cov_10.7671	0	0	0	0	0	0	0	0	57	0	0	0	0	0	0	0	0	0	0	0	0	0	0	0	0	57	62	0	0	0	0	0	0	0	0	0	0	0	0	0	6	0	0	0	0	0	0	0	0
I427_NODE_3141_length_7293_cov_11.9036	0	0	0	0	0	0	3991	0	813	0	0	0	0	0	0	0	0	0	0	0	0	0	0	0	0	392	586	0	0	0	0	0	0	0	0	0	0	0	0	0	0	0	0	0	0	0	0	0	0
I427_NODE_6542_length_3672_cov_9.09538	0	0	0	0	0	0	0	13	0	0	0	0	0	0	0	0	0	0	0	0	0	0	0	0	0	0	0	0	0	0	0	0	0	0	0	0	0	0	0	0	0	0	0	0	0	0	0	0	0
I430_NODE_3170_length_4919_cov_24.3429	18	0	0	0	0	0	0	0	0	0	0	0	0	0	0	0	0	0	0	0	0	0	0	0	0	0	0	0	0	0	0	0	0	0	0	0	0	0	0	0	0	0	0	0	0	0	0	0	0
I431_NODE_5114_length_3140_cov_19.2759	11	12	0	0	0	0	0	0	0	0	0	0	0	0	0	0	0	0	129	221	0	0	0	0	0	0	0	0	0	0	0	0	0	0	0	0	0	0	0	0	0	0	0	0	0	0	0	0	0
I452_NODE_2677_length_5843_cov_101.012	0	0	0	0	0	0	4333	0	25077	0	0	0	0	0	0	0	0	0	0	0	0	0	0	0	0	0	51	0	0	0	0	0	0	0	0	0	0	0	0	0	0	0	0	0	0	0	0	0	0
I452_NODE_3149_length_5126_cov_5.85427	0	0	0	0	0	0	0	0	0	0	0	0	0	0	0	0	0	0	7	0	0	0	0	0	0	0	0	0	0	0	0	0	0	0	0	0	0	0	0	0	0	0	0	0	0	0	0	10	0
I452_NODE_3770_length_4480_cov_5.77966	0	0	92	0	0	0	0	0	0	0	0	0	0	0	0	0	112	0	0	0	0	0	0	0	0	0	0	0	0	106	0	0	0	0	0	0	0	0	0	0	164	29	0	0	0	0	0	0	0
I452_NODE_5768_length_3235_cov_23.6978	0	0	0	0	0	0	0	0	0	0	0	0	0	0	0	0	0	0	0	0	0	0	0	0	0	0	0	0	0	10	0	0	0	0	0	0	0	0	0	0	0	0	0	0	0	0	0	0	0
I456_NODE_426_length_33220_cov_19.2669	120	325	594	0	0	0	142	61	95	0	0	0	0	0	0	0	465	0	0	0	0	0	0	0	0	94	210	0	0	282	0	0	0	0	0	0	835	0	0	0	2431	178	0	1354	0	0	0	0	0
I456_NODE_571_length_25736_cov_9.84331	0	0	0	0	0	0	0	0	0	0	0	0	0	0	0	0	0	0	0	0	0	0	0	0	0	0	0	0	0	0	0	0	0	0	0	0	0	0	0	0	0	0	0	0	0	0	0	0	0
I502_NODE_1918_length_9065_cov_14.9393	0	0	545	0	0	0	0	0	0	0	0	0	0	0	0	0	0	0	0	0	0	0	0	0	0	0	0	0	0	252	0	0	0	0	0	0	0	0	0	0	0	0	0	14	0	0	0	0	0
I502_NODE_5775_length_3495_cov_6.97267	0	0	0	0	0	0	0	0	0	0	0	0	0	0	0	0	0	0	0	0	0	0	0	0	0	0	0	0	0	0	0	0	0	0	0	0	0	0	0	0	0	0	0	0	0	0	0	0	0
I509_NODE_2343_length_3104_cov_26.9515	0	0	0	0	0	0	0	24	13	0	0	0	0	0	0	0	3034	0	0	0	0	0	0	0	0	0	0	0	0	0	0	0	0	0	0	0	0	0	0	0	967	19	0	0	0	0	0	0	0
I512_NODE_1232_length_7198_cov_1344.88	0	0	77131	0	0	0	0	0	0	0	0	0	0	0	0	0	4064	0	0	0	0	0	0	0	0	0	0	0	0	12503	0	0	0	0	0	0	0	0	0	0	0	0	0	0	0	0	0	0	0
I515_NODE_2216_length_5176_cov_8.39113	0	0	0	0	0	0	0	0	0	0	0	0	0	0	0	0	0	0	0	0	0	0	0	0	0	0	0	0	0	0	0	0	0	0	0	0	63	0	0	0	0	0	0	0	0	0	0	0	0
I517_NODE_3119_length_4656_cov_4.63443	0	0	0	0	0	0	0	0	0	0	0	0	0	0	0	0	0	0	0	0	0	0	0	0	0	0	0	0	0	0	0	0	0	0	0	0	76	0	0	0	0	0	0	0	0	0	0	0	0
I519_NODE_1116_length_6961_cov_10.8248	0	0	0	0	0	0	0	0	0	0	0	0	0	0	0	0	381	0	34	68	0	0	0	0	0	0	0	0	0	0	0	0	0	0	0	0	0	0	0	0	0	0	0	0	0	0	0	4306	0
I519_NODE_2371_length_3160_cov_44.3794	0	15	6	0	0	0	0	0	0	0	0	0	0	0	0	0	48	0	38	99	0	0	0	0	0	0	0	0	0	0	0	0	0	0	0	0	0	0	0	0	0	0	0	0	0	0	0	0	0
I520_NODE_4306_length_3663_cov_259.16	0	0	0	0	0	0	5993	0	0	0	0	0	0	0	0	0	0	0	0	0	0	0	0	0	0	55	72	0	0	0	0	0	0	0	0	0	0	0	0	0	0	0	0	0	0	0	0	0	0
NODE_1_length_315250_cov_81.2946	9465	124074	28605	0	0	0	14391	4856	34100	0	0	0	0	0	0	32901	25120	0	24042	43575	0	6664	0	0	0	584	634	0	0	11752	0	0	0	0	0	0	3520	13965	0	0	13216	25716	0	27366	0	0	0	19324	0
NODE_10_length_190220_cov_14.0468_ID_32024	620	0	0	0	0	0	0	0	0	0	0	0	0	0	0	0	0	0	0	0	0	0	0	0	0	0	0	0	0	0	0	0	0	0	0	0	0	0	0	0	0	0	0	2071	0	0	0	0	0
NODE_10_length_216727_cov_403.017	15817	124288	77596	0	0	0	11171	5111	102941	1496	0	0	0	0	0	0	274860	0	197331	359982	0	4002	0	430727	585364	29890	4184	835641	0	40926	489	0	501519	0	0	0	33786	104801	0	0	54625	18073	0	73101	0	0	0	602593	0
NODE_10_length_274013_cov_17.9983_ID_70170	0	3345	976	0	0	0	1330	0	0	0	0	0	0	0	0	0	0	0	0	0	0	0	0	0	0	0	2737	0	0	2889	0	0	0	0	0	0	0	0	0	0	1418	0	0	0	0	0	0	0	0
NODE_100_length_122248_cov_7.312	365	549	1254	0	0	0	290	239	0	0	0	0	0	0	0	0	0	0	0	0	0	0	0	0	0	400	219	0	0	2040	0	0	0	0	0	0	808	325	0	0	4351	1504	0	1327	0	0	0	0	0
NODE_1001_length_32570_cov_52.189	561	0	0	0	0	0	2027	0	0	0	0	0	0	0	0	0	0	0	0	0	0	0	0	0	0	0	0	0	0	0	0	0	0	0	0	0	0	0	0	0	0	0	0	1305	0	0	0	0	0
NODE_1003_length_41010_cov_4.63453	52	107	0	0	0	0	125	0	0	0	0	0	0	0	0	0	0	0	0	0	0	0	0	0	0	0	0	0	0	0	0	0	0	0	0	0	0	0	0	0	0	0	0	128	0	0	0	0	0
NODE_1005_length_10467_cov_31.3134	73	100	7034	560	0	1959	160	33	0	0	49	0	0	0	0	8064	556	0	50	112	0	0	0	0	18	33	0	85	0	964	0	0	5866	0	228	0	182	0	0	0	111	53	0	243	0	0	158	26	48
NODE_1021_length_6822_cov_13.7974	0	0	0	0	0	0	0	0	0	14014	0	0	0	0	0	0	0	0	0	0	0	0	0	0	0	0	0	0	0	0	0	0	0	0	0	0	0	0	0	0	0	0	0	0	0	0	0	0	0
NODE_10245_length_3256_cov_6.90409	0	7	128	0	0	0	0	0	0	0	0	0	0	0	0	0	0	0	0	10	0	0	0	0	0	0	0	0	0	0	0	0	0	0	0	0	0	0	0	0	24	0	0	0	0	0	0	0	0
NODE_10288_length_2593_cov_2.21749	0	0	0	0	0	0	0	0	0	0	0	0	0	0	0	0	0	0	0	0	0	0	0	0	0	0	0	0	0	0	0	0	0	0	0	0	0	0	0	0	0	0	0	0	0	0	0	8	0
NODE_103_length_59297_cov_18.0000_ID_105210	0	0	2806	0	0	0	0	0	0	0	0	0	0	0	0	0	0	0	0	0	0	0	0	0	0	0	0	0	0	282	0	0	0	0	0	0	0	0	0	0	0	0	0	0	0	0	0	0	0
NODE_10303_length_2775_cov_10.1048	187	0	0	0	0	0	82	104	0	0	0	0	0	0	0	0	0	0	0	0	0	0	0	0	0	0	0	0	0	0	0	0	0	0	0	0	0	0	0	0	0	0	0	24	0	0	0	0	0
NODE_1034_length_15987_cov_7.9824_ID_36753	134	141	60	0	0	0	72	0	0	0	0	0	0	0	0	0	25	0	0	0	0	0	0	0	0	30	268	0	0	104	0	0	0	0	0	0	100	66	0	0	0	24	0	224	0	0	0	0	0
NODE_10397_length_3346_cov_10.9256_ID_112554	305	199	133	0	0	0	135	75	0	0	0	0	0	0	0	0	148	0	0	0	0	0	0	0	0	90	89	0	0	7	0	0	0	0	0	0	43	54	0	0	1036	268	0	94	0	0	0	0	0
NODE_1042_length_29434_cov_32.3724	0	0	0	0	0	0	0	0	0	0	0	0	0	0	0	0	0	0	0	0	0	0	0	0	0	0	0	0	0	116	0	0	0	0	0	0	0	0	0	0	0	0	0	0	0	0	0	0	0
NODE_1042_length_49780_cov_12.9498	0	0	0	0	0	0	154	0	0	0	0	0	0	0	0	0	0	0	0	0	0	0	0	0	0	0	0	0	0	0	0	0	0	0	0	0	931	212	0	0	0	0	0	1307	0	0	0	0	0
NODE_10514_length_3044_cov_10.192	0	0	0	0	0	0	273	0	0	0	0	0	0	0	0	0	0	0	0	0	0	0	0	0	0	0	0	0	0	0	0	0	0	0	0	0	0	0	0	0	0	0	0	0	0	0	0	0	0
NODE_106_length_128379_cov_23.2601	0	0	0	0	0	0	0	1558	0	0	0	0	0	0	0	0	0	0	0	0	0	0	0	0	0	0	0	0	0	0	0	0	0	0	0	0	0	0	0	0	6428	3165	0	0	0	0	0	0	0
NODE_1062_length_27505_cov_6.35184	0	116	0	0	0	0	260	0	0	0	0	0	0	0	0	0	0	0	0	0	0	0	0	0	0	0	0	0	0	0	0	0	0	0	0	0	0	0	0	0	0	0	0	98	0	0	0	0	0
NODE_1066_length_5265_cov_10.7006	9	0	0	0	0	0	0	0	0	0	0	0	0	0	0	239	0	0	0	0	0	0	0	0	0	0	0	0	0	0	0	0	0	0	0	0	0	0	0	0	0	0	0	0	0	0	0	0	0
NODE_1068_length_49558_cov_98.0187	0	0	0	0	0	0	0	0	0	0	0	0	0	0	0	0	0	0	0	0	0	0	0	0	0	0	0	0	0	0	0	0	0	0	0	0	0	0	0	0	0	0	0	96	0	0	0	0	0
NODE_10749_length_3338_cov_4.1261	13	14	0	0	0	0	7	0	35	0	0	0	0	0	0	0	13	0	0	0	0	0	0	0	0	0	0	0	0	6	0	0	0	0	0	0	0	0	0	0	16	9	0	0	0	0	0	0	0
NODE_108_length_129143_cov_13.1036	2267	10973	3208	0	0	0	10067	1565	0	0	0	0	0	0	0	0	970	0	0	0	0	0	0	0	0	1440	3524	0	0	1422	0	0	0	0	0	0	1000	2337	0	0	1468	638	0	1706	0	0	0	0	0
NODE_1082_length_8346_cov_29.3667	21	0	0	0	0	0	90	13	0	0	0	0	0	0	0	0	41	0	0	0	0	0	0	0	0	25	0	0	0	39	0	0	0	0	0	0	0	0	0	0	0	0	0	0	0	0	0	0	0
NODE_109_length_91271_cov_26.3304	3692	0	0	0	0	0	13065	0	0	0	0	0	0	0	0	0	0	0	0	0	0	0	0	0	0	0	0	0	0	0	0	0	0	0	0	0	0	0	0	0	0	0	0	8540	0	0	0	0	0
NODE_109_length_98132_cov_9.9974_ID_50590	178	1430	0	0	0	0	6394	200	0	0	0	0	0	0	0	0	549	0	0	0	0	0	0	0	0	2103	7105	0	0	0	0	0	0	0	0	0	0	0	0	0	152	152	0	174	0	0	0	0	0
NODE_10901_length_4159_cov_8.20955	0	0	0	0	0	0	0	0	0	0	0	0	0	0	0	0	0	0	0	0	0	0	0	0	0	0	0	0	0	0	0	0	0	0	0	0	0	0	0	0	0	0	0	0	0	0	0	0	0
NODE_1094_length_6772_cov_85.2375	0	0	0	0	0	0	0	0	0	0	0	0	0	0	0	0	0	0	0	0	0	0	0	0	0	0	0	0	0	0	0	0	0	0	0	0	0	0	0	0	0	0	0	0	0	0	0	0	0
NODE_1095_length_3051_cov_10.1973	0	0	0	0	0	0	0	0	0	0	0	0	0	0	0	0	0	0	0	0	0	0	0	0	0	0	0	0	0	0	0	0	0	0	0	0	0	0	0	81	0	0	0	0	0	0	0	0	0
NODE_10982_length_4571_cov_32.8749	0	0	0	0	0	0	6	0	0	0	0	0	0	0	0	0	0	0	0	0	0	0	0	0	0	0	0	0	0	0	0	0	0	0	0	0	0	0	0	0	14	11	0	0	0	0	0	0	0
NODE_11_length_187490_cov_20.0820_ID_24927	0	0	0	0	0	0	0	0	0	0	0	0	0	0	0	0	0	0	0	0	0	0	0	0	0	0	0	0	0	0	0	0	0	0	0	0	0	0	0	0	0	0	0	0	0	0	0	0	0
NODE_11_length_224861_cov_9.68352	0	0	0	0	0	0	0	0	0	0	0	0	0	0	0	0	0	0	0	0	0	0	0	0	0	0	0	0	0	0	0	0	0	0	0	0	0	0	0	0	28331	317	0	0	0	0	0	0	0
NODE_110_length_78720_cov_11.0356_ID_4217	598	1269	0	0	0	0	0	0	0	0	0	0	0	0	0	0	276	0	0	0	0	0	0	0	0	0	0	0	0	306	0	0	0	0	0	0	514	0	0	0	627	290	0	734	0	0	0	0	0
NODE_111_length_52195_cov_6.74225	0	546	0	0	0	4899	141	233	0	0	0	0	0	0	0	4456	775	0	0	0	0	0	0	3004	5040	0	0	5178	0	0	0	0	4350	0	0	9705	1224	229	0	12224	605	1799	0	1821	0	0	0	5184	18987
NODE_11112_length_3032_cov_4.79476	0	0	0	0	0	0	0	0	0	0	0	0	0	0	0	0	0	0	11	12	0	0	0	0	0	0	0	0	0	0	0	0	0	0	0	0	0	0	0	0	0	0	0	0	0	0	0	0	0
NODE_1112_length_23919_cov_6.34965	112	1611	0	0	0	0	237	0	0	0	0	0	0	0	0	0	0	0	0	0	0	0	0	0	0	0	670	0	0	0	0	0	0	0	0	0	159	474	0	0	0	0	0	627	0	0	0	0	0
NODE_1116_length_4372_cov_18.5907	2073	16711	62564	0	0	0	972	413	8562	60912	0	0	0	32	0	0	0	0	26694	48813	17	762	0	0	10	0	0	26	0	1243	64	0	0	0	0	643	6343	10071	0	0	12655	1032	0	1737	0	0	0	32694	0
NODE_11199_length_4417_cov_7.92412	0	0	32380	0	0	0	0	43	0	0	0	0	0	0	0	0	0	0	0	0	0	0	0	0	0	0	0	0	0	0	0	0	0	0	0	0	0	0	0	0	0	0	0	0	0	0	0	0	0
NODE_1121_length_2962_cov_5.15549	0	0	0	4641	595	0	0	0	0	0	0	0	0	0	0	0	0	0	0	0	0	0	0	0	0	0	0	0	24	0	0	0	0	31	0	0	0	0	0	0	0	0	0	0	61	0	0	0	0
NODE_113_length_38405_cov_44.6187	0	0	0	585	0	0	0	0	0	0	0	0	104	0	0	0	0	0	0	0	0	218	0	57	64	0	0	0	0	0	0	0	0	0	0	0	0	0	0	709	0	0	0	0	0	0	0	0	0
NODE_1131_length_8886_cov_3.9615	0	0	0	292	19	0	0	0	0	0	336	0	0	0	0	0	0	0	0	0	0	0	492	0	0	0	0	0	19	0	0	272	0	0	0	0	0	0	0	0	0	0	0	0	0	0	0	0	0
NODE_1138_length_7168_cov_15.843	0	0	0	5802	1359	0	0	0	0	0	0	727	0	0	0	0	0	0	0	0	0	0	0	0	0	0	0	0	44	0	0	22	0	2917	0	0	0	0	101	0	0	0	323	0	0	166	0	0	0
NODE_1141_length_18519_cov_14.9439_ID_154281	0	0	0	0	0	0	0	0	0	0	0	0	0	0	0	0	0	0	0	0	0	0	0	0	0	31	0	0	0	0	0	0	0	0	0	0	219	38	0	0	108	0	0	135	0	0	0	0	0
NODE_11429_length_2673_cov_8.29068	0	0	32	0	0	0	0	0	0	0	0	0	0	0	0	0	0	0	0	0	0	0	0	0	0	0	0	0	0	0	0	0	0	0	0	0	0	0	0	0	0	0	0	6	0	0	0	0	0
NODE_1143_length_5199_cov_3.94771	0	57	19	0	0	0	0	0	40	0	0	0	0	0	0	0	10	0	0	0	0	0	0	0	0	0	0	139	0	0	0	0	0	0	0	619	35	0	0	0	0	14	0	90	0	0	0	404	1321
NODE_1144_length_26475_cov_6.41332	0	0	0	0	0	0	0	0	0	0	0	0	0	0	0	0	0	0	0	0	0	0	0	0	0	0	0	0	0	0	0	0	0	0	0	0	0	0	0	0	0	0	0	134	0	0	0	0	0
NODE_1145_length_6528_cov_6.18925	0	72	0	0	0	0	0	0	113	0	0	0	0	0	0	0	233	0	0	0	0	0	0	0	0	0	0	3408	0	0	0	0	0	0	0	2410	327	13	0	0	70	39	0	61	0	0	0	1351	1495
NODE_116_length_63022_cov_9.9922_ID_74269	97	0	0	0	0	0	727	392	0	0	0	0	0	0	0	0	112	0	0	0	0	0	0	0	0	152	738	0	0	797	0	0	0	0	0	0	0	0	0	0	0	0	0	1540	0	0	0	0	0
NODE_1162_length_5630_cov_12.3037	0	0	0	0	0	0	0	0	0	0	0	0	0	0	0	0	0	0	0	0	0	0	0	0	0	0	0	0	0	0	0	0	0	0	0	0	0	0	0	0	0	0	0	0	0	0	0	0	0
NODE_1169_length_4417_cov_11.6515	0	0	0	0	0	0	0	0	0	10	155	0	0	0	0	0	0	0	0	7	0	14	0	0	0	0	0	0	1091	0	0	0	0	0	0	0	0	0	0	0	0	0	0	0	692	0	0	47	0
NODE_1170_length_3713_cov_17.8182	0	0	0	0	21	0	11	0	0	0	0	0	0	0	0	0	0	0	0	0	0	0	0	53	85	7	0	0	0	0	0	434	5	0	0	0	0	0	0	0	0	0	0	0	32	0	0	0	0
NODE_11746_length_2967_cov_6.59478	0	0	0	0	0	0	0	0	0	0	0	0	0	0	0	0	0	0	0	0	0	0	0	0	0	0	0	0	0	0	0	0	0	0	0	0	0	0	0	0	0	0	0	0	0	0	0	0	0
NODE_1179_length_7515_cov_11.0015_ID_55186	35	15	192	0	0	0	32	0	1757	0	0	0	0	0	0	0	0	0	51	47	0	0	0	247	309	0	0	0	0	0	0	0	244	0	0	0	90	172	0	0	237	49	0	199	0	0	0	17824	0
NODE_11790_length_4370_cov_3.4292	0	0	0	0	0	0	0	0	0	0	0	0	0	0	0	0	0	0	0	0	0	0	0	0	0	0	0	0	0	0	0	0	0	0	0	0	0	0	0	0	0	0	0	0	0	0	0	0	0
NODE_1181_length_3232_cov_5.904	0	0	0	0	0	0	0	0	0	0	150	0	0	0	0	0	0	0	0	0	0	0	0	0	0	0	0	0	0	0	0	0	0	0	0	0	0	0	0	0	0	0	0	0	1304	0	0	0	0
NODE_1181_length_7098_cov_19.2826	0	0	0	0	0	0	0	23	0	0	0	0	0	0	0	0	300	0	115	218	0	0	0	0	0	0	0	0	0	0	0	0	0	0	0	0	0	0	0	0	0	0	0	0	0	0	0	926	0
NODE_11838_length_2440_cov_7.95388	0	0	34	0	0	0	0	0	0	0	0	0	0	0	0	0	0	0	0	0	0	0	0	0	0	0	0	0	0	0	0	0	0	0	0	0	17	26	0	0	0	0	0	0	0	0	0	0	0
NODE_1193_length_3122_cov_183.056	0	0	0	0	0	0	0	0	0	0	0	0	0	0	0	0	0	0	0	0	0	942	0	0	0	0	0	0	0	0	988	0	0	0	0	0	0	0	0	0	0	0	0	0	0	0	0	0	0
NODE_12_length_303928_cov_6.44129	0	695	0	0	0	0	0	0	0	0	0	0	0	0	0	0	0	0	0	0	0	0	0	0	0	0	0	0	0	0	0	0	0	0	0	0	0	0	0	0	541	0	0	432	0	0	0	0	0
NODE_1213_length_15292_cov_9.9751_ID_49344	34	0	0	0	0	0	0	0	0	0	0	0	0	0	0	0	31	0	0	0	0	0	0	0	0	0	0	0	0	221	0	0	0	0	0	0	0	0	0	0	0	0	0	1331	0	0	0	0	0
NODE_12149_length_3086_cov_4.48829	0	0	0	6	0	9943	0	0	0	0	23	0	0	0	0	0	8	0	0	0	0	0	0	0	0	0	0	0	0	0	0	0	0	0	0	0	0	0	0	0	0	0	0	0	0	0	0	0	0
NODE_1216_length_21213_cov_23.9564_ID_148082	0	0	0	0	0	0	120	0	0	0	0	0	0	0	0	0	0	0	0	0	0	0	0	0	0	0	0	0	0	0	0	0	0	0	0	0	0	0	0	0	0	0	0	117	0	0	0	0	0
NODE_122_length_78223_cov_127.433	0	0	0	0	0	0	0	0	0	0	0	0	0	0	0	0	0	0	0	0	0	0	0	0	0	0	0	0	0	0	0	0	0	0	0	0	0	0	0	0	0	0	0	0	0	0	0	0	0
NODE_12299_length_3318_cov_6.54582	0	0	0	0	0	0	0	0	0	0	0	0	0	0	0	0	0	0	0	0	0	0	0	0	0	0	0	0	0	0	0	0	0	0	0	0	0	0	0	0	0	0	0	0	0	0	0	0	0
NODE_12313_length_3292_cov_17.7857_ID_200084	155	139	92	0	0	0	728	97	74	0	0	0	0	0	0	0	494	0	0	0	0	0	0	0	0	125	800	0	0	72	0	0	0	0	0	0	170	44	0	0	92	114	0	231	0	0	0	0	0
NODE_12600_length_2660_cov_36.0453	0	0	0	0	0	0	0	0	0	0	0	0	0	0	0	0	54	0	0	0	0	0	0	0	0	0	0	0	0	5	0	0	0	0	0	0	0	0	0	0	0	0	0	0	0	0	0	0	0
NODE_127_length_76334_cov_14.9877_ID_112784	0	0	0	0	0	0	0	646	0	0	0	0	0	0	0	0	0	0	0	0	0	0	0	0	0	0	0	0	0	0	0	0	0	0	0	0	0	0	0	0	3151	1849	0	0	0	0	0	0	0
NODE_12779_length_2323_cov_9.8326_ID_76965	0	69	16	0	0	0	58	12	13	0	0	0	0	0	0	0	31	0	0	0	0	0	0	0	0	28	33	0	0	15	0	0	0	0	0	0	7	0	0	0	42	0	0	26	0	0	0	0	0
NODE_128_length_100930_cov_100.436	2891	0	0	0	0	0	12527	0	0	0	0	0	0	0	0	0	0	0	0	0	0	0	0	0	0	0	0	0	0	0	0	0	0	0	0	0	0	0	0	0	0	0	0	6815	0	0	0	0	0
NODE_129_length_54873_cov_363.8674_ID_44809	97	146	332	0	0	0	0	0	0	0	0	0	0	0	0	0	0	0	0	0	0	0	0	0	0	93	0	0	0	512	0	0	0	0	0	0	234	95	0	0	1101	412	0	395	0	0	0	0	0
NODE_1297_length_8386_cov_17.6825	0	0	22223	0	0	0	0	863	0	0	0	0	0	0	0	0	0	0	0	0	0	0	0	0	0	0	0	0	0	0	0	0	0	0	0	0	0	0	0	0	0	0	0	0	0	0	0	0	0
NODE_13_length_146969_cov_13.273	341	948	301	0	0	0	195	0	2111	0	0	0	0	0	0	0	519	0	0	0	0	0	0	0	0	0	0	0	0	1047	0	0	0	0	0	0	0	0	0	0	1732	1066	0	0	0	0	0	0	0
NODE_130_length_78411_cov_14.3956	700	0	0	0	0	0	0	0	0	0	0	0	0	0	0	0	0	0	0	0	0	0	0	0	0	0	0	0	0	0	0	0	0	0	0	0	0	0	0	0	0	0	0	0	0	0	0	0	0
NODE_1301_length_21690_cov_42.7463	0	60	125	0	0	0	0	0	0	0	0	0	0	0	0	0	80	0	0	0	0	0	0	0	0	0	0	0	0	77	0	0	0	0	0	0	150	0	0	0	361	42	0	310	0	0	0	0	0
NODE_1301_length_27832_cov_10.84	1985	0	0	0	0	0	0	0	0	0	0	0	0	0	0	0	0	0	198	266	0	0	0	0	0	0	0	0	0	0	0	0	0	0	0	0	0	0	0	0	0	0	0	0	0	0	0	0	0
NODE_13037_length_3099_cov_4.08936	18	0	0	0	0	0	0	0	0	0	0	0	0	0	0	0	454	0	0	0	0	0	0	0	0	0	0	0	0	0	0	0	0	0	0	0	0	0	0	0	0	0	0	0	0	0	0	0	0
NODE_13048_length_2792_cov_8.2141	0	0	0	0	0	0	0	0	0	0	0	0	0	0	0	0	0	0	0	0	0	0	0	0	0	0	0	0	0	56	0	0	0	0	0	0	0	0	0	0	94	0	0	0	0	0	0	0	0
NODE_1332_length_17604_cov_54.9660_ID_62770	0	0	0	0	0	0	0	70	0	0	0	0	0	0	0	0	0	0	0	0	0	0	0	0	0	0	0	0	0	0	0	0	0	0	0	0	0	0	0	0	0	0	0	0	0	0	0	0	0
NODE_1343_length_28896_cov_22.6186	0	407	158	0	0	0	138	0	0	0	0	0	0	0	0	0	0	0	0	0	0	0	0	0	0	0	315	0	0	376	0	0	0	0	0	0	0	0	0	0	132	0	0	0	0	0	0	0	0
NODE_1343_length_5223_cov_12.2682	0	0	0	0	0	0	0	0	0	0	18	0	0	0	0	0	0	0	0	0	0	0	0	0	0	0	0	0	0	0	0	0	0	0	0	0	0	0	0	0	0	0	0	0	0	0	0	0	0
NODE_1358_length_21325_cov_77.5269	163	458	786	0	0	0	161	103	124	0	0	0	0	0	0	0	460	0	0	0	0	0	0	0	0	130	402	0	0	471	0	0	0	0	0	0	1373	83	0	0	3830	356	0	2378	0	0	0	0	0
NODE_136_length_131861_cov_4.47584	889	10345	614	0	0	0	5221	601	749	0	0	0	0	0	0	0	1735	0	0	0	0	0	0	0	0	1062	810	0	0	1150	0	0	0	0	0	0	604	337	0	0	2488	1086	0	1017	0	0	0	0	0
NODE_1366_length_13247_cov_6.9817_ID_79968	30	0	0	0	0	0	55	0	0	0	0	0	0	0	0	0	40	0	0	0	0	0	0	0	0	0	0	0	0	164	0	0	0	0	0	0	0	0	0	0	0	0	0	1028	0	0	0	0	0
NODE_1371_length_6127_cov_19.1693	0	0	0	0	0	0	0	0	0	0	0	0	0	0	0	0	0	0	0	0	0	0	0	0	0	0	0	0	0	0	0	0	0	0	0	0	0	0	0	0	0	0	0	0	0	0	0	0	0
NODE_1373_length_6897_cov_8.99006	0	0	2199	0	0	63	0	0	0	0	0	0	0	0	0	0	0	0	0	0	0	0	0	0	0	0	0	0	0	0	0	0	0	0	0	0	0	0	0	0	0	0	0	0	0	0	0	0	0
NODE_13836_length_2191_cov_2.11517	29	126	108	0	0	0	224	9	0	0	0	0	0	0	0	0	10	0	0	0	0	0	0	0	0	20	28	0	0	0	0	0	0	0	0	0	13	37	0	0	0	0	0	35	0	0	0	0	0
NODE_139_length_117494_cov_6.69188	0	0	0	0	0	0	1503	0	0	0	0	0	0	0	0	0	0	0	0	0	0	0	0	0	0	182	525	0	0	0	0	0	0	0	0	0	0	0	0	0	0	0	0	6228	0	0	0	0	0
NODE_13928_length_3811_cov_3.00293	0	722	120	0	0	0	0	27	0	0	0	0	0	0	0	0	1637	0	0	0	0	0	0	0	0	16	21	0	0	322	0	0	0	0	0	0	0	0	0	0	837	1042	0	0	0	0	0	0	0
NODE_1395_length_14102_cov_22.9372_ID_116342	24	0	0	0	0	0	368	183	0	0	0	0	0	0	0	0	0	0	0	0	0	0	0	0	0	27	70	0	0	0	0	0	0	0	0	0	0	0	0	0	0	0	0	1930	0	0	0	0	0
NODE_14_length_181898_cov_23.2320_ID_95156	0	0	0	0	0	0	0	2065	0	0	0	0	0	0	0	0	0	0	0	0	0	0	0	0	0	0	0	0	0	0	0	0	0	0	0	0	0	0	0	0	0	0	0	0	0	0	0	0	0
NODE_140_length_44758_cov_5.22849	0	0	0	0	0	0	0	0	0	0	0	0	0	0	0	0	0	0	0	0	0	0	0	0	0	0	0	0	0	0	0	0	0	0	0	0	0	0	0	0	1029	496	0	0	0	0	0	0	0
NODE_140_length_49962_cov_28.8209	0	0	0	0	0	0	0	0	98	0	7926	0	0	0	0	0	0	0	0	0	0	0	0	0	0	0	0	0	6799	0	0	0	0	0	0	0	0	0	0	0	86	0	0	0	0	0	0	0	116
NODE_14037_length_3590_cov_19.103	0	0	0	0	0	0	0	0	0	0	0	0	0	0	0	0	6	0	0	0	0	0	0	0	0	0	0	0	0	0	0	0	0	0	0	0	0	0	0	0	0	0	0	0	0	0	0	0	0
NODE_14047_length_3235_cov_13.2843	0	0	28	0	0	0	0	0	0	0	0	0	0	0	0	0	0	0	0	0	0	0	0	0	0	0	0	0	0	0	0	0	0	0	0	0	10	0	0	0	0	0	0	0	0	0	0	0	0
NODE_1406_length_6666_cov_13.4329	0	0	2748	0	0	302	0	26	0	0	0	0	0	0	0	0	0	0	0	0	0	0	0	0	0	0	0	0	0	0	0	0	0	0	0	0	0	0	0	0	0	0	0	0	0	0	0	0	0
NODE_141_length_93122_cov_4.21286	0	0	0	0	0	0	523	197	0	0	0	0	0	0	0	0	0	0	0	0	0	0	0	0	0	0	0	0	0	0	0	0	0	0	0	0	0	0	0	0	0	0	0	387	0	0	0	0	0
NODE_1417_length_5175_cov_8.83457	0	23	0	0	0	0	91	0	0	588	0	0	0	0	0	55	0	0	91	191	0	3329	0	47	85	0	0	278	0	0	3938	0	0	0	108	0	18	0	0	0	155	30	0	0	0	0	81	0	0
NODE_1421_length_9850_cov_6.26483	86	0	3543	0	0	0	0	0	0	0	0	0	0	0	0	1245	74	0	0	0	0	0	0	0	0	0	0	0	0	0	0	0	0	0	0	0	0	29	0	0	200	61	0	0	0	0	0	0	0
NODE_14254_length_1518_cov_8.56049	0	0	0	0	9	0	0	0	0	0	8	0	0	0	0	0	0	0	0	0	0	0	0	0	0	0	0	0	10	0	0	0	0	0	0	0	0	0	0	0	0	0	0	0	0	0	0	0	0
NODE_1435_length_14625_cov_11.1890_ID_7497	38	41	0	0	0	0	123	69	0	0	0	0	0	0	0	0	0	0	0	0	0	0	0	0	0	20	121	0	0	503	0	0	0	0	0	0	0	0	0	0	192	57	0	206	0	0	0	0	0
NODE_1437_length_18602_cov_4.37591	1900	1073	259	0	0	0	1200	72	0	0	0	0	0	0	0	0	308	0	0	0	0	0	0	0	0	71	1746	0	0	76	0	0	0	0	0	0	228	0	0	0	5823	1140	0	1130	0	0	0	0	0
NODE_1449_length_33749_cov_13.7381_ID_25212	0	0	0	0	0	0	0	70	0	0	0	0	0	0	0	0	0	0	0	0	0	0	0	0	0	0	0	0	0	0	0	0	0	0	0	0	0	0	0	0	0	0	0	1930	0	0	0	0	0
NODE_145_length_59277_cov_14.4218_ID_7623	353	0	0	0	0	0	0	88	0	0	0	0	0	0	0	0	0	0	0	0	0	0	0	0	0	0	0	0	0	219	0	0	0	0	0	0	0	0	0	0	2161	2501	0	4238	0	0	0	0	0
NODE_1451_length_44500_cov_7.67895	0	0	154	0	0	0	0	0	0	0	0	0	0	0	0	0	0	0	0	0	0	0	0	0	0	0	0	0	0	0	0	0	0	0	0	0	0	0	0	0	766	282	0	0	0	0	0	0	0
NODE_146_length_5119_cov_4.31635	33	0	0	0	0	0	0	0	0	0	0	0	0	0	0	0	0	0	0	0	0	0	0	0	0	0	0	0	0	0	0	0	0	0	0	0	0	0	0	0	0	0	0	0	0	0	0	0	0
NODE_1468_length_4441_cov_17.9535	0	0	0	0	0	0	0	0	0	0	0	0	0	0	0	0	0	0	0	0	0	0	0	0	0	10	82	0	0	8	0	0	0	0	0	0	0	0	0	0	0	0	0	0	0	0	0	0	0
NODE_147_length_138800_cov_11.8323	0	0	0	0	0	0	0	0	0	0	0	0	0	0	0	0	0	0	0	0	0	0	0	0	0	0	0	0	0	0	0	0	0	0	0	0	7229	0	0	0	0	0	0	0	0	0	0	0	0
NODE_147_length_141744_cov_8.97106	760	0	603	0	0	5337	0	320	0	0	11624	330	0	0	0	0	0	2784	670	923	0	14207	0	3082	3822	0	0	0	0	0	0	0	0	0	0	0	287	0	0	0	0	0	0	0	0	0	0	0	0
NODE_147_length_37083_cov_16.5469	1244	1503	660	0	0	0	2001	108	345	6560	0	0	0	0	0	0	1238	0	0	0	0	0	0	0	0	748	579	0	0	322	0	0	0	0	0	0	1118	751	0	0	1284	1127	0	985	0	0	0	1723	0
NODE_1479_length_26727_cov_5.27145	0	0	0	0	0	0	0	0	77	0	0	0	0	0	0	0	431	0	0	0	0	0	0	0	0	76	56	0	0	0	0	0	0	0	0	0	78	0	0	0	0	0	0	200	0	0	0	0	0
NODE_148_length_5554_cov_6.05092	0	0	0	0	0	0	0	0	0	0	0	0	111	0	0	0	0	0	0	0	0	0	0	0	0	0	0	0	24	0	0	0	0	0	0	0	0	0	0	0	0	0	0	0	31	1734	0	0	0
NODE_1489_length_9235_cov_55.196	115	0	3299	0	0	0	0	0	0	0	0	0	0	0	0	1666	77	0	0	0	0	0	0	0	0	0	0	0	0	0	0	0	0	0	0	0	0	47	0	0	243	60	0	0	0	0	0	0	0
NODE_149_length_80009_cov_12.2222	145	942	0	0	0	0	0	0	0	0	0	0	0	0	0	0	0	0	0	0	0	0	0	0	0	0	0	0	0	0	0	0	0	0	0	0	0	0	0	0	0	0	0	0	0	0	0	0	0
NODE_1496_length_20136_cov_7.39072	0	0	0	0	0	0	373	193	0	0	0	0	0	0	0	0	0	0	0	0	0	0	0	0	0	0	0	0	0	0	0	0	0	0	0	0	0	0	0	0	0	0	0	164	0	0	0	0	0
NODE_14997_length_2656_cov_6.31027	206	22	155	0	0	0	826	39	63	0	0	0	0	0	0	425	130	0	0	0	0	0	0	0	0	391	2711	0	0	139	0	0	0	0	0	0	311	81	0	0	40	43	0	1228	0	0	0	0	0
NODE_150_length_71202_cov_16.1978_ID_85914	0	0	0	0	0	0	0	246	0	0	0	0	0	0	0	0	0	0	0	0	0	0	0	0	0	0	0	0	0	0	0	0	0	0	0	0	0	0	0	0	0	0	0	320	0	0	0	0	0
NODE_1502_length_7839_cov_8.0788_ID_28920	0	0	0	0	0	0	0	0	0	0	0	0	0	0	0	0	0	0	0	0	0	0	0	0	0	0	0	0	0	0	0	0	0	0	0	0	0	0	0	0	0	0	0	63	0	0	0	0	0
NODE_1504_length_6033_cov_86.0145_ID_55945	0	0	2992	0	0	150	0	23	0	0	0	0	0	0	0	0	0	0	0	0	0	0	0	0	0	0	0	0	0	0	0	0	0	0	0	0	0	0	0	0	0	0	0	0	0	0	0	0	0
NODE_1517_length_4129_cov_9.79357	82	0	0	0	0	0	0	0	0	0	0	0	0	0	0	0	0	0	0	0	0	0	0	0	0	0	0	0	0	0	0	0	0	0	0	0	0	0	0	0	0	0	0	0	0	0	0	0	0
NODE_1520_length_9043_cov_18.0020_ID_125211	37	645	5367	0	0	0	1311	70	111	24	0	0	0	0	0	0	0	0	0	31	0	675	0	115	140	465	351	2609	0	21	37	0	10732	0	0	50	3465	7348	0	0	8206	1546	0	7266	0	0	0	2130	0
NODE_1521_length_8015_cov_15.8137	163	92	177	0	0	0	28	0	0	0	0	0	0	0	0	0	508	0	0	0	0	0	0	0	0	20	53	0	0	77	0	0	0	0	0	0	98	35	0	0	185	23	0	81	0	0	0	0	0
NODE_1522_length_13449_cov_7.24369	255	0	0	0	0	0	0	0	0	0	0	0	0	0	0	0	0	0	0	0	0	0	0	0	0	57	103	0	0	0	0	0	0	0	0	0	0	0	0	0	0	0	0	342	0	0	0	0	0
NODE_1529_length_7101_cov_111.571	0	0	0	298	0	100	0	14	0	0	1137	195	0	0	0	0	0	0	0	0	0	0	465	0	0	0	0	0	98	0	0	529	0	0	0	0	0	0	0	0	0	0	0	0	0	0	0	0	0
NODE_15298_length_2878_cov_5.80305	0	0	0	0	0	0	0	32	0	0	0	0	0	0	0	0	141	0	0	0	0	0	0	0	0	0	0	0	0	0	0	0	0	0	0	0	0	0	0	0	0	0	0	0	0	0	0	0	0
NODE_1531_length_11848_cov_12.0000_ID_4512	2345	1912	36	0	0	0	7960	968	1665	0	0	0	0	0	0	0	1857	0	25	48	0	0	0	0	0	915	1134	0	0	4294	0	0	0	0	0	0	675	762	0	0	5107	2700	0	4161	0	0	0	0	0
NODE_15331_length_4198_cov_8.55105	0	0	0	0	0	0	0	0	0	0	0	0	0	0	0	0	0	0	0	0	0	0	0	0	0	19	74	0	0	8	0	0	0	0	0	0	0	0	0	0	0	0	0	0	0	0	0	0	0
NODE_154_length_38622_cov_30.0046	0	0	0	0	0	0	0	0	0	218	0	0	0	0	0	0	0	0	0	0	0	0	0	0	0	0	0	0	0	0	0	0	0	0	0	0	0	0	0	0	0	0	0	0	0	0	1600	0	339
NODE_157_length_75870_cov_9.91047	0	0	0	0	0	0	0	0	0	0	0	0	0	0	0	0	0	0	0	0	0	0	0	0	0	0	0	0	0	0	0	0	0	0	0	0	0	0	0	0	0	0	0	0	0	0	0	0	0
NODE_1577_length_6715_cov_20.0030_ID_101413	0	0	3365	0	0	0	0	0	0	0	0	0	0	0	0	0	0	0	0	0	0	0	0	0	0	0	0	0	0	0	0	0	0	0	0	0	0	0	0	0	0	0	0	0	0	0	0	0	0
NODE_1578_length_7218_cov_9.66704	0	168	0	0	0	0	0	0	0	0	0	0	0	0	0	0	0	0	0	0	0	0	0	0	0	0	0	0	0	0	0	0	0	0	0	0	0	0	0	0	0	0	0	0	0	0	0	0	0
NODE_1580_length_3145_cov_5.49903	0	0	0	0	0	0	0	0	0	0	488	0	0	0	0	0	0	0	0	0	0	0	0	0	0	0	0	0	0	0	0	0	0	0	0	0	0	0	0	0	0	0	0	0	0	0	0	0	0
NODE_159_length_54188_cov_5.2277	0	0	0	0	0	0	0	0	112	0	0	0	0	0	0	0	0	0	0	0	0	0	0	0	0	0	687	0	0	0	0	0	0	0	0	0	0	0	0	0	0	0	0	0	0	0	0	0	0
NODE_159_length_85003_cov_9.72498	0	0	0	0	0	0	0	0	0	0	0	0	0	0	0	0	0	0	0	0	0	0	0	0	0	0	0	0	0	0	0	0	0	0	0	0	0	0	0	0	0	0	0	706	0	0	0	0	0
NODE_1594_length_7247_cov_8.78615	14	85	705	0	0	4950	356	118	251	0	0	0	0	0	0	0	0	0	0	0	0	0	0	0	0	0	0	260	0	0	0	0	0	0	0	0	0	88	0	0	0	0	0	0	0	0	0	87	0
NODE_16_length_73151_cov_15.9138	0	0	0	0	2113	0	0	0	0	0	0	0	0	0	0	0	0	0	0	0	0	0	0	0	0	0	0	0	0	0	0	0	0	0	0	0	0	0	0	0	0	0	0	0	0	0	0	0	0
NODE_1609_length_9931_cov_143.7085_ID_89175	0	0	0	391	0	0	0	0	0	0	154	0	0	0	0	0	0	0	0	0	0	0	1189	0	0	0	0	0	59	0	0	69	0	0	0	0	0	0	0	0	0	0	0	0	0	0	0	0	0
NODE_1610_length_17254_cov_2.87203	0	0	0	0	0	0	0	0	0	0	0	0	0	0	0	0	0	0	0	0	0	0	0	0	0	53	121	0	0	48	0	0	0	0	0	0	0	0	0	0	0	57	0	122	0	0	0	0	0
NODE_1614_length_19353_cov_2.57628	264	0	58	0	0	0	0	124	252	0	0	0	0	0	0	0	176	0	0	0	0	0	0	0	0	109	77	0	0	100	0	0	0	0	0	0	76	156	0	0	0	0	0	80	0	0	0	0	0
NODE_162_length_34917_cov_15.157	101	203	0	0	0	0	1627	0	0	0	0	0	0	0	0	0	1515	0	0	0	0	0	0	0	0	0	0	0	0	0	0	0	0	0	0	0	0	0	0	0	886	1163	0	234	0	0	0	0	0
NODE_1623_length_4918_cov_12.8371	47	0	7	0	0	0	0	0	0	0	0	0	0	0	0	0	0	0	949	1541	0	0	0	0	0	0	0	0	0	0	0	0	512	0	0	0	15	32	0	0	0	0	0	0	0	0	0	0	0
NODE_1627_length_5675_cov_14.7463	63	2794	11361	0	0	0	113	61	1303	10272	0	0	0	0	0	0	0	0	819	1688	0	123	0	0	0	0	0	12	0	139	0	0	0	0	0	112	1126	1776	0	0	2019	183	0	65	0	0	0	5442	0
NODE_16290_length_2434_cov_4.35687	0	0	30	0	0	0	0	0	0	0	0	0	0	0	0	0	0	0	0	0	0	0	0	0	0	0	0	0	0	0	0	0	0	0	0	0	0	0	0	0	0	0	0	0	0	0	0	0	0
NODE_163_length_65772_cov_11.8028_ID_41082	0	0	0	0	0	0	451	313	0	0	0	0	0	0	0	0	0	0	0	0	0	0	0	0	0	94	587	0	0	689	0	0	0	0	0	0	0	0	0	0	0	0	0	915	0	0	0	0	0
NODE_163_length_73933_cov_13.2848	0	0	0	0	0	0	0	0	0	0	0	0	0	0	0	0	0	0	0	0	0	0	0	0	0	0	0	0	0	0	0	0	0	0	0	0	0	0	0	0	0	0	0	0	0	0	0	0	0
NODE_1631_length_5754_cov_7.60572	0	0	5135	0	0	118	0	0	0	0	0	0	0	0	0	0	0	0	0	0	0	0	0	0	0	0	0	0	0	0	0	0	0	0	0	0	0	0	0	0	0	0	0	0	0	0	0	0	0
NODE_1635_length_12619_cov_5.81789	0	0	0	0	0	0	0	88	0	0	0	0	0	0	0	0	0	0	0	0	0	0	0	0	0	0	0	0	0	0	0	0	0	0	0	0	0	0	0	0	0	0	0	35	0	0	0	0	0
NODE_1647_length_3089_cov_11.9736	0	0	0	0	0	0	0	0	0	0	0	0	0	0	0	0	0	0	0	0	0	0	0	0	0	0	0	0	0	0	0	0	0	0	0	0	0	0	0	0	0	0	0	0	0	0	0	0	0
NODE_1647_length_9105_cov_14.9378_ID_20607	804	109	172	0	0	0	1743	44	448	0	0	0	0	0	0	0	766	0	0	0	0	0	0	0	0	71	260	0	0	60	0	0	0	0	0	0	0	0	0	0	0	524	0	258	0	0	0	0	0
NODE_16550_length_4390_cov_26.3977	0	0	0	0	0	0	0	0	0	0	0	0	0	0	0	0	0	0	0	0	0	0	0	0	0	0	0	0	0	0	0	0	0	0	0	0	0	0	0	0	0	0	0	0	0	0	0	0	0
NODE_1686_length_7563_cov_6.71071	0	0	0	4600	2267	0	0	0	0	0	0	817	0	0	0	0	0	0	0	0	0	0	0	0	0	0	0	0	15	0	0	26	0	1323	0	0	0	0	185	0	0	0	326	0	0	217	0	0	0
NODE_1692_length_19610_cov_124.7455_ID_33330	0	0	0	0	0	0	846	259	0	0	0	0	0	0	0	0	0	0	0	0	0	0	0	0	0	0	73	0	0	0	0	0	0	0	0	0	0	0	0	0	101	86	0	843	0	0	0	0	0
NODE_17_length_234008_cov_18.8609_ID_13549	898	0	0	0	0	0	0	410	0	0	0	0	0	0	0	0	0	0	0	0	0	0	0	0	0	0	0	0	0	0	0	0	0	0	0	0	0	0	0	0	0	0	0	3804	0	0	0	0	0
NODE_171_length_16387_cov_12.7505	0	0	0	0	0	0	0	0	0	0	0	0	0	0	0	0	0	0	0	0	0	0	0	0	0	0	0	0	0	0	0	0	0	0	0	0	0	0	0	226	0	0	0	0	0	0	0	0	0
NODE_171_length_84380_cov_8.93167	0	0	0	0	0	0	0	0	0	0	0	0	0	0	0	0	0	0	0	0	0	0	0	0	0	0	0	0	0	0	0	0	0	0	0	0	0	0	0	0	0	0	0	0	0	0	0	0	0
NODE_1714_length_5692_cov_5.97144	20	0	35	0	0	0	0	0	0	0	0	0	0	0	0	0	0	0	0	0	0	0	0	0	0	0	0	0	0	14	0	0	0	0	0	0	0	0	0	0	0	0	0	0	0	0	0	0	0
NODE_1717_length_3736_cov_13.0973	0	0	0	0	0	0	0	0	0	0	0	0	0	0	0	0	0	0	0	0	0	0	0	0	0	0	0	0	13	0	0	0	0	0	0	0	0	0	0	0	0	0	0	0	0	0	0	0	0
NODE_1734_length_5452_cov_6.55031	0	0	791	0	0	0	0	0	0	795	0	0	0	0	0	0	0	0	0	0	0	0	0	0	0	0	0	0	0	0	0	0	0	0	0	0	0	0	0	0	0	0	0	0	0	0	0	452	0
NODE_174_length_63083_cov_3.77718	1484	0	472	0	0	0	0	275	0	0	0	0	0	0	0	0	302	0	0	0	0	0	0	0	0	0	284	0	0	930	0	0	0	0	0	0	0	0	0	0	1957	518	0	0	0	0	0	0	0
NODE_1757_length_20949_cov_6.55868	209	0	0	0	0	0	0	0	0	0	0	0	0	0	0	0	0	0	0	0	0	0	0	0	0	0	0	0	0	0	0	0	0	0	0	0	0	0	0	0	0	0	0	83	0	0	0	0	0
NODE_1759_length_4548_cov_113.116	0	0	0	0	0	0	0	0	0	22	50	0	0	0	0	0	0	0	0	0	0	16	0	0	0	0	0	0	2377	0	0	0	0	0	0	0	0	0	0	0	0	0	0	0	442	0	0	30	0
NODE_177_length_20316_cov_40.0000_ID_28270	491	621	351	0	0	0	701	0	124	2061	0	0	0	0	0	0	661	0	0	0	0	0	0	0	0	198	121	0	0	120	0	0	0	0	0	0	470	378	0	0	693	688	0	349	0	0	0	596	0
NODE_17706_length_2321_cov_7.49735	0	314	76	0	0	0	0	0	0	0	0	0	0	0	0	0	0	0	0	0	0	0	0	0	0	0	0	0	0	0	0	0	0	0	0	0	18	50	0	0	13	0	0	0	0	0	0	0	0
NODE_1777_length_12045_cov_9.9658_ID_13554	36	0	0	0	0	0	103	20	0	0	0	0	0	0	0	0	0	0	0	0	0	0	0	0	0	31	147	0	0	965	0	0	0	0	0	0	0	0	0	0	0	0	0	0	0	0	0	0	0
NODE_178_length_34454_cov_232.747	0	149	0	0	0	0	0	0	0	0	0	0	0	0	0	0	134	0	0	0	0	0	0	0	0	57	77	0	0	61	0	0	0	0	0	0	0	0	0	0	283	161	0	122	0	0	0	0	0
NODE_1780_length_2528_cov_9.41165	0	0	0	0	0	0	0	0	0	0	0	0	38	0	0	37	0	0	0	0	0	0	0	0	0	0	0	5	0	0	0	0	0	0	0	0	9	0	0	0	0	0	0	0	0	0	0	0	0
NODE_1780_length_9673_cov_22.0092_ID_74682	320	0	785	0	0	0	6327	664	0	0	0	0	0	0	0	0	275	0	0	0	0	0	0	0	0	200	478	0	0	0	0	0	0	0	0	0	0	0	0	0	0	0	0	375	0	0	0	0	0
NODE_1787_length_8732_cov_4.20122	0	0	0	0	0	0	0	0	0	0	0	0	0	0	0	0	0	0	0	0	0	0	0	0	0	0	0	0	0	0	0	0	0	0	0	0	0	0	0	0	0	0	0	0	0	0	0	0	0
NODE_1788_length_5919_cov_12.0021_ID_64933	0	256	2826	0	0	0	49	0	403	858	0	0	0	0	0	0	0	0	0	0	0	0	0	0	0	0	0	0	0	0	0	0	0	0	0	0	77	106	0	0	224	22	0	0	0	0	0	587	0
NODE_18_length_162142_cov_12.1765	0	0	0	0	0	0	0	0	0	0	0	0	0	0	0	0	0	0	0	0	0	0	0	0	0	0	0	0	0	0	0	0	0	0	0	0	0	0	0	0	0	0	0	0	0	0	0	0	0
NODE_1810_length_7247_cov_10.0014_ID_82614	0	0	77612	0	0	0	0	0	0	0	0	0	0	0	0	0	3869	0	20	0	0	0	0	0	0	0	0	0	0	12339	0	0	0	0	0	0	0	0	0	0	0	0	0	0	0	0	0	0	0
NODE_1812_length_13502_cov_8.41846	0	0	0	0	0	0	0	0	0	0	0	0	0	0	0	0	0	0	0	0	0	0	0	0	0	0	0	0	0	15	0	0	0	0	0	0	0	0	0	0	0	0	0	59	0	0	0	0	0
NODE_1817_length_4105_cov_8.9879	0	0	0	0	0	0	0	0	0	0	157	0	0	0	0	0	0	0	0	0	0	0	0	0	0	0	0	0	0	0	0	0	0	0	0	0	0	0	0	0	0	0	0	0	0	0	0	0	0
NODE_182_length_28138_cov_7.38201	268	2553	302	0	0	0	1238	155	949	0	0	0	0	0	0	0	1298	0	0	0	0	0	0	0	0	357	907	0	0	71	0	0	0	0	0	0	247	290	0	0	3005	530	0	331	0	0	0	0	0
NODE_1824_length_11690_cov_14.2895	35	0	0	0	0	0	0	0	0	0	0	0	0	0	0	0	0	0	0	0	0	0	0	0	0	18	0	0	0	35	0	0	0	0	0	0	0	36	0	0	0	0	0	74	0	0	0	568	0
NODE_1826_length_16131_cov_5.0739	0	0	0	0	0	0	0	0	0	0	0	0	0	0	0	0	0	0	0	0	0	0	0	0	0	0	0	0	0	0	0	0	0	0	0	0	751	0	0	0	0	0	0	0	0	0	0	0	0
NODE_1839_length_9314_cov_8.9653_ID_34517	23	703	94	0	0	0	281	57	250	0	0	0	0	0	0	0	410	0	0	0	0	0	0	0	0	77	199	0	0	0	0	0	0	0	0	0	49	93	0	0	843	172	0	83	0	0	0	0	0
NODE_184_length_121773_cov_11.283	3004	8432	3790	0	0	23211	8926	1945	6161	0	0	0	0	0	0	0	6300	0	0	0	0	0	0	0	0	7229	8846	37140	0	0	0	0	0	0	0	4654	13213	3807	0	0	16861	5770	0	10684	0	0	0	26649	0
NODE_185_length_66524_cov_63.0362_ID_58930	0	0	0	0	0	0	0	0	0	0	0	0	0	0	0	0	0	0	0	0	0	0	0	0	0	0	0	0	0	0	0	0	0	0	0	0	0	0	0	0	0	711	0	4617	0	0	0	0	0
NODE_186_length_82127_cov_94.9046	2041	0	0	0	0	0	6677	0	0	0	0	0	0	0	0	0	812	0	0	0	0	0	0	0	0	0	0	0	0	0	0	0	0	0	0	0	0	0	0	0	2508	971	0	5023	0	0	0	0	0
NODE_1889_length_11371_cov_11.9374_ID_122720	0	191	0	0	0	0	72	0	0	0	0	0	0	0	0	0	30	0	0	0	0	0	0	0	0	98	77	0	0	55	0	0	0	0	0	0	0	0	0	0	0	0	0	129	0	0	0	0	0
NODE_189_length_46314_cov_23.4207	4248	30203	18299	0	0	0	2905	1276	22741	135	0	0	0	0	0	0	31106	0	60072	106495	0	846	0	135137	180229	8928	1268	190485	0	9093	77	0	117301	0	0	90	8079	27456	0	0	12922	4957	0	11526	0	0	0	106045	0
NODE_189_length_97698_cov_4.48611	0	7343	2085	0	0	0	0	447	0	0	0	0	0	0	0	0	15423	0	0	0	0	0	0	0	0	292	352	0	0	2816	0	0	0	0	0	0	0	0	0	0	14875	18588	0	0	0	0	0	0	0
NODE_19_length_173760_cov_14.0001_ID_153430	0	0	0	0	0	0	0	0	0	0	0	0	0	0	0	0	0	0	0	0	0	0	0	0	0	0	0	0	0	0	0	0	0	0	0	0	0	0	0	0	0	0	0	0	0	0	0	0	0
NODE_1901_length_16018_cov_38.9044_ID_115919	183	257	155	0	0	0	367	0	44	1451	0	0	0	0	0	0	140	0	0	0	0	0	0	0	0	83	0	0	0	28	0	0	0	0	0	0	79	44	0	0	59	50	0	51	0	0	0	153	0
NODE_19066_length_2767_cov_6.80752	0	0	0	0	0	0	0	55	0	0	0	0	0	0	0	0	0	0	0	0	0	0	0	0	0	0	0	0	0	0	0	0	0	0	0	0	0	0	0	0	0	0	0	12	0	0	0	0	0
NODE_1913_length_13360_cov_22.9335_ID_17568	63	182	537	0	0	0	109	81	54	0	0	0	0	0	0	0	272	0	0	0	0	0	0	0	0	89	125	0	0	153	0	0	0	0	0	0	362	0	0	0	1535	131	0	1052	0	0	0	0	0
NODE_192_length_101859_cov_44.1019	1277	2273	3051	0	0	0	666	286	2001	0	0	0	0	0	0	0	10242	0	0	0	0	0	0	0	0	2111	1782	0	0	2821	0	0	0	0	0	0	8080	1720	0	0	2703	952	0	3846	0	0	0	0	0
NODE_1930_length_6563_cov_7.63353	0	63	0	0	0	0	0	0	114	0	0	0	0	0	0	0	231	0	0	0	0	0	0	0	0	0	0	3590	0	0	0	0	0	0	0	2743	351	14	0	0	93	50	0	79	0	0	0	1747	1584
NODE_1938_length_7276_cov_10.5496	0	0	137	0	0	0	0	0	0	0	0	0	0	0	0	0	0	0	0	0	0	0	0	0	0	0	0	0	0	1696	0	0	0	0	0	0	0	0	0	0	0	0	0	0	0	0	0	0	0
NODE_194_length_6153_cov_8.32092	0	0	0	0	0	0	0	0	0	0	0	0	43	0	0	0	0	0	0	0	0	0	0	0	0	0	0	0	0	0	0	0	0	0	0	0	0	0	0	0	0	0	0	0	29	386	0	0	0
NODE_1949_length_14113_cov_3.83177	26	50	0	0	0	0	108	0	0	0	0	0	0	0	0	0	49	0	0	0	0	0	0	0	0	0	0	2129	0	0	0	0	0	0	0	0	392	0	0	0	765	220	0	379	0	0	0	0	0
NODE_195_length_63930_cov_13.4714_ID_24111	1170	4432	866	0	0	0	4825	3730	0	0	0	0	0	0	0	0	1853	0	0	0	0	0	0	0	0	1905	4543	0	0	572	0	0	0	0	0	0	988	974	0	0	0	0	0	2800	0	0	0	0	0
NODE_1955_length_14456_cov_19.8645	62	238	41	0	0	0	130	74	99	0	0	0	0	0	0	0	158	0	0	0	0	0	0	0	0	165	136	0	0	126	0	0	0	0	0	0	175	41	0	0	311	93	0	142	0	0	0	0	0
NODE_1967_length_2920_cov_40.1483	0	0	0	0	0	54	0	0	0	0	0	0	0	0	0	0	0	0	0	0	0	0	0	0	0	0	0	0	0	0	0	0	0	0	0	0	0	6	0	0	0	0	0	0	0	0	0	0	0
NODE_1968_length_5686_cov_15.4997	0	24	0	0	0	0	0	0	0	0	0	0	0	0	0	0	324	0	35	78	0	0	0	0	0	0	0	0	0	0	0	0	0	0	0	47	50	0	0	0	0	0	0	0	0	0	0	4122	0
NODE_19736_length_1876_cov_4.24602	0	0	0	0	0	0	0	0	0	0	0	0	0	0	0	0	0	0	0	0	0	0	0	0	0	0	0	0	0	6	0	0	0	0	0	0	0	0	0	0	0	0	0	0	0	0	0	0	0
NODE_19779_length_2599_cov_5.18318	0	85	57	0	0	0	0	0	0	0	0	0	0	0	0	0	0	0	0	0	0	0	0	0	0	0	0	0	0	0	0	0	0	0	0	0	16	40	0	0	0	0	0	0	0	0	0	0	0
NODE_1984_length_5587_cov_5.20915	26	0	0	0	0	0	54	0	0	0	0	0	0	0	0	0	0	0	0	0	0	0	0	0	0	0	0	0	0	0	0	0	0	0	0	0	0	0	0	0	0	0	0	0	0	0	0	0	0
NODE_2_length_146845_cov_25.0000_ID_101810	0	0	0	0	0	0	0	0	0	0	0	0	0	0	0	0	0	0	0	0	0	0	0	0	0	0	0	0	0	0	0	0	0	0	0	0	0	0	0	0	0	0	0	29377	0	0	0	0	0
NODE_20_length_183767_cov_15.3604_ID_61422	11722	67389	53637	0	0	0	11199	4595	78675	1259	0	0	0	0	0	0	191550	0	212731	384027	0	4146	0	487468	647350	29332	4257	506670	0	22617	324	0	464841	0	0	0	25501	78960	0	0	34458	13669	0	51925	0	0	0	481850	0
NODE_2004_length_8381_cov_10.1175	0	0	0	0	0	0	0	0	0	0	0	0	0	0	0	0	0	0	0	0	0	0	0	0	0	0	0	0	0	0	0	0	0	0	0	0	0	0	0	0	0	0	0	0	0	0	0	0	0
NODE_201_length_101846_cov_10.8881	2825	0	0	0	0	0	9944	0	0	0	0	0	0	0	0	0	0	0	0	0	0	0	0	0	0	0	0	0	0	0	0	0	0	0	0	0	0	0	0	0	0	0	0	6394	0	0	0	0	0
NODE_203_length_87558_cov_61.0005	174	1528	0	0	0	0	6067	213	0	0	0	0	0	0	0	0	613	0	0	0	0	0	0	0	0	2080	6643	0	0	0	0	0	0	0	0	0	0	0	0	0	251	201	0	199	0	0	0	0	0
NODE_205_length_70479_cov_22.2652_ID_66861	0	0	0	0	0	0	0	698	0	0	0	0	0	0	0	0	0	0	0	0	0	0	0	0	0	0	0	0	0	0	0	0	0	0	0	0	0	0	0	0	3065	1808	0	0	0	0	0	0	0
NODE_2059_length_20991_cov_33.7114	0	231	203	0	0	0	118	0	47	0	0	0	0	0	0	0	518	0	0	0	0	0	0	0	0	48	120	0	0	88	0	0	0	0	0	0	313	57	0	0	2154	206	0	1330	0	0	0	0	0
NODE_2069_length_4510_cov_3.54231	0	0	0	0	0	0	0	0	0	0	0	0	0	0	0	0	0	0	0	0	0	0	0	0	0	0	0	0	0	0	0	0	0	0	0	0	0	0	0	0	0	0	0	14	0	0	0	0	0
NODE_2076_length_12732_cov_3.93721	305	0	0	0	0	0	0	0	0	0	0	0	0	0	0	0	0	0	91	182	0	0	0	0	0	0	0	0	0	639	0	0	0	0	0	0	118	430	0	0	60	41	0	0	0	0	0	737	0
NODE_2085_length_6330_cov_16.0026_ID_87860	0	0	2372	0	0	183	0	40	0	0	0	0	0	0	0	0	0	0	0	0	0	0	0	0	0	0	0	0	0	0	0	0	0	0	0	0	0	0	0	0	0	0	0	0	0	0	0	0	0
NODE_2098_length_11594_cov_29.8206_ID_34893	0	0	2784	0	0	582	0	0	0	0	0	0	0	0	0	0	0	0	0	0	0	0	0	0	0	0	0	0	0	0	0	0	0	0	0	0	0	0	0	0	0	0	0	0	0	0	0	0	0
NODE_2114_length_4763_cov_15.1461	147	8111	31206	0	0	0	1245	184	8371	20777	0	0	0	0	0	0	0	0	1310	2441	13	254	0	0	0	0	0	10	0	46	12	0	0	0	0	275	2811	4377	0	0	7386	863	0	107	0	0	0	13815	0
NODE_2120_length_6346_cov_6.59768	0	30	75	0	0	0	0	0	22	0	0	0	0	0	0	0	0	0	0	0	0	0	0	81	105	0	0	0	0	0	0	0	52	0	0	0	16	46	0	0	61	10	0	59	0	0	0	71	0
NODE_21227_length_2513_cov_19.4317	69	0	0	0	0	10	0	31	0	0	0	0	0	0	0	0	0	0	0	0	0	0	0	0	0	88	149	0	0	0	0	0	0	0	0	0	0	0	0	0	0	0	0	165	0	0	0	0	0
NODE_213_length_53456_cov_40.0953	834	0	0	0	0	0	3302	0	0	0	0	0	0	0	0	0	0	0	0	0	0	0	0	0	0	0	0	0	0	0	0	0	0	0	0	0	0	0	0	0	0	0	0	1624	0	0	0	0	0
NODE_214_length_75372_cov_21.9422	415	895	428	0	0	0	457	180	656	0	0	0	0	0	0	0	1930	0	0	0	0	0	0	0	0	978	931	0	0	1593	0	0	0	0	0	0	3751	765	0	0	1302	498	0	704	0	0	0	0	0
NODE_215_length_48699_cov_37.5161_ID_16307	1414	1864	897	0	0	0	2627	86	377	13066	0	0	0	0	0	0	1595	0	0	0	0	0	0	0	0	797	386	0	0	280	0	0	0	0	0	0	1312	1029	0	0	1661	1607	0	1305	0	0	0	2803	0
NODE_2154_length_5223_cov_4.32682	0	0	0	0	0	0	0	0	0	0	0	0	0	0	0	0	0	0	0	0	0	0	0	0	0	6	0	0	0	0	0	0	0	0	0	0	0	0	0	0	0	0	0	0	0	0	0	0	0
NODE_216_length_2296_cov_12.1812	0	0	0	636	0	0	0	0	0	0	0	0	8	0	0	0	0	0	0	0	0	0	0	0	0	0	0	0	0	0	0	0	0	0	0	0	0	0	18	82	0	0	369	0	0	0	0	0	0
NODE_216_length_54644_cov_12.0309_ID_28088	138	0	0	0	0	0	0	79	0	0	0	0	0	0	0	0	0	0	0	0	0	0	0	0	0	0	0	0	0	0	0	0	0	0	0	0	0	0	0	0	0	0	0	579	0	0	0	0	0
NODE_2161_length_3374_cov_49.1714	0	0	0	0	0	22823	0	0	0	0	177	0	0	0	0	0	9	0	0	0	0	0	5	0	0	0	0	0	10	0	0	0	0	0	0	0	0	0	0	0	392	0	0	0	0	0	0	0	9
NODE_217_length_46757_cov_5.91748	0	0	0	0	0	0	0	0	0	0	0	0	0	0	0	0	0	0	0	0	0	0	0	0	0	0	0	0	0	0	0	0	0	0	0	0	0	0	0	0	914	285	0	0	0	0	0	0	0
NODE_2175_length_3235_cov_4.63994	0	0	0	0	0	0	0	0	0	0	38	0	0	0	0	0	0	0	0	0	0	0	0	0	0	0	0	0	14	0	0	0	0	0	0	0	0	0	0	0	0	0	0	0	610	0	0	0	0
NODE_2177_length_5665_cov_4.28592	15	0	0	0	0	0	0	0	0	0	0	0	0	0	0	0	0	0	0	0	0	0	0	0	0	0	0	0	0	0	0	0	0	0	0	0	0	0	0	0	0	0	0	0	0	0	0	0	0
NODE_2181_length_14296_cov_9.49259	0	0	0	0	0	0	0	0	0	0	0	0	0	0	0	0	0	0	0	0	0	0	0	0	0	0	0	0	0	0	0	0	0	0	0	0	0	0	0	0	0	0	0	0	0	0	0	0	0
NODE_2181_length_8599_cov_5.50878	0	0	0	471	0	0	0	0	0	0	0	0	0	0	0	0	0	0	0	0	0	0	0	0	0	0	0	0	0	0	0	0	0	0	0	0	0	0	0	0	0	0	0	0	0	0	0	0	0
NODE_219_length_52372_cov_6.19124	159	0	138	0	0	0	2320	0	0	0	0	0	0	0	0	0	2021	0	0	0	0	0	0	0	0	0	0	0	0	0	0	0	0	0	0	0	0	0	0	0	677	998	0	654	0	0	0	0	0
NODE_2194_length_8250_cov_20.8804	72	130	123	0	0	0	0	0	0	88399	0	0	0	0	0	0	0	0	2034	3588	0	0	0	0	0	0	0	0	0	49	0	0	0	0	0	0	0	202	0	0	32	13	0	0	0	0	0	0	0
NODE_2196_length_28815_cov_19.4668	0	0	0	0	0	0	0	129	0	0	0	0	0	0	0	0	0	0	0	0	0	0	0	0	0	0	0	0	0	0	0	0	0	0	0	0	0	0	0	0	0	0	0	0	0	0	0	0	0
NODE_220_length_63579_cov_39.4111	1843	0	0	0	0	288	0	1272	0	0	0	0	0	0	0	0	0	0	0	0	0	0	0	0	0	1575	3112	0	0	0	0	0	0	0	0	0	0	0	0	0	0	0	0	2953	0	0	0	0	0
NODE_2200_length_5429_cov_7.13658	0	0	3801	0	0	0	0	0	0	3488	0	0	0	0	0	0	0	0	0	0	0	0	0	0	0	0	0	0	0	0	0	0	0	0	0	0	0	0	0	0	0	0	0	0	0	0	0	1859	0
NODE_2229_length_6344_cov_31.3827	0	0	0	0	0	0	0	0	0	0	17	0	0	0	0	0	0	0	0	0	0	0	0	0	0	0	0	0	0	0	0	0	0	0	0	0	0	0	0	0	0	0	0	0	0	0	0	0	0
NODE_2256_length_13598_cov_7.04955	80	0	0	0	0	0	0	0	0	0	0	0	0	0	0	0	0	0	0	0	0	0	0	0	0	0	0	0	0	0	0	0	0	0	0	0	0	0	0	0	0	0	0	0	0	0	0	0	0
NODE_2257_length_10776_cov_45.718	143	0	0	0	0	0	0	0	0	0	0	0	0	0	0	0	0	0	0	0	0	0	0	0	0	0	0	0	0	0	0	0	0	0	0	0	0	0	0	0	0	0	0	42	0	0	0	0	0
NODE_2259_length_8839_cov_31.8046	0	0	0	0	0	0	0	0	0	0	0	0	0	0	0	0	0	0	0	0	0	0	0	0	0	0	0	0	348	0	0	803	0	170	0	44	0	0	0	0	0	0	99	0	0	0	0	0	0
NODE_226_length_39936_cov_16.2787	964	0	0	0	0	0	2035	0	0	0	0	0	0	0	0	0	0	0	0	0	0	0	0	0	0	0	0	0	0	0	0	0	0	0	0	0	0	0	0	0	0	0	0	2060	0	0	0	0	0
NODE_2275_length_10880_cov_8.87741	23	0	0	0	0	0	0	0	0	0	0	0	0	0	0	0	0	0	0	0	0	0	0	0	0	0	0	0	0	0	0	0	0	0	0	0	0	0	0	0	0	0	0	0	0	0	0	0	0
NODE_2299_length_8355_cov_10.9739	0	0	0	121	0	0	0	0	0	0	0	0	0	0	0	0	0	0	0	0	0	0	0	0	0	0	0	0	0	0	0	0	0	0	0	0	19	0	0	0	0	0	0	0	0	0	0	0	0
NODE_2313_length_7669_cov_6.4374_ID_65816	33	531	0	0	0	0	166	0	0	0	0	0	0	0	0	0	0	0	0	0	0	0	0	0	0	0	227	0	0	0	0	0	0	0	0	0	56	161	0	0	0	0	0	182	0	0	0	0	0
NODE_232_length_75945_cov_21.3402	0	245	0	0	0	0	0	0	0	0	0	0	0	0	0	0	0	0	0	0	0	0	0	0	0	0	0	0	0	0	0	0	0	0	0	0	0	0	0	0	0	0	0	0	0	0	0	0	0
NODE_233_length_77635_cov_12.2098	0	1782	0	0	0	0	0	116	11909	0	0	0	0	0	0	0	15673	0	0	0	0	0	0	0	0	0	0	0	0	1447	0	0	0	0	0	2389	6716	1222	0	0	4376	1766	0	0	0	0	0	0	0
NODE_234_length_76017_cov_10.0533	0	0	0	0	0	0	0	0	0	0	0	0	0	0	0	0	0	0	0	0	0	0	0	0	0	0	0	0	0	0	0	0	0	0	0	0	0	0	0	0	0	0	0	0	0	0	0	0	0
NODE_236_length_45206_cov_16.9858_ID_100963	0	0	0	125	0	2914	0	0	0	2762	0	0	0	0	0	191	0	0	825	1823	0	1019	0	0	114	0	0	451	0	0	1339	0	263	0	0	0	0	0	0	3218	0	0	0	0	0	0	4186	148	0
NODE_2373_length_13378_cov_43.9418	33	2095	63	0	0	276	47	0	116	0	0	0	0	0	0	0	0	0	1750	2815	0	0	0	2095	2499	102	0	0	0	41	0	0	1104	0	0	0	219	1242	0	0	2036	735	0	280	0	0	0	505	0
NODE_2374_length_8452_cov_16.0225_ID_58128	0	26	33	0	0	0	0	0	0	0	0	0	0	0	0	0	0	0	0	0	0	0	0	0	0	73	65	0	0	558	0	0	0	0	0	0	0	47	0	0	0	0	0	0	0	0	0	0	0
NODE_2377_length_4884_cov_31.8056_ID_55866	0	587	6504	0	0	0	72	0	872	1942	0	0	0	0	0	0	0	0	197	336	0	0	0	0	0	0	0	0	0	0	0	0	0	0	0	27	231	338	0	0	511	59	0	0	0	0	0	1150	0
NODE_238_length_32260_cov_25.7665_ID_19491	0	1902	266	0	0	0	0	0	0	0	0	0	0	0	0	0	0	0	0	0	0	0	0	0	0	0	0	0	0	0	0	0	0	0	0	0	0	0	0	0	0	0	0	0	0	0	0	0	0
NODE_238_length_62337_cov_50.9163	372	0	0	0	0	0	0	132	0	0	0	0	0	0	0	0	0	0	0	0	0	0	0	0	0	0	0	0	0	223	0	0	0	0	0	0	0	0	0	0	2270	2521	0	4060	0	0	0	0	0
NODE_238_length_97840_cov_23.778	311	779	0	0	0	0	0	0	0	0	0	0	0	0	0	0	344	0	0	0	0	0	0	0	0	0	589	0	0	0	0	0	0	0	0	0	806	306	0	0	945	552	0	227	0	0	0	0	0
NODE_2394_length_8043_cov_4.40235	0	0	0	0	0	0	0	0	0	0	0	0	0	0	0	0	111	0	0	0	0	0	0	0	0	0	0	0	0	30	0	0	0	0	0	0	0	0	0	0	566	48	0	0	0	0	0	0	0
NODE_23979_length_1607_cov_5.90206	43	61	72	0	0	0	14	0	7	0	0	0	0	0	0	0	323	0	0	0	0	0	0	0	0	0	11	0	0	37	0	0	0	0	0	0	35	14	0	0	34	11	0	16	0	0	0	0	0
NODE_24_length_123364_cov_17.1611_ID_4972	0	18389	3091	0	0	0	0	887	0	0	0	0	0	0	0	0	36431	0	0	0	0	0	0	0	0	488	538	0	0	7088	0	0	0	0	0	0	0	0	0	0	25093	28473	0	0	0	0	0	0	0
NODE_2412_length_7767_cov_123.428	0	0	0	0	0	0	0	0	0	0	15	0	0	0	0	0	0	0	0	0	0	0	0	0	0	0	0	0	9	0	0	0	0	0	0	0	0	0	0	0	0	0	0	0	0	0	0	0	0
NODE_2416_length_5415_cov_16.5748	0	0	0	0	0	0	0	0	0	0	0	0	0	0	0	0	493	0	0	0	0	0	0	0	0	0	0	0	0	0	0	0	0	0	0	0	0	0	0	0	0	0	0	0	0	0	0	0	0
NODE_243_length_12412_cov_138.583	0	0	0	0	0	0	0	0	0	0	0	0	0	0	0	0	0	0	0	0	0	0	0	0	0	0	0	0	0	0	0	0	0	0	0	0	0	0	0	105	0	0	0	0	0	0	0	0	0
NODE_243_length_5029_cov_16.1345	9	0	0	0	0	0	0	0	0	0	0	0	0	0	0	0	0	0	0	0	0	0	0	0	0	0	0	0	0	0	0	0	0	0	0	0	0	0	0	39	0	0	0	0	0	0	0	0	0
NODE_244_length_32147_cov_3.59164	162	2047	1137	0	0	0	2691	212	0	0	0	0	0	0	0	0	143	0	0	0	0	0	0	0	0	269	579	0	0	0	0	0	0	0	0	0	220	429	0	0	71	0	0	0	0	0	0	0	0
NODE_2440_length_9289_cov_18.9215_ID_86516	0	0	0	0	0	0	91	62	0	0	0	0	0	0	0	0	0	0	0	0	0	0	0	0	0	0	88	0	0	72	0	0	0	0	0	0	0	0	0	0	16	0	0	166	0	0	0	0	0
NODE_245_length_18294_cov_8.23773	0	0	0	0	0	0	0	0	0	0	0	0	0	0	0	0	0	0	0	0	0	0	0	0	0	0	0	0	0	0	0	0	0	0	0	0	0	0	0	0	0	0	0	0	0	0	0	0	0
NODE_2451_length_9329_cov_13.9435_ID_33330	0	0	0	0	0	0	0	20	0	0	0	0	0	0	0	0	0	0	0	0	0	0	0	0	0	0	0	0	0	0	0	0	0	0	0	0	0	0	0	0	0	0	0	0	0	0	0	0	0
NODE_2455_length_11509_cov_13.2361	21	108	0	0	0	0	285	44	0	0	0	0	0	0	0	0	21	0	0	0	0	0	0	0	0	0	40	0	0	263	0	0	0	0	0	0	0	0	0	0	21	21	0	120	0	0	0	0	0
NODE_246_length_48621_cov_7.11045	0	0	0	0	0	0	0	0	0	0	0	0	0	0	0	0	0	0	0	0	0	0	0	0	0	0	0	0	0	0	0	0	0	0	0	0	0	0	0	0	0	0	0	0	0	0	0	0	0
NODE_248_length_62448_cov_14.1803	0	0	0	0	0	0	0	0	0	0	0	0	0	0	0	0	0	0	0	0	0	0	0	0	0	0	0	0	0	119	0	0	0	0	0	0	0	0	0	0	0	0	0	0	0	0	0	0	0
NODE_2501_length_16180_cov_5.17991	0	0	0	0	0	0	0	0	0	0	0	0	0	0	0	1371	0	0	0	0	0	0	0	0	0	0	0	0	0	0	0	0	0	0	0	0	0	0	0	0	0	0	0	0	0	0	0	0	0
NODE_251_length_35247_cov_9.24125	51	0	0	0	0	0	0	0	0	0	0	0	0	0	0	0	0	0	0	0	0	0	0	0	0	0	0	0	0	0	0	0	0	0	0	0	0	0	0	0	0	0	0	5083	0	0	0	0	0
NODE_251_length_57296_cov_13.3391	0	0	0	0	0	0	0	0	0	0	0	0	0	0	0	0	0	0	0	0	0	0	0	0	0	0	0	0	0	0	0	0	0	0	0	0	0	0	0	0	0	0	0	0	0	0	0	0	0
NODE_253_length_73239_cov_4.28795	0	726	254	0	0	0	315	0	0	0	0	0	0	0	0	0	0	0	0	0	0	0	0	0	0	0	624	0	0	695	0	0	0	0	0	0	0	0	0	0	197	0	0	0	0	0	0	0	0
NODE_2534_length_6579_cov_10.0015_ID_125250	0	48	0	0	0	21	0	0	66	0	0	0	0	0	0	0	165	0	0	0	0	0	0	0	0	0	0	2570	0	0	0	0	0	0	0	3539	373	16	0	0	56	27	0	79	0	0	0	1683	1452
NODE_254_length_45648_cov_7.12136	0	0	0	0	0	0	0	0	0	0	0	0	0	0	0	0	0	0	0	0	0	0	0	0	0	0	0	0	0	0	0	0	0	0	0	0	0	0	0	0	831	0	0	0	0	0	0	0	0
NODE_254_length_51995_cov_8.90882	0	0	0	0	0	0	0	0	0	0	0	0	0	0	0	0	0	0	0	0	0	0	0	0	0	0	244	0	0	0	0	0	0	0	0	0	0	0	0	0	0	0	0	0	0	0	0	0	0
NODE_2556_length_4010_cov_21.2281	0	0	302	0	0	0	0	7	0	0	0	0	0	0	0	0	0	0	0	0	0	0	0	0	0	13	0	0	0	125	0	0	0	0	0	0	0	0	0	0	0	0	0	0	0	0	0	0	0
NODE_2563_length_14333_cov_2.89802	33	77	0	0	0	0	226	68	0	0	0	0	0	0	0	0	99	0	0	0	0	0	0	0	0	53	21	0	0	0	0	0	0	0	0	0	0	0	0	0	0	0	0	52	0	0	0	0	0
NODE_2569_length_5822_cov_61.9905	0	57	0	0	0	35	0	0	74	0	0	0	0	0	0	0	167	0	0	0	0	0	0	0	0	0	0	2161	0	0	0	0	0	0	0	3349	314	13	0	0	58	35	0	52	0	0	0	1442	1193
NODE_257_length_40744_cov_38.9626_ID_81593	50800	103232	846	0	0	0	144328	15545	127526	0	0	0	0	0	0	0	0	0	0	0	0	0	0	0	0	3589	14367	0	0	0	0	0	0	0	0	0	147970	168114	0	0	0	0	0	0	0	0	0	0	0
NODE_2588_length_14219_cov_7.40744	0	0	0	0	0	0	0	0	0	0	0	0	0	0	0	0	0	0	0	0	0	0	0	0	0	0	0	0	0	0	0	0	0	0	0	0	0	0	0	0	0	0	0	0	0	0	0	0	0
NODE_2593_length_7303_cov_45.7743	0	0	0	1069	100	0	0	0	0	0	296	0	0	0	0	0	0	0	0	0	0	0	847	0	0	0	0	0	57	0	0	183	0	0	0	0	0	0	0	0	0	0	0	0	0	0	0	0	0
NODE_2597_length_13940_cov_6.41743	0	0	0	0	0	0	0	0	0	0	0	0	0	0	0	0	0	0	0	0	0	0	0	0	0	0	0	0	0	0	0	0	0	0	0	0	0	0	0	0	0	0	0	55	0	0	0	0	0
NODE_2598_length_7231_cov_72.0101_ID_116746	0	0	4853	0	0	53	0	0	0	0	0	0	0	0	0	0	0	0	0	0	0	0	0	0	0	0	0	0	0	0	0	0	0	0	0	0	0	0	0	0	0	0	0	0	0	0	0	0	0
NODE_26_length_132492_cov_12.9925_ID_12107	245	0	0	0	0	0	1792	346	0	0	0	0	0	0	0	0	354	0	0	0	0	0	0	0	0	0	0	0	0	2051	0	0	0	0	0	0	0	0	0	0	2350	1368	0	3873	0	0	0	0	0
NODE_260_length_58973_cov_22.8134	0	0	0	0	0	0	204	0	0	0	0	0	0	0	0	0	0	0	0	0	0	0	0	0	0	0	0	0	0	0	0	0	0	0	0	0	0	0	0	0	0	0	0	0	0	0	0	0	0
NODE_260_length_71950_cov_8.28995	0	0	0	0	0	0	0	437	0	0	0	0	0	0	0	0	0	0	0	0	0	0	0	0	0	0	0	0	0	0	0	0	0	0	0	0	0	0	0	0	0	0	0	161	0	0	0	0	0
NODE_2604_length_6445_cov_7.76463	71	111	215	0	0	701	66	39	48	0	0	0	0	0	0	0	0	0	0	0	0	0	0	0	0	281	138	275	0	13	0	0	0	0	0	0	0	9	0	0	13	0	0	0	0	0	0	110	0
NODE_26153_length_2024_cov_5.5292	0	12	0	0	0	0	37	0	0	0	0	0	0	0	0	0	0	0	0	0	0	0	0	0	0	0	0	0	0	0	0	0	0	0	0	0	0	0	0	0	0	0	0	121	0	0	0	0	0
NODE_265_length_71728_cov_69.5353	0	0	0	0	0	0	0	0	36238	0	0	0	0	0	0	0	0	0	0	0	0	0	0	0	0	0	0	0	0	0	0	0	0	0	0	0	0	0	0	0	0	0	0	0	0	0	0	0	0
NODE_266_length_11385_cov_2.7647	193	0	0	0	0	0	640	0	0	0	0	0	0	0	0	0	0	0	0	0	0	0	0	0	0	0	0	0	0	0	0	0	0	0	0	0	0	0	0	0	0	0	0	458	0	0	0	0	0
NODE_2669_length_4124_cov_3.00688	0	0	0	0	0	0	951	0	0	0	0	0	0	0	0	0	8	0	0	0	0	0	0	0	0	0	0	0	0	13	0	0	52	0	360	0	83	0	0	0	269	34	0	16	0	0	0	1073	0
NODE_2671_length_6705_cov_11.9299_ID_91689	98	122	164	0	0	0	95	39	155	0	0	0	0	0	0	0	330	0	0	0	0	0	0	0	0	183	179	0	0	104	0	0	0	0	0	0	264	57	0	0	251	70	0	234	0	0	0	0	0
NODE_2687_length_4549_cov_12.9484	0	0	0	0	0	0	12	0	0	0	0	0	0	0	0	0	0	0	0	0	0	0	0	0	0	0	0	0	0	0	0	0	0	0	0	0	0	0	0	0	0	0	0	0	0	0	0	0	0
NODE_2708_length_2651_cov_7.33398	0	0	0	0	0	0	0	0	0	0	0	0	0	0	0	0	812	0	0	0	0	0	0	0	0	0	0	0	0	26	0	0	0	0	0	0	0	0	0	0	0	0	0	0	0	0	0	0	0
NODE_2708_length_6962_cov_11.9357_ID_27201	98	189	111	0	0	0	114	47	96	0	0	0	0	0	0	0	304	0	0	0	0	0	0	0	0	175	147	0	0	119	0	0	0	0	0	0	407	86	0	0	308	83	0	299	0	0	0	0	0
NODE_271_length_3580_cov_30.7759	0	0	0	5062	427	0	0	0	0	0	0	0	0	0	0	0	0	0	0	0	0	0	0	0	0	6	0	0	0	0	0	0	0	19	0	0	0	0	0	0	0	0	0	0	82	0	0	0	0
NODE_2731_length_5986_cov_11.0019_ID_106790	0	0	74	0	0	0	0	0	25	0	0	0	0	0	0	0	0	0	37	52	0	0	0	168	219	14	0	0	0	0	0	0	73	0	0	0	25	48	0	0	81	20	0	43	0	0	0	230	0
NODE_2733_length_5721_cov_23.0000_ID_46768	0	0	0	0	0	0	0	0	0	0	0	0	0	0	0	0	0	0	0	0	0	0	0	0	0	0	0	0	0	0	0	0	0	0	0	0	0	0	0	0	0	10	0	0	0	0	0	0	0
NODE_275_length_44793_cov_9.9669	0	0	722	0	0	0	0	0	0	0	0	0	0	0	0	0	0	0	0	0	0	0	0	0	0	0	0	0	0	0	0	0	0	0	0	0	0	0	0	0	938	330	0	0	0	0	0	0	0
NODE_275_length_9227_cov_9.0010_ID_14630	641	709	2528	0	0	0	0	0	722	0	0	0	0	0	0	0	0	0	9123	17254	0	0	0	98555	121593	4216	169	7963	0	0	0	0	0	0	0	0	268	1144	0	0	12993	1273	0	0	0	0	0	7030	0
NODE_2752_length_12244_cov_13.108	73	0	0	0	0	0	0	0	0	0	0	0	0	0	0	0	0	0	0	0	0	0	0	0	0	0	0	0	0	0	0	0	0	0	0	0	0	0	0	0	0	0	0	58	0	0	0	0	0
NODE_2781_length_6033_cov_5.65975	0	0	0	0	0	0	0	0	0	0	0	0	0	18	25	0	0	0	0	0	0	0	0	0	0	0	0	0	0	0	0	0	0	0	0	0	0	0	0	0	0	0	0	0	0	0	0	0	0
NODE_279_length_4127_cov_332.857	0	0	0	0	0	0	520	0	0	0	0	0	0	0	0	0	0	0	0	0	0	0	0	0	0	0	0	0	0	40	0	0	25	0	161	0	14	0	0	0	189	35	0	19	0	0	0	422	0
NODE_28_length_182841_cov_6.89908	5469	6805	1326	0	0	0	4787	502	0	0	0	0	0	0	0	0	13017	0	0	0	0	0	0	0	0	403	3670	0	0	0	0	0	0	0	0	0	0	0	0	0	0	0	0	1761	0	0	0	0	0
NODE_2807_length_3480_cov_9.0000_ID_78905	0	0	0	0	0	0	0	0	0	0	0	0	0	0	0	0	0	0	0	0	0	0	0	0	0	0	0	0	0	0	0	0	0	0	0	0	0	0	0	0	0	24	0	97	0	0	0	0	0
NODE_2809_length_4730_cov_3.23316	0	0	0	0	0	0	0	0	0	0	0	0	0	0	0	0	0	0	0	0	0	0	0	0	0	0	0	0	0	0	0	0	0	0	0	0	0	0	0	0	0	0	0	0	0	0	0	14	0
NODE_281_length_42605_cov_4.10313	4552	1921	872	0	0	0	3971	212	0	0	0	0	0	0	0	0	709	0	0	0	0	0	0	0	0	193	4323	0	0	97	0	0	0	0	0	0	718	0	0	0	13241	2198	0	3302	0	0	0	0	0
NODE_281_length_45017_cov_11.9902_ID_51079	0	0	0	0	0	0	278	0	0	0	0	0	0	0	0	0	0	0	0	0	0	0	0	0	0	0	0	0	0	95	0	0	0	0	0	0	0	0	0	0	0	0	0	656	0	0	0	0	0
NODE_2825_length_7117_cov_5.7808	0	0	0	0	0	0	0	0	0	0	0	0	0	0	0	0	0	0	0	0	0	0	0	0	0	0	0	0	0	153	0	0	0	0	0	0	0	0	0	0	0	0	0	0	0	0	0	0	0
NODE_2827_length_9058_cov_22.0025_ID_154745	0	0	3015	0	0	0	0	0	0	0	0	0	0	0	0	0	0	0	0	0	0	0	0	0	0	0	0	0	0	0	0	0	0	0	0	0	0	0	0	0	0	0	0	0	0	0	0	0	0
NODE_283_length_69609_cov_7.80418	1109	4360	625	0	0	0	4846	3300	0	0	0	0	0	0	0	0	1585	0	0	0	0	0	0	0	0	1436	4069	0	0	316	0	0	0	0	0	0	771	691	0	0	0	0	0	1974	0	0	0	0	0
NODE_2839_length_7609_cov_11.4147	61	0	0	0	0	0	0	0	0	0	0	0	0	0	0	0	0	0	99	196	0	0	0	0	0	0	0	0	0	0	0	0	0	0	0	0	0	0	0	0	0	0	0	0	0	0	0	0	0
NODE_285_length_11805_cov_13.4465	0	148	974	0	0	0	0	50	67	0	0	0	0	0	0	0	0	0	0	0	0	0	0	0	0	0	0	0	0	0	0	0	0	0	0	0	0	0	0	0	0	0	0	0	0	0	0	0	0
NODE_285_length_66113_cov_57.6514	725	0	0	0	0	0	2663	0	0	0	0	0	0	0	0	0	0	0	0	0	0	0	0	0	0	0	0	0	0	0	0	0	0	0	0	0	0	0	0	0	0	0	0	2398	0	0	0	0	0
NODE_285_length_83288_cov_4.74813	510	697	670	0	0	0	2146	663	531	0	0	0	0	0	0	0	397	0	0	0	0	0	0	0	0	1023	816	0	0	0	0	0	0	0	0	0	1097	677	0	0	2418	806	0	309	0	0	0	0	0
NODE_2853_length_9555_cov_25.3266	0	0	0	0	110	0	0	0	0	0	24	0	0	0	0	0	0	0	0	0	0	0	0	0	0	0	0	0	0	0	0	0	0	0	0	0	0	0	0	0	0	0	0	0	59	0	0	0	0
NODE_286_length_45021_cov_6.18407	0	0	0	0	0	0	0	0	0	0	0	0	0	0	0	0	0	0	0	0	0	0	0	0	0	0	0	0	0	0	0	0	0	0	0	0	0	0	0	0	1832	685	0	0	0	0	0	0	0
NODE_2862_length_4230_cov_4.30563	0	0	0	0	0	0	0	0	0	0	0	0	0	0	0	0	0	0	0	0	0	0	0	0	0	0	0	5	0	0	0	0	0	0	0	0	0	0	0	0	11	0	0	0	0	0	0	0	0
NODE_2865_length_2903_cov_35.6457	0	0	0	0	0	0	0	0	0	0	0	0	0	0	0	0	0	0	0	0	0	0	0	0	0	0	0	94	0	0	0	0	0	0	0	0	0	0	0	0	0	0	0	0	0	0	0	0	21
NODE_2866_length_4582_cov_8.0018_ID_56533	0	0	0	0	0	0	0	0	0	0	0	0	0	0	0	0	81	0	0	0	0	0	0	0	0	0	0	0	0	0	0	0	0	0	0	0	0	0	0	0	10	0	0	0	0	0	0	0	0
NODE_2868_length_5302_cov_7.0013_ID_73820	50	16	0	0	0	0	39	73	0	0	0	0	0	0	0	0	33	0	0	0	0	0	0	0	0	0	0	0	0	214	0	0	0	0	0	0	21	7	0	0	0	0	0	43	0	0	0	0	0
NODE_2879_length_11891_cov_3.19838	0	0	0	0	0	0	0	39	0	0	0	0	0	0	0	0	0	0	0	0	0	0	0	0	0	0	0	0	0	0	0	0	0	0	0	0	0	0	0	0	0	0	0	51	0	0	0	0	0
NODE_2895_length_2842_cov_5.8432	0	0	0	0	0	0	0	0	0	0	0	0	0	0	0	0	0	0	0	0	0	0	6680	0	0	0	0	0	0	0	0	0	0	0	0	0	0	0	0	0	0	0	0	0	0	603	0	0	0
NODE_29_length_115838_cov_32.7335_ID_6243	0	0	0	0	0	0	0	0	0	0	0	0	0	0	0	0	0	0	0	0	0	0	0	0	0	0	0	0	0	0	0	0	0	0	0	0	0	0	0	0	0	850	0	6474	0	0	0	0	0
NODE_2926_length_19895_cov_7.2495	0	0	0	0	0	0	0	66	0	0	0	0	0	0	0	0	0	0	0	0	0	0	0	0	0	0	0	0	0	0	0	0	0	0	0	0	0	0	0	0	0	0	0	0	0	0	0	0	0
NODE_2929_length_10671_cov_3.98549	178	0	587	0	0	0	71	49	485	0	0	0	0	0	0	0	0	0	1654	2738	0	0	0	0	0	0	0	0	0	280	0	0	0	0	0	0	111	409	0	0	101	153	0	591	0	0	0	1035	0
NODE_294_length_41857_cov_7.83128	0	0	0	0	0	0	0	0	0	0	0	0	0	0	0	274	0	0	0	0	0	0	0	0	0	0	0	0	57	0	0	0	0	0	0	0	0	0	0	0	0	0	0	0	0	0	0	0	0
NODE_297_length_86902_cov_7.4479	2859	0	0	0	0	0	9590	0	0	0	0	0	0	0	0	0	0	0	0	0	0	0	0	0	0	0	0	0	0	0	0	0	0	0	0	0	0	0	0	0	0	0	0	6218	0	0	0	0	0
NODE_29769_length_2005_cov_19.0892	0	0	0	0	0	0	0	0	0	0	0	0	0	0	0	0	0	0	0	0	0	0	0	0	0	5	0	0	0	0	0	0	0	0	0	0	0	0	0	0	0	0	0	0	0	0	0	0	0
NODE_300_length_44120_cov_23.0397	0	0	0	0	0	0	0	0	0	0	0	0	0	0	0	0	0	0	0	0	0	0	0	0	0	0	0	0	0	0	0	0	0	0	0	0	0	0	0	0	0	0	0	0	0	0	0	0	0
NODE_301_length_80549_cov_10.1771_ID_42132	710	0	0	0	0	0	0	190	0	0	0	0	0	0	0	0	0	0	0	0	0	0	0	0	0	0	0	0	0	298	0	0	0	0	0	0	0	0	0	0	4143	3955	0	7477	0	0	0	0	0
NODE_3012_length_2607_cov_18.6944	0	0	7	0	0	0	0	0	0	0	0	0	0	0	0	0	0	0	0	0	0	0	0	0	0	0	0	0	0	0	0	0	0	0	0	0	5	9	0	0	0	0	0	0	0	0	0	0	0
NODE_303_length_62554_cov_6.99699	0	1489	0	0	0	0	0	84	7699	0	0	0	0	0	0	0	9790	0	0	0	0	0	0	0	0	0	0	0	0	983	0	0	0	0	0	1237	4466	796	0	0	2611	1353	0	0	0	0	0	0	0
NODE_3054_length_6522_cov_30.1098	0	0	2812	0	0	0	0	0	0	0	0	0	0	0	0	0	0	0	0	0	0	0	0	0	0	0	0	0	0	0	0	0	0	0	0	0	0	0	0	0	0	0	0	0	0	0	0	0	0
NODE_3056_length_5715_cov_20.0154_ID_44312	49	0	0	0	0	0	0	13	0	0	0	0	0	0	0	0	0	0	0	0	0	0	0	0	0	0	0	0	0	39	0	0	0	0	0	0	0	0	0	0	358	385	0	750	0	0	0	0	0
NODE_3067_length_24941_cov_7.99972	126	230	147	0	0	0	601	190	118	0	0	0	0	0	0	0	97	0	0	0	0	0	0	0	0	341	227	0	0	0	0	0	0	0	0	0	206	185	0	0	616	220	0	78	0	0	0	0	0
NODE_3099_length_11757_cov_8.00743	0	0	0	0	0	0	0	0	0	0	0	0	0	0	0	0	0	0	0	0	0	0	0	0	0	0	0	0	0	0	0	0	0	0	0	0	0	0	0	0	0	0	0	0	0	0	0	0	0
NODE_31_length_133425_cov_15.1026_ID_28019	0	0	0	0	0	0	0	0	0	0	0	0	0	0	0	0	0	0	0	0	0	0	0	0	0	0	0	0	0	0	0	0	0	0	0	0	0	0	0	0	0	710	0	4283	0	0	0	0	0
NODE_312_length_78812_cov_11.9376	3779	9333	2092	0	0	0	5365	1537	4725	0	0	0	0	0	0	0	4939	0	0	0	0	0	0	0	0	9355	5646	0	0	3076	0	0	0	0	0	0	5811	2248	0	0	11265	5175	0	12381	0	0	0	0	0
NODE_3121_length_7375_cov_7.77336	0	0	0	0	0	0	0	0	0	0	0	0	0	0	0	0	0	0	0	0	0	0	0	0	0	0	0	0	0	0	0	0	0	0	0	0	0	0	0	0	0	0	0	0	0	0	0	0	0
NODE_3123_length_6034_cov_7.64359	26	0	6460	0	0	0	0	0	0	5766	0	0	0	18	0	0	0	0	0	0	11	0	0	0	0	0	0	0	0	0	0	0	0	0	0	0	0	0	0	0	0	0	0	0	0	0	0	3223	0
NODE_3124_length_8668_cov_11.8701	0	0	0	0	0	0	83	0	0	0	0	0	0	0	0	0	0	0	0	0	0	0	0	0	0	0	0	0	0	0	0	0	0	0	0	0	0	0	0	0	0	0	0	166	0	0	0	0	0
NODE_3131_length_6394_cov_13.0021_ID_141720	0	0	3014	0	0	100	0	0	0	0	0	0	0	0	0	0	0	0	0	0	0	0	0	0	0	0	0	0	0	0	0	0	0	0	0	0	0	0	0	0	0	0	0	0	0	0	0	0	0
NODE_3132_length_14239_cov_3.40264	229	0	0	0	0	0	0	0	0	0	0	0	0	0	0	0	0	0	0	0	0	0	0	0	0	0	0	0	0	31	0	0	0	0	0	0	0	0	0	0	0	0	0	49	0	0	0	0	0
NODE_314_length_34046_cov_30.9919	76	0	0	0	0	0	0	0	0	0	0	0	0	0	0	0	0	0	0	0	0	0	0	0	0	0	0	0	0	0	0	0	0	0	0	0	0	0	0	0	0	0	0	3689	0	0	0	0	0
NODE_3147_length_5157_cov_5.80655	0	0	0	0	0	0	0	0	0	0	0	0	0	0	0	0	0	0	0	0	0	0	0	0	0	0	0	0	0	78	0	0	0	0	0	0	0	0	0	0	0	0	0	0	0	0	0	0	0
NODE_3148_length_6578_cov_4.96627	10	50	152	0	0	0	14	9	13	0	0	0	0	0	0	0	74	0	0	0	0	0	0	0	0	0	17	0	0	52	0	0	0	0	0	0	96	15	0	0	432	32	0	181	0	0	0	0	0
NODE_315_length_41467_cov_13.9866_ID_12287	0	0	0	0	0	0	0	0	0	0	0	0	0	0	0	0	0	0	0	0	0	0	0	0	0	0	0	0	0	0	0	0	0	0	0	0	0	0	0	0	5763	61	0	0	0	0	0	0	0
NODE_318_length_78978_cov_5.41627	910	0	0	0	0	0	524	741	0	0	0	0	0	0	0	0	0	0	0	0	0	0	0	0	0	0	0	0	0	0	0	0	0	0	0	0	0	0	0	0	0	0	0	190	0	0	0	0	0
NODE_3180_length_6496_cov_5.88496	0	0	0	0	0	0	0	0	0	0	460	0	0	0	0	0	0	0	0	0	0	0	0	0	0	0	0	0	0	0	0	0	0	0	0	0	0	0	0	0	0	0	0	0	0	0	0	0	0
NODE_3183_length_4531_cov_13.2004	0	0	0	0	0	0	0	0	0	0	0	0	0	0	0	0	0	0	0	0	0	0	0	0	0	0	0	0	0	0	0	0	0	19	0	0	0	0	0	0	0	0	0	0	0	0	0	0	0
NODE_3183_length_5535_cov_5.52518	0	0	0	0	0	0	11	42	0	0	0	0	0	0	0	0	98	0	0	0	0	0	0	0	0	0	0	0	0	184	0	0	0	0	0	0	254	126	0	0	66	7	0	16	0	0	0	0	0
NODE_3193_length_5740_cov_18.0000_ID_57044	0	0	125	0	0	0	0	0	0	0	0	0	0	0	0	0	0	0	0	0	0	0	0	0	0	15	0	0	0	12	0	0	0	0	0	0	0	0	0	0	0	0	0	0	0	0	0	0	0
NODE_32_length_111536_cov_6.76643	1408	1354	371	0	0	0	2751	255	0	4400	0	0	0	0	0	0	2249	0	0	0	0	0	0	0	0	574	566	0	0	675	0	0	0	0	0	0	822	466	0	0	3171	1931	0	842	0	0	0	2107	0
NODE_32_length_163417_cov_12.4052_ID_2093	0	0	0	0	0	0	0	0	0	0	0	0	0	0	0	0	0	0	0	0	0	0	0	0	0	0	0	0	0	0	0	0	0	0	0	0	0	0	0	0	0	0	0	0	0	0	0	0	0
NODE_320_length_49313_cov_33.1279_ID_50959	344	150	0	0	0	0	188	1144	0	0	0	0	0	0	0	0	0	0	0	0	0	0	0	0	0	160	278	0	0	1630	0	0	0	0	0	0	127	0	0	0	129	80	0	427	0	0	0	0	0
NODE_321_length_52112_cov_34.3016	225	697	1471	0	0	0	341	193	193	0	0	0	0	0	0	0	897	0	0	0	0	0	0	0	0	210	503	0	0	621	0	0	0	0	0	0	1376	116	0	0	4569	450	0	2679	0	0	0	0	0
NODE_3210_length_9177_cov_31.5039	0	0	381	0	0	5487	0	0	0	0	0	0	0	0	0	0	0	0	0	0	0	0	0	0	0	0	0	0	0	0	0	0	0	0	0	0	0	0	0	0	0	0	0	0	0	0	0	0	0
NODE_322_length_57224_cov_13.5936	1464	2142	613	0	0	0	915	263	92	0	0	0	0	0	0	0	442	0	0	0	0	0	0	0	0	548	3262	0	0	1154	0	0	0	0	0	0	811	489	0	0	269	110	0	1802	0	0	0	0	0
NODE_325_length_61724_cov_18.9835	150	0	0	0	0	0	2177	0	0	0	0	0	0	0	0	0	1158	0	0	0	0	0	0	0	0	0	0	0	0	0	0	0	0	0	0	0	0	0	0	0	643	918	0	305	0	0	0	0	0
NODE_3250_length_7445_cov_9.42179	0	0	0	0	0	0	0	0	0	0	0	0	0	0	0	0	0	0	0	0	0	0	0	0	0	0	0	0	0	0	0	0	0	0	0	0	0	0	0	0	0	0	0	0	0	0	0	0	0
NODE_3259_length_4674_cov_12.8848_ID_122333	0	0	0	0	0	0	0	0	0	0	0	0	0	0	0	0	0	0	0	0	0	0	0	0	0	0	0	0	0	0	0	0	0	0	0	0	0	0	0	0	0	0	0	0	0	0	0	0	0
NODE_326_length_57494_cov_20.167	0	0	0	0	0	0	0	0	0	0	0	0	0	0	0	0	0	0	0	0	0	0	0	0	0	0	0	0	0	0	0	0	0	0	0	0	0	0	0	0	329	430	0	0	0	0	0	0	0
NODE_326_length_65943_cov_10.5988	1347	2005	370	0	0	0	1143	143	0	0	0	0	0	0	0	0	3261	0	0	0	0	0	0	0	0	94	1031	0	0	0	0	0	0	0	0	0	0	0	0	0	0	0	0	499	0	0	0	0	0
NODE_3281_length_14708_cov_6.89122	0	168	50	0	0	0	68	0	0	0	0	0	0	0	0	0	0	0	0	0	0	0	0	0	0	0	130	0	0	141	0	0	0	0	0	0	0	0	0	0	51	0	0	0	0	0	0	0	0
NODE_3285_length_3741_cov_5.84292	9	0	0	0	0	0	0	0	0	0	0	0	0	0	0	0	0	0	0	0	0	0	0	0	0	0	0	0	0	0	0	0	0	0	0	0	0	0	0	0	0	0	0	0	0	0	0	0	0
NODE_3290_length_5368_cov_9.1022	0	0	1646	0	0	0	0	0	0	129	0	0	0	0	0	0	0	0	0	0	0	0	0	0	0	0	0	0	0	0	0	0	0	0	0	0	0	0	0	0	0	0	0	0	0	0	0	49	0
NODE_3292_length_3719_cov_9.5818_ID_62712	0	20	8	0	0	0	80	0	0	0	0	0	0	0	0	0	0	0	0	0	0	0	0	0	0	0	0	0	0	14	0	0	0	0	0	0	0	0	0	0	263	70	0	30	0	0	0	0	0
NODE_3300_length_5491_cov_7.0000_ID_123302	0	0	8	0	0	0	0	0	0	0	0	0	0	0	0	0	0	0	0	0	0	0	0	0	0	0	0	0	0	0	0	0	0	0	0	0	86	10	0	0	0	0	0	0	0	0	0	0	0
NODE_3318_length_6963_cov_19.5761	0	41	492	0	0	0	100	0	19	0	0	0	0	0	0	0	0	0	0	0	0	46	0	0	95	22	29	0	0	0	0	0	792	0	0	0	227	464	0	0	670	92	0	509	0	0	0	297	0
NODE_3327_length_6776_cov_3.80524	0	0	0	0	0	0	0	0	0	0	0	0	0	0	0	0	0	0	0	0	0	0	0	0	0	28	16	0	0	0	0	0	0	0	0	0	0	0	0	0	0	0	0	0	0	0	0	0	0
NODE_3330_length_3891_cov_9.81022	0	0	0	0	0	0	0	0	0	0	0	0	0	0	0	0	0	0	0	0	0	0	0	0	0	0	0	0	0	0	0	0	0	0	0	0	0	0	0	0	0	0	0	0	0	0	0	0	0
NODE_3374_length_3723_cov_6.8506	0	0	0	0	0	0	0	0	0	0	0	0	0	0	0	0	0	0	0	0	0	0	0	0	0	0	0	0	0	0	0	0	0	0	0	0	0	0	0	0	0	0	0	36	0	0	0	0	0
NODE_3385_length_12891_cov_4.19983	0	91	0	0	0	0	0	32	122	0	0	0	0	0	0	0	635	0	0	0	0	0	0	81	165	0	0	4173	0	0	0	0	0	0	0	1184	542	0	0	21242	162	311	0	180	0	0	0	2692	0
NODE_3396_length_4850_cov_11.9537_ID_8756	81	0	32	0	0	0	70	144	894	0	0	0	0	0	0	0	19	0	0	0	0	0	0	0	0	29	18	0	0	312	0	0	0	0	0	0	41	0	0	0	74	18	0	184	0	0	0	0	0
NODE_340_length_43538_cov_13.9416_ID_59012	0	0	0	0	0	0	598	0	0	0	0	0	0	0	0	0	0	0	0	0	0	0	0	0	0	0	0	0	0	508	0	0	0	0	0	0	79	0	0	0	0	0	0	0	0	0	0	0	0
NODE_3403_length_10177_cov_23.1086	0	0	0	0	0	0	61	0	0	0	0	0	0	0	0	0	0	0	0	0	0	0	0	0	0	0	0	0	0	0	0	0	0	0	0	0	0	0	0	0	3294	917	0	0	0	0	0	0	0
NODE_3404_length_6953_cov_7.84517	0	0	0	0	0	0	0	0	0	0	0	0	0	0	0	0	0	0	0	0	0	0	0	0	0	0	0	0	0	0	0	0	0	0	0	0	0	0	0	0	0	0	0	0	0	0	0	0	0
NODE_343_length_55180_cov_8.67545	0	0	0	0	0	0	0	0	0	0	0	0	0	0	0	0	0	0	0	0	0	0	0	0	0	0	0	0	0	0	0	0	0	0	0	0	86	0	0	0	0	0	0	0	0	0	0	0	0
NODE_344_length_21998_cov_71.0201	43	86	140	0	0	0	0	0	0	0	0	0	0	0	0	0	101	0	0	0	0	0	0	0	0	0	53	0	0	70	0	0	0	0	0	0	209	0	0	0	611	66	0	354	0	0	0	0	0
NODE_3447_length_5939_cov_20.2891	176	0	108140	0	0	0	0	0	0	119331	0	0	0	0	0	0	0	0	0	0	0	0	0	0	0	0	0	17	0	0	0	0	0	0	0	0	0	0	0	0	0	0	0	0	0	0	0	61658	0
NODE_3458_length_7426_cov_7.50237	0	0	0	0	0	0	0	0	0	0	0	0	0	0	0	0	0	0	0	0	0	0	0	0	0	0	0	0	11	0	0	0	0	0	0	0	0	0	0	0	0	0	0	0	0	0	0	0	0
NODE_3471_length_8365_cov_23.0066	539	0	0	0	0	79	0	321	0	0	0	0	0	0	0	0	0	0	0	0	0	0	0	0	0	504	871	0	0	0	0	0	0	0	0	0	0	0	0	0	0	0	0	977	0	0	0	0	0
NODE_35_length_135422_cov_15.1642_ID_100118	2818	0	0	0	0	0	1246	1959	0	0	0	0	0	0	0	0	0	0	0	0	0	0	0	0	0	0	0	0	0	0	0	0	0	0	0	0	0	0	0	0	188	0	0	577	0	0	0	0	0
NODE_35_length_48733_cov_13.0335	0	0	0	0	0	0	0	0	0	0	0	0	0	0	0	0	0	0	0	0	0	0	0	0	0	0	0	0	0	0	0	0	0	0	0	0	0	0	0	0	0	0	0	0	0	0	0	0	0
NODE_350_length_43405_cov_25.7149	0	0	0	0	0	0	0	0	0	0	0	0	0	0	0	0	0	0	0	0	0	0	0	0	0	0	0	0	0	0	0	0	0	0	0	0	0	0	0	0	699	0	0	0	0	0	0	0	0
NODE_350_length_59836_cov_17.9886_ID_78723	0	157	331	0	0	0	119	188	0	0	0	0	0	0	0	0	243	0	0	0	0	0	0	0	0	0	110	0	0	124	0	0	0	0	0	0	374	0	0	0	1174	107	0	2481	0	0	0	0	0
NODE_354_length_9857_cov_18.3029	0	0	0	156	0	0	0	0	0	0	24	0	0	0	0	0	0	0	0	0	0	0	0	0	0	0	0	0	0	0	0	0	0	0	0	0	0	0	0	0	0	0	0	0	0	0	0	0	0
NODE_3543_length_5275_cov_7.9416_ID_26197	10	0	0	0	0	0	21	50	0	0	0	0	0	0	0	0	0	0	0	0	0	0	0	0	0	12	13	0	0	38	0	0	0	0	0	0	0	0	0	0	0	0	0	22	0	0	0	0	0
NODE_356_length_16826_cov_7.51935	0	0	0	0	0	0	0	0	0	0	71	0	0	0	0	0	0	0	0	0	0	0	0	0	0	0	0	0	0	0	0	0	0	0	0	0	0	0	0	0	0	0	0	0	0	0	0	0	0
NODE_3592_length_2712_cov_3.78698	0	7	0	0	0	0	0	0	0	0	0	0	0	0	0	0	94	0	0	11	0	0	0	0	0	0	0	0	0	8	0	0	0	0	0	0	0	0	0	0	0	0	0	0	0	0	0	0	0
NODE_36_length_103683_cov_12.0041_ID_2575	1349	0	175	0	0	0	1005	0	0	0	0	0	0	0	0	0	0	0	0	0	0	0	0	0	0	0	0	0	0	231	0	0	0	0	0	0	1778	330	0	0	0	0	0	2411	0	0	0	0	0
NODE_36_length_195774_cov_11.9977_ID_166047	0	0	0	0	0	0	0	1032	0	0	0	0	0	0	0	0	0	0	0	0	0	0	0	0	0	0	553	0	0	1433	0	0	0	0	0	0	0	0	0	0	5356	0	0	0	0	0	0	0	0
NODE_36_length_199265_cov_6.97301	0	0	0	0	0	0	663	0	0	0	0	0	0	0	0	0	0	0	0	0	0	0	0	0	0	0	0	0	0	0	0	0	0	0	0	0	3995	808	0	0	0	0	0	5647	0	0	0	0	0
NODE_36_length_75841_cov_52.2375	0	0	0	0	0	0	0	0	0	0	0	0	0	0	0	0	0	0	0	0	0	0	0	0	0	0	0	0	0	0	0	0	0	0	0	0	0	0	0	0	0	0	0	0	0	0	0	0	0
NODE_360_length_15809_cov_162.075	0	0	0	0	0	666	0	0	0	0	1716	0	0	0	0	0	0	0	0	0	0	0	0	0	0	0	0	0	2419	0	0	0	0	0	0	0	0	0	0	0	0	0	0	0	0	0	0	0	0
NODE_360_length_21772_cov_29.0394	148	206	0	0	0	0	482	156	0	0	0	0	0	0	0	0	71	0	0	0	0	0	0	0	0	60	177	0	0	1176	0	0	0	0	0	0	0	0	0	0	345	99	0	503	0	0	0	0	0
NODE_361_length_10093_cov_7.00687	31	0	0	0	0	0	0	0	16	0	0	0	0	0	0	0	33	0	0	0	0	0	0	0	0	0	0	106	0	0	0	0	0	0	0	0	0	0	0	0	0	0	0	71	0	0	0	0	0
NODE_364_length_29328_cov_20.2950_ID_35274	0	0	0	0	0	0	0	0	0	0	0	0	0	0	0	0	0	0	0	0	0	0	0	0	0	49	0	0	0	0	0	0	0	0	0	0	0	0	0	0	0	0	0	0	0	0	0	0	0
NODE_3647_length_3825_cov_2.68329	0	0	0	0	0	0	0	0	0	0	0	0	0	0	0	0	0	0	0	0	0	0	0	0	0	0	0	0	0	0	0	0	0	0	0	0	85	0	0	0	9	0	0	0	0	0	0	0	0
NODE_3647_length_6982_cov_7.46586	0	0	0	0	0	0	24	0	0	0	0	0	0	0	0	0	0	0	0	0	0	0	0	0	0	0	0	0	0	0	0	0	0	0	0	0	0	0	0	0	0	0	0	0	0	0	0	0	0
NODE_365_length_11873_cov_224.85	1955	26874	19181	0	0	2879	13079	2964	23893	11886	2147	361	0	96	254	3533	4041	0	10275	19351	0	374	0	6795	9463	2776	1014	15442	776	2986	0	59	8602	0	0	36	4177	9862	0	0	12545	5135	0	7024	662	0	6105	6242	0
NODE_3662_length_12199_cov_4.40135	0	114	0	0	0	0	0	0	0	0	0	0	0	0	0	0	0	0	0	0	0	0	0	0	0	71	34	0	0	16	0	0	0	0	0	0	0	0	0	0	0	0	0	95	0	0	0	0	0
NODE_367_length_58357_cov_6.46707	83	134	425	0	0	0	114	75	0	0	0	0	0	0	0	0	0	0	0	0	0	0	0	0	0	112	0	0	0	722	0	0	0	0	0	0	232	113	0	0	1330	496	0	371	0	0	0	0	0
NODE_3674_length_8052_cov_11.9459_ID_85746	82	890	0	0	0	0	183	0	0	0	0	0	0	0	0	0	0	0	0	0	0	0	0	0	0	0	322	0	0	0	0	0	0	0	0	0	100	274	0	0	0	0	0	339	0	0	0	0	0
NODE_3678_length_12267_cov_31.4864	108	206	285	0	0	0	143	158	45	0	0	0	0	0	0	0	220	0	0	0	0	0	0	0	0	139	154	0	0	269	0	0	0	0	0	0	360	29	0	0	1367	217	0	755	0	0	0	0	0
NODE_368_length_37067_cov_5.53096	0	0	0	0	0	0	0	0	0	0	2919	0	0	0	0	0	0	0	0	0	0	0	0	0	0	0	0	0	139	0	0	0	0	0	0	0	0	0	0	0	0	0	0	0	0	0	0	0	0
NODE_368_length_53046_cov_6.79045	661	0	0	0	0	0	2970	0	0	0	0	0	0	0	0	0	0	0	0	0	0	0	0	0	0	0	0	0	0	0	0	0	0	0	0	0	0	0	0	0	0	0	0	1657	0	0	0	0	0
NODE_371_length_4978_cov_14.0000_ID_13972	0	0	0	118	0	0	0	0	0	0	0	0	0	0	0	0	0	0	0	0	0	44	17	0	0	0	0	0	0	0	0	0	0	0	0	0	0	0	12	26	0	0	34	0	0	0	0	0	0
NODE_3728_length_5864_cov_6.04459	0	0	0	0	0	0	0	0	0	0	0	0	0	0	0	0	0	0	0	0	0	0	0	0	0	0	0	0	0	0	0	0	0	0	0	0	0	0	0	0	0	0	0	0	0	0	0	0	0
NODE_3734_length_6306_cov_8.88674	0	0	0	0	0	0	0	0	0	0	11	0	0	0	0	0	0	0	0	0	0	0	0	0	0	0	0	0	0	0	0	0	0	0	0	0	0	0	0	0	0	0	0	0	0	0	0	0	0
NODE_3737_length_9502_cov_3.98857	41	38	107	0	0	0	0	0	0	0	0	0	0	0	0	0	0	0	0	0	0	0	0	0	0	25	0	0	0	139	0	0	0	0	0	0	66	30	0	0	329	130	0	78	0	0	0	0	0
NODE_3760_length_6490_cov_4.59037	0	0	0	0	0	0	0	0	0	0	0	0	0	0	0	0	0	0	0	0	0	0	0	0	0	0	0	0	0	0	0	0	0	0	0	0	0	0	0	0	0	0	0	0	0	0	0	0	0
NODE_3795_length_4132_cov_33.0082_ID_94820	0	0	0	0	0	0	0	0	0	0	0	0	0	0	0	0	0	0	0	0	0	0	0	0	0	6	0	0	0	0	0	0	0	0	0	0	0	0	0	0	41	18	0	0	0	0	0	0	0
NODE_38_length_145487_cov_16.8331	0	0	0	0	0	0	0	0	0	0	0	0	0	0	0	0	0	0	0	0	0	0	0	0	0	0	0	0	0	0	0	0	0	0	0	0	0	0	0	0	0	0	0	11842	0	0	0	0	0
NODE_3806_length_3241_cov_22.8961	0	766	0	0	0	0	0	0	0	0	0	0	0	0	0	0	0	0	0	0	0	0	0	0	0	0	0	0	0	0	0	0	0	0	0	0	0	0	0	0	0	0	0	0	0	0	0	0	0
NODE_381_length_56014_cov_82.8975	72047	124926	897	0	0	0	187979	18806	151777	0	0	0	0	0	0	0	0	0	0	0	0	0	0	0	0	4440	17348	0	0	0	0	0	0	0	0	0	180635	207206	0	0	0	0	0	0	0	0	0	0	0
NODE_382_length_59724_cov_25.4703	0	0	0	0	0	0	0	0	0	0	0	0	0	0	0	0	0	0	0	0	0	0	0	0	0	0	0	0	0	0	0	0	0	0	0	0	0	0	0	0	0	0	0	0	0	0	0	0	0
NODE_3836_length_5333_cov_5.80769	25	99	0	0	0	0	0	28	91	0	0	0	0	0	0	0	0	0	0	0	0	0	0	0	0	0	0	662	0	0	0	0	0	0	0	0	31	84	0	0	0	0	0	0	0	0	0	674	0
NODE_3862_length_4055_cov_55.5295	17	0	1696	0	0	276	0	0	332	0	0	0	0	0	0	0	0	0	592	1457	0	0	0	0	0	0	0	0	0	0	0	0	0	0	0	0	159	263	0	0	205	0	0	0	0	0	0	720	0
NODE_3889_length_7000_cov_7.23974	0	0	0	22	0	0	0	0	0	0	0	0	0	0	0	0	0	0	0	0	0	0	0	0	0	0	0	0	0	0	0	0	0	0	0	0	0	0	0	0	0	0	0	0	0	0	0	0	0
NODE_3896_length_4574_cov_10.2456	0	0	0	0	0	0	0	0	0	0	14	0	0	0	0	0	0	0	0	0	0	0	0	0	0	0	0	0	0	0	0	0	0	0	0	0	0	0	0	0	0	0	0	0	0	0	0	0	0
NODE_3933_length_6944_cov_12.2344	0	0	1948	0	0	0	0	0	0	0	0	0	0	0	0	0	0	0	0	0	0	0	0	0	0	0	0	0	0	0	0	0	0	0	0	0	0	0	0	0	0	0	0	0	0	0	0	0	0
NODE_3935_length_2612_cov_13.8303	287	673	268	0	0	0	598	50	168	0	0	0	0	0	0	0	992	0	0	0	0	0	0	0	0	260	316	0	0	89	0	0	0	0	0	0	191	274	0	0	1118	251	0	524	0	0	0	514	0
NODE_3977_length_8253_cov_9.85692	111	0	41	0	0	0	0	51	94	0	0	0	0	0	0	0	73	0	0	0	0	0	0	0	0	39	54	0	0	33	0	0	0	0	0	0	31	64	0	0	0	0	0	35	0	0	0	0	0
NODE_3981_length_7064_cov_31.3498	0	0	0	0	0	0	0	0	164	0	0	0	0	0	0	0	0	0	0	0	0	0	0	0	0	0	0	0	0	0	0	0	0	0	0	0	0	0	0	0	0	0	0	0	0	0	0	0	0
NODE_3988_length_9599_cov_5.01289	0	0	0	0	0	0	0	0	0	0	0	0	0	0	0	0	0	0	0	0	0	0	0	0	0	0	0	0	0	0	0	0	0	0	0	0	0	0	0	0	0	0	0	0	0	0	0	0	0
NODE_3992_length_8572_cov_19.6178	213	0	0	0	0	0	0	0	0	0	0	0	0	0	0	0	0	0	0	0	0	0	0	0	0	0	0	0	0	0	0	0	0	0	0	0	0	0	0	0	0	0	0	53	0	0	0	0	0
NODE_3999_length_6223_cov_21.9435_ID_57457	0	0	0	0	0	55	0	35	0	0	0	0	0	0	0	0	217	0	0	0	0	0	0	0	0	0	0	0	0	0	0	0	0	0	0	0	12	0	0	0	0	0	0	0	0	0	0	0	0
NODE_4_length_270895_cov_30.0024_ID_45670	0	0	0	0	0	0	0	0	0	0	0	0	0	0	0	0	0	0	0	0	0	0	0	0	0	0	0	0	0	0	0	0	0	0	0	0	0	0	0	0	0	0	0	0	0	0	0	0	0
NODE_40_length_7746_cov_9.14484	0	0	0	0	0	0	0	0	0	0	35	0	0	0	0	0	0	0	0	0	0	0	0	0	0	0	0	0	0	0	0	0	0	0	0	0	0	0	0	0	0	0	0	0	0	0	0	0	0
NODE_40_length_93576_cov_26.6002	2417	0	493	0	0	0	8024	197	0	0	0	0	0	0	0	0	1659	0	0	0	0	0	0	0	0	0	0	0	0	928	0	0	0	0	0	0	0	0	0	0	1828	2415	0	6826	0	0	0	0	0
NODE_4002_length_4115_cov_2.67562	0	0	0	0	0	0	0	0	0	0	0	0	0	0	0	0	0	0	0	0	0	0	0	0	0	6	0	0	0	0	0	0	0	0	0	0	0	0	0	0	0	0	0	0	0	0	0	0	0
NODE_403_length_52159_cov_4.12654	0	0	0	0	0	0	0	0	0	0	0	0	0	0	0	0	0	0	0	0	0	0	0	0	0	0	0	0	0	0	0	0	0	0	0	0	0	0	0	0	0	0	0	0	0	0	0	0	0
NODE_4045_length_8921_cov_8.3439	0	0	169	0	0	6473	0	0	0	0	0	0	0	0	0	0	0	0	0	0	0	0	0	0	0	0	0	0	0	0	0	0	0	0	0	0	0	0	0	0	0	0	0	0	0	0	0	0	0
NODE_4047_length_8296_cov_6.06528	326	664	304	0	0	0	0	39	13409	1722	0	0	0	0	0	0	0	0	808	1568	0	0	0	0	0	0	13	16	0	33	0	0	0	0	0	0	0	210	0	0	0	0	0	148	0	0	0	131	0
NODE_4056_length_4432_cov_15.0000_ID_122856	0	0	0	0	0	0	0	0	0	0	0	0	0	0	0	0	0	0	0	0	0	0	0	0	0	0	0	0	0	33	0	0	0	0	0	0	0	0	0	0	0	0	0	0	0	0	0	0	0
NODE_41_length_152845_cov_15.5289	0	0	0	0	0	0	0	0	0	0	0	0	0	0	0	0	0	0	0	0	0	0	0	0	0	0	0	0	0	0	0	0	0	0	0	0	0	0	0	0	18362	0	0	0	0	0	0	0	0
NODE_4105_length_8968_cov_3.6964	14	0	0	0	0	0	0	0	0	0	0	0	0	0	0	0	0	0	0	0	0	0	0	0	0	0	0	0	0	0	0	0	0	0	0	0	0	0	0	0	0	0	0	0	0	0	0	0	0
NODE_411_length_30689_cov_11.116	104	218	57	0	0	570	417	101	0	0	0	0	0	0	0	0	104	0	0	0	0	0	0	0	0	106	137	1466	0	0	0	0	0	0	0	0	430	0	0	0	308	123	0	165	0	0	0	0	0
NODE_4118_length_5318_cov_7.98936	0	0	0	0	0	0	0	0	0	0	115	0	0	0	0	0	0	0	0	0	0	0	0	0	0	51	0	0	71	0	0	89	0	0	0	0	0	0	0	0	0	0	0	0	0	0	0	0	0
NODE_4144_length_9156_cov_8.81233	0	0	0	120	0	0	0	0	0	0	0	0	0	0	0	0	0	0	0	0	0	0	0	0	0	0	0	0	0	0	0	0	0	0	0	0	0	0	0	0	0	0	0	0	0	0	0	0	0
NODE_416_length_56674_cov_10.1860_ID_24120	482	329	169	0	0	0	477	0	0	0	0	0	0	0	0	0	348	0	0	0	0	0	0	0	0	82	92	0	0	549	0	0	0	0	0	0	288	0	0	0	748	272	0	300	0	0	0	0	0
NODE_4179_length_7546_cov_11.5357	0	12	0	0	0	0	0	0	0	0	0	0	0	0	0	0	0	0	0	0	0	0	0	0	0	0	0	0	0	0	0	0	0	0	0	0	0	0	0	0	0	0	0	0	0	0	0	0	0
NODE_4236_length_4953_cov_4.80461	0	0	0	0	0	13	0	0	0	7	49	0	0	0	0	0	0	0	0	0	0	11	0	0	0	0	0	0	239	0	0	0	0	0	0	0	0	6	0	0	0	0	0	0	1081	0	0	14	0
NODE_425_length_29224_cov_21.9712_ID_30629	48	0	67	0	0	0	400	0	0	0	0	0	0	0	0	0	3500	0	105	204	0	0	0	0	0	0	0	0	0	1132	0	0	0	0	0	0	0	0	0	0	546	362	0	977	0	0	0	0	0
NODE_429_length_91740_cov_10.7615	1443	8106	972	0	0	0	715	858	1480	0	0	0	0	0	0	0	0	0	0	0	0	0	0	0	0	0	219	0	0	1261	0	0	0	0	0	0	0	0	0	0	817	554	0	3328	0	0	0	6869	0
NODE_43_length_175306_cov_10.5519	0	0	0	0	0	0	0	0	0	0	0	0	0	0	0	0	0	0	0	0	0	0	0	0	0	0	0	0	0	0	0	0	0	0	0	0	0	0	0	0	0	0	0	0	0	0	0	0	0
NODE_4328_length_4343_cov_54.0287	0	0	0	0	0	0	0	0	0	0	0	0	0	0	0	0	0	0	0	0	0	0	0	0	0	0	0	0	6	0	0	0	0	0	0	0	0	0	0	0	0	0	0	0	0	0	0	0	0
NODE_434_length_49004_cov_6.74171	0	210	0	0	0	0	0	105	94	0	0	0	0	0	0	0	309	0	0	0	0	0	0	0	0	132	0	22352	0	0	0	0	0	438	0	49917	1080	0	0	10913	89	173	0	845	0	0	0	1949	0
NODE_4343_length_4781_cov_18.9132	0	0	1705	0	0	0	0	0	0	2057	0	0	0	0	0	0	0	0	0	0	0	0	0	0	0	0	0	0	0	0	0	0	0	0	0	0	0	0	0	0	0	0	0	0	0	0	0	951	0
NODE_4348_length_10620_cov_6.31519	25	22	0	0	0	0	29	0	0	0	0	0	0	0	0	0	17	0	0	0	0	0	0	0	0	102	18	0	0	0	0	0	0	0	0	0	0	0	0	0	27	0	0	19	0	0	0	0	0
NODE_4351_length_8006_cov_15.1714	0	0	6793	0	0	0	0	29	0	0	0	0	0	0	0	0	0	0	0	0	0	0	0	0	0	0	0	0	0	0	0	0	0	0	0	0	0	0	0	0	0	0	0	63	0	0	0	0	0
NODE_4376_length_5054_cov_24.8006_ID_78561	28	45	76	0	0	0	40	11	17	0	0	0	0	0	0	0	50	0	0	0	0	0	0	0	0	19	28	0	0	53	0	0	0	0	0	0	107	7	0	0	289	38	0	190	0	0	0	0	0
NODE_4404_length_2945_cov_6.89204	0	0	0	0	0	0	0	0	0	0	0	0	0	0	0	0	0	0	0	0	0	0	0	0	0	0	0	0	0	0	0	0	0	0	0	0	0	0	0	0	0	0	0	0	0	0	0	0	0
NODE_441_length_46690_cov_4.88378	160	138	74	0	0	0	192	0	0	0	0	0	0	0	0	0	102	0	0	0	0	0	0	0	0	535	149	0	0	0	0	0	0	0	0	0	0	0	0	0	145	0	0	191	0	0	0	0	0
NODE_441_length_79135_cov_4.45062	0	0	0	0	0	0	257	0	0	0	0	0	0	0	0	0	0	0	0	0	0	0	0	0	0	0	0	0	0	0	0	0	0	0	0	0	1906	343	0	0	0	0	0	2417	0	0	0	0	0
NODE_4420_length_6535_cov_10.4671	590	0	0	0	0	0	0	74	0	0	0	0	0	0	0	0	0	0	0	0	0	0	0	0	0	0	0	0	0	0	0	0	0	0	0	0	0	0	0	0	0	0	0	0	0	0	0	0	0
NODE_4459_length_3093_cov_18.0000_ID_36117	0	0	9	0	0	0	0	0	0	0	0	0	0	0	0	0	0	0	0	0	0	0	0	0	0	0	0	0	598	0	0	0	0	0	0	0	0	0	0	0	0	0	0	0	0	0	0	0	0
NODE_4493_length_3240_cov_6.0968_ID_26724	396	215	31	0	0	0	437	21	30	96	0	0	0	0	0	0	124	0	0	0	0	0	0	0	0	36	29	0	0	17	0	0	0	0	0	0	85	12	0	0	78	31	0	33	0	0	0	115	0
NODE_4494_length_3160_cov_6.50209	0	0	0	0	0	0	0	0	0	0	0	0	0	0	0	0	0	0	0	0	0	0	0	0	0	0	0	0	0	294	0	0	0	0	0	0	0	0	0	0	516	39	0	0	0	0	0	0	0
NODE_4496_length_6661_cov_8.5769	0	0	9145	0	0	392	0	0	0	0	0	0	0	0	0	0	0	0	0	0	0	0	0	0	0	0	0	0	0	0	0	0	0	0	0	0	0	0	0	0	0	0	0	0	0	0	0	0	0
NODE_45_length_45515_cov_31.6287	0	0	0	0	596	0	0	0	0	0	658	0	0	0	0	0	0	0	0	0	0	0	0	0	0	0	0	0	1178	0	0	0	0	0	0	0	0	0	0	0	0	0	0	0	0	0	0	0	82
NODE_4502_length_4498_cov_2.86496	0	0	0	0	0	0	0	0	0	0	0	0	0	0	0	0	0	0	0	0	0	0	0	0	0	0	0	0	0	0	0	0	0	0	0	0	0	0	0	0	0	0	0	0	0	0	0	0	0
NODE_4505_length_13296_cov_10.8526	0	0	0	0	0	0	0	0	0	0	0	0	0	0	0	0	0	0	0	0	0	0	0	0	0	0	0	0	0	0	0	0	0	0	0	0	0	0	0	0	0	0	0	82	0	0	0	0	0
NODE_4512_length_5699_cov_8.4922	14	599	1657	0	0	0	0	0	135	2282	0	0	0	0	0	0	0	0	0	0	0	0	0	0	0	0	0	0	0	10945	0	0	0	0	0	0	190	304	0	0	327	0	0	0	0	0	0	907	0
NODE_4512_length_8776_cov_15.2929	90	0	0	0	0	0	51	0	0	0	0	0	0	0	0	0	0	0	0	0	0	0	0	0	0	0	0	0	0	58	0	0	0	0	0	0	0	0	0	0	18	21	0	0	0	0	0	0	0
NODE_452_length_2372_cov_13.0397	0	0	0	0	0	0	0	0	0	0	0	0	0	0	0	0	0	0	0	0	0	0	0	0	0	0	0	0	0	0	0	0	0	0	0	0	0	0	0	166	0	0	0	0	0	0	0	0	0
NODE_454_length_47594_cov_10.7449	0	0	0	0	0	0	0	0	0	0	0	0	0	0	0	0	0	0	0	0	0	0	0	0	0	0	0	0	0	0	0	0	0	0	0	0	0	0	0	0	0	0	0	0	0	0	0	0	0
NODE_455_length_34030_cov_24.9427_ID_25945	471	558	1215	0	0	0	224	150	835	0	0	0	0	0	0	0	3427	0	0	0	0	0	0	0	0	699	627	0	0	849	0	0	0	0	0	0	2418	496	0	0	741	344	0	1138	0	0	0	0	0
NODE_455_length_40918_cov_19.9814_ID_62968	0	0	0	0	0	0	0	0	0	0	0	0	0	0	0	0	0	0	0	0	0	0	0	0	0	0	0	0	0	0	0	0	0	0	0	0	0	0	0	0	0	0	0	0	0	0	0	252	0
NODE_4562_length_7071_cov_9.26611	0	0	0	0	0	0	0	0	0	0	0	0	0	0	0	0	0	0	0	0	0	0	0	0	0	0	0	0	0	0	0	0	0	0	0	0	0	0	0	0	0	0	0	0	0	0	0	0	0
NODE_458_length_69009_cov_10.3396	140	1233	0	0	0	0	5254	200	0	0	0	0	0	0	0	0	418	0	0	0	0	0	0	0	0	1569	4599	0	0	0	0	0	0	0	0	0	108	0	0	0	170	124	0	171	0	0	0	0	0
NODE_46_length_84204_cov_11.8420_ID_155518	0	0	0	0	0	0	0	0	0	0	0	0	0	0	0	0	0	0	0	0	0	0	0	0	0	0	0	0	0	0	0	0	0	0	0	0	0	0	0	0	724	701	0	0	0	0	0	0	0
NODE_461_length_9710_cov_7.0007_ID_89838	0	193	0	0	0	0	0	0	0	0	0	0	0	0	0	0	0	0	0	0	0	0	0	0	0	0	0	0	0	0	0	0	0	0	0	0	0	0	0	0	0	0	0	0	0	0	0	0	0
NODE_4638_length_3435_cov_4.93935	0	0	94	0	0	0	0	173	0	0	0	0	0	0	0	0	992	0	0	0	0	0	0	0	0	0	0	0	0	0	0	0	0	0	0	0	0	0	0	0	0	0	0	0	0	0	0	0	0
NODE_4640_length_5318_cov_7.9435_ID_12910	0	0	0	0	0	0	517	0	0	0	0	0	0	0	0	0	0	0	0	0	0	0	0	0	0	0	0	0	0	0	0	0	0	0	0	0	0	0	0	0	0	0	0	0	0	0	0	0	0
NODE_4664_length_5312_cov_23.5579	0	0	0	0	0	0	0	0	0	0	0	0	0	0	0	0	0	0	0	0	0	0	0	0	0	8	0	0	0	8	0	0	0	0	0	0	0	0	0	0	0	0	0	0	0	0	0	0	0
NODE_4672_length_5369_cov_2.74351	0	15	0	0	0	0	0	0	0	0	0	0	0	0	0	0	0	0	0	0	0	0	0	0	0	0	0	0	0	0	0	0	0	0	0	0	0	0	0	0	0	0	0	0	0	0	0	0	0
NODE_469_length_15391_cov_17.9333_ID_11733	168	194	45	0	0	0	652	124	0	0	0	0	0	0	0	0	123	0	0	0	0	0	0	0	0	109	474	0	0	54	0	0	0	0	0	0	76	56	0	0	457	233	0	222	0	0	0	0	0
NODE_469_length_29353_cov_34.8714_ID_38815	0	0	0	0	0	0	0	66	0	0	0	0	0	0	0	0	0	0	0	0	0	0	0	0	0	0	0	0	0	0	0	0	0	0	0	0	0	0	0	0	0	0	0	62	0	0	0	0	0
NODE_4691_length_6922_cov_8.1998	20	109	36	0	0	0	46	0	0	0	0	0	0	0	0	0	0	0	0	0	0	0	0	0	0	10	84	0	0	84	0	0	0	0	0	0	0	0	0	0	21	0	0	0	0	0	0	0	0
NODE_47_length_107497_cov_11.0000_ID_106337	0	0	0	0	0	0	0	0	0	0	0	0	0	0	0	0	0	0	0	0	0	0	0	0	0	0	0	0	0	0	0	0	0	0	0	0	0	0	0	0	0	0	0	560	0	0	0	0	0
NODE_47_length_146098_cov_11.7030_ID_31941	0	0	0	0	0	0	0	0	0	0	0	0	0	0	0	0	0	0	0	0	0	0	0	0	0	0	0	0	0	0	0	0	0	0	0	0	0	0	0	0	0	0	0	373	0	0	0	0	0
NODE_470_length_44536_cov_97.3751	0	0	0	0	0	0	0	0	0	0	0	0	0	0	0	0	0	0	0	0	0	0	0	0	0	0	0	0	0	0	0	0	0	0	0	0	0	0	0	0	1091	372	0	0	0	0	0	0	0
NODE_476_length_37589_cov_8.06469	0	0	0	0	0	0	461	0	0	0	0	0	0	0	0	0	0	0	0	0	0	0	0	0	0	0	0	0	0	0	0	0	0	0	0	0	0	0	0	0	0	0	0	0	0	0	0	0	0
NODE_478_length_52341_cov_4.83973	0	131	0	0	0	0	0	0	0	0	0	0	0	0	0	0	0	0	0	0	0	0	0	0	0	0	0	0	0	215	0	0	0	0	0	0	0	0	0	0	159	0	0	0	0	0	0	0	0
NODE_4780_length_6692_cov_55.0640_ID_101491	1025	1088	601	0	0	0	1861	141	295	0	0	0	0	0	0	0	2452	0	0	0	0	0	0	0	0	550	2642	0	0	230	0	0	0	0	0	0	622	371	0	0	1630	1042	0	1289	0	0	0	0	0
NODE_4783_length_5456_cov_6.33809	0	0	0	0	0	0	0	0	0	0	0	0	0	0	0	0	0	0	0	0	0	0	0	0	0	0	0	0	0	0	0	0	0	0	0	0	0	0	0	0	0	0	0	0	0	0	0	0	0
NODE_48_length_161346_cov_6.81303	409	853	302	0	0	0	409	0	2062	0	0	0	0	0	0	0	620	0	0	0	0	0	0	0	0	0	0	0	0	944	0	0	0	0	0	0	0	0	0	0	1404	1053	0	0	0	0	0	0	0
NODE_481_length_57626_cov_21.9854_ID_122961	0	218	84	0	0	0	0	72	152	0	0	0	0	0	0	0	416	0	0	0	0	0	0	0	0	0	87	0	0	106	0	0	0	0	0	0	104	92	0	0	574	708	0	173	0	0	0	0	0
NODE_4815_length_4658_cov_23.5722	0	0	0	0	0	0	0	0	0	0	241	0	0	0	0	0	0	0	0	0	0	0	0	0	0	0	0	0	0	0	0	0	0	0	0	0	0	0	0	0	0	0	0	0	0	0	0	0	0
NODE_483_length_33783_cov_10.5321	0	0	0	0	0	0	0	0	0	0	0	0	0	0	0	0	0	0	0	0	0	0	0	0	0	0	0	0	0	0	0	0	0	0	0	0	0	0	0	0	0	0	0	0	0	0	0	0	0
NODE_4847_length_3257_cov_13.9897	0	0	0	0	0	0	14	0	0	0	0	0	0	0	0	0	0	0	0	0	0	0	0	0	0	0	0	0	0	0	0	0	0	0	0	0	0	0	0	0	0	0	0	0	0	0	0	0	0
NODE_485_length_5814_cov_82.6874	0	0	0	0	0	0	0	0	0	0	0	0	0	0	0	0	0	0	0	0	0	0	0	0	0	0	0	0	0	0	0	0	0	0	0	0	0	0	0	0	0	0	0	0	0	0	0	287	0
NODE_4860_length_7712_cov_7.10618	0	0	0	0	0	0	0	0	0	0	0	0	0	0	0	0	0	0	0	0	0	22	0	0	0	0	0	0	0	0	0	0	0	0	0	105	89	0	0	0	0	0	0	36	0	0	0	0	0
NODE_488_length_55276_cov_10.6673	0	227	0	0	0	0	0	0	0	0	0	0	0	0	0	0	0	0	0	0	0	0	0	0	0	0	0	0	0	227	0	0	0	0	0	0	0	0	0	0	0	0	0	0	0	0	0	0	0
NODE_489_length_20749_cov_10.9774	0	0	0	0	0	0	0	109	0	0	0	0	0	0	0	0	0	0	0	0	0	0	0	0	0	0	0	0	0	0	0	0	0	0	0	0	0	0	0	0	0	0	0	0	0	0	0	0	0
NODE_49_length_149010_cov_91.3309	4274	6048	1249	0	0	0	4081	619	0	0	0	0	0	0	0	0	10114	0	0	0	0	0	0	0	0	509	2515	0	0	0	0	0	0	0	0	0	0	0	0	0	0	0	0	2580	0	0	0	0	0
NODE_492_length_44522_cov_14.4903	0	0	0	0	0	0	0	0	0	0	0	0	0	0	0	0	0	0	0	0	0	0	0	0	0	0	0	0	0	0	0	0	0	0	0	0	0	0	0	0	1141	416	0	0	0	0	0	0	0
NODE_4954_length_2723_cov_3.12744	0	0	0	0	0	0	0	0	0	0	0	0	0	0	0	0	0	0	0	0	0	0	0	0	0	0	0	0	0	0	0	0	0	0	0	0	0	0	0	0	0	0	0	0	0	0	0	0	0
NODE_4996_length_2472_cov_21.3653	0	0	80	0	0	0	0	0	0	0	0	0	0	0	0	0	0	0	0	0	0	0	0	0	0	0	0	0	0	0	0	0	0	0	0	0	0	15	0	0	0	0	0	0	0	0	0	0	0
NODE_5016_length_4602_cov_10.1863	0	0	0	0	0	0	0	0	0	0	43	0	0	0	0	0	0	0	0	0	0	0	0	0	0	0	0	0	0	0	0	0	0	0	0	0	0	0	0	0	0	0	0	0	0	0	0	0	0
NODE_505_length_44715_cov_40.9292	0	0	0	0	0	0	1619	0	0	0	0	0	0	0	0	0	0	0	0	0	0	0	0	0	0	0	0	0	0	0	0	0	0	0	0	0	0	0	0	0	0	0	0	0	0	0	0	0	0
NODE_5059_length_7193_cov_12.2261	0	0	0	0	0	0	0	0	18	0	0	0	0	0	0	0	0	0	0	0	0	0	0	0	0	0	0	0	0	0	0	0	0	0	0	0	0	0	0	0	0	0	0	0	0	0	0	0	0
NODE_508_length_53967_cov_9.27131	114	541	0	0	0	0	1160	156	0	0	0	0	0	0	0	0	0	0	0	0	0	0	0	0	0	0	178	0	0	1083	0	0	0	0	0	0	0	0	0	0	81	0	0	453	0	0	0	0	0
NODE_508_length_9729_cov_9.69578	0	0	0	0	0	0	0	0	0	0	0	0	0	0	0	0	0	0	0	0	0	0	0	0	0	0	0	0	0	0	0	0	0	0	0	0	0	0	0	0	0	0	0	0	0	0	0	1150	0
NODE_5096_length_5979_cov_7.06043	0	7	0	0	0	0	0	0	0	0	0	0	0	0	0	0	0	0	0	0	0	0	0	0	0	0	0	0	0	0	0	0	0	0	0	0	0	0	0	0	0	0	0	0	0	0	0	0	0
NODE_5099_length_4662_cov_4.52464	0	0	0	0	0	0	0	0	0	0	0	0	0	0	0	0	0	0	11	11	0	11	0	0	0	0	0	0	248	0	0	0	0	0	0	0	0	0	0	0	0	0	0	0	1643	0	0	10	0
NODE_51_length_112264_cov_9.16177	834	681	166	0	0	0	1765	0	0	0	0	0	0	0	0	0	1599	0	0	0	0	0	0	0	0	393	327	0	0	412	0	0	0	0	0	0	591	404	0	0	2057	1514	0	428	0	0	0	0	0
NODE_5124_length_3108_cov_11.8994	0	0	0	0	0	0	0	0	0	0	0	0	0	0	0	0	17	0	0	0	0	0	0	0	0	0	0	0	0	0	0	0	0	0	0	0	0	0	0	0	0	0	0	0	0	0	0	0	0
NODE_5127_length_5261_cov_29.7753_ID_35964	0	0	0	0	0	0	0	0	0	0	0	0	0	0	0	0	0	0	0	0	0	0	0	0	0	0	29	0	0	0	0	0	0	0	0	0	0	0	0	0	0	0	0	0	0	0	0	0	0
NODE_514_length_80174_cov_23.5658	2390	12678	3016	0	0	0	1077	1048	2590	0	0	0	0	0	0	0	0	0	0	0	0	0	0	0	0	0	426	0	0	2066	0	0	0	0	0	0	0	0	0	0	1779	1002	0	3301	0	0	0	11385	0
NODE_5147_length_2721_cov_8.49325	0	0	0	0	0	0	0	0	0	0	0	0	0	0	0	0	0	0	0	0	0	0	0	0	0	0	0	0	0	0	0	0	0	0	0	0	0	0	0	0	0	0	0	0	0	0	0	0	0
NODE_5152_length_4967_cov_7.10322	0	0	0	0	0	0	0	0	0	0	0	0	0	0	0	0	0	0	0	0	0	0	0	0	0	0	0	0	0	0	0	0	0	0	0	0	0	0	0	0	0	0	0	0	0	0	0	0	0
NODE_5158_length_5962_cov_84.5847	38	0	13237	0	0	0	0	0	0	15522	0	0	0	0	0	0	0	0	0	0	0	0	0	0	0	0	0	0	0	0	0	0	0	0	0	0	0	37	0	0	0	0	0	53	0	0	0	8477	0
NODE_5170_length_12379_cov_12.9608_ID_197308	18	0	20	0	0	0	45	0	0	0	0	0	0	0	0	0	29	0	0	0	0	0	0	0	0	33	18	0	0	0	0	0	0	0	0	0	36	0	0	0	0	0	0	25	0	0	0	0	0
NODE_522_length_64313_cov_6.81833	0	0	0	0	0	0	317	0	0	0	0	0	0	0	0	0	0	0	0	0	0	0	0	0	0	0	0	0	0	0	0	0	0	0	0	0	0	0	0	0	0	0	0	0	0	0	0	0	0
NODE_53_length_45941_cov_40.6265	0	0	0	0	0	0	0	0	0	0	0	0	0	0	0	0	0	0	0	0	0	0	0	0	0	0	0	0	0	0	0	0	0	0	0	0	0	0	0	0	954	306	0	0	0	0	0	0	0
NODE_531_length_2722_cov_5.98088	0	0	0	0	0	10499	0	0	0	0	0	0	0	0	0	0	0	0	0	0	0	0	0	0	0	0	0	0	0	0	0	0	0	0	0	0	0	0	0	0	0	0	0	0	0	0	0	0	24
NODE_532_length_43630_cov_10.1247	0	0	0	0	0	0	80	0	0	0	0	0	0	0	0	0	0	0	0	0	0	0	0	0	0	0	0	0	0	0	0	0	0	0	0	0	0	0	0	0	5533	2317	0	0	0	0	0	0	0
NODE_533_length_48925_cov_24.068	0	85	0	0	0	0	0	0	0	0	0	0	0	0	0	0	0	0	0	0	0	0	0	0	0	0	0	0	0	0	0	0	0	0	0	0	0	0	0	0	0	0	0	0	0	0	0	0	0
NODE_5362_length_7176_cov_9.44586	321	320	167	0	0	0	499	18	61	2927	0	0	0	0	0	0	286	0	0	0	0	0	0	0	0	118	68	0	0	46	0	0	0	0	0	0	316	195	0	0	322	333	0	218	0	0	0	512	0
NODE_5376_length_6605_cov_2.70855	0	0	15	0	0	0	0	0	136	0	0	0	0	0	0	0	0	0	0	0	0	0	0	0	0	0	0	0	0	0	0	0	0	0	0	0	0	0	0	0	0	0	0	0	0	0	0	0	0
NODE_5394_length_6951_cov_6.19925	162	218	119	0	0	0	145	60	172	0	0	0	0	0	0	0	47	0	0	0	0	0	0	0	0	207	168	0	0	275	0	0	0	0	0	0	363	54	0	0	253	152	0	105	0	0	0	0	0
NODE_54_length_60606_cov_8.31355	588	489	138	0	0	0	4908	0	0	0	0	0	0	0	0	0	1823	0	0	0	0	0	0	0	0	0	0	0	0	0	0	0	0	0	0	0	0	0	0	0	645	951	0	1397	0	0	0	0	0
NODE_54_length_87036_cov_16.9994_ID_21881	0	0	0	0	0	0	0	1158	0	0	0	0	0	0	0	0	0	0	0	0	0	0	0	0	0	0	0	0	0	0	0	0	0	0	0	0	0	0	0	0	0	0	0	0	0	0	0	0	0
NODE_5427_length_3622_cov_13.3602	0	0	0	0	0	0	0	0	0	0	0	0	0	0	0	0	0	0	0	0	0	0	0	0	0	0	0	0	0	0	0	0	0	0	0	0	0	0	0	0	0	0	0	0	0	0	0	0	0
NODE_546_length_9704_cov_7.0000_ID_20162	0	0	0	0	0	0	0	52	0	0	0	0	0	0	0	0	0	0	0	0	0	0	0	0	0	0	0	0	0	0	0	0	0	0	0	0	0	0	0	0	1104	0	0	0	0	0	0	0	0
NODE_55_length_12534_cov_10.6567	0	0	0	0	0	0	0	0	0	0	0	0	0	0	0	98	0	0	0	0	0	0	0	0	0	0	0	0	0	0	0	0	0	0	0	0	0	0	0	0	0	0	0	0	0	0	0	0	0
NODE_55_length_160929_cov_29.5651	0	0	0	0	0	0	0	0	0	0	0	0	0	0	0	0	0	0	0	0	0	0	0	0	0	0	0	0	0	2110	0	0	0	0	0	0	0	0	0	0	0	0	0	0	0	0	0	0	0
NODE_550_length_31657_cov_10.4421	0	0	0	0	0	0	0	0	147	0	0	0	0	0	0	0	575	0	0	0	0	0	0	0	0	90	53	0	0	0	0	0	0	0	0	0	0	0	0	0	0	0	0	161	0	0	0	0	0
NODE_551_length_2883_cov_6.70686	0	0	0	0	0	0	0	0	0	0	0	0	0	0	0	0	0	0	0	0	0	0	97	0	0	0	0	0	0	0	0	0	0	0	0	0	0	0	0	0	0	0	0	0	0	0	0	0	0
NODE_551_length_52638_cov_14.2182	0	0	0	0	0	0	0	0	0	0	0	0	0	0	0	0	0	0	0	0	0	0	0	0	0	0	0	0	0	0	0	0	0	0	0	0	0	0	0	0	0	0	0	0	0	0	0	0	0
NODE_555_length_38786_cov_11.5432	0	0	0	0	0	0	0	0	0	0	0	0	0	0	0	0	0	0	0	0	0	0	0	0	0	0	0	0	0	689	0	0	0	0	0	0	241	0	0	0	0	0	0	0	0	0	0	0	0
NODE_5585_length_4960_cov_8.0265	0	0	0	0	0	0	0	0	0	0	0	0	0	0	0	0	0	0	0	0	0	0	0	0	0	0	0	0	0	0	0	0	0	0	0	0	0	0	0	0	0	0	0	0	0	0	0	0	0
NODE_56_length_113371_cov_191.6551_ID_74645	0	0	295	0	0	0	1182	0	0	0	0	0	0	0	0	0	0	0	0	0	0	0	0	0	0	0	0	0	0	0	0	0	0	0	0	0	0	0	0	0	0	0	0	8061	0	0	0	0	0
NODE_565_length_3424_cov_24.881	0	0	0	0	0	8	0	0	0	20	0	0	0	0	0	0	0	0	10	21	0	28	0	0	0	0	0	0	85	0	0	0	0	0	0	0	0	0	0	0	0	0	0	0	0	0	0	0	0
NODE_566_length_31213_cov_7.83154	0	0	0	0	0	0	288	0	0	0	0	0	0	0	0	0	0	0	0	0	0	0	0	0	0	485	453	0	0	0	0	0	0	0	0	0	0	0	0	0	0	0	0	0	0	0	0	0	0
NODE_5686_length_3654_cov_11.0181	0	0	0	0	0	0	0	0	0	0	0	0	0	0	0	0	0	0	0	0	0	0	0	0	0	0	0	0	46	0	0	0	0	0	0	0	0	0	0	0	0	0	0	0	0	0	0	0	0
NODE_569_length_26672_cov_13.5968	75	114	0	0	0	202	128	41	0	0	0	0	0	0	0	0	0	0	0	0	0	0	0	0	0	0	0	908	0	0	0	0	0	0	0	0	122	0	0	0	153	0	0	136	0	0	0	0	0
NODE_5690_length_3403_cov_6.0000_ID_33311	0	0	0	0	0	0	81	0	0	0	0	0	0	0	0	0	0	0	0	0	0	0	0	0	0	0	0	0	0	0	0	0	0	0	0	0	0	0	0	0	0	0	0	7	0	0	0	0	0
NODE_57_length_113395_cov_10.8581	2305	2268	670	0	0	0	1966	221	416	0	0	0	0	0	0	0	3314	0	0	0	0	0	0	0	0	738	779	0	0	333	0	0	0	0	0	0	1596	1097	0	0	1327	1064	0	1029	0	0	0	0	0
NODE_571_length_44732_cov_14.4125	0	0	0	0	0	0	116	0	0	0	0	0	0	0	0	0	0	0	0	0	0	0	0	0	0	0	0	0	0	0	0	0	0	0	0	0	0	0	0	0	1819	705	0	0	0	0	0	0	0
NODE_5740_length_3664_cov_22.5082	0	0	0	0	0	0	0	0	0	0	0	0	0	0	0	0	0	0	0	0	0	0	0	0	0	0	0	0	47	0	0	0	0	0	0	0	0	0	0	0	0	0	0	0	0	0	0	0	0
NODE_5744_length_5569_cov_6.19314	0	0	0	0	0	0	0	0	0	6216	0	0	0	0	0	0	0	0	0	0	0	0	0	0	0	0	0	0	0	0	0	0	0	0	0	0	0	0	0	0	0	0	0	0	0	0	0	0	0
NODE_578_length_4004_cov_16.6184	0	67	18	0	0	0	0	0	29	0	0	0	0	0	0	0	40	0	0	0	0	0	0	0	0	0	0	1224	0	0	0	0	0	0	0	473	63	0	0	0	10	0	0	40	0	0	0	183	158
NODE_58_length_110442_cov_8.03714	2404	0	0	0	0	0	11658	620	0	0	0	0	0	0	0	0	0	0	0	0	0	0	0	0	0	0	0	0	0	0	0	0	0	0	0	0	0	0	0	0	921	779	0	7972	0	0	0	0	0
NODE_586_length_45975_cov_18.3815	0	0	0	0	0	0	0	0	0	0	0	0	0	0	0	0	0	0	0	0	0	0	0	0	0	0	0	0	0	0	0	0	0	0	0	0	0	0	0	0	701	0	0	0	0	0	0	0	0
NODE_5905_length_7837_cov_7.03572	0	0	0	0	0	0	0	0	0	0	0	0	0	0	0	0	0	0	0	0	0	0	0	0	0	0	0	0	0	0	0	0	0	0	0	0	0	0	0	0	0	0	0	0	0	0	0	0	0
NODE_594_length_23696_cov_316.344	0	0	0	0	0	0	1517	0	0	0	0	0	0	0	0	0	0	0	0	0	0	0	0	0	0	203	420	0	0	0	0	0	0	0	0	0	0	0	0	0	0	0	0	0	0	0	0	0	0
NODE_594_length_39112_cov_17.6984	0	5571	0	0	0	0	0	0	0	0	0	0	0	0	0	0	0	0	0	0	0	0	0	0	0	0	0	0	0	0	0	0	0	0	0	0	0	0	0	0	0	0	0	5093	0	0	0	0	0
NODE_5969_length_6206_cov_3.01675	0	0	449	0	0	0	0	0	16	341	0	0	0	0	0	0	0	0	0	0	0	0	0	0	0	0	0	0	0	0	0	0	0	0	0	0	0	0	0	0	0	0	0	0	0	0	0	336	0
NODE_6_length_173578_cov_12.0001_ID_88397	0	0	0	0	0	0	0	0	0	0	0	0	0	0	0	0	0	0	0	0	0	0	0	0	0	0	0	0	0	0	0	0	0	0	0	0	0	0	0	0	0	0	0	0	0	0	0	0	0
NODE_600_length_27525_cov_7.72981	0	0	130	0	0	0	0	43	0	0	0	0	0	0	0	0	0	0	0	0	0	0	0	0	0	149	103	0	0	0	0	0	0	0	0	0	0	0	0	0	0	0	0	0	0	0	0	0	0
NODE_601_length_60643_cov_8.7838	495	0	0	0	0	0	0	113	0	0	0	0	0	0	0	0	0	0	0	0	0	0	0	0	0	0	0	0	0	255	0	0	0	0	0	0	0	0	0	0	2745	2961	0	5248	0	0	0	0	0
NODE_602_length_11663_cov_27.6278	0	0	0	0	0	0	0	0	0	0	0	0	0	0	0	0	373	0	0	0	0	0	0	0	0	0	0	0	0	0	0	0	0	0	0	222	42	0	0	5155	31	0	0	0	0	0	0	0	0
NODE_606_length_33131_cov_14.9830_ID_25599	0	0	0	0	0	0	0	0	0	0	0	0	0	0	0	0	0	0	0	0	0	0	0	0	0	0	0	0	0	0	0	0	0	0	0	0	0	0	0	0	0	0	0	0	0	0	0	0	0
NODE_606_length_48454_cov_14.8905	0	0	300	0	0	0	1430	0	0	0	0	0	0	0	0	0	0	0	0	0	0	0	0	0	0	122	127	0	0	488	0	0	0	0	0	0	0	0	0	0	0	0	0	96	0	0	0	0	0
NODE_606_length_50778_cov_22.5228	0	0	0	0	0	0	0	0	0	0	0	0	0	0	0	0	0	0	0	0	0	0	0	0	0	0	0	0	0	0	0	0	0	0	0	0	0	0	0	0	0	0	0	0	0	0	0	0	0
NODE_6087_length_3314_cov_11.1485	0	0	41	0	0	0	0	0	0	0	0	0	0	0	0	0	0	0	0	0	0	0	0	0	0	0	0	0	0	0	0	0	0	0	0	0	27	59	0	0	0	0	0	10	0	0	0	0	0
NODE_6087_length_4600_cov_5.41452	0	0	0	0	0	0	8	0	0	0	0	0	0	0	0	0	0	0	0	0	0	0	0	0	0	0	0	0	0	0	0	0	0	0	0	0	0	0	0	0	0	0	0	0	0	0	0	0	0
NODE_6166_length_4709_cov_3.41942	79	0	0	0	0	0	558	30	0	0	0	0	0	0	0	0	0	0	0	0	0	0	0	0	0	0	0	0	0	0	0	0	0	0	0	0	0	0	0	0	13	24	0	307	0	0	0	0	0
NODE_6193_length_6881_cov_20.9205	0	0	0	0	0	0	0	0	0	0	0	0	0	0	0	0	0	0	0	0	0	0	0	0	0	0	0	0	0	0	0	0	0	0	0	0	0	0	0	0	0	0	0	0	0	0	0	18	0
NODE_621_length_35959_cov_8.92672	0	0	0	0	0	0	0	0	118	0	0	0	0	0	0	0	438	0	0	0	0	0	0	0	0	0	0	0	0	0	0	0	0	0	0	0	372	58	0	0	1530	43	0	142	0	0	0	0	0
NODE_6222_length_5528_cov_15.2498	0	0	3288	0	0	71	0	0	0	0	0	0	0	0	0	0	0	0	0	0	0	0	0	0	0	0	0	0	0	0	0	0	0	0	0	0	0	0	0	0	0	0	0	0	0	0	0	0	0
NODE_6239_length_3057_cov_6.57229	0	0	0	0	0	0	0	0	0	0	0	0	0	0	0	0	0	0	5	6	0	0	0	0	0	0	0	0	0	0	0	0	0	0	0	0	0	0	0	0	0	0	0	0	0	0	0	980	0
NODE_628_length_32737_cov_10.5215	1429	0	420	0	0	0	0	362	0	0	0	0	0	0	0	0	267	0	0	0	0	0	0	0	0	0	307	0	0	1191	0	0	0	0	0	0	0	0	0	0	2143	536	0	0	0	0	0	0	0
NODE_629_length_36649_cov_11.6407	189	235	369	0	0	0	183	77	201	0	0	0	0	0	0	0	1501	0	0	0	0	0	0	0	0	334	460	0	0	623	0	0	0	0	0	0	1330	205	0	0	634	169	0	695	0	0	0	0	0
NODE_6323_length_4308_cov_3.78533	0	0	0	0	0	0	0	0	8	0	0	0	0	0	0	0	0	0	0	0	0	0	0	0	0	0	0	0	0	0	0	0	0	0	0	0	0	0	0	0	0	0	0	0	0	0	0	0	0
NODE_6333_length_5079_cov_4.62042	0	0	0	0	0	0	0	0	0	0	33	0	0	0	0	0	0	0	0	0	0	0	0	0	0	0	0	0	0	0	0	0	0	0	0	0	0	0	0	0	0	0	0	0	0	0	0	0	0
NODE_6345_length_2414_cov_29.0114	0	0	0	0	0	0	0	0	0	0	0	0	0	0	0	0	0	0	0	0	0	0	0	0	0	0	0	0	0	0	0	0	0	0	0	0	0	0	0	0	0	0	0	0	0	0	0	0	0
NODE_636_length_32386_cov_5.8382	0	0	0	0	210	0	0	0	0	0	44	0	0	0	0	435	50	0	0	0	0	0	0	0	0	0	0	0	0	0	0	0	0	164	0	0	0	0	0	0	0	0	0	0	0	0	0	0	0
NODE_6366_length_5404_cov_8.42176	0	0	0	0	0	0	0	0	0	0	0	0	0	0	0	0	0	0	0	0	0	0	0	0	0	16	9	24	0	0	0	0	0	0	0	0	0	0	0	0	14	0	0	0	0	0	0	0	0
NODE_64_length_113186_cov_16.9942_ID_79625	0	0	0	0	0	0	0	0	0	0	0	0	0	0	0	0	0	0	0	0	0	0	0	0	0	473	4707	0	0	0	0	0	0	0	0	0	0	0	0	0	0	0	0	75984	0	0	0	0	0
NODE_6446_length_5129_cov_19.0296	31	0	13229	0	0	0	0	0	0	14843	0	0	0	0	0	0	0	0	0	0	0	0	0	0	0	0	0	0	0	0	0	0	0	0	0	0	0	0	0	0	0	0	0	0	0	0	0	7367	0
NODE_645_length_8364_cov_37.7455	0	0	46	0	0	0	0	0	112	0	0	0	0	0	0	0	0	0	0	0	0	0	0	0	0	0	0	0	0	0	0	0	43	0	0	0	0	40	0	0	40	0	0	0	0	0	0	149	0
NODE_6474_length_5120_cov_6.50958	19	0	0	0	0	0	0	0	0	0	0	0	0	0	0	0	0	0	0	0	0	0	0	0	0	0	0	0	0	240	0	0	0	0	0	0	0	0	0	0	0	0	0	27	0	0	0	0	0
NODE_6492_length_5985_cov_16.0622	0	0	27	0	0	0	36	22	0	0	0	0	0	0	0	0	0	0	0	0	0	0	0	0	0	0	0	0	0	0	0	0	0	0	0	0	0	0	0	0	0	0	0	0	0	0	0	0	0
NODE_6501_length_3882_cov_3.27411	0	17	0	0	0	0	0	0	0	0	0	0	0	0	0	0	30	0	0	0	0	0	0	0	0	0	0	0	0	0	0	0	0	0	0	0	74	0	0	0	45	0	0	9	0	0	0	51	0
NODE_652_length_28834_cov_23.9386	0	0	0	0	0	0	0	0	0	0	0	0	0	0	0	0	0	0	0	0	0	0	0	0	0	0	0	0	0	0	0	0	0	0	0	0	0	0	0	0	0	0	0	655	0	0	0	0	0
NODE_654_length_13402_cov_14.1147	0	821	166	0	0	184	26	0	104	0	0	0	0	0	0	0	0	0	1795	3002	0	0	0	940	1132	39	0	0	0	34	0	0	1220	0	0	0	114	718	0	0	282	173	0	150	0	0	0	305	0
NODE_657_length_8580_cov_5.83566	0	0	0	421	0	0	0	0	0	0	0	0	0	0	0	0	0	0	0	0	0	0	0	0	0	0	0	0	0	0	0	0	0	0	0	0	0	0	0	0	0	0	0	0	0	0	0	0	0
NODE_660_length_19721_cov_12.0147_ID_18995	750	1691	275	0	0	0	924	611	2905	0	0	0	0	0	0	0	213	0	0	0	0	0	0	0	0	954	868	0	0	1039	0	0	0	0	0	0	509	129	0	0	2547	608	0	878	0	0	0	0	0
NODE_6684_length_2807_cov_55.064	0	0	0	0	0	0	0	0	0	0	0	0	0	0	0	0	0	0	0	0	0	0	0	0	0	0	0	0	0	0	0	0	0	0	0	0	0	0	0	0	0	0	0	0	0	0	0	0	84
NODE_6686_length_4387_cov_18.1810_ID_12111	0	0	0	0	0	0	0	0	0	0	0	0	0	0	0	0	316	0	0	0	0	0	0	0	0	0	0	0	0	39	0	0	0	0	0	0	0	0	0	0	32	30	0	0	0	0	0	0	0
NODE_6692_length_6853_cov_12.1721	0	0	778	0	0	0	0	0	0	0	0	0	0	0	0	0	0	0	0	0	0	0	0	0	0	0	0	0	0	0	0	0	0	0	0	0	0	0	0	0	0	0	0	0	0	0	0	0	0
NODE_674_length_19847_cov_33.3146	0	137	0	0	0	0	159	99	0	0	0	0	0	0	0	0	0	0	0	0	0	0	0	0	0	88	149	0	0	165	0	0	0	0	0	0	0	0	0	0	126	64	0	432	0	0	0	0	0
NODE_6773_length_8779_cov_15.3325	0	0	402	0	0	631	0	0	0	0	0	0	0	0	0	0	0	0	0	0	0	0	0	0	0	0	0	0	0	0	0	0	0	0	0	0	0	0	0	0	0	0	0	0	0	0	0	0	0
NODE_6791_length_4418_cov_28.0882_ID_112100	158	87	20	0	0	0	254	10	0	0	0	0	0	0	0	0	37	0	0	0	0	0	0	0	0	6	130	0	0	28	0	0	0	0	0	0	39	0	0	0	277	50	0	234	0	0	0	0	0
NODE_6805_length_5726_cov_6.43008	44	120	17	0	0	0	45	11	228	0	0	0	0	0	0	0	204	0	0	0	0	0	0	0	0	17	11	0	0	269	0	0	0	0	0	0	90	14	0	0	1014	122	0	52	0	0	0	0	0
NODE_6806_length_2443_cov_14.6378	0	0	15	0	0	0	0	0	0	0	0	0	0	0	0	0	0	0	0	0	0	0	0	0	0	0	0	0	0	0	0	0	0	0	0	0	5	6	0	0	0	0	0	0	0	0	0	0	0
NODE_681_length_16409_cov_4.63379	54	0	219	0	0	0	0	40	350	0	0	0	0	0	0	0	0	0	0	0	0	0	0	0	0	0	0	0	0	134	0	0	0	0	0	0	0	170	0	0	0	79	0	542	0	0	0	383	0
NODE_6810_length_3564_cov_6.0000_ID_104822	0	11	0	0	0	0	0	0	0	0	0	0	0	0	0	0	0	0	22	56	0	0	0	0	0	0	0	0	25	0	0	0	0	0	0	0	0	0	0	0	0	0	0	0	0	0	0	29	0
NODE_6822_length_3689_cov_3.52779	60	132	74	0	0	0	214	0	48	1111	0	0	0	0	0	0	39	0	0	0	0	0	0	0	0	24	0	0	0	9	0	0	0	0	0	0	67	97	0	0	42	34	0	43	0	0	0	49	0
NODE_6845_length_2150_cov_4.98759	0	0	0	0	0	0	0	0	0	0	0	0	0	0	0	0	0	0	0	0	0	0	0	0	0	0	0	0	0	0	0	0	0	0	0	0	0	0	0	0	0	0	0	0	0	0	0	0	0
NODE_686_length_7745_cov_9.0000_ID_120808	0	0	0	0	0	0	0	0	0	0	0	0	0	0	0	0	0	0	0	0	0	0	0	0	0	53	25	0	0	0	0	0	0	0	0	0	0	0	0	0	0	0	0	0	0	0	0	0	0
NODE_6869_length_6771_cov_22.4568	27	0	0	0	0	0	0	0	0	0	0	0	0	0	0	0	0	0	0	0	0	0	0	0	0	0	0	0	0	33	0	0	0	0	0	0	0	0	0	0	0	0	0	0	0	0	0	0	0
NODE_687_length_28254_cov_12.0287_ID_3888	146	0	0	0	0	0	563	0	0	0	0	0	0	0	0	0	189	0	0	0	0	0	0	0	0	0	0	0	0	0	0	0	0	0	0	0	0	0	0	0	1040	467	0	652	0	0	0	0	0
NODE_6926_length_2411_cov_4.68124	0	0	17	0	0	0	0	0	197	0	0	0	0	0	0	0	0	0	0	0	0	0	0	0	0	0	0	0	0	55	0	0	0	0	0	0	0	0	0	0	100	144	0	0	0	0	0	156	0
NODE_693_length_52257_cov_5.94014	0	0	0	0	380	0	0	0	0	0	129	0	0	0	0	143	0	0	0	0	0	0	0	0	0	0	0	323	139	0	0	0	0	0	0	0	0	0	0	0	0	0	0	0	0	0	0	0	0
NODE_6998_length_4358_cov_12.4987	0	0	0	0	0	0	0	0	0	0	0	0	0	0	0	0	0	0	0	0	0	0	0	0	0	0	0	0	0	0	0	0	0	0	0	0	0	0	0	0	0	0	0	0	0	0	0	0	0
NODE_70_length_11128_cov_11.2194	0	0	0	1511	192	0	0	0	0	0	297	0	0	0	0	0	0	0	0	0	0	0	0	0	0	0	0	0	16	0	0	0	0	0	0	0	0	0	0	0	0	0	0	0	0	0	0	0	0
NODE_700_length_5694_cov_37.1656	0	0	0	0	0	0	0	0	0	5751	0	0	0	0	0	0	0	0	0	0	0	0	0	0	0	0	0	0	0	0	0	0	0	0	0	0	0	0	0	0	0	0	0	0	0	0	0	0	0
NODE_709_length_45527_cov_8.2144	0	0	0	0	0	0	157	0	0	0	0	0	0	0	0	0	0	0	0	0	0	0	0	0	0	0	0	0	0	0	0	0	0	0	0	0	0	0	0	0	8619	3375	0	0	0	0	0	0	0
NODE_710_length_37070_cov_7.22623	244	236	88	0	0	0	209	0	137	0	0	0	0	0	0	0	63	0	0	0	0	0	0	0	0	171	101	0	0	133	0	0	0	0	0	0	351	103	0	0	139	147	0	97	0	0	0	0	0
NODE_7138_length_5079_cov_5.4162	0	0	0	0	0	0	0	0	0	0	0	0	0	0	0	0	0	0	0	0	0	0	0	0	0	0	0	0	0	0	0	0	0	0	0	0	20	0	0	0	0	0	0	29	0	0	0	0	0
NODE_716_length_42632_cov_5.816	0	0	0	0	0	0	0	0	0	0	0	0	0	0	0	0	0	0	0	0	0	0	0	0	0	0	0	0	0	0	0	0	0	0	0	0	0	0	0	0	0	0	0	0	0	0	0	0	0
NODE_719_length_3492_cov_17.1024	0	0	0	0	0	0	0	0	0	0	0	0	0	0	0	0	0	0	0	0	0	0	0	0	0	0	0	0	0	0	0	0	0	0	0	0	8	0	0	0	0	0	0	0	0	0	0	0	0
NODE_721_length_52964_cov_23.6169	0	0	0	0	0	0	0	0	0	0	0	0	0	0	0	0	0	0	0	0	0	0	0	0	0	0	242	0	0	0	0	0	0	0	0	0	0	0	0	0	0	0	0	0	0	0	0	0	0
NODE_7222_length_4651_cov_2.9604	0	2564	41	0	0	0	709	8	0	0	0	0	0	0	0	0	0	0	0	0	0	0	0	0	0	0	0	0	0	81	0	0	4439	0	0	0	0	0	0	0	0	0	0	1016	0	0	0	265	0
NODE_7231_length_5516_cov_6.71525	0	0	0	0	0	0	0	50	0	0	0	0	0	0	0	0	47	0	0	0	0	0	0	0	0	0	0	0	0	0	0	0	0	0	0	0	0	0	0	0	0	0	0	0	0	0	0	59	0
NODE_7236_length_4613_cov_8.80891	0	0	29	0	0	0	0	0	0	0	0	0	0	0	0	0	0	0	0	0	0	0	0	0	0	0	0	0	0	30	0	0	0	0	0	0	0	0	0	0	0	0	0	0	0	0	0	0	0
NODE_7281_length_5424_cov_4.28888	73	0	0	0	0	0	0	0	0	0	0	0	0	0	0	0	0	0	0	0	0	0	0	0	0	0	0	0	0	0	0	0	0	0	0	0	0	0	0	0	0	0	0	0	0	0	0	0	0
NODE_729_length_54993_cov_26.8533	104	811	196	0	0	0	386	0	0	0	0	0	0	0	0	0	0	0	0	0	0	0	0	0	0	0	701	0	0	661	0	0	0	0	0	0	0	0	0	0	274	0	0	97	0	0	0	0	0
NODE_7316_length_4031_cov_17.5111	0	0	0	0	122	0	0	0	0	13	42	0	0	0	0	0	0	0	0	0	0	26	148	18	0	9	0	0	157	0	0	0	0	0	0	0	16	0	140	69	0	0	0	0	168	0	0	0	0
NODE_7326_length_5385_cov_33.7493_ID_159544	27	111	186	0	0	0	47	25	20	0	0	0	0	0	0	0	131	0	0	0	0	0	0	0	0	20	68	0	0	117	0	0	0	0	0	0	240	18	0	0	682	87	0	453	0	0	0	0	0
NODE_734_length_28951_cov_7.9903_ID_23970	815	634	289	0	0	0	449	169	68	0	0	0	0	0	0	0	134	0	0	0	0	0	0	0	0	0	0	0	0	0	0	0	0	0	0	0	208	116	0	0	282	87	0	64	0	0	0	0	0
NODE_7345_length_4146_cov_68.7976	0	0	0	0	0	0	115	0	0	0	0	0	0	0	0	0	0	0	0	0	0	0	0	0	0	0	0	0	0	0	0	0	19	0	26	0	0	0	0	0	31	0	0	7	0	0	0	133	0
NODE_735_length_6717_cov_4.00886	15	0	0	0	0	0	0	0	0	61763	0	0	0	0	0	0	0	0	0	0	0	0	0	0	0	0	0	0	0	113	0	0	0	0	0	0	0	49	0	0	0	0	0	0	0	0	0	582	0
NODE_7392_length_5036_cov_26.0235	0	0	6354	0	0	0	0	0	0	6933	0	0	0	17	0	0	0	0	0	0	16	0	0	0	0	0	0	0	0	0	0	0	0	0	0	0	0	0	0	0	0	0	0	0	0	0	0	3801	0
NODE_7422_length_4592_cov_4.19308	0	0	0	0	0	0	0	0	0	0	0	0	0	0	0	0	0	0	0	0	0	0	0	0	0	0	0	0	0	0	0	0	0	0	0	0	0	0	0	0	0	0	0	0	0	0	0	0	0
NODE_7441_length_4656_cov_6.91654	111	0	0	0	0	20	0	83	0	0	0	0	0	0	0	0	0	0	0	0	0	0	0	0	0	100	203	0	0	0	0	0	0	0	0	0	0	0	0	0	0	0	0	241	0	0	0	0	0
NODE_749_length_44395_cov_10.4085	0	296	60	0	0	0	0	0	0	0	0	0	0	0	0	0	0	0	0	0	0	0	0	0	0	0	0	0	0	168	0	0	0	0	0	0	0	0	0	0	0	0	0	0	0	0	0	0	0
NODE_75_length_38969_cov_7.59313	0	0	0	0	0	0	0	0	0	0	0	0	0	0	0	0	0	0	0	0	0	0	0	0	0	71	0	0	0	0	0	0	0	0	0	0	0	0	0	0	0	0	0	0	0	0	0	0	0
NODE_751_length_48796_cov_3.73694	0	0	0	0	0	0	0	67	0	0	0	0	0	0	0	0	0	0	0	0	0	0	0	0	0	0	0	0	0	0	0	0	0	0	0	0	0	0	0	0	0	0	0	2050	0	0	0	0	0
NODE_753_length_4517_cov_6.97221	0	0	77	0	0	0	0	0	16	0	0	0	0	0	0	0	0	0	0	0	0	62	0	0	0	438	326	0	0	0	0	0	0	0	0	0	10	0	0	0	0	0	0	0	0	0	0	0	0
NODE_755_length_45671_cov_8.43259	0	0	974	0	0	0	0	0	0	0	0	0	0	0	0	0	0	0	0	0	0	0	0	0	0	0	0	0	0	0	0	0	0	0	0	0	0	0	0	0	1110	374	0	0	0	0	0	0	0
NODE_76_length_74227_cov_9.49252	0	0	0	0	0	0	0	0	0	0	0	0	0	0	0	0	0	0	0	0	0	0	0	0	0	0	0	0	0	0	0	0	0	0	0	0	0	0	0	0	0	0	0	0	0	0	0	0	0
NODE_761_length_13376_cov_18.1706	0	0	231	0	0	0	45	26	0	0	0	0	0	0	0	0	123	0	0	0	0	0	0	0	0	71	143	0	0	0	0	0	0	0	0	0	450	0	0	0	1453	100	0	942	0	0	0	0	0
NODE_765_length_45258_cov_22.1219	0	0	0	0	0	0	0	0	0	0	0	0	0	0	0	0	0	0	0	0	0	0	0	0	0	0	0	0	0	0	0	0	0	0	0	0	0	0	0	0	0	0	0	0	0	0	0	0	0
NODE_7670_length_4294_cov_5.20429	0	121	0	0	0	0	0	0	0	0	0	0	0	0	0	0	0	0	0	0	0	7564	0	0	0	0	0	0	0	0	6896	0	0	0	0	0	0	0	0	0	76	28	0	0	0	0	0	0	0
NODE_77_length_62009_cov_94.0621	7376	0	0	0	0	0	0	0	0	0	0	0	0	0	0	0	0	0	0	0	0	0	0	0	0	0	0	0	0	0	0	0	0	0	0	0	0	0	0	0	0	0	0	0	0	0	0	0	0
NODE_772_length_49715_cov_14.4456	0	319	0	0	0	0	0	0	100	0	0	0	0	0	0	0	389	0	0	0	0	0	0	0	0	117	0	21929	0	0	0	0	0	416	0	52380	1256	68	0	6725	79	209	0	900	0	0	0	2475	0
NODE_7857_length_3331_cov_7.52686	0	0	0	0	0	0	0	0	0	0	0	0	0	0	0	0	0	0	0	0	0	0	0	0	0	0	0	0	0	0	0	0	0	0	0	0	0	0	0	0	0	0	0	0	0	0	0	0	0
NODE_788_length_13628_cov_4.44964	0	0	67	0	0	0	273	0	0	0	0	0	0	0	0	0	0	0	0	0	0	0	0	0	0	0	0	0	0	107	0	0	0	0	0	0	0	0	0	0	0	0	0	0	0	0	0	0	0
NODE_788_length_28951_cov_6.14943	103	244	0	0	0	296	325	0	0	0	0	0	0	0	0	0	0	0	0	0	0	0	0	0	0	0	0	1094	0	0	0	0	0	0	0	0	0	0	0	0	0	0	0	0	0	0	0	0	0
NODE_789_length_24438_cov_41.0651	171	500	951	0	0	0	266	148	187	0	0	0	0	0	0	0	690	0	0	0	0	0	0	0	0	275	374	0	0	382	0	0	0	0	0	0	1048	60	0	0	3183	323	0	1926	0	0	0	0	0
NODE_7895_length_3570_cov_16.8435	0	0	0	0	0	0	0	0	0	0	0	0	0	0	0	0	0	0	0	0	0	0	0	0	0	0	0	0	0	0	0	0	0	0	0	0	0	0	0	0	0	0	0	0	0	0	0	0	0
NODE_790_length_41817_cov_13.9784	0	0	265	0	0	0	1884	0	0	0	0	0	0	0	0	0	0	0	0	0	0	0	0	0	0	144	146	0	0	537	0	0	0	0	0	0	116	0	0	0	0	0	0	105	0	0	0	0	0
NODE_790_length_5952_cov_8.37138	0	0	0	0	0	0	0	0	0	0	215	0	0	18	23	0	0	0	0	0	0	0	0	0	0	0	0	0	0	0	0	0	0	0	0	16	14	0	0	0	0	0	0	0	0	0	0	0	0
NODE_791_length_22491_cov_27.6683	84	363	628	0	0	0	455	111	88	0	0	0	0	0	0	0	416	0	0	0	0	0	0	0	0	155	275	0	0	345	0	0	0	0	0	0	1408	273	0	0	2384	234	0	1347	0	0	0	0	0
NODE_792_length_21304_cov_9.0587_ID_98679	0	0	0	0	0	0	272	0	0	0	0	0	0	0	0	0	0	0	0	0	0	0	0	0	0	0	0	0	0	0	0	0	0	0	0	0	0	0	0	0	0	0	0	96	0	0	0	0	0
NODE_7958_length_2979_cov_11.0571	0	0	0	0	0	0	0	0	0	0	0	0	0	0	0	0	0	0	0	0	0	0	0	0	0	0	0	0	0	0	0	0	0	0	0	0	0	0	0	0	0	0	0	0	0	0	0	0	0
NODE_799_length_23123_cov_14.0530_ID_40380	0	88	245	0	0	0	0	0	0	0	0	0	0	0	0	0	134	0	0	0	0	0	0	0	0	0	50	0	0	94	0	0	0	0	0	0	238	0	0	0	655	61	0	253	0	0	0	0	0
NODE_8_length_107961_cov_10.9963_ID_90615	2777	0	0	0	0	0	13779	828	0	0	0	0	0	0	0	0	0	0	0	0	0	0	0	0	0	0	0	0	0	0	0	0	0	0	0	0	0	0	0	0	927	847	0	9413	0	0	0	0	0
NODE_80_length_114429_cov_12.8772	350	7144	408	0	0	0	4648	0	252	0	0	0	0	0	0	0	0	0	0	0	0	0	0	0	0	206	599	0	0	1672	0	0	0	0	0	0	0	521	0	0	6351	2593	0	3896	0	0	0	0	0
NODE_80_length_137153_cov_54.3666	3432	0	0	0	0	0	10329	0	0	0	0	0	0	0	0	0	0	0	0	0	0	0	0	0	0	0	0	0	0	0	0	0	0	0	0	0	0	0	0	0	0	0	0	6770	0	0	0	0	0
NODE_801_length_16426_cov_40.5213	0	0	0	0	0	0	0	0	0	0	0	0	0	0	0	0	0	33	0	0	0	0	0	0	0	0	0	0	45	0	0	0	0	0	0	0	0	0	0	0	0	0	0	0	0	0	0	0	0
NODE_804_length_29518_cov_30.9796_ID_24985	0	0	0	0	0	0	0	0	0	0	0	0	0	0	0	0	0	0	0	0	0	0	0	0	0	58	260	0	0	0	0	0	0	0	0	0	0	0	0	0	0	0	0	211	0	0	0	0	0
NODE_810_length_3431_cov_9.79562	0	0	0	0	0	0	0	0	0	0	0	0	0	0	0	0	0	0	0	0	0	0	0	0	0	0	0	0	0	0	0	0	0	0	0	0	0	0	0	0	0	0	0	0	0	0	0	0	0
NODE_82_length_137529_cov_211.0324_ID_10783	0	0	0	0	0	0	0	0	0	0	0	0	0	0	0	0	0	0	0	0	0	0	0	0	0	0	0	0	0	0	0	0	0	0	0	0	0	0	0	0	0	0	0	0	0	0	0	0	0
NODE_82_length_20829_cov_25.3784	0	0	0	240	0	0	0	0	0	0	0	0	0	0	0	0	0	0	0	0	0	50	0	0	0	0	0	0	0	0	0	0	0	0	0	0	0	0	60	251	0	0	150	0	0	0	0	0	0
NODE_820_length_63123_cov_15.9638	0	0	0	0	0	0	194	0	0	0	0	0	0	0	0	0	0	0	0	0	0	0	0	0	0	0	0	0	0	0	0	0	0	0	0	0	1653	301	0	0	0	0	0	1913	0	0	0	0	0
NODE_8207_length_1657_cov_7.0045_ID_94997	0	0	0	0	0	0	0	0	0	7	0	0	0	0	0	765	0	0	0	0	0	0	0	0	0	0	0	0	0	45	0	0	0	0	0	0	79	0	0	0	33	0	0	22	0	0	0	10	0
NODE_8222_length_3687_cov_2.56801	0	0	0	0	0	214	0	14	0	0	0	0	0	0	0	0	137	0	0	0	0	0	0	0	0	0	0	0	0	0	0	0	0	0	0	0	21	0	0	0	0	0	0	0	0	0	0	0	0
NODE_829_length_34351_cov_5.26175	0	0	107	0	0	0	0	0	76	0	0	0	0	0	0	0	0	0	0	0	0	0	0	0	0	0	0	0	0	0	0	0	0	0	0	0	0	0	0	0	0	0	0	0	0	0	0	0	0
NODE_83_length_90592_cov_9.49423	0	0	0	0	0	0	0	1366	0	0	0	0	0	0	0	0	0	0	0	0	0	0	0	0	0	0	0	0	0	0	0	0	0	0	0	0	0	0	0	0	0	0	0	0	0	0	0	0	0
NODE_835_length_22962_cov_17.0184_ID_30518	175	1711	0	0	0	0	1225	174	0	0	0	0	0	0	0	0	0	0	0	0	0	0	0	0	0	34	0	0	0	0	0	0	0	0	0	0	295	1400	0	0	109	137	0	126	0	0	0	0	0
NODE_8367_length_4054_cov_8.34784	14	0	0	0	0	0	0	0	7	0	0	0	0	0	0	0	0	0	0	0	0	0	0	0	0	0	0	0	0	86	0	0	0	0	0	0	0	0	0	0	0	0	0	9	0	0	0	0	0
NODE_8465_length_5348_cov_25.8757_ID_16745	25	276	0	0	0	0	37	0	0	0	0	0	0	0	0	0	0	0	0	0	0	0	0	0	0	0	116	0	0	0	0	0	0	0	0	0	41	112	0	0	0	0	0	106	0	0	0	0	0
NODE_85_length_154631_cov_9.49512	0	0	0	0	0	0	5037	1613	0	0	0	0	0	0	0	0	0	0	0	0	0	0	0	0	0	0	456	0	0	0	0	0	0	0	0	0	0	0	0	0	586	568	0	5191	0	0	0	0	0
NODE_85_length_36229_cov_29.9355	0	4170	0	0	0	0	0	0	0	0	0	0	0	0	0	0	0	0	0	0	0	0	0	0	0	0	0	0	0	0	0	0	0	0	0	0	0	0	0	0	0	0	0	488	0	0	0	0	0
NODE_85_length_9045_cov_3.83782	0	0	0	0	0	0	0	0	0	0	0	0	21	0	0	0	0	0	0	0	0	23	0	24	20	0	0	0	0	0	0	0	0	0	0	0	0	0	0	476	0	0	0	0	0	0	21	0	0
NODE_851_length_32356_cov_19.7035	132	280	94	0	0	0	274	63	0	0	0	0	0	0	0	0	120	0	0	0	0	0	0	0	0	90	210	0	0	63	0	0	0	0	0	0	392	149	0	0	683	369	0	164	0	0	0	0	0
NODE_852_length_15774_cov_8.9786_ID_94096	0	0	27	0	0	0	172	0	0	0	0	0	0	0	0	0	33	0	0	0	0	0	0	0	0	0	0	0	0	0	0	0	0	0	0	0	0	0	0	0	0	0	0	1326	0	0	0	0	0
NODE_8553_length_4406_cov_17.3388	0	0	0	0	0	0	0	0	0	0	0	0	0	0	0	0	0	0	0	0	0	0	0	0	0	0	0	0	0	19	0	0	0	0	0	0	0	0	0	0	0	0	0	0	0	0	0	0	0
NODE_857_length_22053_cov_19.0139_ID_25529	0	0	0	0	0	0	0	0	0	0	0	0	0	0	0	0	0	0	0	0	0	0	0	0	0	0	0	0	0	0	0	0	0	0	0	0	0	0	0	0	0	0	0	0	0	0	0	0	0
NODE_8570_length_1618_cov_5.1945	0	0	0	0	0	0	0	0	0	0	0	0	0	0	0	0	0	0	0	0	0	0	0	0	0	0	0	0	0	5	0	0	0	0	0	0	39	14	0	0	0	0	0	0	0	0	0	0	0
NODE_86_length_117236_cov_14.6455	12570	2594	918	0	0	0	7003	246	1138	0	0	0	0	0	0	8168	4095	0	0	0	0	0	0	0	0	941	932	0	0	1969	0	0	0	0	0	0	1476	814	0	0	934	616	0	7791	0	0	0	0	0
NODE_862_length_32978_cov_6.49403	69	589	70	0	0	0	223	151	71	0	0	0	0	0	0	0	0	0	0	0	0	0	0	0	0	80	147	0	0	183	0	0	0	0	0	0	213	0	0	0	637	419	0	202	0	0	0	0	0
NODE_863_length_44045_cov_75.0825	5184	25773	29280	0	0	0	0	0	1618	0	0	0	0	0	0	0	0	0	115144	194973	0	1333	0	0	0	0	0	0	0	12048	0	0	0	0	0	1758	11784	51976	0	0	3519	1894	0	0	0	0	0	0	0
NODE_866_length_7987_cov_14.7562	0	0	36	0	0	0	0	0	0	0	0	0	0	0	0	0	0	0	134	176	0	0	0	553	775	38	0	0	0	0	0	0	0	0	0	0	0	0	0	0	99	0	0	0	0	0	0	69	0
NODE_87_length_41528_cov_65.0245	0	0	0	0	0	0	0	0	0	0	0	0	0	0	0	0	0	0	0	0	0	0	0	0	0	1956	9584	0	0	0	0	0	0	0	0	0	187	811	0	0	0	0	0	0	0	0	0	0	0
NODE_88_length_96172_cov_13.4630_ID_3258	536	0	0	0	0	0	0	0	0	0	0	0	0	0	0	0	677	0	0	0	0	0	0	0	0	0	0	0	0	0	0	0	0	0	0	0	0	0	0	0	681	0	0	0	0	0	0	0	0
NODE_892_length_23841_cov_7.7266	0	0	0	0	0	0	167	0	0	0	0	0	0	0	0	0	0	0	0	0	0	0	0	0	0	0	0	0	0	0	0	0	0	0	0	0	0	0	0	0	0	0	0	0	0	0	0	0	0
NODE_892_length_8759_cov_6.50161	0	476	0	0	0	0	0	0	0	0	0	0	0	0	0	0	0	0	48	144	0	0	0	0	0	0	0	0	0	0	0	0	0	0	0	153	182	25	0	0	26	0	0	0	0	0	0	0	0
NODE_8945_length_5698_cov_20.8566_ID_173254	0	0	0	0	0	0	0	0	0	0	0	0	0	0	0	0	0	0	0	0	0	0	0	0	0	0	0	0	0	0	0	0	0	0	0	0	0	0	0	0	0	0	0	0	0	0	0	0	0
NODE_895_length_22861_cov_13.9771_ID_15194	118	298	808	0	0	0	145	118	69	0	0	0	0	0	0	0	472	0	0	0	0	0	0	0	0	70	248	0	0	319	0	0	0	0	0	0	677	34	0	0	2474	203	0	1387	0	0	0	0	0
NODE_8965_length_4509_cov_3.48114	0	0	0	0	0	0	0	0	0	0	0	0	0	0	0	0	0	0	8	14	0	0	0	0	0	0	0	0	0	0	0	0	0	0	0	0	0	0	0	0	0	0	0	0	0	0	0	0	0
NODE_9_length_36847_cov_8.36848	166	0	137	27494	1337	2496	0	79	0	0	3543	14109	4703	0	0	179	147	196	82	114	0	2913	11896	210	268	0	0	0	759	0	0	1949	0	8174	0	467	879	0	2802	847	0	0	3621	0	2017	187	0	0	0
NODE_9_length_45688_cov_10.9662	0	0	0	0	0	0	0	0	0	0	0	0	0	0	0	0	0	0	0	0	0	0	0	0	0	0	0	0	0	0	0	0	0	0	0	0	0	0	0	0	651	0	0	0	0	0	0	0	0
NODE_9023_length_4234_cov_31.6527_ID_61860	112	99	21	0	0	0	74	20	19	0	0	0	0	0	0	0	69	0	0	0	0	0	0	0	0	0	24	0	0	81	0	0	0	0	0	0	0	0	0	0	111	87	0	95	0	0	0	0	0
NODE_9078_length_3050_cov_7.35927	0	0	0	0	0	0	0	0	0	0	0	0	0	0	0	0	0	0	0	0	0	0	0	0	0	0	0	0	0	0	0	0	0	0	0	0	0	0	0	0	0	0	0	16	0	0	0	0	0
NODE_91_length_87665_cov_50.1357	3922	2379	19711	0	0	0	4967	818	5667	120778	0	0	0	0	0	0	3235	0	20058	36010	0	659	0	0	0	181	0	6526	0	831	0	0	28547	0	0	0	3933	11725	0	0	11545	6194	0	3408	0	0	0	4853	0
NODE_914_length_5585_cov_20.2174	0	0	36	0	0	0	0	0	0	0	0	0	0	0	0	0	0	0	0	0	0	0	0	0	0	0	0	0	0	0	0	0	0	0	0	0	11	31	0	0	0	0	0	0	0	0	0	0	0
NODE_922_length_18300_cov_34.9252_ID_38959	0	485	0	0	0	0	0	0	0	0	0	0	0	0	0	0	625	0	0	0	0	0	0	0	0	0	0	0	0	106	0	0	0	0	0	0	0	0	0	0	392	487	0	0	0	0	0	0	0
NODE_9238_length_4157_cov_6.4627	0	15	0	0	0	0	0	0	0	0	0	0	0	0	0	0	0	0	0	0	0	0	0	0	0	0	0	0	0	0	0	0	0	0	0	0	0	0	0	0	0	0	0	0	0	0	0	0	0
NODE_9261_length_1605_cov_7.1164_ID_226984	19	22	0	0	0	0	53	0	0	0	0	0	0	0	0	0	0	0	0	0	0	0	0	0	0	10	9	0	0	0	0	0	0	0	0	0	0	0	0	0	0	0	0	0	0	0	0	0	0
NODE_9275_length_2366_cov_5.83817	0	0	0	0	0	0	0	0	0	0	145	0	0	0	0	0	0	0	0	0	0	0	0	0	0	0	0	0	68	0	0	0	0	0	0	0	0	0	0	0	0	0	0	0	0	0	0	0	0
NODE_93_length_24018_cov_35.8328	0	0	0	0	0	0	0	0	0	0	0	0	55	0	0	0	0	0	0	0	0	0	0	0	0	0	0	0	0	0	0	0	0	0	0	0	0	0	0	323	0	0	0	0	0	0	0	0	0
NODE_9300_length_2579_cov_2.61529	0	326	0	0	0	0	0	0	0	0	0	0	0	0	0	0	0	0	0	0	0	0	0	0	0	40	14	0	0	0	0	0	0	0	0	0	0	0	0	0	0	0	0	0	0	0	0	0	0
NODE_931_length_18798_cov_9.59574	71	1625	84	0	0	0	914	30	47	0	0	0	0	0	0	0	0	0	0	0	0	0	0	0	0	36	197	0	0	261	0	0	0	0	0	0	0	105	0	0	1156	485	0	775	0	0	0	0	0
NODE_932_length_24673_cov_4.37152	221	845	178	0	0	0	358	59	430	0	0	0	0	0	0	0	685	0	0	0	0	0	0	0	0	0	53	0	0	1054	0	0	0	0	0	0	2023	232	0	0	1462	534	0	462	0	0	0	0	0
NODE_9377_length_3700_cov_22.4283	0	0	0	0	0	10	0	0	0	0	61	0	0	0	0	0	0	0	0	0	0	0	0	0	0	0	0	0	465	0	0	0	0	0	0	0	0	0	0	0	0	0	0	0	1900	0	0	8	0
NODE_94_length_82443_cov_14.0000_ID_37512	399	960	253	0	0	6056	1207	119	1362	0	0	0	0	0	0	0	1147	0	0	0	0	0	0	0	0	1591	1854	13310	0	0	0	0	0	0	0	514	4565	334	0	0	4355	1278	0	2913	0	0	0	10899	0
NODE_9437_length_4729_cov_4.92662	0	0	19	0	0	0	0	0	0	0	0	0	0	0	0	0	0	0	0	0	0	0	0	0	0	0	0	0	0	34	0	0	0	0	0	0	0	0	0	0	0	0	0	0	0	0	0	0	0
NODE_9480_length_4828_cov_10.745	0	43	41	0	0	0	0	0	0	0	0	0	0	0	0	0	0	0	43	58	0	0	0	0	0	0	0	0	0	32	0	0	0	0	0	0	0	43	0	0	0	0	0	0	0	0	75	21	0
NODE_951_length_27856_cov_6.73249	0	0	0	0	0	0	0	0	0	0	0	0	0	0	0	0	0	0	0	0	0	0	0	0	0	0	0	0	0	0	0	0	0	0	0	0	0	0	0	0	0	0	0	0	0	0	0	0	0
NODE_9572_length_4292_cov_6.09535	0	0	32	0	0	0	0	0	0	0	0	0	0	0	0	0	0	0	0	0	0	0	0	0	0	0	0	0	0	0	0	0	0	0	0	0	0	11	0	0	0	0	0	0	0	0	0	0	0
NODE_96_length_87461_cov_95.2929	5502	2622	19682	0	0	0	4528	903	8789	99062	0	0	0	0	0	0	10019	0	18426	35717	0	756	0	0	0	837	0	47260	0	1137	0	0	41303	0	0	0	4421	13082	0	0	10278	5413	0	4847	0	0	0	25645	0
NODE_960_length_13129_cov_6.92229	0	0	0	1432	329	0	0	0	0	0	457	0	0	0	0	0	0	0	0	0	0	0	0	0	0	0	0	0	0	0	0	0	0	720	0	0	0	0	0	0	0	0	0	0	0	0	0	0	0
NODE_9622_length_3108_cov_5.1677	18	118	0	0	0	0	41	0	0	0	0	0	0	0	0	0	0	0	0	0	0	0	0	0	0	0	79	0	0	0	0	0	0	0	0	0	19	52	0	0	0	0	0	60	0	0	0	0	0
NODE_9646_length_3207_cov_18.9710_ID_64156	0	0	0	0	0	0	0	0	0	0	0	0	0	0	0	0	0	0	0	0	0	0	0	0	0	0	0	0	0	10	0	0	0	0	0	0	0	0	0	0	0	0	0	0	0	0	0	0	0
NODE_97_length_54556_cov_20.1218	888	2284	476	0	0	0	1483	0	340	6470	0	0	0	0	0	0	918	0	0	0	0	0	0	0	0	394	201	0	0	248	0	0	0	0	0	0	1114	700	0	0	1932	1164	0	931	0	0	0	1542	0
NODE_970_length_29470_cov_12.899	408	920	283	0	0	0	572	224	461	0	0	0	0	0	0	0	1203	0	0	0	0	0	0	0	0	1409	866	0	0	287	0	0	0	0	0	0	669	341	0	0	1346	638	0	1897	0	0	0	0	0
NODE_971_length_18581_cov_11.5365	0	0	0	0	0	0	9924	642	11629	0	0	0	0	0	0	0	0	0	0	0	0	0	0	0	0	1294	3008	0	0	0	0	0	0	0	0	0	0	0	0	0	0	0	0	0	0	0	0	0	0
NODE_972_length_16109_cov_11.9725_ID_54287	67	65	66	0	0	0	397	230	0	0	0	0	0	0	0	0	79	0	0	0	0	0	0	0	0	63	298	0	0	438	0	0	0	0	0	0	0	0	0	0	60	39	0	917	0	0	0	0	0
NODE_9789_length_2484_cov_164.6376_ID_52301	0	0	0	12	0	0	0	0	0	0	0	0	0	0	0	0	0	0	0	0	0	0	0	0	0	0	0	0	0	0	0	0	0	0	0	0	0	0	0	18	0	0	51	0	0	0	0	0	0
NODE_98_length_122286_cov_130.995	0	63618	0	0	0	0	122830	32830	580854	0	0	0	0	0	0	0	0	0	0	0	0	0	0	0	0	7934	17110	0	0	0	0	0	0	0	0	0	426063	416231	0	0	80740	23654	0	6890	0	0	0	0	0
NODE_9892_length_2645_cov_13.1803	0	0	0	0	0	0	0	0	0	0	0	0	0	0	0	0	123	0	0	0	0	0	0	0	0	0	0	0	0	0	0	0	0	0	0	0	0	0	0	0	0	0	0	0	0	0	0	0	0
NODE_99_length_160422_cov_13.9072	0	0	0	0	0	0	0	0	0	0	0	0	0	0	0	0	4379	0	0	0	0	0	0	0	0	0	0	0	0	0	0	0	0	0	0	0	0	0	0	0	0	0	0	0	0	0	0	0	0
NODE_9949_length_2600_cov_5.86758	0	0	0	0	0	0	0	0	0	0	0	0	0	0	0	0	0	0	0	0	0	0	0	0	0	0	0	0	0	0	0	0	0	0	0	0	0	0	0	0	0	0	0	0	0	0	0	0	0
[truncated: 42 more columns]
