# Supplementary material for: Metagenomic assembled plasmids of the human microbiome vary across disease cohorts
Source: Sci Rep. 2022 Jun 2;12:9212. doi: 10.1038/s41598-022-13313-y (PMC9163076; doi:10.1038/s41598-022-13313-y)
Supplement: Supplementary file 2 — Supplementary Information 2. [file 41598_2022_13313_MOESM2_ESM.zip › Supplementary_Data/input/infant_birthmode_metadata.csv]

ID	Run	Material	Group	Infant_Gender	Infant_Term	Infant_Birth_Weight	Infant_Delivery	Mother_pre_pregnancy_BMI	Mother_Diabetes	Mother_Gestational_Age	Mother_Delivery	Mother_pre_eclampsia
NCS003	SRR8942345	Meconium	Meconium	Male	Term	3575	Cesarean	26	Yes	38.3	Cesarean	No
NCS003	SRR8942344	Oral	Infant	Male	Term	3575	Cesarean	26	Yes	38.3	Cesarean	No
NCS004	SRR8942347	Oral	Infant	Female	Term	3355	Vaginal	22.5	Yes	40.2	Vaginal	No
NCS004	SRR8942346	Oral	Infant	Female	Term	3355	Vaginal	22.5	Yes	40.2	Vaginal	No
NCS005	SRR8942350	Stool	Maternal	Female	Term	2440	Vaginal	22.6	Yes	37.3	Vaginal	Pre-eclampsia
NCS005	SRR8942348	Oral	Infant	Female	Term	2440	Vaginal	22.6	Yes	37.3	Vaginal	Pre-eclampsia
NCS005	SRR8942349	Meconium	Meconium	Female	Term	2440	Vaginal	22.6	Yes	37.3	Vaginal	Pre-eclampsia
NCS006	SRR8942352	Stool	Maternal	Female	Term	4344	Cesarean	30.2	No	39.3	Cesarean	No
NCS006	SRR8942351	Stool	Infant	Female	Term	4344	Cesarean	30.2	No	39.3	Cesarean	No
NCS008	SRR5512720	Stool	Maternal	Female	Term	3260	Vaginal	37.4	Yes	39.1	Vaginal	No
NCS008	SRR8942353	Oral	Infant	Female	Term	3260	Vaginal	37.4	Yes	39.1	Vaginal	No
NCS008	SRR8942354	Stool	Infant	Female	Term	3260	Vaginal	37.4	Yes	39.1	Vaginal	No
NCS008	SRR8942355	Stool	Infant	Female	Term	3260	Vaginal	37.4	Yes	39.1	Vaginal	No
NCS009	SRR8942358	Stool	Infant	Male	Term	3705	Vaginal	36.1	Yes	38.1	Vaginal	No
NCS009	SRR8942357	Oral	Infant	Male	Term	3705	Vaginal	36.1	Yes	38.1	Vaginal	No
NCS009	SRR8942356	Oral	Infant	Male	Term	3705	Vaginal	36.1	Yes	38.1	Vaginal	No
NCS011	SRR8942359	Oral	Infant	Female	Term	3240	Cesarean	31.4	Yes	40.4	Cesarean	Pre-eclampsia
NCS012	SRR8942360	Stool	Infant	Female	Term	2885	Vaginal	25.4	No	37	Vaginal	No
NCS012	SRR8942363	Stool	Maternal	Female	Term	2885	Vaginal	25.4	No	37	Vaginal	No
NCS012	SRR8942361	Stool	Infant	Female	Term	2885	Vaginal	25.4	No	37	Vaginal	No
NCS012	SRR8942362	Stool	Maternal	Female	Term	2885	Vaginal	25.4	No	37	Vaginal	No
NCS013	SRR8942364	Stool	Infant	Female	Term	3800	Vaginal	23	Yes	41.3	Vaginal	No
NCS014	SRR8942365	Oral	Infant	Male	Term	3115	Vaginal	33.7	Yes	37.2	Vaginal	No
NCS014	SRR8942366	Stool	Maternal	Male	Term	3115	Vaginal	33.7	Yes	37.2	Vaginal	No
NCS016	SRR8942367	Meconium	Meconium	Female	Term	3605	Vaginal	23	No	39.2	Vaginal	No
NCS017	SRR5512725	Stool	Infant	Female	Term	2800	Vaginal	28.3	Yes	39.3	Vaginal	No
NCS018	SRR8942369	Oral	Infant	Male	Term	3215	Vaginal	26.3	Yes	39	Vaginal	No
NCS018	SRR5512726	Stool	Maternal	Male	Term	3215	Vaginal	26.3	Yes	39	Vaginal	No
NCS018	SRR8942368	Oral	Infant	Male	Term	3215	Vaginal	26.3	Yes	39	Vaginal	No
NCS018	SRR8942370	Stool	Infant	Male	Term	3215	Vaginal	26.3	Yes	39	Vaginal	No
NCS020	SRR8942372	Meconium	Meconium	Female	Term	3550	Vaginal	32.9	Yes	39.1	Vaginal	No
NCS020	SRR8942371	Oral	Infant	Female	Term	3550	Vaginal	32.9	Yes	39.1	Vaginal	No
NCS020	SRR8942373	Stool	Infant	Female	Term	3550	Vaginal	32.9	Yes	39.1	Vaginal	No
NCS020	SRR8942375	Stool	Maternal	Female	Term	3550	Vaginal	32.9	Yes	39.1	Vaginal	No
NCS020	SRR8942374	Stool	Maternal	Female	Term	3550	Vaginal	32.9	Yes	39.1	Vaginal	No
NCS022	SRR8942378	Stool	Maternal	Male	Preterm	2535	Vaginal	29.7	Yes	32.6	Vaginal	Pre-eclampsia
NCS022	SRR8942376	Oral	Infant	Male	Preterm	2535	Vaginal	29.7	Yes	32.6	Vaginal	Pre-eclampsia
NCS022	SRR8942377	Stool	Infant	Male	Preterm	2535	Vaginal	29.7	Yes	32.6	Vaginal	Pre-eclampsia
NCS022	SRR8942379	Stool	Maternal	Male	Preterm	2535	Vaginal	29.7	Yes	32.6	Vaginal	Pre-eclampsia
NCS023	SRR8942380	Oral	Infant	Female	Term	3030	Vaginal	27.3	No	37.3	Vaginal	No
NCS023	SRR8942381	Stool	Maternal	Female	Term	3030	Vaginal	27.3	No	37.3	Vaginal	No
NCS025	SRR5512727	Stool	Maternal	Male	Term	3220	Vaginal	34.6	No	39.6	Vaginal	No
NCS025	SRR8942382	Oral	Infant	Male	Term	3220	Vaginal	34.6	No	39.6	Vaginal	No
NCS026	SRR8942384	Stool	Infant	Female	Term	3815	Vaginal	20.4	Yes	41.6	Vaginal	No
NCS026	SRR8942383	Oral	Infant	Female	Term	3815	Vaginal	20.4	Yes	41.6	Vaginal	No
NCS027	SRR8942385	Stool	Infant	Female	Term	2650	Vaginal	29.2	No	39.3	Vaginal	No
NCS028	SRR8942386	Meconium	Meconium	Male	Term	4825	Cesarean	23.4	Yes	40.2	Cesarean	Pre-eclampsia
NCS029	SRR8942388	Meconium	Meconium	Female	Term	3830	Cesarean	24.6	No	39	Cesarean	No
NCS029	SRR5512728	Stool	Maternal	Female	Term	3830	Cesarean	24.6	No	39	Cesarean	No
NCS029	SRR8942387	Oral	Infant	Female	Term	3830	Cesarean	24.6	No	39	Cesarean	No
NCS030	SRR8942389	Stool	Infant	Male	Term	4160	Vaginal	51	No	38	Vaginal	No
NCS032	SRR8942391	Stool	Infant	Male	Term	3445	Cesarean	33.7	No	39.2	Cesarean	No
NCS032	SRR8942390	Oral	Infant	Male	Term	3445	Cesarean	33.7	No	39.2	Cesarean	No
NCS034	SRR8942392	Stool	Infant	Male	Term	4105	Vaginal	31.8	Yes	38.4	Vaginal	No
NCS036	SRR8942393	Stool	Infant	Male	Term	3950	Vaginal	27.4	No	38.6	Vaginal	No
NCS037	SRR8942395	Stool	Infant	Male	Preterm	3100	Vaginal	37.2	No	39.3	Vaginal	No
NCS037	SRR8942394	Oral	Infant	Male	Preterm	3100	Vaginal	37.2	No	39.3	Vaginal	No
NCS039	SRR8942396	Stool	Infant	Male	Term	3815	Vaginal	28.6	No	39	Vaginal	No
NCS040	SRR8942397	Stool	Infant	Female	Term	3815	Cesarean	33.2	Yes	39	Cesarean	No
NCS040	SRR5512721	Stool	Maternal	Female	Term	3815	Cesarean	33.2	Yes	39	Cesarean	No
NCS041	SRR8942398	Meconium	Meconium	Female	Term	3235	Vaginal	22.3	No	40	Vaginal	No
NCS041	SRR8942399	Stool	Infant	Female	Term	3235	Vaginal	22.3	No	40	Vaginal	No
NCS042	SRR8942400	Stool	Infant	Female	Term	3320	Vaginal	34.2	No	39.2	Vaginal	No
NCS043	SRR5512722	Stool	Maternal	Male	Term	4465	Vaginal	26.6	No	40.5	Vaginal	No
NCS044	SRR8942401	Oral	Infant	Female	Term	3545	Vaginal	42.6	Yes	39.1	Vaginal	No
NCS044	SRR8942402	Stool	Infant	Female	Term	3545	Vaginal	42.6	Yes	39.1	Vaginal	No
NCS045	SRR8942403	Oral	Infant	Male	Preterm	2740	Cesarean	27.5	No	36.5	Cesarean	No
NCS046	SRR8942404	Oral	Infant	Male	Term	3490	Cesarean	32.1	No	39	Cesarean	No
NCS047	SRR8942406	Stool	Infant	Female	Term	4305	Cesarean	29.3	No	41.1	Cesarean	No
NCS047	SRR8942405	Oral	Infant	Female	Term	4305	Cesarean	29.3	No	41.1	Cesarean	No
NCS049	SRR5512723	Oral	Infant	Male	Preterm	2130	Vaginal	20.9	No	36.4	Vaginal	No
NCS049	SRR8942409	Stool	Maternal	Male	Preterm	2130	Vaginal	20.9	No	36.4	Vaginal	No
NCS049	SRR8942408	Meconium	Meconium	Male	Preterm	2130	Vaginal	20.9	No	36.4	Vaginal	No
NCS049	SRR8942407	Oral	Infant	Male	Preterm	2130	Vaginal	20.9	No	36.4	Vaginal	No
NCS050	SRR8942410	Stool	Infant	Female	Term	3355	Vaginal	28.3	Yes	38.4	Vaginal	No
NCS051	SRR8942411	Stool	Infant	Male	Term	2900	Vaginal	28.2	No	37.1	Vaginal	No
NCS051	SRR8942412	Stool	Maternal	Male	Term	2900	Vaginal	28.2	No	37.1	Vaginal	No
NCS053	SRR8942413	Meconium	Meconium	Female	Term	2925	Vaginal	18.3	No	37.4	Vaginal	No
NCS054	SRR8942414	Stool	Infant	Male	Term	3135	Vaginal	34.5	Yes	38.2	Vaginal	No
NCS054	SRR8942415	Stool	Infant	Male	Term	3135	Vaginal	34.5	Yes	38.2	Vaginal	No
NCS058	SRR8942416	Stool	Infant	Female	Term	3245	Vaginal	29.3	Yes	38.4	Vaginal	No
NCS062	SRR8942417	Stool	Infant	Female	Term	2405	Cesarean	22.7	No	38	Cesarean	Pre-eclampsia
NCS064	SRR8942418	Stool	Infant	Male	Term	2600	Vaginal	32.8	No	37.2	Vaginal	Pre-eclampsia
NCS064	SRR8942419	Stool	Maternal	Male	Term	2600	Vaginal	32.8	No	37.2	Vaginal	Pre-eclampsia
NCS064	SRR8942420	Stool	Maternal	Male	Term	2600	Vaginal	32.8	No	37.2	Vaginal	Pre-eclampsia
NCS067	SRR8942421	Stool	Infant	Female	Preterm	2565	Cesarean	29.2	No	36.4	Cesarean	No
NCS071	SRR8942422	Meconium	Meconium	Female	Term	3115	Vaginal	20.4	No	40.5	Vaginal	No
NCS072	SRR8942423	Meconium	Meconium	Female	Term	3325	Vaginal	29.3	No	39.2	Vaginal	No
NCS072	SRR8942426	Stool	Maternal	Female	Term	3325	Vaginal	29.3	No	39.2	Vaginal	No
NCS072	SRR8942424	Stool	Infant	Female	Term	3325	Vaginal	29.3	No	39.2	Vaginal	No
NCS072	SRR8942425	Stool	Maternal	Female	Term	3325	Vaginal	29.3	No	39.2	Vaginal	No
NCS074	SRR8942427	Stool	Infant	Male	Term	4265	Vaginal	35.3	No	39.7	Vaginal	No
NCS075	SRR8942428	Oral	Infant	Female	Term	3220	Vaginal	23.4	No	38.6	Vaginal	No
NCS075	SRR8942429	Stool	Infant	Female	Term	3220	Vaginal	23.4	No	38.6	Vaginal	No
NCS075	SRR5512724	Oral	Infant	Female	Term	3220	Vaginal	23.4	No	38.6	Vaginal	No
NCS076	SRR8942430	Stool	Infant	Male	Term	3905	Cesarean	36.1	No	39	Cesarean	No
NCS077	SRR8942431	Stool	Infant	Male	Term	3651	Cesarean	27.3	No	37.4	Cesarean	No
NCS077	SRR8942432	Stool	Maternal	Male	Term	3651	Cesarean	27.3	No	37.4	Cesarean	No
NCS078	SRR8942343	Stool	Infant	Male	Term	3030	Vaginal	31.9	Yes	38	Vaginal	No
