# Supplementary material for: Metagenomic assembled plasmids of the human microbiome vary across disease cohorts
Source: Sci Rep. 2022 Jun 2;12:9212. doi: 10.1038/s41598-022-13313-y (PMC9163076; doi:10.1038/s41598-022-13313-y)
Supplement: Supplementary file 2 — Supplementary Information 2. [file 41598_2022_13313_MOESM2_ESM.zip › Supplementary_Data/input/infant_feed_cast_counts.csv]

	SRR9061428	SRR9061429	SRR9061430	SRR9061431	SRR9061432	SRR9061433	SRR9061434	SRR9061435	SRR9061436	SRR9061437	SRR9061438	SRR9061439	SRR9061440	SRR9061441	SRR9061442	SRR9061443	SRR9061444	SRR9061445	SRR9061446	SRR9061447	SRR9061448	SRR9061449	SRR9061450	SRR9061451	SRR9061452	SRR9061453	SRR9061454	SRR9061455	SRR9061456	SRR9061457
C905_NODE_1169_length_7182_cov_7.64852	0	0	0	0	311	352	0	0	0	0	6123	4443	501	419	0	0	0	0	136	265	5195	5178	1567	1744	8514	7172	0	0	0	0
C919_NODE_547_length_5214_cov_3.2766	44	76	0	0	27	34	0	0	0	0	826	562	0	0	0	0	0	0	14	12	0	0	0	0	554	503	0	0	0	0
C922_NODE_2015_length_3200_cov_5.29857	3044	3753	29374	27105	167	218	0	0	0	0	22304	31292	0	0	0	0	0	0	254	302	9928	10713	22092	21238	2328	1897	0	0	0	0
C925_NODE_1017_length_4124_cov_4.41017	9999	11540	0	0	0	0	0	0	0	0	23759	29731	2000	2224	565	1139	0	0	0	0	0	0	34	31	2888	3507	0	0	0	0
C930_NODE_3317_length_6120_cov_25.508	0	0	0	0	0	0	0	0	0	0	0	0	0	0	0	0	0	0	0	0	0	0	29931	37982	0	0	0	0	0	0
C933_NODE_7633_length_3093_cov_23.9605	0	0	0	0	0	0	0	0	0	0	0	0	0	0	0	0	0	0	390	412	0	0	0	0	86	87	0	0	0	0
C936_NODE_2597_length_7097_cov_6.27861	0	0	0	0	0	0	0	0	0	0	0	0	0	0	0	0	0	0	236	294	0	0	0	0	0	0	0	0	0	0
C936_NODE_3087_length_5914_cov_82.738	1523	2103	0	0	0	0	0	0	0	0	0	0	0	0	0	0	0	0	0	0	0	0	0	0	0	0	0	0	0	0
C937_NODE_3164_length_5989_cov_17.8982	413	406	0	0	0	0	0	0	0	0	0	0	0	0	0	0	107	87	0	0	0	0	80	48	0	0	0	0	0	0
C938_NODE_1880_length_6998_cov_7.23981	2874	3278	0	0	0	0	0	0	4583	4297	3021	4379	3277	4803	485	558	0	0	41	48	0	0	0	0	0	0	0	0	0	0
C942_NODE_1859_length_11689_cov_12.1578	0	0	0	0	56	33	0	0	0	0	0	0	1396	2702	0	0	0	0	1250	1284	0	0	0	0	2663	3052	0	0	0	0
C942_NODE_3141_length_6726_cov_22.435	3181	3355	0	0	0	0	0	0	5566	5147	3404	4914	3538	5411	555	555	0	0	267	240	0	0	0	0	0	0	0	0	0	0
C943_NODE_2090_length_7471_cov_8.33293	21	32	0	0	197	292	0	0	0	0	2593	3571	69	32	0	0	0	0	56	132	0	0	61	82	555	508	0	0	0	0
C946_NODE_2126_length_5467_cov_131.628	1944	2437	0	0	0	0	0	0	0	0	0	0	0	0	0	0	0	0	0	0	0	0	231	131	0	0	0	0	0	0
I320_NODE_2525_length_6267_cov_427.95	278	301	0	0	0	0	0	0	0	0	0	0	0	0	0	0	0	0	0	0	0	0	0	0	0	0	0	0	0	0
I320_NODE_2645_length_5956_cov_9.12794	537	762	0	0	158	162	0	0	0	0	0	0	0	0	0	0	0	0	187	297	0	0	4113	4003	125	267	0	0	0	0
I324_NODE_4239_length_3821_cov_20.0149	840	981	0	0	0	0	0	0	0	0	16862	21488	4633	8010	0	0	0	0	0	0	0	0	0	0	1537	1939	0	0	0	0
I363_NODE_2809_length_5505_cov_74.1301	32	54	0	0	0	0	0	0	0	0	0	0	0	0	0	0	0	0	0	0	0	0	0	0	0	0	0	0	0	0
I363_NODE_4936_length_3246_cov_7.10467	0	0	0	0	0	0	0	0	0	0	0	0	0	0	0	0	0	0	138	138	0	0	0	0	0	0	0	0	0	0
I370_NODE_1308_length_9831_cov_154.044	5493	6565	0	0	542	707	0	0	0	0	2459	2081	727	571	0	0	2346	2778	219	445	1519	1623	1732	1602	3885	3511	0	0	0	0
I378_NODE_2059_length_7768_cov_107.639	184	219	0	0	56	54	0	0	0	0	0	0	0	0	0	0	0	0	0	38	0	0	2270	2215	58	80	0	0	0	0
I381_NODE_2941_length_6259_cov_30.0791	0	0	46	15	0	0	0	0	0	0	0	0	0	0	0	0	0	0	0	0	131	140	0	0	0	0	0	0	0	0
I381_NODE_6333_length_3318_cov_32.7355	0	0	0	0	0	0	0	0	0	0	0	0	0	0	0	0	0	0	0	0	9	0	0	0	0	0	40	60	0	0
I381_NODE_6690_length_3166_cov_16.9907	0	0	0	0	0	0	0	0	0	0	0	0	0	0	0	0	0	0	0	29	0	0	0	0	0	0	0	0	0	0
I395_NODE_1770_length_13403_cov_31.9628	0	0	0	0	0	0	0	0	0	0	0	0	0	0	0	0	0	0	0	0	0	0	367	377	254	227	0	0	0	0
I431_NODE_5114_length_3140_cov_19.2759	0	0	0	0	0	0	0	0	0	0	0	0	0	0	0	0	0	0	324	305	0	0	0	0	0	0	0	0	0	0
I452_NODE_3770_length_4480_cov_5.77966	0	0	0	0	0	0	0	0	0	0	0	0	0	0	0	0	0	0	0	0	0	0	0	0	21	21	0	0	0	0
I502_NODE_5775_length_3495_cov_6.97267	0	0	0	0	0	0	0	0	0	0	0	0	0	0	0	0	0	0	0	0	0	0	0	12	0	0	0	0	0	0
I512_NODE_1232_length_7198_cov_1344.88	35037	48645	0	0	0	0	0	0	0	0	0	0	0	0	0	0	0	0	0	0	0	0	0	0	0	0	0	0	0	0
I519_NODE_1116_length_6961_cov_10.8248	0	0	0	0	0	0	0	0	0	0	0	0	0	0	0	0	0	0	780	911	0	0	0	0	0	0	0	0	0	0
NODE_1_length_315250_cov_81.2946	54077	63592	0	0	2381	2477	0	0	0	0	0	0	174128	128591	0	0	0	0	3230	6151	2482	2633	17982	17261	23594	20112	0	0	0	0
NODE_10_length_216727_cov_403.017	35785	55302	0	0	9491	11989	0	0	0	0	340230	284586	0	0	0	0	0	0	15119	37674	0	0	88454	82758	31707	43743	0	0	141009	88425
NODE_1005_length_10467_cov_31.3134	586	994	0	0	115	101	0	0	0	0	0	0	0	0	0	599	42	81	197	477	0	0	0	0	113	111	175	162	0	0
NODE_1021_length_6822_cov_13.7974	0	0	0	0	0	0	0	0	0	0	10248	13183	0	0	0	0	0	0	0	0	0	0	0	0	0	0	0	0	0	0
NODE_10245_length_3256_cov_6.90409	0	0	0	0	0	0	0	0	0	0	0	0	0	0	0	0	0	0	114	145	0	0	0	0	77	67	0	0	0	0
NODE_10288_length_2593_cov_2.21749	0	0	0	0	0	0	0	0	0	0	0	0	0	0	0	0	5	5	0	0	0	0	0	0	0	0	0	0	0	0
NODE_1066_length_5265_cov_10.7006	0	0	0	0	979	873	0	0	0	0	0	0	22	61	0	0	0	0	0	0	0	0	81	106	0	0	0	0	0	0
NODE_111_length_52195_cov_6.74225	0	0	0	0	0	2808	0	0	11164	15131	0	0	848	1429	0	0	0	0	3145	3376	0	0	616	645	0	0	0	0	0	0
NODE_1116_length_4372_cov_18.5907	49703	69249	0	0	5997	7771	10	0	0	0	76245	109393	4969	2768	11	0	0	0	3497	4812	29000	28599	116704	113802	88603	72658	0	0	0	8
NODE_11199_length_4417_cov_7.92412	0	0	0	0	0	0	0	0	0	0	0	0	0	0	0	0	0	0	0	0	0	0	230	153	0	0	0	0	0	0
NODE_113_length_38405_cov_44.6187	0	0	0	0	0	0	233	224	0	63	0	0	0	0	0	0	0	0	0	0	0	0	0	0	0	0	0	0	0	0
NODE_1143_length_5199_cov_3.94771	1116	1191	0	0	131	121	293	453	0	0	200	281	360	540	94	191	0	0	250	271	0	77	1408	1655	0	0	0	0	0	0
NODE_1145_length_6528_cov_6.18925	3001	3185	0	0	0	0	0	0	4852	4758	2986	4421	6259	10226	411	481	0	0	206	168	0	0	0	0	0	0	0	0	0	0
NODE_1169_length_4417_cov_11.6515	0	0	0	6	0	0	0	0	0	0	0	0	0	0	0	0	0	0	0	0	8	9	0	0	0	0	0	0	0	0
NODE_1170_length_3713_cov_17.8182	0	0	0	0	0	0	10	12	0	0	0	0	0	0	0	0	7	12	0	0	0	0	0	0	0	0	0	0	0	0
NODE_1179_length_7515_cov_11.0015_ID_55186	19	17	0	0	186	305	0	0	0	0	2702	3603	41	43	0	0	0	0	55	135	0	0	84	76	645	519	0	0	0	0
NODE_11790_length_4370_cov_3.4292	0	0	0	0	0	0	0	0	0	0	0	0	0	0	0	0	0	0	0	0	75	111	0	0	0	0	1254	2135	0	0
NODE_1181_length_7098_cov_19.2826	0	0	0	0	0	0	0	0	0	0	0	0	0	0	0	0	0	0	161	179	0	0	0	0	0	0	0	0	0	0
NODE_12149_length_3086_cov_4.48829	0	0	0	0	0	0	0	0	0	0	0	0	0	0	0	0	0	0	0	0	0	0	0	0	117	87	0	0	6	0
NODE_12299_length_3318_cov_6.54582	0	0	0	0	0	0	0	0	0	0	0	0	0	0	0	0	0	0	0	0	0	12	0	0	0	0	39	68	0	0
NODE_1297_length_8386_cov_17.6825	7111	9271	0	0	0	0	0	0	0	0	0	0	0	0	0	0	0	0	0	0	0	0	154	100	0	0	0	0	0	0
NODE_13037_length_3099_cov_4.08936	0	0	0	0	0	0	0	0	0	0	0	0	0	0	0	0	0	0	0	0	5	5	0	0	0	0	0	0	0	0
NODE_1371_length_6127_cov_19.1693	0	0	0	0	0	0	0	0	0	0	0	0	0	0	0	0	0	0	0	0	0	0	32753	41133	0	0	0	0	0	0
NODE_1373_length_6897_cov_8.99006	471	557	0	0	0	0	0	0	0	0	0	0	0	0	0	0	0	0	0	0	0	0	90	0	0	0	0	0	0	0
NODE_140_length_49962_cov_28.8209	0	0	0	0	0	0	0	0	0	0	0	0	0	0	0	0	0	0	0	0	1522	1555	0	0	458	391	0	0	0	0
NODE_1406_length_6666_cov_13.4329	298	417	0	0	0	0	0	0	0	0	0	0	0	0	0	0	0	0	0	0	0	0	0	0	0	0	0	0	0	0
NODE_1417_length_5175_cov_8.83457	0	0	0	0	777	701	0	0	8927	9340	1583	2918	71	114	2149	2960	0	0	0	0	4096	3963	37	57	0	0	4501	5192	0	0
NODE_1421_length_9850_cov_6.26483	280	337	0	0	0	0	0	0	0	0	0	0	0	0	0	0	387	293	0	0	0	0	0	0	0	0	0	0	0	0
NODE_1441_length_8495_cov_94.0524	0	0	0	0	0	0	0	0	0	0	0	0	0	0	0	0	6677	8593	0	0	0	0	0	0	0	0	0	0	0	0
NODE_147_length_141744_cov_8.97106	0	0	0	0	0	0	0	0	0	0	0	0	0	0	0	208	0	0	872	1411	0	0	0	0	0	0	177	0	0	0
NODE_147_length_37083_cov_16.5469	0	0	742	386	0	0	0	0	0	0	0	0	0	0	0	0	0	0	0	0	0	0	0	0	0	0	0	0	0	0
NODE_1489_length_9235_cov_55.196	444	513	0	0	0	0	0	0	0	0	0	0	0	0	0	0	436	357	0	0	0	0	0	0	0	0	0	0	0	0
NODE_14997_length_2656_cov_6.31027	0	0	132	45	0	0	0	0	0	0	0	0	34	41	147	115	0	11	0	0	0	0	0	0	41	74	0	0	171	76
NODE_1504_length_6033_cov_86.0145_ID_55945	1431	1845	0	0	0	0	0	0	0	0	0	0	0	0	0	0	0	0	0	0	0	0	66	62	0	0	0	0	0	0
NODE_1520_length_9043_cov_18.0020_ID_125211	717	814	0	0	16	31	0	0	0	0	2127	2962	1504	859	0	0	0	0	2172	5576	0	0	0	0	19467	17668	0	0	0	0
NODE_1522_length_13449_cov_7.24369	0	0	0	0	0	0	0	0	0	0	0	0	0	0	0	0	0	0	0	0	0	0	605	680	0	0	0	0	0	0
NODE_1529_length_7101_cov_111.571	0	0	0	0	0	0	67	69	25	28	0	0	0	0	0	0	0	0	0	0	0	0	0	0	0	0	25	30	0	0
NODE_154_length_38622_cov_30.0046	0	0	0	0	283	281	0	0	0	0	0	0	0	0	2670	2943	49	357	0	0	56	77	0	0	0	0	0	0	0	0
NODE_1577_length_6715_cov_20.0030_ID_101413	241	283	0	0	0	0	0	0	0	0	0	0	0	0	0	0	0	0	0	0	0	0	0	0	0	0	0	0	0	0
NODE_1594_length_7247_cov_8.78615	0	0	0	0	56	59	0	0	0	0	1509	1104	84	70	0	0	0	0	227	378	10335	10576	2392	2756	15545	14134	0	0	0	0
NODE_1623_length_4918_cov_12.8371	710	798	0	0	120	133	0	0	0	0	0	0	0	0	0	0	0	0	59	144	413	439	147	149	253	214	0	0	0	0
NODE_1627_length_5675_cov_14.7463	6751	9993	0	0	1887	2117	0	0	0	0	35251	49884	1557	966	0	0	0	0	626	1028	3936	4063	20970	21007	10044	8658	0	0	0	0
NODE_1631_length_5754_cov_7.60572	523	694	0	0	0	0	0	0	0	0	0	0	0	0	0	0	0	0	0	0	0	0	0	0	0	0	0	0	0	0
NODE_1686_length_7563_cov_6.71071	0	0	0	0	11	7	0	0	14	0	0	0	0	0	0	0	0	0	0	0	0	0	0	0	0	0	0	0	0	0
NODE_171_length_84380_cov_8.93167	0	0	0	0	0	0	0	0	0	0	0	0	0	0	0	0	316	550	0	0	0	0	0	0	0	0	0	0	0	0
NODE_1734_length_5452_cov_6.55031	362	506	0	0	170	208	0	0	0	0	55	0	0	0	0	0	0	0	85	99	0	0	3280	3265	310	333	0	0	0	0
NODE_1759_length_4548_cov_113.116	0	0	0	0	0	0	0	0	0	0	16	9	0	0	0	0	0	0	0	0	0	8	0	0	0	0	0	0	0	0
NODE_177_length_20316_cov_40.0000_ID_28270	0	0	488	253	0	0	0	0	0	0	0	0	0	0	0	0	0	0	0	0	0	0	0	0	0	0	0	0	0	0
NODE_1780_length_2528_cov_9.41165	0	0	0	0	0	0	30	13	0	0	0	0	0	0	0	0	0	0	8	12	0	0	0	0	0	0	0	0	0	0
NODE_1780_length_9673_cov_22.0092_ID_74682	0	0	0	0	0	0	0	0	0	0	372	279	0	0	0	0	1151	906	0	0	0	0	0	0	0	0	0	0	0	0
NODE_1788_length_5919_cov_12.0021_ID_64933	2265	3263	0	0	865	937	0	0	0	0	17328	24567	135	108	0	0	0	0	114	150	630	734	3307	3616	889	849	0	0	0	0
NODE_1810_length_7247_cov_10.0014_ID_82614	36056	50787	0	0	0	0	0	0	0	0	0	0	0	0	0	0	0	0	0	0	0	0	0	0	0	0	0	0	0	0
NODE_1824_length_11690_cov_14.2895	0	0	246	144	0	0	0	0	0	0	0	0	0	0	0	0	0	0	0	0	0	0	0	0	0	0	0	0	0	0
NODE_184_length_121773_cov_11.283	17550	24062	0	0	0	0	0	0	0	0	0	0	0	0	0	0	0	0	11261	13006	0	0	0	0	0	0	0	0	0	0
NODE_189_length_46314_cov_23.4207	7312	10764	0	0	2300	2836	0	0	0	0	105057	93009	0	0	0	0	0	0	1965	4850	0	0	37270	35150	6497	8485	0	0	21063	13386
NODE_1901_length_16018_cov_38.9044_ID_115919	0	0	324	208	0	0	0	0	0	0	0	0	0	0	0	0	0	0	0	0	0	0	0	0	0	0	0	0	0	0
NODE_1930_length_6563_cov_7.63353	2882	3224	0	0	0	0	0	0	5651	5425	2928	4177	3291	5076	482	626	0	0	122	117	0	0	0	0	0	0	0	0	0	0
NODE_1968_length_5686_cov_15.4997	0	0	0	0	0	0	0	0	0	0	0	0	0	0	0	0	0	0	710	863	0	0	0	0	0	0	0	0	0	0
NODE_19736_length_1876_cov_4.24602	0	0	0	0	0	0	0	0	0	0	0	0	0	0	0	0	0	0	0	0	0	0	0	0	219	214	0	0	0	0
NODE_20_length_183767_cov_15.3604_ID_61422	17538	25681	0	0	10037	11738	0	0	0	0	297330	246693	0	0	0	0	0	0	8781	21798	0	0	99587	94250	19548	25462	0	0	84665	53678
NODE_2004_length_8381_cov_10.1175	0	0	0	0	0	0	0	0	0	0	0	0	0	0	0	0	0	0	0	0	0	0	0	36	0	0	0	0	0	0
NODE_2069_length_4510_cov_3.54231	0	0	0	0	0	0	0	0	0	0	0	0	0	0	0	0	0	0	0	0	0	0	0	0	0	0	30	72	0	0
NODE_2085_length_6330_cov_16.0026_ID_87860	17229	20602	0	0	0	0	0	0	0	0	0	0	0	0	0	0	0	0	0	0	0	0	385	303	0	0	0	0	0	0
NODE_2098_length_11594_cov_29.8206_ID_34893	0	0	0	0	0	0	0	0	0	0	0	0	0	0	0	0	0	0	0	0	0	0	0	0	0	0	0	0	1692	1171
NODE_2114_length_4763_cov_15.1461	16013	22326	0	0	3788	4716	0	0	0	0	59889	85910	2198	1323	0	0	0	0	1373	1902	12988	13529	41649	42333	23655	19462	0	0	0	0
NODE_2120_length_6346_cov_6.59768	0	0	0	0	0	0	0	0	0	0	377	513	34	0	0	0	0	0	31	81	0	270	0	0	526	511	0	0	0	0
NODE_215_length_48699_cov_37.5161_ID_16307	0	0	1072	559	0	0	0	0	0	0	0	0	0	0	0	0	0	0	0	0	0	0	0	0	0	0	0	0	0	0
NODE_2154_length_5223_cov_4.32682	0	0	0	0	0	0	0	0	0	0	0	0	0	0	0	0	0	0	0	0	88	126	0	0	0	0	0	0	0	0
NODE_216_length_2296_cov_12.1812	0	0	0	0	0	0	17	14	0	0	0	0	0	0	0	0	0	0	0	0	0	0	0	0	0	0	0	0	0	0
NODE_2161_length_3374_cov_49.1714	0	0	0	0	0	0	0	0	0	0	0	0	14	13	0	0	0	0	0	0	0	0	0	0	190	158	0	0	20	0
NODE_2194_length_8250_cov_20.8804	1231	1588	0	0	195	234	0	0	0	0	106048	139564	0	0	0	0	0	0	101	257	474	526	3220	2723	2934	2316	0	0	0	0
NODE_2200_length_5429_cov_7.13658	1038	1469	0	0	378	417	0	0	0	0	0	0	0	0	0	0	0	0	138	229	0	0	1385	1573	151	256	0	0	0	0
NODE_2259_length_8839_cov_31.8046	0	0	26	33	0	0	0	0	2327	2985	87	83	0	0	0	0	0	0	0	0	0	0	0	0	0	0	0	0	0	0
NODE_227_length_27856_cov_18.6288	0	0	0	0	0	0	0	0	0	0	0	0	0	0	0	0	0	0	0	0	0	0	0	0	0	0	625	1035	0	0
NODE_2299_length_8355_cov_10.9739	0	0	0	0	0	0	52	36	156	158	0	0	0	0	0	0	0	0	0	0	0	0	0	0	0	0	0	0	0	0
NODE_233_length_77635_cov_12.2098	0	0	168066	168120	11734	13261	0	0	0	0	0	0	192642	143389	0	0	0	0	811	1099	57932	60971	109603	126633	0	0	0	0	0	0
NODE_236_length_45206_cov_16.9858_ID_100963	0	0	139	201	413	386	0	0	2115	1778	7248	6967	0	0	1508	1843	0	0	1007	984	531	531	0	140	418	253	3897	3704	2030	1802
NODE_2373_length_13378_cov_43.9418	0	0	0	0	0	0	0	0	0	0	0	0	0	0	0	0	0	0	0	0	0	0	549	484	392	412	0	0	0	0
NODE_2377_length_4884_cov_31.8056_ID_55866	4247	6634	0	0	1549	1750	0	0	0	0	38130	54740	396	240	0	0	0	0	89	179	300	299	4573	4509	2060	1805	0	0	0	0
NODE_2394_length_8043_cov_4.40235	0	0	0	0	0	0	0	0	12	30	0	0	0	0	0	0	0	0	0	0	0	0	0	0	0	0	0	0	0	0
NODE_243_length_5029_cov_16.1345	0	0	0	0	0	0	21	15	0	0	0	0	0	0	0	0	0	0	0	0	0	0	0	0	0	0	0	0	0	0
NODE_2501_length_16180_cov_5.17991	0	0	0	0	0	0	0	0	0	0	0	0	0	0	0	0	0	0	0	0	0	0	54	63	0	0	0	0	0	0
NODE_2534_length_6579_cov_10.0015_ID_125250	2696	3058	0	0	0	0	0	0	3673	3595	3867	5610	3712	5694	1092	1253	0	0	61	64	0	0	0	0	0	0	0	0	0	0
NODE_2569_length_5822_cov_61.9905	2212	2511	0	0	0	0	0	0	3521	3310	3756	5517	2613	3847	291	337	0	0	170	161	0	0	0	0	0	0	0	0	0	0
NODE_257_length_40744_cov_38.9626_ID_81593	0	0	0	0	0	0	0	0	0	0	0	0	0	0	0	0	11801	9167	0	0	0	0	0	0	0	0	0	0	0	0
NODE_2593_length_7303_cov_45.7743	0	0	0	0	0	0	14	0	0	0	0	0	0	0	0	0	0	0	0	0	0	0	0	0	0	0	0	0	0	0
NODE_2598_length_7231_cov_72.0101_ID_116746	700	808	0	0	0	0	0	0	0	0	0	0	0	0	0	0	0	0	0	0	0	0	121	89	0	0	0	0	0	0
NODE_2604_length_6445_cov_7.76463	0	0	0	0	105	82	0	0	0	0	1883	1376	125	84	0	0	0	0	28	61	1567	1496	502	533	2407	2307	0	0	0	0
NODE_2731_length_5986_cov_11.0019_ID_106790	0	0	0	0	0	0	0	0	0	0	564	727	24	19	0	0	0	0	23	64	0	0	0	0	200	151	0	0	0	0
NODE_275_length_9227_cov_9.0010_ID_14630	27	23	0	0	0	0	0	0	0	0	49350	65441	0	0	0	0	0	0	0	0	0	0	0	0	318	333	0	0	849	567
NODE_2809_length_4730_cov_3.23316	0	0	0	0	0	0	0	0	0	0	0	0	0	0	57	23	0	0	0	0	0	0	0	0	0	0	0	0	0	0
NODE_2827_length_9058_cov_22.0025_ID_154745	826	922	0	0	0	0	0	0	0	0	0	0	0	0	0	0	0	0	0	0	0	0	104	0	0	0	0	0	0	0
NODE_285_length_11805_cov_13.4465	0	0	0	0	0	0	0	0	0	0	0	0	0	0	0	0	0	0	0	0	0	0	0	0	19	0	0	0	0	0
NODE_285_length_83288_cov_4.74813	0	0	0	0	0	0	0	0	0	0	0	0	0	0	0	0	0	1076	0	0	0	0	0	0	0	0	0	0	0	0
NODE_2862_length_4230_cov_4.30563	0	0	0	0	0	0	0	0	0	0	0	0	0	0	103	163	0	0	0	0	0	0	0	0	0	0	0	0	0	0
NODE_2929_length_10671_cov_3.98549	1089	1262	0	0	97	68	0	0	0	0	0	0	313	257	0	0	0	0	116	284	0	0	206	230	469	329	0	0	0	0
NODE_294_length_41857_cov_7.83128	0	0	0	0	0	0	0	0	0	0	583	828	0	0	0	0	0	0	0	0	0	0	0	0	0	0	0	0	0	0
NODE_303_length_62554_cov_6.99699	0	0	110777	112716	7812	9140	0	0	0	0	0	0	115325	84422	0	0	0	0	567	703	34630	37743	78498	91329	0	0	0	0	0	0
NODE_3054_length_6522_cov_30.1098	1026	1366	0	0	0	0	0	0	0	0	0	0	0	0	0	0	0	0	0	0	0	0	46	0	0	0	0	0	0	0
NODE_3123_length_6034_cov_7.64359	2159	3134	0	0	393	542	0	0	0	0	0	0	0	0	0	0	0	0	221	291	0	0	7324	7092	1671	1565	0	0	0	0
NODE_3131_length_6394_cov_13.0021_ID_141720	804	911	0	0	0	0	0	0	0	0	0	0	0	0	0	0	0	0	0	0	0	0	307	217	0	0	0	0	0	0
NODE_3172_length_4269_cov_23.3386	0	0	0	0	0	0	0	0	0	0	0	0	0	0	0	0	0	0	0	0	0	0	0	0	0	0	52	97	0	0
NODE_3183_length_4531_cov_13.2004	0	0	0	0	0	0	0	0	0	0	0	0	21	10	0	0	0	0	0	0	0	0	0	0	0	0	0	0	0	0
NODE_32_length_111536_cov_6.76643	0	0	0	0	0	0	0	0	0	0	0	0	0	0	3690	2733	666	1428	0	0	0	0	263	291	1500	1679	0	0	0	0
NODE_3210_length_9177_cov_31.5039	344	410	0	0	0	0	0	0	0	0	0	0	0	0	0	0	0	0	0	0	0	0	0	0	0	0	0	0	0	0
NODE_3290_length_5368_cov_9.1022	113	167	0	0	17	23	0	0	0	0	0	0	0	0	0	0	0	0	0	0	0	0	773	890	103	83	0	0	0	0
NODE_3318_length_6963_cov_19.5761	46	38	0	0	0	0	0	0	0	0	304	391	201	132	0	0	0	0	155	328	0	0	0	0	1511	1498	0	0	0	0
NODE_3385_length_12891_cov_4.19983	8427	9500	0	0	882	970	0	0	1862	2205	737	827	1753	3716	0	0	0	0	2856	3107	0	0	0	0	3437	3994	0	0	127	0
NODE_3403_length_10177_cov_23.1086	88	169	0	0	0	0	0	0	0	0	0	0	0	0	0	0	0	0	0	0	0	0	0	0	0	0	0	0	0	0
NODE_3447_length_5939_cov_20.2891	26178	37781	0	0	7376	9806	0	0	0	0	0	0	0	0	0	0	0	0	3509	6525	0	0	2845	2928	673	676	0	0	0	0
NODE_361_length_10093_cov_7.00687	0	0	0	0	0	0	0	0	0	0	0	0	0	0	0	0	0	0	0	0	0	0	0	0	0	0	227	595	0	0
NODE_3647_length_3825_cov_2.68329	0	0	0	0	0	0	0	0	58	61	0	0	0	0	0	0	37	234	43	32	0	0	171	272	0	0	0	0	0	0
NODE_365_length_11873_cov_224.85	3894	5274	0	0	1387	1593	0	0	0	0	8747	6979	2243	1586	0	0	3306	3828	483	993	3146	3293	3479	3392	9777	8983	0	0	0	0
NODE_3728_length_5864_cov_6.04459	0	0	0	0	15	23	0	0	0	0	0	0	0	0	0	0	0	0	0	0	0	0	0	0	0	0	0	0	0	0
NODE_381_length_56014_cov_82.8975	0	0	0	0	0	0	0	0	0	0	0	0	0	0	0	0	13044	10527	0	0	0	0	0	0	0	0	0	0	0	0
NODE_3836_length_5333_cov_5.80769	0	41	0	0	0	0	0	0	0	0	0	0	0	0	0	0	0	0	0	0	0	0	0	0	0	23	0	0	149	126
NODE_3862_length_4055_cov_55.5295	340	454	3341	3076	178	201	0	0	0	0	2287	3146	0	0	0	0	0	0	29	0	1137	1185	2675	2529	0	0	0	0	0	0
NODE_3933_length_6944_cov_12.2344	1507	2104	0	0	0	0	0	0	0	0	0	0	0	0	0	0	0	0	0	0	0	0	0	0	0	0	0	0	0	0
NODE_3935_length_2612_cov_13.8303	0	0	0	0	0	0	0	0	0	0	0	0	0	0	46	63	0	0	0	0	0	0	0	0	0	0	0	0	0	0
NODE_4002_length_4115_cov_2.67562	0	0	0	0	0	0	0	0	56	56	0	0	0	0	0	0	0	0	0	0	30	23	0	0	0	0	32	64	0	0
NODE_4045_length_8921_cov_8.3439	391	413	0	0	0	0	0	0	0	0	0	0	0	0	0	0	0	0	0	0	0	0	0	0	0	0	0	0	0	0
NODE_4047_length_8296_cov_6.06528	96	0	251695	242333	982	1209	0	0	0	0	0	0	0	0	0	0	0	0	173	258	0	0	0	0	4917	7295	0	0	0	0
NODE_434_length_49004_cov_6.74171	24137	28246	531	405	16188	15617	55358	94717	7971	9124	8279	9868	5277	8494	3373	4100	0	0	5144	5520	19115	17140	1265	1206	3333	3981	0	0	0	0
NODE_4343_length_4781_cov_18.9132	686	880	0	0	203	274	0	0	0	0	0	0	0	0	0	0	0	0	84	215	0	0	818	798	32	48	0	0	0	0
NODE_4351_length_8006_cov_15.1714	226	260	0	0	0	0	0	0	0	0	0	0	0	0	0	0	0	0	0	0	0	0	0	0	0	0	0	0	0	0
NODE_4493_length_3240_cov_6.0968_ID_26724	0	0	0	0	0	0	0	0	0	0	0	0	0	0	0	26	12	20	0	0	0	0	7	12	34	60	0	0	295	154
NODE_4496_length_6661_cov_8.5769	157	153	0	0	0	0	0	0	0	0	0	0	0	0	0	0	0	0	0	0	0	0	733	489	0	0	0	0	0	0
NODE_4512_length_5699_cov_8.4922	823	1130	0	0	228	249	0	0	0	0	4076	5963	299	186	0	0	0	0	116	172	0	0	4344	3981	1624	1296	0	0	0	0
NODE_452_length_2372_cov_13.0397	0	0	0	0	0	0	0	22	0	0	0	0	0	0	0	0	0	0	0	0	0	0	0	0	0	0	0	0	0	0
NODE_4562_length_7071_cov_9.26611	0	0	0	0	0	0	0	0	0	0	0	0	0	0	0	0	0	0	0	0	70	71	0	0	0	0	78	200	0	0
NODE_4790_length_7174_cov_18.1572	181	271	0	0	0	0	0	0	0	0	0	0	0	0	0	0	3025	4026	0	0	0	0	112	0	0	0	0	0	0	0
NODE_485_length_28578_cov_8.11068	0	0	0	0	0	0	0	0	0	0	0	0	0	0	0	0	428	1006	0	0	0	0	0	0	0	0	0	0	0	0
NODE_485_length_5814_cov_82.6874	0	75	0	0	0	0	0	0	0	0	0	0	0	0	0	0	0	0	0	0	0	0	0	0	134	122	0	0	0	0
NODE_4954_length_2723_cov_3.12744	0	0	0	0	0	0	0	0	0	0	0	0	0	0	0	0	0	0	0	0	0	0	0	0	9	0	0	0	0	0
NODE_508_length_9729_cov_9.69578	0	0	0	0	0	0	0	0	0	0	0	0	0	0	0	0	0	0	0	0	0	0	0	0	13	0	0	0	0	0
NODE_5099_length_4662_cov_4.52464	0	0	0	0	0	0	0	0	0	0	13	0	0	0	0	0	0	0	0	0	0	0	0	0	0	0	0	0	0	0
NODE_5147_length_2721_cov_8.49325	0	0	0	0	0	0	0	0	0	0	0	0	0	0	11	14	0	0	0	0	0	0	0	0	0	0	0	0	0	0
NODE_5158_length_5962_cov_84.5847	3325	5200	0	0	970	1241	0	0	0	0	0	0	0	0	0	0	0	0	527	883	0	0	845	885	136	187	0	0	0	0
NODE_5190_length_4884_cov_6.69	0	0	0	0	0	0	0	0	0	0	0	0	0	0	0	0	0	0	0	0	0	0	0	0	0	0	20	28	0	0
NODE_531_length_2722_cov_5.98088	0	0	0	0	0	0	0	0	0	0	0	0	0	0	0	0	0	0	0	0	0	0	0	0	29	24	0	0	0	0
NODE_5362_length_7176_cov_9.44586	0	0	257	120	0	0	0	0	0	0	0	0	0	0	0	0	0	0	0	0	0	0	0	0	0	0	0	0	0	0
NODE_5585_length_4960_cov_8.0265	0	0	0	0	0	0	0	0	0	0	56	50	0	0	0	0	11	13	0	0	76	102	0	0	0	0	0	0	0	0
NODE_565_length_3424_cov_24.881	0	0	0	0	0	0	0	0	0	0	8	10	0	0	5	0	0	0	0	0	0	0	0	0	0	0	0	10	0	0
NODE_578_length_4004_cov_16.6184	2214	2331	0	0	0	0	0	0	188	161	5391	7768	3576	6191	170	268	0	0	2857	2722	0	0	0	0	0	0	0	0	0	0
NODE_5969_length_6206_cov_3.01675	252	316	0	0	74	66	0	0	0	0	0	0	0	0	0	0	0	0	30	42	0	0	2526	2474	105	136	0	0	0	0
NODE_602_length_11663_cov_27.6278	0	0	0	0	283	314	0	0	0	0	0	0	10486	24294	0	0	0	0	1519	1568	0	0	94	82	1597	1763	0	0	0	0
NODE_6193_length_6881_cov_20.9205	0	0	0	0	0	0	0	0	0	0	0	0	0	0	107	189	0	11	0	0	0	0	0	0	0	0	0	0	0	0
NODE_6222_length_5528_cov_15.2498	230	254	0	0	0	0	0	0	0	0	0	0	0	0	0	0	0	0	0	0	0	0	234	131	0	0	0	0	0	0
NODE_6239_length_3057_cov_6.57229	0	0	0	0	0	0	0	0	0	0	0	0	0	0	38	27	0	0	0	0	0	0	0	0	0	0	0	6	0	0
NODE_636_length_32386_cov_5.8382	0	0	1463	695	0	0	0	0	4731	4243	158	212	0	0	0	0	0	0	0	0	0	0	0	0	0	0	0	0	0	0
NODE_6366_length_5404_cov_8.42176	0	0	0	0	0	0	0	0	0	0	0	0	0	0	455	714	0	0	0	0	0	0	0	0	0	0	0	0	0	0
NODE_6446_length_5129_cov_19.0296	3795	5290	0	0	1101	1458	0	0	0	0	0	0	0	0	0	0	0	0	521	1032	0	0	473	458	28	56	0	0	0	0
NODE_645_length_8364_cov_37.7455	0	0	0	0	0	0	0	0	0	0	629	797	0	0	0	0	0	0	0	55	0	0	0	0	259	259	0	0	0	0
NODE_6501_length_3882_cov_3.27411	165	199	0	0	0	0	0	0	50	61	0	0	0	0	0	0	8	76	0	0	0	0	170	182	0	0	0	0	0	0
NODE_654_length_13402_cov_14.1147	0	0	0	0	0	0	0	0	0	0	0	0	0	0	0	0	0	0	0	0	0	0	336	319	250	212	0	0	0	0
NODE_657_length_8580_cov_5.83566	0	0	0	0	0	0	0	0	0	0	0	0	0	0	0	0	0	17	0	0	0	0	0	0	0	0	0	0	0	0
NODE_6571_length_6259_cov_17.8702	0	0	45	28	0	0	0	0	0	0	0	0	0	0	0	0	0	0	0	0	136	170	0	0	0	0	0	0	0	0
NODE_6692_length_6853_cov_12.1721	291	312	0	0	0	0	0	0	0	0	0	0	0	0	0	0	0	0	0	0	0	0	0	0	0	0	0	0	0	0
NODE_6773_length_8779_cov_15.3325	592	811	0	0	0	0	0	0	0	0	0	0	0	0	0	0	0	0	0	0	0	0	0	0	0	0	0	0	0	0
NODE_681_length_16409_cov_4.63379	1300	1371	0	0	35	44	0	0	0	0	0	0	272	179	0	0	0	0	143	247	0	0	304	211	2130	1678	0	0	0	0
NODE_6810_length_3564_cov_6.0000_ID_104822	0	0	0	0	0	0	0	0	0	0	0	0	0	0	0	0	0	0	0	0	0	0	0	0	0	0	0	10	0	0
NODE_6822_length_3689_cov_3.52779	0	0	158	61	0	0	0	0	0	0	0	0	0	0	0	0	0	0	0	0	0	0	0	0	0	0	0	0	0	0
NODE_6926_length_2411_cov_4.68124	0	0	0	0	13	7	0	0	0	0	0	0	0	0	0	0	0	0	0	0	0	0	0	0	0	0	0	0	0	0
NODE_719_length_3492_cov_17.1024	0	0	0	0	0	0	0	0	0	10	0	0	0	0	0	0	0	0	0	0	0	0	19	29	0	0	0	0	0	0
NODE_7222_length_4651_cov_2.9604	0	0	0	0	0	0	0	0	0	0	0	0	0	0	0	0	0	0	0	0	0	0	0	0	630	607	0	0	57	34
NODE_7316_length_4031_cov_17.5111	0	0	0	0	8	0	0	0	0	0	0	0	0	0	0	0	22	44	0	0	0	0	0	0	0	0	0	6	62	12
NODE_735_length_6717_cov_4.00886	187	245	0	0	18	11	0	0	0	0	0	0	0	0	0	0	0	0	0	0	0	0	0	0	0	0	0	0	0	0
NODE_7392_length_5036_cov_26.0235	1066	1421	0	0	295	428	0	0	0	0	0	0	0	0	0	0	0	0	164	286	0	0	180072	178319	275	438	0	0	0	0
NODE_765_length_45258_cov_22.1219	0	0	0	0	0	0	0	0	0	0	0	0	0	0	0	0	2863	5074	0	0	0	0	0	0	0	0	0	0	0	0
NODE_7670_length_4294_cov_5.20429	0	0	0	0	2353	2404	0	0	0	0	0	0	0	0	0	0	0	0	0	0	0	0	0	0	0	0	0	0	0	0
NODE_77_length_62009_cov_94.0621	0	0	0	0	0	0	0	0	0	0	0	0	0	0	0	0	27738	35405	0	0	0	0	0	0	0	0	0	0	0	0
NODE_772_length_49715_cov_14.4456	28050	31828	732	497	18951	19122	49624	84370	10070	11747	8195	10322	5595	9013	3659	4185	0	0	5464	5877	20839	18774	2435	2249	5200	6464	0	0	0	0
NODE_7857_length_3331_cov_7.52686	0	0	0	0	0	0	0	0	0	0	0	0	0	0	0	0	5	18	0	0	0	0	0	0	0	0	0	0	0	0
NODE_7882_length_3023_cov_18.6479	0	0	0	0	0	0	0	0	0	0	0	0	0	0	0	0	0	0	0	0	0	0	0	0	542	403	0	0	0	0
NODE_790_length_5952_cov_8.37138	11	12	0	0	0	0	0	0	0	0	0	0	14	0	0	0	0	0	0	0	0	0	0	0	0	0	0	0	0	0
NODE_82_length_20829_cov_25.3784	0	0	0	0	0	0	3853	1982	0	0	0	0	0	0	0	0	0	0	0	0	0	0	0	0	0	0	0	0	0	0
NODE_8207_length_1657_cov_7.0045_ID_94997	0	0	310	72	0	0	0	0	0	0	0	0	68	110	532	382	0	19	0	0	0	0	0	0	0	5	0	0	35	21
NODE_835_length_22962_cov_17.0184_ID_30518	5506	6409	0	0	0	0	0	0	0	0	0	0	0	0	0	0	0	0	0	0	132	167	0	0	0	0	0	0	0	0
NODE_85_length_9045_cov_3.83782	0	0	0	0	0	0	16	19	42	45	0	0	27	0	0	0	0	0	0	0	0	0	0	0	0	0	0	0	18	0
NODE_86_length_117236_cov_14.6455	0	0	2821	913	0	0	0	0	0	0	0	0	690	565	14057	18941	0	218	0	0	817	791	0	0	995	1190	0	0	0	0
NODE_863_length_44045_cov_75.0825	92315	114272	0	0	14907	17913	0	0	0	0	0	0	0	0	0	0	0	0	8687	22037	36388	38817	91971	89570	138775	110269	0	0	0	0
NODE_866_length_7987_cov_14.7562	0	0	0	0	0	0	0	0	0	0	3594	4807	0	0	0	0	0	0	0	0	0	0	0	0	193	156	0	0	0	0
NODE_9_length_36847_cov_8.36848	66	59	0	0	61	0	0	0	233	326	0	0	757	2223	0	58	0	129	731	1088	96	101	89	87	0	0	74	122	0	0
NODE_9023_length_4234_cov_31.6527_ID_61860	0	0	0	0	0	0	0	0	0	0	0	0	0	0	0	0	0	0	0	0	0	0	0	0	20	0	0	0	0	0
NODE_91_length_87665_cov_50.1357	12509	16723	0	0	5841	6347	0	0	0	0	54573	43741	1765	1079	0	0	0	0	1194	2070	0	0	0	0	52584	45164	0	0	0	0
NODE_9377_length_3700_cov_22.4283	0	0	0	0	0	0	0	0	0	0	0	0	0	0	0	0	0	0	0	0	0	5	0	0	0	0	0	0	0	0
NODE_94_length_82443_cov_14.0000_ID_37512	5058	6899	0	0	0	0	0	0	0	0	0	0	0	0	0	0	0	0	2641	3255	0	0	0	0	0	0	0	0	0	0
NODE_9480_length_4828_cov_10.745	733	965	0	0	0	11	0	0	0	0	0	0	0	0	0	0	0	0	0	0	51	34	18	0	122	108	0	0	0	0
NODE_96_length_87461_cov_95.2929	17377	22667	0	0	4062	4467	0	0	0	0	63165	49968	1433	864	0	0	0	0	1665	3050	0	0	0	0	41248	36676	0	0	0	0
NODE_960_length_13129_cov_6.92229	0	0	0	0	0	0	0	0	0	0	0	0	0	0	0	0	0	0	0	0	25	29	0	0	0	0	0	0	0	0
NODE_9666_length_2894_cov_3.30468	0	0	0	0	0	0	0	0	0	0	0	0	0	0	71144	77999	0	0	0	0	0	0	0	0	0	0	0	0	0	0
NODE_97_length_54556_cov_20.1218	0	0	587	285	0	0	0	0	0	0	0	0	0	0	0	0	0	0	0	0	0	0	0	0	371	392	0	0	0	0
NODE_9789_length_2484_cov_164.6376_ID_52301	0	0	0	0	0	0	15	19	0	0	0	0	0	0	0	0	0	0	0	0	0	0	0	0	0	0	0	0	0	0
NODE_98_length_122286_cov_130.995	0	0	0	0	0	0	0	0	0	0	106973	87876	0	0	0	0	0	0	0	0	0	0	0	0	0	0	0	0	0	0
NODE_9892_length_2645_cov_13.1803	0	0	0	0	0	0	0	0	0	0	0	0	0	0	0	0	0	0	249	256	0	0	0	0	0	0	0	0	0	0
NODE_9949_length_2600_cov_5.86758	0	0	0	0	0	0	0	0	0	0	0	0	0	0	0	0	0	0	0	0	0	0	146	234	0	0	0	0	0	0
