# Supplementary material for: Metagenomic assembled plasmids of the human microbiome vary across disease cohorts
Source: Sci Rep. 2022 Jun 2;12:9212. doi: 10.1038/s41598-022-13313-y (PMC9163076; doi:10.1038/s41598-022-13313-y)
Supplement: Supplementary file 2 — Supplementary Information 2. [file 41598_2022_13313_MOESM2_ESM.zip › Supplementary_Data/input/infant_feed_metadata.csv]

Run	ID	Feed
SRR9061430	10A	Formula-fed
SRR9061431	10B	Formula-fed
SRR9061432	12A	Breast-fed
SRR9061433	12B	Breast-fed
SRR9061428	13A	Breast-fed
SRR9061429	13B	Breast-fed
SRR9061451	14A	Breast-fed
SRR9061450	14B	Breast-fed
SRR9061453	15A	Breast-fed
SRR9061452	15B	Breast-fed
SRR9061455	16A	Formula-fed
SRR9061454	16B	Formula-fed
SRR9061457	17A	Breast-fed
SRR9061456	17B	Breast-fed
SRR9061449	18A	Breast-fed
SRR9061448	18B	Breast-fed
SRR9061440	1A	Breast-fed
SRR9061441	1B	Breast-fed
SRR9061442	2A	Formula-fed
SRR9061443	2B	Formula-fed
SRR9061444	3A	Formula-fed
SRR9061445	3B	Formula-fed
SRR9061446	4A	Formula-fed
SRR9061447	4B	Formula-fed
SRR9061438	5A	Breast-fed
SRR9061439	5B	Breast-fed
SRR9061434	7A	Breast-fed
SRR9061435	7B	Breast-fed
SRR9061436	9A	Breast-fed
SRR9061437	9B	Breast-fed
