# Supplementary material for: Metagenomic assembled plasmids of the human microbiome vary across disease cohorts
Source: Sci Rep. 2022 Jun 2;12:9212. doi: 10.1038/s41598-022-13313-y (PMC9163076; doi:10.1038/s41598-022-13313-y)
Supplement: Supplementary file 2 — Supplementary Information 2. [file 41598_2022_13313_MOESM2_ESM.zip › Supplementary_Data/input/lefse_control_vs_CD_geneDifferences.lefse_internal_res]

Cluster_5955	1.93581094406			-
Cluster_5956	0.851709521298			-
Cluster_5957	2.94061881012			-
Cluster_5950	0.0359995372088			-
Cluster_5951	1.47016871797			-
Cluster_5952	1.48006838605			-
Cluster_5953	0.0494122715677			-
Cluster_5959	0.0			-
Cluster_14874	1.47622909966			0.0198966272783
Cluster_14875	0.890627158439			-
Cluster_14873	1.53442687729			0.0162014600114
Cluster_14870	0.824910233887			-
Cluster_14871	0.517491487794			-
Cluster_14878	1.53442687729			0.0162014600114
Cluster_14879	2.10034543377			-
Cluster_20875	0.0863112031869			-
Cluster_20874	0.126187460726			0.042385748983
Cluster_20877	0.0			-
Cluster_20871	1.28199366013			-
Cluster_20873	1.21606776273			-
Cluster_20872	1.15947721089			0.0029251849239
Cluster_20879	0.552441937629			0.00202157188074
Cluster_20878	0.0			-
Cluster_19939	0.254646906956			0.042385748983
Cluster_19934	0.454278011188			-
Cluster_19935	1.37672553742			-
Cluster_19936	0.0			-
Cluster_19937	1.32594234074			-
Cluster_19930	0.725940484097			0.00532892960944
Cluster_19932	0.69698177326			-
Cluster_19933	0.91211750516			-
Cluster_28800	1.79713012486			-
Cluster_23857	1.82339698834			0.000293394452627
Cluster_28802	1.30803977341			-
Cluster_28803	0.193243456133			-
Cluster_23852	1.83800382208			-
Cluster_15472	1.72925175635			-
Cluster_15475	1.43006606276			-
Cluster_15474	0.0			-
Cluster_15476	1.30072256394			-
Cluster_15479	1.5306434235			0.00596549962454
Cluster_12841	2.29343851361			0.00243184806417
Cluster_12840	0.650120611761			-
Cluster_12842	1.87461634774			-
Cluster_12845	2.21234462727			0.00234221145745
Cluster_12847	1.40571379747			0.00841491654194
Cluster_12846	1.42854914085			0.000124151696351
Cluster_6504	0.796007216517			-
Cluster_21888	0.814772015065			-
Cluster_21832	0.188798328692			-
Cluster_21833	0.320747286391			-
Cluster_21830	0.758722904958			-
Cluster_21831	0.0			-
Cluster_21836	0.188798328692			-
Cluster_21837	0.0			-
Cluster_21834	0.245412758776			0.0163747679359
Cluster_21835	0.245412758776			0.0163747679359
Cluster_21838	0.0			-
Cluster_21839	0.77563636062			0.00202157188074
Cluster_10560	2.38687688645	Control	2.0179609578	0.00485919075604
Cluster_10563	1.86568923661			-
Cluster_10565	1.91831566549			-
Cluster_10566	0.0			-
Cluster_10568	1.58101397189			-
Cluster_10569	1.36643799822			-
Cluster_22569	0.124340400727			-
Cluster_22568	0.0			-
Cluster_22565	1.19096628016			-
Cluster_22564	0.240713684475			-
Cluster_22566	0.0			0.00938881565765
Cluster_22561	1.16703210737			0.0310200467975
Cluster_22560	0.286748066504			-
Cluster_22563	1.43051282906			0.00182281512743
Cluster_22562	1.52165842384			0.00243184806417
Cluster_17723	1.12941588407			-
Cluster_17722	0.380298438316			-
Cluster_17721	0.380298438316			-
Cluster_17720	1.14227329752			-
Cluster_18915	0.217889635247			0.0025356567327
Cluster_17726	0.183076172251			0.0310404363997
Cluster_18917	1.42281822546			-
Cluster_18918	1.28648070872			-
Cluster_13039	0.885709804258			-
Cluster_8728	1.11086416236			-
Cluster_8729	0.315474884404			-
Cluster_8720	1.66691814046			0.00051780834025
Cluster_8721	0.625413979583			0.00266906315287
Cluster_8722	0.649170843175			-
Cluster_8725	1.54822985632			-
Cluster_8726	1.54822985632			-
Cluster_8727	1.11086416236			-
Cluster_29483	0.253238668092			0.00138412231788
Cluster_29482	1.43677210617			0.00817515743868
Cluster_29481	1.56361076008			-
Cluster_29487	1.28361940997			-
Cluster_29486	1.66586976386			-
Cluster_29485	1.07293135527			0.0362947631248
Cluster_29489	1.06211208487			0.0332684736737
Cluster_29488	0.555905345273			-
Cluster_11769	1.98460980408			0.00202157188074
Cluster_11768	1.24889026371			-
Cluster_11763	2.28342840234			-
Cluster_11767	1.2570782042			-
Cluster_15868	0.0			-
Cluster_15869	2.1535143249			0.0029251849239
Cluster_15867	0.0			-
Cluster_15864	1.37665289308			0.031347677932
Cluster_15865	2.1535143249			0.0029251849239
Cluster_15862	0.0			-
Cluster_15863	0.0			-
Cluster_15860	1.01149903446			-
Cluster_9099	0.0			-
Cluster_9098	1.45203775191			0.032990278656
Cluster_9091	1.93974672827			-
Cluster_9090	1.77275568253			0.000509212781014
Cluster_9095	1.205787023			-
Cluster_9097	0.0			-
Cluster_9096	2.0782524757			-
Cluster_12078	2.21054775336			0.00419512416297
Cluster_12070	3.63235799893			-
Cluster_12073	1.84103231219			0.0362947631248
Cluster_12074	2.53663922616	Control	2.17103256198	0.00485919075604
Cluster_12075	1.3240062092			-
Cluster_12076	2.48923888455	Control	2.17219237865	2.48343459663e-07
Cluster_12077	0.58128231369			-
Cluster_25108	0.0			-
Cluster_25109	1.82159119147			0.0366057440859
Cluster_25103	0.481288856681			-
Cluster_25100	1.16975414049			0.016814945571
Cluster_25101	1.90814455739			-
Cluster_25106	0.204811793432			-
Cluster_25107	0.0901150539114			-
Cluster_25104	0.0			-
Cluster_26455	0.0			-
Cluster_26454	1.51504695967			0.00817515743868
Cluster_26457	1.45338755188			-
Cluster_21488	0.70950489208			-
Cluster_26451	1.44726854859			-
Cluster_26450	1.58973835699			0.00419512416297
Cluster_26453	0.891360487393			-
Cluster_26452	1.10593647675			-
Cluster_21481	2.08968539553			-
Cluster_21480	0.479257259689			-
Cluster_21487	1.15156674796			-
Cluster_21486	1.79164306331			0.0195417247838
Cluster_21485	2.0639664082			-
Cluster_21484	0.351397408216			-
Cluster_11189	2.22569858524			-
Cluster_11188	2.66469023912			-
Cluster_11184	1.7464530963			0.00841491654194
Cluster_11187	1.45524448107			-
Cluster_11186	1.67842498058			-
Cluster_11181	1.76951444521			-
Cluster_20687	0.614845123584			-
Cluster_20685	0.352340761356			-
Cluster_20680	0.0			-
Cluster_20681	0.116653256883			0.00841491654194
Cluster_20688	0.547419846173			0.00419512416297
Cluster_20689	1.3330771861			0.00273909342969
Cluster_21151	0.449249743428			-
Cluster_21150	0.0754810305559			-
Cluster_21153	0.544322133882			-
Cluster_21152	0.902056920577			0.0284010884499
Cluster_21155	1.14520454078			0.0029251849239
Cluster_21159	0.0			-
Cluster_13851	1.64379337627			-
Cluster_13853	1.24269461583			0.000109875104668
Cluster_13854	1.48869589874			0.0366057440859
Cluster_13859	2.03831938706			-
Cluster_25814	1.8129629093			-
Cluster_25816	1.19243878426			0.00817515743868
Cluster_25817	0.718505623183			-
Cluster_25810	0.611642103576			0.042385748983
Cluster_25811	1.42303845805			0.000662194799129
Cluster_25812	1.75954045343			0.0029251849239
Cluster_25813	1.8129629093			-
Cluster_25818	1.8129629093			-
Cluster_25819	0.319755232235			-
Cluster_29304	1.87439011261			-
Cluster_29305	2.73107383484			-
Cluster_29306	0.844580135323			0.0163747679359
Cluster_29307	1.84387774162			0.00243184806417
Cluster_29300	0.525359991249			-
Cluster_29301	1.52294310065			-
Cluster_29302	0.887984597057			-
Cluster_29303	1.75811882887			-
Cluster_29308	0.371175217206			-
Cluster_29309	0.562932885678			-
Cluster_27412	1.36350084168			0.00454473420298
Cluster_27413	1.34841603755			0.00418331983421
Cluster_27410	1.32364128067			0.0284010884499
Cluster_27411	0.786822087967			-
Cluster_27416	0.578223146548			-
Cluster_27417	1.68879085914			0.00182281512743
Cluster_27414	1.54136388254			-
Cluster_27415	1.66232471865			-
Cluster_27418	0.550970066275			-
Cluster_628	1.22150873915			-
Cluster_629	1.75375253937			-
Cluster_620	1.72164616467			-
Cluster_621	0.561976032253			-
Cluster_622	0.0			-
Cluster_623	1.8980674405			0.000432120045518
Cluster_624	0.809834280169			0.0157482700031
Cluster_625	2.37167896617			0.00965838949583
Cluster_626	0.563223799105			0.00329857261037
Cluster_627	1.81177164162			-
Cluster_6601	1.32861364475			0.0255207606908
Cluster_6605	1.03900352449			-
Cluster_6606	0.233243960217			-
Cluster_28949	1.14593418825			-
Cluster_28945	0.309525726717			-
Cluster_28947	1.70574978651			-
Cluster_28941	1.03402864805			0.00202157188074
Cluster_3827	0.0			-
Cluster_3824	0.0			-
Cluster_3825	2.16866245169			0.00485919075604
Cluster_3823	1.7001012149			-
Cluster_3820	0.854680158719			0.042385748983
Cluster_3821	0.213305657638			-
Cluster_9842	0.694458429444			-
Cluster_9843	0.694458429444			-
Cluster_9847	1.78240246389			0.0338298651068
Cluster_9844	1.10775624329			-
Cluster_3829	0.744918024001			-
Cluster_5281	0.21562294698			-
Cluster_5283	0.751548585317			-
Cluster_5285	1.31818045185			0.00841491654194
Cluster_5286	1.74121644654			0.00418331983421
Cluster_5287	2.05341927948			-
Cluster_5288	1.48137245267			0.0338298651068
Cluster_5289	2.44194825531			-
Cluster_6958	3.07985682157			-
Cluster_6957	1.96194039221			-
Cluster_6956	1.72676478536			-
Cluster_6951	1.95505872263			0.00182281512743
Cluster_6950	0.332535666449			-
Cluster_6953	0.0			-
Cluster_6952	0.89918378667			-
Cluster_4889	2.00108696761			0.0029251849239
Cluster_4888	0.894997237116			-
Cluster_4885	0.0			-
Cluster_4884	2.02323884156			-
Cluster_4887	0.894997237116			-
Cluster_4883	0.0			-
Cluster_4882	0.941108519321			-
Cluster_5754	1.25116183591			-
Cluster_5753	1.6445903753			-
Cluster_1459	1.9793400623			-
Cluster_1458	1.52310720543			0.0362947631248
Cluster_6489	0.668460270355			0.00121504288936
Cluster_6488	0.787534300507			-
Cluster_1451	1.9601649239			0.0362947631248
Cluster_6482	1.12007392192			-
Cluster_1453	1.13364825126			-
Cluster_6480	1.91109198356			-
Cluster_1455	0.919439131974			-
Cluster_6486	1.19658482841			-
Cluster_1457	2.12958094532			0.00817515743868
Cluster_1456	2.3543680421			0.00286903643376
Cluster_15385	1.60255862498			-
Cluster_6227	1.5555400359			-
Cluster_6226	1.62389884495			0.00817515743868
Cluster_6225	1.62389884495			0.00817515743868
Cluster_6224	0.30594060912			-
Cluster_6223	1.46508689406			0.000149288198902
Cluster_6222	0.0687445005803			-
Cluster_6221	1.91535032418			0.0366057440859
Cluster_6220	1.92143285784			-
Cluster_23760	1.85465586605			-
Cluster_23761	2.47005039331			0.00345308722047
Cluster_23762	0.647106364531			0.0012002601269
Cluster_23763	1.05356165507			0.0162014600114
Cluster_23764	1.70034719035			-
Cluster_23766	0.290855795882			-
Cluster_23767	0.290855795882			-
Cluster_23768	1.11531453717			-
Cluster_23769	1.20833058609			-
Cluster_24233	0.422242588674			-
Cluster_24232	0.407208751616			-
Cluster_24230	2.42961892028	Control	2.12349652599	0.0163747679359
Cluster_24237	1.50649825416			0.00419512416297
Cluster_24236	1.54074222477			0.0310200467975
Cluster_24235	1.72992125813			-
Cluster_24239	1.16068013674			0.0198473287496
Cluster_24238	0.0			-
Cluster_2839	0.738086775568			0.00892628338998
Cluster_2836	1.84974878748			0.0398772843016
Cluster_2837	0.0			-
Cluster_2834	0.545400510996			-
Cluster_2835	1.73385332497			-
Cluster_2832	0.529332488557			-
Cluster_2833	0.0			-
Cluster_2830	1.58810572997			0.00817515743868
Cluster_20440	0.0			0.00636270368223
Cluster_20441	1.25942021876			-
Cluster_20444	0.319079198125			-
Cluster_20445	0.214796117434			-
Cluster_20447	0.283216277488			-
Cluster_20448	0.283216277488			-
Cluster_21313	1.32272233499			0.0004493871606
Cluster_21312	0.649229288575			0.0198966272783
Cluster_21311	2.4799812129			-
Cluster_21310	0.0200800238549			-
Cluster_21317	1.50768203061			-
Cluster_21315	1.43538214117			-
Cluster_21314	1.26993507153			0.00817515743868
Cluster_21319	0.0			-
Cluster_21318	1.884103596			-
Cluster_19749	0.406814563747			-
Cluster_19747	0.715773739493			0.0255207606908
Cluster_19746	1.24727892773			0.0366057440859
Cluster_19745	0.00598373058898			-
Cluster_19744	0.54409277891			-
Cluster_19743	0.0999512544614			-
Cluster_19741	0.0			0.000634853307945
Cluster_19740	1.89945710656			-
Cluster_27259	1.42102989838			0.00817515743868
Cluster_27254	1.6080384625			0.0029251849239
Cluster_27250	1.24296294375			-
Cluster_27251	1.24296294375			-
Cluster_27252	1.26933214236			-
Cluster_27253	0.537698174968			-
Cluster_22158	0.0630102271293			-
Cluster_22159	1.47262191277			0.00485919075604
Cluster_22150	0.187102557585			-
Cluster_22152	1.26477228173			-
Cluster_22153	0.950455488327			0.00202157188074
Cluster_22154	0.257059492601			-
Cluster_22155	1.19803431531			5.8575148479e-05
Cluster_22156	1.7714668521			-
Cluster_22157	1.00829024132			-
Cluster_3930	1.50780264304			-
Cluster_9996	2.16698117451			0.0004493871606
Cluster_9997	1.13452136677			-
Cluster_18986	0.0			-
Cluster_24933	1.61062189954			0.00419512416297
Cluster_12658	0.678059398821			-
Cluster_12654	0.589431619903			-
Cluster_10245	1.39527854953			-
Cluster_10244	1.61343875774			-
Cluster_10247	1.39527854953			-
Cluster_10246	1.39527854953			-
Cluster_10241	0.864338839248			-
Cluster_10242	0.442467426711			-
Cluster_10248	1.24879137184			-
Cluster_17020	2.15391445961			-
Cluster_17021	1.25725243813			0.00419512416297
Cluster_17022	1.52704194631			-
Cluster_18032	1.27318108452			0.00817515743868
Cluster_17025	1.02607324564			-
Cluster_17026	1.52704194631			-
Cluster_17027	2.17963588033			0.0163747679359
Cluster_17028	0.777304012372			-
Cluster_17029	1.19074407473			0.00051780834025
Cluster_18038	1.34278665375			0.00817515743868
Cluster_18039	0.0			-
Cluster_16371	1.67179849114			0.00243184806417
Cluster_16377	2.7054509005			-
Cluster_16376	0.22562775877			-
Cluster_16375	0.442831890993			-
Cluster_16374	0.633523186483			0.000109875104668
Cluster_16379	0.79255649131			-
Cluster_23209	2.17125091592			-
Cluster_23208	2.82240397926			-
Cluster_23203	0.536029005493			-
Cluster_23202	0.536029005493			-
Cluster_23201	0.987330249829			-
Cluster_23200	0.977610803345			-
Cluster_23207	0.536029005493			-
Cluster_23204	1.51638576053			-
Cluster_10792	2.13219544492			-
Cluster_10791	1.78358109684			-
Cluster_10790	1.86376163082			-
Cluster_10797	0.88995605318			-
Cluster_10795	1.38812373459			-
Cluster_10794	2.34545054455			0.0121823177314
Cluster_17684	1.0816434393			-
Cluster_17685	1.0816434393			-
Cluster_17686	0.182105702704			0.0310404363997
Cluster_17687	0.41351417504			-
Cluster_17680	0.288057288043			-
Cluster_17681	1.12844540933			-
Cluster_17682	1.86627669983			0.0195417247838
Cluster_17683	1.57073375052			-
Cluster_17688	1.24365756939			-
Cluster_17689	1.20518462976			-
Cluster_11681	2.31951509122			-
Cluster_11687	1.41184272164			0.012168274515
Cluster_11684	1.3746141713			-
Cluster_11685	0.14313297337			-
Cluster_11688	1.1419823848			-
Cluster_11689	1.68134535344			-
Cluster_17972	1.40479438628			5.8575148479e-05
Cluster_17973	0.697484082064			-
Cluster_17970	0.0			-
Cluster_17971	0.90554697876			-
Cluster_29560	0.11599115646			-
Cluster_17977	1.19226431305			-
Cluster_17974	1.00409816671			0.0198473287496
Cluster_17975	1.28922924743			-
Cluster_17978	1.19226431305			-
Cluster_17979	1.42187691305			0.0121823177314
Cluster_29568	0.392735461833			-
Cluster_29569	2.72071537189			-
Cluster_13262	0.0			-
Cluster_13263	1.03410486541			-
Cluster_13260	0.0			-
Cluster_13261	1.45016030827			0.000124151696351
Cluster_13267	2.72852838695			0.00273909342969
Cluster_13264	1.36717205461			-
Cluster_13265	0.83255370871			-
Cluster_16081	1.32911261977			0.0310200467975
Cluster_16080	0.0			-
Cluster_13268	1.90370958514			-
Cluster_13269	3.38330439431			-
Cluster_16085	1.47474766644			0.0029251849239
Cluster_16084	0.697886267771			0.031347677932
Cluster_16087	1.51220911473			0.0366057440859
Cluster_16086	1.95848709481			-
Cluster_11538	2.32117594168			-
Cluster_11539	1.22252245626			0.0250058389844
Cluster_11530	2.98601626449			-
Cluster_11531	2.98601626449			-
Cluster_11532	2.43053366008			-
Cluster_11533	0.0			-
Cluster_11534	3.63716931224			-
Cluster_11535	0.937496475463			-
Cluster_11536	2.11279667116			-
Cluster_11537	2.01938393287			-
Cluster_26254	0.749858526004			-
Cluster_21201	0.955748630698			0.00419512416297
Cluster_1619	1.06349999887			-
Cluster_1618	2.01966014905			0.0464764009114
Cluster_26251	0.0812404560598			-
Cluster_1613	1.56348071764			-
Cluster_1612	1.81482717617			-
Cluster_1611	1.81482717617			-
Cluster_1610	0.257775868166			-
Cluster_1617	1.61786944215			-
Cluster_1616	1.5314024103			0.00817515743868
Cluster_1615	1.66423687986			-
Cluster_1614	1.72718914259			0.0268800711848
Cluster_9444	0.944339842755			-
Cluster_9443	1.61272840897			-
Cluster_9440	1.24022528767			-
Cluster_9448	1.17767828719			-
Cluster_9449	2.17684047237			0.00817515743868
Cluster_20168	2.537573726			-
Cluster_20163	0.442111351361			0.00812696602899
Cluster_20162	0.173537425144			-
Cluster_20161	1.85283495253			0.000210928982245
Cluster_20160	1.70789807967			-
Cluster_20167	0.521441404088			-
Cluster_20166	0.938691349868			-
Cluster_20165	1.19925612949			0.0004493871606
Cluster_20164	0.984889122216			0.000158778159189
Cluster_22020	1.37750710079			-
Cluster_12139	1.05463195751			-
Cluster_12135	2.05964479499			-
Cluster_12137	0.674514090269			-
Cluster_12136	1.8497875631			0.0398772843016
Cluster_12131	0.950641561515			-
Cluster_12130	0.0			-
Cluster_7516	0.0			-
Cluster_7517	0.0			-
Cluster_7514	2.11699719668			0.0495534490152
Cluster_7515	2.05175007865			-
Cluster_7512	1.32517982147			0.00202157188074
Cluster_7513	1.32517982147			0.00202157188074
Cluster_28778	1.71385447286			0.0366057440859
Cluster_28779	0.160772699404			0.0332921073684
Cluster_28776	0.844554674204			-
Cluster_28774	0.596379174285			-
Cluster_28775	1.30141782296			-
Cluster_28772	1.80040786283			-
Cluster_28773	0.500502460128			0.0163747679359
Cluster_28770	1.49651399535			0.00419512416297
Cluster_28771	0.606052718237			-
Cluster_26645	0.147783360941			-
Cluster_26646	0.00880465080078			-
Cluster_26647	1.28511848168			-
Cluster_26640	1.00283817879			-
Cluster_26641	1.26704416107			0.0432564985254
Cluster_26648	1.02264003747			0.0366057440859
Cluster_3989	0.0			-
Cluster_3981	0.761688236001			-
Cluster_3980	0.0			-
Cluster_3985	0.0			-
Cluster_3984	0.449592288649			-
Cluster_3987	0.0			-
Cluster_3986	0.738427579921			-
Cluster_43	1.12042704302			8.29437049386e-07
Cluster_42	1.38598745148			-
Cluster_41	1.90063206097			-
Cluster_40	0.292908811168			-
Cluster_47	2.01623307071			-
Cluster_46	1.01943984868			-
Cluster_45	2.35980476708			-
Cluster_44	0.773787698784			-
Cluster_49	0.753181904921			-
Cluster_48	2.0791069161			-
Cluster_19509	1.28869189704			-
Cluster_19501	0.0			0.000634853307945
Cluster_19500	2.33313380462			-
Cluster_19503	0.82445513085			-
Cluster_19502	0.0			-
Cluster_19505	0.574492671623			-
Cluster_19507	1.23467411869			0.0029251849239
Cluster_14159	0.636736703347			0.00636270368223
Cluster_14151	2.19175807184			0.00234221145745
Cluster_14150	2.50889500977			-
Cluster_14153	2.22205811681			-
Cluster_14152	2.22205811681			-
Cluster_14155	0.478018023464			-
Cluster_14157	0.787758046918			-
Cluster_14156	0.478018023464			-
Cluster_18910	0.487188684637			-
Cluster_18913	0.0			-
Cluster_18912	1.79924452354			0.0352295450277
Cluster_1558	1.293115732			5.83341771248e-05
Cluster_1559	0.0			-
Cluster_1554	1.84047497739			0.000473463704756
Cluster_1555	1.69596557251			-
Cluster_1556	1.40079709889			0.0029251849239
Cluster_1557	0.0			-
Cluster_1551	0.0			-
Cluster_1552	1.28902404653			0.0362947631248
Cluster_1553	0.784666543352			0.0304103230424
Cluster_22319	1.45263447507			-
Cluster_17725	0.0			-
Cluster_7899	1.26626262971			0.00841491654194
Cluster_7898	3.22224212639			-
Cluster_7897	0.0			-
Cluster_7896	0.214059866308			-
Cluster_22310	0.744624409238			0.0366057440859
Cluster_22311	0.989175315109			-
Cluster_22316	1.42743174167			2.48343459663e-07
Cluster_22317	1.20318265185			5.8575148479e-05
Cluster_22314	1.44575278676			0.00182281512743
Cluster_2119	2.39110480212			-
Cluster_2118	0.79364336532			-
Cluster_2115	1.93845646692			-
Cluster_2114	1.05473418276			0.00456633650088
Cluster_2117	1.17693747581			-
Cluster_2116	2.04257966782			0.000473463704756
Cluster_2111	1.9858703581			0.0362947631248
Cluster_2110	0.641176947892			-
Cluster_2113	1.96348147095			0.0250120351278
Cluster_2112	1.9858703581			0.0362947631248
Cluster_23044	1.96387605802			-
Cluster_23047	0.652418971261			-
Cluster_23046	1.85226983678			0.00234221145745
Cluster_23041	1.42749193171			0.000108751120943
Cluster_23040	0.127254313215			-
Cluster_23043	0.924090528016			-
Cluster_23049	2.0273054373			0.0352295450277
Cluster_23591	1.84938338917			-
Cluster_23590	1.78134998487			0.0366057440859
Cluster_23594	0.269647654537			-
Cluster_23599	1.37881298881			-
Cluster_23598	0.0			-
Cluster_3794	0.889006961812			-
Cluster_3796	1.66589041883			-
Cluster_3797	1.57539978452			-
Cluster_3790	1.62911779958			-
Cluster_3791	2.02209800559			4.60008410907e-07
Cluster_3798	0.198461591266			-
Cluster_3799	2.03854839596			0.0366057440859
Cluster_11339	1.40868683875			-
Cluster_11332	0.631348605828			0.00610863068326
Cluster_11330	1.80211237308			-
Cluster_11331	2.02027246814			-
Cluster_11336	0.445674742908			-
Cluster_11337	0.783089655347			-
Cluster_11334	2.42863507551			-
Cluster_11335	0.819301789266			-
Cluster_24062	0.59260710513			-
Cluster_24063	0.59260710513			-
Cluster_24060	0.0			-
Cluster_24061	1.37430854792			-
Cluster_24066	0.460658238738			-
Cluster_24064	2.43257253551			0.00345308722047
Cluster_24069	0.992339652572			-
Cluster_20765	2.1851999571			-
Cluster_20767	0.0			-
Cluster_20766	0.0			-
Cluster_20761	0.531261288571			-
Cluster_20763	1.56869121709			0.00273909342969
Cluster_20769	1.37088491229			-
Cluster_20768	0.79219362236			0.0310200467975
Cluster_4224	0.929395111104			-
Cluster_4227	2.40696501629			0.0195417247838
Cluster_4221	0.711838086394			-
Cluster_4220	1.2142483037			-
Cluster_4223	0.407031268959			-
Cluster_4222	1.21625349034			-
Cluster_471	0.0			-
Cluster_473	1.14937794705			-
Cluster_472	1.93330080213			0.00965838949583
Cluster_475	1.66497723602			-
Cluster_474	1.43732814525			-
Cluster_477	1.22862039365			0.00329857261037
Cluster_476	1.43345509366			-
Cluster_479	0.0667357969103			-
Cluster_478	0.0			-
Cluster_15363	1.5926630884			0.0398772843016
Cluster_15362	2.16233056999			0.0366057440859
Cluster_16948	2.52882986768			-
Cluster_16949	0.200849997938			-
Cluster_16945	1.48517174721			-
Cluster_16946	1.53884982827			-
Cluster_16947	0.0			-
Cluster_16941	0.132133126753			-
Cluster_16942	0.0			-
Cluster_16943	0.0			-
Cluster_26338	0.533053510455			-
Cluster_26339	1.44670374926			-
Cluster_26334	1.90975559276			0.00485919075604
Cluster_26335	1.81023347213			4.60008410907e-07
Cluster_26336	0.260698639527			-
Cluster_26337	1.01808436335			-
Cluster_26330	1.09983383337			-
Cluster_26331	1.48987115922			0.0287644209894
Cluster_26332	0.775653897851			-
Cluster_343	1.06873756076			0.000944201875082
Cluster_342	1.00022335791			0.00419512416297
Cluster_341	1.38068527371			-
Cluster_340	2.29882752394			-
Cluster_347	0.0			0.0437811873147
Cluster_346	1.33710225032			-
Cluster_345	1.33656726014			-
Cluster_8811	1.95081060655			-
Cluster_13402	0.978438596703			-
Cluster_13400	0.816273915206			-
Cluster_13401	2.67053646414			0.00273909342969
Cluster_13406	0.0			-
Cluster_13407	0.866388485391			-
Cluster_13404	0.727899895691			-
Cluster_13405	2.23804089757			0.0495534490152
Cluster_13409	1.22236371383			0.032990278656
Cluster_22059	0.105847268114			-
Cluster_22055	0.336911295183			-
Cluster_22054	0.336911295183			-
Cluster_22057	2.15113224098			0.0163747679359
Cluster_22056	1.91378602294			-
Cluster_22051	0.743852519232			-
Cluster_22050	1.55490054287			0.00485919075604
Cluster_22053	1.52671031053			0.00182281512743
Cluster_22052	1.18905853728			-
Cluster_23909	1.48108827955			-
Cluster_23900	1.5513682806			0.000322725528216
Cluster_23901	2.31321431077			0.00273909342969
Cluster_23903	0.0			-
Cluster_23904	1.48329995986			0.00454473420298
Cluster_23905	0.37228472604			0.0250058389844
Cluster_23907	0.487623025209			-
Cluster_18201	1.4163292348			0.000322725528216
Cluster_18200	0.82765484576			0.000287008981491
Cluster_18203	1.55641771373			0.0029251849239
Cluster_18202	1.44525692982			-
Cluster_18205	1.59387917352			0.0366057440859
Cluster_18204	0.736222685774			0.00812696602899
Cluster_18207	1.89847381704			0.0123048910353
Cluster_18206	0.965635037484			-
Cluster_18208	0.0			-
Cluster_12758	1.80481253588			0.000158778159189
Cluster_12755	1.41000040386			-
Cluster_12754	0.271819270228			-
Cluster_12757	2.74755021468			-
Cluster_12756	1.7158881402			-
Cluster_12751	0.0			-
Cluster_12750	1.75861481383			-
Cluster_12753	0.271819270228			-
Cluster_12752	0.923270261865			-
Cluster_10454	1.38518739131			-
Cluster_10455	1.59976337033			-
Cluster_10451	1.12838007947			-
Cluster_10453	1.38518739131			-
Cluster_16122	1.40157711537			-
Cluster_16123	1.44548912526			-
Cluster_16120	1.57459504909			2.48343459663e-07
Cluster_16121	0.403116869327			-
Cluster_16126	0.0			-
Cluster_16127	1.86219170078			-
Cluster_16124	0.74931979764			-
Cluster_16125	1.25254132838			0.00418331983421
Cluster_16128	0.325887832765			0.042385748983
Cluster_8219	1.68350846503			-
Cluster_8210	0.7108749018			-
Cluster_8211	1.98998321678			2.48343459663e-07
Cluster_8212	1.35896501651			0.0398772843016
Cluster_8213	1.5688223123			-
Cluster_8214	0.82475060816			-
Cluster_8215	1.92863255632			0.0366057440859
Cluster_8216	1.99666583166			-
Cluster_8217	2.63543206829	Control	2.33658136083	0.0163747679359
Cluster_19546	1.97149566121			0.0163747679359
Cluster_11479	0.110243694881			-
Cluster_11470	0.0805319393913			-
Cluster_11473	1.66245038267			-
Cluster_868	1.81938840238			-
Cluster_869	1.66612874013			-
Cluster_862	0.0984682199993			-
Cluster_863	0.050905133189			-
Cluster_860	1.50852761226			-
Cluster_861	0.866801832901			-
Cluster_866	1.97391055772			-
Cluster_867	1.33751599374			0.000163224006135
Cluster_864	1.62564158728			0.00298691343947
Cluster_865	1.29280220575			-
Cluster_1798	0.0			-
Cluster_1799	0.0			-
Cluster_1796	0.475822406797			-
Cluster_1797	1.3699752198			0.0264823226126
Cluster_1794	1.50879406114			-
Cluster_1795	1.02802993166			0.0328029434398
Cluster_1792	1.35407187295			-
Cluster_1793	1.35407187295			-
Cluster_1790	1.02609982986			-
Cluster_1791	0.250222796538			-
Cluster_19549	0.0			-
Cluster_17172	0.135244288614			0.00266906315287
Cluster_17170	0.0			-
Cluster_17171	1.05806028647			-
Cluster_17177	1.47747743073			-
Cluster_6076	1.88748516044			0.0366057440859
Cluster_6077	1.43722170786			0.000149288198902
Cluster_6074	1.52732261107			-
Cluster_6073	0.692330430219			-
Cluster_6070	1.9993925122			0.042203243379
Cluster_27816	0.332737596996			-
Cluster_27817	0.492576435722			-
Cluster_27814	0.774223830879			0.0163747679359
Cluster_27815	0.332737596996			-
Cluster_27812	0.791268846813			0.0226123652187
Cluster_27810	1.22674379663			0.000662194799129
Cluster_7306	0.393393906484			-
Cluster_7303	2.57473423349	Control	2.25721425403	0.0163747679359
Cluster_7300	0.0			-
Cluster_7309	2.13539958209			0.0352295450277
Cluster_7308	1.13235557115			-
Cluster_25525	0.521397956797			-
Cluster_25526	0.521397956797			-
Cluster_25527	0.0			-
Cluster_25520	0.812739545751			-
Cluster_25521	1.92415187381			0.00234221145745
Cluster_25522	2.89244183878			-
Cluster_25528	1.57644839708			-
Cluster_25529	1.88592807919			-
Cluster_138	1.00913777699			0.00187621655717
Cluster_139	2.34303217413			0.00286903643376
Cluster_130	0.0892560675032			-
Cluster_131	1.90830646437			0.0318904303359
Cluster_132	1.38895105364			0.00857408818684
Cluster_133	1.72256519472			0.00617743533474
Cluster_134	0.0			-
Cluster_135	0.348594124082			-
Cluster_136	0.0			-
Cluster_137	0.785891805246			-
Cluster_3556	1.28250010059			-
Cluster_3557	0.0			-
Cluster_3554	0.0			-
Cluster_3555	0.472776733437			-
Cluster_3552	0.0			-
Cluster_3553	0.0			-
Cluster_3550	1.1199848221			-
Cluster_3551	1.9944239407			0.0029251849239
Cluster_3558	2.28256876519			-
Cluster_3559	1.93787457282			0.0386003993224
Cluster_26456	0.0			-
Cluster_26458	0.0			-
Cluster_4027	0.88545192967			-
Cluster_4026	1.57527045648			-
Cluster_4025	0.582664703753			-
Cluster_4022	1.94696597196			-
Cluster_4020	0.863873992957			-
Cluster_4029	1.4650967197			-
Cluster_4028	0.0			-
Cluster_15163	1.39461031599			-
Cluster_15162	1.06154310853			-
Cluster_15161	0.0			-
Cluster_15167	0.943309115439			-
Cluster_15164	3.41074264187			-
Cluster_15169	3.41074264187			-
Cluster_15168	0.0			-
Cluster_19318	1.44059237973			-
Cluster_19310	1.81701865335			0.0352295450277
Cluster_19311	0.23394302566			-
Cluster_19312	1.56822060328			-
Cluster_19313	0.0			-
Cluster_19314	1.10086377364			0.000149288198902
Cluster_19315	1.65987818688			0.00485919075604
Cluster_19316	1.19652464887			-
Cluster_5048	1.87123854674			0.00261788299086
Cluster_5049	1.48483301921			0.0338298651068
Cluster_5046	2.42764959872			0.0195417247838
Cluster_5047	1.09712244481			-
Cluster_5044	1.19396408909			0.00255521830504
Cluster_5045	1.20879908249			-
Cluster_5043	1.48578132584			-
Cluster_5040	1.09712244481			-
Cluster_5041	0.0			-
Cluster_6539	1.07255858726			-
Cluster_6538	0.809264768975			0.0497430575919
Cluster_6535	0.47406824411			0.0288896064069
Cluster_6534	1.03900352449			-
Cluster_6533	0.0			-
Cluster_6425	1.54776144489			-
Cluster_6531	0.0			-
Cluster_6530	1.41183163333			-
Cluster_14693	0.660073852722			-
Cluster_14691	1.03814874263			-
Cluster_14696	0.0			-
Cluster_14694	0.0			-
Cluster_14695	0.106495748667			-
Cluster_14698	0.0			-
Cluster_14699	0.935937121589			-
Cluster_6427	3.14664373988			-
Cluster_14348	1.2095380702			-
Cluster_14349	1.2095380702			-
Cluster_22299	1.41831995879			-
Cluster_22298	1.12120204045			0.00454473420298
Cluster_22297	0.192250901864			-
Cluster_14342	1.88100427015			0.0080828765962
Cluster_14343	2.37344506037			0.0495534490152
Cluster_22293	0.298538030311			0.042385748983
Cluster_14345	1.2095380702			-
Cluster_14346	1.94149553452			0.0284010884499
Cluster_14347	2.56021399139			-
Cluster_18443	1.59244357523			4.60008410907e-07
Cluster_18442	0.315263597164			-
Cluster_18441	0.315263597164			-
Cluster_18440	1.56357865317			0.000322725528216
Cluster_18447	0.868249386054			0.0162014600114
Cluster_18446	1.98965057075			-
Cluster_18445	0.354428630137			-
Cluster_18444	2.64202179088			-
Cluster_18449	0.472662792114			-
Cluster_18448	1.66246189286			0.00182281512743
Cluster_2090	1.73236684568			0.0362947631248
Cluster_2091	0.494534481554			-
Cluster_2092	0.0			-
Cluster_2093	1.41108018264			0.0132873563674
Cluster_2094	2.16013975856			0.0464764009114
Cluster_2095	1.13154068459			-
Cluster_2096	0.0			-
Cluster_2097	1.3880357945			-
Cluster_2098	1.7453909425			0.0235985796429
Cluster_2099	1.74135595429			0.0235985796429
Cluster_24923	0.318634172176			-
Cluster_24922	0.00850313815871			-
Cluster_24921	1.84822334977			-
Cluster_24927	0.0			-
Cluster_24926	0.0			-
Cluster_24925	0.0			-
Cluster_24924	1.83230598122			-
Cluster_2328	1.58189117147			0.00817515743868
Cluster_2329	0.392134718781			-
Cluster_2326	2.67272119007			0.0498026802985
Cluster_2324	1.17154264585			0.0226123652187
Cluster_2325	0.794188757319			-
Cluster_2322	1.58897553057			0.000342625114478
Cluster_2323	0.929501057589			-
Cluster_2320	1.71782148356			-
Cluster_2321	1.51797252981			0.0362947631248
Cluster_23654	1.78664605891			4.60008410907e-07
Cluster_23655	0.66930500895			-
Cluster_23656	2.83744597592			-
Cluster_23657	2.83744597592			-
Cluster_23650	1.07100795465			-
Cluster_23651	1.64688940954			0.00817515743868
Cluster_23652	0.661957211656			-
Cluster_23653	1.40326472229			-
Cluster_23658	0.14414048417			-
Cluster_23659	1.95024989456			0.00243184806417
Cluster_18999	1.58926296133			-
Cluster_18998	1.91985951543			0.0195417247838
Cluster_18991	0.0436487535881			-
Cluster_18990	1.81876524595			-
Cluster_18993	0.0			-
Cluster_18995	0.491553459078			-
Cluster_18997	1.16071069031			0.0432564985254
Cluster_18996	1.42481788681			-
Cluster_16458	1.11644642861			0.00202157188074
Cluster_16459	0.0			-
Cluster_16452	1.5341458891			4.60008410907e-07
Cluster_16453	0.313580395857			0.0163747679359
Cluster_16450	1.28748054358			-
Cluster_16451	1.28017340067			-
Cluster_16456	1.17061614798			-
Cluster_16457	1.5341458891			4.60008410907e-07
Cluster_16454	0.399432053056			-
Cluster_16455	0.405936242126			0.0012002601269
Cluster_12348	0.0			-
Cluster_12349	0.791030680552			-
Cluster_12342	1.84329278312			-
Cluster_12343	2.17859461298			0.00817515743868
Cluster_12340	1.53211662824			-
Cluster_12341	1.53211662824			-
Cluster_12347	1.59544532341			-
Cluster_12345	0.157646805831			-
Cluster_3059	0.81869720262			-
Cluster_3058	1.9081794019			0.0148473182154
Cluster_3057	0.541221529139			0.042385748983
Cluster_3056	0.282474472937			-
Cluster_3055	1.63132857937			0.0162014600114
Cluster_3054	1.78335087958			-
Cluster_3053	1.57399827795			0.00553226854642
Cluster_3052	1.31774590068			-
Cluster_3051	0.0			-
Cluster_3050	0.651125253637			-
Cluster_9011	0.76776439948			-
Cluster_9010	0.465087124643			-
Cluster_9013	1.99388437856			0.000293394452627
Cluster_9012	0.76776439948			-
Cluster_9014	0.83175697221			-
Cluster_9016	1.52907284742			0.00202157188074
Cluster_9019	1.58324260283			-
Cluster_9018	0.960146365273			0.0225453642899
Cluster_28127	1.66752585055			-
Cluster_28125	0.837260031113			-
Cluster_28124	0.0			-
Cluster_28123	1.69399203196			0.00182281512743
Cluster_28122	0.0			-
Cluster_28121	1.06322908257			0.0338298651068
Cluster_28120	0.659139082864			0.0357746293511
Cluster_28129	0.0			-
Cluster_28128	0.0			-
Cluster_20351	0.689875913652			0.0366057440859
Cluster_20352	0.351534058235			0.00652203513051
Cluster_20353	0.0			-
Cluster_20354	2.0126297753			0.00345308722047
Cluster_20355	2.36739701383			-
Cluster_20356	0.905552134689			-
Cluster_20357	1.17554600331			0.00817515743868
Cluster_20358	1.32721823727			-
Cluster_20359	0.753727948849			0.0338298651068
Cluster_21383	0.129233230456			0.0310404363997
Cluster_11105	0.0			-
Cluster_11106	1.28918738374			0.0202265383428
Cluster_11101	1.05669426538			-
Cluster_10851	0.978377580922			-
Cluster_10854	2.17885693574			0.0287644209894
Cluster_10856	0.0926388331068			-
Cluster_10857	1.45689518531			-
Cluster_10859	1.3744440931			-
Cluster_25726	1.87761951371			-
Cluster_25727	0.521099659846			-
Cluster_25724	0.683264378523			-
Cluster_25725	0.683264378523			-
Cluster_25722	0.680938704904			-
Cluster_25723	0.0			-
Cluster_25720	0.0			-
Cluster_25721	0.680938704904			-
Cluster_25728	2.42019122572			-
Cluster_25729	1.64244396751			-
Cluster_29656	2.38776561485	Control	2.08006904864	0.0163747679359
Cluster_29657	2.38776561485	Control	2.08084236611	0.0163747679359
Cluster_29654	1.57072660228			-
Cluster_29652	1.7352225585			0.000293394452627
Cluster_29653	1.12390009891			-
Cluster_29650	0.637462242171			-
Cluster_29651	1.68371561917			-
Cluster_29658	0.3706414168			-
Cluster_29659	0.216287329109			-
Cluster_21403	0.885054337124			0.000250006715044
Cluster_21402	0.791769305391			-
Cluster_21406	0.983558982118			-
Cluster_21405	1.27300473969			-
Cluster_21404	1.73676158066			0.0123048910353
Cluster_21409	1.15500045083			-
Cluster_21408	1.28647274008			0.0121823177314
Cluster_25898	1.10402511348			0.00202157188074
Cluster_25899	0.0			-
Cluster_25895	0.886550941299			0.0328029434398
Cluster_25896	1.18259041182			0.00817515743868
Cluster_25897	0.916205554519			-
Cluster_25890	0.597853824631			0.042385748983
Cluster_25892	2.4893040555	Control	2.17307709739	0.0163747679359
Cluster_8829	1.3391262016			0.0332684736737
Cluster_8828	1.5769910711			-
Cluster_29388	1.74779553968			-
Cluster_29389	0.478466437312			0.00817515743868
Cluster_8823	1.56063352346			-
Cluster_29385	0.430270218072			-
Cluster_29386	0.533931086144			-
Cluster_8820	2.00483469593			-
Cluster_8827	0.0			-
Cluster_29381	0.194318746191			-
Cluster_29382	1.49725066345			0.00261788299086
Cluster_29383	0.0			-
Cluster_25193	0.0			-
Cluster_25192	1.46261301853			-
Cluster_27768	0.953753761322			-
Cluster_27769	1.45450894929			0.00817515743868
Cluster_11246	0.207153707889			-
Cluster_27767	1.98863802454			0.0195417247838
Cluster_27763	0.128012021141			-
Cluster_25197	1.06755580436			0.000433313329893
Cluster_27498	0.0			-
Cluster_27492	0.830768228407			-
Cluster_27490	0.367643613589			0.017598492263
Cluster_27491	0.830768228407			-
Cluster_27496	1.37016655868			-
Cluster_27497	1.61504204448			4.60008410907e-07
Cluster_27494	0.767925660016			-
Cluster_27495	0.0			-
Cluster_17194	0.915981220677			0.0187513718152
Cluster_17195	0.253478235128			0.00457163740592
Cluster_17196	1.20730238899			0.00418331983421
Cluster_17197	1.51950518627			-
Cluster_17190	0.785811954053			0.00202157188074
Cluster_17191	1.33546231327			0.00817515743868
Cluster_17192	1.06122471874			3.5141851775e-05
Cluster_17193	1.09183768672			-
Cluster_17199	1.48396645877			-
Cluster_11934	1.05157588936			-
Cluster_11935	0.0			-
Cluster_11931	0.0			-
Cluster_11933	1.00797299549			0.0250058389844
Cluster_17442	0.281624890742			0.0163747679359
Cluster_17443	1.31188054874			0.0310200467975
Cluster_17440	0.385844631404			-
Cluster_17441	0.0187252808228			-
Cluster_17447	1.58153035201			-
Cluster_17444	0.0			-
Cluster_17445	0.80090489994			0.000124151696351
Cluster_17448	1.1351667255			-
Cluster_17449	0.792785756478			-
Cluster_8008	1.1714244495			-
Cluster_8000	0.701139072897			-
Cluster_8003	1.93364408858			0.0029251849239
Cluster_8002	0.757753524788			0.0163747679359
Cluster_8005	1.73058271363			-
Cluster_8004	1.20488132257			0.000287008981491
Cluster_8007	1.1714244495			-
Cluster_8006	1.73058271363			-
Cluster_20614	0.525262903184			0.042385748983
Cluster_20617	0.874578572708			-
Cluster_20616	0.0			-
Cluster_16718	0.213726260795			-
Cluster_16715	0.0			-
Cluster_16714	0.0			-
Cluster_16717	1.49367093123			0.000322725528216
Cluster_16716	0.875305474961			0.00202157188074
Cluster_16711	2.21622991403			0.00345308722047
Cluster_16710	2.75335420683			-
Cluster_16713	0.411440378266			-
Cluster_16712	1.20066958313			0.000158778159189
Cluster_5208	1.63929637937			-
Cluster_5209	1.98852192237			-
Cluster_5200	1.88564401282			0.00817515743868
Cluster_5202	1.83879144512			0.00814703486563
Cluster_5203	0.0			-
Cluster_5205	1.95864575262			-
Cluster_5207	0.0			-
Cluster_1189	1.59412455463			0.00298691343947
Cluster_1188	0.625867569072			0.00942151410781
Cluster_1187	0.718263212831			-
Cluster_1186	1.36031294243			-
Cluster_1185	2.29583451831			-
Cluster_1184	1.75968375877			0.0120398994347
Cluster_1183	1.68744572847			-
Cluster_1182	1.51780771597			-
Cluster_1181	0.0784448615949			-
Cluster_1180	1.64964187526			0.00298691343947
Cluster_9758	0.0			-
Cluster_9759	1.19757311124			-
Cluster_9751	0.570849377366			-
Cluster_9757	2.04380059838			0.0284010884499
Cluster_9755	1.14192186698			0.042385748983
Cluster_1235	0.0			-
Cluster_1234	0.861883422254			-
Cluster_1237	0.59459252153			-
Cluster_1236	1.53721969759			0.00298691343947
Cluster_1231	1.77472972382			0.000101018358175
Cluster_1230	1.4771032514			-
Cluster_1233	0.656470699039			0.00596549962454
Cluster_1232	1.02573554812			-
Cluster_1239	1.36305617326			-
Cluster_1238	1.47570630683			-
Cluster_7170	1.09122637163			-
Cluster_7171	1.50847646933			-
Cluster_7172	1.27061157013			0.0332684736737
Cluster_7174	0.764404662476			-
Cluster_7175	1.37635726359			-
Cluster_7176	1.50847646933			-
Cluster_7177	0.673131934252			-
Cluster_2528	0.740649430956			-
Cluster_2529	1.26473254848			0.000453548060836
Cluster_2520	1.19403788997			-
Cluster_2521	1.93120121612			0.0362947631248
Cluster_2522	0.606886997832			-
Cluster_2523	1.71784055681			0.0362947631248
Cluster_2524	1.34825214523			0.00244371582445
Cluster_2525	1.6788829182			0.00817515743868
Cluster_2526	2.18902164044			-
Cluster_2527	1.54122849324			-
Cluster_2487	2.07682202286			-
Cluster_2484	1.41455725295			0.0274750246666
Cluster_2483	1.33139248626			-
Cluster_2481	0.0			-
Cluster_2480	0.647227792804			-
Cluster_3699	1.04974997236			0.0243670068044
Cluster_3698	1.67410878934			0.0362947631248
Cluster_3691	0.400490260671			-
Cluster_3690	1.68553295219			0.00323405055234
Cluster_3693	2.57022025884			-
Cluster_3695	1.97383682016			0.0250514115694
Cluster_3694	1.46750638548			0.00485400025092
Cluster_3697	2.76714293517			-
Cluster_3696	0.191666094888			-
Cluster_19029	1.47110600673			-
Cluster_15564	0.887929465057			-
Cluster_15563	1.83612889866			-
Cluster_19879	1.09806441581			0.00817515743868
Cluster_19878	1.55412660792			0.0123048910353
Cluster_19871	0.551393858614			-
Cluster_19870	0.502278385693			0.00630473370934
Cluster_19873	0.619370021021			0.00596549962454
Cluster_19872	0.342635100161			-
Cluster_19874	1.10432977411			0.00817515743868
Cluster_19877	1.03275674157			0.00419512416297
Cluster_23559	1.31499072142			-
Cluster_19299	0.786035279161			0.000287008981491
Cluster_19298	2.10405690802			0.000210928982245
Cluster_19295	0.91010002357			0.00596549962454
Cluster_19294	1.66303456923			0.042203243379
Cluster_19297	0.282293193682			-
Cluster_19291	1.60262689171			-
Cluster_19292	2.01787451044			-
Cluster_15732	1.7984229254			-
Cluster_15730	2.10171442996			0.0004493871606
Cluster_15731	1.0692546294			-
Cluster_15736	0.257181866526			-
Cluster_15735	0.995745081963			-
Cluster_15738	1.22569853223			0.0444090791139
Cluster_15739	0.354354095563			-
Cluster_23551	0.0			-
Cluster_23550	1.94644027844			0.00243184806417
Cluster_12960	0.840156697169			-
Cluster_12961	0.0			-
Cluster_12964	2.61993459906			-
Cluster_12965	0.0			-
Cluster_19129	2.61483261821			-
Cluster_19128	1.40819694115			-
Cluster_19123	1.19784100744			-
Cluster_19121	1.63649092578			0.00182281512743
Cluster_19127	0.0			-
Cluster_19125	0.446691806104			-
Cluster_19613	0.839034189538			-
Cluster_19612	0.0			-
Cluster_19615	1.138647013			-
Cluster_19614	1.40729276631			-
Cluster_14069	1.28659678025			0.0226123652187
Cluster_14068	0.0			-
Cluster_14065	1.28659678025			0.0226123652187
Cluster_14064	1.0398827158			-
Cluster_14061	0.0			-
Cluster_14060	0.46273994513			-
Cluster_14063	2.03027658262			-
Cluster_3289	0.18565161176			-
Cluster_23282	2.81145478065			-
Cluster_23281	0.976381080829			-
Cluster_23280	0.0			-
Cluster_23287	0.973424141038			-
Cluster_23286	0.0			-
Cluster_23288	0.0			-
Cluster_3283	1.5900540137			0.0362947631248
Cluster_3281	0.570387789434			-
Cluster_22488	1.09788196283			-
Cluster_22489	1.20651885111			-
Cluster_22486	2.55961086463			-
Cluster_22487	1.04271310413			0.0287644209894
Cluster_22484	0.523789517725			0.0163747679359
Cluster_22485	1.33061831924			0.000322725528216
Cluster_22482	0.24838773383			-
Cluster_22483	1.43194144134			0.00182281512743
Cluster_22480	1.20571455053			0.0121823177314
Cluster_22481	0.24838773383			-
Cluster_3284	1.5900540137			0.0362947631248
Cluster_3285	2.71469984497			0.0464764009114
Cluster_17608	2.06461604232			0.00273909342969
Cluster_17609	0.0			-
Cluster_17604	1.10422935059			0.0432564985254
Cluster_17605	1.94802927761			-
Cluster_17606	1.58907096005			0.00485919075604
Cluster_17607	0.210353527096			-
Cluster_17600	0.0			-
Cluster_17602	1.38365049396			-
Cluster_17603	0.00403519634396			-
Cluster_24884	1.41767037618			-
Cluster_29877	0.568264149232			-
Cluster_29874	2.91513799081			-
Cluster_24887	0.961314307882			-
Cluster_13778	0.309443422557			-
Cluster_13779	0.0			-
Cluster_24882	1.61276658492			0.00419512416297
Cluster_24883	1.42757004975			-
Cluster_13774	0.651041906342			-
Cluster_13776	3.13656695855			-
Cluster_13777	0.0			-
Cluster_13770	0.601306808328			-
Cluster_24889	0.0			-
Cluster_29878	0.734246291634			0.0150609681036
Cluster_29879	1.10230813902			0.0046184960249
Cluster_22734	0.0			-
Cluster_22735	0.0799491302041			-
Cluster_22737	0.0			0.0332921073684
Cluster_22730	2.03299476342			-
Cluster_22731	0.0			-
Cluster_22732	1.12002079217			0.00051780834025
Cluster_22733	1.04084826705			-
Cluster_22738	0.372120376673			-
Cluster_22739	0.0			-
Cluster_24772	0.0			-
Cluster_24773	1.04940029627			-
Cluster_24776	0.199905772142			-
Cluster_24774	0.0			-
Cluster_8571	1.92331446012			-
Cluster_8570	1.92331446012			-
Cluster_8573	0.0995115213007			-
Cluster_8577	1.55163254853			0.00484625988102
Cluster_8576	1.3634988602			-
Cluster_8579	2.30536709153			0.0195417247838
Cluster_8578	0.0			-
Cluster_11609	3.15155274473	Control	2.23944831966	0.00273909342969
Cluster_11602	1.77073922442			-
Cluster_11603	2.15313783875			-
Cluster_11606	1.78232109471			-
Cluster_11604	0.561312575105			-
Cluster_11605	1.78232109471			-
Cluster_10957	2.14217968515			-
Cluster_10950	2.55348963227			-
Cluster_10953	0.0			-
Cluster_10959	1.59444704408			-
Cluster_28088	0.507828695289			-
Cluster_28080	1.2398918911			0.0432564985254
Cluster_28082	2.8547024883			-
Cluster_28083	2.0224908218			-
Cluster_28084	1.46700817914			-
Cluster_28085	2.67364379884			-
Cluster_28086	0.303951731719			-
Cluster_28087	2.8547024883			-
Cluster_20255	0.0			-
Cluster_20254	0.188807583501			-
Cluster_20257	1.99792829418			0.00345308722047
Cluster_20256	0.058379202193			-
Cluster_20253	1.88090538498			0.00273909342969
Cluster_20252	1.40410330226			0.00485919075604
Cluster_20258	2.53568137182			-
Cluster_6292	1.51281332928			-
Cluster_1241	1.14723811859			-
Cluster_1242	2.11434829387			3.78780331104e-06
Cluster_9222	1.68252818203			0.00202157188074
Cluster_9220	2.10520459014			0.00419512416297
Cluster_9221	1.19083968433			-
Cluster_9226	1.96273483675			-
Cluster_1244	1.70436021642			0.00298691343947
Cluster_9228	1.34728363499			0.0444090791139
Cluster_9229	0.577604135914			-
Cluster_1246	1.93400784138			0.0156899193356
Cluster_1247	1.39757688166			0.000163224006135
Cluster_21612	1.17228629561			-
Cluster_21610	1.3978036774			0.000322725528216
Cluster_21611	1.27289991032			0.0121823177314
Cluster_21617	0.587292313926			0.00831699905675
Cluster_21614	0.844349151211			0.00323591883472
Cluster_21615	2.04941614912			-
Cluster_21619	2.47746846375			-
Cluster_25911	0.147197274686			0.042385748983
Cluster_25910	0.653505068939			-
Cluster_25913	2.08980487975			0.0123048910353
Cluster_25912	1.74774895554			0.0029251849239
Cluster_25915	1.37842966035			3.5141851775e-05
Cluster_25914	1.60211389444			0.0310200467975
Cluster_25917	1.4254001224			-
Cluster_25916	1.07678576965			-
Cluster_25919	1.79129294108			-
Cluster_25918	0.590055531941			-
Cluster_29021	1.98129225456			-
Cluster_29020	0.4741275851			-
Cluster_29023	1.70857166368			-
Cluster_29022	0.564471723001			-
Cluster_29025	1.5559339328			0.0121823177314
Cluster_29024	1.5559339328			0.0121823177314
Cluster_29027	2.38181060682			-
Cluster_29026	1.51939262296			0.0310200467975
Cluster_29029	2.9431667248			-
Cluster_29028	1.16543297736			0.000154111798081
Cluster_27519	1.5124664067			0.0004493871606
Cluster_27518	1.91630639003			0.0123048910353
Cluster_27516	1.95677582253			-
Cluster_27514	0.0			-
Cluster_27513	1.87258752924			0.0352295450277
Cluster_27512	1.3903428249			0.00814703486563
Cluster_27511	1.51019710075			-
Cluster_549	2.15911325835			0.00334487130478
Cluster_548	1.12788860184			0.00684906330302
Cluster_545	0.310336381914			-
Cluster_544	1.10554516301			-
Cluster_547	0.697484082064			-
Cluster_546	2.03752921948			-
Cluster_541	0.539636011236			-
Cluster_540	1.27812625267			-
Cluster_543	0.0			-
Cluster_542	0.0			-
Cluster_28866	0.70138252458			-
Cluster_28867	1.34176531974			0.0432564985254
Cluster_28864	2.42291153251	Control	2.13014647546	0.0163747679359
Cluster_28861	0.659008001304			-
Cluster_3900	0.800599540875			-
Cluster_3904	1.39315817947			0.00532892960944
Cluster_3909	1.73446356976			-
Cluster_3908	1.15568930663			-
Cluster_13650	0.801033952277			-
Cluster_13658	1.25956522126			0.0226123652187
Cluster_1888	1.73451649284			-
Cluster_1889	1.95683864461			0.00371895352135
Cluster_1886	0.200033465099			-
Cluster_1887	1.73451649284			-
Cluster_1884	1.296388998			-
Cluster_1885	1.792770946			0.0331949242123
Cluster_1882	1.85567734526			-
Cluster_1883	2.2834545313			-
Cluster_1880	1.75230069831			-
Cluster_1881	1.25086310178			-
Cluster_5419	1.33936977325			0.00841491654194
Cluster_5418	0.0			-
Cluster_5410	1.28419700375			0.0162014600114
Cluster_5413	1.48832130795			0.0338298651068
Cluster_5412	1.5014922478			0.000154111798081
Cluster_5415	2.13594889011			0.00182281512743
Cluster_5416	0.188321966365			-
Cluster_8639	0.931384259922			-
Cluster_8632	1.35827077119			0.0362947631248
Cluster_8633	1.58531642545			-
Cluster_8630	0.0			-
Cluster_8637	1.13650251008			0.0226123652187
Cluster_17891	0.0			-
Cluster_17893	1.59753636775			-
Cluster_17894	1.08722654228			-
Cluster_6148	1.0842617067			0.0163747679359
Cluster_6149	2.54186710615			-
Cluster_17897	1.59136551127			-
Cluster_6143	2.114071716			-
Cluster_6141	2.08355928531			0.00243184806417
Cluster_6146	1.76411976399			-
Cluster_6147	1.91995543887			4.60008410907e-07
Cluster_6145	1.76411976399			-
Cluster_7816	0.792765819297			0.042385748983
Cluster_7815	1.91236712347			-
Cluster_7812	1.15589934853			0.00255521830504
Cluster_7811	0.344830318562			-
Cluster_7810	2.68207023091	CD	2.0938323338	0.00345308722047
Cluster_7819	0.0			-
Cluster_7818	0.0			-
Cluster_1942	1.41547871702			0.0127321586508
Cluster_3246	1.90557447738			0.0132002109779
Cluster_3245	0.3966460646			-
Cluster_3243	1.330972541			-
Cluster_3240	1.83898633979			0.0362947631248
Cluster_3241	0.0			-
Cluster_3248	1.14989193328			-
Cluster_3249	1.92316334491			0.0386003993224
Cluster_1949	0.278261252326			-
Cluster_1948	0.39526525873			-
Cluster_24578	0.627390918489			-
Cluster_24579	0.102226325156			-
Cluster_24574	0.434188570027			-
Cluster_24576	1.18549420337			0.0187513718152
Cluster_24577	0.0			-
Cluster_24570	1.74186718245			-
Cluster_24571	0.182702944614			0.0332921073684
Cluster_24572	0.0			-
Cluster_24573	1.75491374897			-
Cluster_4737	0.165515703853			-
Cluster_4735	0.0			-
Cluster_4732	0.0			-
Cluster_4731	1.8694822112			0.00817515743868
Cluster_4730	0.643665408051			-
Cluster_4738	0.450462698416			-
Cluster_6483	0.0			-
Cluster_1450	0.0			-
Cluster_6487	1.19658482841			-
Cluster_1454	1.65935376388			-
Cluster_6484	0.787534300507			-
Cluster_13958	0.0			-
Cluster_13959	1.34804468216			0.000287008981491
Cluster_13955	0.0			-
Cluster_13956	2.19394080043			0.00182281512743
Cluster_13957	1.39736167539			0.00841491654194
Cluster_13950	1.800656573			0.000158778159189
Cluster_13951	1.00414165424			-
Cluster_13952	1.00414165424			-
Cluster_13953	3.17228251846			-
Cluster_20981	0.0			-
Cluster_20980	0.414762156263			-
Cluster_20983	1.6852257865			-
Cluster_20982	0.0			-
Cluster_20985	0.0227981776985			-
Cluster_20984	1.5517189725			-
Cluster_20989	1.14705812877			-
Cluster_19629	0.0			-
Cluster_21058	0.0			-
Cluster_21059	0.0			-
Cluster_19620	1.33938539891			-
Cluster_19621	1.04919971503			-
Cluster_21056	0.995838282755			-
Cluster_19623	0.690210630982			0.0332684736737
Cluster_19625	0.0			-
Cluster_19626	0.510825459059			-
Cluster_19627	0.977990437867			0.000158778159189
Cluster_14458	0.8981485607			-
Cluster_13489	0.982333629645			-
Cluster_13482	1.74822823734			-
Cluster_14451	1.30921135714			-
Cluster_13480	1.30519987507			-
Cluster_13481	1.54302273722			0.000250006715044
Cluster_13486	1.71396763446			-
Cluster_13484	1.94358026963			0.0121823177314
Cluster_13485	2.09013544189			0.0366057440859
Cluster_6809	0.89435177323			0.0357746293511
Cluster_6808	2.91017058114			-
Cluster_6806	0.0			-
Cluster_6805	2.55410500704			0.00345308722047
Cluster_6803	1.85220082189			-
Cluster_6802	0.677587792184			-
Cluster_6801	1.67784240936			0.00261788299086
Cluster_27067	0.548702848084			-
Cluster_27066	0.479446379948			-
Cluster_27064	0.0			-
Cluster_27063	1.66997677393			-
Cluster_27060	1.98725644728			-
Cluster_27069	0.0			-
Cluster_27068	1.37455742154			-
Cluster_23980	0.100861616407			-
Cluster_23982	0.532063652815			-
Cluster_23983	0.987313707251			-
Cluster_23984	1.5441219986			0.0310200467975
Cluster_23985	0.950158161181			-
Cluster_23986	0.498856905			-
Cluster_23987	0.25866641917			0.042385748983
Cluster_23988	0.617090949645			-
Cluster_23989	0.0			-
Cluster_15507	1.46693355326			-
Cluster_15506	0.0			-
Cluster_15501	1.60720351241			-
Cluster_15503	1.33022125179			-
Cluster_15502	0.289335045311			-
Cluster_12709	1.98251479078			-
Cluster_433	2.54895184709			-
Cluster_432	1.43559336311			-
Cluster_10136	1.34263510016			-
Cluster_10135	0.436637941654			-
Cluster_10366	1.10925273117			0.042385748983
Cluster_10367	1.8302501236			-
Cluster_10365	1.23322876241			-
Cluster_10363	0.38389069484			-
Cluster_439	1.95692591894			0.0071491221685
Cluster_10369	1.27917397426			-
Cluster_18173	0.322666559533			-
Cluster_18172	0.460927664152			-
Cluster_18171	1.55517155848			0.0029251849239
Cluster_18170	0.0503117681454			-
Cluster_10131	1.81797831708			-
Cluster_18175	1.44401075457			-
Cluster_18174	1.41508304837			0.000322725528216
Cluster_18179	1.34826089986			0.00454473420298
Cluster_18178	0.0			-
Cluster_23364	1.50905574813			-
Cluster_23365	0.73537165291			-
Cluster_23366	0.0			-
Cluster_23367	1.06064325331			-
Cluster_23360	0.73537165291			-
Cluster_23362	0.0			-
Cluster_23363	0.693679969524			-
Cluster_23368	0.700732245858			-
Cluster_23369	1.81038113848			-
Cluster_18289	0.356626538064			-
Cluster_18288	0.930773345173			0.0366057440859
Cluster_18280	0.0			-
Cluster_18283	0.658920283929			0.000124594716508
Cluster_18282	2.2764232186			-
Cluster_18285	0.0			-
Cluster_18284	0.0			-
Cluster_18287	0.0			-
Cluster_26858	0.0			-
Cluster_26851	1.56391245911			-
Cluster_26850	1.14702669384			-
Cluster_26853	0.135354316748			-
Cluster_26852	1.89642673325			0.0352295450277
Cluster_26855	2.09841514017			-
Cluster_26857	1.02983604713			0.00817515743868
Cluster_18829	0.900038687857			0.00596549962454
Cluster_18828	0.947833676644			0.0332684736737
Cluster_17839	0.791814266354			-
Cluster_17838	1.41519467334			-
Cluster_17837	1.39126053516			0.0310200467975
Cluster_17836	1.53689558331			0.0029251849239
Cluster_18827	1.6135421888			-
Cluster_18826	1.55159133635			-
Cluster_18821	0.270155415877			-
Cluster_18820	1.82431184424			-
Cluster_18823	0.350354022102			-
Cluster_18822	0.0899045613595			0.000144031580292
Cluster_13109	1.04305970981			-
Cluster_13108	1.4386463426			0.0162014600114
Cluster_13106	2.85513500462	CD	2.26574493632	0.00345308722047
Cluster_13105	2.23974054283			-
Cluster_13104	0.0			-
Cluster_13103	0.883220708867			-
Cluster_13102	0.51152773252			-
Cluster_13101	2.35451687131			-
Cluster_8434	1.61012201254			0.0287644209894
Cluster_8435	1.05232275557			-
Cluster_8436	0.0			-
Cluster_8430	1.64258718053			-
Cluster_8431	1.50817787171			-
Cluster_8433	1.22008465029			-
Cluster_8438	0.0			-
Cluster_8439	1.70327409089			0.00419512416297
Cluster_1716	0.478985857781			-
Cluster_1717	0.883519445694			-
Cluster_1714	0.145613494404			-
Cluster_1712	1.23676055065			-
Cluster_1713	1.0918831591			0.00753863363247
Cluster_1710	0.352319170812			-
Cluster_1711	1.52677217757			0.0362947631248
Cluster_1719	2.94141523867	CD	2.3063201857	0.00482807457837
Cluster_9521	2.3056053135	Control	2.0215732657	0.0029251849239
Cluster_9520	1.23466253454			-
Cluster_9525	1.19686126174			-
Cluster_9527	0.458467109316			-
Cluster_9526	2.15997028749			0.0310200467975
Cluster_9529	0.0129241278969			-
Cluster_25036	0.709360550323			-
Cluster_20045	1.17557904226			-
Cluster_25034	0.479863723985			-
Cluster_20047	1.07744897922			-
Cluster_20040	2.53921109017			-
Cluster_20042	0.0			0.00138412231788
Cluster_20043	0.0647748801486			-
Cluster_20048	0.885960058981			-
Cluster_20049	0.0			-
Cluster_25038	0.591126551749			-
Cluster_25039	1.0080529063			0.0226123652187
Cluster_27897	1.12863401522			0.00380083780058
Cluster_27894	1.71463684345			0.00234221145745
Cluster_27895	0.84785312652			-
Cluster_27893	0.761036707921			0.032990278656
Cluster_27890	0.0			-
Cluster_27898	1.07119800945			0.0338298651068
Cluster_27899	0.958047422086			0.0366057440859
Cluster_12278	2.25893846154			0.000322725528216
Cluster_12279	3.49450181005			-
Cluster_12276	1.88277299235			0.0338298651068
Cluster_12274	1.32636096641			-
Cluster_12275	0.0			-
Cluster_12272	1.40559250327			-
Cluster_12273	2.516160116	Control	2.15532936976	0.00182281512743
Cluster_12270	0.416214498524			-
Cluster_12271	2.19882638331			-
Cluster_19231	1.24827835655			0.0287644209894
Cluster_15793	0.339462435628			-
Cluster_15794	1.78353137979			-
Cluster_9385	0.0			-
Cluster_9387	1.17473246065			-
Cluster_28541	1.69706773047			4.60008410907e-07
Cluster_28540	0.0			-
Cluster_28543	0.0665089489728			-
Cluster_28542	1.44933137033			-
Cluster_28545	2.27415028216			0.00273909342969
Cluster_28544	2.31897931823			-
Cluster_28547	0.426877323392			-
Cluster_28546	2.27415028216			0.00273909342969
Cluster_28549	2.07195048856			0.0195417247838
Cluster_26079	0.23010706791			0.00138412231788
Cluster_26078	1.56981306156			0.00419512416297
Cluster_26077	1.56981306156			0.00419512416297
Cluster_26076	1.7932360396			-
Cluster_26074	1.25009740182			0.000154111798081
Cluster_27308	1.74088198801			0.00234221145745
Cluster_27309	2.89023063429			-
Cluster_27306	0.530162428004			0.0012002601269
Cluster_27307	0.936617760274			0.0162014600114
Cluster_27302	1.36568071202			0.0284010884499
Cluster_27303	1.36568071202			0.0284010884499
Cluster_27300	0.0			0.042385748983
Cluster_27301	1.02970191448			0.0366057440859
Cluster_21731	1.30495610495			0.0121823177314
Cluster_21730	0.687101731113			1.0185579833e-05
Cluster_21733	1.13789878016			0.000158778159189
Cluster_21732	1.03907458446			-
Cluster_21735	0.0			0.00138412231788
Cluster_4979	0.54568656892			-
Cluster_4978	0.0			-
Cluster_4970	1.5890794809			-
Cluster_4973	1.2280259744			-
Cluster_4972	1.77108393427			-
Cluster_4974	1.59608435596			-
Cluster_4976	0.78257641758			-
Cluster_19428	1.53402336512			0.000322725528216
Cluster_19429	1.14889406498			3.5141851775e-05
Cluster_19422	0.841133973487			0.0162014600114
Cluster_19423	0.841133973487			0.0162014600114
Cluster_19420	1.27764739868			-
Cluster_19421	0.0			-
Cluster_19426	0.979732935037			0.00323591883472
Cluster_19427	1.70747531545			0.0495534490152
Cluster_19425	0.0			-
Cluster_14619	0.0			-
Cluster_14612	1.20372412412			-
Cluster_14611	1.7500210133			-
Cluster_14616	0.271563643969			-
Cluster_14617	0.0			-
Cluster_14615	0.899500503969			-
Cluster_5598	2.70601313339	Control	2.39909075374	0.0163747679359
Cluster_5599	0.542648953088			-
Cluster_5595	0.0			-
Cluster_5597	2.70601313339	Control	2.39316721324	0.0163747679359
Cluster_5590	0.529418887939			-
Cluster_5591	1.66586891332			-
Cluster_5592	1.18532914805			-
Cluster_5593	0.232517891378			-
Cluster_19390	1.45804341941			-
Cluster_19391	0.934218178432			0.0366057440859
Cluster_19392	1.19669658663			-
Cluster_19393	1.19993982045			-
Cluster_19394	1.51707197071			0.0029251849239
Cluster_19395	0.914516554179			0.00202157188074
Cluster_19396	0.0			0.00138412231788
Cluster_19397	1.31584732686			-
Cluster_19398	1.64108678415			-
Cluster_19399	1.51707197071			0.0029251849239
Cluster_22216	2.06357773917			0.0163747679359
Cluster_22214	0.153542252057			-
Cluster_22213	1.36025585443			-
Cluster_22212	1.80576207429			-
Cluster_22211	0.0			-
Cluster_22210	1.31912249382			0.0029251849239
Cluster_7992	1.56856865089			-
Cluster_7993	0.137912479473			-
Cluster_7990	1.59493777837			-
Cluster_7991	1.3192684939			0.016814945571
Cluster_7996	0.0			-
Cluster_7997	0.0			-
Cluster_7994	2.37796588714			-
Cluster_22218	0.0902456750627			-
Cluster_5628	1.30460762713			0.00841491654194
Cluster_5629	1.21698391475			-
Cluster_5622	1.85199137822			0.0310200467975
Cluster_5623	1.96445803182			0.0029251849239
Cluster_5620	0.0			-
Cluster_5621	0.0			-
Cluster_5626	1.22419284512			0.0163747679359
Cluster_5627	1.78457903588			0.00419512416297
Cluster_5624	1.81398689798			-
Cluster_5625	1.71807066306			0.00051780834025
Cluster_7661	1.77051833188			0.0310200467975
Cluster_7664	0.0			-
Cluster_7665	1.5431289064			0.00202157188074
Cluster_7666	1.85436928379			0.0004493871606
Cluster_7667	0.508426026491			-
Cluster_7669	0.85548517006			-
Cluster_2018	1.6543315281			0.00553226854642
Cluster_2019	1.19906153534			-
Cluster_2010	0.0257611912961			-
Cluster_2011	1.15566832546			-
Cluster_2012	2.10584627925			0.0464764009114
Cluster_2013	1.73814988693			-
Cluster_2014	0.214310174385			-
Cluster_2015	0.0			-
Cluster_2016	0.671228025107			-
Cluster_2017	1.26511243592			0.00202157188074
Cluster_23166	0.336028240748			0.000845154181806
Cluster_23167	1.28160159401			-
Cluster_23164	0.848480461281			-
Cluster_23165	1.4721669131			0.00817515743868
Cluster_23162	1.7662861557			-
Cluster_23160	1.4721669131			0.00817515743868
Cluster_23168	0.453211930939			-
Cluster_23169	0.0			-
Cluster_17047	0.364929131211			-
Cluster_2908	1.15641839929			0.0127046980825
Cluster_2909	1.44437524948			0.00289856382111
Cluster_2903	1.12016888503			-
Cluster_2900	1.31729249771			-
Cluster_2901	1.69844976412			-
Cluster_2906	1.95388244064			0.00261788299086
Cluster_2907	0.0923841297809			-
Cluster_2904	0.0			0.0464728840051
Cluster_2905	0.0309234507261			-
Cluster_17044	0.163463037476			-
Cluster_24309	0.938903118013			-
Cluster_24308	1.5462887699			0.000322725528216
Cluster_24307	0.602842585926			0.0012002601269
Cluster_24306	2.78185212775			-
Cluster_24305	1.02976662451			0.000124151696351
Cluster_24304	0.613711179357			-
Cluster_24303	0.895358447985			0.0163747679359
Cluster_24301	2.96291073377			-
Cluster_17040	1.13953844946			0.000108751120943
Cluster_18245	1.21398353696			-
Cluster_4502	0.0			-
Cluster_4503	1.61316260005			-
Cluster_4504	1.61316260005			-
Cluster_4505	0.0			-
Cluster_4506	1.13167387491			0.00812696602899
Cluster_4508	0.893163362463			-
Cluster_18246	1.235655388			-
Cluster_18241	1.21398353696			-
Cluster_18243	1.37281081497			0.00419512416297
Cluster_17210	0.403976783141			3.75183220515e-05
Cluster_336	2.44711393492			-
Cluster_337	2.15097350218			0.0473494524474
Cluster_334	1.77423954025			-
Cluster_335	0.760339696803			-
Cluster_19989	0.0			-
Cluster_333	0.758816964865			-
Cluster_330	1.32275974369			-
Cluster_331	2.1842186937			0.0040475483777
Cluster_19985	2.37789405969			-
Cluster_19984	0.0			-
Cluster_19986	0.491400468461			0.0163747679359
Cluster_19980	2.53104230822			-
Cluster_338	1.86646079865			-
Cluster_19982	0.216445100595			-
Cluster_15202	1.40544627044			0.000287008981491
Cluster_15203	2.80079576272			-
Cluster_15201	0.813330043664			-
Cluster_15206	2.01250831388			-
Cluster_15207	1.03996531101			-
Cluster_15204	0.958318570319			0.0163747679359
Cluster_15205	1.98857405878			0.0310200467975
Cluster_15208	2.13420915275			0.0029251849239
Cluster_15209	1.88782172902			0.00051780834025
Cluster_20538	1.43890950511			-
Cluster_20539	0.0			-
Cluster_20534	2.17394016106			-
Cluster_20536	0.323306388306			-
Cluster_20537	0.0			-
Cluster_20531	0.0			-
Cluster_20533	0.428194447931			-
Cluster_26270	0.299610911024			-
Cluster_26273	0.0			-
Cluster_26272	1.81328275705			-
Cluster_26277	0.767029358359			-
Cluster_22978	0.537452061648			-
Cluster_22979	1.46766344677			-
Cluster_22972	1.02537508792			-
Cluster_22973	0.0627934525711			-
Cluster_22970	0.558813028665			-
Cluster_22971	1.02053584778			-
Cluster_22976	0.978573098571			-
Cluster_22977	0.978573098571			-
Cluster_22974	0.642825003082			-
Cluster_22975	1.19801363735			0.0310200467975
Cluster_14559	2.05948432857			0.0121823177314
Cluster_14558	0.37284641369			-
Cluster_14555	0.0			-
Cluster_14554	1.66288067111			0.000509212781014
Cluster_14557	1.76064624314			-
Cluster_14556	0.0			-
Cluster_14551	1.37735319698			-
Cluster_14550	1.92219061386			0.00051780834025
Cluster_14553	2.62682093845			-
Cluster_14552	1.98869903865			0.00419512416297
Cluster_18322	0.0			-
Cluster_18323	0.883098504601			0.0162014600114
Cluster_18320	1.19510232868			-
Cluster_18321	0.76915909769			0.0163747679359
Cluster_18327	0.883098504601			0.0162014600114
Cluster_18324	2.65565275812			-
Cluster_18325	2.83671139179			-
Cluster_18328	1.4490170542			-
Cluster_18329	1.6048528249			4.60008410907e-07
Cluster_29979	0.561617121858			-
Cluster_12898	0.0			-
Cluster_12896	0.601091693			-
Cluster_12893	0.60605668791			-
Cluster_12890	2.12266476676			-
Cluster_12891	0.0			-
Cluster_8258	0.079337609239			-
Cluster_8259	1.5497756071			-
Cluster_17118	0.971431118318			-
Cluster_17119	0.343289440295			0.0012002601269
Cluster_17114	1.3168053658			0.0121823177314
Cluster_17115	0.2500085433			0.0163747679359
Cluster_17116	1.42589912912			0.0029251849239
Cluster_17117	1.88414213528			-
Cluster_17110	1.05472661435			0.00202157188074
Cluster_17111	1.10447530288			-
Cluster_17112	0.0			-
Cluster_17113	0.0			-
Cluster_28361	0.776787254072			-
Cluster_28360	0.776787254072			-
Cluster_28363	1.58288205304			-
Cluster_28362	1.05329076979			-
Cluster_28365	1.40907149234			0.0284010884499
Cluster_28364	2.02778997975			-
Cluster_28369	2.029366405			-
Cluster_10666	2.30632133523			-
Cluster_10665	0.860146063951			0.000845154181806
Cluster_10661	0.0			-
Cluster_16795	0.0443698493591			-
Cluster_16794	0.0			-
Cluster_16791	2.58068792657			-
Cluster_16790	1.64269801919			-
Cluster_16792	0.711239371514			0.0226123652187
Cluster_16798	2.22145621268			0.00345308722047
Cluster_8085	0.0			-
Cluster_8084	0.899853660501			0.042385748983
Cluster_8086	1.6142801495			-
Cluster_8089	1.6142801495			-
Cluster_13319	0.0			-
Cluster_13316	0.0			-
Cluster_13317	1.11447246254			-
Cluster_13314	0.0			-
Cluster_13315	0.362370060461			-
Cluster_13312	1.49239525957			0.016814945571
Cluster_13310	0.0			-
Cluster_13311	1.49239525957			0.016814945571
Cluster_11224	2.29525395275			0.000108751120943
Cluster_11227	0.827048147483			0.00187819544758
Cluster_11221	1.77704165886			-
Cluster_11222	0.704225784285			-
Cluster_11223	2.28188998442			0.000108751120943
Cluster_11228	0.435810430704			-
Cluster_6731	0.9834769873			-
Cluster_1106	0.0			-
Cluster_1105	1.1901340558			-
Cluster_6732	0.0306657688254			-
Cluster_1103	1.49401774356			-
Cluster_6734	0.613129756924			-
Cluster_1101	1.09039543351			-
Cluster_1100	1.78628176993			-
Cluster_6739	1.96633240701			0.042203243379
Cluster_6738	1.87038601251			-
Cluster_27910	0.518358814956			-
Cluster_27917	2.30102475319			-
Cluster_27916	0.320355623441			-
Cluster_27915	1.24607300972			-
Cluster_27914	1.21546006801			3.5141851775e-05
Cluster_7462	0.164880799074			0.00187819544758
Cluster_7463	0.0			-
Cluster_7466	0.0			-
Cluster_7467	1.10426440179			0.032990278656
Cluster_7465	1.72013627028			-
Cluster_7468	2.13895844			0.00243184806417
Cluster_15708	1.19284391609			-
Cluster_25200	1.93117406669			-
Cluster_25203	0.170145872988			0.000463559147731
Cluster_25202	0.769555382894			0.0497430575919
Cluster_25207	0.603900806664			-
Cluster_25206	1.08330615047			-
Cluster_25209	0.974475729969			-
Cluster_19281	1.36803067751			0.0310200467975
Cluster_3610	1.61668575306			-
Cluster_3612	1.51720343278			-
Cluster_3614	2.08738001499			0.00226891807833
Cluster_3617	1.95301578048			0.0243901353365
Cluster_3616	1.23612879461			-
Cluster_3618	1.67696769759			0.0362947631248
Cluster_12955	1.44026203458			-
Cluster_1925	1.91370495701			0.000292026616763
Cluster_1924	0.745400008099			0.00292960948728
Cluster_1927	0.0			-
Cluster_1926	0.723616064122			-
Cluster_1921	1.45420223406			0.00892628338998
Cluster_1920	0.0			-
Cluster_1923	1.49485047492			0.0362947631248
Cluster_1922	2.10301251128			0.000565401062433
Cluster_1929	0.198140550922			-
Cluster_1928	2.05241593149			0.0029251849239
Cluster_4342	0.0980242211275			-
Cluster_4343	2.4741328982			-
Cluster_4347	1.35036511879			0.00841491654194
Cluster_4344	1.30645980653			-
Cluster_4345	1.51355711027			0.0338298651068
Cluster_4348	0.814761007858			-
Cluster_4349	0.0			-
Cluster_1055	1.73410901768			0.0183911529172
Cluster_15048	0.87300827253			-
Cluster_15046	0.0			-
Cluster_15040	0.0			-
Cluster_15041	0.492890328326			-
Cluster_15043	0.135302598005			-
Cluster_24862	0.704832108563			0.0012002601269
Cluster_18679	0.581917972801			0.00652203513051
Cluster_1057	1.35220996218			0.000163224006135
Cluster_19214	0.45478505664			-
Cluster_19216	0.797502723787			-
Cluster_19211	1.67250056725			0.00485919075604
Cluster_19210	1.61641510281			-
Cluster_19213	0.323620283093			-
Cluster_1056	0.0			-
Cluster_19219	0.82314208324			-
Cluster_19218	0.0			-
Cluster_4838	0.779991951915			-
Cluster_4839	1.23129332743			-
Cluster_4834	1.40784005125			-
Cluster_4830	3.06636700915			-
Cluster_4832	3.2474256606			-
Cluster_1051	1.57320686748			-
Cluster_5129	1.60575043896			-
Cluster_5121	1.86179844184			0.0121823177314
Cluster_5120	1.48932665762			-
Cluster_5122	0.94338999183			3.75183220515e-05
Cluster_5125	0.949028812258			-
Cluster_5124	1.39728981762			-
Cluster_5127	0.773589320065			-
Cluster_5126	1.43868605038			0.0398772843016
Cluster_21977	0.30276819492			0.00862183383607
Cluster_21976	1.71442373624			-
Cluster_21975	0.325493217507			-
Cluster_21974	0.0			-
Cluster_21972	0.24046591887			-
Cluster_21971	0.795603805228			0.00202157188074
Cluster_21970	0.0			-
Cluster_6472	1.20438555794			-
Cluster_6471	0.0			-
Cluster_6477	1.20438555794			-
Cluster_21979	0.323190287585			-
Cluster_21978	1.4507156617			-
Cluster_14799	0.741016647469			-
Cluster_14798	1.33688276158			-
Cluster_14793	1.55145882054			-
Cluster_14792	1.55145882054			-
Cluster_14791	1.60185687449			-
Cluster_28510	1.28151964338			3.5141851775e-05
Cluster_28511	1.31213262916			-
Cluster_22406	0.307475361912			-
Cluster_22407	1.19232894841			0.0121823177314
Cluster_22404	1.3910780947			-
Cluster_22405	1.05410055314			0.0284010884499
Cluster_22402	0.908920351478			0.0327459589037
Cluster_22403	0.0			-
Cluster_22400	0.428115602927			-
Cluster_22408	1.40023473951			2.48343459663e-07
Cluster_1020	1.93277597508			-
Cluster_1021	0.188508489271			-
Cluster_1022	1.16569280947			-
Cluster_1023	1.83743426164			-
Cluster_1024	0.389817524053			-
Cluster_6037	1.7413234928			-
Cluster_2209	1.24899946763			0.00289856382111
Cluster_2208	0.235438054172			-
Cluster_1026	0.0			-
Cluster_2201	2.19019337211			-
Cluster_2200	1.18805579967			0.00892628338998
Cluster_2203	1.41486015294			0.0029251849239
Cluster_2202	0.985914402857			0.00892628338998
Cluster_2205	1.45303233802			0.00553226854642
Cluster_2204	1.48330337965			-
Cluster_2207	0.208413737282			-
Cluster_2206	1.80019327418			-
Cluster_18658	1.54443744797			-
Cluster_18659	0.984621808398			-
Cluster_24809	1.93986974978			0.042203243379
Cluster_18653	0.348127065347			-
Cluster_24806	1.37849344834			-
Cluster_24807	1.57995757956			-
Cluster_18656	1.41073853247			0.00817515743868
Cluster_18657	0.802789252116			-
Cluster_24802	0.0			-
Cluster_24803	0.0			-
Cluster_16556	1.12977701937			-
Cluster_16555	1.12977701937			-
Cluster_16554	1.97859201822			-
Cluster_16552	1.61886746233			-
Cluster_16551	0.262347586214			-
Cluster_16550	1.49485258878			0.0029251849239
Cluster_16559	1.37315176405			-
Cluster_16558	1.12182809518			0.00202157188074
Cluster_12427	1.31557309837			-
Cluster_12425	2.01691805499			-
Cluster_12424	2.27083282178			-
Cluster_12422	1.84569725405			0.0046184960249
Cluster_23469	0.602954155687			-
Cluster_12420	1.70491424463			0.0162014600114
Cluster_23467	1.07433743604			-
Cluster_23464	0.0			-
Cluster_23463	0.0			-
Cluster_23462	2.15961987226			0.0195417247838
Cluster_23461	1.70976828488			-
Cluster_12428	1.07915267041			-
Cluster_3158	0.247375272856			-
Cluster_3159	1.06829406037			0.00475568853837
Cluster_3152	1.30426906026			-
Cluster_3153	1.0530418642			-
Cluster_3150	0.0			-
Cluster_3151	0.0788604507142			-
Cluster_3156	0.31904556117			-
Cluster_3157	2.12368068927			0.0165929020379
Cluster_3154	1.56792867834			-
Cluster_3155	2.65723436449			0.00286903643376
Cluster_28000	0.5211516268			-
Cluster_28001	0.288650987131			-
[truncated: 20,316 more rows]
