# Supplementary material for: Metagenomic assembled plasmids of the human microbiome vary across disease cohorts
Source: Sci Rep. 2022 Jun 2;12:9212. doi: 10.1038/s41598-022-13313-y (PMC9163076; doi:10.1038/s41598-022-13313-y)
Supplement: Supplementary file 2 — Supplementary Information 2. [file 41598_2022_13313_MOESM2_ESM.zip › Supplementary_Data/input/lefse_control_vs_UC_geneDifferences.lefse_internal_res]

Cluster_5955	1.93581094382			-
Cluster_5956	0.851709522299			-
Cluster_5957	2.71412839357			-
Cluster_5950	0.0359995366877			-
Cluster_5951	1.47016871875			-
Cluster_5952	1.48006838598			-
Cluster_5953	0.0494122725841			-
Cluster_5959	0.0			-
Cluster_14874	1.63632349585			-
Cluster_14875	0.769755445627			-
Cluster_14873	1.53442687755			0.0472388256783
Cluster_14870	0.255818890243			-
Cluster_14871	0.682648380315			-
Cluster_14878	1.53442687755			0.0472388256783
Cluster_14879	2.3566177716			-
Cluster_20875	0.0863112025354			-
Cluster_20874	0.12618746102			0.0374829670016
Cluster_20877	0.0			-
Cluster_20871	1.45281677569			-
Cluster_20873	1.22111204566			-
Cluster_20872	1.21301381518			-
Cluster_20879	0.552441937622			-
Cluster_20878	0.0			-
Cluster_19939	0.254646907249			0.0374829670016
Cluster_19934	0.454278011103			-
Cluster_19935	0.785936582523			0.000239485226516
Cluster_19936	0.0			-
Cluster_19937	0.820904342065			9.65592044142e-05
Cluster_19930	0.725940484297			-
Cluster_19932	0.267186273034			-
Cluster_19933	0.912117505936			-
Cluster_28800	1.9679533122			-
Cluster_23857	1.82339698824			1.5183036444e-06
Cluster_28802	1.30803977334			-
Cluster_28803	0.413492850847			0.00818548284184
Cluster_23852	1.82761204103			-
Cluster_15472	1.79633566262			-
Cluster_15475	1.43006606345			-
Cluster_15474	1.19231622105			-
Cluster_15476	1.30072256385			-
Cluster_15479	1.53064342368			0.00485817534942
Cluster_12848	1.40179673957			-
Cluster_12841	2.29343851338			0.0232668591444
Cluster_12840	0.650120611935			-
Cluster_12842	1.7427768837			-
Cluster_12845	2.37394102046			-
Cluster_12847	1.71098699305			-
Cluster_12846	1.52808861633			-
Cluster_6504	0.796007215178			-
Cluster_21888	1.23201046995			-
Cluster_21832	0.560848247206			-
Cluster_21833	0.320747286056			-
Cluster_21830	0.758722904797			-
Cluster_21831	0.0			-
Cluster_21836	0.560848247206			-
Cluster_21837	0.0			-
Cluster_21834	0.245412758893			-
Cluster_21835	0.245412758893			-
Cluster_21838	0.467466802292			-
Cluster_21839	0.775636360776			0.00157446097854
Cluster_10560	2.38687688639	Control	2.05969956902	0.048104797095
Cluster_10563	1.86568923739			-
Cluster_10565	1.91831566525			-
Cluster_10566	0.0			-
Cluster_10568	1.58101397162			-
Cluster_10569	2.38645369512			-
Cluster_22569	0.496390286631			-
Cluster_22568	0.0			-
Cluster_22565	1.19096628134			-
Cluster_22564	0.240713683823			-
Cluster_22566	0.0			-
Cluster_22561	1.16703210755			-
Cluster_22560	0.286748067216			-
Cluster_22563	1.43051282897			-
Cluster_22562	1.52165842361			0.0232668591444
Cluster_17723	1.20589628839			-
Cluster_17722	0.380298438665			-
Cluster_17721	0.380298438665			-
Cluster_17720	0.740685053813			-
Cluster_18915	0.337530144868			-
Cluster_17726	0.1830761724			-
Cluster_18917	1.23351965429			-
Cluster_18918	1.15464129562			-
Cluster_13039	0.840996718373			-
Cluster_8728	0.597292897181			-
Cluster_8729	0.315474884819			-
Cluster_8720	1.66691814044			0.0179146728328
Cluster_8721	0.625413979625			-
Cluster_8722	0.649170843675			-
Cluster_8725	1.54822985626			-
Cluster_8726	1.54822985626			-
Cluster_8727	0.597292897181			-
Cluster_29483	0.253238668311			-
Cluster_29482	1.43677210643			0.0326369167513
Cluster_29481	1.56893029255			-
Cluster_29487	1.28361941007			-
Cluster_29486	1.66586976362			-
Cluster_29485	1.07293135529			0.0346677818305
Cluster_29484	0.0			0.0289394437587
Cluster_29489	1.06211208513			-
Cluster_29488	0.555905345622			-
Cluster_11769	1.98460980432			0.0222700615539
Cluster_11768	1.70085427656			-
Cluster_11763	2.09412988442			-
Cluster_11767	1.25707820386			-
Cluster_15868	0.0			-
Cluster_15869	2.20705080847			-
Cluster_15867	0.0			-
Cluster_15864	1.65639076343			-
Cluster_15865	2.20705080847			-
Cluster_15862	0.0			-
Cluster_15863	0.0			-
Cluster_15860	1.01149903465			-
Cluster_9099	0.0			-
Cluster_9098	1.71113417551			-
Cluster_9091	1.93974672837			-
Cluster_9090	1.76021139636			0.00105350578438
Cluster_9095	1.20578702235			-
Cluster_9097	0.0			-
Cluster_9096	2.2470993763			-
Cluster_12078	2.28845311259			-
Cluster_12079	0.0			-
Cluster_12070	3.50442985333			-
Cluster_12072	0.457470257618			0.0289394437587
Cluster_12073	1.84103231221			0.0346677818305
Cluster_12074	2.53663922609	Control	2.21069122655	0.048104797095
Cluster_12075	1.32400620954			-
Cluster_12076	2.48923888463			0.00504173302819
Cluster_12077	0.581282313169			-
Cluster_25108	0.0			-
Cluster_25109	1.95777644337			-
Cluster_25103	0.0			-
Cluster_25100	1.44103160386			-
Cluster_25101	2.07896777624			-
Cluster_25106	0.322436317088			-
Cluster_25107	0.255271905615			-
Cluster_25104	0.0			-
Cluster_25105	0.0			0.0289394437587
Cluster_26455	0.0			-
Cluster_26454	1.51504695993			0.0340658264971
Cluster_26457	1.52986796937			-
Cluster_21488	0.709504891918			-
Cluster_26451	1.44726854834			-
Cluster_26450	1.66764370957			-
Cluster_26453	1.9113761689			-
Cluster_26452	1.10593647648			-
Cluster_21481	0.0			-
Cluster_21480	0.479257259233			-
Cluster_21487	1.16314356878			-
Cluster_21486	1.80038645226			-
Cluster_21485	1.97619820747			-
Cluster_21484	0.351397407434			-
Cluster_11189	2.39454539799			-
Cluster_11188	2.4850595932			-
Cluster_11184	2.05172642869			-
Cluster_11187	1.09362148581			-
Cluster_11186	1.67842498042			-
Cluster_11181	1.76951444494			-
Cluster_11183	0.492942587659			0.0289394437587
Cluster_20687	0.871117587154			-
Cluster_20685	0.808358609199			-
Cluster_20683	0.0			-
Cluster_20680	0.0			-
Cluster_20681	0.421926463161			-
Cluster_20688	0.625325179223			-
Cluster_20689	1.33307718622			-
Cluster_21151	0.634613219326			-
Cluster_21150	0.0754810292171			-
Cluster_21153	0.961560678319			-
Cluster_21152	0.902056920668			-
Cluster_21155	1.19874111665			-
Cluster_21159	0.0			0.00768599424852
Cluster_13851	1.64379337627			-
Cluster_13853	1.24269461584			-
Cluster_13854	1.61853542138			-
Cluster_13859	2.03831938682			-
Cluster_25814	1.85308644495			-
Cluster_25815	0.802517517055			-
Cluster_25816	1.19243878452			0.0326369167513
Cluster_25817	0.677448361867			-
Cluster_25810	0.611642104249			-
Cluster_25811	1.42303845809			0.00263373350455
Cluster_25812	1.81307702463			-
Cluster_25813	1.85308644495			-
Cluster_25818	1.85308644495			-
Cluster_25819	0.319755232017			-
Cluster_29304	1.69475942181			-
Cluster_29305	2.50458348726			-
Cluster_29306	0.844580135335			-
Cluster_29307	1.84387774139			0.0232668591444
Cluster_29300	0.977323899175			-
Cluster_29301	1.77921550474			-
Cluster_29302	1.17200447841			-
Cluster_29303	1.92894195966			-
Cluster_29308	0.371175217162			-
Cluster_29309	0.562932885026			-
Cluster_27412	1.59240801253			-
Cluster_27413	1.47393060646			-
Cluster_27410	1.32364128076			-
Cluster_27411	0.925215442511			-
Cluster_27416	0.57822314755			-
Cluster_27417	1.68879085905			-
Cluster_27414	1.54136388231			-
Cluster_27415	1.66232471841			-
Cluster_27418	0.550970065493			-
Cluster_628	1.67268744514			-
Cluster_629	1.7537525389			-
Cluster_620	1.43143032578			-
Cluster_621	0.561976032104			-
Cluster_622	0.0			-
Cluster_623	1.85023741676			6.68648839923e-05
Cluster_624	0.809834280142			-
Cluster_625	2.37167896618			0.0164729939469
Cluster_626	0.549601003167			-
Cluster_627	1.81177164158			-
Cluster_6601	1.50600556414			-
Cluster_6605	1.177396841			-
Cluster_6606	0.233243959813			-
Cluster_28945	0.0			-
Cluster_28947	1.20071178231			9.65592044142e-05
Cluster_28941	1.03402864821			0.00157446097854
Cluster_28940	0.0			-
Cluster_3827	0.0			-
Cluster_3824	0.0			-
Cluster_3825	2.16866245163			0.048104797095
Cluster_3823	1.70010121466			-
Cluster_3820	0.854680159391			-
Cluster_3821	0.213305657116			-
Cluster_9842	0.789837935068			-
Cluster_9843	0.789837935068			-
Cluster_9841	0.0			-
Cluster_9847	1.78240246406			-
Cluster_9844	1.33805237177			0.0385854876658
Cluster_3829	1.11696794944			-
Cluster_15383	1.1678462889			-
Cluster_5281	0.215622946175			-
Cluster_5283	1.12359856956			-
Cluster_5284	1.17337320812			-
Cluster_5285	1.62345368183			-
Cluster_5286	1.86673101428			-
Cluster_5287	1.46263018554			0.000239485226516
Cluster_5288	1.48137245284			-
Cluster_5289	1.25785973989			-
Cluster_6958	2.95192866653			-
Cluster_6957	2.13276357463			-
Cluster_6956	1.98303703185			-
Cluster_6951	1.95505872254			-
Cluster_6950	0.332535666461			-
Cluster_6953	0.0			-
Cluster_6952	0.899183786291			-
Cluster_4889	2.05462350332			-
Cluster_4888	0.894997236465			-
Cluster_4885	0.0			-
Cluster_4884	0.952156494366			-
Cluster_4887	0.894997236465			-
Cluster_4883	0.0			-
Cluster_4882	0.941108517982			-
Cluster_5754	1.66840025588			-
Cluster_5753	1.64459037538			-
Cluster_1459	1.88517717075			-
Cluster_1458	1.52310720542			0.0363096788198
Cluster_6489	0.66846027055			0.0494107187307
Cluster_6488	0.787534299288			-
Cluster_1451	1.96016492389			0.0363096788198
Cluster_6482	1.12007392177			-
Cluster_1453	0.410764046091			0.0147255944328
Cluster_6480	1.91109198332			-
Cluster_1455	0.919439132253			-
Cluster_6486	1.4017792966			-
Cluster_1457	2.12958094558			0.0326369167513
Cluster_1456	2.35436804222			-
Cluster_6227	1.55554003566			-
Cluster_6226	1.62389884521			0.0340658264971
Cluster_6225	1.62389884521			0.0340658264971
Cluster_6224	0.305940610187			-
Cluster_6223	1.46508689402			1.67851819736e-07
Cluster_6222	0.0687445000591			-
Cluster_6221	2.05153565977			-
Cluster_6220	1.9214328576			-
Cluster_23760	2.0254790081			-
Cluster_23761	2.23851714129			0.0331849402618
Cluster_23762	0.834167976991			-
Cluster_23763	1.05356165533			0.0472388256783
Cluster_23764	1.70034719011			-
Cluster_23766	0.290855795664			-
Cluster_23767	0.290855795664			-
Cluster_23768	1.11531453691			-
Cluster_24233	0.422242589174			-
Cluster_24232	0.407208751729			-
Cluster_24230	2.42961892022	Control	2.09395763218	0.04394103305
Cluster_24237	1.58440355307			-
Cluster_24236	1.54074222495			-
Cluster_24235	1.72992125789			-
Cluster_24239	1.16068013647			-
Cluster_24238	0.0			-
Cluster_2839	0.738086775308			-
Cluster_2836	1.84974878746			0.0363096788198
Cluster_2837	0.0			-
Cluster_2834	0.545400510729			-
Cluster_2835	1.7338532407			-
Cluster_2832	0.529332488166			-
Cluster_2833	0.0			-
Cluster_2830	1.58810573023			0.0326369167513
Cluster_2831	0.444996770652			0.00702801929355
Cluster_20440	0.0			-
Cluster_20441	1.07978951692			-
Cluster_20442	0.0879369797924			-
Cluster_20444	0.50444268477			-
Cluster_20445	0.214796117437			-
Cluster_20447	0.283216277415			-
Cluster_20448	0.283216277415			-
Cluster_21313	1.32272233512			0.00649927085083
Cluster_21312	0.809323603183			-
Cluster_21311	2.25349092477			-
Cluster_21310	0.0200800236698			-
Cluster_21317	1.67850516374			-
Cluster_21315	1.17696785198			-
Cluster_21314	1.2699350718			0.0326369167513
Cluster_21319	0.0			-
Cluster_21318	1.77354426736			-
Cluster_19749	0.0			-
Cluster_19747	0.89316571442			-
Cluster_19746	1.38346418154			-
Cluster_19745	0.00598373056619			-
Cluster_19744	0.544092778638			-
Cluster_19743	0.551915238			-
Cluster_19741	0.0			-
Cluster_19740	1.81168880624			-
Cluster_27259	1.42102989864			0.0326369167513
Cluster_27254	1.66157505805			-
Cluster_27250	1.24296294369			-
Cluster_27251	1.24296294369			-
Cluster_27252	1.26933214247			-
Cluster_27253	0.556495720346			-
Cluster_22158	0.0630102276293			-
Cluster_22159	1.4726219127			0.048104797095
Cluster_22150	0.187102557767			-
Cluster_22152	1.27009187093			-
Cluster_22153	0.950455488561			0.0222700615539
Cluster_22154	0.257059492949			-
Cluster_22155	1.19835095657			0.0152800482336
Cluster_22156	0.587378410939			-
Cluster_22157	1.05050695175			-
Cluster_3930	1.39015593283			-
Cluster_9996	2.16698117465			0.00649927085083
Cluster_9997	1.13452136714			-
Cluster_18986	0.0			-
Cluster_24933	1.68852722417			-
Cluster_12654	0.0			-
Cluster_10245	1.39527854945			-
Cluster_10244	1.61343875749			-
Cluster_10247	1.39527854945			-
Cluster_10246	1.39527854945			-
Cluster_10241	0.864338839063			-
Cluster_10242	0.442467426667			-
Cluster_10248	1.2487913723			-
Cluster_17020	0.0			-
Cluster_17021	1.33515782312			-
Cluster_17022	0.936252900305			0.000239485226516
Cluster_18032	1.27318108478			0.0340658264971
Cluster_17025	1.4820913207			-
Cluster_17026	0.936252900305			0.000239485226516
Cluster_17027	2.17963588027			0.04394103305
Cluster_17028	0.809103646222			-
Cluster_17029	1.19074407471			0.0179146728328
Cluster_18038	1.34278665401			0.0326369167513
Cluster_18039	0.0			-
Cluster_16371	1.67179849091			0.0232668591444
Cluster_16377	2.57752275442			-
Cluster_16376	0.410759539676			-
Cluster_16375	0.442831890211			-
Cluster_16374	0.633523186497			-
Cluster_16379	0.997750876398			-
Cluster_23209	0.987162488098			-
Cluster_23208	2.59591359687			-
Cluster_23203	0.76632505333			0.0385854876658
Cluster_23202	0.76632505333			0.0385854876658
Cluster_23201	0.987330249756			-
Cluster_23200	0.977610803187			-
Cluster_23207	0.76632505333			0.0385854876658
Cluster_23204	1.38454632275			-
Cluster_10792	2.13219544467			-
Cluster_10791	1.98877560569			-
Cluster_10790	1.4339662185			-
Cluster_10797	0.889956054247			-
Cluster_10795	1.38812373493			-
Cluster_10794	2.34545054467			-
Cluster_17684	1.08164343924			-
Cluster_17685	1.08164343924			-
Cluster_17686	0.182105702852			-
Cluster_17687	0.756898635903			-
Cluster_17680	0.288057288869			-
Cluster_17681	1.2049258032			-
Cluster_17682	1.87502004399			-
Cluster_17683	1.74155694726			-
Cluster_17688	0.955686662564			-
Cluster_17689	1.30749505415			-
Cluster_11681	2.31951509098			-
Cluster_11687	1.41184272192			0.0381400033064
Cluster_11684	1.37461417134			-
Cluster_11685	1.11196712403			0.00561679018147
Cluster_11688	1.14198238465			-
Cluster_11689	1.71314498788			-
Cluster_17972	1.40511105134			0.0152800482336
Cluster_17973	0.697484081979			-
Cluster_17970	0.0			-
Cluster_17971	0.905546978916			-
Cluster_29560	0.115991156341			-
Cluster_17977	1.19226431316			-
Cluster_17974	1.00409816644			-
Cluster_17975	1.39153961815			-
Cluster_17978	1.19226431316			-
Cluster_17979	1.42187691317			-
Cluster_29568	0.764785417227			-
Cluster_29569	2.49422499694			-
Cluster_13262	0.0			-
Cluster_16088	1.26859875082			-
Cluster_13260	0.0			-
Cluster_13261	1.5496997736			-
Cluster_13267	2.72852838707			-
Cluster_13264	1.36717205453			-
Cluster_13265	0.832553708595			-
Cluster_16081	1.32911261995			-
Cluster_16080	0.0			-
Cluster_13268	1.61573859582			-
Cluster_13269	3.3118446074			-
Cluster_16085	1.52828424837			-
Cluster_16084	0.977624188626			-
Cluster_16087	1.64839439469			-
Cluster_16086	1.95848709475			-
Cluster_11538	2.33275269605			-
Cluster_11530	1.80192776281			-
Cluster_11531	1.80192776281			-
Cluster_11532	2.68680600308			-
Cluster_11533	0.0			-
Cluster_11534	3.4106789607			-
Cluster_11535	1.03287597872			-
Cluster_11536	2.11279667116			-
Cluster_26254	0.749858526715			-
Cluster_21201	1.03365396423			-
Cluster_1619	1.06349999915			-
Cluster_1618	2.01966014899			-
Cluster_26251	0.081240454686			-
Cluster_1613	1.54355026314			-
Cluster_1612	1.81482717645			-
Cluster_1611	1.81482717645			-
Cluster_1610	0.539981462092			-
Cluster_1617	1.61786942087			-
Cluster_1616	1.53140241055			0.0326369167513
Cluster_1615	1.58733400125			-
Cluster_1614	1.97828602862			-
Cluster_9444	0.944339843113			-
Cluster_9443	1.6127284087			-
Cluster_9440	1.24022528741			-
Cluster_9448	1.17767828756			-
Cluster_9449	2.17684047263			0.0326369167513
Cluster_20168	2.46611394164			-
Cluster_20163	0.442111351168			-
Cluster_20162	0.0			-
Cluster_20161	1.85283495254			0.00195774682633
Cluster_20160	0.523809667166			-
Cluster_20167	0.521441404016			-
Cluster_20166	0.938691349623			-
Cluster_20165	1.19925612963			0.00649927085083
Cluster_20164	0.984889122112			7.60686464824e-06
Cluster_12139	1.05463195881			-
Cluster_12135	2.05964479475			-
Cluster_12134	0.449037093051			0.0289394437587
Cluster_12137	0.975077887029			-
Cluster_12136	1.84978756305			0.0363096788198
Cluster_12131	0.950641561297			-
Cluster_12130	0.466224691864			-
Cluster_12133	0.449037093051			0.0289394437587
Cluster_7516	0.0			-
Cluster_7517	0.0			-
Cluster_7514	2.11699719661			-
Cluster_7515	2.22257314761			-
Cluster_7512	1.32517982146			-
Cluster_7513	1.32517982146			-
Cluster_28778	1.8500397364			-
Cluster_28779	0.160772699316			0.0349825533531
Cluster_28776	0.844554674119			-
Cluster_28774	0.596379173066			-
Cluster_28775	1.30141782373			-
Cluster_28772	1.97123101147			-
Cluster_28773	0.500502460246			-
Cluster_28770	1.57441935675			-
Cluster_28771	0.624850279926			-
Cluster_26645	0.348474919278			0.00768599424852
Cluster_26646	0.00880465121573			-
Cluster_26647	1.28511848302			-
Cluster_26640	1.42007662937			-
Cluster_26641	1.1241838499			0.00782999405312
Cluster_26642	0.0			-
Cluster_26648	1.15247952557			-
Cluster_3989	0.0			-
Cluster_3981	1.13373809862			-
Cluster_3980	0.0			-
Cluster_3985	0.193257791685			0.0418291331036
Cluster_3984	0.449592288661			-
Cluster_3987	0.0			-
Cluster_3986	0.803754776973			-
Cluster_43	1.12042704302			0.00257511977773
Cluster_42	1.41262600243			-
Cluster_41	2.03742840434			-
Cluster_40	0.292908810919			-
Cluster_47	2.22043840658			-
Cluster_46	1.04761887196			-
Cluster_45	2.53960678729			-
Cluster_44	0.923754425047			-
Cluster_49	0.899625508505			-
Cluster_48	2.26273383394			-
Cluster_19509	1.32881547364			-
Cluster_19501	0.0			-
Cluster_19500	2.10664345263			-
Cluster_19503	1.28047306178			-
Cluster_19502	0.0			-
Cluster_19505	0.606292289729			-
Cluster_19507	1.28821063928			-
Cluster_14159	0.636736703389			-
Cluster_14151	2.35335454168			-
Cluster_14150	1.32480656962			-
Cluster_14153	2.2220581165			-
Cluster_14152	2.2220581165			-
Cluster_14155	0.478018023061			-
Cluster_14157	0.787758047032			-
Cluster_14156	0.478018023061			-
Cluster_18910	0.487188684083			-
Cluster_18913	0.0			-
Cluster_18912	1.79924452358			0.022910454584
Cluster_1558	1.29311573209			0.0479287051646
Cluster_1559	0.0			-
Cluster_1554	1.84047497729			0.0237721694779
Cluster_1555	1.69596557259			-
Cluster_1556	1.47922971963			-
Cluster_1557	0.352607244927			-
Cluster_1551	0.373916095905			-
Cluster_1552	1.28902404653			0.0363096788198
Cluster_1553	0.876619692981			-
Cluster_22319	1.6234575936			-
Cluster_17725	0.0			-
Cluster_7899	1.57153583682			-
Cluster_7898	3.15078233933			-
Cluster_22312	0.0			0.0289394437587
Cluster_7896	0.214059866401			-
Cluster_22310	0.874463959323			-
Cluster_22311	0.989175315214			-
Cluster_22316	1.42743174175			0.00504173302819
Cluster_22317	1.20349928095			0.0152800482336
Cluster_22314	1.44575278667			-
Cluster_2119	2.39110480179			-
Cluster_2118	0.547854461078			-
Cluster_2115	1.93845646643			-
Cluster_2114	1.11573135572			-
Cluster_2117	1.17693747589			-
Cluster_2116	2.04257966772			0.0237721694779
Cluster_2111	1.98587035809			0.0363096788198
Cluster_2110	0.913500491547			-
Cluster_2113	2.01022659033			-
Cluster_2112	1.98587035809			0.0363096788198
Cluster_23044	1.78424543449			-
Cluster_23047	0.65241897061			-
Cluster_23046	2.01386627583			-
Cluster_23041	1.42749193184			0.0139715976933
Cluster_23040	0.12725431363			-
Cluster_23043	1.18386090279			-
Cluster_23049	2.02730543734			0.022910454584
Cluster_23591	1.83899161346			-
Cluster_23590	1.91753523785			-
Cluster_23594	0.269647654327			-
Cluster_23599	1.37881298874			-
Cluster_23598	0.0			-
Cluster_3794	0.889006961995			-
Cluster_3796	1.66589042018			-
Cluster_3797	2.03141769668			-
Cluster_3790	1.62911779951			-
Cluster_3791	2.02209800568			0.0099376020507
Cluster_3793	1.1806724153			-
Cluster_3798	0.198461592283			-
Cluster_3799	2.17473362769			-
Cluster_11339	1.40868683911			-
Cluster_11332	0.948235346482			6.08585454067e-05
Cluster_11330	1.802112373			-
Cluster_11331	2.02027246788			-
Cluster_11336	0.445674741996			-
Cluster_11337	0.783089655157			-
Cluster_11334	2.36456507301			-
Cluster_11335	0.819301789075			-
Cluster_24062	0.592607104794			-
Cluster_24063	0.592607104794			-
Cluster_24060	0.0			-
Cluster_24061	1.41652532108			-
Cluster_24066	0.832708160405			-
Cluster_24064	2.2010393632			0.0331849402618
Cluster_24065	0.761559887894			-
Cluster_24069	1.17770314469			-
Cluster_21416	0.0			-
Cluster_20765	2.0572718073			-
Cluster_20767	0.0			0.0385854876658
Cluster_20766	0.0			-
Cluster_20761	0.987279178441			-
Cluster_20763	1.56869121721			-
Cluster_20769	0.186796386665			-
Cluster_20768	0.792193622541			-
Cluster_4224	1.58075165634			-
Cluster_4227	2.41570835988			-
Cluster_4226	0.0			0.0289394437587
Cluster_4221	0.711838086828			-
Cluster_4220	1.21424830354			-
Cluster_4223	0.407031268556			-
Cluster_4222	1.21625349034			-
Cluster_471	0.280896246035			-
Cluster_473	1.14937794708			-
Cluster_472	1.93330080214			0.0164729939469
Cluster_475	1.66497721556			-
Cluster_474	1.43732814478			-
Cluster_477	1.21377167234			-
Cluster_476	2.01780314664			-
Cluster_479	0.0667357967003			-
Cluster_478	0.0			-
Cluster_15363	1.59266308835			0.0363096788198
Cluster_15362	2.2985157846			-
Cluster_16948	2.30233949237			-
Cluster_16949	0.572899903429			-
Cluster_15367	0.191912591995			0.0289394437587
Cluster_16945	1.22675746194			-
Cluster_16946	1.52845807961			-
Cluster_16947	0.0			-
Cluster_16941	0.132133125971			-
Cluster_16942	0.0			-
Cluster_16943	0.0			-
Cluster_26338	0.905103395596			-
Cluster_26339	1.48892066123			-
Cluster_26334	1.90975559269			0.048104797095
Cluster_26335	1.81023347222			0.0099376020507
Cluster_26336	0.0			-
Cluster_26337	1.01808436319			-
Cluster_26330	1.0998338331			-
Cluster_26331	1.55837432264			-
Cluster_26332	0.775653897658			-
Cluster_26333	0.0			0.0289394437587
Cluster_8816	2.00685151632			-
Cluster_8817	2.06267436849			-
Cluster_8814	0.473520296225			-
Cluster_8815	0.0			-
Cluster_8812	0.839202560111			-
Cluster_8813	0.0731265130372			-
Cluster_8810	0.127007695745			-
Cluster_8811	1.44577262244			9.65592044142e-05
Cluster_13402	0.997236104517			-
Cluster_13400	1.18832390522			-
Cluster_13401	2.67053646427			-
Cluster_13406	0.0			-
Cluster_13407	0.714379004266			-
Cluster_13404	0.607028062201			-
Cluster_13405	2.2380408975			-
Cluster_13409	1.48146009897			-
Cluster_22059	0.0			-
Cluster_22055	0.336911294532			-
Cluster_22054	0.336911294532			-
Cluster_22057	2.15113224092			0.04394103305
Cluster_22056	1.23655264398			0.00253547785434
Cluster_22051	0.743852518959			-
Cluster_22050	1.55490054281			0.048104797095
Cluster_22053	1.52671031044			-
Cluster_22052	1.20063545959			-
Cluster_23908	0.734433762734			-
Cluster_23909	1.48108827963			-
Cluster_23900	1.55136828058			0.0144181618329
Cluster_23901	2.31321431089			-
Cluster_23903	0.0			-
Cluster_23904	1.71220707618			-
Cluster_23907	0.487623025186			-
Cluster_18201	1.41632923478			0.0144181618329
Cluster_18200	0.0			0.00702801929355
Cluster_18203	1.60995430622			-
Cluster_18202	1.70152923266			-
Cluster_18205	1.7300644304			-
Cluster_18204	0.736222685582			-
Cluster_18207	1.546194095			-
Cluster_18206	0.53583959631			-
Cluster_18208	0.0			-
Cluster_12758	1.80481253577			7.60686464824e-06
Cluster_12755	1.61519490028			-
Cluster_12754	0.271819269707			-
Cluster_12757	2.80687820048			-
Cluster_12756	1.71588814013			-
Cluster_12751	0.0			-
Cluster_12750	1.75861481358			-
Cluster_12753	0.271819269707			-
Cluster_12752	0.92327026269			-
Cluster_10454	2.40520314242			-
Cluster_10455	1.59976337006			-
Cluster_10451	1.12838007965			-
Cluster_10453	2.40520314242			-
Cluster_16122	1.21227850505			-
Cluster_16123	1.44548912502			-
Cluster_16120	1.57459504917			0.00504173302819
Cluster_16121	0.403116868676			-
Cluster_16126	0.0			-
Cluster_16127	1.13233517702			0.00147878757037
Cluster_16124	0.568795439342			-
Cluster_16125	1.37805592176			-
Cluster_16128	0.325887833437			-
Cluster_8219	1.68350846511			-
Cluster_8210	0.710874901748			-
Cluster_8211	1.98998321686			0.00504173302819
Cluster_8212	1.35896501646			0.0363096788198
Cluster_8213	1.56882231206			-
Cluster_8214	0.824750608508			-
Cluster_8215	2.06481772284			-
Cluster_8216	1.98627417493			-
Cluster_8217	2.63543206822	Control	2.29622387614	0.04394103305
Cluster_19546	1.97149566115			0.04394103305
Cluster_11470	0.0805319390947			-
Cluster_11473	1.66245038258			-
Cluster_868	0.0			-
Cluster_869	1.66612873966			-
Cluster_862	0.0984682195605			-
Cluster_863	0.0509051329212			-
Cluster_860	1.5085276121			-
Cluster_861	0.86680183282			-
Cluster_866	1.88117981913			0.00504173302819
Cluster_867	1.33751599366			2.22459753481e-06
Cluster_864	1.51931821642			-
Cluster_865	1.91552379462			-
Cluster_1798	0.0			-
Cluster_1799	0.0			-
Cluster_1796	0.475822406579			-
Cluster_1797	1.51828645674			-
Cluster_1794	1.50879406141			-
Cluster_1795	1.1879282438			-
Cluster_1792	1.97679355549			-
Cluster_1793	1.97679355549			-
Cluster_1790	1.02609983093			-
Cluster_1791	0.532428345078			-
Cluster_19549	0.0			-
Cluster_17172	0.135244288656			-
Cluster_17170	0.0			0.0385854876658
Cluster_17171	1.0580602864			-
Cluster_17177	1.51760098253			-
Cluster_6076	2.02367042755			-
Cluster_6077	1.43722170782			1.67851819736e-07
Cluster_6074	1.52732261096			-
Cluster_6073	0.692330431044			-
Cluster_6070	1.99939251183			-
Cluster_27819	0.881879732386			-
Cluster_27816	0.704787504416			-
Cluster_27817	0.49257643507			-
Cluster_27814	0.774223830891			-
Cluster_27815	0.704787504416			-
Cluster_27812	0.791268846893			0.0194730880319
Cluster_27810	1.22674379667			0.00263373350455
Cluster_7306	0.393393906266			-
Cluster_7303	2.57473422851	Control	2.25208283959	0.04394103305
Cluster_7300	0.00268863142882			0.0418291331036
Cluster_7309	2.13539958213			0.022910454584
Cluster_7308	1.31771899088			-
Cluster_25525	0.521397957231			-
Cluster_25526	0.521397957231			-
Cluster_25527	1.15575216867			0.0105887642486
Cluster_25520	0.812739545165			-
Cluster_25521	2.08574828525			-
Cluster_25522	2.66595149453			-
Cluster_25523	0.0			-
Cluster_25528	1.58802524488			-
Cluster_25529	1.29513910965			0.000239485226516
Cluster_138	1.45335877756			-
Cluster_139	2.38208645842			-
Cluster_130	0.0			-
Cluster_131	1.9083064645			-
Cluster_132	1.80884993456			-
Cluster_133	2.12572449771			-
Cluster_134	0.0			-
Cluster_135	0.23196176333			-
Cluster_136	0.0			-
Cluster_137	0.815331645674			-
Cluster_3556	1.28250010087			-
Cluster_3557	0.0			-
Cluster_3554	0.646242038346			0.0333448231797
Cluster_3555	0.733786685621			-
Cluster_3552	0.0			-
Cluster_3553	0.0			-
Cluster_3550	1.11998482218			-
Cluster_3551	2.07285650557			-
Cluster_3558	2.28256876502			-
Cluster_3559	1.93787457286			0.0298613146408
Cluster_26456	0.0			-
Cluster_26459	0.0			-
Cluster_26458	0.014484749049			-
Cluster_4027	0.885451929019			-
Cluster_4026	1.45762379577			-
Cluster_4025	0.582664703535			-
Cluster_4022	1.77978115525			-
Cluster_4020	0.863873993321			-
Cluster_4028	0.0			-
Cluster_15163	1.39461031592			-
Cluster_15162	1.06154310788			-
Cluster_15161	0.0			-
Cluster_15167	1.17360508754			0.0385854876658
Cluster_15164	3.33928285355			-
Cluster_15169	3.33928285355			-
Cluster_15168	0.0			-
Cluster_19318	1.25129381266			-
Cluster_19310	1.81701865339			0.022910454584
Cluster_19311	0.233943025774			-
Cluster_19312	1.6083441483			-
Cluster_19313	0.0			-
Cluster_19314	1.1008637736			1.67851819736e-07
Cluster_19315	1.65987818681			0.048104797095
Cluster_19316	1.27300504596			-
Cluster_5048	1.8712385465			-
Cluster_5049	1.48483301938			-
Cluster_5046	2.43639296212			-
Cluster_5047	2.11713806846			-
Cluster_5044	1.28167193244			-
Cluster_5045	1.20879908329			-
Cluster_5040	2.11713806846			-
Cluster_5041	0.00424203101948			-
Cluster_6539	0.817882602937			-
Cluster_6538	0.973460769968			-
Cluster_6537	0.0			-
Cluster_6535	0.4740682442			-
Cluster_6534	1.177396841			-
Cluster_6533	0.0			0.0418291331036
Cluster_6425	1.54776144464			-
Cluster_6530	1.8678495679			-
Cluster_14693	0.660073851442			-
Cluster_14690	0.462422423381			0.00041044751565
Cluster_14691	0.952684754735			-
Cluster_14694	0.0			-
Cluster_14695	0.106495748789			-
Cluster_14698	0.378649030893			0.0418291331036
Cluster_14699	0.935937122023			-
Cluster_6427	3.07518398854			-
Cluster_14348	1.20953807066			-
Cluster_14349	1.20953807066			-
Cluster_22299	0.827531034936			0.000239485226516
Cluster_22298	1.35010916613			-
Cluster_22297	0.192250902047			-
Cluster_14342	1.88100427011			0.0283606789746
Cluster_14343	2.3734450603			-
Cluster_22293	0.298538030605			0.0374829670016
Cluster_14345	1.20953807066			-
Cluster_14346	1.94149553461			-
Cluster_14347	2.53336909818			-
Cluster_18443	1.59244357532			0.0099376020507
Cluster_18442	0.687313502833			-
Cluster_18441	0.687313502833			-
Cluster_18440	1.56357865316			0.0138408454616
Cluster_18447	0.868249386313			0.0472388256783
Cluster_18446	0.805562055206			-
Cluster_18445	0.584724687493			0.0385854876658
Cluster_18444	2.41553145597			-
Cluster_18449	0.472662791463			-
Cluster_18448	1.66246189277			-
Cluster_2090	1.73236684567			0.0363096788198
Cluster_2091	0.494534480696			-
Cluster_2092	0.263438994158			-
Cluster_2093	1.553277741			-
Cluster_2094	2.16013975849			-
Cluster_2095	1.18368860422			-
Cluster_2096	0.0			-
Cluster_2097	1.2208508723			-
Cluster_2098	1.74539094236			0.044703492753
Cluster_2099	1.74135595416			0.044703492753
Cluster_24923	0.318634171966			-
Cluster_24922	0.00850313811528			-
Cluster_24921	1.88834690124			-
Cluster_24927	0.0			-
Cluster_24926	0.0			-
Cluster_24925	0.0			-
Cluster_24924	1.32726800591			9.65592044142e-05
Cluster_24929	0.837778083513			-
Cluster_2328	1.58189117172			0.0326369167513
Cluster_2329	0.392134718114			-
Cluster_2326	2.53544437552			-
Cluster_2327	1.70910648896			0.0289394437587
Cluster_2324	1.1715426457			-
Cluster_2325	0.794188756994			-
Cluster_2322	1.58897553055			0.0138408454616
Cluster_2323	1.26224001768			-
Cluster_2320	1.71782148365			-
Cluster_2321	1.5179725298			0.0363096788198
Cluster_23654	1.786646059			0.0099376020507
Cluster_23655	0.669305008299			-
Cluster_23656	2.61095564894			-
Cluster_23657	2.61095564894			-
Cluster_23650	1.27620234483			-
Cluster_23651	1.64688940979			0.0326369167513
Cluster_23652	0.661957210437			-
Cluster_23653	1.40326472239			-
Cluster_23658	0.144140484585			-
Cluster_23659	1.95024989433			0.0232668591444
Cluster_18999	0.998473937929			0.000239485226516
Cluster_18998	1.92860285355			-
Cluster_18991	0.244340395953			0.00768599424852
Cluster_18990	1.62531316271			0.0469516192214
Cluster_18993	0.0			-
Cluster_18995	0.491553458524			-
Cluster_18997	1.01785037256			0.00782999405312
Cluster_18996	1.25763290502			-
Cluster_16458	1.11644642884			0.0222700615539
Cluster_16452	1.53414588919			0.0099376020507
Cluster_16453	0.313580395974			-
Cluster_16450	0.999509613613			-
Cluster_16451	1.28017340074			-
Cluster_16456	1.21283295812			-
Cluster_16457	1.53414588919			0.0099376020507
Cluster_16454	0.0			-
Cluster_16455	0.592997894318			-
Cluster_12348	0.0			0.0453006612612
Cluster_12349	0.791030681619			-
Cluster_12343	2.17859461324			0.0326369167513
Cluster_12340	1.53211662816			-
Cluster_12341	1.53211662816			-
Cluster_12347	1.83898024115			-
Cluster_3059	0.818697203418			-
Cluster_3058	2.0326786931			-
Cluster_3057	0.541221528926			-
Cluster_3056	0.0			-
Cluster_3055	1.80806321863			-
Cluster_3054	1.76342045036			-
Cluster_3053	1.72549957838			-
Cluster_3052	1.57158264215			-
Cluster_3051	0.467333238269			-
Cluster_3050	0.895461496663			-
Cluster_9011	0.767764399662			-
Cluster_9010	0.465087124425			-
Cluster_9013	1.99388437846			1.5183036444e-06
Cluster_9012	0.767764399662			-
Cluster_9014	0.850554498387			-
Cluster_9016	1.52907284765			0.0222700615539
Cluster_9019	1.62545937638			-
Cluster_9018	0.96014636542			-
Cluster_28127	1.66752585031			-
Cluster_28125	0.83726003104			-
Cluster_28124	0.0			-
Cluster_28123	1.69399203187			-
Cluster_28122	0.0			-
Cluster_28121	1.06322908274			-
Cluster_28120	0.659139082807			-
Cluster_21382	2.59892016434			-
Cluster_28129	0.0			-
Cluster_28128	0.0			-
Cluster_20351	0.819715435626			-
Cluster_20352	0.351534058182			0.0120461775162
Cluster_20353	0.0			-
Cluster_20354	1.7810966207			0.0331849402618
Cluster_20355	2.14090667105			-
Cluster_20356	0.905552134624			-
Cluster_20357	1.17554600357			0.0326369167513
Cluster_20358	1.33226249824			-
Cluster_20359	0.753727949019			-
Cluster_21383	0.129233230605			-
Cluster_11105	0.0			-
Cluster_11106	1.33957107876			-
Cluster_11101	0.0			-
Cluster_10851	0.978377580712			-
Cluster_10854	2.24736007067			-
Cluster_10856	0.281423715428			-
Cluster_10857	1.45689518512			-
Cluster_10859	1.39324162629			-
Cluster_25726	2.048442643			-
Cluster_25727	0.893149619588			-
Cluster_25724	0.702061877501			-
Cluster_25725	0.702061877501			-
Cluster_25722	0.680938704253			-
Cluster_25723	0.0			-
Cluster_25720	0.0			-
Cluster_25721	0.680938704253			-
Cluster_25728	2.47951930132			-
Cluster_25729	1.8987162605			-
Cluster_29656	2.38776561478	Control	2.06881724676	0.04394103305
Cluster_29657	2.38776561478	Control	2.06092552016	0.04394103305
Cluster_29654	1.40354167967			-
Cluster_29652	1.7352225584			1.5183036444e-06
Cluster_29650	0.637462241617			-
Cluster_29651	1.1786776271			9.65592044142e-05
Cluster_29658	0.370641417235			-
Cluster_29659	0.0			-
Cluster_21403	0.885054337197			0.000242916742153
Cluster_21402	1.20900777062			-
Cluster_21406	1.43957698018			-
Cluster_21405	1.27300474087			-
Cluster_21404	1.38448191818			-
Cluster_21409	1.25731076885			-
Cluster_21408	1.2864727402			-
Cluster_25898	1.10402511363			0.00157446097854
Cluster_25899	0.0			-
Cluster_25895	1.046449183			-
Cluster_25896	1.18259041208			0.0326369167513
Cluster_25897	0.916205554435			-
Cluster_25890	0.597853825303			-
Cluster_25892	2.48930405543	Control	2.15174924146	0.04394103305
Cluster_8829	1.33912620185			-
Cluster_8828	1.57699107085			-
Cluster_29388	1.91861868024			-
Cluster_29389	0.478466437522			0.0340658264971
Cluster_29384	1.72764995962			-
Cluster_29385	0.430270218049			-
Cluster_29386	0.533931086509			-
Cluster_29387	1.66845565248			0.0099376020507
Cluster_29380	0.194318745973			-
Cluster_29381	0.194318745973			-
Cluster_29382	1.49725066321			-
Cluster_29383	0.0			-
Cluster_25193	0.290210299596			-
Cluster_25192	1.46261301988			-
Cluster_27768	0.953753761066			-
Cluster_27769	1.45450894955			0.0326369167513
Cluster_27765	1.66262623021			-
Cluster_27767	1.99738135224			-
Cluster_27763	0.128012020923			-
Cluster_25197	1.06755580432			2.63575466701e-06
Cluster_27498	0.29090922355			-
Cluster_27492	0.830768228334			-
Cluster_27490	0.367643613568			0.000642935331497
Cluster_27491	0.830768228334			-
Cluster_27496	1.53901339103			-
Cluster_27497	1.61504204457			0.0099376020507
Cluster_27494	0.254354454032			-
Cluster_27495	0.0			-
Cluster_17194	0.845202435277			-
Cluster_17195	0.253478235172			-
Cluster_17196	1.33281694761			-
Cluster_17197	0.928716152686			0.000239485226516
Cluster_17190	0.78581195421			0.00157446097854
Cluster_17191	1.33546231353			0.0326369167513
Cluster_17192	1.06122471885			0.0136613633066
Cluster_17193	1.09183768683			-
Cluster_17199	1.52408994395			-
Cluster_11934	1.05157588979			-
Cluster_11935	0.494287766476			0.0418291331036
Cluster_11931	0.494287766476			0.0418291331036
Cluster_17442	0.28162489086			-
Cluster_17443	1.31188054892			-
Cluster_17440	0.385844630753			-
Cluster_17441	0.0187252806048			-
Cluster_17447	1.75235347713			-
Cluster_17444	0.0			-
Cluster_17445	0.900444369809			-
Cluster_17448	1.13516672525			-
Cluster_17449	0.792785756205			-
Cluster_8008	1.17142444968			-
Cluster_8000	1.0731889285			-
Cluster_8003	1.98718075097			-
Cluster_8002	0.757753524906			-
Cluster_8005	1.44261183169			-
Cluster_8004	0.0			0.00702801929355
Cluster_8007	1.17142444968			-
Cluster_8006	1.44261183169			-
Cluster_20614	0.525262903327			0.0374829670016
Cluster_20617	0.874578572473			-
Cluster_20616	0.0			-
Cluster_16718	0.213726261295			-
Cluster_16715	0.0			-
Cluster_16714	0.0			-
Cluster_16717	1.49367093121			0.0138408454616
Cluster_16716	0.875305474954			-
Cluster_16711	1.9846967811			0.0331849402618
Cluster_16710	2.68189443446			-
Cluster_16713	0.411440378614			-
Cluster_16712	1.20066958302			7.60686464824e-06
Cluster_5208	1.63929637926			-
Cluster_5209	1.98852192213			-
Cluster_5200	1.88564401307			0.0326369167513
Cluster_5201	1.05818869057			-
Cluster_5202	1.93634443145			-
Cluster_5203	0.0			-
Cluster_5205	1.96396525476			-
Cluster_5207	0.0			-
Cluster_1189	1.48780107438			-
Cluster_1188	0.625867569326			0.0386107417636
Cluster_1187	1.34098486991			-
Cluster_1186	1.36031294196			-
Cluster_1185	2.29583451827			-
Cluster_1184	1.75968375893			-
Cluster_1183	1.68744572799			-
Cluster_1182	1.5178077155			-
Cluster_1181	0.0784448620644			-
Cluster_1180	1.54331846788			-
Cluster_9758	0.0			-
Cluster_9759	1.1975731116			-
Cluster_9751	0.0			0.0289394437587
Cluster_9757	2.04380059847			-
Cluster_9755	1.14192186765			-
Cluster_1235	0.0			-
Cluster_1234	1.35038100806			0.0254661721559
Cluster_1237	0.147214568942			-
Cluster_1236	1.4308961766			-
Cluster_1231	1.77472972372			-
Cluster_1230	1.47710325094			-
Cluster_1233	0.959648011152			-
Cluster_1232	0.995291678117			-
Cluster_1239	1.36305617249			-
Cluster_1238	1.47570630635			-
Cluster_7170	1.09122637156			-
Cluster_7171	1.50847646909			-
Cluster_7172	1.27061157038			-
Cluster_7174	0.764404662825			-
Cluster_7175	1.37635726356			-
Cluster_7176	1.50847646909			-
Cluster_7177	0.673131935077			-
Cluster_2528	1.02285503252			-
Cluster_2529	1.5070002625			-
Cluster_2520	1.19403789005			-
Cluster_2521	1.93120121611			0.0363096788198
Cluster_2522	0.837067970925			-
Cluster_2523	1.7178405568			0.0363096788198
Cluster_2524	1.34825214529			-
Cluster_2525	1.67888291846			0.0326369167513
Cluster_2526	2.24223265467			-
Cluster_2527	1.54122849291			-
Cluster_2487	2.05679341287			-
Cluster_2486	2.17569158001			-
Cluster_23083	2.59040456643			-
Cluster_2484	1.56338643438			-
Cluster_2483	1.33139248726			-
Cluster_2482	1.94536446283			0.0289394437587
Cluster_2481	0.0			-
Cluster_2480	0.929433359714			-
Cluster_3699	1.17586793183			-
Cluster_3698	1.67410878934			0.0363096788198
Cluster_3691	0.690969764466			-
Cluster_3690	1.80825002201			-
Cluster_3693	2.37676823163			0.0469516192214
Cluster_3695	2.08713956933			-
Cluster_3694	1.70544878343			-
Cluster_3697	2.76714293484			-
Cluster_3696	0.191666095062			-
Cluster_19029	1.4711060065			-
Cluster_15564	0.887929465491			-
Cluster_15563	1.83612889842			-
Cluster_19879	1.09806441608			0.0326369167513
Cluster_19878	1.2018469944			-
Cluster_19871	0.756588188646			-
Cluster_19870	0.562358370076			-
Cluster_19873	0.619370021198			0.00485817534942
Cluster_19872	1.36265079293			-
Cluster_19875	0.255612929378			-
Cluster_19874	1.10432977438			0.0326369167513
Cluster_19877	1.11066199901			-
Cluster_23559	1.31499072141			-
Cluster_19299	0.0			0.00702801929355
Cluster_19298	2.10405690803			0.00195774682633
Cluster_19295	0.910100023746			0.00485817534942
Cluster_19294	1.66303456887			-
Cluster_19297	0.654343061851			-
Cluster_19291	1.01183788569			0.000239485226516
Cluster_19292	1.34064126181			0.00253547785434
Cluster_15732	1.79842292534			-
Cluster_15730	2.1017144301			0.00649927085083
Cluster_15731	1.06925462976			-
Cluster_15736	0.0			-
Cluster_15735	0.910280811188			-
Cluster_15738	1.29733922737			-
Cluster_15739	0.354354095042			-
Cluster_23551	0.0			0.034295062865
Cluster_23550	1.94644027821			0.0232668591444
Cluster_12960	0.840156697603			-
Cluster_12964	1.94270126801			0.00253547785434
Cluster_19129	2.38834226498			-
Cluster_19128	1.66446928439			-
Cluster_19123	1.19784100879			-
Cluster_19121	1.63649092569			-
Cluster_19127	0.0			-
Cluster_19125	0.446691805452			-
Cluster_19613	1.29505221212			-
Cluster_19612	0.0			-
Cluster_19615	1.39491944585			-
Cluster_19614	1.407292766			-
Cluster_14069	1.28659678033			0.0194730880319
Cluster_14068	0.0			-
Cluster_14065	1.28659678033			0.0194730880319
Cluster_14064	1.03988271502			-
Cluster_14061	0.0			-
Cluster_14060	0.462739945544			-
Cluster_14063	2.03027658238			-
Cluster_3289	0.268381253123			-
Cluster_23282	2.58496441197			-
Cluster_23281	0.976381080756			-
Cluster_23280	0.0			-
Cluster_23287	0.973424141103			-
Cluster_23286	0.0			-
Cluster_23288	0.0			-
Cluster_3283	1.59005401369			0.0363096788198
Cluster_3281	0.852593341018			-
Cluster_22488	1.1094587212			-
Cluster_22489	1.46279118925			-
Cluster_22486	2.4316827272			-
Cluster_22487	1.11121625264			-
Cluster_22484	0.523789517737			-
Cluster_22485	1.33061831922			0.0138408454616
Cluster_22482	0.248387734178			-
Cluster_22483	1.43194144125			-
Cluster_22480	1.20571455064			-
Cluster_22481	0.248387734178			-
Cluster_24684	1.56354195391			-
Cluster_3285	2.71469984491			-
Cluster_17608	2.06461604244			-
Cluster_17609	0.163400678398			-
Cluster_17604	0.961369023427			0.00782999405312
Cluster_17605	1.27079593286			0.00253547785434
Cluster_17606	1.58907095998			0.048104797095
Cluster_17607	0.582403466392			-
Cluster_17600	0.0			0.0418291331036
Cluster_17602	1.38896998428			-
Cluster_17603	0.00403519612595			-
Cluster_24884	1.41767037696			-
Cluster_29877	0.587061676891			-
Cluster_29874	2.84367815949			-
Cluster_24887	0.961314307798			-
Cluster_13778	0.30944342265			-
Cluster_13779	0.248377157926			-
Cluster_24882	1.69067191115			-
Cluster_24883	1.42757004968			-
Cluster_13774	0.776002507202			-
Cluster_13776	2.91007668859			-
Cluster_13777	0.0			-
Cluster_13770	0.60130680811			-
Cluster_24889	0.0			-
Cluster_29878	0.734246291324			-
Cluster_29879	1.10230813924			-
Cluster_22734	0.0			-
Cluster_22735	0.0799491303172			-
Cluster_22737	0.0			0.0349825533531
Cluster_22730	2.09232280257			-
Cluster_22731	0.0			-
Cluster_22732	1.12002079215			0.0179146728328
Cluster_22733	1.0408482668			-
Cluster_22738	0.372120376481			-
Cluster_22739	0.100387128433			0.00818548284184
Cluster_24772	0.0			-
Cluster_24773	1.04940029633			-
Cluster_24776	0.199905771738			-
Cluster_24774	0.0			-
Cluster_8571	1.41827641938			9.65592044142e-05
Cluster_8570	1.41827641938			9.65592044142e-05
Cluster_8573	0.0995115212573			-
Cluster_8577	1.6312818497			-
Cluster_8579	2.31411050462			-
Cluster_8578	1.24459453482			0.0105887642486
Cluster_11609	3.15155274485			-
Cluster_11602	1.77073922427			-
Cluster_11603	2.15313783869			-
Cluster_11606	1.78232109455			-
Cluster_11604	1.10205969584			0.00157449267829
Cluster_11605	1.78232109455			-
Cluster_10957	2.14217968491			-
Cluster_10956	0.531571961801			0.0289394437587
Cluster_10950	1.96270068135			0.000239485226516
Cluster_10953	0.0			-
Cluster_10959	2.61446273943			-
Cluster_28088	0.526626193313			-
Cluster_28080	1.09703162466			0.00782999405312
Cluster_28081	0.0			0.0289394437587
Cluster_28082	2.78324269213			-
Cluster_28083	0.838402323659			-
Cluster_28084	1.72328046921			-
Cluster_28085	2.44715349193			-
Cluster_28086	0.303951731604			-
Cluster_28087	2.78324269213			-
Cluster_20255	0.0			-
Cluster_20254	0.207605087376			-
Cluster_20257	1.76639502884			0.0331849402618
Cluster_20256	0.0583792020407			-
Cluster_20253	1.8809053851			-
Cluster_20252	1.40410330219			0.048104797095
Cluster_20258	2.46422159259			-
Cluster_6292	1.51281332922			-
Cluster_1241	1.14723811811			-
Cluster_1242	2.11434829383			-
Cluster_9222	1.68252818202			-
Cluster_9220	2.18310998001			-
Cluster_9221	1.1908396847			-
Cluster_9226	1.96273483651			-
Cluster_1244	1.59765983806			-
Cluster_9228	1.41892431448			-
Cluster_9229	0.878167897019			-
Cluster_1246	1.93400784146			0.00666708614231
Cluster_1247	1.39757688158			2.22459753481e-06
Cluster_21612	1.0404468497			-
Cluster_21610	1.39780367738			0.0138408454616
Cluster_21611	1.27289991043			-
Cluster_21617	0.587292313634			-
Cluster_21614	1.05901948052			-
Cluster_21615	2.10874419491			-
Cluster_21619	2.25097812738			-
Cluster_25911	1.1894091733			-
Cluster_25910	0.653505069303			-
Cluster_25913	1.73752528271			-
Cluster_25912	1.80128552858			-
Cluster_25915	1.37842966046			0.0136613633066
Cluster_25914	1.60211389462			-
Cluster_25917	1.42540012215			-
Cluster_25916	1.28198024446			-
Cluster_25919	1.79129294084			-
Cluster_25918	0.590055532766			-
Cluster_29021	1.78784010191			0.0469516192214
Cluster_29020	0.704423590021			0.0385854876658
Cluster_29023	1.70857166344			-
Cluster_29022	0.564471722666			-
Cluster_29025	1.55593393292			-
Cluster_29024	1.55593393292			-
Cluster_29027	0.0			-
Cluster_29026	1.51939262314			-
Cluster_29029	2.87170692858			-
Cluster_29028	1.16543297746			0.042880711749
Cluster_27519	1.51246640684			0.00649927085083
Cluster_27518	1.56402691406			-
Cluster_27516	1.22691931195			0.00147878757037
Cluster_27513	1.87258752928			0.022910454584
Cluster_27512	1.48789578646			-
Cluster_27511	1.51551658074			-
Cluster_549	2.15911325816			-
Cluster_548	1.1834320982			-
Cluster_545	0.310336382841			-
Cluster_544	1.10554516237			-
Cluster_547	0.697484081979			-
Cluster_546	2.30742920944			-
Cluster_541	0.0			-
Cluster_540	1.27812625219			-
Cluster_543	0.0			-
Cluster_542	0.0			-
Cluster_28866	0.701382525041			-
Cluster_28867	1.19890505796			0.00782999405312
Cluster_28864	2.42291153244	Control	2.10843972022	0.04394103305
Cluster_28863	0.0			-
Cluster_28861	0.659008000522			-
Cluster_3900	0.755886436953			-
Cluster_3904	1.39315817967			-
Cluster_3909	1.74604042619			-
Cluster_3908	1.15568930743			-
Cluster_13650	1.17308393816			-
Cluster_13658	1.25956522134			0.0194730880319
Cluster_1888	1.73451649312			-
Cluster_1889	1.95683864437			0.0251374744804
Cluster_1886	0.200033464187			-
Cluster_1887	1.73451649312			-
Cluster_1884	1.16454949451			-
Cluster_1885	1.7927709458			0.000688799412424
Cluster_1882	1.83574687557			-
Cluster_1883	2.24924638472			-
Cluster_1880	1.75230069858			-
Cluster_1881	1.25086310278			-
Cluster_5419	1.64464294896			-
Cluster_5418	0.0			-
Cluster_5410	1.28419700401			0.0472388256783
Cluster_5413	1.48832130812			-
Cluster_5412	1.5014922479			0.042880711749
Cluster_5415	2.13594889002			-
Cluster_5416	0.188321967382			-
Cluster_8639	0.372224272273			-
Cluster_8632	1.35827077121			0.0346677818305
Cluster_8633	1.5853164252			-
Cluster_8630	0.0			-
Cluster_8637	1.13650251016			0.0194730880319
Cluster_17891	0.0			-
Cluster_17893	1.63765988682			-
Cluster_17894	1.08722654225			-
Cluster_6148	1.08426170671			-
Cluster_6149	2.60119507535			-
Cluster_17897	1.33295121197			-
Cluster_6143	1.93444097896			-
Cluster_6141	2.08355928508			0.0232668591444
Cluster_6146	2.02039200054			-
Cluster_6147	1.91995543896			0.0099376020507
Cluster_6144	0.0			-
Cluster_6145	2.02039200054			-
Cluster_7816	0.792765819969			-
Cluster_7815	1.91236712324			-
Cluster_7812	1.24360723652			-
Cluster_7811	0.344830318977			-
Cluster_7810	2.45053706345			0.0331849402618
Cluster_7819	0.0			-
Cluster_7818	0.0			-
Cluster_1942	1.46338855651			-
Cluster_3246	1.42071889159			0.000109841645583
Cluster_3247	1.57664087574			0.0289394437587
Cluster_3245	0.396646065596			-
Cluster_3242	1.57440799105			0.0289394437587
Cluster_3243	1.33097254128			-
Cluster_3240	1.83898633979			0.0363096788198
Cluster_3241	0.0			-
Cluster_3248	1.14989193371			-
Cluster_3249	1.92316334496			0.0298613146408
Cluster_1949	0.278261251414			-
Cluster_1948	0.395265258566			-
Cluster_24578	0.627390917837			-
Cluster_24579	0.102226325571			-
Cluster_24574	0.434188570527			-
Cluster_24576	1.11471523917			-
Cluster_24577	0.0			-
Cluster_24570	1.74186718221			-
Cluster_24571	0.182702944525			0.0349825533531
Cluster_24572	0.0			-
Cluster_24573	1.75995804057			-
Cluster_4737	0.520139432931			-
Cluster_4735	1.35987214943			0.0105887642486
Cluster_4732	0.0			-
Cluster_4731	1.86948221146			0.0326369167513
Cluster_4730	0.643665407866			-
Cluster_4738	0.45046269907			-
Cluster_6483	0.0			-
Cluster_1450	1.44884222552			-
Cluster_6487	1.4017792966			-
Cluster_1454	1.91319051087			-
Cluster_6484	0.787534299288			-
Cluster_13958	0.0			-
Cluster_13959	0.0			0.00702801929355
Cluster_13955	0.0			-
Cluster_13956	2.19394080034			-
Cluster_13957	1.70263489273			-
Cluster_13950	1.8006565729			7.60686464824e-06
Cluster_13951	1.00414165359			-
Cluster_13952	1.00414165359			-
Cluster_13953	2.94579220896			-
Cluster_20981	0.0			-
Cluster_20980	0.414762156441			-
Cluster_20983	1.00799247125			0.00253547785434
Cluster_20982	0.0			-
Cluster_20985	0.0227981785236			-
Cluster_20984	1.52487397176			-
Cluster_20989	1.14705812853			-
Cluster_19629	0.0			-
Cluster_21058	0.0			-
Cluster_21059	0.0			-
Cluster_19620	0.748596441324			0.000239485226516
Cluster_19621	0.902458119055			-
Cluster_21056	0.995838283933			-
Cluster_19623	0.690210631239			-
Cluster_19625	0.0			-
Cluster_19626	0.510825458987			-
Cluster_19627	0.977990437763			7.60686464824e-06
Cluster_14458	0.898148561134			-
Cluster_13489	1.00113118879			-
Cluster_13482	1.34664009819			-
Cluster_14451	2.32922699176			-
Cluster_13480	1.30519987491			-
Cluster_13481	1.54302273729			0.000242916742153
Cluster_13486	1.71396763456			-
Cluster_14455	1.21669478424			-
Cluster_13484	1.94358026975			-
Cluster_13485	2.22632071348			-
Cluster_6809	0.894351773173			-
Cluster_6808	2.68368027134			-
Cluster_6807	0.88309250904			-
Cluster_6806	0.0			-
Cluster_6805	2.32257185246			0.0331849402618
Cluster_6803	1.34716282453			9.65592044142e-05
Cluster_6802	0.677587792366			-
Cluster_6801	1.67784240911			-
Cluster_27067	0.548702848432			-
Cluster_27066	0.479446380131			-
Cluster_27064	0.0			-
Cluster_27063	1.71010031071			-
Cluster_27060	1.96041144213			-
Cluster_27069	0.0			-
Cluster_27068	1.47686771959			-
Cluster_23980	0.100861616003			-
Cluster_23982	0.53206365364			-
Cluster_23983	0.987313707933			-
Cluster_23984	1.54412199878			-
Cluster_23985	0.950158161108			-
Cluster_23986	0.729152927295			0.0385854876658
Cluster_23987	0.258666420025			-
Cluster_23988	0.617090948994			-
Cluster_23989	0.0			-
Cluster_15507	1.4669335531			-
Cluster_15503	1.33022125259			-
Cluster_15502	0.28933504506			-
Cluster_26114	0.333929261189			-
Cluster_12709	2.2387871385			-
Cluster_433	2.54895184682			-
Cluster_432	1.14537747169			-
Cluster_10137	1.38944894594			-
Cluster_10136	2.36265079293			-
Cluster_10135	0.436637941611			-
Cluster_10366	1.10925273184			-
Cluster_10367	1.8302501236			-
Cluster_10365	1.23322876312			-
Cluster_10363	0.637586234534			-
Cluster_439	1.95692591887			0.0274812853197
Cluster_10369	1.27917397472			-
Cluster_18173	0.694716450757			-
Cluster_18172	0.460927664517			-
Cluster_18171	1.60870812418			-
Cluster_18170	0.0			-
Cluster_10131	1.88506218364			-
Cluster_18175	1.70028309046			-
Cluster_18174	1.41508304835			0.0144181618329
Cluster_18179	1.57716800853			-
Cluster_18178	0.0			-
Cluster_23364	1.3772161598			-
Cluster_23365	0.735371652325			-
Cluster_23366	0.0			0.0418291331036
Cluster_23367	1.09244286699			-
Cluster_23360	0.735371652325			-
Cluster_23362	0.0			-
Cluster_23363	0.693679970236			-
Cluster_23368	0.700732245077			-
Cluster_23369	1.21959214075			0.000239485226516
Cluster_18289	0.737935158751			-
Cluster_18288	1.08026345174			-
Cluster_18283	0.658920283889			-
Cluster_18282	2.27642321855			-
Cluster_18285	0.918963033722			0.0105887642486
Cluster_18284	0.918963033722			0.0105887642486
Cluster_18287	0.0			0.0125657740868
Cluster_26858	0.0			-
Cluster_26851	1.56391245888			-
Cluster_26850	1.02938001774			-
Cluster_26853	0.336045951325			0.00768599424852
Cluster_26852	1.89642673329			0.022910454584
Cluster_26855	1.42118179521			0.00253547785434
Cluster_26857	1.02983604738			0.0326369167513
Cluster_18829	0.900038688033			0.00485817534942
Cluster_18828	0.9478336769			-
Cluster_17839	0.791814266197			-
Cluster_17838	1.41519467452			-
Cluster_17837	1.39126053534			-
Cluster_17836	1.59043211222			-
Cluster_18827	1.60315041701			-
Cluster_18826	1.5515913361			-
Cluster_18821	0.455287209664			-
Cluster_18820	1.63085978839			0.0469516192214
Cluster_18823	0.350354022927			-
Cluster_18822	0.0899045615519			0.00163980441572
Cluster_13109	1.04305970916			-
Cluster_13108	1.43864634286			0.0472388256783
Cluster_13107	1.1841225047			-
Cluster_13106	2.6236018501			0.0331849402618
Cluster_13105	2.41056367872			-
Cluster_13104	0.0			-
Cluster_13103	1.25527062649			-
Cluster_13102	0.606907269265			-
Cluster_13101	2.17488620886			-
Cluster_8434	1.67862513633			-
Cluster_8435	1.05232275549			-
Cluster_8436	0.0			-
Cluster_8430	1.744897523			-
Cluster_8431	1.50817787248			-
Cluster_8433	1.22008465002			-
Cluster_8438	0.0380726782344			-
Cluster_8439	1.78117941594			-
Cluster_1716	0.57772260681			-
Cluster_1717	0.883519445778			-
Cluster_1714	0.145613493951			-
Cluster_1712	1.28942503589			-
Cluster_1713	1.09188315932			0.0428911828641
Cluster_1710	0.352319170373			-
Cluster_1711	1.52677217756			0.0363096788198
Cluster_1718	1.15857886333			0.0289394437587
Cluster_1719	2.77194222176			-
Cluster_9521	2.35914183395			-
Cluster_9520	1.82347181279			-
Cluster_9525	1.64882523882			-
Cluster_9527	0.458467109326			-
Cluster_9526	2.15997028767			-
Cluster_9529	0.012924127137			-
Cluster_9528	1.62224226641			-
Cluster_25036	0.709360549672			-
Cluster_20045	1.17557904343			-
Cluster_25034	0.479863723203			-
Cluster_20047	1.089025854			-
Cluster_20040	2.41128294911			-
Cluster_20042	0.0			-
Cluster_20043	0.436824770594			-
Cluster_20048	1.34197814374			-
Cluster_20049	0.0			-
Cluster_25038	0.821422572344			0.0385854876658
Cluster_25039	1.00805290638			0.0194730880319
Cluster_27897	1.12863401514			0.0464659138938
Cluster_27894	1.87623327185			-
Cluster_27895	0.847853126448			-
Cluster_27893	1.02013318722			-
Cluster_27890	0.0			-
Cluster_27898	1.07119800962			-
Cluster_27899	1.10753765038			-
Cluster_12278	2.25893846151			0.0144181618329
Cluster_12279	3.26801146526			-
Cluster_12276	1.88277299252			-
Cluster_12277	1.4674237719			-
Cluster_12274	1.32636096576			-
Cluster_12275	0.0			-
Cluster_12272	1.40559250427			-
Cluster_12273	2.51616011591			-
Cluster_12270	0.469577269612			-
Cluster_12271	2.36767325777			-
Cluster_19232	0.0			0.0289394437587
Cluster_19231	1.31678149633			-
Cluster_15793	0.339462435107			-
Cluster_15794	1.78353137973			-
Cluster_9385	0.0			-
Cluster_9384	0.0			-
Cluster_9387	0.899524674872			-
Cluster_26117	1.91992698394			0.048104797095
Cluster_28541	1.69706773056			0.0099376020507
Cluster_28540	0.0			-
Cluster_28543	0.372934913563			-
Cluster_28542	1.16136043851			-
Cluster_28545	2.27415028228			-
Cluster_28544	2.37830734311			-
Cluster_28547	0.382164246655			-
Cluster_28546	2.27415028228			-
Cluster_28549	2.08069385527			-
Cluster_28548	0.695369934835			-
Cluster_26079	0.230107068198			-
Cluster_26078	1.64771841937			-
Cluster_26077	1.64771841937			-
Cluster_26076	1.79323603936			-
Cluster_26074	1.25009740191			0.042880711749
Cluster_26072	0.0			-
Cluster_27308	1.90247844913			-
Cluster_27309	2.81877083623			-
Cluster_27306	0.717224077507			-
Cluster_27307	0.936617760534			0.0472388256783
Cluster_27305	0.0			-
Cluster_27302	1.36568071211			-
Cluster_27303	1.36568071211			-
Cluster_27300	0.0209909269485			-
Cluster_27301	1.15954145773			-
Cluster_21731	1.30495610506			-
Cluster_21730	0.687101731231			0.0150884272844
Cluster_21733	1.13789878006			7.60686464824e-06
Cluster_21732	1.03907458523			-
Cluster_21735	0.0			-
Cluster_4979	0.545686569094			-
Cluster_4978	0.0			-
Cluster_4970	2.04509746788			-
Cluster_4973	1.51204582506			-
Cluster_4972	1.48311302851			-
Cluster_4974	2.05210230555			-
Cluster_4976	0.73786334686			-
Cluster_19428	1.5340233651			0.0138408454616
Cluster_19429	1.14889406509			0.0136613633066
Cluster_19422	0.841133973746			0.0472388256783
Cluster_19423	0.841133973746			0.0472388256783
Cluster_19420	1.37995778444			-
Cluster_19421	0.0			-
Cluster_19426	1.19440324759			-
Cluster_19427	1.70747531538			-
Cluster_19425	0.0			-
Cluster_14619	0.0			-
Cluster_14612	1.20372412417			-
Cluster_14611	1.75002101329			-
Cluster_14616	0.478531503811			0.0465712817276
Cluster_14617	0.0			-
Cluster_14615	0.899500503854			-
Cluster_5598	2.70601313333	Control	2.36435789508	0.04394103305
Cluster_5599	0.542648952878			-
Cluster_5595	0.0			0.0125657740868
Cluster_5597	2.70601313333	Control	2.37595028563	0.04394103305
Cluster_5590	0.529418888113			-
Cluster_5591	1.66586891342			-
Cluster_5592	1.18532914797			-
Cluster_5593	0.232517891334			-
Cluster_19390	1.46336291386			-
Cluster_19391	1.06405761434			-
Cluster_19392	1.19669658797			-
Cluster_19393	1.27642023015			-
Cluster_19394	1.57060857849			-
Cluster_19395	0.914516554172			-
Cluster_19396	0.0			-
Cluster_19397	1.16910582225			-
Cluster_19398	1.81190997746			-
Cluster_19399	1.57060857849			-
Cluster_22216	2.06357773911			0.04394103305
Cluster_22214	0.0680780757737			-
Cluster_22213	0.855217814543			9.65592044142e-05
Cluster_22212	1.80576207424			-
Cluster_22211	0.0			-
Cluster_22210	1.37265904801			-
Cluster_7992	1.56856865082			-
Cluster_7993	0.137912480489			-
Cluster_7990	1.59493777847			-
Cluster_7991	1.59054597476			-
Cluster_7996	0.0			-
Cluster_7997	0.0			-
Cluster_7994	1.19387744683			-
Cluster_22218	0.462295570538			-
Cluster_5628	1.60988086			-
Cluster_5629	1.21698391459			-
Cluster_5622	1.8519913784			-
Cluster_5623	2.01799453266			-
Cluster_5620	0.0			-
Cluster_5621	0.0			-
Cluster_5626	1.22419284513			-
Cluster_5627	1.86248446414			-
Cluster_5624	1.66724542402			-
Cluster_5625	1.71807066304			0.0179146728328
Cluster_7661	1.77051833206			-
Cluster_7664	0.0			-
Cluster_7665	1.54312890663			0.0222700615539
Cluster_7666	1.85436928392			0.00649927085083
Cluster_7667	0.690732705212			-
Cluster_7669	0.855485170408			-
Cluster_2018	1.80583277025			-
Cluster_2019	1.12215872126			-
Cluster_2010	0.307966767923			-
Cluster_2011	1.15566832555			-
Cluster_2012	2.10584627919			-
Cluster_2013	1.73814988637			-
Cluster_2014	0.496515765015			-
Cluster_2015	0.247570560205			-
Cluster_2016	0.953433631448			-
Cluster_2017	1.26511243591			-
Cluster_23166	0.336028240913			0.0400539178001
Cluster_23167	1.16395487625			-
Cluster_23164	1.86849616488			-
Cluster_23165	1.47216691336			0.0340658264971
Cluster_23162	1.26124819597			9.65592044142e-05
Cluster_23160	1.47216691336			0.0340658264971
Cluster_23168	0.453211931373			-
Cluster_17047	0.364929129872			-
Cluster_2908	1.15641839959			-
Cluster_2909	1.492642128			0.0453324417918
Cluster_2902	1.77453756342			0.0289394437587
Cluster_2903	1.04326598916			-
Cluster_2900	1.28301462033			-
Cluster_2901	1.67851935622			-
Cluster_2906	1.95388244039			-
Cluster_2907	0.64020865935			0.0109971396147
Cluster_2904	0.826373595318			-
Cluster_2905	0.537876809888			-
Cluster_17044	0.16346303791			-
Cluster_24309	0.938903117855			-
Cluster_24308	1.54628876988			0.0144181618329
Cluster_24307	0.789904213478			-
Cluster_24306	2.55536179278			-
Cluster_24305	1.12930614792			-
Cluster_24304	0.613711178705			-
Cluster_24303	0.895358447998			-
Cluster_24302	1.00301415968			-
Cluster_24301	2.8914509977			-
Cluster_17040	1.13953844959			0.0139715976933
Cluster_18245	1.21398353707			-
Cluster_4503	1.61316260016			-
Cluster_4504	1.61316260016			-
Cluster_4505	0.0			-
Cluster_4506	1.13167387472			-
Cluster_4507	1.67084907568			0.0289394437587
Cluster_4508	0.893163362828			-
Cluster_18246	1.31213578284			-
Cluster_18241	1.21398353707			-
Cluster_18243	1.45071618116			-
Cluster_17210	0.403976783214			0.0302043061537
Cluster_336	2.44711393495			-
Cluster_337	2.20334690272			-
Cluster_334	1.77423954124			-
Cluster_335	1.91020018465			-
Cluster_19989	0.0			-
Cluster_333	0.758816964622			-
Cluster_330	1.32275974461			-
Cluster_331	2.18421869349			-
Cluster_19985	2.15140371424			-
Cluster_19984	0.0			-
Cluster_19986	0.491400468473			-
Cluster_19980	2.40311416975			-
Cluster_338	1.86646079813			-
Cluster_19982	0.216445099944			-
Cluster_15202	0.00901838131317			0.00702801929355
Cluster_15203	2.86012371534			-
Cluster_15201	0.692458420654			-
Cluster_15206	2.01250831506			-
Cluster_15207	1.03996531137			-
Cluster_15204	0.958318570437			-
Cluster_15205	1.98857405896			-
Cluster_15208	2.1877456529			-
Cluster_15209	1.887821729			0.0179146728328
Cluster_20538	1.41206456391			-
Cluster_20539	0.0			-
Cluster_20534	1.94744981407			-
Cluster_20536	0.607326234115			-
Cluster_20537	0.0			-
Cluster_20531	0.0			-
Cluster_20532	0.243528772412			-
Cluster_20533	0.459994045563			-
Cluster_26270	0.299610910814			-
Cluster_26273	0.0			-
Cluster_26272	1.30824475658			9.65592044142e-05
Cluster_26277	0.767029357805			-
Cluster_26276	0.0			-
Cluster_22978	0.537452061651			-
Cluster_22979	1.63848653675			-
Cluster_22972	1.10185548589			-
Cluster_22973	0.0627934526842			-
Cluster_22970	0.6972063939			-
Cluster_22971	1.02053584754			-
Cluster_22976	0.978573098505			-
Cluster_22977	0.978573098505			-
Cluster_22974	0.828188553119			-
Cluster_22975	1.19801363753			-
Cluster_14559	2.05948432868			-
Cluster_14558	0.372846414706			-
Cluster_14555	0.0			-
Cluster_14554	1.65033640204			0.00105350578438
Cluster_14557	0.756057985395			-
Cluster_14556	0.0			-
Cluster_14551	1.37735319736			-
Cluster_14550	1.92219061384			0.0179146728328
Cluster_14553	2.42190742267			-
Cluster_14552	2.0666042948			-
Cluster_18322	0.0			-
Cluster_18323	0.88309850486			0.0472388256783
Cluster_18320	1.19510232862			-
Cluster_18321	0.769159097702			-
Cluster_18327	0.88309850486			0.0472388256783
Cluster_18324	2.42916238315			-
Cluster_18325	2.765251589			-
Cluster_18328	1.70528940487			-
Cluster_18329	1.60485282499			0.0099376020507
Cluster_29979	0.561617120638			-
Cluster_12898	0.0			-
Cluster_12896	0.821341151443			0.00818548284184
Cluster_12897	0.8840731138			-
Cluster_12893	0.620969970039			-
Cluster_12890	1.61762684394			9.65592044142e-05
Cluster_12891	0.0813100331392			-
Cluster_8258	0.0793376087179			-
Cluster_8259	1.5497756072			-
Cluster_17118	0.971431118291			-
Cluster_17119	0.530351051654			-
Cluster_17114	1.31680536592			-
Cluster_17115	0.250008543417			-
Cluster_17116	1.4794356675			-
Cluster_17117	1.67922848107			-
Cluster_17110	1.05472661459			0.0222700615539
Cluster_17111	1.10447530263			-
Cluster_17112	0.0			-
Cluster_17113	0.0			-
Cluster_28361	1.79680306858			-
Cluster_28360	1.79680306858			-
Cluster_28363	1.39358353953			-
Cluster_28362	1.4705292218			-
Cluster_28365	1.40907149243			-
Cluster_28364	2.00094499509			-
Cluster_28367	0.0			-
Cluster_28369	2.00252137719			-
Cluster_28368	0.0			-
Cluster_10665	0.860146064116			0.0400539178001
Cluster_10661	0.0			-
Cluster_16795	0.0443698491411			-
Cluster_16794	0.0			-
Cluster_16791	2.35419761411			-
Cluster_16790	1.64269801888			-
Cluster_16792	0.711239371593			0.0194730880319
Cluster_16798	1.98992304891			0.0331849402618
Cluster_8081	0.0			-
Cluster_8080	0.0			-
Cluster_8084	0.899853660795			0.0374829670016
Cluster_8086	1.61428014925			-
Cluster_8089	1.61428014925			-
Cluster_13319	0.0			-
Cluster_13316	1.16934128448			-
Cluster_13317	1.11447246234			-
Cluster_13314	0.0			-
Cluster_13315	0.206700567504			-
Cluster_13312	1.76367274399			-
Cluster_13310	0.0			-
Cluster_13311	1.76367274399			-
Cluster_11224	2.29525395287			0.0139715976933
Cluster_11227	1.03334680607			-
Cluster_11221	1.26347036983			-
Cluster_11222	0.957921378869			-
Cluster_11223	2.28188998454			0.0139715976933
Cluster_11228	0.669267169683			-
Cluster_6731	0.983476987216			-
Cluster_1106	0.0			-
Cluster_1105	1.58075576927			-
Cluster_6732	0.030665768782			-
Cluster_1103	1.7366686255			-
Cluster_6734	0.613129756902			-
Cluster_1101	1.09039543433			-
Cluster_1100	1.78628176945			-
Cluster_6739	1.96633240665			-
Cluster_6738	1.91050955801			-
Cluster_27911	0.0			0.0289394437587
Cluster_27910	0.518358815304			-
Cluster_27917	2.30102475314			-
Cluster_27916	0.320355623398			-
Cluster_27915	1.24607300983			-
Cluster_27914	1.21546006812			0.0136613633066
Cluster_7462	0.371179365612			-
Cluster_7466	0.0			-
Cluster_7467	1.3633607705			-
Cluster_7465	1.58829681253			-
Cluster_7468	2.13895843977			0.0232668591444
Cluster_15708	0.83122080017			-
Cluster_25200	0.631725605636			-
Cluster_25203	0.170145872949			-
Cluster_25202	0.933751403529			-
Cluster_25207	0.834196987429			0.0385854876658
Cluster_25206	1.26866960396			-
Cluster_25209	0.974475729884			-
Cluster_19281	1.36803067769			-
Cluster_3611	1.76063885315			0.0289394437587
Cluster_3610	1.61668575333			-
Cluster_3613	1.76063885315			0.0289394437587
Cluster_3612	1.51720343306			-
Cluster_3615	1.39867651205			0.0289394437587
Cluster_3614	2.08738001492			0.0099977687454
Cluster_3617	1.95301578116			0.0219810231043
Cluster_3616	1.2361287947			-
Cluster_3618	1.67696769758			0.0363096788198
Cluster_12955	1.64545652513			-
Cluster_8898	0.0			-
Cluster_1925	1.91370495716			0.00402277125525
Cluster_1924	1.11656835854			-
Cluster_1927	0.0			-
Cluster_1926	1.00582182507			-
Cluster_1921	1.4542022338			-
Cluster_1920	0.0			-
Cluster_1923	1.49485047491			0.0363096788198
Cluster_1922	2.23870849813			-
Cluster_1929	0.198140550645			-
Cluster_1928	2.13084855422			-
Cluster_4342	0.0980242216801			-
Cluster_4343	1.2900444736			-
Cluster_4346	1.03376421994			-
Cluster_4347	1.65563837269			-
Cluster_4344	1.51165430373			-
Cluster_4345	1.51355711044			-
Cluster_4348	0.81476100804			-
Cluster_4349	0.0			-
Cluster_1055	1.6345964705			0.00113294063552
Cluster_15048	0.873008273833			-
Cluster_15046	0.0			-
Cluster_15040	0.0			-
Cluster_15041	0.793454165467			-
Cluster_15042	0.26741334094			0.0289394437587
Cluster_15043	0.185889083871			-
Cluster_24862	0.891893733174			-
Cluster_18679	0.581917972748			0.0120461775162
Cluster_1057	1.3522099621			2.22459753481e-06
Cluster_19215	0.0			0.0289394437587
Cluster_19214	0.473582593434			-
Cluster_19216	0.616978188312			-
Cluster_19211	1.67250056719			0.048104797095
Cluster_19210	1.02562618094			0.000239485226516
Cluster_19213	0.32362028307			-
Cluster_1056	0.0			-
Cluster_19219	1.0085055619			-
Cluster_19218	0.0			-
Cluster_4838	1.01028803442			0.0385854876658
Cluster_4839	1.23129332736			-
Cluster_4834	1.82507850858			-
Cluster_4830	2.83987665765			-
Cluster_4832	3.17596588389			-
Cluster_5129	1.60575043974			-
Cluster_5121	1.86179844195			-
Cluster_5122	0.943389991903			0.0302043061537
Cluster_5125	0.949028812			-
Cluster_5124	1.81452830886			-
Cluster_5127	0.773589320043			-
Cluster_5126	1.43868605033			0.0363096788198
Cluster_21977	0.302768195172			0.0340658264971
Cluster_21976	1.52097163715			0.0469516192214
Cluster_21975	0.325493216855			-
Cluster_21974	0.0			-
Cluster_21972	0.240465919695			-
Cluster_21971	0.795603805221			-
Cluster_21970	0.0			-
Cluster_6472	1.20438555766			-
Cluster_6470	0.0			0.0289394437587
Cluster_6471	0.0			-
Cluster_6477	1.20438555766			-
Cluster_21979	0.323190286247			-
Cluster_6475	1.74425072925			0.0152800482336
Cluster_14799	0.741016647259			-
Cluster_14798	2.35689841752			-
Cluster_14793	1.55145882026			-
Cluster_14792	1.55145882026			-
Cluster_14791	1.60185687423			-
Cluster_28510	1.28151964349			0.0136613633066
Cluster_28511	1.31213262926			-
Cluster_22406	0.307900084072			-
Cluster_22407	1.19232894853			-
Cluster_22404	0.800289095292			0.000239485226516
Cluster_22405	1.05410055323			-
Cluster_22402	0.908920351293			-
Cluster_22403	0.0			-
Cluster_22400	1.44813133205			-
Cluster_22408	1.40023473959			0.00504173302819
Cluster_1020	1.93277597477			-
Cluster_1021	0.639687212599			-
Cluster_1022	1.14169267347			-
Cluster_1023	1.83743426117			-
Cluster_1024	0.389817524474			-
Cluster_6037	1.99759578829			-
Cluster_2209	1.34396474741			-
Cluster_2208	0.235438053733			-
Cluster_1026	0.0			-
Cluster_2201	2.07963408255			-
Cluster_2200	1.18805579941			-
Cluster_2203	1.49329281659			-
Cluster_2202	0.985914402598			-
Cluster_2205	1.60453358271			-
Cluster_2204	1.48330337916			-
[truncated: 20,867 more rows]
