# Supplementary material for: Metagenomic assembled plasmids of the human microbiome vary across disease cohorts
Source: Sci Rep. 2022 Jun 2;12:9212. doi: 10.1038/s41598-022-13313-y (PMC9163076; doi:10.1038/s41598-022-13313-y)
Supplement: Supplementary file 2 — Supplementary Information 2. [file 41598_2022_13313_MOESM2_ESM.zip › Supplementary_Data/input/merged_plasmid_metaphlan_for_PCoA_correlations.csv]

Subject	Axis.1	Axis.2	Condition	Cohort	Bacteroides.x	Bifidobacterium.x	Clostridioides.x	Clostridium.x	Enterococcus.x	Eubacterium.x	Fusobacterium.x	Haemophilus.x	Methanobrevibacter.x	Parabacteroides.x	Prevotella.x	Roseburia.x	Ruminococcus.x	Streptococcus.x	Tetragenococcus.x	Treponema.x	Veillonella.x	Bacteroides.y	Bifidobacterium.y	Clostridioides.y	Clostridium.y	Enterococcus.y	Eubacterium.y	Fusobacterium.y	Haemophilus.y	Methanobrevibacter.y	Parabacteroides.y	Prevotella.y	Roseburia.y	Ruminococcus.y	Streptococcus.y	Tetragenococcus.y	Treponema.y	Veillonella.y
320	0.0565022160829588	-0.202618976268869	UC	IBD	48.0642005507978	0.110192746031443	0	0	0	0.136662238489297	0	0	0	23.6497862111369	0	0.260214195447745	0	0.00572537611157347	0	0	0	68.54276	0.22706	NA	0.01137	0	6.92002	0	0	0	1.39382	0	1.34428	2.84449	0.00274	NA	0	0
324	-0.0252987351658273	-0.0891763087063013	UC	IBD	5.93527137733242	4.40651473071609	0	0	0.220228043487363	0.870863746109723	0	0	4.57203466707605	2.27261942975172	0	13.6172944608042	10.4241273917352	0	0	0.296986867263059	0	5.97872	46.59395	NA	0.29398	0	4.57147	0	0	1.23836	0.3196	0	0.21824	7.2835	0.01566	NA	0	0
343	-0.0592128853021245	-0.14236923199389	Control	Non_IBD	44.7007126030278	0.364819851839667	0	0	0	0.282867566281481	0	0	0	17.3324677918706	0	1.06831707016173	0.687635485633382	0.0252612779856774	0	0	0	41.46741	1.53435	NA	0.0445	0	11.01801	0	0	0	1.62624	0	1.1263	3.1096	0.79524	NA	0	0.08441
350	0.0615496823176929	-0.0588998366385956	CD	IBD	0.844534290100318	1.36419620863232	0	0	0	0	0	0	0	0.765324336867659	13.1738424190497	0.111117061154546	0	0	0	0	0	9.77444	6.68377	NA	0.05413	0	10.46083	0	0	0.20339	0.64273	2.38696	4.61865	2.69663	2.87048	NA	0	0
361	0.278516092930577	0.141404043446074	CD	IBD	0	0	0	0	0	0	0	0	0	0.0444839857651246	0.702846975088968	0	0	0.177935943060498	0	0	0	0	0	NA	0.21227	0.02069	0	0.05144	0	0	0	0	0	0	0.47223	NA	0	0.07116
363	-0.129171443060475	-0.0223101405942232	UC	IBD	12.2051794766236	0.14680235517122	0	0.0395846104082644	0	1.96158709405982	0	0	0	4.13150233775399	0	2.05003042360057	0.0242031617924816	2.62412037340728	0	9.91673659947839	0	16.20934	2.94247	NA	0	0	9.13882	0	0.22709	0	1.7836	0	1.07926	6.85306	0.35156	NA	0	0.0587
365	-0.00599240692984151	-0.120810361288428	UC	IBD	42.7307690120609	1.94721867874209	0	0	0	0.33474040559316	0	0.0240724980239701	0	7.30723520726042	0	3.96324300144245	0	0.0189547228535198	0	0	0	41.94346	0.94346	NA	0.11232	0.00155	9.8282	0	0.16099	0	3.04662	0	1.86879	3.75036	0.82466	NA	0	0.04092
367	-0.0447266150888265	-0.0866180002700426	UC	IBD	54.7710559488358	0.0391562850989727	0	0	0	2.20168234635452	0	0	0	9.07670166688993	0	0	1.65126175976589	0	0	0	0	37.8872	1.04761	NA	0.01937	0	5.66711	0	0	0	1.97001	0.00379	1.60427	1.09364	0.03716	NA	0	0.08858
370	0.326390234966366	0.0395501563702506	CD	IBD	16.5046121400848	2.23581110820817	0	0	0	0.0498991425350177	0	0	0	4.85645758455198	0	36.6633949776042	0	0.106388737857679	0	0	0	5.61829	27.44592	NA	2.52386	0.01663	0	0	0	0	0.33757	0	0.00303	0	0.43919	NA	0	0.01341
377	0.281687472659138	0.0942194498241629	UC	IBD	0	22.5069505123521	0	0	0	3.41440940503614	0	0	0	0	0	0	0	0.00699022956549368	0	0	0	0	0	NA	7.50294	0	4.03445	0	0	0	0	0	0.00085	9.99572	0.06192	NA	0	1.97548
378	-0.0373979419064088	-0.0868034298242718	UC	IBD	7.54610134021892	11.6483224542016	0	0	0	8.60131108879096	0	0	0	1.44881603508666	0	5.94790600989492	0	0.00629210759970078	0	5.41633943823131	0	18.79524	15.03708	NA	0.14056	0	22.52521	0	0	0	0.57642	0	1.79104	1.21114	0.17565	NA	0	0.00288
379	0.164763361254665	-0.0691140723759424	CD	IBD	22.5184102741376	0	0	0	0	0.102133811005311	0	0	0	2.84612886668133	0	10.237212323099	0	0.0442579847689681	0	0	0	15.1993	0	NA	1.82043	0	5.83888	0	0	0	0.01314	0	0	40.39033	0.63436	NA	0	0
380	-0.0768760654825922	-0.169122756956577	CD	IBD	28.178089419133	1.94632128937829	0	0	0	5.23035553210681	0	0	0	13.3019044539374	0	2.24722160763824	0	0	0	1.94972513913236	0	19.20329	8.8607	NA	3.9996	0	20.561	0	0.01492	0	0	0	2.68403	3.51963	0.01172	NA	0	0
381	0.0308652279705784	-0.00602474067346131	UC	IBD	15.7951358558227	0.652843547423107	0	0	0.273550641349823	0.56457174382787	0	0	0	4.7910440899269	0	0	0.0671233506505448	0.0753988322375983	0	0.350788469495655	0.00712610914440715	17.02187	9.42374	NA	2.35239	0	6.15694	0	0.21909	0	0	0.01337	2.58541	21.98141	0.98634	NA	0	0.04394
382	0.105773224234054	-0.114062110317639	CD	IBD	11.035097011137	0	0	0	0	5.70539476119701	0	0	0	8.38747276229293	0	0	0	0	0	5.60643185579272	0	27.24744	0.35804	NA	0.80545	0	23.90291	0	0	0	2.55749	0	1.55157	4.6764	0	NA	0	0
386	0.0665042624401335	0.115617860330618	CD	IBD	57.1436343570107	0.0584205972113556	0	0.0354927796805132	0.0775918796665233	1.09405845686721	0	0	0	0.597548148416815	1.78526091079136	0.524619553671819	0	0.00492235630605657	0	0	0	65.81654	0.80837	NA	0	0	3.09881	0	0.0193	0	0	8.56658	2.84697	0	0.47698	NA	0	0.07495
393	0.350010163183527	0.0687329496782669	CD	IBD	3.6150126640571	0.672005185014625	0	0	0	0	0.0490359113430723	0	0	25.0748330647018	0	1.7166832962366	0	0	0	0	0	19.99263	0.03106	NA	6.5304	0	0.02467	13.45421	0	0	6.86269	0	0.13266	0	0	NA	0	0.02512
394	0.0706195272267089	-0.182347098066231	CD	IBD	49.354961505632	1.01120034343919	0	0	0	1.11131420828715	0	0	0	17.4951075008259	0	0.770725833904894	0	0	0	0	0	22.73481	6.98292	NA	0.32077	0	3.37575	0	0.64075	0	1.76582	0	15.02642	0	0.03101	NA	0	0.16071
395	0.0324896547414321	-0.190214383719215	UC	IBD	19.5786819445405	0.240999236200429	0	0	0	1.80996497251875	0	0	0	11.9210618084684	0	1.56134185889897	0.138641622699954	0.000705914575865345	0	0	0	20.14266	7.87154	NA	0.00931	0	22.68557	0	0.0108	0	1.27345	0	1.93646	3.51885	1.04515	NA	0	0.07244
411	0.0681803763381418	0.000905749710424293	CD	IBD	55.4091541056426	0.0967277807033586	0	0	0	1.76798112155752	0	0	0	3.6681642212973	0	0.654179455371917	0	0	0	0.777127295081425	0	51.35508	1.63225	NA	0.06507	0	11.00639	0	0	0	4.53016	0	1.1325	5.0829	0.11265	NA	0	0.01892
423	0.285394820102102	-0.0487786447986422	CD	IBD	32.6072346735223	3.02635930149451	0	0	0	0	0	0	0	14.0407817117011	0	0	0	0	0	0	0	43.03456	27.82301	NA	0.42364	0	1.71498	0	0	0	0	0.00923	1.59822	6.84884	0.04854	NA	0	0
427	-0.0914853916285269	-0.0829056368870226	UC	IBD	0.413213930703088	0.348133851002278	0	0	0	2.62259348575147	0	0	0	0.654366828772527	1.59936524634593	4.0235982152011	0.0229563294835049	0.0062405555877489	0	10.92855009606	0	0.67327	5.06089	NA	12.9334	0	21.16547	0	0.61642	0	0.05247	5.7456	2.54988	5.25815	3.16409	NA	0	0.58208
430	0.0766578410135888	-0.0762086165896099	CD	IBD	17.4744646977801	0	0	0	0	1.22444233762052	0	0	0	2.89072142818811	0	0	0	0	0	0	0	4.65464	0	NA	2.49259	0	19.45441	0	0	0	0.89736	0	6.05472	5.4133	0	NA	0	0
431	-0.05583210803438	0.0957187008939	Control	Non_IBD	24.2282530781864	0.283456279318761	0	0	0	0.207601782036276	0	0	17.078331564	18.3997967535001	0	0.737675912567711	0	0.13809873787553	0	0.0981753182531689	0.0166952482057145	37.20329	1.07208	NA	0.10661	0.00699	1.50568	0	0.02999	10.12104	1.89505	0	0.44774	0.43331	0.09641	NA	0	0.16171
452	-0.147711997973755	-0.0143873908663744	UC	IBD	9.69042875286668	1.53882732509495	0.00932987425737211	0	0	0.738263921075283	0	0	0.590490751385938	2.069727266708	0.98655896179567	5.46369475059139	0.74307934004683	0.242275767005953	0	0	0	5.01453	20.12031	NA	0.36549	0	4.23202	0	0	0	0.30289	17.16654	0.00089	19.40463	0.14742	NA	0	0.00667
456	-0.0139351048691938	-0.0442768094211207	UC	IBD	2.64393040519966	2.53577916146036	0	0	0	0.397954576477629	0	0	26.2169639950859	0.900122851412791	0	0	8.52032298371431	0.00577506641326375	0	4.49273916650041	0	4.67181	21.1287	NA	9.46927	0	2.0858	0	0	17.34725	0.33838	0	8.00398	0.44048	0.38344	NA	0	0
502	0.00961684824220431	-0.16485395446324	UC	IBD	5.71532031745074	4.92638750582563	0	0	0	0.721204622951809	0	0.0740986618653416	0	0.143503290852336	0	1.44542683846827	1.07459824107882	0.563619233464431	0	0	0.0335288062739102	2.88922	8.35959	NA	0.25869	0	28.78858	0	0.14913	0	0.18358	0	4.84465	17.39037	5.31944	NA	0	0.78691
504	0.136486607761668	-0.0143446988161942	UC	IBD	51.953347630659	0.0790269984429625	0	0	0	0.0199770851082582	0	0	0	3.43077058667998	0	0	0	0	0	0	0	59.52403	0.86278	NA	0.07398	0	1.27039	0	0	0	2.38519	0	0.01571	0	0.00862	NA	0	0
508	0.122222856779173	-0.210828994216505	UC	IBD	56.4532021761186	0.706027748435341	0	0	0	1.43856807051092	0	0	0	14.2339118780505	0	0.713334363218084	0.926061233607088	0	0	0	0	40.42536	5.0618	NA	0.03009	0	24.28067	0	0.16727	0	2.55228	0	3.94896	0.97151	0.05895	NA	0	0.00614
509	0.295134664376645	-0.0231799599243042	UC	IBD	71.2633066017636	0.324963242492063	0	0	0	0	0	0	0	9.76578845334388	0	0	0	0	0	0	0	44.27948	2.20806	NA	0.6381	0	0.89745	0	0	0	5.87293	0	1.19273	1.27319	0.00846	NA	0	0
510	0.251986695267521	0.20030554894697	CD	IBD	10.8754695174805	0.13290956370991	0	0	0	0	0	0	0	2.21612250794568	0	1.04594047963016	0	0	0	0	0	57.62323	1.06382	NA	0.62796	0	0	0	0	0	1.80747	0	1.28581	0	0	NA	0	0
511	0.0463002010835861	-0.00227599090975276	CD	IBD	39.854339750178	0.303066400352377	0	0	0	0.226884261324129	0	0	0	6.28904334625198	0	0	0	0.00193918172071905	0.659875836964682	0	0.0897564110732817	26.45943	2.75882	NA	0.00489	0	2.24719	0	0	0	0.4414	0.02358	2.57158	1.34705	0.59297	NA	0	1.06508
512	0.0256565774221832	-0.103794732551403	UC	IBD	44.0873674439538	1.44046580968187	0	0.0279879609574977	0.125594216759022	0.436415290709122	0	0	0	18.5901943686535	0	0.0559759219149954	0	0	0	0	0	76.12717	4.85139	NA	0.07045	0	4.41135	0	0	0	0	0	1.85915	0.51604	0.09144	NA	0	0
514	0.360969850758454	0.109291349996235	CD	IBD	76.4001510983599	0.0210888815245176	0	0	0	0	0	0	0	0.856764780177378	0	0	0	0	0	0	0	82.74045	0.95227	NA	0.63191	0	0.05524	0.35232	0	0	8.03134	0	0	0	0.25338	NA	0	0.88667
515	-0.0977849118556973	-0.143570606689072	CD	IBD	50.8304672919137	2.12317913443593	0	0	0.0309884614933152	2.96878851548836	0	0	0	1.92128461258554	0	0.651696735647295	0.161046095336471	0.0504736304625967	0	0	0	20.29767	4.84059	NA	0.03804	0	13.00842	0	0.00834	0	0	0	3.18433	12.70053	0.30361	NA	0	0.10838
517	-0.0528351602212503	-0.00337068076276146	UC	IBD	43.2905837400219	0.093317696313951	0	0	0.304669667965548	1.19295325287835	0	0.0554861978082952	0	13.3502314026659	0	0.276169939091287	0.271377949280571	0	0	1.70266964274455	0	32.63772	0.7477	NA	0.10482	0	0.90369	0	1.39608	0	0.38155	0	5.99479	0.21162	1.88729	NA	0	0.44342
519	0.329806702896753	0.120553632321696	CD	IBD	94.1204561120847	0.248008869768871	0	0	0	0	0	0	0	0.122083897383086	0	0.654124691675871	0	0	0	0	0	34.45925	0.6484	NA	3.72234	0.02668	0	0	0	0	30.63645	0	0	0	0.68147	NA	0	5.08014
520	0.227965111446894	0.0149867568626849	UC	IBD	46.2417907050001	0	0	0	0	0	0	0	0	12.3574209909125	7.09950155251964	0.735097532115847	0	0	0	0	0	36.48573	0.06762	NA	4.06764	0	0.2962	0	4.14786	0	7.91606	23.02706	0.67511	0	1.11535	NA	0	0.86191
521	0.393060917435535	0.0734748246362308	CD	IBD	73.0968400336337	0.000842245933004951	0	0	0	0	0	0	0	4.76388337139817	0	0	0	0.184030736361582	0	0	0	52.6514	0.03698	NA	2.158	0	0	0	0	0	7.54552	0	0.21682	0	0.06837	NA	0	0
522	0.178783352694033	0.013193618500951	CD	IBD	84.0149771880321	0.00610916277023085	0	0	0	0.0241710353083047	0	0	0	10.0624993912972	0	0	0.0128380956765721	0.013900558767047	0	0	0	42.41619	0.12622	NA	3.18803	0	0.15247	0	0	0	0	0	3.12423	0	0.09076	NA	0	0.25897
526	-0.0257679566335903	-0.16178804962668	UC	IBD	44.0889420381928	0.31196980455174	0	0	0	1.72861467169924	0	0	0	10.6397100041108	0	1.31559475316716	0.100601666728951	0	0	0	0	24.06783	1.98911	NA	0.01426	0	15.43864	0	0.04893	0	3.00485	0	0.76881	9.26775	0.08512	NA	0	0.05109
900	-0.0586936566898775	0.291046954500978	Control	NA	24.4850606001685	0	0	0	0.228141810875624	1.83939335018472	0	0	0	2.22308639574827	13.3346295936224	1.26126126126126	1.42588631797265	0	0	0.312398729664917	0	23.35836	0.02366	NA	0	0	7.96963	0	0	0	0.44696	35.72927	2.43274	0.92825	0	NA	0	0
901	-0.192555704659235	0.0831483332499816	Control	Non_IBD	13.1950191859153	0.32634865698593	0	0	0	2.61831314423294	0	0	4.62766157550222	1.5701414491009	0.504100519148296	2.02627718004665	0.495636144759612	0.33293205928824	0	6.2937326010082	0	19.49385	5.52523	NA	5.1515	0	13.68219	0	0	3.00119	0.47885	1.71307	1.0816	3.92379	0.519	NA	0	0
902	-0.0781968388500123	0.307315210573287	Control	Non_IBD	6.96343827284272	0.0534723614731636	0	0	0.145712185014371	1.85415413408195	0	0	3.65750952476439	10.4672147583718	1.39429182541274	1.79399772742464	0.189826883229731	0.376980148385803	0	0	0	2.7167	0.31478	NA	0	0	0.55355	0	0.6372	1.95499	0.09621	6.77887	0.74287	1.26202	0.02596	NA	50.30352	0.03257
903	-0.103360937879488	0.248066578621823	Control	NA	9.59056567429317	0.40130128630439	0	0	0.0599276587547889	1.42542216895319	0	0	0	6.78787749074332	8.73659653703743	1.60092459816365	0.307129251118293	0.375618003980909	0	0	0	15.12024	0.02065	NA	0	0	3.79151	0	0.0708	0	1.46651	28.68571	3.40511	4.57821	1.52816	NA	0	0
904	-0.0994652780905148	0.260501039134925	Control	Non_IBD	11.2585594788959	0.0262979558396634	0	0	0	3.26903820283816	0	0	0	2.64193310204618	0.797030353909798	2.13721464189264	0	0	0	0	0	37.05932	0.81116	NA	0	0	1.91783	0	0.19133	0	2.08333	2.34019	1.63656	0.34227	0	NA	0	0
905	-0.139868229491835	0.00333607423597723	Control	NA	18.2389764616345	2.75699877268645	0	0.0493668021968227	0.098047954363134	2.92018347994816	0	0	1.04493064649941	1.94176088640836	0	2.75014227238133	0.0706219531426769	0.0246834010984113	0	0	0	18.84544	14.33213	NA	0	0.35133	14.58837	0	0	0.49521	2.21834	0	0.3226	8.28069	0.2833	NA	0	0.00734
906	0.152173328495749	0.0694027090365281	Control	NA	40.8211508051764	1.18840158776261	0	0	0	0	0	0	0	11.195824055249	0	0	0	0	0	0	0	33.50541	4.18102	NA	1.95575	0	2.83679	0	0	0	8.05621	0	0.32286	19.32919	0	NA	0	0
907	-0.11921808042751	0.27657104172672	Control	Non_IBD	22.1248384272193	0.372764041195847	0	0	0.626276946170204	3.83688445982571	0	0	0	4.31805862485928	0	0.964850102155694	0	0	0	2.86452904140433	0	44.21215	0.25135	NA	0	0	8.1746	0	0	0	1.23355	0	3.82424	1.31593	0	NA	0	0
908	-0.0788393507618837	0.218968790943929	Control	Non_IBD	21.775075051959	0.0230929104764837	0	0	0	1.91979062427835	0	0	0	6.16426756985605	0	0.792856593025941	1.24855669309522	0.0600415672388577	0	0	0	24.91167	0.52899	NA	0.02167	0	7.30331	0	0	0	1.42929	0	0.4367	3.14852	0.02022	NA	0	0
909	-0.173757327038866	0.165347583627226	Control	NA	12.1958583317205	0.457518869750339	0	0	0	1.62802399845171	0	0	0.241532804335204	2.14670021288949	0	1.47242113412038	0.551964389394233	0	0	6.23417844010064	0	16.15098	2.64366	NA	0	0	12.03553	0	0	0.4231	3.13882	0	5.64118	15.89309	0.11499	NA	0	0.32069
910	-0.177419948622306	0.0882469976414269	Control	NA	1.77528357770992	0.530934499738659	0	0	0	1.50660687922386	0	0	0	11.7511668638185	1.0939634856446	4.08608658175383	0.00733588255252033	0.22191044721374	0	4.63352681723566	0	0.51953	8.54018	NA	0	0	11.1394	0	0	0	0.17898	6.5846	0.59227	10.97973	1.058	NA	0	0
911	-0.113771723678548	0.190547564449611	Control	NA	14.752032642285	1.24708729611073	0	0	0.128008960627244	0.2920204414309	0	0	6.1144280099607	5.88241176882382	0	2.75319272349064	4.0922864600522	0	0	4.6693268528797	0	25.90889	19.80228	NA	0.09553	0	4.70023	0	0	2.20421	0.92399	0	1.45376	1.86178	0.20539	NA	0	0
912	-0.134598916250496	0.209727526592902	Control	Non_IBD	3.00436240875112	0.0120569086086327	0	0.357322927855843	0	1.18267312624679	0	0	0	4.06975469671394	10.2670057215512	3.75846723809106	0.130433829493391	0.565578622004954	0	5.08582326764145	0	1.17905	2.71592	NA	0.25	0	14.76859	0	0.00393	0.20653	0.38026	26.0864	2.16552	3.74759	0.43215	NA	0	0
913	-0.171987043126645	0.213638338438131	Control	Non_IBD	10.613963166344	0.3961719455143	0	0	0.228746236366518	1.13201827213912	0	0	0.861932354501547	3.94242760388317	5.16470418013077	0.866066322628652	0.126775022564576	0.0110239150056153	0	0.703463576295827	0	9.70132	2.91943	NA	0	0	5.58494	0	0.05982	0.80311	0.67499	17.21448	1.10983	0.04976	0.09321	NA	0	0
915	-0.026405634600618	-0.246648012205603	Control	Non_IBD	44.9207972413855	0.92707170204815	0	0.0584035033151261	0.347288264923661	6.02719678847862	0	0	0	4.09473451020495	0	2.88191080151536	2.57937617897877	0	0	0	0	33.62272	5.11336	NA	0	0	20.21931	0	0.11469	0	1.14413	0	9.92408	1.69022	0.23772	NA	0	0.13902
916	-0.0439549602437758	0.282481531901339	Control	Non_IBD	5.12090228133633	0.0408229139965633	0	0	0	0.201266459703986	0	0	0	26.2130576362583	5.83103111085795	1.28449773575233	0	0.631331111807316	0	0	0	2.00216	0.45425	NA	0.05216	0	15.04176	0	0	0.03789	0.32552	32.33404	2.42267	0.66849	0	NA	0	0
917	-0.0632256267775563	0.0758836342199962	Control	Non_IBD	10.8158387142131	1.13349989724953	0	0	0	1.65914965876029	0	0	0	3.03600592707962	0	7.2379592675514	0	0.0411001871140098	0	0	0	6.4725	4.63819	NA	0	0	25.93468	0	0	0	0.41926	0	3.46842	15.87424	1.51121	NA	0	0
918	-0.145535554663053	0.0887594852960092	Control	Non_IBD	18.275840519935	0.27809023872016	0.443694538182727	0	0	0.50514519018456	0	0	0	4.05053534974795	0	1.59355080614923	0	0	0	0	0	26.13794	1.8023	NA	0	0	7.0579	0	0.06426	0	0	0	2.22148	3.83939	3.79047	NA	0	0.19692
919	-0.14165120454019	0.200772226690701	Control	Non_IBD	12.5325590659762	0.180798578126436	0	0	0	1.6264211074679	0	0	0	4.88079551374376	0	1.05797812030766	0.0903992890632182	0.0114914350504091	0	1.07406612937824	0	30.03159	0.59185	NA	0	0	4.2418	0	0	0.24107	4.30301	0	3.55265	2.79175	0.01335	NA	0	0.17945
920	0.219978472524583	0.125513665097186	Control	Non_IBD	59.7348159380002	0.0566085418246146	0	0	0	0.0299890489428018	0	0	0	21.8674079690001	0	0.340999073372083	0	0.0117934462134614	0	0	0	61.49387	0.13402	NA	0	0	4.6579	0	0	0	6.53011	0	2.14114	1.67162	0	NA	0	0
921	-0.139403374004543	0.14128715790406	Control	Non_IBD	31.3892129684138	0.208719106896293	0	0	0	2.37190533785736	0	0	0	9.91576310916544	0	2.0486583107667	0.115598274588716	0	0	0	0	27.97181	0.96445	NA	0	0	5.83636	0	0.36114	0.12168	3.31171	0	0.78725	2.74018	0.09958	NA	0	0.02533
922	-0.0758899276481763	0.276670564207734	Control	Non_IBD	7.07942806321407	0.181979886433605	0	0	0	0.830539782445098	0	0	0.820961893685435	25.5579120202504	2.33016350824383	2.71054251898474	0.110829855647534	0.296914551549566	0	0	0	12.46474	2.67298	NA	0	0	8.7299	0	0	0.42262	3.66902	13.06347	3.32861	11.47291	0.01852	NA	0	0
923	-0.173815580904372	0.162351368631771	Control	Non_IBD	22.4344893587932	0.12304607391879	0	0	0	3.94294307979766	0	0	0	8.63236567470264	0	1.6934785580823	0.870437041425511	0	0	0.166795789089915	0	44.4642	0.51352	NA	0	0	14.32434	0	0	0	1.324	0	2.95654	0.82441	0.04738	NA	0	0
924	-0.15220002074335	-0.000340270940907836	Control	Non_IBD	22.4715349654876	0.366587398387833	0	0	0	6.06300124694227	0	0	0.935547394026942	3.60863728970625	0	3.62907896619628	0	0.0599622510374151	0	0	0	19.43605	0.91787	NA	0	0	22.39726	0	0.08849	0.26485	1.91091	0	7.83371	2.56437	0.02762	NA	0	0
925	-0.219797545734127	0.110666930335719	Control	Non_IBD	13.0855868110343	1.249873691247	0	0	0.130583818488492	0.920305006490327	0	0	2.21215206796577	1.96808469293371	0	3.42316152751976	0	0.178775465787817	0	3.37030617241728	0	10.65454	5.89101	NA	4.9165	0	4.72053	0	0	1.94491	1.08011	0	2.5731	14.2769	0	NA	0	0
926	-0.135555139293563	-0.0605098920182028	Control	Non_IBD	48.6783580062475	0.33253259540948	0	0	0	0.3512070487573	0	0	0.470468898546788	7.97738693467337	0	1.10412705418987	0.0142180497079995	0.0021220969713432	0	1.98437287790303	0	51.40081	1.8163	NA	0	0	5.1428	0	0.02353	0.29813	2.74067	0	3.12818	1.33616	0.46278	NA	0	0.05983
927	0.0285635442028569	-0.230419647721057	Control	Non_IBD	20.622799248234	2.12595320904712	0	0	0	0.558963945475362	0	0	0	4.49709446760709	0	3.02461601607224	15.1244302348189	0.325117193406926	0	0	0.0515759002829924	6.50262	11.65361	NA	0.02051	0.00178	41.05378	0	0.97825	0	0.15023	0	0.24756	5.54401	2.62352	NA	0	0.49135
928	-0.100365805083032	-0.151843395057439	Control	Non_IBD	39.5908435472242	0.364495714171273	0	0.261605783866058	0.0220299607466154	0.706210446206841	0	0	0	8.44974164864215	0	1.83073980613635	0	0.00776055435392133	0	0	0	16.50105	4.87366	NA	0	0	16.56887	0	0.01267	0	1.79724	0	7.59803	16.39802	0.4453	NA	0	0.05066
929	-0.106668659716347	-0.148941836424898	Control	Non_IBD	1.54646054929814	2.04492569445653	0	0	0	1.16173133947275	0	0	0	2.48884401348583	0	6.33410511289452	0.0734061011205311	0.0969076591867881	0	0	0	5.40827	9.32121	NA	0.13835	0	7.23195	0	0	0	0.79043	0	3.17677	15.62858	0.59129	NA	0	0.04459
930	-0.0589808030820802	-0.2311609893423	Control	Non_IBD	10.8800430948938	0.819133754831637	0	0	0	1.15037849791614	0	0	0	10.4233411773601	0	0.103011917250243	1.26189598631548	0	0	1.75427404950242	0	10.1623	4.82611	NA	0.07064	0	22.01746	0	0	0	2.39035	0	2.01588	13.22041	0.08825	NA	0	0
931	-0.131045133828125	-0.0130907766572528	Control	Non_IBD	10.9567087190597	0.567767706500336	0	0	0	0.349519410810136	0	0	0	8.19478056382152	10.8274509646011	2.38019497384645	0	0.344687345222899	0	0	0	6.4639	4.26989	NA	0.00679	0	3.345	0	0	0	2.19356	25.39844	1.60557	4.74102	6.19473	NA	0	0
932	-0.0529760600151225	-0.165313145452782	Control	Non_IBD	24.1406425958574	1.03410247050692	0	0	0	3.97564442097252	0	0	0	5.919392042498	0	0.47452993577148	0.667914475881298	0.00660148028487329	0	3.32598109646704	0	48.78019	2.04018	NA	0.02943	0	13.20017	0	0.0837	0	1.2349	0	1.84779	3.59156	0.08561	NA	0	0.06816
933	-0.138095639028061	-0.11022778046866	Control	Non_IBD	3.42155794560891	0.347360812953754	0	0	0.227888110982858	0.492993451925048	0	0	0.18150141856978	0.993538225870829	0.995695746448182	7.45180638410339	0.21871864852911	0.0137541936806222	0	0	0	1.33401	1.73058	NA	1.0098	0	14.39763	0	0	0.05	0.31619	2.15701	0.71275	13.11422	0.01381	NA	0	0.01761
934	-0.095956255073254	-0.130274548545142	Control	Non_IBD	15.8849485595011	0.577189018802227	0	0.0230875607520891	0	0.274694855478937	0	0	3.15098086795093	3.40565079828775	0.882510230380874	1.05189753834773	0.00565409651071569	0	0	0	0	10.94848	3.34178	NA	0.01121	0	15.57697	0	0	2.34359	5.4619	2.12367	0.79988	7.42552	0.01306	NA	0	0
936	-0.0420194966803254	-0.189905157876978	Control	Non_IBD	18.8026728279456	1.73031512091849	0	0	0	0.168196808077518	0	0	1.08806286133051	4.77694202426513	0	2.03490147382135	0.190080205195017	0.780423011155443	0	0.827752218874685	0	23.82686	7.99914	NA	0	0	3.74197	0	0	0.49511	1.30233	0	8.87729	11.59511	0.05824	NA	0	0
937	-0.12083690449245	-0.0999583713445803	Control	Non_IBD	17.6298503892272	0.544718769623332	0	0	0	0.890836963130563	0	0	1.55018090842944	12.4829308162309	0	3.28600476442035	0.50310484714982	0.166455689894046	0	0	0	27.93548	1.60174	NA	0.0562	0.11176	18.90465	0	0	0.77616	1.52391	0	2.36271	11.69591	0.2126	NA	0	0
938	-0.130727203402497	-0.172836281234806	Control	Non_IBD	39.0276685908911	0.366522228836816	0	0	0	0.657126440834766	0	0	0	17.2454205464023	0	0.781789632419897	0.115121582911394	0.00746734591857689	0	0.90790480793364	0	37.35542	0.60434	NA	0	0	12.5165	0	0	0	0.74945	0	0.68306	9.30259	0.07303	NA	0	0
939	-0.143307854080895	-0.12064683143247	Control	Non_IBD	19.7805632834235	1.32294152174744	0	0	0	0.326480711589023	0	0	7.81573984349765	7.02836561671859	0	4.64227786287115	0.0385525095599804	0.00416783887134923	0	2.64449376387109	0	17.55878	10.22889	NA	3.07906	0.05571	6.87702	0	0	2.60569	1.44358	0	1.28622	3.99751	0.16851	NA	0	0
941	-0.144095989045987	0.0847435509111348	Control	Non_IBD	2.37314977160139	0.234553566378659	0	0	0	0.895295953368755	0	0	1.70109558141005	21.5027397852754	5.67985600739925	2.3947752777214	0	0.0645438182659006	2.29895765060501	2.43137228807836	0	1.76366	2.39707	NA	0	0	4.52566	0	0.05422	0.93003	1.17813	18.93137	2.33586	5.67488	22.04658	NA	0	0.334
942	0.09366685304087	-0.247159298056017	Control	Non_IBD	48.7908105669744	0.534689687944555	0	0	0	0.204612941147233	0	0	0	13.3194966687326	0	0.0234962229068593	0.0337381662252339	0.00135555132154958	0	0	0.0102419433183746	49.87616	3.88016	NA	0.13384	0	7.80813	0	0.07148	0	0	0	4.11882	4.05259	0.93008	NA	0	0.81338
943	-0.0776223314506827	-0.227558583804003	Control	Non_IBD	48.5034824490036	0.573085178621358	0.0260684380590787	0.183109754431109	0	0.958225328010327	0	0.0424663265155959	0	9.89633591284733	0	1.76340369709316	0.0475118306560627	0.00315344008779177	0	0	0	40.75413	5.37573	NA	0.0179	0	14.87464	0	0.35723	0	1.39753	0	0.61928	3.54992	0.07268	NA	0	0.02573
944	-0.167185618419371	-0.0492393312865712	Control	Non_IBD	33.4806762494134	0.0141885771040023	0	0	0	1.10743663345084	0	0	0	3.36087372530187	0.241569620437372	2.17994753864568	0.0538438310613419	0.143341009717356	0	0	0	24.4994	0.05558	NA	0.18064	0	7.70994	0	0.14031	0	0.67423	0.55435	0.97047	6.00386	0.02798	NA	0	0
945	-0.0668735992661725	-0.234356324654314	Control	Non_IBD	12.1847701714326	1.20975668768619	0	0	0	2.69649725032386	0	0.00176422850287569	0	14.8351454480384	0	0.996789104124766	0	0.028479688689279	0	0	0.137861855867572	32.98618	4.50703	NA	0.00934	0	7.40625	0	0.52977	0	1.78993	0.04902	4.01014	2.02889	1.5084	NA	0	0.51626
946	0.200363326792881	0.0196102463367289	Control	Non_IBD	12.4852829940474	8.48488834807775	0	0	0	0.273950077284836	0	0	0	8.69207748215871	0	3.12033413358766	0	0.123326865524386	0	0	0	28.6945	26.95506	NA	0.0274	0	4.89118	0	0	0	1.85813	0	0.31838	4.12696	0.42396	NA	0	0.02046
947	0.156821067473518	0.173992216477787	Control	Non_IBD	1.80925612565845	2.7896482825212	0	0	0	0	0	0	0	33.1230102962687	18.6097647250026	2.21699601342243	0	0.0239003451209835	0	0	0	0.01977	18.40505	NA	0	0	1.03141	0	0.00642	0	0	40.3805	0.06105	0.11446	0.16889	NA	0	0.01978
GD	-0.0855074546193468	0.00893472643827513	Control	NA	2.26749247745008	0.136886471112876	0	0	0	0.413319124564916	0	0	0.260297072012568	28.0111920648402	7.00816176718306	2.86220390764773	0	0.122169402327425	0	0	0	0.87506	0.76132	NA	0.03484	0.01545	8.12136	0	0.02396	0.14288	0.2276	30.85129	2.47574	8.12161	0.1699	NA	0	0.0122
