# Supplementary material for: Metagenomic assembled plasmids of the human microbiome vary across disease cohorts
Source: Sci Rep. 2022 Jun 2;12:9212. doi: 10.1038/s41598-022-13313-y (PMC9163076; doi:10.1038/s41598-022-13313-y)
Supplement: Supplementary file 2 — Supplementary Information 2. [file 41598_2022_13313_MOESM2_ESM.zip › Supplementary_Data/input/nuccore_result.txt]

1. Bacillus subtilis plasmid pIM13, complete sequence
2,246 bp linear DNA 
M13761.1 GI:149050

2. Staphylococcus epidermidis plasmid pNE131, complete sequence
2,355 bp circular DNA 
M12730.1 GI:150829

3. Plasmid pE5 (from Staphylococcus aureus, strain RN451) repL protein and ermC protein, complete cds
2,473 bp linear DNA 
M17990.1 GI:153063

4. Staphylococcus aureus strain T48 plasmid pT48, complete sequence
2,475 bp circular DNA 
M19652.1 GI:153070

5. S.aureus ethidium resistance (ebr) and replication protein (repA) genes, complete cds
2,389 bp linear DNA 
M33479.1 GI:153087

6. Staphylococcus aureus replication (rep), control of replication (cop), and resistance protein (QacC) genes, complete cds
2,390 bp linear DNA 
M37889.1 GI:153091

7. Staphylococcus epidermidis orf334 protein, putative multidrug resistance protein QacC, and QacC' genes, complete cds
2,417 bp linear DNA 
U15783.1 GI:622953

8. Staphylococcus sp. genes encoding QacC and replication protein (rep827)
2,831 bp linear DNA 
Z37964.1 GI:634099

9. Staphylococcus aureus multidrug resistance plasmid pKH8 replication protein (rep) gene, qacC' gene, and multidrug resistance protein (qacC) gene, complete cds
2,417 bp linear DNA 
U50077.1 GI:1236637

10. Staphylococcus aureus plasmid pKH4 replication protein Rep (rep) and quaternary ammonium compounds resistance protein Qac genes, complete cds
2,487 bp linear DNA 
U81980.1 GI:1848267

11. Staphylococcus chromogenes plasmid pPV141 erythromycin resistance plasmid, rRNA N-6-methyltransferase (ermM) and plasmid replication protein genes, complete cds
2,410 bp linear DNA 
U82607.1 GI:2317795

12. Staphylococcus simulans erythromycin resistance plasmid pPV142 rRNA N-6-methyltransferase (ermM) and replication protein (rep) genes, complete cds
2,526 bp linear DNA 
AF019140.1 GI:2407670

13. Staphylococcus aureus plasmid pSK41, complete sequence
46,445 bp circular DNA 
AF051917.1 GI:3676412

14. Enterococcus faecalis plasmid pS86, rep86 and mob86 genes
5,149 bp linear DNA 
AJ223161.1 GI:4127803

15. Streptococcus thermophilus plasmid pER35, complete plasmid sequence
9,531 bp circular DNA 
AF177167.1 GI:6137145

16. Staphylococcus aureus 21kb plasmid, complete sequence
20,719 bp circular DNA 
AF128883.1 GI:9621748

17. Staphylococcus epidermidis strain SR1 clone step.1043g08 genomic sequence
3,543 bp linear DNA 
AF270044.1 GI:9623948

18. Staphylococcus aureus repNVH99 gene for replication protein and smr gene
2,239 bp circular DNA 
AJ296103.1 GI:11124600

19. Staphylococcus aureus plasmid pMW2 DNA, complete sequence
20,654 bp circular DNA 
AP004832.1 GI:21205806

20. Staphylococcus epidermidis CH plasmid pSepCH, complete sequence
2,391 bp circular DNA 
AY092027.1 GI:21309824

21. Enterococcus faecalis plasmid pAMalpha1, complete sequence
9,759 bp circular DNA 
AF503772.1 GI:22652807

22. Staphylococcus epidermidis ATCC 12228, complete genome
2,499,279 bp circular DNA 
AE015929.1 GI:27316888

23. Staphylococcus aureus replication protein (rep416) and antiseptic resistance protein (smr) genes, complete cds
2,425 bp linear DNA 
AY121857.1 GI:27461326

24. Streptococcus thermophilus partial repA gene, ORF1 to ORF8 and partial ORF9 DNA
7,510 bp circular DNA 
AJ239049.2 GI:27764340

25. Streptococcus thermophilus repA gene for replication protein and ORF2 DNA for putative small heat shock protein, strain ER1
3,365 bp circular DNA 
AJ242476.2 GI:27764343

26. Streptococcus thermophilus pER1-2 plasmid ORF1, ORF2, ORF3, ORF4 and ORF5 DNA
4,446 bp circular DNA 
AJ242478.2 GI:27801761

27. Pediococcus acidilactici H plasmid pSMB74, complete sequence
8,971 bp circular DNA 
U02482.2 GI:31442754

28. Streptococcus thermophilus plasmid pSMQ173b, complete sequence
4,449 bp circular DNA 
AY312235.1 GI:34980341

29. Staphylococcus aureus plasmid pSAS, complete genome
20,652 bp circular DNA 
BX571858.1 GI:49168429

30. Bacteroides fragilis YCH46 DNA, complete genome
5,277,274 bp circular DNA 
AP006841.1 GI:52214156

31. Staphylococcus epidermidis RP62A, complete genome
2,616,530 bp circular DNA 
CP000029.1 GI:57636010

32. Bifidobacterium longum NCC2705, complete genome
2,256,640 bp circular DNA 
AE014295.3 GI:58012118

33. Staphylococcus pSTE2 plasmid
6,913 bp circular DNA 
AJ888003.1 GI:60416743

34. Bacteroides fragilis NCTC 9343, complete genome
5,205,140 bp circular DNA 
CR626927.1 GI:60491031

35. Bacteroides fragilis NCTC 9343 pBF9343 plasmid complete sequence
36,560 bp circular DNA 
CR626928.1 GI:60495221

36. Staphylococcus aureus strain CMRSA plasmid pWBG738, complete sequence
2,473 bp circular DNA 
DQ088624.1 GI:68270934

37. Staphylococcus haemolyticus JCSC1435 plasmid pSHaeB DNA, complete sequence
2,366 bp circular DNA 
AP006718.1 GI:68448408

38. Escherichia coli plasmid pIGWZ12, complete sequence
4,072 bp circular DNA 
DQ311641.1 GI:84180836

39. Staphylococcus aureus subsp. aureus USA300_FPR3757 plasmid pUSA03, complete sequence
37,136 bp circular DNA 
CP000258.1 GI:87125821

40. Staphylococcus aureus IMCJ1308 plasmid pSA1308 DNA, complete sequence
2,756 bp circular DNA 
AB254848.1 GI:90704804

41. Paraburkholderia xenovorans LB400 chromosome 1, complete sequence
4,895,836 bp circular DNA 
CP000270.1 GI:91685338

42. Pantoea agglomerans plasmid pEA1, complete sequence
2,545 bp circular DNA 
DQ659147.1 GI:104642368

43. Uncultured bacterium plasmid pTRACA 10 ORF2, PAP, MobB and Rep genes
7,011 bp circular DNA 
AM263037.1 GI:108859310

44. Escherichia coli plasmid pMG828-2, complete sequence
4,091 bp circular DNA 
DQ995352.1 GI:115607392

45. Streptococcus thermophilus LMD-9 plasmid 1, complete sequence
4,449 bp circular DNA 
CP000420.1 GI:116101960

46. Streptococcus thermophilus LMD-9 plasmid 2, complete sequence
3,361 bp circular DNA 
CP000421.1 GI:116101965

47. Lactococcus lactis subsp. cremoris SK11 plasmid 1, complete sequence
14,041 bp circular DNA 
CP000426.1 GI:116108896

48. Shewanella sp. W3-18-1, complete genome
4,708,380 bp circular DNA 
CP000503.1 GI:120556926

49. Lactobacillus reuteri DSM 20016, complete genome
1,999,618 bp circular DNA 
CP000705.1 GI:148530277

50. Methanobrevibacter smithii ATCC 35061, complete genome
1,853,160 bp circular DNA 
CP000678.1 GI:148551077

51. Bacteroides vulgatus ATCC 8482, complete genome
5,163,189 bp circular DNA 
CP000139.1 GI:149931032

52. Haemophilus influenzae 86-028NP, complete genome
1,914,490 bp circular DNA 
CP000057.2 GI:156617157

53. Haemophilus influenzae parA gene for chromosome partitioning protein, strain 299
53,902 bp linear DNA 
AM884334.1 GI:157277839

54. Staphylococcus aureus strain JY30 plasmid pKH20, complete sequence
2,412 bp circular DNA 
EU350090.1 GI:164416077

55. Staphylococcus aureus plasmid pTZ2162 DNA, complete sequence
35,380 bp circular DNA 
AB304512.1 GI:169264753

56. Escherichia coli SMS-3-5 plasmid pSMS35_4, complete sequence
4,074 bp circular DNA 
CP000973.1 GI:170522201

57. Lactobacillus reuteri JCM 1112 DNA, complete genome
2,039,414 bp circular DNA 
AP007281.1 GI:183223999

58. Bifidobacterium longum DJO10A, complete genome
2,375,792 bp circular DNA 
CP000605.1 GI:189427298

59. Streptococcus parasanguinis plasmid pFW213, complete sequence
7,078 bp circular DNA 
EU685104.1 GI:196968490

60. Escherichia coli SE11 plasmid pSE11-6 DNA, complete sequence
4,082 bp circular DNA 
AP009246.1 GI:209915455

61. Staphylococcus aureus pGO1 plasmid
54,000 bp circular DNA 
FM207042.1 GI:226434276

62. Lactobacillus pentosus p1-4 plasmid complete sequence, strain F121-1
2,424 bp circular DNA 
FN394966.1 GI:237941401

63. [Eubacterium] eligens ATCC 27750 chromosome, complete genome
2,144,190 bp circular DNA 
CP001104.1 GI:238871336

64. [Eubacterium] eligens ATCC 27750 plasmid unnamed, complete sequence
626,744 bp circular DNA 
CP001106.1 GI:238873439

65. Leptotrichia buccalis DSM 1135, complete genome
2,465,610 bp circular DNA 
CP001685.1 GI:257048753

66. Staphylococcus aureus plasmid pWBG750, complete sequence
20,653 bp circular DNA 
GQ900392.1 GI:260066094

67. Staphylococcus aureus plasmid pWBG751, complete sequence
2,473 bp circular DNA 
GQ900393.1 GI:260066095

68. Staphylococcus aureus plasmid pWBG754, complete sequence
2,241 bp circular DNA 
GQ900396.1 GI:260066098

69. Staphylococcus aureus plasmid pWBG757, complete sequence
20,730 bp circular DNA 
GQ900397.1 GI:260066099

70. Staphylococcus aureus plasmid SAP052A, complete sequence
32,445 bp circular DNA 
GQ900412.1 GI:260066114

71. Staphylococcus aureus plasmid SAP053A, complete sequence
20,672 bp circular DNA 
GQ900413.1 GI:260066115

72. Staphylococcus aureus plasmid SAP072A, complete sequence
20,653 bp circular DNA 
GQ900424.1 GI:260066126

73. Staphylococcus aureus plasmid SAP073A, complete sequence
20,729 bp circular DNA 
GQ900425.1 GI:260066127

74. Staphylococcus aureus plasmid SAP078B, complete sequence
2,415 bp circular DNA 
GQ900431.1 GI:260066133

75. Staphylococcus epidermidis plasmid pSK108, complete sequence
2,418 bp circular DNA 
GQ900464.1 GI:260066166

76. Staphylococcus aureus plasmid pWBG763, complete sequence
20,730 bp circular DNA 
GQ900467.1 GI:260066169

77. Staphylococcus aureus plasmid pWBG762, partial sequence
54,023 bp linear DNA 
GQ900475.1 GI:260177101

78. Staphylococcus warneri plasmid pPI-1 DNA, complete sequence
30,201 bp circular DNA 
AB125341.3 GI:290784921

79. Staphylococcus aureus strain E14 plasmid pDLK1, complete sequence
2,402 bp circular DNA 
GU562624.1 GI:291032709

80. Bifidobacterium longum subsp. longum F8 draft genome
2,384,987 bp linear DNA 
FP929034.1 GI:291516109

81. Coprococcus catus GD/7 draft genome
3,522,704 bp linear DNA 
FP929038.1 GI:291520697

82. Eubacterium rectale DSM 17629 draft genome
3,344,951 bp linear DNA 
FP929042.1 GI:291523683

83. Eubacterium rectale M104/1 draft genome
3,698,419 bp linear DNA 
FP929043.1 GI:291526582

84. Eubacterium siraeum 70/3 draft genome
2,943,413 bp linear DNA 
FP929044.1 GI:291529795

85. Eubacterium siraeum V10Sc8a draft genome
2,836,123 bp linear DNA 
FP929059.1 GI:291556121

86. Anaerostipes hadrus draft genome
3,114,788 bp linear DNA 
FP929061.1 GI:291558333

87. Clostridiales sp. SS3/4 draft genome
3,601,020 bp linear DNA 
FP929062.1 GI:291561105

88. Neisseria gonorrhoeae strain 5289 plasmid pEP5289, complete sequence
42,004 bp circular DNA 
GU479466.1 GI:294769551

89. Faecalibacterium prausnitzii L2/6 draft genome
3,321,367 bp linear DNA 
FP929045.1 GI:295100182

90. Faecalibacterium prausnitzii SL3/3 draft genome
3,214,418 bp linear DNA 
FP929046.1 GI:295102939

91. Haemophilus parainfluenzae T3T1 complete genome
2,086,875 bp circular DNA 
FQ312002.1 GI:301154649

92. Bacteroides fragilis 638R genome
5,373,121 bp linear DNA 
FQ312004.1 GI:301161079

93. Haemophilus influenzae 10810 genome
1,981,535 bp linear DNA 
FQ312006.1 GI:301168602

94. Staphylococcus aureus subsp. aureus JKD6159 plasmid pSaa6159, complete sequence
20,730 bp circular DNA 
CP002115.1 GI:302334329

95. Staphylococcus aureus strain 19321 plasmid p19321-P01, complete sequence
2,473 bp circular DNA 
CP002148.1 GI:304389162

96. Bacteroides uniformis strain BUN24 plasmid pBUN24, complete sequence
8,944 bp circular DNA 
EU818711.2 GI:307111956

97. Streptococcus thermophilus plasmid pK1002C2, complete sequence
3,377 bp circular DNA 
HM050421.1 GI:307557061

98. Haemophilus influenzae R2866, complete genome
1,932,306 bp circular DNA 
CP002277.1 GI:309750011

99. Erwinia sp. Ejp617, complete genome
3,909,168 bp circular DNA 
CP002124.1 GI:310764731

100. Bifidobacterium longum subsp. longum BBMN68, complete genome
2,265,943 bp circular DNA 
CP002286.1 GI:311772326

101. Staphylococcus aureus subsp. aureus ECT-R 2 plasmid pLUH01, complete sequence
2,241 bp circular DNA 
FR714928.1 GI:312831053

102. Neisseria gonorrhoeae TCDC-NG08107 plasmid pNGTCDC08107, complete sequence
39,054 bp circular DNA 
CP002441.1 GI:317165591

103. Bifidobacterium longum subsp. infantis 157F DNA, complete genome
2,400,312 bp circular DNA 
AP010890.1 GI:320459527

104. Enterococcus faecalis 62 plasmid EF62pA, complete sequence
5,143 bp circular DNA 
CP002492.1 GI:323481756

105. Odoribacter splanchnicus DSM 20712, complete genome
4,392,288 bp circular DNA 
CP002544.1 GI:324310566

106. Streptococcus parasanguinis ATCC 15912, complete genome
2,153,652 bp circular DNA 
CP002843.1 GI:335369081

107. Lactobacillus reuteri SD2112, complete genome
2,264,399 bp circular DNA 
CP002844.1 GI:336447599

108. Bifidobacterium longum subsp. longum KACC 91563, complete genome
2,385,301 bp circular DNA 
CP002794.1 GI:338753582

109. Bifidobacterium longum subsp. longum KACC 91563 plasmid BLNIAS_P2, complete sequence
6,230 bp circular DNA 
CP002796.1 GI:338755560

110. Lactobacillus ruminis ATCC 27782, complete genome
2,066,652 bp circular DNA 
CP003032.1 GI:345283481

111. Staphylococcus aureus strain 9b plasmid p9b, complete sequence
2,367 bp circular DNA 
JF968542.1 GI:353127813

112. Staphylococcus hyicus strain 7313178-1 plasmid p7313178-1, complete sequence
2,407 bp circular DNA 
JF968543.1 GI:353127819

113. Pediococcus claussenii ATCC BAA-344 plasmid pPECL-3, complete sequence
17,830 bp circular DNA 
CP003140.1 GI:361057281

114. Streptococcus parasanguinis FW213, complete genome
2,171,609 bp circular DNA 
CP003122.1 GI:386791997

115. Staphylococcus aureus subsp. aureus ST228 plasmid pI5S5 complete sequence, isolate 16125
37,285 bp circular DNA 
HE579068.1 GI:408432490

116. Salmonella enterica subsp. enterica serovar Derby plasmid pSD4.0, complete sequence
4,060 bp circular DNA 
JX566767.1 GI:408795228

117. Bacteroides fragilis plasmid pBFUK1 DNA, complete genome, strain: GAI92082
12,817 bp circular DNA 
AB646744.1 GI:419590233

118. Staphylococcus simulans bv. staphylolyticus strain NRRL B-2628 plasmid pACK2, complete sequence
37,683 bp circular DNA 
HQ170520.3 GI:444329455

119. Escherichia coli strain EC08 plasmid pEC08-3 RepB and MobA genes, complete cds
4,071 bp linear DNA 
JX238442.1 GI:471180332

120. Escherichia coli strain EC08 plasmid pEC08-4 RepB, MobA, and hypothetical protein genes, complete cds
4,082 bp linear DNA 
JX238443.1 GI:471180335

121. Escherichia coli strain EC29 plasmid pEC29-1 RepB, MobA, and hypothetical protein genes, complete cds
4,082 bp linear DNA 
JX238447.1 GI:471180354

122. Escherichia coli strain EC147 plasmid pEC147-4 RepB and MobA genes, complete cds
4,071 bp linear DNA 
JX238455.1 GI:471180378

123. Escherichia coli strain EC299 plasmid pEC299-2 RepB, MobA, and hypothetical protein genes, complete cds
4,088 bp linear DNA 
JX238458.1 GI:471180386

124. Lactobacillus reuteri I5007, complete genome
1,947,706 bp circular DNA 
CP006011.1 GI:512154926

125. Staphylococcus aureus subsp. aureus ST398 plasmid pUR2940, isolate C2940, partial sequence
19,957 bp linear DNA 
HF583292.1 GI:515781990

126. Staphylococcus aureus strain Bmb9393 chromosome, complete genome
2,980,548 bp circular DNA 
CP005288.1 GI:520996365

127. Lactobacillus reuteri TD1, complete genome
2,145,445 bp circular DNA 
CP006603.1 GI:526120653

128. Bifidobacterium catenulatum subsp. kashiwanohense JCM 15439 plasmid pBBKW-1 DNA, complete sequence
7,716 bp circular DNA 
AB713428.1 GI:526252726

129. Staphylococcus aureus subsp. aureus CN1 plasmid, complete sequence
2,472 bp circular DNA 
CP003981.1 GI:537392238

130. Streptococcus sp. I-P16, complete genome
2,023,580 bp circular DNA 
CP006776.1 GI:552057725

131. Streptococcus sp. I-G2, complete genome
1,992,567 bp circular DNA 
CP006805.1 GI:552060241

132. Uncultured bacterium plasmid pRGI00156
6,482 bp circular DNA 
HG796267.1 GI:575094280

133. Uncultured bacterium extrachromosomal DNA RGI00289
5,070 bp circular DNA 
HG796297.1 GI:575094527

134. Uncultured bacterium extrachromosomal DNA RGI00465
4,000 bp circular DNA 
HG796326.1 GI:575094718

135. Uncultured bacterium extrachromosomal DNA RGI00475
3,953 bp circular DNA 
HG796328.1 GI:575094730

136. Uncultured bacterium plasmid pRGI00505
3,808 bp circular DNA 
HG796335.1 GI:575094770

137. Uncultured bacterium plasmid pRGI00555
3,596 bp circular DNA 
HG796342.1 GI:575094807

138. Uncultured bacterium plasmid pRGI00604
3,411 bp circular DNA 
HG796346.1 GI:575094827

139. Uncultured bacterium plasmid pRGF00001
8,935 bp circular DNA 
HG796769.1 GI:575095983

140. Uncultured bacterium plasmid pRGF00007
5,534 bp circular DNA 
HG796774.1 GI:575096032

141. Uncultured bacterium plasmid pRGF00008
7,934 bp circular DNA 
HG796775.1 GI:575096041

142. Uncultured bacterium plasmid pRGF00011
4,785 bp circular DNA 
HG796777.1 GI:575096064

143. Uncultured bacterium plasmid pRGF00015
5,934 bp circular DNA 
HG796779.1 GI:575096078

144. Uncultured bacterium plasmid pRGF00028
3,057 bp circular DNA 
HG796786.1 GI:575096130

145. Uncultured bacterium plasmid pRGF00034
4,773 bp circular DNA 
HG796791.1 GI:575096157

146. Uncultured bacterium plasmid pRGF00040
6,931 bp circular DNA 
HG796795.1 GI:575096176

147. Uncultured bacterium plasmid pRGF00186
3,031 bp circular DNA 
HG796843.1 GI:575096375

148. Fusobacterium nucleatum subsp. animalis 7_1 plasmid, complete sequence
6,309 bp circular DNA 
CP007063.1 GI:578005111

149. Bifidobacterium breve S27, complete genome
2,294,458 bp circular DNA 
CP006716.1 GI:585135449

150. Escherichia coli ST131 strain EC958 plasmid pEC958B, complete sequence
4,080 bp circular DNA 
HG941720.1 GI:594009615

151. Enterobacter asburiae L1, complete genome
4,561,905 bp circular DNA 
CP007546.1 GI:612150118

152. Staphylococcus aureus plasmid pSWS371, isolate MRSA37, complete sequence
2,458 bp circular DNA 
HG380317.1 GI:658131571

153. Staphylococcus epidermidis PM221 complete genome
2,490,012 bp circular DNA 
HG813242.1 GI:672710284

154. Escherichia coli genome assembly FHI82, scaffold scaffold-9_contig-20.0_1_4161_[organism:Escherichia
4,161 bp linear DNA 
LM996766.1 GI:675820203

155. Escherichia coli genome assembly FHI72, scaffold scaffold-15_contig-18.0_1_3018_[organism:Escherichia
3,018 bp linear DNA 
LM996856.1 GI:675820293

156. Escherichia coli genome assembly FHI89, scaffold scaffold-7_contig-13.0_1_3142_[organism:Escherichia
3,142 bp linear DNA 
LM997025.1 GI:675820463

157. Escherichia coli genome assembly FHI99, scaffold scaffold-3_contig-29.0_1_2826_[organism:Escherichia
2,826 bp linear DNA 
LM997242.1 GI:675820680

158. Paraburkholderia xenovorans LB400 chromosome 1, complete sequence
4,868,129 bp circular DNA 
CP008760.1 GI:685748346

159. Staphylococcus epidermidis strain SEI, complete genome
2,500,626 bp circular DNA 
CP009046.1 GI:691218329

160. Bacteroides fragilis strain 69566 plasmid pBF69566b, complete sequence
11,019 bp circular DNA 
KJ830768.1 GI:698024924

161. Bacteroides fragilis strain 69566 plasmid pBF69566a, complete sequence
6,994 bp circular DNA 
KJ830769.1 GI:698024964

162. Staphylococcus aureus subsp. aureus strain Gv69, complete genome
3,046,210 bp circular DNA 
CP009681.1 GI:700315490

163. Staphylococcus aureus strain A960649 plasmid pBU108c, complete sequence
2,472 bp circular DNA 
KF831357.1 GI:700659238

164. Bifidobacterium longum subsp. longum GT15, complete genome
2,337,521 bp circular DNA 
CP006741.1 GI:703667732

165. Bifidobacterium longum DNA, complete genome, strain: 105-A
2,290,145 bp circular DNA 
AP014658.1 GI:716054273

166. Lactobacillus brevis BSO 464 plasmid pLb464-6, complete sequence
5,018 bp circular DNA 
CP005983.1 GI:741042454

167. Acinetobacter baumannii strain A1, complete genome
3,909,008 bp circular DNA 
CP010781.1 GI:751410783

168. Yersinia frederiksenii Y225, complete genome
4,495,532 bp circular DNA 
CP009364.1 GI:755287784

169. Yersinia kristensenii strain Y231, complete genome
4,496,569 bp circular DNA 
CP009997.1 GI:755433816

170. Staphylococcus aureus repL, ermC genes for replication and maintenance protein, macrolide-lincosamide-streptogramin B resistance protein, complete cds, strain: OC1
2,366 bp linear DNA 
AB982225.1 GI:757805030

171. Staphylococcus aureus rep, ermC genes for rep protein, macrolide-lincosamide-streptogramin B resistance protein, complete cds, strain: OC160
2,476 bp linear DNA 
AB982226.1 GI:757805033

172. Bifidobacterium kashiwanohense JCM 15439 = DSM 21854 DNA, complete genome
2,337,234 bp circular DNA 
AP012327.1 GI:757807349

173. Escherichia coli strain MNCRE44 plasmid pMNCRE44_2, complete sequence
4,088 bp circular DNA 
CP010878.1 GI:758899346

174. Staphylococcus aureus strain SA17_S6 genome
2,672,185 bp circular DNA 
CP010941.1 GI:760485355

175. Staphylococcus epidermidis strain 949_S8 genome
2,339,868 bp circular DNA 
CP010942.1 GI:760489133

176. Bifidobacterium longum subsp. infantis genome assembly Bifidobacterium longum subsp. infantis CECT7210, chromosome : I
2,467,698 bp linear DNA 
LN824140.1 GI:761598910

177. Bacteroides fragilis strain BOB25, complete genome
5,282,232 bp circular DNA 
CP011073.1 GI:794204258

178. Escherichia coli VR50 plasmid pVR50F, complete sequence
4,075 bp circular DNA 
CP011140.1 GI:801072734

179. Salmonella enterica subsp. enterica strain YU39 plasmid pYU39_5.1, complete sequence
5,093 bp circular DNA 
CP011432.1 GI:821166458

180. Bifidobacterium longum subsp. longum 1-6B plasmid p1-6B1, complete sequence
3,919 bp circular DNA 
KP691636.1 GI:822874532

181. Bifidobacterium longum subsp. longum 1-5B plasmid p1-5B1, complete sequence
3,919 bp circular DNA 
KP691640.1 GI:822874554

182. Bifidobacterium longum subsp. longum 17-1B plasmid p17-1B, complete sequence
3,919 bp circular DNA 
KP691641.1 GI:822874562

183. Escherichia coli PCN033 plasmid p2PCN033, complete sequence
4,086 bp circular DNA 
CP006634.1 GI:828386302

184. Lactobacillus reuteri strain IRT, complete genome
1,993,967 bp circular DNA 
CP011024.1 GI:868712972

185. Uncultured prokaryote from Rat gut metagenome metamobilome, plasmid pRGRH0180
6,486 bp circular DNA 
LN852865.1 GI:874564348

186. Uncultured prokaryote from Rat gut metagenome metamobilome, plasmid pRGRH0204
5,731 bp circular DNA 
LN852884.1 GI:874564457

187. Uncultured prokaryote from Rat gut metagenome metamobilome, plasmid pRGRH0208
5,534 bp circular DNA 
LN852888.1 GI:874564479

188. Uncultured prokaryote from Rat gut metagenome metamobilome, plasmid pRGRH0236
4,082 bp circular DNA 
LN852909.1 GI:874564689

189. Uncultured prokaryote from Rat gut metagenome metamobilome, plasmid pRGRH0238
3,911 bp circular DNA 
LN852911.1 GI:874564701

190. Uncultured prokaryote from Rat gut metagenome metamobilome, plasmid pRGRH0283
2,605 bp circular DNA 
LN852955.1 GI:874564961

191. Uncultured prokaryote from Rat gut metagenome metamobilome, plasmid pRGRH0318
7,388 bp circular DNA 
LN852988.1 GI:874565085

192. Uncultured prokaryote from Rat gut metagenome metamobilome, plasmid pRGRH0323
7,219 bp circular DNA 
LN852993.1 GI:874565116

193. Uncultured prokaryote from Rat gut metagenome metamobilome, plasmid pRGRH0399
4,773 bp circular DNA 
LN853046.1 GI:874565366

194. Uncultured prokaryote from Rat gut metagenome metamobilome, plasmid pRGRH0411
6,509 bp circular DNA 
LN853057.1 GI:874565429

195. Uncultured prokaryote from Rat gut metagenome metamobilome, plasmid pRGRH0428
2,300 bp circular DNA 
LN853074.1 GI:874565501

196. Uncultured prokaryote from Rat gut metagenome metamobilome, plasmid pRGRH0444
5,402 bp circular DNA 
LN853086.1 GI:874565539

197. Uncultured prokaryote from Rat gut metagenome metamobilome, plasmid pRGRH0595
3,791 bp circular DNA 
LN853226.1 GI:874565993

198. Uncultured prokaryote from Rat gut metagenome metamobilome, plasmid pRGRH0605
3,499 bp circular DNA 
LN853234.1 GI:874566026

199. Uncultured prokaryote from Rat gut metagenome metamobilome, plasmid pRGRH0614
6,935 bp circular DNA 
LN853243.1 GI:874566064

200. Uncultured prokaryote from Rat gut metagenome metamobilome, plasmid pRGRH0704
4,912 bp circular DNA 
LN853322.1 GI:874566406

201. Uncultured prokaryote from Rat gut metagenome metamobilome, plasmid pRGFK0764
7,932 bp circular DNA 
LN853373.1 GI:874566566

202. Uncultured prokaryote from Rat gut metagenome metamobilome, plasmid pRGFK1071
5,122 bp circular DNA 
LN853652.1 GI:874567454

203. Uncultured prokaryote from Rat gut metagenome metamobilome, plasmid pRGFK1080
4,979 bp circular DNA 
LN853661.1 GI:874567499

204. Uncultured prokaryote from Rat gut metagenome metamobilome, plasmid pRGFK0008
5,521 bp circular DNA 
LN852704.1 GI:874572728

205. Uncultured prokaryote from Rat gut metagenome metamobilome, isolate RGRH0052
4,395 bp circular DNA 
LN852743.1 GI:874572869

206. Uncultured prokaryote from Rat gut metagenome metamobilome, isolate RGRH0056
4,000 bp circular DNA 
LN852747.1 GI:874572894

207. Uncultured prokaryote from Rat gut metagenome metamobilome, plasmid pRGRH0063
3,574 bp circular DNA 
LN852754.1 GI:874572937

208. Uncultured prokaryote from Rat gut metagenome metamobilome, plasmid pRGRH0065
3,120 bp circular DNA 
LN852756.1 GI:874572961

209. Uncultured prokaryote from Rat gut metagenome metamobilome, plasmid pRGRH0070
3,055 bp circular DNA 
LN852761.1 GI:874572984

210. Uncultured prokaryote from Rat gut metagenome metamobilome, plasmid pRGRH0071
3,031 bp circular DNA 
LN852762.1 GI:874572989

211. Bacteroides fragilis genome assembly BFBE1.1, chromosome : scaffold1
5,188,967 bp circular DNA 
LN877293.1 GI:922659983

212. Escherichia coli strain SF-468 plasmid pSF-468-4, complete sequence
4,072 bp circular DNA 
CP012629.1 GI:926473783

213. Bifidobacterium breve strain BR3, complete genome
2,421,115 bp circular DNA 
CP010413.1 GI:927301517

214. Bifidobacterium longum strain BG7, complete genome
2,453,124 bp circular DNA 
CP010453.1 GI:927982597

215. Staphylococcus aureus subsp. aureus strain GR2 plasmid pGR2B, complete sequence
2,473 bp circular DNA 
CP010404.1 GI:929861441

216. Weissella cibaria strain CH2 plasmid pMKC01, complete sequence
45,949 bp circular DNA 
CP012874.1 GI:937511452

217. Lactobacillus gallinarum strain HFD4 plasmid pMKG01, complete sequence
28,564 bp circular DNA 
CP012891.1 GI:938165685

218. Bacteroides cellulosilyticus strain WH2, complete genome
7,084,828 bp circular DNA 
CP012801.1 GI:939199104

219. Bacteroides vulgatus strain mpk genome
5,165,891 bp circular DNA 
CP013020.1 GI:941509107

220. Enterobacter sp. E20, complete genome
4,763,114 bp circular DNA 
CP012999.1 GI:941978146

221. Fusobacterium nucleatum subsp. polymorphum strain ChDC F306 plasmid unnamed2, complete sequence
7,019 bp circular DNA 
CP013123.1 GI:948573324

222. Lactobacillus reuteri, complete genome, strain ATCC 53608
1,943,635 bp circular DNA 
LN906634.1 GI:953264264

223. Bifidobacterium longum subsp. longum strain NCIMB8809, complete genome
2,340,989 bp circular DNA 
CP011964.1 GI:953516120

224. Bifidobacterium longum subsp. longum strain CCUG30698, complete genome
2,458,004 bp circular DNA 
CP011965.1 GI:953517977

225. Actinobacillus pleuropneumoniae serovar 8 genome assembly MIDG2331, chromosome : I
2,337,633 bp circular DNA 
LN908249.1 GI:953946047

226. Staphylococcus aureus strain RIVM1295 plasmid pRIVM1295-1, complete sequence
2,362 bp circular DNA 
CP013617.1 GI:961570267

227. Escherichia coli strain ST648 plasmid pEC648_3, complete sequence
4,237 bp circular DNA 
CP008717.1 GI:971525334

228. Escherichia coli strain ST648 plasmid pEC648_4, complete sequence
4,073 bp circular DNA 
CP008718.1 GI:971525340

229. Staphylococcus aureus subsp. aureus strain HC1340, complete genome
3,046,545 bp circular DNA 
CP012011.1 GI:974149849

230. Staphylococcus aureus subsp. aureus strain HC1335 chromosome, complete genome
2,976,370 bp circular DNA 
CP012012.1 GI:974152716

231. Staphylococcus aureus subsp. aureus strain Be62, complete genome
2,998,480 bp circular DNA 
CP012013.1 GI:974155539

232. Staphylococcus aureus subsp. aureus strain Gv51, complete genome
2,987,124 bp circular DNA 
CP012015.1 GI:974158397

233. Staphylococcus aureus subsp. aureus strain Gv88, complete genome
2,988,028 bp circular DNA 
CP012018.1 GI:974161314

234. Staphylococcus aureus plasmid pMI DNA, complete genome, strain: MI
55,980 bp circular DNA 
AP017321.1 GI:974700633

235. Escherichia coli plasmid pV294-c DNA, contig: V294-c_scaffold_4, strain: V294
4,157 bp linear DNA 
LC056560.1 GI:1001622109

236. Escherichia coli plasmid pV004-b DNA, contig: V004-b_scaffold_87, strain: V004
4,110 bp linear DNA 
LC056155.1 GI:1001624324

237. Escherichia coli plasmid pV044-c DNA, contig: V044-c_scaffold_10, strain: V044
3,976 bp linear DNA 
LC056172.1 GI:1001624341

238. Escherichia coli plasmid pV046-a DNA, contig: V046-a_scaffold_7, strain: V046
4,056 bp linear DNA 
LC056195.1 GI:1001624364

239. Staphylococcus aureus strain UTSW MRSA 55 plasmid UTSW55_3, complete sequence
46,953 bp circular DNA 
CP013229.1 GI:1003109732

240. Escherichia coli strain E2022 plasmid pE2022_4, complete sequence
4,082 bp circular DNA 
KT693143.1 GI:1004327389

241. Escherichia coli strain FV9873 plasmid pFV9873_1, complete sequence
4,081 bp circular DNA 
KT693144.1 GI:1004327394

242. Escherichia coli strain E35BA plasmid pE35BA_1, complete sequence
4,130 bp circular DNA 
KT693145.1 GI:1004327399

243. Streptococcus sp. A12, complete genome
1,874,337 bp circular DNA 
CP013651.1 GI:1004806704

244. Lactobacillus oligofermentans DSM 15707 = LMG 22743 isolate LACOL genome assembly, plasmid: II
43,810 bp circular DNA 
LN898145.1 GI:1013281277

245. Staphylococcus aureus plasmid pWKT1 DNA, complete sequence
2,473 bp circular DNA 
LC086373.1 GI:1013822629

246. Staphylococcus aureus strain ST20130940 plasmid pST20130940, complete sequence
20,720 bp circular DNA 
CP012980.1 GI:1015523751

247. Staphylococcus aureus strain ST20130938 plasmid pST20130938, complete sequence
20,633 bp circular DNA 
CP012973.1 GI:1015534115

248. Staphylococcus aureus strain ST20130939 plasmid pST20130939, complete sequence
20,633 bp circular DNA 
CP012971.1 GI:1015536732

249. Escherichia coli strain Ecol_732 plasmid pEC732_4, complete sequence
4,072 bp circular DNA 
CP015142.1 GI:1016303872

250. Lactobacillus reuteri strain ZLR003 chromosome, complete genome
2,234,097 bp circular DNA 
CP014786.1 GI:1016920610

251. Enterobacter cloacae strain colR/S chromosome, complete genome
4,828,976 bp circular DNA 
CP010512.1 GI:1018793630

252. Actinobacillus pleuropneumoniae strain MIDG2427 tRNA-Leu gene, integrative conjugative element ICEApl1 mobile element, and tRNA-Gly gene, complete sequence
56,406 bp linear DNA 
KU551309.1 GI:1025815394

253. Actinobacillus pleuropneumoniae strain MIDG2652 tRNA-Leu gene, integrative conjugative element ICEApl1 mobile element, and tRNA-Gly gene, complete sequence
56,406 bp linear DNA 
KU551311.1 GI:1025815525

254. Actinobacillus pleuropneumoniae strain MIDG2654 tRNA-Leu gene, integrative conjugative element ICEApl1 mobile element, and tRNA-Gly gene, complete sequence
56,393 bp linear DNA 
KU551312.1 GI:1025815594

255. Actinobacillus pleuropneumoniae strain MIDG2657 tRNA-Leu gene, integrative conjugative element ICEApl1 mobile element, and tRNA-Gly gene, complete sequence
56,406 bp linear DNA 
KU551313.1 GI:1025815663

256. Actinobacillus pleuropneumoniae strain MIDG2663 tRNA-Leu gene, integrative conjugative element ICEApl1 mobile element, and tRNA-Gly gene, complete sequence
56,406 bp linear DNA 
KU551314.1 GI:1025815732

257. Actinobacillus pleuropneumoniae strain MIDG2664 tRNA-Leu gene, integrative conjugative element ICEApl1 mobile element, and tRNA-Gly gene, complete sequence
56,406 bp linear DNA 
KU551315.1 GI:1025815801

258. Actinobacillus pleuropneumoniae strain MIDG3200 tRNA-Leu gene, integrative conjugative element ICEApl1 mobile element, and tRNA-Gly gene, complete sequence
56,406 bp linear DNA 
KU551316.1 GI:1025815870

259. Actinobacillus pleuropneumoniae strain MIDG3229 tRNA-Leu gene, integrative conjugative element ICEApl1 mobile element, and tRNA-Gly gene, complete sequence
56,406 bp linear DNA 
KU551320.1 GI:1025816077

260. Actinobacillus pleuropneumoniae strain MIDG3344 tRNA-Leu gene, integrative conjugative element ICEApl1 mobile element, and tRNA-Gly gene, complete sequence
56,406 bp linear DNA 
KU551323.1 GI:1025816284

261. Actinobacillus pleuropneumoniae strain MIDG3368 tRNA-Leu gene, integrative conjugative element ICEApl1 mobile element, and tRNA-Gly gene, complete sequence
56,406 bp linear DNA 
KU551327.1 GI:1025816560

262. Actinobacillus pleuropneumoniae strain MIDG3378 tRNA-Leu gene, integrative conjugative element ICEApl1 mobile element, and tRNA-Gly gene, complete sequence
56,370 bp linear DNA 
KU551331.1 GI:1025816836

263. Actinobacillus pleuropneumoniae strain MIDG3386 tRNA-Leu gene, integrative conjugative element ICEApl1 mobile element, and tRNA-Gly gene, complete sequence
56,406 bp linear DNA 
KU551333.1 GI:1025816974

264. Actinobacillus pleuropneumoniae strain MIDG3395 tRNA-Leu gene, integrative conjugative element ICEApl1 mobile element, and tRNA-Gly gene, complete sequence
56,334 bp linear DNA 
KU551336.1 GI:1025817181

265. Actinobacillus pleuropneumoniae strain MIDG3401 tRNA-Leu gene, integrative conjugative element ICEApl1 mobile element, and tRNA-Gly gene, complete sequence
56,406 bp linear DNA 
KU551337.1 GI:1025817250

266. Actinobacillus pleuropneumoniae strain MIDG3458 tRNA-Leu gene, integrative conjugative element ICEApl1 mobile element, and tRNA-Gly gene, complete sequence
56,335 bp linear DNA 
KU551339.1 GI:1025817388

267. Bacteroides dorei CL03T12C01, complete genome
5,310,365 bp circular DNA 
CP011531.1 GI:1026626831

268. Staphylococcus epidermidis isolate BPH0662 genome assembly, chromosome: 1
2,793,003 bp linear DNA 
LT571449.1 GI:1027809468

269. Staphylococcus epidermidis isolate BPH0662 genome assembly, plasmid: 3
2,366 bp linear DNA 
LT571451.1 GI:1027809472

270. Lactococcus garvieae DNA, complete genome, strain: 122061
1,985,694 bp circular DNA 
AP017373.1 GI:1029197717

271. Escherichia coli isolate Co6114 plasmid pC06114_7, complete sequence
4,071 bp circular DNA 
CP016041.1 GI:1039041749

272. Bacteroides fragilis strain S14 chromosome, complete genome
4,902,215 bp circular DNA 
CP012706.1 GI:1042799677

273. Staphylococcus pseudintermedius strain 081661, complete genome
2,731,109 bp circular DNA 
CP016073.1 GI:1042836336

274. Staphylococcus aureus strain SA7112 plasmid pSA7112-1, complete sequence
2,366 bp circular DNA 
KX011076.1 GI:1043724879

275. Listeria monocytogenes strain LM-C-273 plasmid pLM-C-273 clone contig000005 genomic sequence
2,357 bp linear DNA 
KX467254.1 GI:1051150359

276. Bifidobacterium longum strain 35624, complete genome
2,264,056 bp circular DNA 
CP013673.1 GI:1062059686

277. Enterococcus faecium strain ISMMS_VRE_5 plasmid ISMMS_VRE5_p5 sequence
31,916 bp linear DNA 
CP012459.1 GI:1062452092

278. Neisseria gonorrhoeae strain WHO G genome assembly, plasmid: 2
42,004 bp circular DNA 
LT591899.1 GI:1066407873

279. Neisseria gonorrhoeae strain WHO L genome assembly, plasmid: 2
39,054 bp circular DNA 
LT591902.1 GI:1066410146

280. Neisseria gonorrhoeae strain WHO M genome assembly, plasmid: 3
39,015 bp circular DNA 
LT591906.1 GI:1066412407

281. Neisseria gonorrhoeae strain WHO N genome assembly, plasmid: 3
42,004 bp circular DNA 
LT591912.1 GI:1066416874

282. Neisseria gonorrhoeae strain WHO O genome assembly, plasmid: 3
39,015 bp circular DNA 
LT592148.1 GI:1066419144

283. Neisseria gonorrhoeae strain WHO_W genome assembly, plasmid: 2
39,054 bp circular DNA 
LT592164.1 GI:1066434903

284. Staphylococcus epidermidis isolate BPH0662 genome assembly, plasmid: 1
2,366 bp linear DNA 
LT614820.1 GI:1066436189

285. Candidatus Melainabacteria bacterium MEL.A1 chromosome, complete genome
1,867,336 bp circular DNA 
CP017245.1 GI:1079475020

286. Escherichia coli strain MRSN346647 plasmid pMRSN346647_4.1, complete sequence
4,074 bp circular DNA 
CP018208.1 GI:1111589138

287. Escherichia coli strain H8, complete genome
4,929,892 bp circular DNA 
CP010172.1 GI:1114205581

288. Lactiplantibacillus plantarum subsp. plantarum strain TS12 plasmid pLP12-4, complete sequence
31,617 bp circular DNA 
CP018328.1 GI:1120763432

289. Staphylococcus epidermidis strain 14.1.R1 chromosome, complete genome
2,572,575 bp circular DNA 
CP018842.1 GI:1127871679

290. Staphylococcus aureus strain SR434 plasmid pSR01, complete genome
20,658 bp circular DNA 
CP019564.1 GI:1141961687

291. Staphylococcus aureus strain SR434 plasmid pSR02, complete genome
2,473 bp circular DNA 
CP019565.1 GI:1141961713

292. Lactobacillus plantarum strain RI-113 plasmid pRI113_5, complete sequence
17,514 bp circular DNA 
CP017411.1 GI:1143012125

293. Bifidobacterium breve strain LMC520 chromosome, complete genome
2,403,402 bp circular DNA 
CP019596.1 GI:1143275817

294. Staphylococcus aureus strain USA300-SUR5 plasmid pUSA05-1-SUR5, complete sequence
2,473 bp circular DNA 
CP014379.1 GI:1147728332

295. Staphylococcus aureus strain USA300-SUR4 plasmid pUSA05-1-SUR4, complete sequence
2,473 bp circular DNA 
CP014374.1 GI:1147740081

296. Staphylococcus aureus strain USA300-SUR8 plasmid pUSA05-1-SUR8
2,473 bp circular DNA 
CP014390.1 GI:1147748912

297. Staphylococcus aureus strain USA300-SUR9 plasmid pUSA05-1-SUR9, complete sequence
2,473 bp circular DNA 
CP014395.1 GI:1147755235

298. Staphylococcus aureus strain USA300-SUR10 plasmid pUSA05-1-SUR10, complete sequence
2,473 bp circular DNA 
CP014400.1 GI:1147758179

299. Staphylococcus aureus strain USA300-SUR11 plasmid pUSA05-1-SUR11, complete sequence
2,473 bp circular DNA 
CP014405.1 GI:1147761123

300. Staphylococcus aureus strain USA300-SUR15 plasmid pUSA05-1-SUR15, complete sequence
2,415 bp circular DNA 
CP014417.1 GI:1147772843

301. Staphylococcus aureus strain USA300-SUR24 plasmid pUSA05-1-SUR24, complete sequence
2,415 bp circular DNA 
CP014446.1 GI:1147799391

302. Escherichia coli strain Ecol_224 plasmid pEC224_7, complete sequence
4,062 bp circular DNA 
CP018941.1 GI:1151132625

303. Escherichia coli strain Ecol_224 plasmid pEC224_6, complete sequence
4,063 bp circular DNA 
CP018942.1 GI:1151132629

304. Escherichia coli strain Ecol_542 plasmid pEC542_4, complete sequence
4,087 bp circular DNA 
CP018966.1 GI:1151159960

305. Escherichia coli strain Ecol_545 plasmid pEC545_4, complete sequence
4,073 bp circular DNA 
CP018972.1 GI:1151165425

306. Escherichia coli strain Ecol_867 plasmid pEC867_3, complete sequence
4,074 bp circular DNA 
CP018980.1 GI:1151176087

307. Escherichia coli strain Ecol_881 plasmid pEC881_5, complete sequence
4,063 bp circular DNA 
CP019024.1 GI:1151181148

308. Escherichia coli strain Ecol_AZ153 plasmid pECAZ153_4, complete sequence
4,073 bp circular DNA 
CP018996.1 GI:1151197651

309. Enterococcus faecium isolate 2014-VREF-114 plasmid p114-5 sequence
47,460 bp linear DNA 
CP019975.1 GI:1154289761

310. Streptococcus pneumoniae strain Hu17 plasmid pSpn_Hu17 sequence
6,012 bp circular DNA 
CP020550.1 GI:1172551107

311. Streptococcus pneumoniae strain Hu15 plasmid pSpn_Hu15 sequence
5,427 bp circular DNA 
CP020552.1 GI:1172554588

312. Lactococcus lactis subsp. lactis strain 184 plasmid p184A, complete sequence
9,735 bp circular DNA 
CP016691.1 GI:1173054445

313. Lactobacillus reuteri strain I49, complete genome
2,044,771 bp circular DNA 
CP015408.2 GI:1173512036

314. Escherichia coli plasmid pMRY16-002_6 DNA, complete genome, strain: 20Ec-P-124
4,073 bp circular DNA 
AP017616.1 GI:1174075313

315. Staphylococcus epidermidis strain 1457 chromosome, complete genome
2,454,929 bp circular DNA 
CP020463.1 GI:1176884116

316. Enterococcus faecalis strain DD14 genome
2,893,365 bp circular DNA 
CP021161.1 GI:1192722854

317. Staphylococcus aureus strain FORC_039 plasmid, complete sequence
35,415 bp circular DNA 
CP015818.1 GI:1192788946

318. Staphylococcus aureus plasmid pno10 DNA, complete genome, strain: No. 10
20,653 bp circular DNA 
AP015013.1 GI:1200853003

319. Lactobacillus brevis strain SRCM101174 plasmid pLB1174-4 sequence
29,400 bp linear DNA 
CP021482.1 GI:1200935237

320. Lactobacillus johnsonii strain UMNLJ21 plasmid pUMNLJ21_2 sequence
14,895 bp linear DNA 
CP021702.1 GI:1202001251

321. Lactobacillus johnsonii strain UMNLJ22 plasmid pUMNLJ22_1 sequence
27,223 bp linear DNA 
CP021705.1 GI:1202004643

322. Enterobacter cloacae strain A1137 chromosome, complete genome
5,090,134 bp circular DNA 
CP021851.1 GI:1207898107

323. Salmonella enterica subsp. enterica serovar Typhimurium var. monophasic 4,5,12:i:- strain TW-Stm6 plasmid pSTM6-4, complete sequence
4,083 bp circular DNA 
CP019648.1 GI:1212152479

324. Staphylococcus epidermidis strain ATCC 12228 chromosome, complete genome
2,497,508 bp circular DNA 
CP022247.1 GI:1214725545

325. Staphylococcus epidermidis strain ATCC 12228 plasmid pAMT4, complete sequence
2,390 bp circular DNA 
CP022252.1 GI:1214727924

326. Dioscorea rotundata mitochondrial DNA, contig: TDr_Mt_scaffold51_size2474, cultivar: TDr96_F1
2,474 bp linear DNA 
LC219424.1 GI:1221815457

327. Fusobacterium sp. oral taxon 203 genome
2,126,947 bp circular DNA 
CP016200.1 GI:1229037590

328. Odoribacter splanchnicus strain NCTC10825 genome assembly, chromosome: 1
4,392,177 bp circular DNA 
LT906459.1 GI:1231719245

329. Enterocloster bolteae strain ATCC BAA-613 plasmid unnamed, complete sequence
43,860 bp circular DNA 
CP022465.2 GI:1238376675

330. Shigella sonnei strain CFSAN030807 plasmid pCFSAN030807_7, complete sequence
4,238 bp circular DNA 
CP023652.1 GI:1250084785

331. Salmonella enterica subsp. enterica serovar Typhimurium isolate VNB151-sc-2315230 genome assembly, plasmid: p2
4,239 bp linear DNA 
LT795116.1 GI:1257317347

332. Pediococcus acidilactici strain MTCC5101 plasmid pCP289
9,205 bp circular DNA 
KY886451.1 GI:1261492078

333. Staphylococcus aureus strain CFSAN007851 plasmid pCFSAN007851, complete sequence
20,653 bp circular DNA 
CP017681.1 GI:1269122828

334. Staphylococcus epidermidis strain SE90 chromosome
2,392,074 bp circular DNA 
CP024408.1 GI:1273823345

335. Staphylococcus epidermidis strain SE95 chromosome
2,407,125 bp circular DNA 
CP024437.1 GI:1273833141

336. Fusobacterium pseudoperiodonticum strain KCOM 1262 chromosome, complete genome
2,643,576 bp circular DNA 
CP024731.1 GI:1276673004

337. Fusobacterium pseudoperiodonticum strain KCOM 1263 chromosome, complete genome
2,651,118 bp circular DNA 
CP024700.1 GI:1276709865

338. Fusobacterium pseudoperiodonticum strain KCOM 2653 chromosome, complete genome
2,291,059 bp circular DNA 
CP024705.1 GI:1276720946

339. Staphylococcus aureus strain USA400-0051 plasmid unnamed, complete sequence
20,644 bp circular DNA 
CP019575.1 GI:1279695557

340. Staphylococcus aureus strain 55-99-44 plasmid punamed1, complete sequence
20,730 bp circular DNA 
CP024999.1 GI:1285322346

341. Methanobrevibacter smithii strain KB11 chromosome, complete genome
1,805,545 bp circular DNA 
CP017803.1 GI:1294447101

342. Enterococcus faecalis ARO1/DG plasmid pARO1.4, complete sequence
5,121 bp circular DNA 
CP022487.1 GI:1298135158

343. Bifidobacterium breve strain NRBB11 chromosome, complete genome
2,377,562 bp circular DNA 
CP021388.1 GI:1307856082

344. Bifidobacterium breve strain NRBB51 chromosome, complete genome
2,402,272 bp circular DNA 
CP021392.1 GI:1307866286

345. Bifidobacterium breve strain NRBB57 chromosome, complete genome
2,510,381 bp circular DNA 
CP021389.1 GI:1307876020

346. Bifidobacterium breve strain DRBB28 chromosome, complete genome
2,462,170 bp circular DNA 
CP021553.1 GI:1307886767

347. Bifidobacterium breve strain 017W439 chromosome, complete genome
2,301,422 bp circular DNA 
CP021554.1 GI:1307890074

348. Bifidobacterium breve strain 082W48 chromosome, complete genome
2,286,339 bp circular DNA 
CP021555.1 GI:1307893361

349. Bifidobacterium breve strain CNCM I-4321 chromosome, complete genome
2,464,852 bp circular DNA 
CP021559.1 GI:1307907243

350. Bifidobacterium breve strain DRBB30 chromosome, complete genome
2,471,118 bp circular DNA 
CP023199.1 GI:1307932305

351. Streptococcus thermophilus strain CS17 plasmid pCS17-B, complete sequence
5,143 bp circular DNA 
MF807213.1 GI:1316112182

352. Streptococcus thermophilus strain CS17 plasmid CS17-C, complete sequence
3,001 bp linear DNA 
MF807214.1 GI:1316112191

353. Bacteroides fragilis strain Q1F2 plasmid Q1F2-p2, complete sequence
73,970 bp circular DNA 
CP018939.1 GI:1318676392

354. Lactobacillus pentosus strain BGM48 plasmid pBGM48-2, complete sequence
18,164 bp circular DNA 
CP016493.1 GI:1318707372

355. Staphylococcus epidermidis strain DAR1907 chromosome, complete genome
2,727,549 bp circular DNA 
CP013943.1 GI:1318803497

356. Enterobacter sp. Crenshaw chromosome, complete genome
4,630,785 bp circular DNA 
CP020817.1 GI:1321007460

357. Staphylococcus haemolyticus strain 83131B plasmid p83131B, complete sequence
2,366 bp circular DNA 
CP025398.1 GI:1336517222

358. Staphylococcus epidermidis strain FDAARGOS_153 chromosome, complete genome
2,497,739 bp circular DNA 
CP014119.1 GI:1341122574

359. Streptococcus anginosus subsp. anginosus plasmid pSAA0430-08 DNA, complete sequence, strain: 0430-08
7,038 bp circular DNA 
LC229233.1 GI:1343294106

360. Staphylococcus epidermidis strain FDAARGOS_161 chromosome, complete genome
2,485,441 bp circular DNA 
CP014132.1 GI:1345511510

361. Staphylococcus aureus subsp. aureus strain 1971.C01 plasmid p1971.C01c, complete sequence
37,941 bp circular DNA 
CP016857.2 GI:1345624157

362. Enterobacter cloacae complex sp. strain FDAARGOS_77 chromosome, complete genome
4,876,999 bp circular DNA 
CP026975.1 GI:1346230747

363. Staphylococcus aureus strain FDAARGOS_6 plasmid unnamed1
61,643 bp linear DNA 
CP026963.1 GI:1346708027

364. Neisseria mucosa strain FDAARGOS_260 chromosome, complete genome
2,783,943 bp circular DNA 
CP020452.2 GI:1351588402

365. Neisseria gonorrhoeae strain FDAARGOS_205 plasmid unnamed1, complete sequence
39,053 bp circular DNA 
CP020416.2 GI:1352481896

366. Pediococcus inopinatus strain DSM 20285 plasmid pLDW-14, complete sequence
39,286 bp circular DNA 
CP019984.1 GI:1356621103

367. Staphylococcus cohnii strain FDAARGOS_334 plasmid unnamed5, complete sequence
2,473 bp circular DNA 
CP027424.1 GI:1356821201

368. Staphylococcus saprophyticus strain FDAARGOS_355 plasmid unnamed3, complete sequence
45,627 bp circular DNA 
CP022094.2 GI:1357923664

369. Escherichia coli strain 565 genome assembly, plasmid: RCS35_pI
4,087 bp circular DNA 
LT985232.1 GI:1360511602

370. Escherichia coli strain 659 genome assembly, plasmid: RCS32_p
7,050 bp circular DNA 
LT985240.1 GI:1360512079

371. Escherichia coli strain 580 genome assembly, plasmid: RCS49_pII
4,074 bp circular DNA 
LT985255.1 GI:1360513626

372. Escherichia coli strain 13948 genome assembly, plasmid: RCS76_pIII
4,054 bp circular DNA 
LT985285.1 GI:1360516256

373. Staphylococcus simulans strain MR3 plasmid unnamed5, complete sequence
146,786 bp circular DNA 
CP017429.1 GI:1360842801

374. Staphylococcus simulans strain MR4 plasmid unnamed4, complete sequence
147,416 bp circular DNA 
CP017431.1 GI:1360845404

375. Staphylococcus aureus strain FORC59 plasmid pFORC59, complete sequence
35,269 bp circular DNA 
CP020355.1 GI:1365616536

376. Neisseria mucosa strain ATCC 19696 chromosome, complete genome
2,688,408 bp circular DNA 
CP028150.1 GI:1373029274

377. Staphylococcus aureus isolate Staphylococcus aureus 171 genome assembly, chromosome: I
2,743,952 bp linear DNA 
LT963437.1 GI:1373834429

378. Staphylococcus hominis isolate Staphylococcus hominis J11 genome assembly, chromosome: I
2,236,788 bp linear DNA 
LT963438.1 GI:1373834430

379. Staphylococcus cohnii isolate Staphylococcus cohnii ATCC 29974 genome assembly, chromosome: I
2,712,839 bp linear DNA 
LT963440.1 GI:1373834432

380. Staphylococcus haemolyticus isolate Staphylococcus haemolyticus K8 genome assembly, chromosome: I
2,426,012 bp linear DNA 
LT963441.1 GI:1373834433

381. Staphylococcus hominis isolate Staphylococcus hominis J6 genome assembly, chromosome: I
2,235,839 bp linear DNA 
LT963442.1 GI:1373834434

382. Lactobacillus reuteri strain WHH1689 chromosome, complete genome
2,044,184 bp circular DNA 
CP027805.1 GI:1383731729

383. Staphylococcus aureus strain AR464 plasmid unnamed1, complete sequence
20,730 bp circular DNA 
CP029083.1 GI:1384409205

384. Staphylococcus simulans strain MR2 plasmid unnamed1, complete sequence
146,543 bp linear DNA 
CP016158.1 GI:1384921897

385. Staphylococcus simulans strain MR1 plasmid unnamed1, complete sequence
87,667 bp circular DNA 
CP015643.1 GI:1387251865

386. Staphylococcus aureus strain SVH7513 plasmid pSVH7513b, complete sequence
2,495 bp circular DNA 
CP029165.1 GI:1388187695

387. Staphylococcus epidermidis strain GTH12 chromosome
2,499,526 bp circular DNA 
CP028282.1 GI:1388769463

388. Staphylococcus petrasii subsp. petrasii strain NRL/CEM 08/435 plasmid pLF08, complete sequence
2,418 bp circular DNA 
MH090915.1 GI:1388788802

389. Staphylococcus aureus subsp. aureus ECT-R 2 isolate Lancaster/2015/1 plasmid pLUH01, complete sequence
2,220 bp circular DNA 
MH251945.1 GI:1394363810

390. Staphylococcus aureus subsp. aureus ECT-R 2 isolate Lancaster/2015/2 plasmid pLUH01, complete sequence
2,220 bp circular DNA 
MH251946.1 GI:1394363814

391. Staphylococcus aureus subsp. aureus ECT-R 2 isolate Lancaster/2015/3 plasmid pLUH01, complete sequence
2,220 bp circular DNA 
MH251947.1 GI:1394363818

392. Lactobacillus brevis strain ZLB004 plasmid p2, complete sequence
16,724 bp circular DNA 
CP021458.1 GI:1394630047

393. Staphylococcus aureus strain AR_0472 plasmid unnamed1, complete sequence
2,473 bp circular DNA 
CP029648.1 GI:1395803749

394. Staphylococcus aureus strain 13420 plasmid unnamed1, complete sequence
20,785 bp circular DNA 
CP021142.1 GI:1395889035

395. Staphylococcus aureus strain AR_0228 plasmid unnamed1, complete sequence
28,166 bp circular DNA 
CP029661.1 GI:1398305351

396. Streptococcus australis strain NCTC13166 genome assembly, chromosome: 1
2,161,464 bp circular DNA 
LS483444.1 GI:1403539915

397. Staphylococcus aureus strain NCTC13394 genome assembly, chromosome: 1
2,935,845 bp circular DNA 
LS483301.1 GI:1403749577

398. Staphylococcus aureus strain NCTC13395 genome assembly, chromosome: 1
2,869,819 bp circular DNA 
LS483316.1 GI:1403788054

399. Staphylococcus aureus strain NCTC13140 genome assembly, chromosome: 1
2,949,084 bp circular DNA 
LS483319.1 GI:1403795312

400. Escherichia coli strain AR_451 plasmid unnamed6, complete sequence
4,082 bp circular DNA 
CP030333.1 GI:1418447822

401. Faecalibacterium prausnitzii strain APC918/95b chromosome, complete genome
2,970,937 bp circular DNA 
CP030777.1 GI:1421398686

402. Lactobacillus reuteri strain Byun-re-01 chromosome, complete genome
2,244,514 bp circular DNA 
CP029613.1 GI:1425183807

403. Lactobacillus reuteri strain SKKU-OGDONS-01 chromosome, complete genome
2,259,968 bp circular DNA 
CP029615.1 GI:1425183809

404. Salmonella enterica strain SA20094620 plasmid pSA20094620.4, complete sequence
5,350 bp circular DNA 
CP030189.1 GI:1430255295

405. Staphylococcus epidermidis strain CSF41498 chromosome, complete genome
2,481,008 bp circular DNA 
CP030246.1 GI:1430509508

406. Staphylococcus aureus strain Sau-2716Lar plasmid pSau-2716Lar, complete sequence
3,267 bp circular DNA 
MH423311.1 GI:1432072759

407. Staphylococcus aureus strain Sau-3893Lar plasmid pSau-3893Lar, complete sequence
3,196 bp circular DNA 
MH423312.1 GI:1432072763

408. Staphylococcus hominis strain Sho-115Lar plasmid pSho-115Lar, complete sequence
2,473 bp linear DNA 
MH423313.1 GI:1432072767

409. Staphylococcus aureus isolate 1_1439 genome assembly, plasmid: II
37,176 bp linear DNA 
LT992457.1 GI:1434110257

410. Escherichia coli strain MCJCHV-1 plasmid pNMEC-O75C, complete sequence
4,082 bp circular DNA 
CP030114.1 GI:1435109194

411. Enterococcus faecalis strain TY1 plasmid pDEF-1, complete sequence
75,758 bp circular DNA 
CP031028.1 GI:1435308611

412. Haemophilus influenzae strain M25267 chromosome, complete genome
1,914,782 bp circular DNA 
CP031236.1 GI:1440307112

413. Haemophilus influenzae strain M13034 chromosome, complete genome
1,887,933 bp circular DNA 
CP031239.1 GI:1440307113

414. Staphylococcus aureus strain 61 chromosome, complete genome
2,911,744 bp circular DNA 
CP022893.1 GI:1441409533

415. Staphylococcus aureus strain 191 chromosome, complete genome
2,911,744 bp circular DNA 
CP022894.1 GI:1441412202

416. Staphylococcus aureus strain 187 chromosome, complete genome
2,913,163 bp circular DNA 
CP022903.1 GI:1441435320

417. Staphylococcus aureus strain 629 chromosome, complete genome
2,913,334 bp circular DNA 
CP022904.1 GI:1441438016

418. Staphylococcus aureus strain 45 plasmid pPS00086.1A.1, complete sequence
20,730 bp circular DNA 
CP022719.1 GI:1441463872

419. Staphylococcus aureus strain 135 plasmid pPS00087.1A.1, complete sequence
20,730 bp circular DNA 
CP022721.1 GI:1441466376

420. Staphylococcus aureus strain 628 chromosome, complete genome
2,911,773 bp circular DNA 
CP022905.1 GI:1441474403

421. Salmonella enterica subsp. enterica serovar Typhimurium strain AB243 plasmid pMCR-4.2_AB243, complete sequence
9,513 bp circular DNA 
MG800340.1 GI:1450244893

422. Thalassospira indica strain PB8BT chromosome, complete genome
4,701,725 bp circular DNA 
CP031555.1 GI:1450366352

423. Escherichia coli strain UK_Dog_Liverpool plasmid pCARB35_04, complete sequence
4,073 bp circular DNA 
CP031657.1 GI:1460594900

424. Staphylococcus aureus strain 199 plasmid pPS00120.1A.2, complete sequence
2,241 bp circular DNA 
CP031669.1 GI:1463672085

425. Staphylococcus aureus strain 64 plasmid pPS00119.1A.2, complete sequence
2,241 bp circular DNA 
CP031672.1 GI:1463728091

426. Staphylococcus aureus strain WG512 plasmid pWBG14, complete sequence
52,469 bp circular DNA 
MH587576.1 GI:1464485993

427. Staphylococcus aureus JMUB3031 plasmid pJMUB3031 DNA, complete genome
21,326 bp circular DNA 
AP018924.1 GI:1465729013

428. Enterococcus faecium strain HY07 plasmid unnamed1, complete sequence
21,516 bp circular DNA 
CP032309.1 GI:1477488178

429. Streptococcus koreensis strain JS71, complete genome
2,009,598 bp circular DNA 
CP032620.1 GI:1487524770

430. Staphylococcus pseudintermedius strain G3C4 chromosome, complete genome
2,717,621 bp circular DNA 
CP032682.1 GI:1487663451

431. Staphylococcus aureus strain tu2 plasmid pMW2, complete sequence
20,630 bp circular DNA 
MH785247.1 GI:1491814659

432. Staphylococcus aureus strain ch24 plasmid pMW2, complete sequence
20,653 bp circular DNA 
MH785254.1 GI:1491814861

433. Buttiauxella sp. 3AFRM03 chromosome, complete genome
5,319,710 bp circular DNA 
CP033076.1 GI:1495118658

434. Staphylococcus epidermidis strain FDAARGOS_529 chromosome, complete genome
2,544,197 bp circular DNA 
CP033782.1 GI:1518959137

435. Staphylococcus epidermidis strain FDAARGOS_529 plasmid unnamed2, complete sequence
2,366 bp circular DNA 
CP033783.1 GI:1518961511

436. Escherichia coli strain FDAARGOS_536 plasmid unnamed4, complete sequence
4,074 bp circular DNA 
CP033765.1 GI:1519043719

437. Streptococcus pyogenes strain FDAARGOS_514 plasmid unnamed, complete sequence
2,366 bp circular DNA 
CP033816.1 GI:1519051302

438. Escherichia coli strain FDAARGOS_497 plasmid unnamed4, complete sequence
4,082 bp circular DNA 
CP033851.1 GI:1519096328

439. Staphylococcus aureus strain FDAARGOS_504 chromosome, complete genome
2,894,587 bp circular DNA 
CP033865.1 GI:1520091010

440. Neisseria gonorrhoeae strain FQ01 plasmid unnamed1, complete sequence
39,053 bp circular DNA 
CP034033.1 GI:1526093801

441. Staphylococcus epidermidis strain CDC120 chromosome, complete genome
2,477,784 bp circular DNA 
CP034111.1 GI:1526221676

442. Staphylococcus epidermidis strain CDC121 chromosome, complete genome
2,524,648 bp circular DNA 
CP034115.1 GI:1526221680

443. Staphylococcus epidermidis strain CDC121 plasmid pSTA482, complete sequence
23,348 bp circular DNA 
CP034117.1 GI:1526221682

444. Escherichia coli strain 7/2 plasmid p7_2.4, complete sequence
4,072 bp circular DNA 
CP023824.1 GI:1526263951

445. Escherichia coli strain 4/4 plasmid p4_4.6, complete sequence
4,087 bp circular DNA 
CP023832.1 GI:1526269261

446. Escherichia coli strain 4/4 plasmid p4_4.7, complete sequence
4,072 bp circular DNA 
CP023833.1 GI:1526269265

447. Escherichia coli strain 2/0 plasmid p2_0.2, complete sequence
4,063 bp circular DNA 
CP023855.1 GI:1526295351

448. Collinsella aerofaciens strain C11 chromosome, complete genome
2,332,121 bp circular DNA 
CP024960.1 GI:1526295663

449. Neisseria gonorrhoeae plasmid pConjugative FC428 DNA, complete genome
39,058 bp circular DNA 
AP018378.1 GI:1536888429

450. Neisseria gonorrhoeae plasmid pConjugative FC460 DNA, complete genome
39,058 bp circular DNA 
AP018382.1 GI:1536890709

451. Neisseria gonorrhoeae plasmid pConjugative FC498 DNA, complete genome
39,058 bp circular DNA 
AP018386.1 GI:1536892990

452. Enterococcus faecium isolate E6043 genome assembly, plasmid: 0
7,165 bp linear DNA 
LR134113.1 GI:1539285973

453. Streptococcus viridans strain NCTC3166 genome assembly, chromosome: 1
1,998,575 bp circular DNA 
LR134266.1 GI:1539702073

454. Streptococcus australis strain NCTC3168 genome assembly, chromosome: 1
2,015,375 bp circular DNA 
LR134285.1 GI:1539736685

455. Yersinia pseudotuberculosis strain NCTC3571 genome assembly, chromosome: 1
4,938,759 bp circular DNA 
LR134306.1 GI:1539808143

456. Neisseria weaveri strain NCTC12742 genome assembly, chromosome: 1
2,238,481 bp circular DNA 
LR134533.1 GI:1540289673

457. Staphylococcus epidermidis strain NCTC13924 genome assembly, chromosome: 1
2,750,807 bp circular DNA 
LR134536.1 GI:1540296245

458. Enterococcus faecium isolate E7025 genome assembly, plasmid: 7
7,165 bp linear DNA 
LR135232.1 GI:1546939411

459. Enterococcus faecium isolate E7948 genome assembly, plasmid: 4
14,158 bp linear DNA 
LR135360.1 GI:1546939539

460. Butyricimonas faecalis strain H184 plasmid unnamed, complete sequence
51,017 bp circular DNA 
CP032820.1 GI:1547039628

461. Unidentified plasmid plasmid YS1-2_2432, complete sequence
43,779 bp circular DNA 
CP021561.1 GI:1548969473

462. Unidentified plasmid plasmid GF1-2_4069, complete sequence
117,808 bp circular DNA 
CP021578.1 GI:1548969490

463. Unidentified plasmid plasmid GF1-2_000127F, complete sequence
72,273 bp circular DNA 
CP021583.1 GI:1548969495

464. Unidentified plasmid plasmid FAKO27_6410, complete sequence
4,307 bp circular DNA 
CP021589.1 GI:1548969501

465. Unidentified plasmid plasmid FAKO27_6407, complete sequence
2,970 bp circular DNA 
CP021591.1 GI:1548969504

466. Unidentified plasmid plasmid FAKO05_2271, complete sequence
4,303 bp circular DNA 
CP021596.1 GI:1548969510

467. Unidentified plasmid plasmid FAKO05_2267, complete sequence
4,787 bp circular DNA 
CP021599.1 GI:1548969512

468. Unidentified plasmid plasmid FAKO05_2266, complete sequence
4,970 bp circular DNA 
CP021600.1 GI:1548969513

469. Unidentified plasmid plasmid FA1-2_2760, complete sequence
4,306 bp circular DNA 
CP021612.1 GI:1548969525

470. Unidentified plasmid plasmid FA1-2_2752, complete sequence
5,396 bp circular DNA 
CP021617.1 GI:1548969533

471. Unidentified plasmid plasmid ES_ALL_000351F, complete sequence
44,025 bp circular DNA 
CP021628.1 GI:1548969541

472. Escherichia coli strain L65 plasmid pL65-6, complete sequence
5,093 bp circular DNA 
CP034742.1 GI:1548987418

473. Escherichia coli strain L65 plasmid pL65-7, complete sequence
5,131 bp circular DNA 
CP034743.1 GI:1548987422

474. Enterobacter sp. N18-03635 chromosome, complete genome
4,561,369 bp circular DNA 
CP034769.1 GI:1551330775

475. Staphylococcus aureus strain BPH2760 genome assembly, plasmid: 2
24,885 bp linear DNA 
LR130510.1 GI:1552475641

476. Staphylococcus aureus strain BPH2900 genome assembly, plasmid: 2
2,473 bp linear DNA 
LR130514.1 GI:1552475645

477. Escherichia coli strain MS14387 genome assembly, plasmid: 3
4,082 bp linear DNA 
LR130566.1 GI:1552475680

478. Escherichia coli KK58 plasmid pKK58_s2 DNA, complete sequence
4,087 bp circular DNA 
LC438464.1 GI:1560043150

479. Escherichia coli strain BR07-DEC plasmid unnamed2
4,221 bp linear DNA 
CP035324.1 GI:1563076643

480. Escherichia coli strain U13A plasmid pU13A_D, complete sequence
8,166 bp circular DNA 
CP035481.1 GI:1566285258

481. Escherichia coli strain U12A plasmid pU12A_F, complete sequence
8,166 bp circular DNA 
CP035473.1 GI:1566531948

482. Enterobacter roggenkampii strain ECY546 chromosome, complete genome
4,787,919 bp circular DNA 
CP032916.1 GI:1567147942

483. Enterobacter cloacae strain EN3600 chromosome, complete genome
4,824,514 bp circular DNA 
CP035633.1 GI:1569299402

484. Enterobacter cloacae strain CZ-1 chromosome, complete genome
4,792,737 bp circular DNA 
CP035738.1 GI:1572801112

485. Escherichia coli strain U15A plasmid pU15A_D, complete sequence
8,166 bp circular DNA 
CP035724.1 GI:1572810564

486. Lactobacillus reuteri strain ATG-F4 chromosome, complete genome
2,041,516 bp circular DNA 
CP035790.1 GI:1575115830

487. Streptococcus pneumoniae strain 2245STDY6178787 genome assembly, chromosome: 1
2,202,359 bp linear DNA 
LR216060.1 GI:1578269167

488. Escherichia coli strain L725 plasmid punnamed4, complete sequence
4,149 bp circular DNA 
CP036207.1 GI:1581462555

489. Roseburia intestinalis L1-82 genome assembly, chromosome: 1
4,493,348 bp circular DNA 
LR027880.1 GI:1583827992

490. Enterobacter cloacae complex sp. strain N13-01531 chromosome, complete genome
4,590,029 bp circular DNA 
CP037919.1 GI:1594480941

491. Enterobacter asburiae MRY18-106 DNA, complete genome
4,648,102 bp circular DNA 
AP019533.1 GI:1601521907

492. Enterobacter roggenkampii strain BP10374 chromosome, complete genome
4,851,717 bp circular DNA 
CP038471.1 GI:1608445008

493. Escherichia coli strain PF9285 plasmid pDW54_4, complete sequence
4,091 bp circular DNA 
CP038795.1 GI:1611750637

494. Bifidobacterium longum strain 51A chromosome, complete genome
2,365,873 bp circular DNA 
CP026999.1 GI:1626714799

495. Salmonella enterica subsp. enterica serovar 1,4,[5],12:i:- strain PNCS014876 plasmid p15-0756.2, complete sequence
4,073 bp circular DNA 
CP039858.1 GI:1633409119

496. Enterobacter asburiae 17Nkhm-UP2 DNA, complete genome
4,643,312 bp circular DNA 
AP019630.1 GI:1648082572

497. Enterobacter sp. 18A13 DNA, complete genome
4,652,325 bp circular DNA 
AP019634.1 GI:1648096672

498. Bacteroides fragilis strain DCMOUH0018B plasmid pBFO18_1, complete sequence
7,221 bp circular DNA 
CP036543.1 GI:1650049787

499. Bacteroides fragilis strain DCMSKEJBY0001B plasmid pBFS01_2, complete sequence
8,331 bp circular DNA 
CP036548.1 GI:1650056300

500. Bacteroides fragilis strain DCMOUH0042B chromosome, complete genome
5,141,257 bp circular DNA 
CP036550.1 GI:1650111193

501. Bacteroides fragilis strain DCMOUH0067B plasmid pBFO67_1, complete sequence
6,129 bp circular DNA 
CP036554.1 GI:1650120346

502. Bifidobacterium longum strain ZJ1 chromosome, complete genome
2,414,672 bp circular DNA 
CP040235.1 GI:1652279772

503. Collinsella aerofaciens strain P10wA7 chromosome, complete genome
2,264,854 bp circular DNA 
CP040348.1 GI:1657675575

504. Ruminococcus sp. JE7A12 chromosome, complete genome
2,440,231 bp circular DNA 
CP039381.1 GI:1658480811

505. Staphylococcus haemolyticus strain PK-01 chromosome, complete genome
2,615,683 bp circular DNA 
CP035541.1 GI:1663069024

506. Staphylococcus aureus strain P10 plasmid pP10-1, complete sequence
2,375 bp circular DNA 
CP039158.1 GI:1663077380

507. Staphylococcus aureus strain Lr2 plasmid pLr2-1, complete sequence
2,474 bp circular DNA 
CP038851.1 GI:1663086496

508. Staphylococcus aureus strain R46 plasmid pR46-1, complete sequence
2,494 bp circular DNA 
CP039165.1 GI:1663098959

509. Bacteroides fragilis strain CCUG4856T chromosome, complete genome
5,205,133 bp circular DNA 
CP036555.1 GI:1663148248

510. Bacteroides fragilis strain CCUG4856T plasmid pBF9343, complete sequence
36,560 bp circular DNA 
CP036556.1 GI:1663152968

511. Clostridioides difficile isolate pCD-ECE6 genome assembly, plasmid: pCD-ECE6
4,675 bp linear DNA 
LR594546.1 GI:1674370715

512. Staphylococcus aureus strain J01 plasmid pJ01-01, complete sequence
41,710 bp circular DNA 
CP040620.1 GI:1674518583

513. Lactobacillus futsaii strain Y97 plasmid p1, complete sequence
37,880 bp circular DNA 
CP040737.1 GI:1678293924

514. Lactobacillus futsaii strain Y97 plasmid p3, complete sequence
25,584 bp circular DNA 
CP040739.1 GI:1678293992

515. Staphylococcus epidermidis strain ATCC 14990 chromosome, complete genome
2,466,502 bp circular DNA 
CP035288.1 GI:1678596494

516. Lactobacillus brevis strain UCCLB521 plasmid pUCCLB521_E, complete sequence
11,317 bp circular DNA 
CP031213.1 GI:1680453754

517. Staphylococcus epidermidis NBRC 100911 DNA, complete genome
2,422,602 bp circular DNA 
AP019721.1 GI:1681030529

518. Bacteroides uniformis NBRC 113350 DNA, complete genome
4,734,883 bp circular DNA 
AP019724.1 GI:1681035014

519. Bacteroides uniformis NBRC 113350 plasmid pBUN4 DNA, complete genome
4,306 bp circular DNA 
AP019728.1 GI:1681039095

520. Staphylococcus epidermidis strain HD66 chromosome
2,505,678 bp circular DNA 
CP040868.1 GI:1682015706

521. Staphylococcus epidermidis strain HD66 plasmid pHD66_1
2,336 bp linear DNA 
CP040869.1 GI:1682018062

522. Staphylococcus epidermidis strain HD43 chromosome
2,424,890 bp circular DNA 
CP040867.1 GI:1682018080

523. Staphylococcus epidermidis strain HD33 chromosome
2,484,772 bp circular DNA 
CP040864.1 GI:1682020328

524. Staphylococcus epidermidis strain HD33 plasmid pHD33_2
2,360 bp linear DNA 
CP040866.1 GI:1682022668

525. Bacteroides xylanisolvens strain H207 chromosome, complete genome
6,499,434 bp circular DNA 
CP041230.1 GI:1697052191

526. Bacteroides xylanisolvens strain H207 plasmid unnamed1, complete sequence
43,703 bp circular DNA 
CP041231.1 GI:1697057204

527. Lactobacillus reuteri strain YSJL-12 chromosome, complete genome
2,084,748 bp circular DNA 
CP030089.1 GI:1700697728

528. Bacteroides ovatus strain 3725 D1 iv plasmid unnamed2, complete sequence
38,629 bp circular DNA 
CP041397.1 GI:1704629932

529. Dolosigranulum pigrum strain 83VPs-KB5 chromosome, complete genome
2,082,055 bp circular DNA 
CP041626.1 GI:1707185907

530. Lachnospiraceae bacterium KGMB03038 chromosome, complete genome
3,334,474 bp circular DNA 
Record removed. This record was removed at the submitter's request because
 the corresponding paper has not yet been published.
CP041667.1 GI:1708008652

531. Leptotrichia hofstadii JCM16775 DNA, complete genome
2,548,198 bp circular DNA 
AP019823.1 GI:1708566027

532. Leptotrichia trevisanii JMUB3870 DNA, complete genome
2,829,322 bp circular DNA 
AP019831.1 GI:1708572621

533. Leptotrichia trevisanii JMUB3935 DNA, complete genome
2,903,646 bp circular DNA 
AP019840.1 GI:1708579770

534. Leptotrichia trevisanii JMUB4039 DNA, complete genome
2,685,755 bp circular DNA 
AP019845.1 GI:1708584775

535. Leptotrichia hongkongensis JMUB5056 DNA, complete genome
2,261,073 bp circular DNA 
AP019846.1 GI:1708587163

536. Lactobacillus reuteri strain LL7 chromosome, complete genome
2,205,740 bp circular DNA 
CP041676.1 GI:1710342190

537. Neisseria gonorrhoeae SS3160 plasmid pConjugative DNA, complete genome
39,057 bp circular DNA 
AP019854.1 GI:1711614963

538. Staphylococcus aureus strain B3-4A plasmid pSALNBL2.8, complete sequence
2,899 bp circular DNA 
CP042009.1 GI:1712334476

539. Staphylococcus aureus strain B2-7A plasmid pSALNBL75, complete sequence
75,938 bp circular DNA 
CP042047.1 GI:1712340123

540. Staphylococcus argenteus strain B3-25B plasmid pSALNBL21, complete sequence
21,570 bp circular DNA 
CP042287.1 GI:1719879027

541. Lachnospiraceae bacterium isolate MGYG-HGUT-02492 genome assembly, chromosome: 1
3,449,685 bp linear DNA 
LR699005.1 GI:1721134203

542. Roseburia hominis isolate MGYG-HGUT-02517 genome assembly, chromosome: 1
3,592,125 bp linear DNA 
LR699011.1 GI:1721134209

543. Collinsella aerofaciens isolate MGYG-HGUT-02539 genome assembly, chromosome: 1
2,306,349 bp linear DNA 
LR699016.1 GI:1721134214

544. Faecalibacterium prausnitzii isolate MGYG-HGUT-02545 genome assembly, chromosome: 1
2,833,887 bp linear DNA 
LR699017.1 GI:1721134215

545. Staphylococcus aureus KUH140046 plasmid p01KUH140046 DNA, complete genome
34,268 bp circular DNA 
AP020314.1 GI:1734191167

546. Staphylococcus aureus KUH180038 plasmid p01KUH180038 DNA, complete genome
34,268 bp circular DNA 
AP020319.1 GI:1734198823

547. Staphylococcus aureus strain CFSAN082783 plasmid pMRSA_24, complete sequence
59,051 bp circular DNA 
CP031887.1 GI:1735560255

548. Enterobacter kobei strain EB_P8_L5_01.19 chromosome, complete genome
4,801,031 bp circular DNA 
CP043511.1 GI:1736211938

549. Bacteroides fragilis strain GUT04 chromosome, complete genome
5,330,584 bp circular DNA 
CP043610.1 GI:1736652144

550. Staphylococcus aureus strain 16445 plasmid unnamed1, complete sequence
40,628 bp circular DNA 
CP043303.1 GI:1737752838

551. Staphylococcus aureus strain GHA13 chromosome
2,672,245 bp circular DNA 
CP043911.1 GI:1747265061

552. Staphylococcus aureus strain GHA9 chromosome
2,672,254 bp circular DNA 
CP043915.1 GI:1747274082

553. Staphylococcus aureus strain GHA7 chromosome
2,672,282 bp circular DNA 
CP043917.1 GI:1747284139

554. Escherichia coli strain 1500 plasmid pEc1500_2, complete sequence
4,087 bp circular DNA 
CP040271.1 GI:1748288052

555. Streptococcus sp. LPB0220 chromosome, complete genome
2,133,380 bp circular DNA 
CP044230.1 GI:1752759834

556. Phocaeicola vulgatus strain VIC01 chromosome, complete genome
5,010,342 bp circular DNA 
CP043529.1 GI:1752862766

557. Escherichia coli strain YPE3 plasmid pYPE3-Col, complete sequence
4,072 bp circular DNA 
CP041450.1 GI:1755673316

558. Staphylococcus aureus strain PS00002.3 plasmid unnamed1, complete sequence
43,564 bp circular DNA 
CP030407.1 GI:1760039502

559. Staphylococcus aureus strain ER01062.3 plasmid unnamed2, complete sequence
43,567 bp circular DNA 
CP030388.1 GI:1760045165

560. Staphylococcus aureus strain ER03761.3 plasmid unnamed1, complete sequence
43,567 bp circular DNA 
CP030382.1 GI:1760053892

561. Staphylococcus aureus strain ER02637.3 plasmid unnamed1, complete sequence
43,567 bp circular DNA 
CP030400.1 GI:1760071160

562. Staphylococcus aureus strain ER03760.3 plasmid unnamed1, complete sequence
43,567 bp circular DNA 
CP030429.1 GI:1760088566

563. Staphylococcus aureus strain ER04115.3 plasmid unnamed1, complete sequence
43,567 bp circular DNA 
CP030420.1 GI:1760103097

564. Staphylococcus aureus strain ER00610.3 plasmid unnamed2, complete sequence
43,567 bp circular DNA 
CP030435.1 GI:1760116509

565. Staphylococcus aureus strain ER04020.4 plasmid unnamed1, complete sequence
43,567 bp circular DNA 
CP030448.1 GI:1760119457

566. Staphylococcus aureus strain ER04119.3 plasmid unnamed1, complete sequence
43,567 bp circular DNA 
CP030456.1 GI:1760142588

567. Staphylococcus aureus strain ER03759.3 plasmid unnamed1, complete sequence
43,567 bp circular DNA 
CP030468.1 GI:1760148383

568. Staphylococcus aureus strain PS00001.3 plasmid unnamed1, complete sequence
43,563 bp circular DNA 
CP030453.1 GI:1760168552

569. Staphylococcus aureus strain ER02837.3 plasmid unnamed1, complete sequence
43,566 bp circular DNA 
CP030491.1 GI:1760186027

570. Staphylococcus aureus strain ER03913.3 plasmid unnamed5, complete sequence
2,467 bp circular DNA 
CP030487.1 GI:1760210074

571. Staphylococcus aureus strain ER03717.3 plasmid unnamed1, complete sequence
43,567 bp circular DNA 
CP030507.1 GI:1760212987

572. Staphylococcus aureus strain ER03762.3 plasmid unnamed1, complete sequence
43,567 bp circular DNA 
CP030502.1 GI:1760224578

573. Staphylococcus aureus strain ER02703.3 plasmid unnamed1, complete sequence
36,619 bp circular DNA 
CP030526.1 GI:1760241308

574. Staphylococcus aureus strain ER02094.3 plasmid unnamed2, complete sequence
41,663 bp circular DNA 
CP030538.1 GI:1760262419

575. Staphylococcus aureus strain PS00004.3 plasmid unnamed1, complete sequence
43,567 bp circular DNA 
CP030573.1 GI:1760265364

576. Staphylococcus aureus strain PS00003.3 plasmid unnamed1, complete sequence
43,553 bp circular DNA 
CP030554.1 GI:1760285612

577. Staphylococcus aureus strain ER04397.3 plasmid unnamed1, complete sequence
43,567 bp circular DNA 
CP030581.1 GI:1760340211

578. Staphylococcus aureus strain ER00658.3 plasmid unnamed1, complete sequence
43,568 bp circular DNA 
CP030600.1 GI:1760354575

579. Staphylococcus aureus strain ER01532.3 plasmid unnamed2, complete sequence
30,991 bp circular DNA 
CP030697.1 GI:1760392470

580. Staphylococcus aureus strain ER04440.3 plasmid unnamed1, complete sequence
43,750 bp circular DNA 
CP030618.1 GI:1760404205

581. Staphylococcus aureus strain ER03930.3 plasmid unnamed1, complete sequence
43,567 bp circular DNA 
CP030612.1 GI:1760412969

582. Staphylococcus aureus strain ER04021.4 plasmid unnamed1, complete sequence
43,567 bp circular DNA 
CP030609.1 GI:1760418758

583. Staphylococcus aureus strain ER04407.3 plasmid unnamed1, complete sequence
43,567 bp circular DNA 
CP030685.1 GI:1760424574

584. Staphylococcus aureus strain ER04165.3 plasmid unnamed1, complete sequence
43,760 bp circular DNA 
CP030639.1 GI:1760433288

585. Staphylococcus aureus strain ER04085.3 plasmid unnamed1, complete sequence
43,567 bp circular DNA 
CP030636.1 GI:1760439206

586. Staphylococcus aureus strain ER03763.3 plasmid unnamed1, complete sequence
43,567 bp circular DNA 
CP030705.1 GI:1760462316

587. Staphylococcus aureus strain ER04324.3 plasmid unnamed1, complete sequence
43,567 bp circular DNA 
CP030651.1 GI:1760479996

588. Staphylococcus aureus strain ER03556.3 plasmid unnamed1, complete sequence
41,662 bp circular DNA 
CP030648.1 GI:1760482962

589. Staphylococcus aureus strain ER03544.3 plasmid unnamed1, complete sequence
43,567 bp circular DNA 
CP030631.1 GI:1760485932

590. Salmonella enterica subsp. enterica serovar 1,4,[5],12:i:- strain PNCS014881 plasmid pPNCS014881.2, complete sequence
4,072 bp circular DNA 
CP044963.1 GI:1761798262

591. Enterobacter sichuanensis strain SGAir0282 chromosome, complete genome
4,711,389 bp circular DNA 
CP027986.1 GI:1765893521

592. Lactobacillus reuteri strain reuteri chromosome, complete genome
2,027,207 bp circular DNA 
CP045049.1 GI:1767626333

593. Lactobacillus rossiae strain LR814 plasmid unnamed1, complete sequence
133,343 bp circular DNA 
CP045183.1 GI:1769079853

594. Lactobacillus vaginalis strain LV515 chromosome, complete genome
1,894,710 bp circular DNA 
CP045240.1 GI:1769898332

595. Escherichia coli strain LAU-OXA plasmid pLAU-OXA8, complete sequence
4,072 bp circular DNA 
CP045285.1 GI:1769900057

596. Neisseria gonorrhoeae strain AUSMDU00010541 plasmid pAUSMDU00010541_01, complete sequence
41,998 bp circular DNA 
CP045833.1 GI:1774446828

597. Lactococcus petauri strain CF11 chromosome, complete genome
1,997,720 bp circular DNA 
CP045924.1 GI:1775135407

598. Staphylococcus aureus subsp. aureus strain SR100 plasmid pSR100, complete sequence
2,473 bp circular DNA 
MN251855.1 GI:1775677995

599. Staphylococcus aureus subsp. aureus strain SR132 plasmid pSR132, complete sequence
2,402 bp circular DNA 
MN251856.1 GI:1775677997

600. Staphylococcus aureus subsp. aureus strain SR168 plasmid pSR168, complete sequence
2,402 bp circular DNA 
MN251857.1 GI:1775677999

601. Staphylococcus aureus subsp. aureus strain SR241 plasmid pSR241, complete sequence
2,402 bp circular DNA 
MN251858.1 GI:1775678001

602. Staphylococcus aureus subsp. aureus strain SR265 plasmid pSR265, complete sequence
2,413 bp circular DNA 
MN251859.1 GI:1775678003

603. Staphylococcus aureus subsp. aureus strain SR383 plasmid pSR383, complete sequence
2,413 bp circular DNA 
MN251860.1 GI:1775678005

604. Lactobacillus sakei strain CBA3614 plasmid unnamed2, complete sequence
20,312 bp circular DNA 
CP046039.1 GI:1777085896

605. Staphylococcus epidermidis strain IRL01 chromosome, complete genome
2,737,464 bp circular DNA 
CP045648.1 GI:1777402153

606. Staphylococcus epidermidis strain none genome assembly, chromosome: 1
2,480,158 bp linear DNA 
LR735421.1 GI:1778011102

607. Staphylococcus epidermidis strain none genome assembly, chromosome: 1
2,526,011 bp linear DNA 
LR735429.1 GI:1778011105

608. Staphylococcus epidermidis strain none genome assembly, chromosome: 1
2,619,158 bp linear DNA 
LR735432.1 GI:1778011107

609. Staphylococcus epidermidis strain none genome assembly, chromosome: 1
2,533,804 bp linear DNA 
LR735434.1 GI:1778011109

610. Staphylococcus epidermidis strain none genome assembly, chromosome: 1
2,556,537 bp linear DNA 
LR735437.1 GI:1778011112

611. Staphylococcus epidermidis strain none genome assembly, plasmid: 2
39,876 bp linear DNA 
LR735438.1 GI:1778011113

612. Staphylococcus epidermidis strain none genome assembly, plasmid: 3
2,241 bp linear DNA 
LR735439.1 GI:1778011114

613. Staphylococcus epidermidis strain none genome assembly, chromosome: 1
2,529,109 bp linear DNA 
LR735440.1 GI:1778011115

614. Escherichia coli strain EC2 plasmid pEC2_3, complete sequence
4,072 bp circular DNA 
CP041958.1 GI:1779253473

615. Bifidobacterium longum strain LTBL16 chromosome, complete genome
2,430,682 bp circular DNA 
CP034089.1 GI:1780024456

616. Bacteroides ovatus strain FDAARGOS_733 chromosome, complete genome
6,571,392 bp circular DNA 
CP046397.1 GI:1782093953

617. Bifidobacterium longum strain JSRL02 chromosome, complete genome
2,258,667 bp circular DNA 
CP046514.1 GI:1782774752

618. Escherichia coli strain LWY24J plasmid pLWY24J-1, complete sequence
4,087 bp circular DNA 
MN689939.1 GI:1783633233

619. Enterobacter asburiae str. AEB30, complete genome
4,748,641 bp circular DNA 
CP046618.1 GI:1784277900

620. Staphylococcus epidermidis strain NCCP 16828 chromosome, complete genome
2,503,516 bp circular DNA 
CP043847.1 GI:1785980122

621. Staphylococcus aureus strain NCCP 16830 plasmid unnamed, complete sequence
20,729 bp circular DNA 
CP043844.1 GI:1785985102

622. Staphylococcus epidermidis strain NCCP 16829 chromosome, complete genome
2,443,663 bp circular DNA 
CP043841.1 GI:1785987246

623. Staphylococcus aureus strain RJ1267 chromosome, complete genome
2,899,307 bp circular DNA 
CP047321.1 GI:1796077847

624. Staphylococcus aureus strain RJ1267 plasmid unnamed, complete sequence
2,473 bp circular DNA 
CP047322.1 GI:1796080637

625. Staphylococcus epidermidis strain ATCC 12228 chromosome, complete genome
2,504,425 bp circular DNA 
CP043845.1 GI:1796921405

626. Staphylococcus aureus strain UP_1522 plasmid unnamed, complete sequence
20,730 bp circular DNA 
CP047812.1 GI:1799220146

627. Staphylococcus aureus strain UP_1433 plasmid unnamed2, complete sequence
2,477 bp circular DNA 
CP047819.1 GI:1799225441

628. Staphylococcus aureus strain UP_1278 plasmid unnamed3, complete sequence
2,473 bp circular DNA 
CP047825.1 GI:1799253420

629. Staphylococcus aureus strain UP_1313 chromosome, complete genome
2,734,199 bp circular DNA 
CP047783.1 GI:1799258725

630. Staphylococcus aureus strain UP_1073 plasmid unnamed, complete sequence
20,730 bp circular DNA 
CP047829.1 GI:1799266377

631. Staphylococcus aureus strain UP_1239 plasmid unnamed, complete sequence
20,731 bp circular DNA 
CP047827.1 GI:1799268971

632. Staphylococcus aureus strain UP_1484 plasmid unnamed, complete sequence
2,473 bp circular DNA 
CP047816.1 GI:1799271502

633. Staphylococcus aureus strain UP_996 plasmid unnamed2, complete sequence
2,476 bp circular DNA 
CP047832.1 GI:1799297709

634. Staphylococcus aureus strain UP_719 plasmid unnamed, complete sequence
20,654 bp circular DNA 
CP047838.1 GI:1799300308

635. Staphylococcus aureus strain UP_620 plasmid unnamed, complete sequence
20,730 bp circular DNA 
CP047844.1 GI:1799353087

636. Staphylococcus aureus strain UP_591 plasmid unnamed, complete sequence
20,651 bp circular DNA 
CP047846.1 GI:1799360062

637. Staphylococcus aureus strain UP_274 chromosome, complete genome
2,768,425 bp circular DNA 
CP047852.1 GI:1799408579

638. Bifidobacterium breve strain JR01 chromosome, complete genome
2,304,912 bp circular DNA 
CP040931.1 GI:1802058890

639. Escherichia coli O157:H7 strain FRIK804 plasmid pFRIK804-02, complete sequence
4,091 bp circular DNA 
CP034387.1 GI:1802074333

640. Enterococcus faecium strain ME3 plasmid unnamed2
51,456 bp circular DNA 
CP043867.1 GI:1802495686

641. Enterobacter asburiae A2563 DNA, complete genome
4,808,368 bp circular DNA 
AP022628.1 GI:1806495708

642. Escherichia coli strain 64 plasmid p64-A, complete sequence
10,122 bp circular DNA 
CP048323.1 GI:1806793917

643. Escherichia coli strain 61 plasmid p61_B, complete sequence
10,122 bp circular DNA 
CP048328.1 GI:1806798349

644. Escherichia coli strain 32-4 plasmid p32-4_F, complete sequence
4,069 bp circular DNA 
CP048316.1 GI:1806802913

645. Escherichia coli strain 10 plasmid p010_F, complete sequence
4,064 bp circular DNA 
CP048336.1 GI:1806826419

646. Collinsella aerofaciens ATCC 25986 strain JCM 10188 chromosome, complete genome
2,428,218 bp circular DNA 
CP048433.1 GI:1808688453

647. Escherichia coli 09-02E plasmid p5-09-02E DNA, complete genome
4,082 bp circular DNA 
AP022655.1 GI:1808873961

648. Bacteroides thetaiotaomicron F9-2 plasmid p1-F9-2 DNA, nearly complete genome
43,945 bp circular DNA 
AP022661.1 GI:1808878707

649. Bacteroides thetaiotaomicron F9-2 plasmid p3-F9-2 DNA, nearly complete genome
4,316 bp circular DNA 
AP022663.1 GI:1808878775

650. Staphylococcus aureus subsp. aureus strain SR42 plasmid pSR42, complete sequence
2,462 bp circular DNA 
MN216340.1 GI:1812206160

651. Staphylococcus epidermidis strain E73 chromosome, complete genome
2,449,132 bp circular DNA 
CP035643.1 GI:1815402677

652. Escherichia coli strain EC28 plasmid p6, complete sequence
4,073 bp circular DNA 
CP049106.1 GI:1815821645

653. Escherichia coli strain CM IVRI KOL-1 plasmid unnamed
6,346 bp linear DNA 
CP033161.1 GI:1817337847

654. Neisseria gonorrhoeae strain NG251 plasmid p1, complete sequence
41,356 bp circular DNA 
CP043817.1 GI:1817997161

655. Neisseria gonorrhoeae strain NG290 plasmid p1, complete sequence
41,357 bp circular DNA 
CP043813.1 GI:1817999464

656. Neisseria gonorrhoeae strain NG196 plasmid p1, complete sequence
41,355 bp circular DNA 
CP043872.1 GI:1818001759

657. Staphylococcus epidermidis strain SESURV_p1_0557 chromosome
2,461,239 bp circular DNA 
CP043777.1 GI:1821208343

658. Staphylococcus epidermidis strain SESURV_p1_0563 chromosome
2,484,750 bp circular DNA 
CP043781.1 GI:1821208348

659. Staphylococcus epidermidis strain SESURV_p1_0612 chromosome
2,573,983 bp circular DNA 
CP043784.1 GI:1821213574

660. Staphylococcus epidermidis strain SESURV_p2_0614 chromosome
2,523,089 bp circular DNA 
CP043788.1 GI:1821213578

661. Staphylococcus epidermidis strain SESURV_p3_0825 chromosome
2,445,451 bp circular DNA 
CP043792.1 GI:1821213582

662. Staphylococcus epidermidis strain SESURV_p1_1200 chromosome
2,453,763 bp circular DNA 
CP043796.1 GI:1821213586

663. Staphylococcus epidermidis strain SESURV_p3_1362 chromosome
2,440,296 bp circular DNA 
CP043801.1 GI:1821213591

664. Staphylococcus epidermidis strain SESURV_p4_1553 chromosome
2,492,345 bp circular DNA 
CP043804.1 GI:1821213594

665. Staphylococcus aureus plasmid pNTUH_1027 NTUH_1027 DNA, complete sequence
35,303 bp circular DNA 
LC377537.1 GI:1821622385

666. Staphylococcus aureus plasmid pNTUH_6457 NTUH_6457 DNA, complete sequence
35,225 bp circular DNA 
LC377539.1 GI:1821622467

667. Bifidobacterium longum Jih1 DNA, complete genome
2,371,107 bp circular DNA 
AP022868.1 GI:1823809447

668. Enterobacter sp. SES19 chromosome
4,706,913 bp circular DNA 
CP050320.1 GI:1826028041

669. Escherichia coli strain 52148 plasmid p52148, complete sequence
4,081 bp circular DNA 
CP050383.1 GI:1826565970
