# Supplementary material for: Metagenomic assembled plasmids of the human microbiome vary across disease cohorts
Source: Sci Rep. 2022 Jun 2;12:9212. doi: 10.1038/s41598-022-13313-y (PMC9163076; doi:10.1038/s41598-022-13313-y)
Supplement: Supplementary file 2 — Supplementary Information 2. [file 41598_2022_13313_MOESM2_ESM.zip › Supplementary_Data/input/PD_cast_counts.csv]

	SRR11575973	SRR11575974	SRR11575975	SRR11575976	SRR11575977	SRR11575978	SRR11575979	SRR11575980	SRR11575981	SRR11575982	SRR11575983	SRR11575984	SRR11575985	SRR11575986	SRR11575987	SRR11575988	SRR11575989	SRR11575990	SRR11575991	SRR11575992	SRR11575993	SRR11575994	SRR11575996	SRR11575997	SRR11575998	SRR11575999	SRR11576000	SRR11576001	SRR11576002	SRR11576003	SRR11576004	SRR11576005	SRR11576006	SRR11576007	SRR11576008	SRR11576009	SRR11576010	SRR11576011	SRR11576012	SRR11576013	SRR11576014	SRR11576015	SRR11576016	SRR11576017	SRR11576018	SRR11576019	SRR11576020	SRR11576021	SRR11576022
C901_NODE_1478_length_5617_cov_6.12531	0	0	205	0	0	0	0	0	0	80	0	0	0	0	0	0	0	0	0	0	0	0	0	0	0	49	0	0	0	0	0	44	0	0	0	0	63	0	0	0	0	0	55	0	0	161	0	0	0
C903_NODE_2200_length_3137_cov_7.32057	0	0	0	0	0	6	224	0	0	0	0	0	630	0	0	0	0	0	151	13	0	0	95	9	0	0	0	0	0	0	0	0	0	126	0	0	0	160	28	131	0	0	0	0	0	0	0	0	37
C905_NODE_1169_length_7182_cov_7.64852	152	91	2087	56	130	0	390	448	323	0	36	0	34	0	0	0	57	0	391	31	30	0	0	139	0	0	79	0	62	402	290	214	32	244	478	28	0	582	115	34	55	14	18	106	37	2628	148	999	229
C905_NODE_1846_length_5457_cov_41.087	0	0	0	0	0	0	0	0	0	0	0	0	0	0	0	0	0	0	0	0	0	0	0	0	0	0	0	0	0	0	0	0	0	0	0	0	0	0	0	56	0	0	0	0	0	0	0	0	0
C907_NODE_591_length_7373_cov_11.1101	0	142	0	0	0	0	0	0	0	0	0	0	0	0	0	0	0	0	0	0	0	0	0	0	0	0	0	0	0	0	0	0	0	0	0	0	0	0	0	0	0	0	0	0	0	0	0	0	0
C910_NODE_1633_length_3961_cov_4.05709	0	0	0	0	0	0	0	0	33	0	0	0	0	0	0	0	0	0	0	0	0	0	0	0	0	0	0	0	0	0	0	0	0	0	0	0	0	0	0	0	0	0	0	0	0	0	0	0	0
C911_NODE_1069_length_5220_cov_21.2602	0	0	0	0	1147	0	0	0	0	0	0	0	0	0	0	0	0	0	0	0	0	0	0	0	0	0	0	0	0	0	0	0	0	0	0	0	0	0	0	0	0	0	0	0	0	0	0	0	0
C911_NODE_1107_length_5087_cov_25.7124	0	0	0	0	0	0	0	0	0	0	0	0	0	0	0	0	0	0	0	0	7	0	0	6	0	0	0	0	0	0	0	0	0	0	0	0	0	0	0	0	0	0	0	0	0	0	0	0	0
C912_NODE_1750_length_3044_cov_5.28438	0	0	0	0	0	0	0	0	0	0	0	0	0	0	0	0	0	0	0	0	0	0	0	0	0	0	0	0	0	0	0	0	0	30	0	0	0	0	0	0	0	0	0	0	0	0	0	0	0
C915_NODE_2326_length_6046_cov_7.62677	0	0	0	0	0	0	0	265	0	0	0	0	0	0	0	0	0	0	0	0	0	0	0	0	0	0	0	0	0	0	0	0	0	72	0	0	0	0	0	0	0	0	0	0	0	0	0	0	0
C915_NODE_2339_length_6019_cov_12.4611	0	0	0	0	0	0	0	0	0	0	0	0	0	0	0	0	0	0	0	0	0	0	0	0	0	0	49	0	0	0	0	0	0	0	0	0	0	0	0	0	0	0	38	0	0	0	0	0	0
C915_NODE_3389_length_4539_cov_18.1641	0	0	0	0	9	0	0	0	0	0	0	25	0	5	0	0	0	0	0	0	0	0	0	19	0	0	34	0	0	36	14	7	8	0	0	0	49	0	0	0	0	0	0	0	0	0	0	0	0
C918_NODE_1547_length_3942_cov_6.68176	0	0	0	0	0	0	0	0	103	0	0	0	0	0	1267	277	0	0	0	0	0	0	0	0	0	0	0	0	0	0	0	0	0	0	0	0	0	0	0	0	0	0	0	0	0	0	0	0	0
C918_NODE_1636_length_3773_cov_8.14524	0	0	0	0	9	0	0	0	0	0	0	0	0	0	0	0	0	0	0	0	0	0	0	0	0	0	0	0	0	0	0	0	0	0	0	0	22	0	0	0	0	0	0	0	0	0	0	0	0
C919_NODE_547_length_5214_cov_3.2766	0	0	80	0	0	0	0	0	29	30	0	0	29	0	0	0	0	0	27	0	10	0	0	0	0	0	0	18	85	33	11	68	0	55	0	0	0	0	0	83	208	44	0	19	21	57	0	46	0
C922_NODE_2015_length_3200_cov_5.29857	0	1046	0	0	793	0	59	138	98	1120	1790	163	0	44	217	23	9456	1194	75	0	175	0	0	108	0	0	622	194	7980	1724	923	510	0	975	26	0	70	1626	183	370	482	145	204	1886	516	7639	296	1132	749
C925_NODE_1017_length_4124_cov_4.41017	0	0	0	0	0	0	130	0	0	0	271	0	0	0	27906	6351	0	0	0	0	0	0	0	0	0	22	0	0	322	420	231	0	215	0	412	19	1170	3708	486	0	427	135	0	0	0	2632	127	0	584
C925_NODE_459_length_7690_cov_13.1914	0	178	0	0	0	0	0	0	0	0	0	0	0	0	0	0	0	0	0	0	0	0	0	0	0	0	0	0	0	0	0	0	0	0	0	0	0	0	0	0	0	0	0	0	0	0	0	0	0
C926_NODE_3688_length_4601_cov_7.94303	0	0	0	0	0	0	0	0	0	0	0	0	0	0	0	0	0	0	0	0	0	0	0	0	0	0	0	0	0	0	0	0	0	0	0	0	0	0	0	0	0	0	0	0	0	0	0	0	0
C927_NODE_1337_length_11754_cov_21.8596	15	0	0	0	0	0	0	0	0	0	0	0	0	0	0	0	0	0	0	0	0	0	0	0	0	32	0	0	0	0	0	0	0	0	0	0	0	0	0	0	0	0	0	0	0	0	0	0	0
C927_NODE_3196_length_5050_cov_19.4563	0	0	0	0	0	0	0	0	8	0	0	96	0	0	0	0	0	0	0	0	0	0	0	0	0	0	0	25	0	0	0	0	0	0	0	0	0	0	0	0	0	0	150	0	0	0	0	0	0
C930_NODE_3317_length_6120_cov_25.508	6	0	0	0	0	0	0	0	0	0	0	0	0	0	0	0	0	0	0	0	0	0	0	0	0	0	463	0	0	0	0	0	0	0	0	0	0	0	0	0	0	0	0	0	1245	0	0	0	0
C930_NODE_4057_length_5067_cov_9.72686	0	0	0	0	0	0	0	0	0	0	0	43	0	8	0	0	0	0	0	0	7	0	0	0	0	0	0	39	0	0	0	0	0	0	0	0	0	0	0	0	0	0	223	0	0	0	0	0	0
C931_NODE_3277_length_4476_cov_9.53382	0	0	0	0	0	0	0	0	0	0	0	0	0	0	0	0	0	0	0	0	0	0	0	277	0	0	0	0	0	0	0	0	0	0	0	0	0	0	0	0	0	0	0	0	0	0	0	0	0
C933_NODE_7633_length_3093_cov_23.9605	0	0	0	0	0	0	25	34	38	0	0	18	47	0	30	8	0	0	0	0	20	0	0	7	0	0	0	0	21	0	0	0	13	47	94	0	599	116	19	161	244	72	425	0	570	0	0	0	0
C934_NODE_7334_length_5058_cov_9.40875	0	0	19	0	0	0	0	0	0	0	0	63	0	20	0	0	0	0	0	0	6	0	0	0	0	0	0	21	0	0	0	0	0	0	0	0	0	0	0	0	0	0	168	0	0	0	0	0	0
C936_NODE_2597_length_7097_cov_6.27861	0	0	0	0	207	0	0	72	295	243	0	0	0	0	298	88	0	0	0	0	181	0	0	0	0	0	0	0	0	0	0	0	742	66	228	0	1282	422	49	2669	0	0	0	0	0	0	0	0	209
C936_NODE_3042_length_6007_cov_19.1917	0	0	0	0	0	0	0	0	0	0	0	0	0	0	0	0	0	0	0	0	0	0	0	0	0	0	0	0	0	0	0	0	0	0	0	0	0	0	0	0	0	0	0	0	0	0	0	67	0
C936_NODE_3087_length_5914_cov_82.738	0	6	0	0	0	0	0	0	0	0	0	21	0	0	34	0	0	0	22	0	0	0	0	0	0	0	0	0	0	0	0	0	0	0	0	0	0	0	0	0	0	0	0	0	0	2359	110	0	0
C936_NODE_3821_length_4876_cov_32.3468	0	80	0	0	104	0	0	8	0	0	0	0	0	0	0	0	0	0	0	0	0	0	0	0	0	0	0	0	0	0	0	0	0	0	0	0	18	0	0	0	73	26	0	0	0	0	0	0	0
C937_NODE_3164_length_5989_cov_17.8982	0	0	0	0	0	0	0	0	0	0	0	48	0	0	0	0	0	0	35	8	0	0	0	31	0	0	0	0	0	0	0	16	0	0	0	0	0	0	0	0	0	0	0	0	0	357	17	0	0
C937_NODE_3988_length_4919_cov_12.2954	0	0	0	0	0	0	0	0	12	0	0	0	0	0	0	0	0	0	80	0	0	0	0	0	0	0	0	0	19	0	0	0	0	0	0	0	0	0	0	0	0	0	0	0	0	0	0	0	0
C938_NODE_1250_length_9739_cov_4.15489	0	0	0	0	0	0	0	0	0	0	0	0	0	0	0	0	0	0	0	0	0	0	0	0	0	0	0	0	0	0	0	0	0	15	0	0	17	0	0	0	0	0	0	0	0	0	0	0	0
C938_NODE_1880_length_6998_cov_7.23981	0	0	0	0	0	0	31	0	0	0	93	0	0	0	8692	1945	0	0	0	0	0	0	0	0	0	24	14	0	142	108	72	0	58	0	92	0	632	1976	260	0	63	19	0	0	0	480	17	0	203
C939_NODE_3742_length_5566_cov_36.1717	0	0	0	0	94	0	0	5	0	0	0	0	0	0	0	0	0	0	0	0	0	0	0	0	0	59	0	0	0	0	0	0	0	0	0	0	0	0	0	0	88	28	0	0	0	0	0	0	0
C942_NODE_1859_length_11689_cov_12.1578	0	0	0	0	0	0	0	0	0	0	0	0	0	0	0	0	0	0	0	0	0	0	0	0	0	0	0	0	0	0	0	0	0	0	0	0	0	0	0	0	0	0	1842	1193	0	0	0	0	0
C942_NODE_3141_length_6726_cov_22.435	0	0	0	0	0	0	41	0	0	0	131	0	0	0	7280	1686	0	0	0	0	0	0	0	0	0	0	10	0	124	104	68	0	84	0	102	0	751	1977	330	0	28	10	0	0	0	518	31	0	258
C942_NODE_510_length_33023_cov_26.9293	101	373	578	0	0	0	656	0	105	68	436	988	1688	323	88	0	266	0	164	0	320	0	297	74	0	166	157	0	0	0	0	76	552	383	0	0	95	116	0	188	0	0	3218	96	430	128	0	0	749
C943_NODE_2090_length_7471_cov_8.33293	13	596	187	0	0	0	0	2262	36	4936	0	0	84	0	0	0	21168	2822	476	49	361	0	20	0	0	0	0	0	14543	143	86	5405	0	7057	359	21	41	1038	139	149	564	136	36	57	3889	757	45	627	1618
C943_NODE_6926_length_3071_cov_4.35942	0	0	19	0	0	0	0	0	0	0	0	0	0	0	0	0	0	0	0	0	0	0	0	0	0	0	0	0	0	0	0	0	0	0	0	0	0	0	0	0	0	0	0	0	0	0	0	0	0
C944_NODE_6222_length_3821_cov_9.92061	0	0	0	0	0	0	0	0	0	0	0	0	0	0	0	0	0	0	0	0	0	0	0	18	0	0	0	0	0	0	0	0	0	0	7	0	0	0	0	0	0	0	0	0	0	0	0	0	0
C945_NODE_6043_length_4449_cov_29.3209	0	0	0	0	0	0	0	0	0	0	0	0	0	0	0	0	0	0	77	0	0	0	0	0	0	0	0	0	0	0	0	0	0	0	0	0	0	0	0	0	0	0	0	0	0	0	0	0	0
C946_NODE_2126_length_5467_cov_131.628	0	11	0	0	0	0	0	0	0	0	0	0	0	0	22	0	0	0	0	0	0	0	0	0	0	0	0	0	0	0	0	0	0	0	0	0	0	0	0	0	0	0	0	0	0	2299	111	0	0
GD_NODE_8181_length_3599_cov_9.95119	0	0	0	0	0	0	0	0	0	0	0	0	0	0	0	0	0	0	0	0	0	0	0	0	0	0	0	0	0	473	221	0	57	0	0	0	0	0	0	0	0	0	0	0	0	0	0	0	0
I320_NODE_2394_length_6661_cov_647.551	0	0	0	0	0	0	0	0	0	0	0	0	0	0	0	0	0	0	0	0	0	0	0	0	0	0	0	0	0	0	0	0	0	0	0	0	0	0	0	0	0	0	0	0	0	0	0	0	552
I320_NODE_2525_length_6267_cov_427.95	0	0	0	0	0	0	0	0	0	0	0	21	0	0	0	0	0	0	0	0	0	0	0	0	0	0	0	0	0	0	0	0	0	0	0	0	0	0	0	0	0	0	0	0	0	146	0	0	0
I320_NODE_2645_length_5956_cov_9.12794	0	13	313	13	0	0	95	199	0	0	0	0	0	0	0	0	304	43	0	0	0	0	0	27	0	0	32	0	0	36	11	0	157	407	152	9	17	0	0	0	9	0	0	0	0	0	0	0	0
I324_NODE_4239_length_3821_cov_20.0149	0	0	0	0	0	0	74	0	0	0	102	0	0	0	14932	2947	0	0	0	0	0	0	0	0	0	0	6	0	30	38	0	0	80	0	232	6	815	2251	306	0	53	17	0	0	0	0	0	0	306
I350_NODE_3582_length_3188_cov_25.647	0	0	0	0	0	0	0	470	0	0	0	0	0	0	0	0	0	0	650	42	0	0	0	0	0	0	0	0	0	0	0	0	0	0	0	0	0	0	0	0	0	0	0	0	0	0	0	0	0
I363_NODE_2809_length_5505_cov_74.1301	73	0	0	0	0	0	0	0	0	0	0	0	0	0	0	0	0	0	0	0	0	0	0	0	0	0	0	0	0	0	0	7	0	0	0	0	0	0	0	206	0	0	0	0	0	0	0	0	0
I363_NODE_4936_length_3246_cov_7.10467	166	74	73	0	0	18	969	1693	1731	0	0	0	299	0	621	145	0	0	0	0	38	0	54	119	0	0	0	11	997	0	0	0	64	188	0	0	185	54	5	0	74	18	767	342	509	0	0	0	356
I365_NODE_2677_length_7445_cov_13.1706	0	762	0	0	0	0	0	0	0	0	0	0	0	0	0	0	2206	288	1010	52	0	0	0	0	0	0	6	0	0	0	0	0	0	0	0	0	0	31	0	0	187	25	0	0	0	0	0	0	0
I365_NODE_6969_length_3112_cov_41.106	0	0	0	0	0	0	0	0	0	0	0	0	0	0	295	65	0	0	0	0	0	0	0	0	0	0	0	0	0	0	0	0	0	0	0	0	0	0	0	0	0	0	0	0	0	0	0	0	0
I367_NODE_4823_length_3151_cov_47.488	0	0	0	0	0	0	0	0	0	0	0	0	0	0	0	0	0	0	0	0	0	0	0	0	0	0	0	0	0	0	0	0	0	10	0	0	0	0	0	0	0	0	0	0	0	0	0	0	0
I370_NODE_1308_length_9831_cov_154.044	297	767	2477	86	253	0	284	403	321	316	102	282	768	70	161	31	2680	362	393	40	564	0	145	186	0	159	653	307	1366	1358	694	524	512	1017	739	62	68	1145	209	897	149	36	80	502	246	8947	360	1628	204
I370_NODE_2273_length_4505_cov_5.12404	0	0	0	0	0	0	0	184	0	0	0	0	0	0	0	0	0	0	0	0	0	0	0	0	0	0	0	0	0	0	0	0	0	0	0	0	0	0	0	0	0	0	0	0	0	0	0	0	0
I370_NODE_2398_length_4129_cov_403.58	0	0	0	0	18	0	0	0	184	0	121	0	0	0	1171	271	0	0	0	0	0	8	0	19	0	0	0	0	11	146	72	0	0	0	0	0	0	0	0	298	0	0	0	0	0	0	0	0	0
I377_NODE_1309_length_3320_cov_5.53966	0	0	0	0	0	0	0	0	0	0	0	0	0	0	0	0	0	0	0	0	0	0	0	0	0	0	0	0	157	0	0	0	0	0	0	0	0	0	0	0	0	0	0	0	0	0	0	0	0
I378_NODE_2059_length_7768_cov_107.639	0	0	83	0	0	0	0	0	0	0	0	0	0	0	0	0	87	0	0	0	0	0	0	0	0	0	0	0	0	0	0	0	26	21	22	0	0	15	0	0	0	0	0	0	0	0	0	0	15
I378_NODE_3778_length_5088_cov_38.5212	0	0	14	0	0	0	0	0	0	0	0	59	0	11	0	0	0	0	0	0	0	0	0	0	0	0	0	41	0	0	0	0	0	0	0	0	0	0	0	0	10	0	32	0	0	0	0	0	0
I381_NODE_2941_length_6259_cov_30.0791	0	0	0	0	0	0	0	0	0	0	0	0	0	0	0	0	0	0	67	9	0	0	0	0	0	0	0	0	0	0	0	0	0	0	0	0	0	0	0	0	0	0	0	0	0	0	0	0	0
I381_NODE_4375_length_4498_cov_16.8539	0	496	0	0	0	0	0	0	0	0	0	0	0	0	0	0	0	0	0	0	0	0	0	0	0	0	0	0	0	0	0	0	0	0	0	0	0	0	0	0	0	0	0	0	0	0	0	0	0
I381_NODE_6333_length_3318_cov_32.7355	0	0	0	0	0	0	0	0	0	0	0	0	0	0	0	0	0	0	347	39	0	0	0	0	0	0	0	0	0	0	0	0	0	0	0	0	0	0	0	0	0	0	0	0	0	0	0	0	0
I381_NODE_6690_length_3166_cov_16.9907	38	30	148	0	0	8	322	393	456	251	0	1084	418	314	204	30	0	0	9	0	60	0	63	98	0	0	0	10	510	0	0	0	34	205	162	0	419	84	12	83	417	120	5510	89	131	0	0	0	98
I386_NODE_339_length_23825_cov_7.96992	0	0	0	0	0	0	118	0	78	0	0	383	0	0	0	0	0	0	137	0	52	0	0	178	0	0	0	36	0	0	0	0	140	40	0	0	50	660	76	284	0	0	0	0	0	0	0	0	0
I395_NODE_1622_length_14667_cov_43.2286	56	82	0	0	0	0	646	0	285	0	0	712	0	201	0	0	0	0	268	34	78	0	0	267	0	0	98	188	0	48	28	0	164	494	0	0	167	5197	718	644	0	0	0	0	0	0	0	0	0
I395_NODE_1770_length_13403_cov_31.9628	35	0	329	0	29	0	100	35	30	0	43	24	0	0	0	0	356	43	0	0	76	0	0	101	0	0	70	104	160	0	0	54	0	117	59	0	0	194	46	0	22	0	0	41	0	220	0	0	116
I395_NODE_3911_length_6240_cov_68.6186	0	0	65	0	0	0	0	0	0	139	0	0	0	0	0	0	0	0	0	0	0	0	0	0	0	0	0	0	0	0	0	0	0	11	0	0	58	0	0	0	0	0	21	0	0	98	0	0	0
I395_NODE_4622_length_5320_cov_16.4762	0	0	0	0	0	0	0	0	12	0	0	39	0	12	0	0	0	0	0	0	0	0	0	0	0	0	0	9	0	0	0	0	0	0	0	0	0	0	0	0	0	0	31	0	0	0	0	0	0
I411_NODE_5009_length_3438_cov_10.7671	31	1295	0	0	36	0	7	1237	292	0	0	86	2159	15	0	0	26474	3808	0	0	1262	0	367	7	0	0	100	0	3307	1625	839	0	0	191	0	0	465	27	7	1351	25	10	0	0	363	173	0	0	101
I427_NODE_6542_length_3672_cov_9.09538	0	69	0	0	0	0	0	0	0	0	0	0	0	0	0	0	0	0	1200	129	0	0	0	0	0	0	274	263	0	0	0	0	0	0	0	0	0	0	0	0	0	0	0	0	0	0	0	0	0
I430_NODE_2936_length_5261_cov_13.4184	0	0	0	0	0	0	0	0	0	0	127	0	0	0	0	0	0	0	0	0	0	0	0	0	0	0	0	0	0	0	0	0	0	0	0	0	0	0	0	0	0	0	0	0	0	0	0	0	0
I430_NODE_3170_length_4919_cov_24.3429	0	125	0	0	63	0	0	0	0	0	0	0	0	0	0	0	0	0	0	0	0	0	0	0	0	14	0	0	0	0	0	0	0	0	0	0	45	0	0	0	506	109	0	0	0	0	0	0	0
I430_NODE_3772_length_4069_cov_17.4118	0	0	0	0	0	0	0	0	0	0	0	0	0	0	0	0	0	0	0	0	0	0	0	0	0	0	0	0	0	0	0	0	0	0	0	0	0	0	0	0	33	0	0	0	0	0	0	0	0
I431_NODE_5114_length_3140_cov_19.2759	13	0	40	0	0	0	160	127	911	294	0	238	285	52	66	22	0	0	0	0	68	0	49	35	0	0	0	7	125	0	0	0	42	405	172	9	1057	126	32	68	56	17	2523	25	27	0	0	0	27
I452_NODE_3149_length_5126_cov_5.85427	0	0	0	0	0	0	0	26	0	0	8	18	0	0	0	0	0	0	0	0	0	0	0	0	0	0	0	22	0	0	0	0	0	0	0	0	0	0	0	0	0	0	0	0	0	0	0	0	0
I452_NODE_3770_length_4480_cov_5.77966	0	0	27	0	0	0	0	0	0	0	0	0	0	0	0	0	0	0	0	0	0	0	0	0	0	0	0	0	0	0	0	0	0	0	0	0	0	0	0	0	0	0	0	0	0	0	0	0	0
I452_NODE_5768_length_3235_cov_23.6978	0	0	99	0	0	0	0	0	6	0	0	0	0	0	0	0	0	0	571	36	0	0	0	0	0	0	0	45	0	0	0	0	0	0	0	0	0	0	0	0	0	0	0	0	0	0	0	0	0
I456_NODE_426_length_33220_cov_19.2669	122	0	946	0	0	0	118	0	253	1796	104	1439	0	431	0	0	1955	273	2193	208	75	0	0	332	0	0	302	610	0	94	56	178	619	1065	87	0	1379	179	0	305	9128	2487	3156	887	762	473	0	82	482
I456_NODE_571_length_25736_cov_9.84331	0	0	0	0	0	0	0	0	1412	0	0	0	480	0	0	0	0	0	0	0	0	0	86	0	0	0	0	0	0	0	0	0	0	0	0	0	159	0	0	0	0	0	0	0	0	0	0	0	0
I502_NODE_1918_length_9065_cov_14.9393	0	0	0	0	0	0	0	0	49	0	0	0	0	0	0	0	0	0	0	0	0	0	0	0	0	0	0	0	12	0	0	0	0	0	0	0	57	18	0	0	0	0	0	0	0	0	0	1363	0
I502_NODE_5775_length_3495_cov_6.97267	0	0	0	0	0	0	0	0	0	0	23	0	0	0	0	0	0	0	0	0	0	0	0	0	0	0	7	0	0	13	0	0	14	0	0	0	0	0	0	12	0	0	30	0	135	0	0	0	0
I509_NODE_2343_length_3104_cov_26.9515	0	0	0	0	0	0	0	0	0	0	0	0	0	0	0	0	0	0	0	0	0	0	0	0	0	0	0	0	0	10	0	0	0	0	0	0	0	0	0	0	0	0	0	0	0	0	0	0	0
I511_NODE_1255_length_6819_cov_160.905	0	0	0	0	23	0	0	0	0	0	0	0	0	0	0	0	0	0	0	0	0	0	0	0	0	0	0	0	0	0	0	0	0	0	0	0	0	0	0	0	0	0	0	0	0	0	0	0	0
I511_NODE_1313_length_6614_cov_10.1252	0	0	0	0	0	0	0	10	0	0	0	0	0	0	0	0	0	0	0	0	0	0	0	0	0	0	0	0	0	0	0	0	0	0	0	0	0	0	0	0	0	0	0	0	0	0	0	0	0
I515_NODE_2216_length_5176_cov_8.39113	0	0	6	0	0	0	0	0	7	0	0	39	0	9	0	0	0	0	0	0	0	0	0	0	0	0	0	7	0	0	0	0	0	0	0	0	0	0	0	0	11	0	121	0	0	0	0	0	0
I517_NODE_3119_length_4656_cov_4.63443	0	0	0	0	0	0	0	0	0	0	0	29	0	0	0	0	0	0	0	0	0	0	0	0	0	0	0	0	0	0	0	0	0	0	0	0	0	0	0	0	12	0	115	0	0	0	0	0	0
I519_NODE_1116_length_6961_cov_10.8248	0	0	0	0	31	0	0	0	69	48	0	0	0	0	19	0	0	0	0	0	20	0	0	0	0	0	0	0	0	0	0	0	178	147	36	0	304	108	20	436	0	0	0	0	0	0	0	0	52
I519_NODE_2371_length_3160_cov_44.3794	19	16	21	0	0	0	92	109	566	57	0	0	107	0	423	98	0	0	0	0	21	0	16	16	0	0	0	12	110	87	18	0	0	188	0	0	191	37	0	0	31	18	671	33	94	0	0	0	25
I520_NODE_2462_length_6047_cov_55.9521	0	0	0	0	0	0	0	0	0	0	0	0	0	0	0	0	0	0	0	0	0	0	0	0	0	0	0	0	0	0	0	0	0	0	0	0	0	0	0	0	0	0	0	0	0	0	0	0	0
I521_NODE_891_length_7420_cov_10.6318	0	0	0	0	0	0	0	0	0	0	0	0	0	0	0	0	0	0	0	0	0	0	0	0	0	0	0	0	9	0	0	0	0	0	0	0	0	0	0	0	0	0	0	0	0	0	0	0	0
NODE_1_length_271086_cov_12.1155	0	0	0	0	0	0	0	0	0	0	0	0	0	0	0	0	0	0	0	0	0	0	0	0	0	0	0	0	0	0	0	0	0	0	8334	0	0	0	0	0	0	0	0	0	0	0	0	0	0
NODE_1_length_315250_cov_81.2946	980	4404	98591	2922	650	0	811	1539	2623	6482	0	0	3120	0	473	0	12750	1709	1370	0	4217	0	466	1025	0	3677	4482	1288	4386	3940	1990	19290	2218	15192	1258	0	1876	18983	2770	683	977	0	754	4935	1579	9700	452	4235	5161
NODE_10_length_190220_cov_14.0468_ID_32024	627	14208	0	0	0	0	2671	0	31810	0	0	1032	0	266	0	0	0	0	773	0	0	0	0	2413	0	0	0	47841	0	23523	14271	0	11125	0	163192	7967	5805	0	0	5286	7636	1651	0	0	9612	0	0	6671	0
NODE_10_length_216727_cov_403.017	3981	1894	25704	746	2485	0	4710	18127	17172	13959	11759	1268	16204	0	651	0	106714	14663	6407	664	7026	0	2794	1838	1168	12720	9597	3146	42838	5147	2644	22092	6110	13922	14985	606	352	35026	5238	1265	5627	1373	515	5477	8930	69439	2858	41634	26069
NODE_10_length_274013_cov_17.9983_ID_70170	0	765	8355	0	0	0	0	571	3776	534	3502	0	0	0	0	0	1162	0	3211	0	0	0	0	1129	0	2812	1991	1266	9458	1289	675	0	3421	7342	628	0	4479	0	0	471	4517	1152	17935	0	4145	476	0	3759	0
NODE_100_length_122248_cov_7.312	0	0	403	0	0	0	0	0	0	0	1008	3992	487	1063	0	0	0	0	1566	0	264	0	0	0	0	0	507	153	0	0	0	0	434	1194	0	0	2028	561	0	633	680	0	217	212	2075	0	0	1217	0
NODE_1001_length_32570_cov_52.189	0	0	0	0	520	0	0	0	108	0	0	0	0	0	0	0	0	0	0	0	0	0	0	378	0	0	0	0	0	0	0	0	0	2140	0	0	6128	0	0	0	0	0	0	1602	0	0	0	0	0
NODE_1003_length_41010_cov_4.63453	134	623	1038	38	498	0	913	180	4138	483	508	0	0	0	0	0	4774	621	122	0	499	0	0	248	0	82	180	953	1397	128	61	0	673	595	56	0	1493	0	0	124	142	0	8692	0	328	177	0	208	0
NODE_1005_length_10467_cov_31.3134	247	2167	332	12	120	0	666	68	73	12	678	90	0	0	180	19	1299	162	282	32	76	0	0	151	0	14	50	246	1645	1535	793	1336	1367	957	1254	53	382	746	95	85	223	75	354	224	261	666	15	126	53
NODE_10123_length_4252_cov_3.30021	0	0	0	0	0	0	0	0	0	0	0	0	0	0	0	0	0	0	0	0	0	0	0	0	0	0	0	0	0	0	0	0	0	0	0	0	0	0	0	0	0	0	0	0	0	0	0	0	0
NODE_1021_length_6822_cov_13.7974	0	0	0	0	0	0	0	0	0	0	0	0	0	0	0	0	0	0	27	0	0	0	0	22	0	0	0	0	0	0	0	0	0	0	0	0	0	393	67	0	0	0	0	0	0	0	0	0	0
NODE_10245_length_3256_cov_6.90409	0	0	6	0	9	0	0	0	25	177	0	2189	70	603	57	11	0	0	0	0	10	0	0	24	0	0	0	0	0	0	0	0	12	33	412	23	99	21	0	234	28	0	409	0	500	0	0	0	0
NODE_10288_length_2593_cov_2.21749	0	0	0	0	0	0	0	0	0	0	0	0	0	0	0	0	17	0	0	0	0	0	0	0	0	0	0	10	0	7	0	0	0	7	0	0	0	0	0	0	10	0	11	11	0	17	0	6	0
NODE_103_length_59297_cov_18.0000_ID_105210	0	0	238	0	0	0	0	0	0	0	0	0	0	0	0	0	0	0	0	0	0	0	0	0	0	1244	0	0	0	0	0	0	0	153	0	0	0	0	0	0	0	0	0	0	0	0	0	0	0
NODE_10303_length_2775_cov_10.1048	0	49	0	0	9	0	97	0	0	24	0	11	0	0	10	0	119	16	0	0	0	0	0	0	0	0	23	9	106	0	0	7	24	80	144	0	67	240	49	0	0	0	0	0	0	0	0	109	0
NODE_1034_length_15987_cov_7.9824_ID_36753	27	231	91	0	24	0	31	0	70	0	0	0	0	0	0	0	656	88	78	0	39	0	0	0	0	0	110	29	157	131	72	0	82	127	100	0	0	159	28	0	57	0	70	0	69	117	0	144	0
NODE_10397_length_3346_cov_10.9256_ID_112554	17	595	159	6	0	0	105	10	22	86	175	158	96	39	243	32	1504	168	897	81	22	0	13	51	0	28	152	38	574	118	69	333	54	36	164	8	234	541	60	10	440	155	87	211	1284	192	11	0	15
NODE_1042_length_29434_cov_32.3724	0	0	0	0	0	0	0	0	406	0	0	0	0	0	0	0	0	0	0	0	0	0	0	0	0	0	0	0	0	0	0	0	0	0	138	0	80	0	0	0	0	0	0	0	0	0	0	0	0
NODE_1042_length_49780_cov_12.9498	0	0	5751	162	0	0	0	0	533	0	0	0	0	0	0	0	0	0	0	0	0	0	0	608	0	0	0	1085	0	0	0	0	0	0	147	0	0	0	0	0	651	161	621	0	0	0	0	951	0
NODE_10514_length_3044_cov_10.192	0	0	0	0	0	0	0	0	0	0	0	0	0	0	0	0	0	0	0	0	0	0	0	0	0	0	0	0	0	0	0	0	0	26	0	0	0	0	0	0	0	0	0	0	0	0	0	0	0
NODE_106_length_128379_cov_23.2601	1192	0	0	0	2710	0	3089	0	2865	0	0	274	662	0	0	0	14480	2070	0	0	3512	0	172	0	0	950	1309	1174	0	0	0	0	2251	2661	5867	245	0	1828	258	329	0	0	0	1741	0	0	0	0	1855
NODE_10607_length_3584_cov_12.7441	0	0	0	0	0	0	0	0	0	0	0	0	0	0	0	0	0	0	0	0	0	0	0	0	0	0	0	0	0	0	0	0	0	0	0	0	61	0	0	0	0	0	0	0	0	0	0	0	0
NODE_1062_length_27505_cov_6.35184	129	423	838	0	357	0	783	144	3360	458	387	0	0	0	0	0	4025	568	403	0	387	0	0	200	0	96	162	834	1162	140	77	0	664	682	162	0	1256	0	0	120	267	0	6686	0	424	223	0	183	0
NODE_1068_length_49558_cov_98.0187	0	0	0	0	0	0	0	0	0	0	0	0	0	0	0	0	0	0	0	0	0	0	0	0	0	0	0	0	0	0	0	0	0	0	0	0	0	0	0	0	0	0	0	0	0	2169	117	0	0
NODE_10749_length_3338_cov_4.1261	0	0	0	0	0	0	0	0	0	0	11	23	31	0	53	12	25	12	21	0	0	0	0	5	0	20	0	0	27	0	0	25	0	8	0	0	0	10	0	0	21	0	17	0	13	0	0	0	0
NODE_108_length_129143_cov_13.1036	0	1043	4486	146	0	0	310	0	528	0	484	0	770	0	0	0	707	0	11732	1067	322	0	0	0	0	0	0	794	0	291	0	0	523	1904	0	0	2807	1409	209	271	558	0	1978	0	2807	204	0	1584	0
NODE_1082_length_8346_cov_29.3667	0	0	261	0	0	0	0	0	23	85	0	0	0	0	71	0	0	0	0	0	21	0	0	26	0	71	0	0	90	0	0	39	0	89	12	0	105	63	0	14	0	0	94	0	0	1103	41	0	0
NODE_109_length_91271_cov_26.3304	0	0	0	0	3024	0	0	0	861	0	0	0	0	0	0	0	0	0	0	0	0	0	0	1902	0	0	0	0	0	0	0	0	0	12071	0	0	31956	0	0	0	0	0	0	8318	0	0	0	0	0
NODE_109_length_98132_cov_9.9974_ID_50590	0	0	5778	176	0	0	291	0	0	0	0	0	0	0	0	0	1276	179	13225	1350	0	0	0	559	0	193	3208	0	320	0	0	0	0	191	0	0	6425	0	0	0	25791	6581	4919	564	10839	0	0	0	0
NODE_10982_length_4571_cov_32.8749	0	0	0	0	0	0	0	0	0	0	0	0	0	0	0	0	0	0	0	0	0	0	0	7	0	0	0	0	0	0	0	0	0	0	0	0	0	0	0	0	0	0	0	0	0	0	0	0	0
NODE_11_length_224861_cov_9.68352	0	0	0	0	0	0	2953	0	10189	0	0	0	0	0	0	0	0	0	0	0	0	0	0	0	0	0	0	1712	0	0	0	0	0	0	0	0	0	0	0	0	0	0	49448	0	0	0	0	0	0
NODE_110_length_78720_cov_11.0356_ID_4217	0	389	590	0	0	0	299	0	301	0	247	0	1258	0	384	0	794	0	1805	0	0	0	0	1490	0	304	532	906	2536	0	0	1291	955	6240	517	0	1490	1361	0	1370	6840	1829	4913	0	858	1070	0	389	0
NODE_1101_length_20011_cov_13.9876_ID_43529	0	0	0	0	0	0	0	0	0	0	0	0	0	0	0	0	0	0	0	0	0	0	0	0	0	0	0	0	0	0	0	0	0	0	0	0	0	0	0	0	0	0	0	0	0	135	0	0	0
NODE_111_length_52195_cov_6.74225	138	0	249	0	0	0	93	0	464	585	401	511	0	178	9403	1943	0	0	0	0	0	0	0	0	0	0	0	0	1187	0	0	0	0	0	1501	0	1286	904	127	101	979	264	516	159	0	0	0	329	2495
NODE_1112_length_23919_cov_6.34965	20	83	0	0	0	0	0	0	0	0	0	550	0	160	0	0	0	0	0	0	0	0	0	0	0	0	0	0	0	0	0	0	0	375	0	0	0	0	0	0	3863	898	0	0	0	0	0	0	43
NODE_1116_length_4372_cov_18.5907	0	2656	28005	818	1520	75	1326	1130	3599	2676	1071	170	7359	29	484	110	16401	2369	3910	328	2805	0	1223	506	185	2185	3223	1055	38665	4820	2667	8857	2322	3406	2118	88	635	5395	676	485	1075	262	1361	1571	958	16466	737	102	3200
NODE_11199_length_4417_cov_7.92412	0	0	0	0	0	0	0	0	0	0	18	0	0	0	0	0	0	0	0	0	0	0	0	0	0	0	0	0	0	0	0	0	0	0	0	0	0	0	0	0	0	0	0	0	0	28	0	0	0
NODE_1124_length_18246_cov_10.9774_ID_98328	0	0	0	0	0	0	0	0	0	0	0	0	0	0	0	0	0	0	0	0	0	0	0	0	0	0	0	101	0	0	0	0	0	0	0	0	0	0	0	0	0	0	0	0	0	0	0	0	0
NODE_1131_length_8886_cov_3.9615	0	0	0	0	0	0	0	0	0	0	0	0	0	0	0	0	0	0	0	0	0	0	0	0	0	0	0	0	37	0	0	0	0	0	0	0	0	0	0	0	0	0	0	0	0	0	0	0	0
NODE_1141_length_18519_cov_14.9439_ID_154281	0	0	1921	58	0	0	0	0	106	0	0	0	0	0	0	0	535	79	166	0	0	0	0	0	0	0	0	388	0	0	0	0	0	0	27	0	0	0	0	134	191	0	0	0	185	0	0	203	0
NODE_11429_length_2673_cov_8.29068	0	0	0	0	0	0	0	0	0	0	0	0	0	0	311	72	0	0	0	0	0	0	0	0	0	0	0	0	0	0	0	0	0	0	0	0	0	0	0	8	17	0	256	0	0	0	0	0	0
NODE_1143_length_5199_cov_3.94771	0	0	0	0	0	0	0	0	0	0	0	0	0	0	218	46	0	0	0	0	0	0	0	0	0	0	0	0	260	0	0	0	0	0	0	0	59	7213	1026	0	30	0	0	0	0	98	0	0	0
NODE_1144_length_26475_cov_6.41332	0	0	0	0	0	0	0	0	0	0	0	0	0	0	0	0	0	0	0	0	0	0	0	0	0	0	0	0	0	0	0	0	0	0	0	0	0	0	0	0	0	0	0	0	0	369	0	0	0
NODE_1145_length_6528_cov_6.18925	0	0	0	0	0	0	22	0	0	0	114	0	0	0	7810	1758	0	0	0	0	0	0	0	0	0	0	13	0	93	108	77	0	70	0	42	0	607	1657	200	0	30	0	0	0	0	381	24	0	187
NODE_116_length_63022_cov_9.9922_ID_74269	0	360	9357	249	388	0	129	550	3759	0	0	0	0	0	0	0	0	0	773	0	586	0	0	210	0	0	96	214	0	1752	931	0	1462	592	6453	274	0	1297	174	121	248	0	1204	0	0	22079	1227	0	0
NODE_1170_length_3713_cov_17.8182	0	0	16	0	0	0	0	0	0	0	0	0	0	0	23	0	7	0	0	0	0	0	0	0	0	0	0	0	0	0	0	0	0	0	0	0	0	0	0	37	0	0	0	0	10	0	0	0	0
NODE_11746_length_2967_cov_6.59478	0	0	0	0	0	0	0	7	0	0	0	6	0	0	894	220	0	0	153	26	0	0	0	0	0	5	0	0	0	0	0	0	0	0	0	0	174	0	0	38	13	0	694	8	0	0	0	21	0
NODE_11772_length_2596_cov_5.15742	0	0	0	0	0	0	0	38	0	0	0	0	0	0	0	0	0	0	0	0	0	0	0	0	0	0	0	0	0	0	0	0	0	0	0	0	0	0	0	0	0	0	0	0	0	0	0	0	0
NODE_1179_length_7515_cov_11.0015_ID_55186	14	577	178	0	0	0	0	2191	51	4561	0	0	111	0	0	0	19421	2658	443	46	356	0	17	0	0	0	0	0	13596	112	55	4899	0	6350	336	18	44	933	170	134	559	153	16	63	3619	736	20	625	1725
NODE_118_length_56562_cov_23.3994	0	0	0	0	0	0	0	0	0	0	0	0	0	0	0	0	0	0	0	0	0	0	0	0	0	0	0	0	0	0	0	0	0	0	0	0	1362	0	0	0	0	0	0	0	0	0	0	0	0
NODE_1181_length_7098_cov_19.2826	0	0	0	0	214	0	0	0	31	30	0	0	0	0	86	0	0	0	0	0	128	0	0	0	0	0	0	0	0	0	0	0	651	142	0	0	1139	1119	159	2382	0	0	0	0	0	0	0	0	0
NODE_11838_length_2440_cov_7.95388	0	0	0	0	0	0	0	6	7	0	0	112	0	26	67	5	0	0	35	0	0	0	0	0	0	13	0	0	0	0	0	0	0	0	0	0	310	0	0	30	10	7	48	217	0	0	0	30	0
NODE_12_length_303928_cov_6.44129	0	0	0	0	0	0	0	0	0	0	0	0	0	0	0	0	0	0	2551	0	0	0	0	0	0	0	0	817	0	0	0	0	0	2110	0	0	1478	0	0	0	0	0	1947	0	0	0	0	0	0
NODE_1213_length_15292_cov_9.9751_ID_49344	0	117	0	0	21	0	0	0	62	0	0	0	0	0	0	0	0	0	439	48	39	0	0	105	0	0	26	27	0	0	0	0	317	74	632	30	0	63	0	49	0	0	700	0	0	139	0	0	0
NODE_1216_length_21213_cov_23.9564_ID_148082	0	0	124	0	0	0	0	0	0	0	0	0	0	0	0	0	471	66	0	0	0	0	0	0	0	0	0	67	0	0	0	0	0	0	0	0	0	0	0	99	288	0	0	0	0	0	0	0	0
NODE_12299_length_3318_cov_6.54582	0	0	0	0	0	0	0	0	0	0	0	0	0	0	0	0	0	0	306	30	0	0	0	0	0	0	0	0	0	0	0	0	0	0	0	0	0	0	0	0	0	0	0	0	0	0	0	0	0
NODE_12313_length_3292_cov_17.7857_ID_200084	0	14	38	0	10	0	50	8	21	111	685	85	126	20	411	64	661	79	665	65	26	0	20	50	0	82	50	57	400	15	8	294	85	178	26	0	167	237	27	88	71	20	118	110	730	10	0	176	70
NODE_12600_length_2660_cov_36.0453	0	0	0	0	0	0	0	11	0	0	0	0	0	0	0	0	0	0	0	0	0	0	0	0	0	0	0	0	0	93	26	0	0	0	0	0	0	0	0	0	0	0	0	0	48	0	0	0	0
NODE_127_length_76334_cov_14.9877_ID_112784	691	0	0	0	1693	0	2036	0	1352	0	0	0	381	0	0	0	8736	1207	0	0	1999	0	0	0	0	460	671	729	0	0	0	0	1175	1198	2845	138	0	922	148	199	0	0	0	984	0	0	0	0	1054
NODE_12779_length_2323_cov_9.8326_ID_76965	0	0	24	0	0	0	0	0	5	0	12	27	0	0	8	0	35	0	70	6	0	0	0	13	0	0	9	10	0	0	0	8	0	0	0	0	27	0	0	0	116	46	42	0	15	12	0	20	0
NODE_128_length_100930_cov_100.436	0	0	0	0	2201	0	0	0	652	0	0	0	0	0	0	0	8842	1125	4175	446	0	0	0	1809	0	0	0	0	0	0	0	0	0	8316	0	0	28750	0	0	0	0	0	1883	7332	0	0	0	0	0
NODE_129_length_45479_cov_205.016	0	0	254	0	0	0	0	0	0	0	0	0	0	0	0	0	0	0	0	0	0	0	0	0	0	0	0	0	0	0	0	0	0	0	0	0	0	0	0	0	0	0	0	0	0	0	0	0	0
NODE_129_length_54873_cov_363.8674_ID_44809	0	0	76	0	0	0	0	0	0	0	354	1084	143	321	0	0	0	0	497	0	55	0	0	0	0	0	134	0	0	0	0	0	137	313	0	0	542	156	0	161	179	0	55	0	635	0	0	302	0
NODE_1297_length_8386_cov_17.6825	0	77	0	0	0	0	0	0	0	0	0	0	0	0	102	16	0	0	0	0	0	0	0	0	0	0	0	0	0	0	0	0	0	0	0	0	0	0	0	398	0	0	0	0	0	6349	305	0	17
NODE_13_length_146969_cov_13.273	0	0	174	0	0	0	0	0	0	1465	258	630	0	0	362	0	399	0	0	0	0	0	0	0	0	263	0	0	0	0	0	7346	0	591	0	0	0	0	0	0	0	0	0	0	307	0	0	0	0
NODE_130_length_78411_cov_14.3956	0	0	270	0	0	0	0	0	0	0	0	0	0	0	0	0	366	0	0	0	0	0	0	0	0	0	0	108	0	0	0	0	0	0	0	0	0	0	0	0	0	0	0	0	0	0	0	0	0
NODE_1301_length_21690_cov_42.7463	34	0	200	0	0	0	21	0	53	348	0	319	0	70	0	0	335	63	608	45	0	0	0	56	0	0	39	119	0	0	0	34	131	185	0	0	281	0	0	89	1491	427	536	172	227	83	0	0	113
NODE_1301_length_27832_cov_10.84	0	0	0	0	0	0	0	0	0	0	0	0	0	0	0	0	0	0	0	0	0	90	0	0	0	0	0	0	50	0	0	0	0	0	0	0	86	0	0	0	0	0	0	0	0	0	0	0	0
NODE_13037_length_3099_cov_4.08936	0	0	0	0	0	0	0	16	0	0	0	51	0	17	0	0	0	0	0	0	0	0	0	0	0	0	0	0	0	0	0	5	0	0	0	0	0	0	0	0	0	0	0	0	0	0	0	0	24
NODE_13048_length_2792_cov_8.2141	0	0	0	0	0	0	0	0	0	0	0	0	0	0	0	0	0	0	0	0	0	0	0	0	0	0	0	0	0	0	0	0	0	0	0	0	0	0	0	0	0	0	131	0	0	0	0	0	0
NODE_1314_length_38866_cov_111.127	0	54	0	0	0	0	0	0	0	0	0	0	0	0	0	0	0	0	0	0	0	0	0	0	0	0	0	182	0	0	0	0	0	0	0	0	0	0	0	0	0	0	0	0	0	0	0	0	0
NODE_1332_length_17604_cov_54.9660_ID_62770	0	0	0	0	0	0	0	59	0	0	0	0	0	0	0	0	179	28	529	49	292	0	0	317	0	148	48	112	0	0	0	0	26	48	0	0	106	878	118	88	111	0	312	17	0	1325	76	753	331
NODE_134_length_129654_cov_10.362	0	0	0	0	0	0	0	0	0	0	0	0	0	0	0	0	594	0	0	0	0	0	0	0	0	0	0	0	0	0	0	0	0	0	0	0	0	0	0	0	0	0	0	0	0	0	0	0	0
NODE_1343_length_28896_cov_22.6186	0	94	993	0	0	0	40	56	520	63	409	49	0	0	0	0	96	0	389	0	0	0	0	107	0	363	274	176	1003	169	94	0	401	1002	34	0	510	0	0	0	441	127	2091	0	388	56	0	426	0
NODE_1343_length_5223_cov_12.2682	0	0	0	0	0	0	0	0	0	0	0	0	0	0	0	0	0	0	0	0	0	0	0	0	0	0	0	0	0	0	0	0	0	0	0	0	7	0	0	0	0	0	0	0	0	0	0	0	0
NODE_1358_length_21325_cov_77.5269	273	111	1348	40	0	0	208	0	419	2968	235	2877	123	770	0	0	3658	548	5330	503	164	0	0	472	0	0	520	933	0	155	75	299	1235	2072	119	0	2686	364	0	665	20101	5074	4660	1287	1814	823	0	140	894
NODE_136_length_131861_cov_4.47584	0	978	868	0	465	0	1110	191	2098	1855	6709	23150	7211	5897	106913	21351	20826	2918	20382	1980	829	0	1231	1306	0	788	517	954	54248	279	0	8167	509	3233	0	0	10385	1158	0	3537	5552	1431	7336	1018	5317	0	0	0	1188
NODE_1366_length_13247_cov_6.9817_ID_79968	0	106	0	0	25	0	0	0	71	0	0	0	0	0	0	0	0	0	279	0	36	0	0	65	0	0	0	20	0	0	0	0	150	33	425	21	0	42	0	24	0	0	447	0	0	114	0	0	0
NODE_1371_length_6127_cov_19.1693	12	0	0	0	0	0	0	0	0	0	0	0	0	0	0	0	0	0	0	0	0	0	0	0	0	0	505	0	0	0	0	0	0	0	0	0	0	0	0	0	0	0	0	0	1472	0	0	0	0
NODE_1373_length_6897_cov_8.99006	0	0	0	0	0	0	0	0	0	0	0	50	0	9	0	0	0	0	0	0	0	0	0	0	0	0	0	0	0	0	0	0	0	0	0	0	0	0	0	0	0	0	0	0	0	333	21	0	0
NODE_13836_length_2191_cov_2.11517	0	0	64	0	0	0	0	0	0	0	0	0	0	0	0	0	0	0	203	29	0	0	0	0	0	0	0	11	0	0	0	0	0	0	0	0	68	0	0	0	0	0	0	0	0	0	0	0	0
NODE_13928_length_3811_cov_3.00293	8	241	496	13	0	0	139	297	32	0	0	0	0	0	287	50	3495	478	1960	221	146	0	0	28	0	51	121	17	1600	469	207	0	338	0	1018	54	0	397	47	483	839	214	1205	0	0	0	0	0	0
NODE_1395_length_14102_cov_22.9372_ID_116342	0	30	0	0	0	0	713	0	107	0	0	0	0	0	0	0	0	0	62	0	84	0	0	30	0	0	0	69	0	253	112	0	248	368	0	0	0	0	0	0	0	0	0	0	1300	0	0	0	0
NODE_140_length_44758_cov_5.22849	0	0	0	0	0	0	0	0	0	0	0	81	0	0	0	0	0	0	0	0	0	0	0	0	0	0	0	0	0	0	0	0	0	0	0	0	0	0	0	0	0	0	0	0	0	0	0	0	0
NODE_140_length_49962_cov_28.8209	0	0	0	0	0	0	0	0	0	0	0	0	0	0	63	0	0	0	0	0	0	0	0	0	0	0	0	0	0	0	0	0	0	0	0	0	0	0	0	0	0	0	0	0	0	0	0	0	0
NODE_14047_length_3235_cov_13.2843	0	0	0	0	0	0	0	0	0	0	0	0	0	0	0	0	0	0	0	0	0	0	0	0	0	0	0	0	0	0	0	0	0	0	0	0	0	0	0	0	0	0	0	0	0	0	0	0	0
NODE_1406_length_6666_cov_13.4329	0	0	0	0	0	0	0	0	0	0	0	53	0	0	0	0	0	0	27	0	0	0	0	0	0	0	0	0	0	0	0	182	0	0	0	0	0	0	0	0	0	0	0	0	0	367	15	0	0
NODE_141_length_93122_cov_4.21286	0	0	0	0	0	0	0	0	0	0	0	0	0	0	0	0	0	0	0	0	0	0	0	0	0	0	0	1032	0	0	0	0	0	119	0	0	0	0	0	0	0	0	205	0	0	0	0	0	0
NODE_1417_length_5175_cov_8.83457	0	0	0	0	40	0	0	0	0	0	0	0	0	0	355	80	0	0	0	0	0	0	0	0	0	0	0	0	0	0	0	0	1101	0	0	0	0	0	0	0	0	0	0	0	0	0	0	0	0
NODE_1421_length_9850_cov_6.26483	0	0	33	0	33	0	0	0	0	0	0	54	0	0	0	0	30	0	0	0	0	0	0	0	0	0	0	0	0	0	0	12	0	0	50	0	0	0	0	0	0	0	0	0	0	170	0	15	0
NODE_1435_length_14625_cov_11.1890_ID_7497	15	35	2030	67	45	0	19	94	440	0	0	0	0	0	0	0	0	0	86	0	215	0	0	20	0	0	30	25	0	236	120	0	354	79	624	35	0	628	67	0	34	0	134	0	0	8226	421	0	0
NODE_1437_length_18602_cov_4.37591	74	73	499	0	0	0	1003	0	0	0	0	727	0	190	84	0	339	50	2350	218	33	0	0	78	0	0	518	0	25	0	0	0	548	435	34	0	212	0	0	534	8874	2389	257	1310	388	0	0	767	0
NODE_1449_length_33749_cov_13.7381_ID_25212	0	125	0	0	0	0	102	0	0	0	0	0	0	0	0	0	0	0	0	0	0	0	0	697	0	0	0	290	0	286	156	0	0	0	0	0	0	0	0	0	0	0	0	0	0	8224	368	1522	0
NODE_145_length_59277_cov_14.4218_ID_7623	0	0	0	0	0	0	936	0	2325	0	0	0	0	0	0	0	0	0	1586	142	0	0	0	683	0	0	0	789	0	0	0	0	0	1902	0	0	103	144	0	0	0	0	0	0	0	0	0	0	0
NODE_1451_length_44500_cov_7.67895	0	0	95	0	0	0	0	0	0	0	0	0	0	0	0	0	0	0	0	0	0	0	0	0	0	0	0	0	0	0	0	0	0	0	0	0	0	0	0	0	0	0	0	0	0	0	0	0	0
NODE_1458_length_15729_cov_2.77957	0	0	0	0	0	0	0	0	0	0	0	0	0	0	0	0	0	0	0	0	0	0	0	0	0	0	0	0	0	0	0	0	0	0	0	0	0	0	0	0	0	0	0	0	0	0	0	0	0
NODE_146_length_5119_cov_4.31635	0	0	0	0	0	0	8	0	0	0	0	0	0	0	0	0	0	0	0	0	0	0	0	0	0	0	0	0	17	0	0	0	0	0	7	0	0	0	0	0	0	0	0	0	0	0	0	0	0
NODE_1468_length_4441_cov_17.9535	0	0	0	0	0	0	0	0	0	0	0	0	0	0	0	0	0	0	53	0	0	0	0	0	0	0	0	0	0	0	0	0	0	0	0	0	0	0	0	0	0	0	0	0	0	0	0	0	0
NODE_147_length_141744_cov_8.97106	0	997	899	0	0	0	0	207	0	0	0	1972	0	564	322	0	190	0	0	0	310	0	0	0	0	0	0	375	0	0	0	0	0	0	0	0	1703	0	0	4447	0	0	0	0	0	0	0	0	0
NODE_147_length_37083_cov_16.5469	104	464	2693	71	139	0	421	70	764	471	2553	10880	24791	2785	20106	3875	5002	687	2072	224	681	0	4172	2147	0	742	642	641	15483	391	181	1611	1594	1077	124	0	3008	2111	259	689	9495	2431	13528	1720	7488	384	0	1437	3205
NODE_1479_length_26727_cov_5.27145	0	0	0	0	0	0	0	0	404	63	113	681	363	184	451	84	541	65	141	0	68	0	90	0	0	0	0	0	0	0	0	0	366	0	0	0	0	75	0	0	1397	381	70	0	161	848	0	0	64
NODE_148_length_152388_cov_34.6174	21703	0	0	0	0	0	0	0	0	0	0	0	0	0	0	0	0	0	0	0	0	0	0	0	0	0	0	0	0	0	0	0	0	0	0	0	0	0	0	0	0	0	0	0	0	0	0	0	0
NODE_1489_length_9235_cov_55.196	0	0	42	0	28	0	21	0	0	0	90	96	0	28	0	0	32	0	585	55	0	0	0	14	0	0	0	0	0	0	0	36	0	0	57	0	0	0	0	0	0	0	0	0	0	279	0	0	0
NODE_149_length_80009_cov_12.2222	0	0	0	0	0	0	0	0	0	0	440	1254	0	287	0	0	0	0	0	0	0	0	0	0	0	0	901	0	0	0	0	0	0	0	0	0	0	0	0	0	0	0	208	0	0	0	0	0	0
NODE_1496_length_20136_cov_7.39072	0	488	0	0	0	0	0	0	46	0	0	0	0	0	0	0	0	0	0	0	0	0	0	41	0	0	0	0	0	0	0	0	0	0	0	0	0	0	0	0	0	0	0	0	0	0	0	0	0
NODE_14997_length_2656_cov_6.31027	10	47	319	0	0	0	112	0	263	1032	4027	299	751	92	451	90	4900	721	204	13	9	0	121	210	47	598	19	18	2654	20	7	756	12	723	0	0	180	298	48	47	118	32	832	393	351	66	0	332	1543
NODE_150_length_71202_cov_16.1978_ID_85914	0	0	0	0	0	0	0	0	0	0	0	0	0	0	0	0	0	0	0	0	0	0	0	373	0	0	0	0	0	0	0	0	0	0	0	0	0	0	0	0	0	0	0	0	0	0	0	0	0
NODE_1502_length_7839_cov_8.0788_ID_28920	0	0	0	0	0	0	0	0	0	0	0	0	0	0	0	0	0	0	0	0	0	0	0	0	0	0	0	0	0	0	0	0	0	0	0	0	1896	221	53	0	0	0	0	0	0	0	0	0	0
NODE_1504_length_6033_cov_86.0145_ID_55945	0	0	0	0	0	0	0	0	0	0	0	34	0	0	24	0	0	0	35	0	0	0	0	34	0	0	0	0	0	0	0	0	0	0	0	0	0	0	0	0	0	0	0	0	0	1411	46	0	0
NODE_1517_length_4129_cov_9.79357	0	980	0	0	8	0	0	0	0	15	0	0	0	0	0	0	0	0	0	0	0	0	0	0	0	0	0	0	0	0	0	0	0	0	0	0	0	0	0	0	22	11	191	0	0	0	0	0	0
NODE_1520_length_9043_cov_18.0020_ID_125211	0	0	9690	271	0	0	35	50	846	999	0	41	4724	16	0	0	572	77	20	0	59	0	793	53	0	0	0	121	471	2943	1792	257	0	231	0	0	88	760	131	267	1587	363	0	0	1252	24965	1142	491	40
NODE_1521_length_8015_cov_15.8137	20	203	122	0	41	0	14	15	41	75	214	531	180	152	601	121	546	81	67	0	14	0	20	34	0	27	27	166	1208	102	53	61	72	149	0	0	153	294	50	60	464	124	119	211	391	91	0	69	330
NODE_1522_length_13449_cov_7.24369	0	0	0	0	0	0	0	0	0	0	0	0	0	0	0	0	0	0	32	0	0	0	0	284	0	0	0	0	0	0	0	0	0	0	0	0	0	0	0	0	0	0	0	0	0	0	0	0	0
NODE_1529_length_7101_cov_111.571	0	14	0	0	0	0	0	15	0	0	0	0	0	0	0	0	23	0	0	0	0	0	0	0	0	0	0	0	138	0	0	0	0	0	0	0	0	0	0	0	0	0	0	0	11	0	0	0	0
NODE_15298_length_2878_cov_5.80305	0	0	24	0	0	0	18	0	0	18	0	1311	0	297	0	0	0	0	0	0	0	0	0	15	0	0	0	6	0	144	44	0	190	0	388	9	51	0	0	442	0	0	675	0	112	35	0	0	0
NODE_1531_length_11848_cov_12.0000_ID_4512	643	504	37	0	405	0	914	156	891	1565	38	16	849	0	0	0	411	61	98	0	391	0	156	83	0	62	810	1586	2006	236	157	17	0	210	4738	223	428	1883	258	75	527	153	5240	58	264	3347	145	402	91
NODE_1532_length_10585_cov_13.4617	0	2392	0	0	0	0	0	0	0	0	0	0	0	0	0	0	0	0	0	0	0	0	0	0	0	0	0	0	0	0	0	0	0	0	0	0	0	0	0	0	0	0	0	0	0	367	17	0	0
NODE_15331_length_4198_cov_8.55105	0	0	0	0	0	0	0	0	0	0	0	0	0	0	0	0	0	0	125	13	0	0	0	0	0	0	0	0	0	0	0	0	0	0	0	0	0	0	0	0	0	0	0	0	0	0	0	0	0
NODE_1577_length_6715_cov_20.0030_ID_101413	0	0	0	0	0	0	0	0	0	0	0	33	0	0	0	0	0	0	14	0	0	0	0	0	0	0	0	0	0	0	0	0	0	0	0	0	0	0	0	0	0	0	0	0	0	223	13	0	0
NODE_1578_length_7218_cov_9.66704	0	0	0	0	0	0	0	0	0	0	0	0	0	0	0	0	0	0	0	0	0	0	0	0	0	0	0	0	0	0	0	0	0	0	6830	293	0	0	0	0	0	0	0	0	0	0	0	0	0
NODE_1580_length_3145_cov_5.49903	0	0	0	0	0	0	0	0	0	0	0	0	0	0	0	0	0	0	0	0	0	0	0	0	0	0	0	0	0	0	0	0	0	0	0	0	8	0	0	0	0	0	0	0	0	0	0	0	0
NODE_159_length_85003_cov_9.72498	0	396	0	0	0	0	0	0	244	0	0	0	0	0	0	0	0	0	0	0	0	0	0	0	0	0	0	2084	0	0	0	0	0	0	0	0	0	0	0	0	0	0	15357	0	10629	9079	448	5906	0
NODE_1594_length_7247_cov_8.78615	0	54	397	0	18	0	105	815	395	0	0	0	0	0	0	0	0	0	0	0	0	0	0	0	0	0	27	0	0	628	373	30	0	45	107	0	0	98	0	61	0	0	19	140	0	199	0	303	0
NODE_1610_length_17254_cov_2.87203	0	0	0	0	454	0	0	0	0	0	0	0	0	0	452	100	1883	242	2443	213	0	0	0	0	0	0	0	0	0	0	0	0	0	0	0	0	0	0	0	959	0	0	0	0	0	0	0	0	0
NODE_1614_length_19353_cov_2.57628	0	0	40	0	0	0	49	0	0	128	53	329	0	78	66	0	175	0	0	0	0	0	0	28	0	0	27	0	179	0	0	260	0	147	0	0	0	87	0	0	29	0	0	0	440	0	0	0	0
NODE_162_length_34917_cov_15.157	0	0	0	0	136	0	115	0	43	0	0	0	0	0	0	0	2595	376	1207	95	137	0	0	61	0	0	0	0	1655	493	245	0	341	512	0	0	1238	0	0	0	513	132	0	141	0	0	0	0	0
NODE_1623_length_4918_cov_12.8371	46	0	145	0	0	0	0	28	0	0	43	0	0	0	0	0	393	61	61	9	0	0	0	0	0	0	0	0	188	0	0	224	0	0	0	0	0	63	9	0	24	0	0	0	0	154	12	0	0
NODE_1627_length_5675_cov_14.7463	0	35	5739	190	179	30	1209	234	822	542	158	0	900	0	30	10	3007	457	319	45	171	0	129	50	36	441	410	188	0	580	300	1478	394	680	359	0	82	906	127	60	180	23	239	272	161	1424	50	16	1373
NODE_16290_length_2434_cov_4.35687	0	0	0	0	0	0	0	0	48	0	0	0	0	0	0	0	0	0	0	0	0	0	0	0	0	0	0	0	0	0	0	0	0	0	0	0	0	0	0	0	0	0	0	0	0	0	0	0	0
NODE_163_length_65772_cov_11.8028_ID_41082	0	328	6892	232	295	0	0	459	3376	0	0	0	0	0	0	0	0	0	399	0	494	0	0	179	0	0	0	126	0	1746	982	0	1090	316	5329	208	0	509	0	0	248	0	1136	0	0	18335	1077	0	0
NODE_1631_length_5754_cov_7.60572	0	0	0	0	0	0	0	0	0	0	0	36	0	0	7	0	0	0	43	0	0	0	0	0	0	0	0	0	0	0	0	0	0	0	0	0	0	0	0	0	0	0	0	0	0	727	44	0	0
NODE_1635_length_12619_cov_5.81789	0	0	0	0	0	0	25	68	50	0	0	0	0	0	0	0	313	43	1007	83	521	0	0	552	0	304	70	189	0	0	22	0	57	111	13	0	195	1355	202	208	136	30	459	45	0	1937	86	1566	524
NODE_1647_length_9105_cov_14.9378_ID_20607	47	112	124	8	13	0	47	20	59	220	4015	115	0	36	1799	422	4822	721	0	0	87	0	0	14	0	0	33	52	2163	19	28	414	120	0	0	0	144	0	0	28	303	84	845	729	1022	39	0	0	449
NODE_1692_length_19610_cov_124.7455_ID_33330	29	0	0	0	0	0	0	0	313	0	0	0	0	0	0	0	0	0	44	0	104	0	0	248	0	0	0	99	0	96	38	0	0	0	153	0	0	0	0	0	0	0	0	0	229	46	0	0	0
NODE_17_length_234008_cov_18.8609_ID_13549	978	21288	0	0	0	0	4125	0	39285	0	0	1616	0	417	0	0	0	0	1358	0	0	0	0	4062	0	0	0	69737	0	35350	20935	0	18363	0	234119	10992	9965	0	0	7680	11137	2741	0	0	14310	0	0	10151	0
NODE_171_length_84380_cov_8.93167	0	0	0	0	0	0	0	0	313	0	0	0	0	0	0	0	0	0	0	0	0	0	0	0	0	0	0	0	779	327	127	0	0	0	0	0	0	0	0	0	0	0	0	0	0	0	0	0	0
NODE_1714_length_5692_cov_5.97144	0	0	14	0	0	0	0	0	0	28	0	0	0	0	0	0	0	0	0	0	0	0	0	0	0	0	0	0	0	0	0	0	0	60	0	0	17	0	0	0	0	0	13	0	0	481	14	0	0
NODE_1720_length_5937_cov_25.8978	0	0	0	0	0	0	0	0	0	0	0	0	0	0	0	0	0	0	0	0	0	0	0	0	0	0	0	0	0	0	0	0	0	0	0	0	0	0	0	0	0	0	0	0	0	0	0	0	0
NODE_1734_length_5452_cov_6.55031	0	0	323	0	0	0	117	38	0	0	0	0	0	0	0	0	227	29	0	0	0	0	0	91	0	0	34	33	0	57	27	0	113	214	73	0	12	0	0	0	0	0	0	110	0	0	0	0	0
NODE_174_length_63083_cov_3.77718	0	0	0	0	0	0	923	0	0	0	0	0	0	0	0	0	0	0	0	0	0	0	0	0	0	0	685	0	0	0	0	0	0	0	0	0	0	0	0	0	0	0	2099	0	0	0	0	0	0
NODE_1757_length_20949_cov_6.55868	0	141	0	0	0	0	61	0	113	0	0	603	0	136	0	0	0	0	211	0	74	0	0	67	0	0	124	232	0	72	54	0	287	132	0	0	268	435	82	1096	0	0	0	0	0	0	0	0	0
NODE_177_length_20316_cov_40.0000_ID_28270	50	269	1605	31	71	0	181	32	356	79	612	4884	6941	1235	5856	1200	1500	243	369	38	331	0	1135	778	0	299	172	157	8781	0	0	517	473	716	0	0	1403	456	70	165	5364	1288	8805	474	2685	103	0	712	1411
NODE_17706_length_2321_cov_7.49735	0	0	0	0	0	0	26	0	12	45	0	0	0	0	0	0	0	0	0	0	0	0	0	0	0	0	0	0	0	0	0	0	0	0	0	0	0	0	0	0	489	104	0	53	0	0	0	0	0
NODE_1777_length_12045_cov_9.9658_ID_13554	0	0	42	0	0	0	0	0	55	0	0	0	0	0	0	0	0	0	0	0	59	0	0	49	0	0	0	21	0	0	0	0	516	60	0	0	0	0	0	20	222	65	0	0	22	56	0	0	0
NODE_1779_length_13001_cov_7.12305	0	69	0	0	0	0	0	0	0	0	0	0	0	0	0	0	0	0	0	0	0	0	0	0	0	0	0	0	0	0	0	0	0	0	0	0	0	79	0	0	0	0	0	0	0	0	0	0	0
NODE_178_length_34454_cov_232.747	0	0	1120	44	0	0	0	0	0	0	0	2562	0	707	0	0	0	0	0	0	82	0	0	0	0	0	0	0	0	0	0	0	0	153	0	0	144	0	0	0	508	118	239	0	0	60	0	0	0
NODE_1780_length_9673_cov_22.0092_ID_74682	0	0	0	0	0	0	0	0	0	0	0	221	0	38	0	0	0	0	0	0	0	0	0	0	0	0	0	0	0	0	0	0	0	0	0	0	0	0	0	16	0	0	0	0	0	0	0	0	0
NODE_1787_length_8732_cov_4.20122	0	0	0	0	0	0	0	0	0	0	0	0	0	0	0	0	0	0	0	0	0	0	0	0	0	0	29	0	0	0	0	0	0	0	0	0	0	0	0	0	0	0	0	0	23	0	0	0	0
NODE_1788_length_5919_cov_12.0021_ID_64933	0	58	4269	139	415	89	2690	238	243	6686	0	0	105	0	0	0	707	104	59	0	78	0	0	12	0	40	153	48	0	360	159	133	3202	113	10438	562	16	111	11	1023	1703	375	2717	12930	16	565	24	13241	607
NODE_18_length_132343_cov_12.6156_ID_109161	0	0	0	0	0	0	0	0	0	0	0	0	0	0	0	0	0	0	0	0	0	0	0	0	0	0	0	565	0	0	0	0	0	0	0	0	0	0	0	0	0	0	0	0	0	0	0	0	0
NODE_18_length_162142_cov_12.1765	0	0	0	0	0	0	0	0	0	0	0	247	0	0	0	0	0	0	0	0	0	0	0	0	0	0	0	0	0	0	0	0	0	0	0	0	0	0	0	0	0	0	0	0	0	0	0	0	0
NODE_1802_length_8462_cov_10.8583	0	0	0	0	0	0	0	0	0	0	0	0	0	0	0	0	0	0	0	0	0	0	0	0	0	0	26	0	251	0	0	0	0	0	0	0	0	0	0	0	0	0	0	0	0	0	0	0	0
NODE_182_length_28138_cov_7.38201	0	0	532	0	0	0	160	0	214	64	375	566	222	92	231	0	742	97	4430	430	67	0	0	0	0	103	407	96	764	0	0	719	165	496	0	0	415	235	0	0	875	202	524	985	2029	0	0	0	0
NODE_1824_length_11690_cov_14.2895	20	285	65	0	0	0	33	0	333	23	368	671	1828	191	0	0	1310	146	0	0	56	0	291	386	0	29	210	31	58	0	0	25	200	342	0	0	600	70	0	63	1132	244	412	169	0	18	0	0	0
NODE_1839_length_9314_cov_8.9653_ID_34517	0	0	140	0	0	0	47	0	17	0	49	105	44	43	0	0	136	0	1721	159	19	0	15	0	0	55	150	19	30	0	0	256	27	160	0	0	77	0	0	0	175	55	15	345	469	0	0	0	0
NODE_184_length_121773_cov_11.283	659	0	5741	0	1811	0	5176	7154	8513	7373	11595	29265	22731	8187	54204	11405	0	0	0	0	1201	0	3777	5924	0	1761	1467	2120	25788	2808	1178	3100	5426	10174	16341	685	12390	22845	3072	8194	8983	2315	45377	2239	0	20882	946	0	9388
NODE_185_length_66524_cov_63.0362_ID_58930	0	0	0	0	0	0	0	0	0	0	0	0	0	0	0	0	0	0	0	0	0	0	0	0	0	0	0	0	0	0	0	0	0	0	0	0	10464	1333	239	0	0	0	0	0	0	0	0	0	0
NODE_186_length_82127_cov_94.9046	0	0	0	0	1675	0	0	0	482	0	0	0	0	0	0	0	0	0	0	0	0	0	0	1657	0	0	492	0	0	0	0	0	0	7759	0	0	28150	0	0	225	0	0	0	4574	0	0	0	0	0
NODE_1889_length_11371_cov_11.9374_ID_122720	0	22	0	0	151	0	0	0	0	0	0	0	103	0	0	0	664	93	316	31	0	0	16	63	0	0	0	67	0	0	0	0	19	0	0	0	41	0	0	72	219	47	187	0	0	0	0	0	0
NODE_189_length_112870_cov_8.12286	0	181	0	0	0	0	0	0	0	0	0	0	0	0	0	0	0	0	0	0	0	0	0	0	0	0	0	470	0	0	0	0	0	0	0	0	0	0	0	0	0	0	0	0	0	0	0	0	0
NODE_189_length_46314_cov_23.4207	1296	347	8229	233	676	0	1763	5101	5383	2940	1795	305	2243	83	217	0	19633	2643	1743	168	1022	0	339	437	166	2011	1677	677	8625	1289	745	6178	1624	2825	3420	136	70	9441	1450	245	1300	322	141	1556	1076	19935	863	9461	5947
NODE_189_length_97698_cov_4.48611	108	1683	3912	105	0	0	2247	2196	156	0	0	0	0	0	4873	1076	31113	4295	17400	1738	2858	0	0	279	0	949	1692	435	27218	5961	3213	0	4201	0	19439	857	0	6014	843	6124	12691	3527	21860	0	0	0	0	0	0
NODE_18922_length_1981_cov_4.38681	0	0	0	0	0	0	0	0	0	0	0	0	0	0	0	0	0	0	181	13	0	0	0	0	0	0	0	0	0	0	0	0	0	0	0	0	0	0	0	0	0	0	0	0	0	0	0	0	0
NODE_19_length_173760_cov_14.0001_ID_153430	0	16159	0	0	0	0	0	0	0	0	0	0	0	0	0	0	0	0	0	0	1396	0	0	0	0	1023	0	0	0	0	0	0	0	0	0	0	0	0	0	0	0	0	12253	0	0	0	0	0	0
NODE_19_length_201322_cov_16.2933	0	0	0	0	0	0	0	0	0	0	0	0	0	0	365	0	0	0	0	0	0	0	0	0	0	0	0	0	3747	0	0	1992	0	0	0	0	0	0	0	0	0	0	0	0	0	0	0	0	0
NODE_1901_length_16018_cov_38.9044_ID_115919	0	111	494	24	0	0	26	0	74	35	233	1078	992	295	2723	549	378	54	190	0	177	0	174	151	0	351	39	73	810	0	0	109	212	125	0	0	367	180	0	32	800	208	1585	146	753	23	0	74	770
NODE_19066_length_2767_cov_6.80752	0	0	14	0	0	0	0	0	0	19	0	0	0	0	0	0	0	0	0	0	0	0	0	0	0	0	0	0	0	0	0	0	264	0	156	0	0	0	0	0	0	0	0	0	0	144	13	0	0
NODE_1913_length_13360_cov_22.9335_ID_17568	83	52	633	21	24	0	68	0	147	906	98	758	73	200	0	0	940	109	1655	165	68	0	0	143	0	0	175	274	65	57	26	111	389	822	43	0	773	103	0	250	5436	1483	1894	340	605	260	0	70	222
NODE_192_length_101859_cov_44.1019	840	938	3047	101	0	0	3846	0	905	641	3306	7135	8217	2054	854	198	1985	291	2048	205	1499	0	1345	1253	0	1186	1222	0	0	0	0	620	2555	3213	175	0	993	661	0	1447	0	0	22512	2585	3396	1465	0	0	4450
NODE_1925_length_9673_cov_5.66064	0	0	0	0	0	0	0	0	0	0	0	0	0	0	0	0	45	0	0	0	0	0	0	0	0	0	0	0	0	0	0	0	0	0	0	0	0	0	0	0	0	0	0	0	0	0	0	0	0
NODE_1930_length_6563_cov_7.63353	0	0	0	0	0	0	45	0	0	0	148	0	0	0	8722	2053	0	0	0	0	0	0	0	0	0	0	27	0	91	78	82	0	69	0	85	0	518	1557	211	0	44	13	0	0	0	454	14	0	311
NODE_1938_length_7276_cov_10.5496	0	0	0	0	48	0	0	0	29	0	0	0	0	0	35	0	246	38	0	0	0	0	0	49	0	0	0	0	196	68	42	0	58	276	128	0	0	26	0	0	0	0	0	0	0	0	0	0	0
NODE_1949_length_14113_cov_3.83177	0	0	277	0	61	0	27	690	306	744	349	1466	0	432	394	101	0	0	0	0	0	0	0	129	0	0	0	0	0	0	0	80	0	318	822	33	424	436	66	25	0	0	3776	0	0	129	0	0	0
NODE_195_length_63930_cov_13.4714_ID_24111	0	145	3715	102	111	0	761	0	907	0	0	567	0	143	0	0	0	0	1361	109	268	0	0	376	0	0	440	700	0	0	0	0	0	4191	0	0	0	5270	766	571	1441	446	0	1367	0	545	0	0	0
NODE_1955_length_14456_cov_19.8645	0	0	176	0	27	0	33	0	54	145	218	164	289	41	49	0	305	45	308	23	0	0	43	65	0	0	88	41	384	0	0	30	32	313	0	0	105	70	0	70	137	0	147	105	704	79	0	184	0
NODE_1968_length_5686_cov_15.4997	0	0	406	9	0	0	0	320	743	1109	0	0	0	0	1312	279	0	0	0	0	217	0	0	0	0	21	0	0	0	0	0	34	343	22	399	24	1344	1139	185	1661	0	0	0	0	0	0	0	0	699
NODE_19736_length_1876_cov_4.24602	0	0	0	0	0	0	0	0	0	0	0	0	18	0	0	0	0	0	0	0	20	0	0	0	0	0	0	0	0	0	0	0	0	0	0	0	0	0	0	0	0	0	0	0	0	0	0	0	0
NODE_19779_length_2599_cov_5.18318	0	0	0	0	0	0	13	0	16	11	0	18	0	6	50	13	0	0	22	0	0	0	0	0	0	0	0	0	0	0	0	0	0	0	0	0	59	0	0	0	254	86	43	24	0	0	0	7	0
NODE_1984_length_5587_cov_5.20915	0	0	19	0	0	0	0	0	0	0	0	0	0	0	0	0	0	0	0	0	0	0	0	0	0	0	0	0	0	0	0	0	0	79	0	0	0	0	0	0	0	0	0	0	0	338	6	0	0
NODE_20_length_183767_cov_15.3604_ID_61422	3959	2357	20749	661	2549	0	4804	19526	16353	14400	8213	1048	10208	0	606	0	91712	12735	6405	651	6344	0	1795	1645	751	9449	6320	2476	34092	6158	3185	21636	6945	12028	13483	594	306	33130	4864	1133	4542	1053	582	5647	4334	79017	3416	44205	21172
NODE_2004_length_8381_cov_10.1175	0	0	0	0	0	0	0	0	0	0	0	0	0	0	0	0	366	74	0	0	0	0	0	0	0	0	0	0	0	0	0	0	0	0	0	0	0	0	0	0	0	0	0	0	0	0	0	0	0
NODE_201_length_101846_cov_10.8881	0	0	0	0	2211	0	0	0	657	0	0	0	0	0	0	0	0	0	0	0	0	0	0	1558	0	0	0	0	0	0	0	0	0	9304	0	0	25393	0	0	0	0	0	0	6066	0	0	0	0	0
NODE_203_length_87558_cov_61.0005	0	0	5165	171	0	0	281	0	0	0	0	0	0	0	0	0	1324	174	11806	1194	0	0	0	541	0	191	2755	0	477	0	0	0	0	208	0	0	5807	0	0	0	23692	5953	4597	581	12660	0	0	0	0
NODE_205_length_70479_cov_22.2652_ID_66861	671	0	0	0	1363	0	1816	0	1510	0	0	123	340	0	0	0	7593	1050	0	0	1836	0	0	0	0	444	656	578	0	0	0	0	1154	1348	2646	110	0	1000	106	123	0	0	0	975	0	0	0	0	912
NODE_2059_length_20991_cov_33.7114	77	126	351	0	0	0	105	0	42	255	62	428	0	114	0	0	577	80	101	0	65	0	0	172	0	0	132	286	0	0	0	46	289	161	30	0	1723	156	0	89	2593	697	2135	448	441	420	0	0	93
NODE_2069_length_4510_cov_3.54231	0	1746	0	0	0	0	0	0	386	0	0	0	0	0	0	0	0	0	95	12	0	0	0	0	0	0	0	0	16	0	0	0	0	0	0	0	23	0	0	0	0	0	0	0	0	0	0	0	0
NODE_207_length_64982_cov_13.2913	0	0	0	0	643	0	0	0	0	0	0	0	0	0	3316	490	0	0	0	0	0	0	0	0	0	0	0	0	0	0	0	0	0	0	0	0	0	0	0	0	0	0	0	0	0	0	0	0	0
NODE_2076_length_12732_cov_3.93721	0	0	0	0	0	0	0	0	0	0	0	0	0	0	0	0	0	0	0	0	70	0	0	29	0	0	0	0	0	0	0	0	0	37	0	0	0	0	0	0	0	0	0	0	0	0	0	0	0
NODE_2085_length_6330_cov_16.0026_ID_87860	0	446	0	0	0	0	0	0	0	0	0	0	0	0	263	54	0	0	0	0	0	0	0	0	0	0	0	0	0	0	0	60	0	0	0	0	0	0	0	0	0	0	0	0	0	20373	785	0	0
NODE_209_length_65730_cov_16.4522	0	0	0	0	0	0	0	4740	0	0	0	0	0	0	0	0	0	0	0	0	0	0	0	0	0	0	0	0	0	0	0	128	0	0	0	0	0	0	0	0	0	0	0	0	0	0	0	0	0
NODE_2098_length_11594_cov_29.8206_ID_34893	23	0	0	0	0	0	0	0	0	0	0	0	0	0	0	0	0	0	0	0	0	0	0	26	0	0	0	0	0	0	0	97	0	0	0	0	0	0	0	0	0	0	0	0	0	0	0	0	0
NODE_2114_length_4763_cov_15.1461	0	256	16871	567	577	61	1443	864	1508	1112	333	71	2419	18	91	20	9563	1346	1538	155	612	0	400	187	84	970	1160	392	6879	1439	753	3984	965	1662	786	31	296	2186	356	126	864	235	646	661	343	13634	645	118	2423
NODE_2120_length_6346_cov_6.59768	0	0	40	0	0	0	0	23	12	22	0	0	21	0	0	0	24	0	0	0	0	0	0	0	0	0	0	0	43	58	22	0	0	0	0	0	0	12	0	7	0	0	0	0	39	341	0	105	0
NODE_21227_length_2513_cov_19.4317	0	0	0	0	0	0	0	0	0	0	0	0	69	0	0	0	0	0	0	0	0	0	6	72	0	0	0	0	0	0	0	0	0	0	0	0	0	0	0	0	0	0	0	0	0	0	0	0	0
NODE_213_length_53456_cov_40.0953	0	0	0	0	830	0	0	0	255	0	0	0	0	0	0	0	0	0	0	0	0	0	0	472	0	0	0	0	0	0	0	0	0	2798	0	0	7891	0	0	0	0	0	0	2263	0	0	0	0	0
NODE_214_length_75372_cov_21.9422	271	623	569	0	0	0	878	0	1492	237	1243	3244	5120	921	703	172	1704	267	1289	0	305	0	869	235	0	377	235	0	0	0	0	132	978	1008	116	0	654	223	0	260	0	0	4685	366	1511	1119	0	0	2534
NODE_215_length_48699_cov_37.5161_ID_16307	103	677	3203	85	103	0	510	57	592	305	2399	12426	29159	3438	23280	4668	6434	776	1295	144	934	0	4736	2410	0	1047	733	724	19247	221	84	2061	1935	1313	0	0	3428	1914	248	651	10870	2592	17413	1715	8682	187	0	1798	3700
NODE_2154_length_5223_cov_4.32682	0	0	0	0	0	0	0	15	0	0	0	0	0	0	0	0	0	0	0	0	0	0	0	0	0	0	0	0	0	0	0	7	0	0	0	0	0	0	0	0	0	0	0	0	0	0	0	0	10
NODE_216_length_54644_cov_12.0309_ID_28088	201	3889	0	0	0	0	676	0	7543	0	0	273	0	80	0	0	0	0	212	0	0	0	0	705	0	0	0	11174	0	6295	3703	0	2988	0	41933	1862	1573	0	0	1350	2140	426	0	0	2328	0	0	1799	0
NODE_2161_length_3374_cov_49.1714	0	6	8	0	0	0	0	0	0	0	0	0	0	0	0	0	0	0	0	0	0	0	0	0	0	0	0	0	0	0	0	0	0	0	0	0	0	0	0	0	0	0	0	0	0	0	0	0	0
NODE_217_length_46757_cov_5.91748	0	0	0	0	0	0	0	125	0	0	0	0	0	0	0	0	0	0	0	0	0	0	0	0	0	0	0	0	0	0	0	0	0	0	0	0	0	0	0	0	0	0	0	0	555	0	0	0	0
NODE_2174_length_9731_cov_14.9417_ID_30966	0	22	0	0	0	0	0	0	0	0	0	0	0	0	0	0	0	0	0	0	0	0	0	0	0	0	0	48	0	0	0	0	0	0	0	0	0	0	0	0	0	0	0	0	0	0	0	0	0
NODE_2177_length_5665_cov_4.28592	0	0	0	0	0	0	0	0	0	0	0	0	0	0	0	0	0	0	0	0	0	0	0	0	0	0	0	0	0	0	0	0	0	0	0	0	56	0	0	0	0	0	0	0	0	0	0	0	0
NODE_2181_length_14296_cov_9.49259	0	0	0	0	0	0	0	0	52	0	0	0	0	0	0	0	0	0	0	0	0	0	0	0	0	0	0	0	0	0	0	0	0	0	0	0	0	0	0	0	0	0	0	0	0	0	0	0	0
NODE_2181_length_8599_cov_5.50878	0	0	0	0	0	0	0	0	0	0	0	0	0	0	0	0	0	0	0	0	0	0	0	0	0	0	0	0	0	0	0	0	0	0	0	0	15	0	0	0	0	0	0	0	0	0	0	0	0
NODE_219_length_52372_cov_6.19124	0	0	0	0	202	0	142	0	66	0	0	0	0	0	0	0	4925	671	1978	219	270	0	0	94	0	0	0	0	2547	501	279	0	608	601	0	0	1635	0	0	0	746	196	0	529	0	0	0	0	0
NODE_2194_length_8250_cov_20.8804	0	170	356	0	37	0	0	222	0	0	87	0	0	0	0	0	1022	129	154	0	0	0	0	12	0	74	0	0	611	0	0	35	47	0	61	0	0	1418	211	0	66	0	0	71	0	776	40	0	42
NODE_2196_length_28815_cov_19.4668	0	0	0	0	0	0	0	96	0	0	0	0	0	0	0	0	216	0	604	61	543	0	0	634	0	188	78	212	0	0	0	0	72	59	0	0	109	1005	130	166	151	74	550	37	0	1984	61	929	349
NODE_220_length_63579_cov_39.4111	0	0	0	0	0	0	0	0	0	0	0	0	1114	0	0	0	0	0	0	0	0	0	186	635	0	0	0	0	0	0	0	0	0	0	0	0	0	0	0	0	0	0	0	0	0	0	0	0	0
NODE_2200_length_5429_cov_7.13658	0	0	4309	130	0	0	25	231	0	0	0	10	0	0	0	0	1217	185	0	0	0	0	0	0	0	0	185	47	0	92	61	0	196	282	122	11	33	67	14	67	12	0	0	0	0	0	0	0	11
NODE_222_length_67608_cov_5.80438	0	0	0	0	0	0	0	4969	0	0	0	0	0	0	0	0	0	0	0	0	0	0	0	0	0	0	0	0	0	0	0	212	0	0	0	0	0	0	0	0	0	0	0	0	0	0	0	0	0
NODE_2220_length_11207_cov_3.15307	0	0	0	0	0	0	0	0	0	0	0	0	0	0	0	0	0	0	0	0	0	0	0	0	0	0	0	0	0	0	0	0	0	0	0	0	0	0	0	0	0	0	0	0	0	0	0	0	0
NODE_2256_length_13598_cov_7.04955	0	0	0	0	0	0	134	0	47	0	0	55	0	18	0	0	0	0	90	0	15	0	0	62	0	0	31	34	0	0	0	0	101	50	0	0	47	798	98	185	0	0	0	0	0	0	0	0	0
NODE_2257_length_10776_cov_45.718	0	485	0	0	0	0	17	0	0	0	0	351	0	83	0	0	0	0	446	55	0	0	0	19	0	0	258	310	0	0	0	0	0	0	0	0	531	116	19	0	0	0	0	0	0	0	0	0	0
NODE_226_length_39936_cov_16.2787	0	0	0	0	465	0	0	0	196	0	0	0	0	0	0	0	0	0	0	0	0	0	0	260	0	0	0	0	0	0	0	0	0	1748	0	0	6924	0	0	0	0	0	0	1241	0	0	0	0	0
NODE_2260_length_7420_cov_13.7783	0	0	0	0	0	0	0	0	0	0	0	0	0	0	0	0	0	0	0	0	0	0	0	0	0	0	0	0	25	0	0	0	0	0	0	0	0	0	0	0	0	0	0	0	0	0	0	0	0
NODE_2275_length_10880_cov_8.87741	0	0	0	0	0	0	0	0	117	0	0	0	0	0	0	0	0	0	269	28	0	0	0	0	0	0	0	0	0	0	0	0	0	0	0	0	0	0	0	0	0	0	0	0	0	0	0	0	0
NODE_2291_length_7056_cov_100.066	0	0	0	0	0	0	0	0	0	0	0	0	0	0	0	0	0	0	0	0	0	0	0	0	0	0	0	0	10	0	0	0	0	0	0	0	0	0	0	0	0	0	0	0	0	0	0	0	0
NODE_2313_length_7669_cov_6.4374_ID_65816	0	84	62	0	0	0	0	0	0	0	0	192	0	52	0	0	0	0	0	0	0	0	0	0	0	0	0	0	0	0	0	0	0	115	0	0	0	0	0	0	1144	396	0	0	0	0	0	0	79
NODE_232_length_75945_cov_21.3402	0	0	0	0	0	0	0	0	0	0	0	0	0	0	0	0	0	0	0	0	0	0	0	0	0	0	0	0	0	0	0	0	0	0	0	0	190	0	0	0	0	0	0	0	0	0	0	0	0
NODE_233_length_64884_cov_8.6695	118	0	0	0	0	0	0	0	0	0	0	0	0	0	0	0	0	0	0	0	0	0	0	0	0	0	0	0	0	0	0	0	0	0	0	0	0	0	0	0	0	0	0	0	0	0	0	0	0
NODE_233_length_77635_cov_12.2098	171	0	0	0	644	0	0	0	0	0	0	149	0	0	108	0	211	0	0	0	835	0	0	0	0	112	596	1841	795	7501	3844	0	723	264	0	0	0	0	0	0	0	0	0	623	0	931	0	0	0
NODE_234_length_40923_cov_11.8335	0	0	0	0	0	0	0	0	0	0	0	0	0	0	0	0	0	0	761	71	0	0	0	0	0	0	0	0	868	0	0	0	0	0	0	0	0	0	0	0	0	0	0	0	0	0	0	0	0
NODE_2373_length_13378_cov_43.9418	120	0	287	0	71	0	65	0	0	73	119	0	0	0	0	0	326	55	49	0	135	0	0	0	0	0	178	198	204	0	0	109	0	140	33	0	0	54	0	0	0	0	0	57	0	619	0	0	113
NODE_2374_length_8452_cov_16.0225_ID_58128	0	0	57	0	0	0	0	0	22	97	298	0	117	0	0	0	1087	121	1320	145	0	0	0	41	0	0	0	0	0	0	0	45	110	121	0	0	121	0	0	312	0	0	65	98	75	24	0	0	0
NODE_2377_length_4884_cov_31.8056_ID_55866	0	226	13754	397	255	0	76	712	658	1183	33	10	169	0	0	0	158	30	44	0	40	0	43	33	0	64	91	33	0	686	439	172	501	148	1802	72	17	148	17	200	1010	229	481	2161	26	754	34	2241	1621
NODE_238_length_32260_cov_25.7665_ID_19491	0	1291	0	0	0	0	0	0	0	0	0	0	0	0	254	0	11330	1444	4169	424	0	0	0	0	0	0	0	0	0	257	0	0	0	0	708	0	0	776	109	0	0	0	0	0	0	0	0	0	0
NODE_238_length_62337_cov_50.9163	0	0	0	0	0	0	1012	0	2448	0	0	0	0	0	0	0	0	0	1788	192	0	0	0	734	0	0	0	750	0	0	0	0	0	2454	0	0	94	141	0	0	0	0	0	0	0	0	0	0	0
NODE_238_length_97840_cov_23.778	193	446	0	0	0	0	0	0	0	0	0	0	0	0	0	0	5473	819	0	0	183	0	0	0	0	211	178	0	0	0	0	0	0	0	0	0	0	0	0	0	0	0	0	0	0	0	0	0	114
NODE_2392_length_3822_cov_15.0040_ID_73404	0	0	0	0	0	0	0	0	0	0	0	0	0	0	0	0	0	0	0	0	0	0	0	0	0	0	0	0	0	0	0	0	0	0	0	0	18	0	0	0	0	0	0	0	0	0	0	0	0
NODE_2394_length_8043_cov_4.40235	0	0	10	0	0	0	0	0	0	25	0	0	0	0	0	0	20	0	0	0	0	0	0	0	0	0	0	0	0	0	0	0	23	0	0	0	0	0	0	0	32	0	0	0	52	28	0	33	0
NODE_23979_length_1607_cov_5.90206	9	136	39	0	18	0	15	28	0	70	124	256	44	62	70	9	432	55	26	5	7	0	6	10	0	19	9	12	1153	36	24	0	29	60	0	0	81	8	0	13	198	50	82	0	235	18	0	7	131
NODE_24_length_123364_cov_17.1611_ID_4972	297	3684	11058	331	0	0	3472	6114	399	0	0	0	0	0	10587	2072	70490	9486	38619	3922	4699	0	0	562	0	1419	3245	537	45039	8844	4820	0	10174	0	25574	1108	0	9946	1286	8633	18896	5290	34426	0	0	0	0	0	0
NODE_2416_length_5415_cov_16.5748	0	70	0	0	0	0	0	0	0	0	0	0	0	0	0	0	0	0	0	0	0	0	0	0	0	0	0	0	0	0	0	0	0	0	0	0	0	0	0	0	0	0	0	0	0	0	0	0	0
NODE_243_length_5029_cov_16.1345	0	0	0	0	0	0	0	0	0	0	0	0	0	0	0	0	0	0	0	0	0	0	0	0	0	0	0	0	0	0	0	0	0	0	5	0	0	0	0	0	0	0	0	0	0	0	0	0	0
NODE_244_length_32147_cov_3.59164	0	0	782	0	0	0	0	0	40	0	0	0	0	0	0	0	0	0	341	0	0	0	0	0	0	0	60	244	0	0	0	0	304	0	0	0	0	0	0	88	160	49	488	0	0	0	0	1024	0
NODE_2440_length_9289_cov_18.9215_ID_86516	0	59	1456	35	64	0	19	81	582	0	0	0	0	0	0	0	0	0	118	14	66	0	0	26	0	0	12	22	0	277	172	0	83	45	978	36	0	59	12	17	0	0	186	0	0	3770	221	0	0
NODE_2451_length_9329_cov_13.9435_ID_33330	0	0	0	0	0	0	12	0	0	0	0	0	0	0	0	0	0	0	0	0	0	0	0	0	0	0	0	0	0	0	0	0	0	0	0	0	0	0	0	0	0	0	0	0	0	0	0	0	0
NODE_2455_length_11509_cov_13.2361	0	0	73	0	14	0	49	19	83	0	0	0	73	0	0	0	0	0	0	0	0	0	0	0	0	0	0	43	0	85	44	0	40	92	340	12	28	1455	190	31	0	0	64	0	134	123	0	0	25
NODE_248_length_62448_cov_14.1803	0	0	0	0	0	0	0	0	0	0	0	0	0	0	0	0	0	0	0	0	0	0	0	0	0	0	0	0	238	0	0	0	0	0	456	0	0	0	0	0	0	0	0	317	0	0	0	0	0
NODE_2501_length_16180_cov_5.17991	0	0	0	0	0	0	0	0	0	0	0	0	0	0	0	0	0	0	0	0	0	0	0	0	0	0	0	0	0	0	0	0	0	0	0	0	118	0	0	0	0	0	0	0	0	0	0	0	0
NODE_251_length_35247_cov_9.24125	0	0	0	0	0	0	45	0	0	168	0	0	0	0	0	0	0	0	0	0	0	0	0	0	0	0	0	0	0	0	0	0	0	0	0	0	0	503	102	0	56	0	0	0	0	0	0	0	0
NODE_251_length_57296_cov_13.3391	0	0	0	0	0	0	0	0	0	0	0	571	0	173	0	0	0	0	0	0	176	0	0	0	0	0	93	0	0	0	0	0	0	0	0	0	0	198	0	0	0	0	266	0	0	0	0	0	0
NODE_2526_length_13336_cov_9.9721_ID_93089	0	0	0	0	0	0	0	0	0	0	0	0	0	0	0	0	0	0	0	0	0	0	0	50	0	0	0	0	0	0	0	0	0	0	0	0	0	0	0	0	0	0	0	0	0	0	0	0	0
NODE_253_length_73239_cov_4.28795	0	0	2095	0	0	0	0	109	928	105	879	0	0	0	0	0	164	0	734	0	0	0	0	227	0	663	439	246	2182	248	135	0	821	1786	93	0	1106	0	0	0	915	208	4121	0	761	122	0	896	0
NODE_2534_length_6579_cov_10.0015_ID_125250	0	0	0	0	0	0	26	0	0	0	88	0	0	0	9883	2088	0	0	0	0	0	0	0	0	0	0	0	0	89	100	54	0	102	0	63	0	582	1447	228	0	46	8	0	0	0	1061	45	0	225
NODE_254_length_51995_cov_8.90882	0	0	0	0	0	0	0	0	0	0	0	0	0	0	0	0	0	0	0	0	0	0	0	0	0	0	0	0	0	0	0	0	0	105	0	0	0	0	0	0	0	0	0	0	0	0	0	0	0
NODE_2540_length_3983_cov_10.7459	0	0	0	0	0	0	9	0	0	0	0	0	0	0	0	0	0	0	0	0	0	0	0	0	0	0	0	0	0	0	0	0	0	0	0	0	227	0	0	0	0	0	0	0	0	0	0	0	0
NODE_2556_length_4010_cov_21.2281	10	0	257	7	0	0	20	109	52	0	0	0	20	0	1345	216	0	0	0	0	13	0	0	51	0	0	38	7	0	0	0	0	15	63	0	0	25	0	0	76	0	0	0	0	110	74	0	0	0
NODE_256_length_61247_cov_8.51536	0	0	0	0	0	0	230	0	0	0	0	0	0	0	0	0	0	0	0	0	0	0	0	0	0	0	0	0	0	0	0	0	0	0	0	0	0	0	0	0	0	0	0	0	0	0	0	0	0
NODE_2561_length_4990_cov_2.05552	0	0	0	0	0	0	0	0	0	0	0	0	0	0	0	0	0	0	372	45	0	0	0	0	0	0	0	0	0	0	0	0	0	0	7	0	0	0	0	0	0	0	0	0	0	30	0	0	0
NODE_2563_length_14333_cov_2.89802	0	0	18	0	0	0	0	0	0	0	0	0	0	0	0	0	0	0	0	0	0	0	0	0	0	0	25	0	0	0	0	0	0	0	0	0	0	0	0	0	0	0	0	0	0	0	0	0	0
NODE_2569_length_5822_cov_61.9905	0	0	0	0	0	0	17	0	0	0	88	77	0	19	8044	1519	0	0	0	0	0	0	0	0	0	6	0	0	67	69	51	0	63	0	41	0	493	1261	171	0	33	8	0	0	0	481	18	42	149
NODE_257_length_40744_cov_38.9626_ID_81593	0	0	0	0	0	0	0	0	0	0	0	5511	0	1322	0	0	0	0	0	0	0	0	0	0	0	0	0	0	0	0	0	0	0	0	0	0	0	0	0	515	0	0	0	0	0	0	0	0	0
NODE_2588_length_14219_cov_7.40744	0	155	0	0	0	0	43	0	463	0	0	0	0	0	0	0	0	0	0	0	274	0	0	77	0	0	0	905	0	0	0	0	1267	0	45	0	0	0	0	0	0	0	0	0	0	0	0	0	0
NODE_2590_length_9802_cov_12.9752_ID_18958	0	0	0	0	0	0	0	56	0	0	0	0	0	0	0	0	0	0	0	0	0	0	0	0	0	0	0	0	0	0	0	0	0	0	0	0	0	0	0	0	0	0	0	0	0	0	0	0	0
NODE_2593_length_7303_cov_45.7743	0	0	0	0	0	0	0	0	0	0	0	0	0	0	0	0	0	0	0	0	0	0	0	0	0	0	0	0	0	0	0	0	0	0	0	0	0	0	0	0	0	0	0	0	0	0	0	0	0
NODE_2597_length_13940_cov_6.41743	0	0	0	0	0	0	0	0	0	0	0	0	0	0	0	0	0	0	0	0	0	0	0	0	0	0	0	0	0	0	0	0	0	0	0	0	0	0	0	0	0	0	0	0	0	134	0	0	0
NODE_2598_length_7231_cov_72.0101_ID_116746	0	0	0	0	0	0	0	0	0	0	0	0	0	0	0	0	0	0	0	0	0	0	0	0	0	0	0	0	0	0	0	0	0	0	0	0	0	0	0	0	0	0	0	0	0	469	0	0	0
NODE_26_length_132492_cov_12.9925_ID_12107	0	0	3426	0	0	0	1165	393	0	605	0	0	0	0	0	0	7472	987	0	0	0	0	0	695	0	331	3826	2402	0	0	0	0	3022	0	0	0	11038	1440	192	1289	5595	1632	1319	337	1396	0	0	9240	0
NODE_260_length_71950_cov_8.28995	0	0	0	0	0	0	101	330	248	0	0	0	0	0	0	0	1448	187	4947	423	2167	0	0	2634	0	1377	302	812	0	0	98	0	266	528	90	0	1040	6881	976	1026	705	165	2071	273	0	9059	454	7659	2475
NODE_2604_length_6445_cov_7.76463	25	40	450	0	834	0	119	137	84	0	7	0	0	0	0	0	0	0	32	0	152	0	0	18	0	0	109	0	0	148	64	2576	358	177	358	12	0	123	21	0	0	0	0	13	0	334	17	1855	127
NODE_26153_length_2024_cov_5.5292	0	0	0	0	0	0	0	0	0	0	0	0	16	0	0	0	0	0	21	0	0	0	0	0	0	0	0	0	0	0	0	0	0	0	0	0	0	0	0	0	0	0	0	0	0	0	0	0	0
NODE_265_length_71728_cov_69.5353	0	589	0	0	0	0	0	296	0	0	8073	216	0	0	0	0	0	0	322	0	0	0	0	536	0	0	0	0	0	0	0	0	0	0	0	0	0	0	0	0	2157	508	0	0	2515	0	0	0	0
NODE_266_length_11385_cov_2.7647	0	0	0	0	154	0	0	0	29	0	0	0	0	0	0	0	0	0	0	0	0	0	0	97	0	0	0	0	0	0	0	0	0	696	0	0	1854	0	0	0	0	0	0	411	0	0	0	0	0
NODE_2666_length_18710_cov_6.31632	0	0	216	0	0	0	0	0	0	0	0	0	0	0	0	0	0	0	0	0	0	0	0	0	0	0	0	0	0	0	0	0	0	0	0	0	0	0	0	0	0	0	0	0	0	0	0	0	0
NODE_2669_length_4124_cov_3.00688	0	0	0	0	0	0	0	0	336	0	251	0	0	0	2525	447	0	0	0	0	0	0	0	28	0	0	0	0	5	61	30	0	0	0	0	0	0	0	0	759	0	0	0	0	0	0	0	0	0
NODE_2671_length_6705_cov_11.9299_ID_91689	42	23	134	0	0	0	116	0	114	107	126	336	306	106	216	27	270	34	194	11	27	0	50	71	0	44	91	41	59	27	9	66	101	244	29	0	102	45	12	65	404	113	594	98	371	228	19	69	152
NODE_270_length_106158_cov_6.88017	0	0	2650	0	178	0	0	0	0	1070	7135	0	9244	0	0	0	0	0	2721	255	0	0	1436	437	0	0	782	537	2650	0	0	3618	0	0	0	0	1309	0	0	0	0	0	0	0	0	0	0	0	0
NODE_2708_length_2651_cov_7.33398	0	0	0	0	0	0	0	11	119	0	0	0	0	0	0	0	0	0	0	0	0	0	0	26	0	5	0	29	0	538	406	0	0	0	5	0	0	0	0	0	0	0	0	0	300	0	0	0	0
NODE_2708_length_6962_cov_11.9357_ID_27201	19	16	153	8	10	0	120	0	57	133	140	248	451	115	145	45	286	45	248	26	37	0	66	92	0	28	64	58	154	0	16	45	106	239	29	0	115	72	0	48	571	161	699	119	459	198	0	71	154
NODE_2731_length_5986_cov_11.0019_ID_106790	0	0	51	0	0	0	0	35	0	46	0	0	37	0	0	0	144	21	11	0	0	0	0	0	0	0	0	0	144	50	0	72	0	62	0	0	0	0	0	0	20	0	0	0	49	207	0	0	16
NODE_2733_length_5721_cov_23.0000_ID_46768	0	0	0	0	0	0	0	0	0	0	0	0	0	0	0	0	0	0	0	0	0	0	0	0	0	0	0	0	0	0	0	0	0	0	0	0	0	0	0	0	0	0	0	0	14	0	0	0	0
NODE_275_length_44793_cov_9.9669	0	0	0	0	0	0	0	0	0	0	0	191	0	0	0	0	0	0	0	0	0	0	0	0	0	0	0	0	0	0	0	0	0	0	0	0	0	0	0	0	0	0	105	0	0	0	0	0	0
NODE_275_length_9227_cov_9.0010_ID_14630	50	48	11757	400	60	0	0	0	55	0	383	0	112	0	0	0	47	0	50	0	0	0	0	16	0	180	1560	31	460	0	0	194	57	77	161	0	0	296	64	0	41	0	0	86	143	0	0	226	361
NODE_2752_length_12244_cov_13.108	0	65	0	0	0	0	101	91	66	51	0	433	0	99	0	0	216	0	180	22	0	0	0	20	0	0	0	17	0	0	0	0	43	0	1190	61	19	632	111	0	0	0	0	0	0	0	0	0	0
NODE_279_length_4127_cov_332.857	0	0	0	0	9	0	0	0	82	0	89	0	0	0	649	144	0	0	0	0	0	0	0	23	0	0	0	0	12	237	131	0	0	0	0	0	0	0	0	275	0	0	0	0	0	0	0	0	0
NODE_28_length_182841_cov_6.89908	0	0	1222	0	340	0	1038	0	245	4779	0	792	0	0	0	0	1271	0	959	0	0	0	0	0	0	1352	0	0	0	0	0	1629	0	2399	206	0	0	0	0	0	821	0	901	1343	0	0	0	1017	0
NODE_2807_length_3480_cov_9.0000_ID_78905	0	17	0	0	0	0	0	0	1323	0	0	0	224	0	0	0	0	0	0	0	0	0	47	0	0	0	29	0	0	0	0	0	0	0	0	0	0	0	0	70	0	0	0	0	511	1217	57	0	0
NODE_281_length_42605_cov_4.10313	135	184	891	0	0	0	2010	0	0	0	0	1950	0	481	482	92	734	64	7334	763	69	0	0	300	0	0	1289	0	154	0	0	0	1317	1592	56	0	569	0	0	1600	17408	4534	625	1953	1097	0	0	1490	0
NODE_281_length_45017_cov_11.9902_ID_51079	0	0	0	0	0	0	0	0	0	0	0	0	0	0	0	0	0	0	374	0	0	0	0	0	0	0	0	0	0	0	0	0	0	0	0	0	0	0	0	0	974	330	0	0	0	0	0	0	0
NODE_2813_length_16498_cov_8.57447	0	0	0	0	0	0	0	0	0	0	0	0	0	0	0	0	0	0	0	0	0	0	0	0	0	0	0	0	0	0	0	0	0	0	0	0	0	0	0	0	0	0	0	0	0	0	0	0	0
NODE_2821_length_8060_cov_76.4215	0	0	0	0	0	0	0	0	0	0	0	0	0	0	0	0	0	0	0	0	0	0	0	0	0	0	0	0	128	0	0	0	0	0	0	0	0	0	0	0	0	0	0	0	0	0	0	0	0
NODE_2825_length_7117_cov_5.7808	0	0	0	0	0	0	0	0	0	0	0	0	0	0	0	0	0	0	0	0	0	0	0	0	0	0	0	0	0	0	0	0	19	106	0	0	0	0	0	0	0	0	350	0	0	0	0	0	0
NODE_2827_length_9058_cov_22.0025_ID_154745	0	0	0	0	0	0	0	0	0	0	0	28	0	0	0	0	0	0	36	0	0	0	0	0	0	0	0	0	0	0	0	0	0	0	0	0	0	0	0	0	0	0	0	0	0	602	29	0	0
NODE_283_length_69609_cov_7.80418	0	0	3611	99	87	0	596	0	605	0	0	435	0	114	0	0	0	0	933	0	206	0	0	267	0	0	406	565	0	0	0	0	0	3852	0	0	0	4079	535	502	1278	383	0	1270	0	0	0	0	0
NODE_2839_length_7609_cov_11.4147	0	0	0	0	13	0	0	0	0	0	0	0	0	0	0	0	0	0	0	0	0	0	0	0	0	0	0	10	0	0	0	0	0	0	136	0	0	0	0	0	0	0	0	0	0	0	0	0	0
NODE_284_length_45923_cov_9.1263_ID_41523	0	0	0	0	218	0	0	0	0	0	0	0	0	0	0	0	0	0	0	0	0	0	0	0	0	0	0	0	0	491	222	0	0	0	0	0	0	0	0	0	0	0	0	0	0	0	0	0	0
NODE_285_length_11805_cov_13.4465	0	0	0	0	51	0	0	0	0	0	0	0	1158	0	40	0	0	0	0	0	0	0	253	0	0	0	59	0	133	0	0	0	0	0	0	0	0	0	0	0	0	0	0	68	1303	0	0	0	73
NODE_285_length_66113_cov_57.6514	0	0	286	0	1647	0	0	0	287	0	0	0	0	0	217	0	912	0	340	0	129	0	0	418	0	0	0	0	0	0	0	0	0	3674	304	0	5477	0	0	533	482	0	578	1552	0	0	0	0	263
NODE_285_length_83288_cov_4.74813	0	0	315	0	0	0	156	0	0	269	0	714	457	0	0	0	1121	165	668	0	0	0	0	0	0	295	0	0	699	0	0	281	184	572	0	0	0	716	0	0	0	0	0	0	505	0	0	230	0
NODE_286_length_45021_cov_6.18407	0	0	1302	0	0	0	0	0	0	0	0	0	0	0	0	0	0	0	0	0	0	0	0	0	0	0	0	0	0	0	0	0	0	0	0	0	0	0	0	0	0	0	0	0	0	0	0	0	0
NODE_2862_length_4230_cov_4.30563	0	0	0	0	0	0	0	0	113	0	0	0	0	0	0	0	268	39	41	0	0	0	0	0	0	0	0	138	0	11	11	0	0	0	0	0	0	0	0	0	0	0	0	0	6	0	0	0	0
NODE_2866_length_4582_cov_8.0018_ID_56533	0	0	0	0	0	0	0	18	0	0	0	30	0	7	0	0	0	0	0	0	0	0	0	18	0	0	74	0	0	52	28	0	5	0	10	0	74	0	0	0	0	0	0	0	0	0	0	0	9
NODE_2868_length_5302_cov_7.0013_ID_73820	0	155	17	0	0	0	19	0	115	6	0	0	0	0	0	0	0	0	93	13	14	0	0	0	0	0	0	19	137	0	0	0	0	34	0	0	14	14	7	0	12	0	44	10	19	6	0	0	0
NODE_287_length_28221_cov_19.4324	0	0	0	0	0	0	0	0	0	0	0	0	0	0	0	0	0	0	0	0	0	0	0	0	0	0	0	0	0	0	0	0	0	210	0	0	0	0	0	0	0	0	0	0	0	0	0	0	0
NODE_2879_length_11891_cov_3.19838	0	0	0	0	0	0	0	0	0	0	0	0	0	0	0	0	0	0	0	0	0	0	0	39	0	0	0	0	0	0	0	0	0	0	0	0	0	0	0	0	0	0	0	0	0	0	0	0	0
NODE_2897_length_5420_cov_55.5850_ID_4722	0	0	0	0	0	0	0	0	0	0	0	0	0	0	0	0	0	0	0	0	0	0	0	0	0	0	0	0	0	0	0	0	0	0	0	0	0	0	0	0	0	0	0	0	0	0	0	0	0
NODE_29_length_115838_cov_32.7335_ID_6243	0	0	0	0	0	0	0	0	0	0	0	0	0	0	0	0	0	0	0	0	0	0	0	0	0	0	0	0	0	0	0	0	0	0	0	0	13382	1456	254	0	0	0	0	0	0	0	0	0	0
NODE_2917_length_5789_cov_50.7461	0	0	0	0	0	0	0	0	0	0	0	0	0	0	0	0	0	0	0	0	0	0	0	0	0	0	0	0	0	0	0	0	0	16	0	0	0	0	0	0	0	0	0	0	0	0	0	20482	0
NODE_2926_length_19895_cov_7.2495	0	347	0	0	0	0	0	0	330	0	0	0	0	0	0	0	0	0	0	0	0	0	0	0	0	0	0	304	0	0	0	0	0	206	0	0	0	0	0	0	0	0	0	0	0	0	0	0	0
NODE_2929_length_10671_cov_3.98549	0	34	350	0	0	0	0	0	271	243	0	0	51	0	0	0	171	20	0	0	67	0	0	0	0	62	64	42	254	703	515	0	16	119	54	0	19	331	72	0	0	0	26	172	42	264	12	145	184
NODE_2949_length_8683_cov_3.96419	0	0	0	0	0	0	0	0	0	0	0	0	0	0	0	0	0	0	0	0	0	0	0	0	0	0	0	0	0	0	0	0	0	0	0	0	0	0	0	0	0	0	0	0	55	0	0	0	0
NODE_297_length_45172_cov_8.30776	0	0	0	0	0	0	0	0	0	0	0	0	0	0	52	0	0	0	0	0	0	0	0	0	0	0	0	0	0	0	0	0	0	0	0	0	0	0	0	0	1553	434	0	0	0	0	0	0	0
NODE_297_length_86902_cov_7.4479	0	0	0	0	2286	0	0	0	588	0	0	0	0	0	0	0	0	0	0	0	0	0	0	1530	0	0	0	0	0	0	0	0	0	8316	0	0	23583	0	0	0	0	0	0	6936	0	0	0	0	0
NODE_299_length_52183_cov_22.1701_ID_19691	0	0	0	0	0	0	3415	0	0	0	0	0	0	0	0	0	0	0	0	0	0	0	0	0	0	0	0	0	0	0	0	0	0	0	0	0	0	0	0	0	0	0	0	0	0	0	0	0	0
NODE_300_length_44120_cov_23.0397	0	0	0	0	0	0	0	2396	0	0	0	0	0	0	0	0	0	0	0	0	0	0	0	0	0	0	0	0	599	0	0	0	0	0	269	0	0	0	0	0	0	0	0	0	0	0	0	0	0
NODE_301_length_80549_cov_10.1771_ID_42132	0	0	0	0	0	0	1763	0	4235	0	0	0	0	0	0	0	0	0	4169	427	0	0	0	1372	0	0	0	1151	0	0	0	0	0	4381	0	0	167	349	0	0	0	0	0	0	0	0	0	0	0
NODE_3012_length_2607_cov_18.6944	0	0	0	0	0	0	0	0	0	0	0	21	0	6	50	0	0	0	38	0	0	0	0	0	0	0	0	0	0	0	0	0	0	0	0	0	84	0	0	7	17	0	24	13	0	0	0	7	0
NODE_303_length_62554_cov_6.99699	0	0	0	0	468	0	0	0	0	0	0	142	0	0	100	0	184	0	0	0	510	0	0	0	0	90	495	1203	495	5664	3078	0	686	148	0	0	0	0	0	0	0	0	0	493	66	732	0	0	0
NODE_3054_length_6522_cov_30.1098	0	0	0	0	0	0	0	0	0	0	0	37	0	0	21	0	0	0	38	0	0	0	0	0	0	0	0	0	0	0	0	0	0	0	0	0	0	0	0	0	0	0	0	0	0	1453	52	0	0
NODE_3056_length_5715_cov_20.0154_ID_44312	0	0	0	0	0	0	144	0	313	0	0	0	0	0	0	0	0	0	319	50	0	0	0	87	0	0	0	83	0	0	0	0	0	312	0	0	16	26	0	0	0	0	0	0	0	0	0	0	0
NODE_3067_length_24941_cov_7.99972	0	0	100	0	0	0	0	0	0	78	0	223	0	63	0	0	276	42	222	0	0	0	0	0	0	81	0	0	0	0	0	46	67	128	0	0	0	207	0	0	0	0	0	0	0	0	0	78	0
NODE_3099_length_11757_cov_8.00743	0	0	0	0	0	0	0	0	194	0	0	0	0	0	0	0	0	0	0	0	0	0	0	0	0	0	0	0	0	0	0	0	226	0	0	0	0	0	0	0	0	0	0	0	0	0	0	0	0
NODE_31_length_133425_cov_15.1026_ID_28019	0	0	0	0	0	0	0	0	0	0	0	0	0	0	0	0	0	0	0	0	0	0	0	0	0	0	0	0	0	0	0	0	0	0	0	0	11720	1245	265	0	0	0	0	0	0	0	0	0	0
NODE_31_length_147034_cov_31.3885	0	0	0	0	0	0	0	0	0	0	0	0	0	0	0	0	0	0	0	0	0	0	0	0	0	0	0	0	0	0	0	199	0	0	0	0	0	0	0	0	0	0	0	0	4826	0	0	0	0
NODE_312_length_78812_cov_11.9376	150	558	8664	251	1033	0	2227	0	2035	4205	7870	12888	7080	3528	4711	1048	10028	1464	7904	758	1023	0	1262	3793	0	649	4048	1209	8936	2364	1156	1322	1999	12704	142	0	4426	3085	374	2393	4427	1221	10001	7036	25584	4079	226	5164	720
NODE_3121_length_7375_cov_7.77336	0	0	0	0	0	0	0	0	0	0	0	0	0	0	0	0	0	0	0	0	0	0	0	0	0	0	0	0	0	0	0	0	0	28	0	0	0	0	0	0	0	0	0	0	0	0	0	0	0
NODE_3123_length_6034_cov_7.64359	0	16	2011	65	0	0	114	289	0	0	0	0	0	0	0	0	1020	174	0	0	0	0	0	24	0	0	124	31	0	117	41	0	463	410	360	16	79	165	22	40	34	8	0	0	0	0	0	0	44
NODE_3124_length_8668_cov_11.8701	0	0	0	0	0	0	0	94	0	0	0	0	0	0	0	0	0	0	1394	112	0	0	0	116	0	0	0	0	0	369	192	0	0	0	0	0	0	0	0	0	0	0	0	0	0	0	0	0	0
NODE_3131_length_6394_cov_13.0021_ID_141720	0	0	0	0	0	0	0	0	0	0	0	23	0	0	0	0	0	0	33	0	0	0	0	13	0	0	0	0	0	0	0	0	0	0	0	0	0	0	0	0	0	0	0	0	0	760	20	0	0
NODE_3132_length_14239_cov_3.40264	0	0	0	0	0	0	41	0	214	0	0	227	0	61	0	0	0	0	0	0	173	0	0	30	0	0	145	172	0	405	220	0	911	200	0	0	233	235	38	1770	0	0	0	0	0	0	0	0	0
NODE_314_length_34046_cov_30.9919	0	0	0	0	0	0	0	0	0	148	0	0	0	0	0	0	0	0	0	0	0	0	0	0	0	0	0	0	0	0	0	0	0	0	0	0	0	984	133	0	47	0	40	0	0	0	0	0	37
NODE_3147_length_5157_cov_5.80655	0	0	0	0	0	0	62	0	0	0	0	0	0	0	0	0	0	0	0	0	0	0	0	0	0	0	0	0	0	0	0	0	0	0	0	0	0	0	0	0	0	0	0	0	0	0	0	0	13
NODE_3148_length_6578_cov_4.96627	32	38	170	0	9	0	14	0	28	309	18	207	7	58	0	0	455	58	238	20	0	0	0	39	0	0	25	43	0	18	0	28	81	97	18	0	191	34	0	49	1022	239	540	135	157	59	0	0	59
NODE_315_length_41467_cov_13.9866_ID_12287	0	0	0	0	0	0	603	0	2396	0	0	0	0	0	0	0	0	0	0	0	0	0	0	0	0	0	0	0	0	0	0	0	0	0	0	0	0	0	0	0	0	0	9682	0	0	0	0	0	0
NODE_318_length_78978_cov_5.41627	0	350	0	0	0	0	596	0	0	121	0	0	0	0	0	0	888	126	0	0	0	0	0	0	0	0	197	107	1081	0	0	0	308	556	665	0	585	2073	264	0	0	0	0	0	0	0	0	624	0
NODE_3183_length_4531_cov_13.2004	0	13	0	0	0	0	0	0	0	0	0	0	0	0	0	0	0	0	0	0	0	0	0	0	0	0	0	0	0	0	0	0	0	0	0	0	0	0	0	0	0	0	0	0	0	0	0	0	0
NODE_3183_length_5535_cov_5.52518	0	18270	157	0	0	0	90	28	59	0	0	0	0	0	30	0	71	12	77	11	20	0	0	24	0	15	0	66	0	379	145	0	350	182	7673	359	86	385	65	0	0	0	202	35	191	98	9	0	23
NODE_3193_length_5740_cov_18.0000_ID_57044	0	0	0	0	0	0	0	0	0	0	0	0	0	0	0	0	0	0	0	0	0	0	0	0	0	0	0	0	0	0	0	0	0	0	0	0	13	0	0	0	0	0	194	0	0	47	0	0	0
NODE_32_length_111536_cov_6.76643	240	1897	1342	0	1500	0	1277	2677	1448	3651	4011	7162	4158	1888	24682	4778	10509	1498	3597	0	2483	0	699	1387	0	378	756	5921	25974	998	584	5607	1901	4038	1194	0	17103	2977	0	1563	8515	2191	4578	1131	20549	1936	0	427	4633
NODE_32_length_163417_cov_12.4052_ID_2093	0	0	0	0	0	0	0	0	0	0	0	373	0	0	0	0	0	0	0	0	0	0	0	0	0	0	0	0	0	0	0	0	0	0	0	0	0	0	0	0	0	0	0	0	0	0	0	0	0
NODE_320_length_49313_cov_33.1279_ID_50959	166	264	101	0	86	0	0	0	467	432	0	0	0	0	0	0	0	0	428	0	117	0	0	137	0	0	0	0	0	2702	1504	0	191	708	17877	733	0	5437	798	139	317	98	135	0	194	10418	611	0	445
NODE_321_length_52112_cov_34.3016	242	246	1629	0	0	0	254	0	590	3342	398	2347	348	690	0	0	3692	541	4716	460	187	0	0	522	0	0	540	909	0	169	69	380	1321	2219	210	0	2832	315	0	611	19013	4884	5826	1655	2228	1079	57	176	805
NODE_3210_length_9177_cov_31.5039	167	0	0	0	0	0	0	0	0	0	0	0	0	0	0	0	0	0	0	0	0	0	0	30	0	0	0	0	0	0	0	351	0	0	0	0	0	0	0	0	0	0	0	0	0	350	0	0	0
NODE_322_length_57224_cov_13.5936	150	467	729	0	264	0	336	0	572	0	0	0	0	0	0	0	2584	371	647	0	204	0	0	0	0	0	625	193	822	421	246	0	442	947	634	0	179	1114	171	0	684	0	1129	148	700	883	0	688	0
NODE_3239_length_5981_cov_3.46304	0	0	0	0	0	0	0	0	0	0	0	0	0	0	0	0	0	0	0	0	0	0	0	0	0	0	0	0	0	0	0	0	0	0	0	0	0	0	0	0	0	0	0	0	0	0	0	0	0
NODE_325_length_61724_cov_18.9835	0	0	0	0	190	0	118	0	0	0	0	0	0	0	0	0	4237	488	1499	162	205	0	0	114	0	0	0	0	1722	391	238	0	915	753	0	0	1642	0	0	0	602	0	0	353	0	0	0	0	0
NODE_3250_length_7445_cov_9.42179	0	860	0	0	0	0	0	0	0	0	0	0	0	0	0	0	2024	256	1161	63	0	0	0	0	0	0	0	0	0	0	0	0	0	0	0	0	0	38	0	0	206	29	0	0	0	0	0	0	0
NODE_326_length_65943_cov_10.5988	0	0	261	0	86	0	276	0	58	1299	0	234	0	0	0	0	441	0	219	0	0	0	0	0	0	266	0	0	0	0	0	401	0	705	0	0	0	0	0	0	215	0	218	295	0	0	0	249	0
NODE_3281_length_14708_cov_6.89122	0	34	513	0	0	0	0	43	188	24	141	22	0	0	0	0	31	0	183	0	0	0	0	50	0	135	97	53	432	64	22	0	156	311	17	0	182	0	0	20	243	49	927	0	210	20	0	207	0
NODE_3285_length_3741_cov_5.84292	0	0	0	0	0	0	0	0	0	0	0	0	0	0	0	0	0	0	0	0	0	0	0	0	0	0	0	0	0	0	0	0	0	0	0	0	0	0	0	0	0	0	0	0	0	0	0	0	0
NODE_3290_length_5368_cov_9.1022	0	0	48	0	0	31	464	0	0	23	0	0	0	0	0	0	87	0	0	0	0	0	0	23	0	0	0	0	0	0	0	0	68	18	71	0	0	0	0	12	0	0	0	36	0	0	0	50	0
NODE_3292_length_3719_cov_9.5818_ID_62712	7	0	0	0	0	0	56	0	0	0	0	46	0	7	0	0	0	0	74	6	0	0	0	0	0	0	26	0	0	0	0	0	44	0	5	0	14	0	0	0	0	0	33	0	29	0	0	70	0
NODE_3300_length_5491_cov_7.0000_ID_123302	22	0	74	0	12	0	25	0	0	0	0	387	14	123	0	0	0	0	0	0	16	0	0	23	0	0	0	0	0	0	0	0	0	26	0	0	241	88	19	9	16	0	0	499	0	71	0	0	0
NODE_3318_length_6963_cov_19.5761	0	0	636	20	0	0	0	21	60	96	0	0	373	0	0	0	138	10	48	0	13	0	69	14	0	0	0	10	125	245	135	64	0	51	0	0	13	45	16	17	134	39	0	0	130	1942	73	71	13
NODE_3327_length_6776_cov_3.80524	0	0	0	0	0	0	0	0	0	0	0	0	620	0	0	0	0	0	0	0	0	0	101	0	0	0	0	0	0	0	0	0	0	0	0	0	0	0	0	0	0	0	0	0	0	0	0	0	0
NODE_3385_length_12891_cov_4.19983	46	0	0	0	0	0	50	0	241	551	79	0	0	0	11232	2632	0	0	0	0	0	0	0	0	0	18	29	0	83	27	0	0	0	42	51	0	846	2152	291	0	257	79	3582	2473	0	341	26	0	777
NODE_3396_length_4850_cov_11.9537_ID_8756	0	175	32	0	0	0	0	0	36	129	94	172	137	49	0	0	1037	150	878	76	0	0	18	59	0	0	50	0	57	0	0	0	0	187	0	0	117	89	11	46	506	115	114	49	91	44	0	35	0
NODE_340_length_43538_cov_13.9416_ID_59012	0	0	0	0	0	0	0	0	0	0	0	0	0	0	0	0	1135	180	0	0	0	0	0	0	0	0	0	0	0	0	0	0	573	818	0	0	0	0	0	0	0	0	0	0	201	0	0	0	0
NODE_344_length_21998_cov_71.0201	0	0	197	0	0	0	32	0	37	526	0	446	0	107	0	0	480	76	475	44	0	0	0	87	0	0	75	124	0	0	0	42	153	286	0	0	394	85	0	114	4069	1079	979	270	156	111	0	0	112
NODE_3447_length_5939_cov_20.2891	0	0	65925	1996	0	0	172	5475	0	115	0	527	0	130	0	0	41304	5991	0	0	0	0	0	245	0	0	5068	1123	0	2771	1494	0	164	8915	147	13	18	1909	296	960	55	0	0	0	0	0	0	0	0
NODE_347_length_59180_cov_5.5248	0	0	0	0	0	0	0	0	0	0	0	0	0	0	0	0	0	0	0	0	0	0	0	0	0	0	0	0	0	0	0	0	0	0	0	0	0	0	0	0	0	0	0	0	0	0	0	0	0
NODE_3471_length_8365_cov_23.0066	0	0	0	0	0	0	0	0	0	0	0	0	368	0	0	0	0	0	0	0	0	0	74	177	0	0	0	0	0	0	0	0	0	0	0	0	0	0	0	0	0	0	0	0	0	0	0	0	0
NODE_35_length_135422_cov_15.1642_ID_100118	0	664	0	0	0	0	1326	0	0	316	0	0	0	0	0	0	1784	252	0	0	0	0	0	0	0	0	456	206	2284	0	0	0	499	1071	1703	0	1218	4700	631	0	0	0	0	0	0	0	0	1673	0
NODE_350_length_43405_cov_25.7149	0	0	109	0	0	0	0	0	0	0	0	0	0	0	0	0	0	0	0	0	0	0	0	0	0	0	0	0	0	0	0	0	0	0	0	0	0	0	0	0	0	0	0	0	0	0	0	0	0
NODE_350_length_59836_cov_17.9886_ID_78723	0	0	504	0	0	0	0	0	81	817	72	625	0	178	0	0	841	103	6373	679	139	0	0	138	0	0	603	917	0	0	0	110	317	498	0	0	639	76	0	179	5328	1405	1443	435	434	1248	74	0	154
NODE_354_length_9857_cov_18.3029	0	0	0	0	0	0	0	0	21	0	0	0	0	0	0	0	0	0	0	0	0	0	0	0	0	0	0	0	0	0	0	0	0	0	0	0	33	0	0	0	0	0	0	0	0	0	0	0	0
NODE_3543_length_5275_cov_7.9416_ID_26197	6	7	11	0	0	0	0	0	54	24	0	0	0	0	0	0	0	0	41	0	0	0	0	14	0	0	0	0	0	189	64	0	13	38	1686	69	0	150	16	0	31	0	0	0	16	530	31	0	35
NODE_3574_length_3256_cov_9.62199	0	0	0	0	0	0	0	0	0	0	0	0	0	0	0	0	107	12	0	0	0	0	0	0	0	0	0	0	0	0	0	0	0	0	0	0	0	0	0	0	0	0	0	0	0	0	0	0	0
NODE_3592_length_2712_cov_3.78698	0	13	38	0	0	0	0	0	58	189	0	1659	107	428	0	0	0	0	7	0	10	0	17	55	0	0	0	12	0	179	108	0	28	94	48	0	110	17	0	359	0	0	2837	0	206	0	0	0	0
NODE_36_length_103683_cov_12.0041_ID_2575	0	0	10878	347	131	0	0	0	847	0	0	0	0	0	0	0	0	0	0	0	0	0	0	1464	0	0	0	2004	0	0	0	0	0	0	247	0	0	0	0	0	2173	620	2950	0	0	0	0	1630	0
NODE_36_length_195774_cov_11.9977_ID_166047	0	0	0	0	0	0	0	0	0	0	0	0	0	0	0	0	0	0	0	0	0	0	0	0	0	0	0	0	0	0	0	0	0	0	0	0	0	0	0	2334	0	0	0	0	0	4746	219	0	0
NODE_36_length_199265_cov_6.97301	0	0	26763	810	0	0	0	0	2283	0	0	0	0	0	0	0	0	0	0	0	0	0	0	2668	0	0	0	5110	0	0	0	0	0	0	701	0	0	0	0	0	1927	528	2445	0	0	0	0	4118	0
NODE_360_length_21772_cov_29.0394	0	219	3654	133	195	0	47	163	2762	0	0	0	0	0	0	0	0	0	201	0	263	0	0	167	0	0	33	73	0	1096	590	0	283	88	2815	113	0	1360	178	74	430	145	1473	0	0	10745	500	0	0
NODE_361_length_10093_cov_7.00687	0	2098	0	0	0	0	0	33	560	0	0	170	0	66	0	0	0	0	359	37	0	0	0	59	0	0	251	0	46	83	50	0	39	0	61	0	1263	0	0	0	0	0	1083	27	0	0	0	0	34
NODE_3647_length_3825_cov_2.68329	0	0	6	0	0	0	0	248	0	0	0	0	0	0	209	37	323	50	0	0	0	0	0	0	0	7	0	0	145	17	15	86	20	0	11	0	0	0	0	0	0	0	36	60	215	314	14	15	55
NODE_3647_length_6982_cov_7.46586	0	0	0	0	0	0	0	0	0	0	0	0	0	0	0	0	0	0	0	0	0	0	0	0	0	0	0	0	0	0	0	0	0	0	0	0	0	0	0	0	0	0	14	0	0	60	0	0	0
NODE_365_length_11873_cov_224.85	700	747	8997	235	649	44	1174	937	1103	1134	433	350	2450	84	108	17	6742	902	997	110	1370	0	449	497	60	443	957	634	3745	2424	1348	1761	1595	3769	2746	111	141	3443	496	259	380	109	162	1064	978	7944	387	3666	676
NODE_3662_length_12199_cov_4.40135	0	0	0	0	107	0	0	0	0	0	0	0	74	0	0	0	551	65	243	23	0	0	26	48	0	0	0	62	0	0	0	0	14	0	0	0	21	0	0	37	125	28	93	0	0	0	0	0	0
NODE_367_length_58357_cov_6.46707	0	0	76	0	0	0	0	0	0	0	319	1393	157	405	0	0	0	0	552	0	0	0	0	0	0	0	117	0	0	0	0	0	114	348	0	0	800	142	0	234	218	0	0	74	688	0	0	337	0
NODE_3674_length_8052_cov_11.9459_ID_85746	13	141	0	0	0	0	0	0	0	0	0	314	0	57	0	0	0	0	0	0	0	0	0	0	0	0	0	0	0	0	0	0	0	141	0	0	0	0	0	0	1870	577	0	0	0	0	0	0	0
NODE_3678_length_12267_cov_31.4864	114	96	355	0	57	0	81	0	170	596	97	629	129	159	66	0	1232	198	752	78	66	0	0	146	0	0	294	299	97	95	53	96	367	666	256	0	521	499	68	96	3773	1029	1209	316	652	358	0	97	174
NODE_368_length_53046_cov_6.79045	0	0	0	0	736	0	0	0	194	0	0	0	0	0	0	0	0	0	0	0	0	0	0	457	0	0	0	0	0	0	0	0	0	2408	0	0	5590	0	0	0	0	0	0	1982	0	0	0	0	0
NODE_3734_length_6306_cov_8.88674	0	0	0	0	0	0	0	0	0	0	0	0	0	0	0	0	0	0	0	0	0	0	0	0	0	0	0	0	0	0	0	0	0	0	0	0	0	0	0	0	0	0	0	0	0	0	0	0	0
NODE_3737_length_9502_cov_3.98857	0	0	24	0	0	0	0	0	0	0	74	390	37	96	0	0	0	0	133	0	18	0	0	0	0	0	48	20	0	0	0	0	31	78	0	0	163	40	0	51	45	0	0	0	173	11	0	127	0
NODE_3758_length_4676_cov_28.0383	0	120	0	0	0	0	0	0	0	0	0	0	0	0	0	0	0	0	0	0	0	0	0	0	0	0	0	0	0	0	0	0	0	0	0	0	0	0	0	0	0	0	0	0	0	0	0	0	0
NODE_3795_length_4132_cov_33.0082_ID_94820	0	0	0	0	0	0	17	0	0	0	0	0	0	0	0	0	0	0	0	0	0	0	0	0	0	0	0	0	0	0	0	0	0	0	0	0	0	0	0	0	0	0	0	0	0	0	0	0	0
NODE_381_length_56014_cov_82.8975	0	0	0	0	0	0	0	0	0	0	0	8359	0	1931	0	0	0	0	0	0	0	0	0	0	0	0	0	0	0	0	0	0	0	0	0	0	0	0	0	271	0	0	0	0	0	0	0	0	0
NODE_382_length_59724_cov_25.4703	0	0	0	0	0	0	0	0	0	0	0	806	0	213	0	0	0	0	0	0	137	0	0	0	0	0	149	0	0	0	0	0	0	0	0	0	0	922	100	0	0	0	321	0	0	0	0	0	0
NODE_3836_length_5333_cov_5.80769	0	0	0	0	100	0	0	0	0	0	0	0	0	0	0	0	0	0	0	0	0	0	0	0	0	17	0	0	24	0	0	0	0	0	0	0	0	0	0	0	0	0	0	0	0	0	0	0	29
NODE_3862_length_4055_cov_55.5295	0	12	163	0	31	0	38	30	0	0	0	0	0	0	0	0	304	0	35	0	0	0	0	9	0	0	0	0	171	109	31	73	13	54	22	0	0	0	0	0	24	0	0	0	0	316	0	67	29
NODE_3933_length_6944_cov_12.2344	0	118	0	0	0	0	0	0	0	0	0	23	0	0	39	0	0	0	17	0	0	0	0	0	0	0	0	0	0	0	0	0	0	0	0	0	0	0	0	0	0	0	0	0	0	2625	138	0	0
NODE_3935_length_2612_cov_13.8303	30	317	1330	62	92	0	261	174	341	141	1017	2688	2139	764	7572	1414	1973	270	1949	184	130	0	352	166	0	80	329	237	5841	60	54	657	412	509	33	0	783	109	26	157	1294	324	1140	635	2412	54	0	157	451
NODE_3977_length_8253_cov_9.85692	0	0	29	0	0	0	14	0	0	49	23	127	0	19	21	0	82	9	0	0	0	0	0	0	0	0	37	0	57	0	0	95	0	60	0	0	0	42	15	0	14	0	0	0	148	14	0	0	0
NODE_3988_length_9599_cov_5.01289	0	0	0	0	0	0	0	0	0	0	0	0	0	0	0	0	0	0	0	0	0	0	0	0	0	0	0	0	0	0	0	0	0	0	0	0	0	0	0	0	81	16	0	0	0	0	0	0	0
NODE_3992_length_8572_cov_19.6178	0	0	0	0	0	0	18	0	61	0	0	215	0	58	0	0	0	0	0	0	156	0	0	26	0	0	155	175	0	39	19	0	210	35	0	0	228	139	17	298	0	0	0	0	0	0	0	0	0
NODE_3999_length_6223_cov_21.9435_ID_57457	122	0	0	0	0	0	0	0	0	0	0	0	0	0	0	0	0	0	0	0	0	0	0	0	0	0	0	0	0	0	0	0	0	0	0	0	0	0	0	0	0	0	0	0	0	0	0	0	0
NODE_4_length_270895_cov_30.0024_ID_45670	0	49799	0	0	0	0	0	0	0	0	0	0	0	0	0	0	0	0	0	0	0	0	0	0	0	0	0	0	0	0	0	0	0	0	0	0	0	0	0	0	0	0	0	0	0	0	0	0	0
NODE_40_length_93576_cov_26.6002	0	0	2274	0	1914	0	503	869	562	0	0	0	0	0	1247	316	4702	634	1381	0	0	0	0	1325	0	0	0	0	5612	0	0	0	609	8181	0	0	21786	1423	220	0	1513	359	5055	5961	0	0	0	0	0
NODE_4002_length_4115_cov_2.67562	0	13	0	0	0	0	0	0	0	0	0	0	0	0	0	0	21	0	33	6	0	0	0	0	0	0	0	0	0	0	0	0	0	0	0	0	14	0	0	0	8	0	25	0	0	0	0	0	0
NODE_403_length_52159_cov_4.12654	0	0	0	0	0	0	0	0	0	66	0	0	528	0	641	126	160	0	1216	116	0	0	0	0	0	0	0	0	1368	0	0	0	0	0	0	0	381	269	0	0	522	0	0	87	0	0	0	0	72
NODE_4042_length_3715_cov_49.077	0	0	0	0	21	0	0	0	0	0	0	0	0	0	0	0	0	0	0	0	0	0	0	0	0	0	0	0	0	0	0	0	0	0	0	0	0	0	0	0	0	0	0	0	0	0	0	0	0
NODE_4045_length_8921_cov_8.3439	0	0	0	0	0	0	0	0	0	0	0	0	0	0	0	0	0	0	0	0	0	0	0	60	0	0	0	0	0	0	0	3538	0	0	0	0	0	0	0	0	0	0	0	0	0	131	0	0	0
NODE_4047_length_8296_cov_6.06528	0	0	1362	36	16	188	5556	0	227	106	0	26	0	0	934	242	0	0	120	19	0	0	0	15	0	0	517	854	204	76	35	18523	0	16482	458	8	0	96	22	188	190	0	26	189	0	65120	2928	179	9408
NODE_41_length_152845_cov_15.5289	0	0	0	0	0	0	2034	0	7158	0	0	0	0	0	0	0	0	0	0	0	0	0	0	0	0	0	0	0	0	0	0	0	0	0	0	0	0	0	0	0	0	0	25837	0	0	0	0	0	0
NODE_4105_length_8968_cov_3.6964	0	0	0	0	0	0	0	0	0	0	0	0	0	0	0	0	0	0	0	0	0	0	0	0	0	0	0	0	0	0	0	0	0	0	0	0	54	0	0	0	0	0	0	0	0	0	0	0	0
NODE_411_length_30689_cov_11.116	91	0	575	0	51	0	94	2012	103	1033	1746	3246	0	858	1002	197	0	0	0	0	0	0	0	235	0	100	0	0	587	0	0	70	0	1111	3962	157	1666	3052	443	113	0	0	3953	0	0	613	0	0	241
NODE_4121_length_2908_cov_46.0985	0	0	0	0	0	0	0	0	0	0	0	0	0	0	0	0	0	0	0	0	0	0	0	0	0	0	0	0	0	0	0	0	0	0	0	0	0	0	0	14	0	0	0	0	0	0	0	0	0
NODE_4144_length_9156_cov_8.81233	0	0	0	0	0	0	0	0	0	0	0	0	0	0	0	0	0	0	0	0	0	0	0	0	0	0	0	0	0	0	0	0	0	0	0	0	22	0	0	0	0	0	0	0	0	0	0	0	0
NODE_416_length_56674_cov_10.1860_ID_24120	230	284	435	0	0	0	110	0	487	174	0	511	693	131	0	0	367	61	1614	173	141	0	118	0	0	110	0	100	356	0	0	99	210	488	0	0	167	221	0	0	199	0	777	173	411	0	0	256	0
NODE_4179_length_7546_cov_11.5357	0	0	0	0	0	0	0	31	0	8	0	0	0	0	24	0	0	0	0	0	0	0	0	0	0	0	17	0	0	0	0	0	0	0	0	0	17	0	0	0	0	0	0	0	0	0	0	0	0
NODE_423_length_56087_cov_6.39593	0	0	0	0	0	0	0	0	0	0	0	0	0	0	0	0	0	0	0	0	118	0	0	0	0	0	0	0	0	0	0	0	0	0	0	0	743	0	0	0	0	0	159	0	0	0	0	0	0
NODE_425_length_29224_cov_21.9712_ID_30629	0	0	0	0	472	0	92	88	85	145	1114	0	0	0	0	0	358	48	0	0	252	0	0	88	0	0	169	1239	116	0	0	102	412	407	0	0	0	416	68	0	0	0	0	0	392	47	0	0	96
NODE_429_length_91740_cov_10.7615	126	0	0	0	127	0	281	281	351	188	0	0	0	0	0	0	0	0	183	0	502	0	0	178	0	0	240	0	234	0	0	354	208	669	734	0	0	151	0	244	738	135	0	233	166	7139	302	0	130
NODE_43_length_175306_cov_10.5519	0	14278	0	0	0	0	0	0	0	0	0	0	0	0	0	0	0	0	0	0	1515	0	0	0	0	610	0	0	0	0	0	0	0	0	0	0	0	0	0	0	0	0	8856	0	0	0	0	0	0
NODE_434_length_49004_cov_6.74171	64	0	0	0	0	0	119	0	0	0	0	0	0	0	9013	1951	0	0	596	0	0	0	0	0	0	0	0	0	298	285	179	0	412	50	803	0	1939	6897	863	0	473	94	1659	1139	0	2110	137	0	1112
NODE_4343_length_4781_cov_18.9132	0	0	735	30	0	0	0	140	0	0	0	11	0	0	0	0	300	63	0	0	0	0	0	0	0	0	89	0	0	0	0	0	7	125	6	0	0	0	13	38	0	0	0	0	0	0	0	0	0
NODE_4348_length_10620_cov_6.31519	0	25	17	0	0	0	33	0	76	0	68	146	173	38	0	0	336	40	106	12	0	0	23	27	0	0	28	43	0	41	24	0	0	43	0	0	145	17	0	19	90	17	248	25	204	0	0	0	0
NODE_4351_length_8006_cov_15.1714	0	0	0	0	0	0	0	0	0	0	0	0	0	0	0	0	0	0	30	0	0	0	0	0	0	0	0	0	0	0	0	0	0	0	0	0	0	0	0	0	0	0	0	0	0	205	0	0	0
NODE_4376_length_5054_cov_24.8006_ID_78561	15	19	88	6	0	0	13	0	21	245	7	143	20	36	0	0	278	38	174	26	13	0	0	20	0	0	49	50	0	13	0	29	90	107	11	0	198	27	0	41	1191	319	336	108	130	30	0	6	66
NODE_4404_length_2945_cov_6.89204	0	0	0	0	0	0	0	0	0	0	0	0	9	0	0	0	0	0	31	0	0	0	0	0	0	0	0	0	0	0	0	0	0	0	0	0	0	5	0	0	0	0	0	0	0	0	0	0	0
NODE_441_length_46690_cov_4.88378	46	174	154	0	86	0	184	68	469	0	384	796	882	241	0	0	1854	278	573	0	0	0	164	201	0	0	132	292	0	177	75	137	0	309	0	0	699	154	0	192	525	137	1146	238	1040	0	0	0	0
NODE_441_length_79135_cov_4.45062	0	0	11243	285	0	0	0	0	1022	0	0	0	0	0	0	0	0	0	0	0	0	0	0	1278	0	0	0	2109	0	0	0	0	0	0	284	0	0	0	0	0	1092	284	990	0	0	0	0	1570	0
NODE_4420_length_6535_cov_10.4671	0	0	0	0	0	0	0	0	0	0	0	0	53	0	0	0	0	0	0	0	0	0	0	0	0	36	0	0	0	0	0	0	0	0	0	0	0	0	0	0	0	0	0	0	0	0	0	0	0
NODE_4493_length_3240_cov_6.0968_ID_26724	25	42	102	0	16	0	304	25	61	32	118	340	255	85	603	118	211	17	479	34	24	0	36	25	0	12	91	24	710	62	26	112	139	165	8	0	172	96	25	141	1518	378	161	279	413	51	0	147	42
NODE_4494_length_3160_cov_6.50209	0	0	0	0	0	0	0	0	0	0	0	0	0	0	0	0	0	0	0	0	0	0	0	0	0	0	0	0	0	0	0	0	0	0	0	0	0	0	0	0	0	0	656	0	0	0	0	0	0
NODE_4496_length_6661_cov_8.5769	0	0	0	0	0	0	0	0	0	0	0	35	0	0	0	0	0	0	18	0	0	0	0	0	0	0	0	0	0	0	0	80	0	0	0	0	0	0	0	0	0	0	0	0	0	51	0	0	0
NODE_4502_length_4498_cov_2.86496	0	524	0	0	0	0	0	0	0	0	0	0	0	0	0	0	0	0	0	0	0	0	0	0	0	0	0	0	0	0	0	0	0	0	0	0	0	0	0	0	0	0	0	0	0	0	0	0	0
NODE_4512_length_5699_cov_8.4922	0	0	463	0	0	0	120	0	77	109	0	0	83	0	0	0	0	0	36	0	0	0	0	0	0	0	0	0	0	0	38	142	0	92	0	0	0	0	0	0	0	0	0	0	0	141	0	0	131
NODE_4512_length_8776_cov_15.2929	36	0	325	9	27	0	23	0	26	79	0	0	0	0	0	0	225	48	0	0	0	0	0	0	0	77	22	16	0	0	0	35	0	38	0	0	0	16	0	0	35	0	71	0	0	129	0	0	0
NODE_455_length_34030_cov_24.9427_ID_25945	233	168	880	0	0	0	1361	0	476	148	954	2714	3394	776	991	238	493	79	657	0	439	0	589	289	0	424	419	0	0	0	0	235	1015	1138	53	0	189	113	0	592	361	0	6289	483	941	1300	65	50	1527
NODE_455_length_40918_cov_19.9814_ID_62968	0	0	0	0	0	0	0	0	0	0	0	0	0	0	0	0	0	0	0	0	0	0	0	0	0	0	0	0	133	0	0	0	0	0	0	0	115	0	0	0	0	0	0	0	0	0	0	0	0
NODE_4562_length_7071_cov_9.26611	0	587	0	0	0	0	0	0	34	0	0	52	0	19	0	0	0	0	60	0	0	0	0	0	0	0	0	0	19	0	0	0	0	0	0	0	15	0	0	0	0	0	0	0	0	0	0	0	0
NODE_458_length_69009_cov_10.3396	0	0	4775	154	0	0	212	0	0	0	0	0	0	0	0	0	887	104	10035	980	0	0	0	360	0	143	2271	0	281	0	0	0	0	222	0	0	4051	0	0	0	17604	4357	3791	395	8983	0	0	0	0
NODE_46_length_84204_cov_11.8420_ID_155518	0	0	0	0	0	0	0	0	0	0	0	0	0	0	0	0	255	0	0	0	0	0	0	0	0	0	0	347	0	0	0	0	0	0	0	0	0	0	0	0	0	0	0	0	0	0	0	0	0
NODE_461_length_9710_cov_7.0007_ID_89838	0	0	0	0	0	0	0	0	0	0	0	0	0	0	0	0	0	0	0	0	0	0	0	0	0	0	0	0	0	0	0	0	0	0	13018	574	0	0	0	0	0	0	0	0	0	0	0	0	0
NODE_4638_length_3435_cov_4.93935	0	37	25	0	0	0	0	0	0	370	1641	0	0	0	0	0	2119	281	0	0	0	0	0	93	11	155	22	0	0	0	0	705	0	278	0	0	0	0	0	0	135	30	250	0	0	39	0	0	0
NODE_4640_length_5318_cov_7.9435_ID_12910	0	0	185	0	0	0	0	0	0	0	0	0	0	0	0	0	0	0	0	0	0	0	0	0	0	0	0	0	0	0	0	0	0	0	0	0	0	0	0	0	0	0	0	0	0	0	0	0	0
NODE_4664_length_5312_cov_23.5579	0	6392	0	0	0	0	0	0	137	0	0	0	0	0	0	0	0	0	0	0	0	0	0	0	0	0	0	0	0	0	0	0	0	0	0	0	48	0	0	22	6	0	0	0	0	0	0	0	71
NODE_4672_length_5369_cov_2.74351	0	0	0	0	0	0	0	0	0	0	0	0	0	0	0	0	0	0	0	0	0	0	0	0	0	0	0	0	0	0	0	0	0	0	0	0	0	0	0	143	0	0	0	0	0	0	0	0	0
NODE_469_length_15391_cov_17.9333_ID_11733	32	176	143	0	0	0	95	0	40	542	27	436	308	99	123	0	1479	188	408	0	24	0	59	110	0	137	96	37	954	0	0	492	111	215	24	0	225	233	30	99	372	119	166	277	989	81	0	85	0
NODE_469_length_29353_cov_34.8714_ID_38815	0	0	0	0	0	0	0	84	71	0	0	0	0	0	0	0	570	88	1679	169	637	0	0	760	0	443	66	242	0	0	0	0	64	164	0	0	379	2676	370	347	158	0	465	72	0	2246	102	2463	829
NODE_4691_length_6922_cov_8.1998	0	26	294	14	0	0	9	15	105	15	109	11	0	0	0	0	17	0	105	0	0	0	0	13	16	90	65	48	275	29	16	0	94	218	11	0	159	0	0	13	141	44	618	0	84	31	0	100	0
NODE_47_length_107497_cov_11.0000_ID_106337	0	522	0	0	0	0	0	0	255	0	0	0	0	0	0	0	0	0	0	0	0	0	0	0	0	0	0	2111	0	0	0	0	0	0	0	0	0	0	0	0	0	0	15868	0	10121	8273	317	5582	0
NODE_470_length_44536_cov_97.3751	0	0	0	0	0	0	0	0	0	0	0	311	0	0	0	0	0	0	0	0	0	0	0	0	0	0	0	0	0	0	0	0	0	0	0	0	0	0	0	0	0	0	0	0	0	0	0	0	0
NODE_472_length_58144_cov_22.9577_ID_78099	0	0	0	0	0	0	0	146	0	0	0	0	0	0	0	0	0	0	0	0	0	0	0	75	0	0	0	0	0	219	162	0	0	76	0	0	1261	74	0	0	0	0	538	0	476	128	0	294	0
NODE_4762_length_3223_cov_2.83018	0	0	0	0	0	0	0	0	0	0	0	0	0	0	0	0	0	0	0	0	0	0	0	0	0	0	0	0	0	0	0	0	0	0	0	0	0	0	0	0	0	0	0	0	0	0	0	0	0
NODE_478_length_52341_cov_4.83973	0	272	0	0	0	0	0	0	87	62	0	0	463	0	0	0	0	0	370	0	80	0	73	0	0	0	0	0	116	0	0	0	87	139	0	0	0	0	0	0	0	0	192	68	0	0	0	98	0
NODE_4780_length_6692_cov_55.0640_ID_101491	60	768	1206	33	107	0	220	30	734	691	5120	968	516	255	1752	342	9643	1307	5548	605	172	0	120	238	50	774	136	202	943	93	60	1807	287	640	59	0	628	775	137	280	1888	486	2469	744	3136	195	11	326	198
NODE_4783_length_5456_cov_6.33809	0	0	0	0	0	0	0	0	0	0	0	0	0	0	0	0	0	0	0	0	0	0	0	0	0	0	0	0	0	0	0	0	0	0	0	0	0	0	0	70	0	0	0	0	0	0	0	0	0
NODE_4790_length_7174_cov_18.1572	0	0	0	0	0	0	0	0	0	0	0	0	0	0	0	0	0	0	0	0	0	0	0	0	0	0	0	0	0	0	0	0	0	0	0	0	0	0	0	0	0	0	0	0	0	298	0	0	0
NODE_48_length_161346_cov_6.81303	0	0	277	0	0	0	324	0	0	1319	292	662	0	0	391	0	433	0	0	0	0	0	0	0	0	345	0	0	0	0	0	6250	0	744	0	0	0	0	0	0	0	0	0	0	453	0	0	0	0
NODE_481_length_57626_cov_21.9854_ID_122961	0	488	98	0	406	0	408	210	294	0	9705	1048	4662	325	1539	250	2139	294	0	0	402	0	800	0	0	0	265	1965	2185	1623	896	0	0	297	0	0	3319	288	0	0	0	0	3671	1374	0	0	0	0	0
NODE_483_length_33783_cov_10.5321	0	0	0	0	0	0	213	0	0	0	0	0	0	0	0	0	0	0	0	0	342	0	0	0	0	0	0	0	0	0	0	0	431	0	0	0	0	0	0	0	0	0	0	0	0	0	0	0	0
NODE_485_length_28578_cov_8.11068	0	0	0	0	0	0	0	0	0	0	0	0	0	0	0	0	0	0	0	0	0	0	0	0	0	0	0	0	0	0	0	0	0	0	0	0	0	0	0	0	0	0	0	0	1505	0	0	43	0
NODE_485_length_5814_cov_82.6874	0	122	0	0	0	0	0	0	0	12	0	0	0	0	0	0	58	0	0	0	0	0	0	0	0	0	0	0	54	0	0	14	10	0	0	0	0	0	0	0	0	0	0	12	0	0	0	0	0
NODE_4860_length_7712_cov_7.10618	0	0	0	0	0	0	0	0	0	66	0	0	84	0	0	0	0	0	0	0	0	0	16	0	0	0	17	0	76	0	0	0	0	0	40	0	0	20	0	0	55	0	0	0	0	0	0	0	0
NODE_488_length_55276_cov_10.6673	0	187	0	0	0	0	0	0	0	74	0	0	577	0	0	0	0	0	0	0	85	0	102	0	0	0	0	0	111	0	0	0	0	0	0	0	0	0	0	0	0	0	210	88	0	0	0	169	0
NODE_489_length_20749_cov_10.9774	0	0	0	0	0	0	0	115	0	0	0	0	0	0	0	0	257	22	959	79	653	0	0	708	0	249	78	197	0	53	0	0	66	93	22	0	205	1266	213	141	224	58	627	29	0	2672	133	1224	404
NODE_49_length_149010_cov_91.3309	0	0	2248	0	847	0	1394	0	1069	6246	0	4927	0	1225	0	0	0	0	8712	0	0	0	0	0	0	1343	0	2542	0	0	0	1904	0	2347	4088	0	0	0	0	0	4022	0	11346	2704	0	0	0	2032	0
NODE_492_length_44522_cov_14.4903	0	0	1276	49	0	0	0	0	0	0	0	0	0	0	0	0	0	0	0	0	0	0	0	0	0	0	0	0	0	0	0	0	0	0	0	0	0	0	0	0	0	0	0	0	0	0	0	0	0
NODE_4954_length_2723_cov_3.12744	0	0	0	0	0	0	0	0	0	0	0	0	0	0	0	0	0	0	0	0	0	0	0	0	0	0	0	0	5	0	6	0	0	0	0	0	0	0	0	0	0	0	0	0	55	0	0	0	0
NODE_4996_length_2472_cov_21.3653	0	0	0	0	0	0	0	5	0	0	0	120	0	31	82	25	0	0	19	9	0	0	0	0	0	0	0	0	0	0	0	0	0	0	0	0	116	0	0	43	26	0	82	15	0	0	0	13	0
NODE_508_length_53967_cov_9.27131	0	0	311	0	0	0	190	104	292	0	66	0	228	0	0	0	0	0	0	0	0	0	0	0	0	0	0	307	0	492	237	0	97	319	1390	0	98	5963	946	91	137	0	165	0	474	1126	0	0	89
NODE_508_length_9729_cov_9.69578	0	0	0	0	0	0	0	0	0	0	0	0	0	0	0	0	0	0	0	0	0	0	0	0	0	0	0	0	0	0	0	0	0	25	0	0	12	0	0	0	0	0	0	0	0	0	0	0	0
NODE_5096_length_5979_cov_7.06043	0	0	0	0	0	0	335	0	0	0	0	0	0	0	0	0	0	0	0	0	0	0	0	6	0	0	0	0	0	0	0	0	0	0	0	0	0	0	0	0	0	0	0	0	0	0	0	0	0
NODE_51_length_112264_cov_9.16177	0	1218	688	0	796	0	601	2203	531	2627	1896	3915	1390	1069	17311	3252	2816	388	0	0	1849	0	263	471	0	139	447	4033	14666	238	0	3950	796	2783	864	0	14983	0	0	720	5866	1473	2155	517	13644	0	0	130	3684
NODE_5124_length_3108_cov_11.8994	0	0	0	0	0	0	0	0	0	0	0	5	0	0	0	0	0	0	0	0	0	0	0	0	0	0	0	0	0	0	0	0	0	0	0	0	0	0	0	0	0	0	0	0	0	0	0	0	0
NODE_5136_length_3421_cov_7.69905	0	0	0	0	0	0	0	0	0	0	0	0	0	0	0	0	0	0	0	0	0	0	0	0	0	0	0	0	0	0	0	0	0	0	0	0	0	0	0	0	0	0	8	0	0	0	0	0	0
NODE_514_length_80174_cov_23.5658	234	144	0	0	97	0	237	423	356	227	0	0	213	0	0	0	0	0	318	0	550	0	0	127	0	223	413	138	423	0	0	314	243	1057	1221	0	0	358	0	352	678	172	0	316	252	9904	456	0	201
NODE_5147_length_2721_cov_8.49325	0	0	0	0	0	0	0	0	45	0	0	0	0	0	0	0	0	0	0	0	0	0	0	0	0	0	0	0	10	0	0	0	0	0	0	0	0	0	0	0	0	0	0	0	0	0	0	0	0
NODE_5151_length_7370_cov_13.7491	0	0	0	0	0	0	0	0	0	0	0	0	0	0	0	0	0	0	0	0	0	0	0	0	0	0	0	0	0	0	0	0	0	0	0	0	0	0	0	0	0	0	0	0	0	0	0	0	0
NODE_5152_length_4967_cov_7.10322	0	0	0	0	47	0	0	0	0	0	0	0	0	0	0	0	0	0	0	0	0	0	0	0	0	0	0	0	0	0	0	0	0	0	0	0	0	0	0	0	0	0	0	0	0	0	0	0	0
NODE_5158_length_5962_cov_84.5847	0	127	8574	270	0	0	9	654	0	20	0	0	0	0	0	0	124	25	0	0	0	0	0	13	0	0	21	0	46	26	0	21	51	1061	65	0	0	215	30	137	0	0	0	13	0	0	0	0	65
NODE_5170_length_12379_cov_12.9608_ID_197308	0	0	15	0	16	0	20	0	29	26	18	126	101	31	201	56	79	13	0	0	12	0	26	62	0	0	0	62	0	0	0	0	0	48	62	0	105	245	27	0	85	0	110	0	0	97	0	0	135
NODE_5190_length_4884_cov_6.69	0	0	0	0	0	0	0	6	0	0	0	0	0	0	0	0	0	0	0	0	0	0	0	0	0	0	0	0	0	0	0	0	0	0	0	0	0	0	0	0	0	0	0	0	0	0	0	0	0
NODE_53_length_45941_cov_40.6265	0	0	0	0	0	0	0	93	0	0	0	0	0	0	0	0	0	0	0	0	0	0	0	0	0	0	0	0	0	0	0	0	0	0	0	0	0	0	0	0	0	0	0	0	405	0	0	0	0
NODE_532_length_43630_cov_10.1247	0	0	213	0	0	0	0	0	0	0	0	426	0	73	0	0	0	0	0	0	60	0	0	0	0	0	0	0	0	0	0	0	0	0	0	0	0	0	0	0	0	0	0	0	0	0	0	0	0
NODE_533_length_43069_cov_8.9916_ID_71113	0	0	0	0	0	0	0	0	0	0	0	0	0	0	0	0	0	0	0	0	0	0	0	0	0	0	0	287	0	0	0	0	0	0	0	0	0	0	0	0	0	0	0	0	0	0	0	0	0
NODE_533_length_48925_cov_24.068	0	0	0	0	0	0	0	0	0	0	0	0	244	0	0	0	72	0	0	0	0	0	0	0	0	0	0	0	0	0	0	0	0	0	0	0	0	0	0	0	0	0	0	0	0	0	0	0	0
NODE_5362_length_7176_cov_9.44586	11	45	597	19	15	0	117	0	101	39	460	2350	5366	577	4010	706	1086	181	227	21	159	0	962	432	14	204	109	118	3545	15	0	401	372	256	0	0	621	288	49	108	1808	431	2915	359	1678	14	0	303	745
NODE_5394_length_6951_cov_6.19925	0	48	631	18	153	0	40	0	127	382	697	297	1637	55	18	0	1905	265	607	41	48	0	353	201	0	0	204	167	87	33	10	181	189	453	0	0	308	52	0	166	62	0	341	58	1804	163	0	394	0
NODE_54_length_60606_cov_8.31355	0	0	456	0	564	0	228	0	138	0	0	0	0	0	0	0	6373	760	2102	224	230	0	0	191	0	0	0	0	3059	709	408	0	634	1981	0	0	3493	0	0	0	553	0	0	1551	0	0	0	0	0
NODE_54_length_87036_cov_16.9994_ID_21881	0	0	0	0	0	0	0	0	0	0	0	0	0	0	0	0	0	0	0	0	0	0	0	0	0	0	0	0	0	0	0	0	0	0	0	0	0	0	0	0	0	0	0	0	0	207	0	0	0
NODE_546_length_9704_cov_7.0000_ID_20162	23	0	0	0	0	0	172	0	152	0	0	0	0	0	0	0	0	0	0	0	0	0	0	0	0	0	0	0	0	0	0	0	23	83	0	0	0	0	0	0	0	0	1035	0	0	0	0	0	0
NODE_5466_length_4687_cov_4.61593	0	0	0	0	0	0	0	0	0	0	0	0	0	0	0	0	0	0	0	0	0	0	0	0	0	0	0	0	0	0	0	0	0	0	0	0	0	0	0	0	0	0	0	0	237	0	0	0	0
NODE_550_length_31657_cov_10.4421	0	0	0	0	0	0	0	0	1250	83	123	451	944	106	0	0	1177	124	189	0	0	0	168	0	0	0	0	0	0	0	0	0	1125	0	0	0	74	420	56	0	2581	670	89	0	259	3087	149	0	170
NODE_551_length_52638_cov_14.2182	0	0	0	0	0	0	0	0	366	0	0	0	0	0	0	0	0	0	0	0	0	0	0	0	0	0	0	0	0	0	0	0	0	0	0	0	0	0	0	0	0	0	0	0	0	0	0	0	0
NODE_555_length_38786_cov_11.5432	0	0	0	0	0	0	0	0	110	0	0	0	0	0	0	0	0	0	0	0	0	0	0	0	0	0	0	256	0	0	0	0	0	0	0	0	0	0	0	0	0	0	0	0	0	0	0	185	0
NODE_5585_length_4960_cov_8.0265	0	0	0	0	0	0	0	0	0	0	0	0	0	0	0	0	0	0	0	0	0	0	0	0	0	0	0	0	206	0	0	0	0	0	0	0	0	0	0	0	0	0	0	11	0	18	0	0	0
NODE_56_length_113371_cov_191.6551_ID_74645	0	0	0	0	0	0	0	0	0	0	0	0	0	0	0	0	0	0	0	0	264	0	0	0	0	0	0	0	0	0	0	0	631	653	0	0	0	0	0	0	0	0	781	0	167	0	0	0	0
NODE_569_length_26672_cov_13.5968	0	0	335	0	0	0	44	533	102	725	309	2630	0	746	222	50	0	0	0	0	0	0	0	77	0	111	0	0	241	0	0	61	0	412	2188	91	783	1393	248	0	0	0	2463	0	0	366	0	0	127
NODE_57_length_113395_cov_10.8581	938	3081	4710	152	1628	0	1946	196	5125	3000	9530	8939	15491	2278	24340	4738	22605	3092	1951	185	596	0	2678	3006	0	716	849	4460	25058	815	452	3142	2710	1889	203	0	12385	12708	1901	1380	7505	1943	16349	2435	14737	7512	343	1762	8309
NODE_571_length_44732_cov_14.4125	0	0	120	0	0	0	0	0	0	0	0	102	0	0	0	0	0	0	0	0	0	0	0	0	0	0	0	0	0	0	0	0	0	0	0	0	0	0	0	0	0	0	0	0	0	0	0	0	0
NODE_578_length_4004_cov_16.6184	0	0	0	0	0	0	25	0	0	0	10	0	0	0	1292	275	0	0	0	0	0	0	0	0	0	0	0	0	24	29	13	0	10	0	8	0	129	198	48	0	0	0	0	0	0	33	0	0	13
NODE_58_length_110442_cov_8.03714	1858	0	0	0	0	0	0	0	3752	0	0	0	0	0	0	0	0	0	0	0	0	0	0	0	0	0	0	2656	0	0	0	0	0	0	11621	492	1334	0	0	0	1226	384	0	0	0	9986	444	0	0
NODE_586_length_45975_cov_18.3815	0	0	0	0	0	0	0	0	0	0	0	0	0	0	0	0	0	0	0	0	0	0	0	0	0	0	0	0	0	0	0	0	0	0	0	0	0	0	0	0	0	0	0	0	686	0	0	0	0
NODE_5905_length_7837_cov_7.03572	0	0	0	0	0	0	0	0	0	0	0	0	0	0	0	0	0	0	0	0	0	0	0	0	0	0	0	0	0	0	0	0	0	16	0	0	0	0	0	0	0	0	0	0	0	0	0	0	0
NODE_594_length_23696_cov_316.344	0	0	0	0	0	0	0	0	0	0	0	0	0	0	0	0	0	0	0	0	0	0	0	38	0	0	0	0	0	0	0	0	0	0	0	0	0	0	0	0	0	0	0	0	0	0	0	0	0
NODE_594_length_39112_cov_17.6984	0	0	0	0	345	0	0	0	0	0	0	327	2168	78	156	0	0	0	0	0	96	0	353	116	0	0	0	0	0	0	0	0	0	0	0	0	0	0	0	0	0	0	107	0	0	0	0	0	0
NODE_5969_length_6206_cov_3.01675	0	0	229	0	0	0	0	0	0	15	0	0	0	0	0	0	100	20	0	0	0	0	0	0	0	0	0	17	36	33	0	15	62	38	47	0	0	0	0	24	0	0	0	14	0	0	0	0	16
NODE_6_length_173578_cov_12.0001_ID_88397	0	22974	0	0	0	0	0	0	0	0	0	0	0	0	0	0	0	0	0	0	769	0	0	0	0	794	0	0	0	0	0	0	0	0	0	0	0	0	0	0	0	0	4624	0	0	0	0	0	0
NODE_6_length_220349_cov_60.9891_ID_43045	0	0	0	0	0	0	0	0	0	0	0	0	0	0	0	0	0	0	0	0	0	0	0	0	636	7489	0	0	0	0	0	0	0	0	0	0	0	0	0	0	0	0	0	0	0	0	0	0	0
NODE_600_length_27525_cov_7.72981	0	0	0	0	0	0	582	0	134	0	0	0	116	0	0	0	263	50	0	0	0	0	0	0	0	0	0	0	0	0	0	0	0	0	0	0	0	0	0	0	0	0	0	0	476	0	0	0	103
NODE_601_length_60643_cov_8.7838	0	0	0	0	0	0	1252	0	3381	0	0	0	0	0	0	0	0	0	2417	253	0	0	0	1035	0	0	0	904	0	0	0	0	0	3185	0	0	128	182	0	0	0	0	0	0	0	0	0	0	0
NODE_6017_length_2632_cov_23.0091_ID_119704	0	0	0	0	0	0	0	0	0	0	0	0	0	0	0	0	0	0	195	28	0	0	0	0	0	0	0	0	0	0	0	0	0	110	0	0	0	0	0	0	0	0	0	0	0	0	0	0	0
NODE_602_length_11663_cov_27.6278	0	0	0	0	0	0	0	0	0	0	0	0	0	0	119	0	0	0	0	0	0	0	0	0	0	41	0	0	69	70	31	0	0	0	0	0	31	0	0	0	0	0	1287	740	0	100	0	0	0
NODE_606_length_33131_cov_14.9830_ID_25599	0	0	0	0	0	0	0	0	0	0	0	0	0	0	0	0	0	0	0	0	0	0	0	0	0	0	0	0	0	0	0	0	0	0	0	0	0	0	0	0	0	0	0	0	0	0	0	331	0
NODE_606_length_48454_cov_14.8905	0	0	511	0	254	0	0	0	0	0	0	0	0	0	0	0	0	0	0	0	0	0	0	0	0	0	0	94	0	0	0	0	0	0	0	0	0	0	0	0	6861	1917	6895	0	0	0	0	87	0
NODE_606_length_50778_cov_22.5228	0	0	0	0	0	0	0	0	0	71	0	0	374	0	653	126	141	0	1212	127	0	0	0	0	0	0	0	0	1660	0	0	52	0	0	0	0	206	112	0	0	112	0	0	76	0	0	0	0	64
NODE_6087_length_3314_cov_11.1485	0	0	0	0	0	0	35	26	0	0	0	0	0	0	326	82	0	0	0	0	0	0	0	0	0	0	7	0	0	0	0	0	0	0	0	0	0	0	0	20	349	124	266	194	0	0	0	0	0
NODE_6166_length_4709_cov_3.41942	68	0	0	0	0	0	0	0	149	0	0	0	0	0	0	0	0	0	0	0	0	0	0	0	0	0	0	114	0	0	0	0	0	0	482	18	67	0	0	0	64	30	0	0	0	463	24	0	0
NODE_6193_length_6881_cov_20.9205	0	0	0	0	0	0	0	0	0	9	0	0	0	0	0	0	0	0	0	0	0	0	0	0	0	0	0	0	0	0	0	0	0	0	0	0	35	74	9	0	0	0	13	0	0	13	0	0	0
NODE_621_length_35959_cov_8.92672	0	0	0	0	0	0	0	0	610	154	141	816	564	257	2687	565	0	0	1381	135	95	0	106	0	0	116	0	0	0	0	0	58	441	0	0	0	72	163	0	0	0	0	214	0	2429	1448	0	0	0
NODE_6222_length_5528_cov_15.2498	0	0	0	0	0	0	0	0	0	0	0	52	0	22	0	0	0	0	21	0	0	0	0	14	0	0	0	0	0	0	0	0	0	0	0	0	0	0	0	0	0	0	0	0	0	52	0	0	0
NODE_6239_length_3057_cov_6.57229	0	0	0	0	19	0	0	0	0	0	0	0	0	0	0	0	0	0	0	0	0	0	0	0	0	0	0	0	0	0	0	0	0	0	0	0	0	0	0	0	28	0	0	0	0	0	0	0	0
NODE_628_length_32737_cov_10.5215	0	0	0	0	0	0	775	0	0	0	0	0	0	0	0	0	0	0	0	0	0	0	0	0	0	0	526	0	0	0	0	0	0	0	0	0	0	0	0	0	0	0	1954	0	0	0	0	0	0
NODE_629_length_36649_cov_11.6407	117	157	332	0	0	0	802	0	198	115	613	1476	2252	361	265	0	416	71	338	0	294	0	418	67	0	271	194	0	0	0	0	91	961	514	75	0	175	162	0	380	0	0	3420	129	569	310	0	0	1239
NODE_6323_length_4308_cov_3.78533	0	0	0	0	0	0	0	0	0	0	0	0	0	0	0	0	0	0	2313	121	0	0	0	0	0	0	0	0	0	0	0	0	0	0	0	0	0	0	0	0	0	0	27	0	0	0	0	0	0
NODE_6345_length_2414_cov_29.0114	0	0	0	0	0	0	0	0	0	0	0	0	0	0	77	23	0	0	20	0	0	0	0	0	0	0	0	0	0	0	0	0	0	0	0	0	25	0	0	0	12	0	57	9	0	0	0	0	0
NODE_636_length_32386_cov_5.8382	0	0	0	0	0	0	0	0	0	0	0	0	0	0	89	0	0	0	0	0	0	0	0	0	0	0	0	0	0	0	0	0	0	0	0	0	0	0	0	0	0	0	0	0	0	0	0	0	0
NODE_6366_length_5404_cov_8.42176	0	0	0	0	0	0	0	0	144	0	0	0	0	0	10	0	244	34	72	0	0	0	0	0	0	0	0	43	8	10	12	0	0	0	0	0	0	0	0	0	11	0	8	0	15	0	0	0	0
NODE_64_length_113186_cov_16.9942_ID_79625	0	0	0	0	0	0	0	0	0	0	0	0	0	0	0	0	0	0	0	0	0	0	0	0	0	0	0	0	0	0	0	0	0	0	0	0	0	0	0	309	0	0	0	0	0	0	0	0	0
NODE_643_length_6226_cov_12.0000_ID_58303	0	0	0	0	0	0	0	0	0	0	0	0	0	0	0	0	0	0	0	0	0	8	0	0	0	0	0	0	0	0	0	0	0	0	0	0	0	0	0	0	0	0	0	0	0	0	0	0	0
NODE_6446_length_5129_cov_19.0296	0	0	4995	178	0	0	132	713	0	0	0	37	0	0	0	0	580	138	0	0	0	0	0	12	0	0	120	25	0	149	31	0	67	871	140	0	0	194	39	113	25	0	0	132	0	0	0	111	43
NODE_645_length_8364_cov_37.7455	0	0	0	0	0	0	0	0	0	33	0	0	0	0	0	0	109	0	0	0	0	0	0	0	0	0	0	0	105	47	0	0	0	0	0	0	0	0	0	0	0	0	0	0	0	66	0	0	0
NODE_6474_length_5120_cov_6.50958	0	26	19	0	0	0	9	0	50	0	0	0	0	0	0	0	0	0	0	0	0	0	0	0	0	0	0	0	34	0	0	0	0	0	0	0	12	0	0	0	0	0	0	0	0	9	0	0	0
NODE_6492_length_5985_cov_16.0622	0	0	0	0	0	0	0	0	0	0	0	0	0	0	0	0	0	0	0	0	0	0	0	0	0	0	0	0	59	0	0	0	0	0	47	0	0	0	0	0	0	0	0	0	0	0	0	0	0
NODE_6501_length_3882_cov_3.27411	0	0	0	0	0	0	0	54	0	0	11	0	10	0	66	16	12	8	16	0	15	0	0	0	0	0	16	37	1675	132	65	5	8	0	0	0	15	47	10	60	0	0	32	0	18	55	0	57	0
NODE_654_length_13402_cov_14.1147	23	0	314	0	35	0	84	48	0	0	67	25	17	0	0	0	347	36	0	0	88	0	0	105	0	0	89	116	164	0	0	74	0	183	90	0	0	187	36	0	0	0	0	45	0	220	0	0	115
NODE_6571_length_6259_cov_17.8702	0	0	0	0	0	0	5	0	0	0	0	0	0	0	0	0	0	0	67	0	0	0	0	0	0	0	0	0	0	0	0	0	0	0	0	0	0	0	0	0	0	0	0	0	0	0	0	0	0
NODE_6581_length_1615_cov_6.0000_ID_27895	0	0	0	0	0	0	0	0	0	0	0	0	0	0	0	0	0	0	0	0	0	0	0	0	0	0	0	0	0	0	0	0	0	0	0	0	0	0	0	0	164	25	0	0	0	0	0	0	0
NODE_660_length_19721_cov_12.0147_ID_18995	0	105	736	0	104	0	120	0	320	2395	1052	1060	2673	282	0	0	2696	448	7042	658	113	0	392	482	0	52	1541	327	1389	60	0	467	78	1578	55	0	931	481	68	1260	2346	619	1456	369	2714	162	0	1217	73
NODE_6684_length_2807_cov_55.064	0	0	0	0	0	0	0	0	0	0	0	0	0	0	0	0	0	0	0	0	0	0	0	0	0	0	0	0	34	0	0	0	0	0	0	0	0	0	0	0	0	0	0	0	0	0	0	0	0
NODE_6686_length_4387_cov_18.1810_ID_12111	0	0	0	0	12	0	22	0	19	25	82	104	1638	14	173	43	169	13	69	11	22	0	310	47	0	5	0	0	2370	0	0	359	170	144	17	0	77	0	0	0	71	13	867	0	520	0	0	396	0
NODE_6692_length_6853_cov_12.1721	0	0	0	0	0	0	0	0	0	0	0	0	0	0	0	0	0	0	44	0	0	0	0	0	0	0	0	0	0	0	0	0	0	0	0	0	0	0	0	0	0	0	0	0	0	337	0	0	0
NODE_674_length_19847_cov_33.3146	0	0	81	0	0	0	0	0	85	0	93	0	216	0	0	0	173	0	183	0	33	0	0	74	0	0	0	0	0	0	0	0	157	164	308	0	0	343	0	50	131	0	221	0	269	289	0	0	0
NODE_6773_length_8779_cov_15.3325	12	0	0	0	0	0	0	0	0	0	0	0	0	0	0	0	0	0	0	0	0	0	0	0	0	0	0	0	0	0	0	30	0	0	0	0	0	0	0	0	0	0	0	0	0	810	0	0	0
NODE_6791_length_4418_cov_28.0882_ID_112100	0	20	61	0	0	0	99	0	0	0	0	175	74	38	12	0	36	6	441	33	7	0	0	17	0	0	115	0	0	0	0	0	36	109	0	0	33	0	0	168	1095	200	93	128	76	0	0	99	0
NODE_6805_length_5726_cov_6.43008	15	15	199	0	47	0	85	0	215	87	98	682	697	212	2443	479	654	102	226	0	70	0	122	238	0	26	35	44	976	58	15	193	265	350	0	0	77	1772	240	208	722	172	597	108	97	68	6	15	297
NODE_6806_length_2443_cov_14.6378	0	0	0	0	0	0	0	11	0	0	0	54	0	21	98	15	0	0	200	12	0	0	0	0	0	0	0	0	0	0	0	0	0	0	0	0	737	0	0	56	7	0	75	33	0	0	0	73	0
NODE_681_length_16409_cov_4.63379	0	0	285	0	0	0	0	0	286	216	0	0	42	0	0	0	61	0	0	0	75	0	0	0	0	51	77	66	589	293	188	0	39	134	98	0	0	252	39	0	0	0	31	111	0	315	0	91	64
NODE_6810_length_3564_cov_6.0000_ID_104822	0	0	0	0	0	0	0	6	0	8	0	84	0	35	7	0	5	0	18	0	56	0	0	0	0	0	0	10	0	0	0	0	0	12	0	0	0	0	0	0	0	0	0	0	11	0	0	0	0
NODE_6822_length_3689_cov_3.52779	0	17	231	12	0	0	10	6	0	7	195	790	570	204	1606	327	178	36	41	7	42	0	85	110	0	83	0	36	613	0	0	97	138	84	0	0	231	126	25	11	492	133	1173	42	120	9	0	106	255
NODE_6845_length_2150_cov_4.98759	0	0	0	0	0	0	0	9	0	0	0	0	0	0	0	0	0	0	0	0	0	0	0	0	0	0	0	0	0	0	0	0	0	0	0	0	0	0	0	0	0	0	0	0	0	0	0	0	0
NODE_6869_length_6771_cov_22.4568	0	0	61	0	0	0	0	0	0	12	0	0	0	0	0	0	0	0	0	0	0	0	0	0	0	25	0	0	0	0	0	35	0	55	0	0	0	0	0	0	0	0	11	0	0	65	0	0	0
NODE_687_length_28254_cov_12.0287_ID_3888	0	549	307	0	0	0	0	0	120	0	0	0	1680	0	0	0	391	0	262	0	0	0	259	54	0	0	193	342	0	0	0	115	0	0	38	0	95	0	0	0	0	0	0	351	651	798	0	296	0
NODE_6926_length_2411_cov_4.68124	0	0	123	0	0	0	0	0	0	0	0	0	0	0	0	0	0	0	9	0	38	0	0	13	0	36	0	0	0	0	5	0	16	0	0	0	0	6	0	0	0	0	7	31	7	37	0	0	0
NODE_693_length_52257_cov_5.94014	0	0	0	0	0	0	0	0	0	0	0	0	0	0	325	81	0	0	0	0	0	0	0	0	0	0	0	0	0	0	0	0	0	0	0	0	0	0	0	0	0	0	0	0	0	0	0	0	0
NODE_6954_length_4663_cov_4.96115	0	0	0	0	0	0	0	0	0	0	0	0	0	0	0	0	0	0	24	0	0	0	0	0	0	0	0	0	0	0	0	0	0	0	0	0	0	0	0	0	13	0	0	0	0	0	0	0	0
NODE_709_length_45527_cov_8.2144	0	0	319	0	0	0	0	0	0	59	0	309	0	63	0	0	0	0	0	0	0	0	0	0	0	0	0	0	0	0	0	0	0	0	0	0	0	0	0	0	0	0	0	0	310	0	0	0	0
NODE_710_length_37070_cov_7.22623	0	0	601	0	51	0	64	0	132	0	2551	3130	261	850	310	0	640	80	1182	128	373	0	0	209	0	88	60	52	18574	257	149	2406	54	310	0	0	1851	202	0	118	909	255	413	397	12764	0	0	73	0
NODE_7138_length_5079_cov_5.4162	0	0	0	0	0	0	0	0	0	246	0	0	35	0	0	0	0	0	0	0	0	0	0	67	0	0	0	0	0	0	0	0	68	0	52	0	0	488	84	0	0	0	40	0	0	0	0	0	0
NODE_719_length_3492_cov_17.1024	0	0	7	0	0	0	0	16	0	0	0	0	0	0	16	0	0	0	0	0	0	0	0	0	0	0	11	0	0	31	0	0	23	0	0	0	0	0	0	23	0	0	60	0	271	0	0	8	0
NODE_72_length_127188_cov_32.5271	0	0	0	0	0	0	0	0	0	0	0	0	0	0	0	0	0	0	0	0	0	0	0	0	0	0	0	0	0	537	309	0	0	0	0	0	0	0	0	0	0	0	0	0	0	0	0	0	0
NODE_721_length_52964_cov_23.6169	0	0	0	0	0	0	0	0	0	0	0	0	0	0	0	0	0	0	0	0	0	0	0	0	0	0	0	0	0	0	0	0	0	178	0	0	0	0	0	0	0	0	0	0	0	0	0	0	0
NODE_7219_length_4217_cov_70.0199	0	0	0	0	0	0	0	0	0	0	0	0	0	0	0	0	0	0	0	0	0	0	0	0	0	0	0	0	0	0	0	0	0	0	0	0	0	0	0	0	0	0	0	0	0	0	0	0	0
NODE_7222_length_4651_cov_2.9604	26	0	33	0	46	0	0	0	19	0	34	0	66	0	0	0	170	24	27	0	16	0	0	0	0	25	0	41	0	0	0	0	7	131	55	0	0	509	74	0	0	0	17	95	0	21	0	0	42
NODE_7231_length_5516_cov_6.71525	0	0	0	0	17	0	0	0	48	32	0	0	0	0	87	0	0	0	0	0	0	0	0	0	0	0	0	0	0	0	0	0	0	963	0	0	48	83	0	60	0	0	0	0	0	0	0	0	65
NODE_7236_length_4613_cov_8.80891	0	0	7	0	0	0	0	0	0	0	0	0	0	0	0	0	0	0	140	0	0	0	0	0	0	0	0	0	0	0	0	0	0	0	0	0	0	0	0	0	0	0	0	0	0	0	0	0	0
NODE_7261_length_4992_cov_7.65202	0	0	0	0	0	0	0	0	0	0	0	0	0	0	0	0	0	0	0	0	6	0	0	0	0	0	0	0	0	0	0	0	0	0	0	0	0	0	0	0	0	0	0	0	0	0	0	0	0
NODE_728_length_36147_cov_9.13856	0	0	0	0	0	0	0	0	0	0	0	0	0	0	0	0	0	0	0	0	0	0	0	0	0	0	0	0	0	0	0	0	0	0	0	0	0	0	0	0	0	0	0	0	0	274	0	0	0
NODE_728_length_69020_cov_10.2215	0	200	0	0	0	0	0	0	0	0	0	0	0	0	0	0	0	0	0	0	0	0	0	0	0	0	0	397	0	0	0	0	0	0	0	0	0	0	0	0	0	0	0	0	0	0	0	0	0
NODE_729_length_54993_cov_26.8533	0	159	1784	57	0	0	80	126	783	105	779	0	0	0	0	0	175	0	636	0	0	0	0	215	0	651	389	254	1889	248	137	0	663	1390	95	0	992	0	0	0	813	241	3785	0	876	91	0	688	0
NODE_7316_length_4031_cov_17.5111	0	0	0	0	0	0	0	0	0	0	0	12	0	0	0	0	0	0	0	0	0	0	0	0	0	0	0	0	0	0	0	0	0	0	0	0	0	0	0	0	0	0	0	0	0	0	0	0	0
NODE_7326_length_5385_cov_33.7493_ID_159544	37	26	216	15	12	0	28	0	89	432	26	351	0	84	0	0	525	90	698	88	27	0	0	51	0	0	87	123	0	0	10	43	249	326	22	0	405	55	0	90	2932	865	787	180	269	147	15	13	125
NODE_7338_length_4587_cov_15.0000_ID_159465	0	0	0	0	0	0	0	0	0	0	0	0	0	0	0	0	0	0	0	0	0	0	0	0	0	0	0	0	0	0	0	0	0	0	0	0	0	0	0	0	0	0	0	0	0	0	0	0	0
NODE_734_length_28951_cov_7.9903_ID_23970	0	332	281	0	0	0	170	0	0	218	1478	105	443	0	974	172	448	57	638	70	125	0	54	91	0	168	216	222	3039	0	0	140	202	313	0	0	1122	652	100	63	831	187	778	224	513	0	0	339	28
NODE_7345_length_4146_cov_68.7976	0	0	0	0	44	0	0	0	25	0	351	0	0	0	234	38	0	0	0	0	0	0	0	0	0	0	0	0	0	0	0	0	0	0	0	0	0	0	0	70	0	0	0	0	0	0	0	0	0
NODE_735_length_6717_cov_4.00886	0	0	0	0	0	0	0	0	0	0	11	0	0	0	0	0	0	0	0	0	26	0	0	0	0	0	10	0	0	0	0	0	0	23	15	0	0	0	0	0	0	0	0	0	0	0	0	0	0
NODE_7359_length_10540_cov_6.90434	0	0	18	0	0	0	0	0	0	0	0	0	0	0	0	0	0	0	0	0	0	0	0	10	0	0	0	0	21	0	0	0	0	0	0	0	0	0	0	0	22	0	0	0	0	0	0	0	0
NODE_7392_length_5036_cov_26.0235	0	0	5178	134	0	0	45	423	0	0	0	19	0	0	0	0	4234	483	0	0	0	0	0	0	0	0	207	83	0	142	97	0	419	662	146	10	82	129	16	54	24	0	0	0	0	0	0	0	45
NODE_7441_length_4656_cov_6.91654	0	0	0	0	0	0	0	0	0	0	0	0	99	0	0	0	0	0	0	0	0	0	10	46	0	0	0	0	0	0	0	0	0	0	0	0	0	0	0	0	0	0	0	0	0	0	0	0	0
NODE_749_length_44395_cov_10.4085	0	0	0	0	0	0	0	0	0	0	0	0	0	0	0	0	0	0	0	0	0	0	0	0	0	0	0	0	0	0	0	0	0	0	0	0	0	0	0	0	0	0	589	0	0	0	0	0	0
NODE_75_length_38969_cov_7.59313	0	0	0	0	0	0	0	0	0	0	0	0	0	0	0	0	0	0	0	0	0	0	0	0	0	0	0	0	0	0	0	0	0	0	57	0	0	0	0	0	0	0	0	0	0	0	0	0	0
NODE_751_length_48796_cov_3.73694	0	0	0	0	0	0	0	0	141	0	0	0	0	0	0	0	0	0	0	0	0	0	0	0	0	0	0	61	0	0	0	0	0	0	0	0	0	0	0	0	0	0	0	0	0	199	0	0	0
NODE_753_length_4517_cov_6.97221	0	0	0	0	0	23	453	0	25	502	0	64	68	28	47	0	0	0	20	0	5	0	29	293	0	0	0	0	0	0	0	0	0	0	180	9	512	0	0	801	657	131	102	0	0	0	0	0	0
NODE_754_length_32277_cov_13.5543	0	0	0	0	0	0	0	0	0	0	0	0	0	0	0	0	0	0	0	0	0	0	0	0	0	0	0	0	874	0	0	0	0	0	0	0	0	0	0	0	0	0	260	412	231	0	0	0	0
NODE_755_length_45671_cov_8.43259	0	0	0	0	0	0	0	0	0	0	0	0	0	0	0	0	172	0	0	0	0	0	0	0	0	0	0	0	0	0	0	0	0	0	0	0	0	0	0	0	0	0	238	0	0	0	0	0	0
NODE_76_length_74227_cov_9.49252	0	0	0	0	0	0	0	0	0	0	0	0	0	0	0	0	0	0	0	0	0	0	0	0	0	0	0	0	0	0	0	0	0	0	0	0	145	0	0	0	0	0	0	0	0	0	0	0	0
NODE_761_length_13376_cov_18.1706	0	0	359	0	0	0	0	0	108	841	0	881	0	239	0	0	945	0	1865	165	0	0	0	0	0	0	176	242	0	0	0	80	315	554	0	0	796	96	0	0	6357	1712	1457	345	486	255	0	0	211
NODE_762_length_7446_cov_8.99716	0	0	0	0	0	0	0	0	0	0	0	0	0	0	0	0	0	0	0	0	0	0	0	0	0	0	0	0	13	0	0	0	0	0	0	0	0	0	0	0	0	0	0	0	0	0	0	0	0
NODE_765_length_45258_cov_22.1219	0	0	0	0	0	0	0	0	0	125	0	0	0	0	0	0	159	0	0	0	0	0	0	0	0	0	0	0	0	0	0	0	0	0	0	0	0	341	0	0	0	0	0	0	0	0	0	150	0
NODE_7670_length_4294_cov_5.20429	0	0	0	0	0	0	0	0	0	0	0	0	0	0	0	0	0	0	0	0	0	0	0	0	0	0	0	0	0	0	0	0	0	0	0	0	0	0	0	94	0	0	0	0	0	0	0	0	0
NODE_77_length_104858_cov_14.6959	0	173	0	0	0	0	0	0	0	0	0	0	0	0	0	0	0	0	0	0	0	0	0	0	0	0	0	672	0	0	0	0	0	0	0	0	0	0	0	0	0	0	0	0	0	0	0	0	0
NODE_772_length_49715_cov_14.4456	70	0	0	0	0	0	113	0	0	0	0	0	0	0	9296	1983	0	0	550	79	0	0	0	0	0	0	0	0	293	355	213	0	368	53	726	0	2072	7264	887	0	438	114	2073	1358	0	2336	118	0	1507
NODE_787_length_38454_cov_11.4892	0	0	0	0	0	0	0	0	0	0	0	0	0	0	0	0	0	0	0	0	0	0	0	0	0	0	0	0	0	0	0	0	167	0	4823	217	0	0	0	0	0	0	0	0	0	5984	283	332	0
NODE_788_length_13628_cov_4.44964	0	0	2099	73	0	0	0	0	198	0	0	0	0	0	0	0	0	0	0	0	0	0	0	165	0	0	0	0	0	0	0	0	0	0	69	0	0	0	0	0	1787	495	2013	0	0	0	0	428	0
NODE_788_length_28951_cov_6.14943	62	0	289	0	0	0	0	1197	0	719	514	3426	0	972	128	0	0	0	0	0	0	0	0	76	0	109	0	0	306	0	0	56	0	471	907	35	1363	3458	456	0	0	0	559	0	0	153	0	0	125
NODE_7882_length_3023_cov_18.6479	0	0	0	0	0	0	0	0	0	0	1619	0	0	0	0	0	0	0	0	0	0	0	0	0	0	0	0	0	4344	0	0	0	0	0	0	0	25	1477	239	0	0	0	0	806	0	0	0	0	0
NODE_789_length_24438_cov_41.0651	144	103	1095	47	48	0	218	0	426	2173	288	1429	303	424	130	0	2396	381	3122	271	135	0	0	337	0	0	340	694	0	103	37	283	858	1485	106	0	1939	232	0	392	10969	2742	3553	923	1670	738	35	196	549
NODE_790_length_41817_cov_13.9784	0	0	720	0	319	0	0	0	72	0	0	0	0	0	0	0	0	0	0	0	0	0	0	91	0	0	0	115	0	0	0	0	0	0	0	0	0	0	0	0	7445	2102	7197	0	0	0	0	111	0
NODE_790_length_5952_cov_8.37138	0	0	0	0	0	0	0	0	0	0	0	0	0	0	0	0	0	0	0	0	0	0	0	0	0	0	0	0	0	0	0	0	0	0	7	0	0	0	0	0	0	0	0	0	0	0	0	0	0
NODE_791_length_22491_cov_27.6683	159	109	1140	0	60	0	123	0	100	1335	119	1251	164	310	0	0	1287	219	800	58	111	0	0	256	0	0	320	628	0	101	50	178	633	902	236	0	1227	360	50	347	8551	2272	2957	896	1284	492	0	98	471
NODE_792_length_21304_cov_9.0587_ID_98679	0	0	0	0	0	0	0	0	0	0	0	0	0	0	0	0	0	0	0	0	0	0	0	0	0	0	0	0	0	0	0	0	0	31	80	0	0	314	56	0	0	0	224	0	141	220	0	0	0
NODE_7943_length_5179_cov_13.6831	0	0	0	0	0	0	0	0	0	0	0	0	0	0	0	0	0	0	0	0	5	0	0	13	0	0	0	0	0	0	0	0	0	0	0	0	0	0	0	0	0	0	0	0	0	0	0	0	0
NODE_799_length_23123_cov_14.0530_ID_40380	52	58	189	0	0	0	28	0	111	344	41	307	0	76	0	0	546	71	531	40	0	0	0	46	0	0	54	97	0	0	0	47	186	275	37	0	292	64	0	72	2169	593	529	245	167	94	0	0	98
NODE_8_length_107961_cov_10.9963_ID_90615	1872	0	0	0	0	0	0	0	4397	0	0	0	0	0	0	0	0	0	0	0	0	0	0	0	0	0	0	3067	0	0	0	0	0	0	14194	668	1350	0	0	0	1405	414	0	0	0	13078	580	0	0
NODE_80_length_114429_cov_12.8772	0	0	3772	119	0	0	0	0	0	330	0	0	4712	0	0	0	965	143	2462	234	610	0	825	173	0	0	1012	0	0	0	0	2566	521	1600	0	0	215	7829	1134	457	2179	580	492	1425	27930	0	0	0	0
NODE_80_length_137153_cov_54.3666	0	0	0	0	2793	0	0	0	712	0	0	0	0	0	0	0	1661	0	0	0	0	0	0	1097	0	0	0	0	0	0	0	0	0	9147	0	0	17573	0	0	0	0	0	1614	6953	0	0	0	0	0
NODE_810_length_3431_cov_9.79562	0	0	0	0	0	0	0	94	0	0	5	12	0	7	0	0	0	0	0	0	0	0	0	0	0	0	0	37	0	0	0	0	0	0	0	0	15	0	0	0	0	0	0	0	0	0	0	0	0
NODE_8117_length_4540_cov_18.256	0	0	0	0	0	0	0	0	0	0	0	0	0	0	0	0	0	0	0	0	0	0	0	0	0	0	0	0	0	0	0	0	0	0	0	0	0	0	0	0	0	0	17	0	0	0	0	0	0
NODE_82_length_137529_cov_211.0324_ID_10783	0	0	0	0	0	0	242	0	0	0	0	0	0	0	0	0	0	0	0	0	497	0	0	0	0	0	0	0	0	0	0	0	744	0	0	0	0	0	0	0	0	0	0	0	0	0	0	0	0
NODE_82_length_20829_cov_25.3784	0	0	0	0	0	0	0	0	0	0	0	0	0	0	0	0	0	0	0	0	0	0	0	0	0	0	0	0	0	0	0	0	0	0	0	0	38	0	0	0	0	0	0	0	0	0	0	0	0
NODE_820_length_63123_cov_15.9638	0	0	9468	312	0	0	0	0	855	0	0	0	0	0	0	0	0	0	0	0	0	0	0	1058	0	0	0	1923	0	0	0	0	0	0	274	0	0	0	0	0	817	174	846	0	0	0	0	1554	0
NODE_8207_length_1657_cov_7.0045_ID_94997	731	0	0	0	0	0	0	10	0	0	0	0	173	0	33	7	0	0	0	0	0	0	53	0	0	0	0	0	2456	14	0	126	13	0	12	0	26	31	0	0	0	0	0	0	30	0	0	0	41
NODE_8222_length_3687_cov_2.56801	85	0	0	0	0	0	0	0	0	0	0	0	0	0	0	0	0	0	0	0	0	0	0	0	0	0	0	0	0	0	0	0	0	0	0	0	0	0	0	0	0	0	0	0	0	0	0	0	0
NODE_829_length_34351_cov_5.26175	0	0	0	0	0	0	0	0	64	0	611	0	287	0	0	0	480	66	778	81	0	0	0	0	0	0	0	291	0	0	0	0	0	164	173	0	174	223	0	53	0	0	356	0	222	0	0	0	0
NODE_83_length_90592_cov_9.49423	0	0	0	0	0	0	0	0	0	0	0	0	0	0	0	0	0	0	0	0	0	0	0	0	0	0	0	0	0	0	0	0	0	0	0	0	0	0	0	0	0	0	0	0	0	143	0	0	0
NODE_835_length_22962_cov_17.0184_ID_30518	0	104	487	0	0	0	0	29	0	564	0	0	0	0	0	0	670	110	0	0	63	0	0	0	0	0	57	0	0	0	0	941	0	439	0	0	45	771	129	0	60	0	0	0	0	0	0	96	0
NODE_8367_length_4054_cov_8.34784	0	0	0	0	0	0	0	0	24	0	0	0	0	0	0	0	0	0	0	0	0	0	0	0	0	0	0	0	32	0	0	0	0	0	0	0	0	0	0	0	0	0	0	0	0	9	0	0	0
NODE_8463_length_5575_cov_82.5504	0	0	0	0	33	0	0	0	0	0	0	0	0	0	0	0	0	0	0	0	0	0	0	0	0	0	0	0	0	0	0	0	0	0	0	0	0	0	0	0	0	0	0	0	0	0	0	0	0
NODE_8465_length_5348_cov_25.8757_ID_16745	0	25	0	0	0	0	0	0	0	0	0	107	0	0	0	0	0	0	0	0	0	0	0	0	0	0	0	0	0	0	0	0	0	57	0	0	0	0	0	0	631	173	0	0	0	0	0	0	0
NODE_848_length_33090_cov_15.8699	0	0	0	0	0	0	0	0	0	0	0	0	0	0	0	0	0	0	0	0	0	0	0	0	0	0	0	0	0	0	0	0	0	0	0	0	757	0	0	0	0	0	0	0	0	0	0	0	0
NODE_85_length_154631_cov_9.49512	156	0	0	0	0	0	0	0	2231	0	0	0	0	0	0	0	0	0	293	0	563	0	0	1766	0	0	0	1021	0	661	345	0	0	0	1285	0	0	0	0	0	0	0	0	0	1225	378	0	0	0
NODE_85_length_36229_cov_29.9355	0	0	0	0	247	0	0	0	0	1015	0	0	0	0	0	0	0	0	0	0	0	0	0	0	0	0	0	0	0	0	0	0	0	0	0	0	0	0	0	0	0	0	0	186	0	0	0	0	0
NODE_85_length_9045_cov_3.83782	0	0	0	0	0	0	0	0	0	0	0	0	0	0	0	0	0	0	0	0	0	16	0	0	0	0	0	0	0	0	0	0	0	0	0	0	0	0	0	0	0	0	0	0	0	0	0	0	0
NODE_851_length_32356_cov_19.7035	58	360	221	0	0	0	65	0	53	149	344	419	575	110	827	172	2304	284	228	0	127	0	111	175	0	95	135	120	322	0	0	196	77	142	0	0	422	254	0	0	526	0	2822	404	469	0	0	117	138
NODE_852_length_15774_cov_8.9786_ID_94096	0	0	0	0	0	0	0	0	0	0	0	0	0	0	0	0	0	0	0	0	31	0	0	0	0	0	0	0	0	0	0	0	102	94	0	0	0	0	0	0	0	0	107	0	30	0	0	0	0
NODE_8570_length_1618_cov_5.1945	9	0	0	0	0	0	0	0	0	0	0	0	0	0	0	0	0	0	0	0	0	0	0	0	0	0	0	0	0	0	0	0	0	0	0	0	0	0	0	0	0	0	0	0	9	0	0	0	0
NODE_86_length_117236_cov_14.6455	521	2297	26674	883	3808	0	2130	576	5423	1639	849	14469	16476	3979	9520	1862	12391	1717	26901	2709	2341	0	2922	6633	309	5011	1519	4348	42661	5128	2546	4626	8147	8938	21861	889	24529	30083	4474	2398	2446	719	9196	6984	52368	1194	0	6368	12994
NODE_862_length_32978_cov_6.49403	0	0	506	0	302	0	55	304	146	2198	41	0	74	0	0	0	0	0	70	0	0	0	0	57	0	0	0	0	275	158	68	0	162	117	1223	48	111	867	116	0	0	0	259	0	310	748	0	165	64
NODE_863_length_44045_cov_75.0825	612	5639	42007	1443	2151	0	967	13154	0	2047	6379	0	0	0	1249	280	149968	20770	10771	979	1740	0	0	626	0	1854	0	0	62014	1166	707	23861	8994	0	12628	638	359	15376	2577	626	3482	879	183	19666	0	61851	2512	0	731
NODE_866_length_7987_cov_14.7562	0	0	34	0	0	0	0	0	0	0	0	0	0	0	0	0	25	0	0	0	0	0	0	0	0	0	0	0	0	0	0	25	0	0	0	0	0	0	0	0	0	0	0	0	81	360	0	573	0
NODE_87_length_41528_cov_65.0245	0	0	0	0	0	0	133	0	0	0	0	70	0	0	12320	2420	0	0	0	0	0	0	0	0	0	0	0	0	0	0	0	7540	0	0	0	0	0	0	0	453	321	98	2855	0	0	0	0	0	0
NODE_88_length_96172_cov_13.4630_ID_3258	0	0	555	0	0	0	0	0	0	0	0	0	0	0	0	0	2736	426	0	0	0	0	0	0	0	496	0	0	263	0	0	0	209	0	0	0	0	0	0	0	0	0	0	0	0	0	0	0	0
NODE_892_length_11895_cov_11.9626_ID_63238	0	0	0	0	0	0	0	0	0	0	0	0	0	0	0	0	0	0	0	0	0	0	0	0	0	0	0	47	0	0	0	0	0	0	0	0	0	0	0	0	0	0	0	0	0	0	0	0	0
NODE_892_length_8759_cov_6.50161	79	32	47	0	0	0	448	1669	3508	1744	0	0	184	0	3461	794	0	0	0	0	19	0	41	41	0	77	0	0	507	0	0	0	84	114	1067	31	3857	3207	487	600	45	0	386	146	242	0	0	0	2372
NODE_895_length_22861_cov_13.9771_ID_15194	174	87	759	32	22	0	93	0	233	1571	112	1149	0	322	0	0	1965	261	2381	201	100	0	0	247	0	0	271	522	0	91	37	163	653	1076	86	0	1463	179	0	302	9663	2536	2966	852	985	452	0	44	423
NODE_8965_length_4509_cov_3.48114	0	0	0	0	0	0	0	124	0	0	0	0	0	0	0	0	0	0	0	0	0	0	0	0	0	0	0	0	10	0	0	0	0	0	0	0	0	0	0	0	0	0	0	0	0	0	0	0	0
NODE_9_length_36847_cov_8.36848	0	0	342	0	0	0	0	64	97	48	269	475	69	100	1090	167	286	0	0	0	0	0	0	0	0	0	0	0	4300	0	0	0	0	89	0	0	482	0	0	724	213	0	186	45	130	0	0	0	0
NODE_9_length_45688_cov_10.9662	0	0	0	0	0	0	0	86	0	0	0	0	0	0	0	0	0	0	0	0	0	0	0	0	0	0	0	0	0	0	0	0	0	0	0	0	0	0	0	0	0	0	0	0	371	0	0	0	0
NODE_9023_length_4234_cov_31.6527_ID_61860	0	166	139	5	0	0	45	0	0	110	155	142	240	33	263	73	282	33	260	22	12	0	37	23	0	22	21	47	382	21	11	49	20	87	0	0	98	151	18	10	191	53	214	0	172	24	0	38	95
NODE_9078_length_3050_cov_7.35927	0	0	0	0	0	0	0	0	0	0	0	0	0	0	0	0	0	0	0	0	0	0	0	0	0	0	0	0	0	0	0	0	0	0	0	0	0	0	0	0	0	0	0	0	0	14	0	0	0
NODE_91_length_87665_cov_50.1357	412	502	14897	422	813	0	2163	1642	3099	6537	890	0	5764	0	0	0	0	0	2329	199	4320	0	877	0	0	436	1141	3060	17997	4570	2295	8437	3264	10389	755	0	391	5377	801	356	968	303	1041	6655	1668	1068	0	10459	0
NODE_914_length_5585_cov_20.2174	0	0	0	0	0	0	19	0	0	0	0	0	0	0	1012	177	0	0	0	0	0	0	0	0	0	0	0	0	0	0	0	0	0	0	0	0	0	0	0	67	379	80	741	87	0	0	0	0	0
NODE_922_length_18300_cov_34.9252_ID_38959	0	362	428	0	0	0	0	103	0	0	0	0	0	0	0	0	1223	161	228	0	88	0	0	0	0	34	0	0	623	103	0	0	138	0	197	0	0	158	0	51	224	54	347	0	0	0	0	0	0
NODE_9238_length_4157_cov_6.4627	0	0	0	0	0	0	0	0	7	0	0	0	0	0	0	0	0	0	0	0	0	0	0	0	0	0	0	0	0	0	0	0	0	0	0	0	0	0	0	0	46	0	0	0	0	0	0	0	141
NODE_9261_length_1605_cov_7.1164_ID_226984	0	0	0	0	0	0	0	0	0	0	0	0	0	0	0	0	0	0	0	0	0	0	0	0	0	0	0	0	0	0	0	62	0	0	0	0	0	0	0	25	0	0	26	0	0	0	0	0	0
NODE_9300_length_2579_cov_2.61529	0	0	0	0	0	0	0	0	0	0	0	0	0	0	0	0	0	0	0	0	0	0	0	0	0	0	0	0	0	0	0	0	0	0	0	0	0	0	0	0	0	0	0	0	0	9	0	0	0
NODE_931_length_18798_cov_9.59574	0	0	559	0	0	0	0	0	28	53	0	52	1033	0	54	0	208	29	617	52	121	0	168	0	0	0	200	0	0	0	0	536	71	262	0	0	44	1675	254	74	429	117	75	276	6644	0	0	0	0
NODE_932_length_24673_cov_4.37152	32	168	673	30	208	0	469	0	285	1448	930	6420	7591	1717	9190	1715	2040	278	1323	143	432	0	1287	1613	0	390	132	729	6457	150	83	723	1385	1162	0	0	1295	11851	1647	1028	6523	1738	4444	466	3449	57	0	107	990
NODE_94_length_82443_cov_14.0000_ID_37512	185	0	1537	0	624	0	1683	3062	2421	3076	3317	10504	7434	3057	18775	3924	0	0	0	0	394	0	1250	1613	0	563	319	406	6371	398	228	746	1179	2994	4816	219	3523	5653	780	2945	2344	579	16249	608	0	7857	354	0	3263
NODE_9437_length_4729_cov_4.92662	0	0	0	0	0	0	0	0	0	0	0	0	0	0	0	0	0	0	89	0	0	0	0	0	0	0	0	0	0	0	0	0	0	0	0	0	0	0	0	0	0	0	0	0	0	0	0	0	0
NODE_947_length_7696_cov_7.71902	0	0	0	0	0	0	0	0	0	0	0	0	0	0	0	0	0	0	0	0	0	0	0	0	0	0	0	0	31	0	0	0	0	0	0	0	0	0	0	0	0	0	0	0	0	0	0	0	0
NODE_9480_length_4828_cov_10.745	0	16	0	0	0	0	0	0	0	0	0	0	0	0	18	0	0	0	0	0	16	0	0	0	0	0	0	0	0	28	13	0	0	0	0	0	0	0	0	0	0	0	0	0	0	468	0	25	0
NODE_950_length_3961_cov_6.53303	0	0	0	0	0	0	0	0	17	0	0	0	0	0	0	0	0	0	0	0	0	0	0	0	0	0	0	0	0	0	0	0	0	0	0	0	0	0	0	0	0	0	0	0	0	0	0	0	0
NODE_9572_length_4292_cov_6.09535	0	0	0	0	0	0	0	0	0	0	0	0	0	0	540	119	0	0	18	0	0	0	0	0	0	0	0	0	0	0	0	0	0	0	0	0	9	0	0	18	20	0	534	0	0	0	0	0	0
NODE_96_length_87461_cov_95.2929	4446	488	12658	400	893	286	7471	1763	2842	6026	2611	0	5893	0	848	180	3833	539	2246	222	3685	0	1066	0	0	612	1180	1854	15582	3127	1811	8986	1972	9767	960	0	374	6473	936	714	910	267	760	5846	2154	2221	0	9435	0
NODE_9622_length_3108_cov_5.1677	0	58	15	0	0	0	0	0	0	0	0	44	0	20	0	0	0	0	0	0	0	0	0	0	0	0	0	0	0	0	0	0	0	54	0	0	0	0	0	0	428	90	0	0	0	0	0	0	6
NODE_9646_length_3207_cov_18.9710_ID_64156	0	0	49	8	0	0	0	0	0	0	0	0	0	0	0	0	0	0	299	19	0	0	0	0	0	0	0	32	0	0	0	0	0	0	0	0	0	0	0	0	0	0	0	0	0	0	0	0	0
NODE_9670_length_3685_cov_5.59587	0	0	0	0	0	0	0	0	0	0	0	0	0	0	0	0	0	0	0	0	0	0	0	0	0	0	0	0	0	0	0	11	0	0	0	0	0	0	0	0	0	0	0	0	0	0	0	0	0
NODE_97_length_54556_cov_20.1218	90	727	1720	67	296	0	638	0	356	191	1835	7472	17712	2073	12996	2501	3244	493	908	100	513	0	3067	1268	0	606	461	507	13460	354	163	1122	1255	930	83	0	2845	3769	552	422	7429	1924	14237	1315	4629	135	0	1202	2774
NODE_970_length_29470_cov_12.899	0	0	924	0	72	0	248	0	213	450	730	2384	746	622	862	172	811	92	1106	110	195	0	118	322	0	0	440	125	927	310	182	150	418	2158	0	0	464	493	68	287	510	140	1195	739	1863	1187	61	445	50
NODE_971_length_18581_cov_11.5365	0	0	0	0	0	0	0	0	0	0	0	3159	0	851	0	0	0	0	0	0	0	0	0	0	0	0	0	0	0	0	0	0	0	0	0	0	0	0	0	0	0	0	0	0	0	0	0	0	0
NODE_972_length_16109_cov_11.9725_ID_54287	33	153	2290	65	135	0	64	195	890	0	0	0	0	0	0	0	0	0	243	41	178	0	0	214	0	0	40	174	0	584	330	0	309	188	1592	62	35	697	110	28	200	59	405	0	39	5271	254	0	0
NODE_98_length_122286_cov_130.995	0	0	0	0	0	0	0	0	0	0	0	0	0	0	0	0	0	0	0	0	0	0	0	614	0	0	0	0	0	0	0	0	0	0	0	0	0	0	0	0	0	0	0	0	0	0	0	0	0
NODE_9892_length_2645_cov_13.1803	0	0	0	0	0	0	0	13	0	0	0	0	0	0	0	0	0	0	0	0	19	0	0	0	0	0	0	0	0	145	76	0	11	0	0	0	33	0	0	0	73	15	0	0	129	0	0	0	0
NODE_99_length_160422_cov_13.9072	0	325	0	0	0	0	397	0	0	1551	0	2437	0	609	0	0	0	0	0	0	739	0	0	0	0	0	0	0	0	0	0	0	0	213	0	0	886	9584	1473	0	0	0	0	0	0	0	0	0	0
[truncated: 7 more columns]
