# Supplementary material for: Metagenomic assembled plasmids of the human microbiome vary across disease cohorts
Source: Sci Rep. 2022 Jun 2;12:9212. doi: 10.1038/s41598-022-13313-y (PMC9163076; doi:10.1038/s41598-022-13313-y)
Supplement: Supplementary file 2 — Supplementary Information 2. [file 41598_2022_13313_MOESM2_ESM.zip › Supplementary_Data/input/PD_metadata.csv]

Run	Condition
SRR11575973	Control
SRR11575974	Control
SRR11575975	Control
SRR11575976	Control
SRR11575977	PD
SRR11575978	PD
SRR11575979	PD
SRR11575980	PD
SRR11575981	PD
SRR11575982	PD
SRR11575983	PD
SRR11575984	PD
SRR11575985	Control
SRR11575986	PD
SRR11575987	PD
SRR11575988	PD
SRR11575989	PD
SRR11575990	PD
SRR11575991	PD
SRR11575992	PD
SRR11575993	PD
SRR11575994	PD
SRR11575995	PD
SRR11575996	Control
SRR11575997	PD
SRR11575998	PD
SRR11575999	PD
SRR11576000	PD
SRR11576001	PD
SRR11576002	PD
SRR11576003	PD
SRR11576004	PD
SRR11576005	PD
SRR11576006	PD
SRR11576007	Control
SRR11576008	PD
SRR11576009	PD
SRR11576010	PD
SRR11576011	PD
SRR11576012	PD
SRR11576013	PD
SRR11576014	PD
SRR11576015	PD
SRR11576016	PD
SRR11576017	PD
SRR11576018	Control
SRR11576019	PD
SRR11576020	PD
SRR11576021	PD
SRR11576022	Control
SRR11576023	Control
SRR11576024	Control
SRR11576025	Control
SRR11576026	Control
SRR11576027	Control
SRR11576028	Control
SRR11576029	Control
SRR11576030	Control
