# Supplementary material for: Metagenomic assembled plasmids of the human microbiome vary across disease cohorts
Source: Sci Rep. 2022 Jun 2;12:9212. doi: 10.1038/s41598-022-13313-y (PMC9163076; doi:10.1038/s41598-022-13313-y)
Supplement: Supplementary file 2 — Supplementary Information 2. [file 41598_2022_13313_MOESM2_ESM.zip › Supplementary_Data/input/query_seqs.fa.emapper.annotations]

# emapper version: emapper-1.0.3-35-g63c274b emapper DB: 2.0
# command: ./emapper.py --cpu 6 -i /data/shared/emapper_jobs/user_data/MM_4ds3rt9_/query_seqs.fa --output query_seqs.fa --output_dir /data/shared/emapper_jobs/user_data/MM_4ds3rt9_ -m diamond -d none --tax_scope auto --go_evidence non-electronic --target_orthologs all --seed_ortholog_evalue 0.001 --seed_ortholog_score 60 --query-cover 20 --subject-cover 0 --override --temp_dir /data/shared/emappe…
# time: Tue Aug 11 10:24:23 2020
#query_name	seed_eggNOG_ortholog	seed_ortholog_evalue	seed_ortholog_score	best_tax_level	Preferred_name	GOs	EC	KEGG_ko	KEGG_Pathway	KEGG_Module	KEGG_Reaction	KEGG_rclass	BRITE	KEGG_TC	CAZy	BiGG_Reaction
NODE_1647_length_3089_cov_11.9736_2	1449342.JQMR01000006_gene2443	3.5e-38	166.0	Bacilli				ko:K02004		M00258			ko00000,ko00002,ko02000	3.A.1			Bacteria	1V5Y6@1239,4HHGT@91061,COG1196@1,COG1196@2	NA|NA|NA	D	nuclear chromosome segregation
NODE_1647_length_3089_cov_11.9736_3	307480.IW16_26765	1.5e-09	69.7	Flavobacteriia													Bacteria	1IBZU@117743,2EP3V@1,33GQK@2,4P85I@976	NA|NA|NA
NODE_14047_length_3235_cov_13.2843_2	411469.EUBHAL_02539	1.9e-67	262.7	Clostridia	repB												Bacteria	1V1XJ@1239,24PSJ@186801,COG5527@1,COG5527@2	NA|NA|NA	L	Initiator Replication protein
NODE_1005_length_10467_cov_31.3134_1	502558.EGYY_26830	1.5e-39	168.3	Bacteria	bioC_2												Bacteria	COG0500@1,COG0500@2	NA|NA|NA	Q	methyltransferase activity
NODE_1005_length_10467_cov_31.3134_2	1140001.I571_02900	2.1e-34	151.4	Enterococcaceae													Bacteria	1VGIV@1239,2E6PE@1,3319S@2,4B32P@81852,4I030@91061	NA|NA|NA	S	Bacterial epsilon antitoxin
NODE_1005_length_10467_cov_31.3134_3	1158614.I592_04068	4.7e-31	139.8	Enterococcaceae													Bacteria	1V8Y3@1239,2BT6B@1,32NBG@2,4B3SR@81852,4I95V@91061	NA|NA|NA	S	Omega Transcriptional Repressor
NODE_1005_length_10467_cov_31.3134_4	1140001.I571_02898	6.6e-162	576.6	Enterococcaceae													Bacteria	1TP8S@1239,4B06Q@81852,4HAYM@91061,COG1192@1,COG1192@2	NA|NA|NA	D	AAA domain
NODE_1005_length_10467_cov_31.3134_5	984892.SPSE_1791	4.4e-310	1069.7	Staphylococcaceae				ko:K07487					ko00000				Bacteria	1TQQ9@1239,4GY76@90964,4H9KK@91061,COG3666@1,COG3666@2	NA|NA|NA	L	COG3666 Transposase and inactivated derivatives
NODE_1005_length_10467_cov_31.3134_6	984892.SPSE_1792	2.3e-124	451.4	Staphylococcaceae	MA20_21040		1.1.1.193,1.1.1.302,3.5.4.26	ko:K00082,ko:K11752,ko:K14654	ko00740,ko01100,ko01110,ko02024,map00740,map01100,map01110,map02024	M00125	R03458,R03459,R09375,R09376	RC00204,RC00933	ko00000,ko00001,ko00002,ko01000				Bacteria	1TTBY@1239,4H0CQ@90964,4HJZB@91061,COG1985@1,COG1985@2	NA|NA|NA	H	RibD C-terminal domain
NODE_1005_length_10467_cov_31.3134_8	1280.SAXN108_2182	8.3e-102	376.3	Staphylococcaceae	yobV												Bacteria	1TRWB@1239,4H1FT@90964,4HCNR@91061,COG2378@1,COG2378@2	NA|NA|NA	K	WYL domain
NODE_1005_length_10467_cov_31.3134_9	1005058.UMN179_01162	1.7e-153	548.5	Pasteurellales	ymdC		2.7.1.87,2.7.1.95	ko:K00897,ko:K10673,ko:K19272,ko:K19299,ko:K19300		M00766			br01600,ko00000,ko00002,ko01000,ko01504				Bacteria	1R9XT@1224,1SIB2@1236,1Y9D2@135625,COG3231@1,COG3231@2	NA|NA|NA	J	Phosphotransferase enzyme family
NODE_1005_length_10467_cov_31.3134_10	1280.SAXN108_2184	6.7e-93	346.7	Staphylococcaceae	yyaR			ko:K06889,ko:K19273					ko00000,ko01000,ko01504				Bacteria	1V1D1@1239,4GZZ5@90964,4HK2F@91061,COG0454@1,COG0456@2	NA|NA|NA	K	Acetyltransferase (GNAT) domain
NODE_1005_length_10467_cov_31.3134_11	565664.EFXG_02757	2.1e-176	624.8	Enterococcaceae	aadK			ko:K05593					ko00000,ko01000,ko01504				Bacteria	1TRA1@1239,2DB8K@1,2Z7S1@2,4B1Q2@81852,4HBIE@91061	NA|NA|NA	G	Streptomycin adenylyltransferase
NODE_1005_length_10467_cov_31.3134_12	1158604.I591_02847	1.7e-15	87.4	Enterococcaceae													Bacteria	1VHZC@1239,2A8RU@1,30XUI@2,4B49K@81852,4IBX8@91061	NA|NA|NA
NODE_1005_length_10467_cov_31.3134_13	1121865.OMW_01689	4.8e-134	483.8	Enterococcaceae	ksgA	GO:0000154,GO:0000179,GO:0001510,GO:0003674,GO:0003824,GO:0005575,GO:0005622,GO:0005623,GO:0005737,GO:0006139,GO:0006364,GO:0006396,GO:0006725,GO:0006807,GO:0008150,GO:0008152,GO:0008168,GO:0008170,GO:0008173,GO:0008649,GO:0008757,GO:0009451,GO:0009987,GO:0010467,GO:0016070,GO:0016072,GO:0016433,GO:0016740,GO:0016741,GO:0022613,GO:0031167,GO:0032259,GO:0034470,GO:0034641,GO:0034660,GO:0042254,GO:…	2.1.1.182,2.1.1.184	ko:K00561,ko:K02528			R10716	RC00003,RC03257	br01600,ko00000,ko01000,ko01504,ko03009				Bacteria	1UY9S@1239,4B19I@81852,4HC16@91061,COG0030@1,COG0030@2	NA|NA|NA	J	Ribosomal RNA adenine dimethylase
NODE_1005_length_10467_cov_31.3134_14	997884.HMPREF1068_04409	2.3e-147	528.1	Bacteroidaceae	bioC_2												Bacteria	2FQA0@200643,4AKKH@815,4NJFT@976,COG0500@1,COG0500@2	NA|NA|NA	Q	Protein of unknown function (DUF1698)
NODE_3374_length_3723_cov_6.8506_1	1033738.CAEP01000141_gene3432	9e-27	127.5	Planococcaceae				ko:K07498					ko00000				Bacteria	1V1XJ@1239,26GEQ@186818,4HGH6@91061,COG5527@1,COG5527@2	NA|NA|NA	L	Initiator Replication protein
NODE_3374_length_3723_cov_6.8506_4	936596.HMPREF1495_0081	5.3e-45	189.1	Clostridia				ko:K07011					ko00000				Bacteria	1TR5K@1239,24ARC@186801,COG3206@1,COG3206@2	NA|NA|NA	M	Psort location Cytoplasmic, score
NODE_2821_length_8060_cov_76.4215_2	411461.DORFOR_02049	3.1e-68	265.8	Clostridia													Bacteria	1V2IB@1239,24GV8@186801,28PBX@1,2ZC4F@2	NA|NA|NA
NODE_2821_length_8060_cov_76.4215_3	411470.RUMGNA_02589	3.1e-14	84.3	Blautia													Bacteria	1V3BU@1239,24FVP@186801,28NQR@1,2ZBQ4@2,3Y0BK@572511	NA|NA|NA	S	Psort location Cytoplasmic, score
NODE_2821_length_8060_cov_76.4215_4	411469.EUBHAL_02546	2.6e-100	372.5	Clostridia													Bacteria	1UI5D@1239,25EHI@186801,COG2433@1,COG2433@2	NA|NA|NA	S	MobA MobL family protein
NODE_2821_length_8060_cov_76.4215_6	936596.HMPREF1495_0080	4.8e-36	158.7	Bacteria													Bacteria	COG5527@1,COG5527@2	NA|NA|NA	L	Initiator Replication protein
NODE_3121_length_7375_cov_7.77336_6	309801.trd_1644	9.3e-11	74.3	Thermomicrobia													Bacteria	27XN4@189775,2DBIJ@1,2G896@200795,2Z9G2@2	NA|NA|NA	S	Phage capsid family
NODE_3121_length_7375_cov_7.77336_8	999411.HMPREF1092_01241	9.6e-36	157.5	Clostridiaceae													Bacteria	1VPTN@1239,24VC3@186801,2EJAN@1,33D1T@2,36U1R@31979	NA|NA|NA
NODE_5608_length_2931_cov_3.68428_1	1347392.CCEZ01000064_gene1674	2.6e-07	61.2	Clostridiaceae													Bacteria	1TTC4@1239,25DTJ@186801,36UEN@31979,COG5655@1,COG5655@2	NA|NA|NA	L	Replication protein
NODE_5608_length_2931_cov_3.68428_2	1139219.I569_02716	6.3e-22	112.1	Enterococcaceae				ko:K07011					ko00000				Bacteria	1TR5K@1239,4B4YC@81852,4HCZF@91061,COG3206@1,COG3206@2	NA|NA|NA	M	Plasmid recombination enzyme
NODE_5608_length_2931_cov_3.68428_3	1347392.CCEZ01000064_gene1674	5.7e-34	151.4	Clostridiaceae													Bacteria	1TTC4@1239,25DTJ@186801,36UEN@31979,COG5655@1,COG5655@2	NA|NA|NA	L	Replication protein
NODE_2809_length_4730_cov_3.23316_4	1235797.C816_01215	3.3e-10	70.5	Clostridia													Bacteria	1VNC0@1239,24R5P@186801,2CCMH@1,33C4S@2	NA|NA|NA	K	Cro/C1-type HTH DNA-binding domain
NODE_154_length_38622_cov_30.0046_1	1158602.I590_04185	5.2e-49	200.7	Enterococcaceae	ssb			ko:K03111	ko03030,ko03430,ko03440,map03030,map03430,map03440				ko00000,ko00001,ko03029,ko03032,ko03400				Bacteria	1V3WT@1239,4B54X@81852,4HH8I@91061,COG0629@1,COG0629@2	NA|NA|NA	L	Single-strand binding protein family
NODE_154_length_38622_cov_30.0046_2	272626.lin1253	1.1e-96	360.5	Bacilli													Bacteria	1TSZJ@1239,28KSN@1,2Z9PR@2,4HQ11@91061	NA|NA|NA	S	the current gene model (or a revised gene model) may contain a frame shift
NODE_154_length_38622_cov_30.0046_3	1201292.DR75_2943	4.7e-108	397.5	Bacilli													Bacteria	1VJEJ@1239,2E67P@1,330W5@2,4HQDJ@91061	NA|NA|NA	S	PcfK-like protein
NODE_154_length_38622_cov_30.0046_4	1158602.I590_04182	1.3e-28	132.1	Enterococcaceae													Bacteria	1VZP7@1239,2FB10@1,3437P@2,4B2NI@81852,4HYST@91061	NA|NA|NA
NODE_154_length_38622_cov_30.0046_6	226185.EF_0506	4.3e-83	313.9	Enterococcaceae													Bacteria	1U0W4@1239,29K4P@1,30723@2,4B5CR@81852,4IAC4@91061	NA|NA|NA
NODE_154_length_38622_cov_30.0046_7	226185.EF_0505	1.2e-134	485.7	Enterococcaceae													Bacteria	1W5PY@1239,4B2KK@81852,4I1BU@91061,COG1733@1,COG1733@2	NA|NA|NA	K	Replication-relaxation
NODE_154_length_38622_cov_30.0046_8	226185.EF_0503	0.0	1383.6	Firmicutes				ko:K03205,ko:K12217	ko03070,map03070	M00333			ko00000,ko00001,ko00002,ko02044	3.A.7,3.A.7.10.1,3.A.7.9.1			Bacteria	1UIYQ@1239,COG3505@1,COG3505@2	NA|NA|NA	U	TraM recognition site of TraD and TraG
NODE_154_length_38622_cov_30.0046_9	226185.EF_0502	1.1e-306	1058.9	Enterococcaceae				ko:K03699					ko00000,ko02042				Bacteria	1VTV4@1239,4B1NK@81852,4HUE0@91061,COG3064@1,COG3064@2	NA|NA|NA	M	Membrane
NODE_154_length_38622_cov_30.0046_11	226185.EF_0500	0.0	1645.6	Enterococcaceae													Bacteria	1VT0U@1239,4B1WT@81852,4HUUR@91061,COG3451@1,COG3451@2	NA|NA|NA	U	AAA-like domain
NODE_154_length_38622_cov_30.0046_12	226185.EF_0499	6e-79	300.1	Enterococcaceae	ssb			ko:K03111	ko03030,ko03430,ko03440,map03030,map03430,map03440				ko00000,ko00001,ko03029,ko03032,ko03400				Bacteria	1V3WT@1239,4B2AG@81852,4HH8I@91061,COG0629@1,COG0629@2	NA|NA|NA	L	Plays an important role in DNA replication, recombination and repair. Binds to ssDNA and to an array of partner proteins to recruit them to their sites of action during DNA metabolism
NODE_154_length_38622_cov_30.0046_13	226185.EF_0497	1e-63	249.2	Enterococcaceae													Bacteria	1U248@1239,2C57Y@1,307S0@2,4B3JI@81852,4IBMT@91061	NA|NA|NA	S	TcpE family
NODE_154_length_38622_cov_30.0046_14	226185.EF_0496	4.1e-30	137.1	Enterococcaceae													Bacteria	1U087@1239,29JUE@1,306RQ@2,4B4CS@81852,4I9J0@91061	NA|NA|NA
NODE_154_length_38622_cov_30.0046_15	226185.EF_0495	8.1e-172	609.8	Enterococcaceae													Bacteria	1VVTQ@1239,2C36F@1,33WCN@2,4B0NR@81852,4HWS5@91061	NA|NA|NA	S	Conjugative transposon protein TcpC
NODE_154_length_38622_cov_30.0046_16	226185.EF_0494	1.4e-50	205.3	Enterococcaceae													Bacteria	1W5ZQ@1239,297I1@1,2ZUR9@2,4B438@81852,4I15Y@91061	NA|NA|NA
NODE_154_length_38622_cov_30.0046_17	226185.EF_0493	1.2e-61	242.3	Enterococcaceae													Bacteria	1VYQ1@1239,4B476@81852,4HYG1@91061,COG0526@1,COG0526@2	NA|NA|NA	CO	Thioredoxin
NODE_154_length_38622_cov_30.0046_18	226185.EF_0492	4.8e-79	300.8	Enterococcaceae													Bacteria	1U267@1239,29KVU@1,307TA@2,4B3RP@81852,4IBPZ@91061	NA|NA|NA
NODE_154_length_38622_cov_30.0046_19	226185.EF_0491	5.5e-239	833.2	Enterococcaceae				ko:K02395					ko00000,ko02035				Bacteria	1VUAS@1239,4B1PE@81852,4HVBY@91061,COG1705@1,COG1705@2,COG3942@1,COG3942@2	NA|NA|NA	NU	CHAP domain
NODE_154_length_38622_cov_30.0046_20	226185.EF_0490	3e-71	275.4	Enterococcaceae													Bacteria	1UIYN@1239,4B5XA@81852,4ISXE@91061,COG4932@1,COG4932@2	NA|NA|NA	M	Cell wall surface anchor family protein
NODE_154_length_38622_cov_30.0046_21	226185.EF_0489	1.2e-147	529.3	Enterococcaceae													Bacteria	1TW0F@1239,2DITZ@1,3044D@2,4B4B1@81852,4I4P5@91061	NA|NA|NA
NODE_154_length_38622_cov_30.0046_22	226185.EF_0488	9.1e-40	169.1	Enterococcaceae													Bacteria	1W5NH@1239,2DEZ0@1,2ZPUA@2,4B44J@81852,4I1C0@91061	NA|NA|NA
NODE_154_length_38622_cov_30.0046_23	1158602.I590_04164	5.6e-18	97.4	Enterococcaceae													Bacteria	1U0WN@1239,29ZI1@1,30MI4@2,4B5DH@81852,4IACS@91061	NA|NA|NA	S	PrgU-like protein
NODE_154_length_38622_cov_30.0046_24	226185.EF_0485	5.3e-36	159.8	Bacilli			2.7.7.7	ko:K02343,ko:K14195,ko:K20382	ko00230,ko00240,ko01100,ko02024,ko03030,ko03430,ko03440,ko05150,map00230,map00240,map01100,map02024,map03030,map03430,map03440,map05150	M00260	R00375,R00376,R00377,R00378	RC02795	ko00000,ko00001,ko00002,ko01000,ko03032,ko03400				Bacteria	1TSVF@1239,4HGKU@91061,COG3087@1,COG3087@2	NA|NA|NA	D	Glucan-binding protein C
NODE_154_length_38622_cov_30.0046_28	1158608.I583_03055	1.8e-09	70.5	Enterococcaceae													Bacteria	1U331@1239,2DP5H@1,330M8@2,4B5GY@81852,4ICT8@91061	NA|NA|NA
NODE_154_length_38622_cov_30.0046_29	1201292.DR75_2909	1.1e-121	443.4	Enterococcaceae	traB												Bacteria	1TSWJ@1239,4B4ZJ@81852,4HANT@91061,COG1916@1,COG1916@2	NA|NA|NA	S	TraB family
NODE_154_length_38622_cov_30.0046_30	1121864.OMO_01183	1.3e-123	450.3	Enterococcaceae				ko:K15580	ko01501,ko02010,ko02024,map01501,map02010,map02024	M00439			ko00000,ko00001,ko00002,ko02000	3.A.1.5.1,3.A.1.5.18,3.A.1.5.19,3.A.1.5.25			Bacteria	1TNYQ@1239,4AZTR@81852,4HAMK@91061,COG4166@1,COG4166@2	NA|NA|NA	E	ABC transporter substrate-binding protein
NODE_154_length_38622_cov_30.0046_31	1133569.AHYZ01000020_gene619	9.1e-39	167.5	Lactobacillaceae	repA												Bacteria	1VHQA@1239,2DP1C@1,3304N@2,3F55E@33958,4HPY6@91061	NA|NA|NA	S	Replication initiator protein A
NODE_154_length_38622_cov_30.0046_33	574375.BAGA_26175	6.9e-54	217.6	Bacillus	soj			ko:K03496					ko00000,ko03036,ko04812				Bacteria	1TP8S@1239,1ZQFG@1386,4HAYM@91061,COG1192@1,COG1192@2	NA|NA|NA	D	Cellulose biosynthesis protein BcsQ
NODE_154_length_38622_cov_30.0046_35	1231377.C426_2015	5.2e-60	237.7	Lactococcus													Bacteria	1UYJG@1239,1YCQ6@1357,4HFDN@91061,COG1961@1,COG1961@2	NA|NA|NA	L	Resolvase, N terminal domain
NODE_154_length_38622_cov_30.0046_36	1158614.I592_03440	6.6e-11	72.8	Enterococcaceae													Bacteria	1VM8P@1239,4B4GI@81852,4IJ4W@91061,COG3237@1,COG3237@2	NA|NA|NA	S	CsbD-like
NODE_154_length_38622_cov_30.0046_38	1158610.UC3_01998	1.5e-82	313.9	Enterococcaceae	bmrA		3.6.3.44	ko:K06147,ko:K18104	ko01501,ko02010,map01501,map02010	M00700			ko00000,ko00001,ko00002,ko01000,ko01504,ko02000	3.A.1.106,3.A.1.109,3.A.1.117,3.A.1.123,3.A.1.21			Bacteria	1TSY4@1239,4AZ8Z@81852,4HAJQ@91061,COG1132@1,COG1132@2	NA|NA|NA	V	ABC transporter transmembrane region
NODE_154_length_38622_cov_30.0046_40	1234679.BN424_3532	8.2e-112	409.8	Bacilli				ko:K07498					ko00000				Bacteria	1UY3S@1239,4I198@91061,COG3316@1,COG3316@2	NA|NA|NA	L	DDE domain
NODE_154_length_38622_cov_30.0046_41	1201292.DR75_2470	6.8e-224	783.1	Enterococcaceae													Bacteria	1TQ93@1239,4B0ZT@81852,4HC0Q@91061,COG3464@1,COG3464@2	NA|NA|NA	L	Transposase
NODE_279_length_4127_cov_332.857_2	1577887.JSYG01000013_gene3608	4e-74	284.6	Gammaproteobacteria	repA												Bacteria	1RD9C@1224,1S4ZG@1236,COG5527@1,COG5527@2	NA|NA|NA	L	Initiator Replication protein
NODE_279_length_4127_cov_332.857_4	1444309.JAQG01000172_gene424	3.9e-67	262.7	Bacilli	traA												Bacteria	1VQWC@1239,4HD6B@91061,COG0507@1,COG0507@2	NA|NA|NA	L	MobA MobL family protein
NODE_628_length_32737_cov_10.5215_1	476272.RUMHYD_02286	2.1e-72	278.9	Blautia													Bacteria	1TTE6@1239,258VD@186801,3Y1AX@572511,COG0778@1,COG0778@2	NA|NA|NA	C	Psort location Cytoplasmic, score 8.87
NODE_628_length_32737_cov_10.5215_2	411473.RUMCAL_00700	1.8e-233	815.8	Ruminococcaceae			3.2.1.78	ko:K19355	ko00051,map00051		R01332	RC00467	ko00000,ko00001,ko01000				Bacteria	1TQHH@1239,24BQU@186801,3WHQE@541000,COG2730@1,COG2730@2	NA|NA|NA	G	Glycoside hydrolase family 44
NODE_628_length_32737_cov_10.5215_3	411473.RUMCAL_02670	6.2e-26	124.0	Ruminococcaceae													Bacteria	1VEYN@1239,24S21@186801,3WSDX@541000,COG1846@1,COG1846@2	NA|NA|NA	K	Psort location Cytoplasmic, score
NODE_628_length_32737_cov_10.5215_4	411473.RUMCAL_02671	9.9e-223	779.6	Ruminococcaceae				ko:K06147,ko:K06148					ko00000,ko02000	3.A.1,3.A.1.106,3.A.1.109,3.A.1.21			Bacteria	1TP0B@1239,247T8@186801,3WGE4@541000,COG1132@1,COG1132@2	NA|NA|NA	V	ABC transporter
NODE_628_length_32737_cov_10.5215_5	411473.RUMCAL_02672	3.4e-245	854.4	Ruminococcaceae				ko:K06147					ko00000,ko02000	3.A.1.106,3.A.1.109,3.A.1.21			Bacteria	1TP0B@1239,247Q0@186801,3WHGV@541000,COG1132@1,COG1132@2	NA|NA|NA	V	Psort location CytoplasmicMembrane, score 10.00
NODE_628_length_32737_cov_10.5215_6	357809.Cphy_2413	1.1e-08	66.2	Lachnoclostridium													Bacteria	1UGTB@1239,223NC@1506553,25PCS@186801,2BGWS@1,32AWM@2	NA|NA|NA
NODE_628_length_32737_cov_10.5215_7	1514668.JOOA01000001_gene713	1.2e-17	97.8	Ruminococcaceae	sphX			ko:K02040	ko02010,ko02020,ko05152,map02010,map02020,map05152	M00222			ko00000,ko00001,ko00002,ko02000	3.A.1.7			Bacteria	1VT8I@1239,24IAW@186801,3WJDA@541000,COG0226@1,COG0226@2	NA|NA|NA	P	PBP superfamily domain
NODE_628_length_32737_cov_10.5215_8	411473.RUMCAL_01106	3.4e-15	87.4	Ruminococcaceae	secG	GO:0003674,GO:0005215,GO:0005575,GO:0005623,GO:0005886,GO:0006605,GO:0006612,GO:0006613,GO:0006614,GO:0006616,GO:0006810,GO:0006886,GO:0008104,GO:0008150,GO:0008320,GO:0008565,GO:0009987,GO:0015031,GO:0015833,GO:0016020,GO:0016043,GO:0022857,GO:0022884,GO:0031522,GO:0032978,GO:0032991,GO:0033036,GO:0033365,GO:0034613,GO:0042886,GO:0042887,GO:0043952,GO:0044464,GO:0045047,GO:0045184,GO:0046907,GO:…		ko:K03075	ko02024,ko03060,ko03070,map02024,map03060,map03070	M00335			ko00000,ko00001,ko00002,ko02044	3.A.5.1,3.A.5.2			Bacteria	1VP2Z@1239,25N7W@186801,3WKNJ@541000,COG1314@1,COG1314@2	NA|NA|NA	U	Preprotein translocase SecG subunit
NODE_628_length_32737_cov_10.5215_9	411473.RUMCAL_01109	2.9e-232	811.6	Ruminococcaceae	rnr			ko:K12573,ko:K12585	ko03018,map03018	M00391			ko00000,ko00001,ko00002,ko01000,ko03016,ko03019				Bacteria	1TQ1G@1239,247ZS@186801,3WGHJ@541000,COG0557@1,COG0557@2	NA|NA|NA	J	3'-5' exoribonuclease that releases 5'-nucleoside monophosphates and is involved in maturation of structured RNAs
NODE_628_length_32737_cov_10.5215_10	411473.RUMCAL_01642	9.8e-68	263.5	Ruminococcaceae													Bacteria	1TZY6@1239,248QZ@186801,3WIP8@541000,COG1028@1,COG1028@2	NA|NA|NA	IQ	Oxidoreductase, short chain dehydrogenase reductase family protein
NODE_628_length_32737_cov_10.5215_11	1232446.BAIE02000020_gene1525	6.6e-14	85.1	Clostridia													Bacteria	1TRFK@1239,24EN2@186801,COG4907@1,COG4907@2	NA|NA|NA	S	Predicted membrane protein (DUF2207)
NODE_628_length_32737_cov_10.5215_12	411473.RUMCAL_01795	2.9e-34	151.4	Ruminococcaceae	cdd	GO:0001882,GO:0001884,GO:0003674,GO:0003824,GO:0004126,GO:0005488,GO:0005515,GO:0005575,GO:0005622,GO:0005623,GO:0005737,GO:0005829,GO:0006139,GO:0006213,GO:0006216,GO:0006217,GO:0006725,GO:0006807,GO:0008150,GO:0008152,GO:0008270,GO:0008655,GO:0009056,GO:0009058,GO:0009116,GO:0009119,GO:0009120,GO:0009164,GO:0009972,GO:0009987,GO:0015949,GO:0016787,GO:0016810,GO:0016814,GO:0018130,GO:0019239,GO:…	3.5.4.5	ko:K01489	ko00240,ko00983,ko01100,map00240,map00983,map01100		R01878,R02485,R08221	RC00074,RC00514	ko00000,ko00001,ko01000			iECO103_1326.ECO103_2618	Bacteria	1V6IP@1239,24JEM@186801,3WK22@541000,COG0295@1,COG0295@2	NA|NA|NA	F	This enzyme scavenges exogenous and endogenous cytidine and 2'-deoxycytidine for UMP synthesis
NODE_628_length_32737_cov_10.5215_13	411473.RUMCAL_01647	5.7e-34	152.5	Ruminococcaceae													Bacteria	1TS8J@1239,24A7I@186801,3WGX5@541000,COG5492@1,COG5492@2	NA|NA|NA	N	dockerin type I repeat-containing domain protein
NODE_628_length_32737_cov_10.5215_15	411473.RUMCAL_01645	2.9e-15	90.1	Ruminococcaceae													Bacteria	1TS8J@1239,24A7I@186801,3WJ9Z@541000,COG5492@1,COG5492@2	NA|NA|NA	N	Leucine rich repeats (6 copies)
NODE_628_length_32737_cov_10.5215_16	411473.RUMCAL_01644	5.2e-283	979.9	Ruminococcaceae	glmS	GO:0003674,GO:0003824,GO:0004360,GO:0005575,GO:0005622,GO:0005623,GO:0005737,GO:0005829,GO:0005886,GO:0006002,GO:0006040,GO:0006047,GO:0006139,GO:0006464,GO:0006486,GO:0006487,GO:0006725,GO:0006793,GO:0006796,GO:0006807,GO:0008150,GO:0008152,GO:0008483,GO:0009058,GO:0009059,GO:0009100,GO:0009101,GO:0009225,GO:0009987,GO:0016020,GO:0016740,GO:0016769,GO:0019538,GO:0019637,GO:0034641,GO:0034645,GO:…	2.6.1.16	ko:K00820	ko00250,ko00520,ko01100,ko01130,ko04931,map00250,map00520,map01100,map01130,map04931		R00768	RC00010,RC00163,RC02752	ko00000,ko00001,ko01000,ko01002			iNJ661.Rv3436c	Bacteria	1TPGU@1239,248F8@186801,3WGUC@541000,COG0449@1,COG0449@2	NA|NA|NA	M	Catalyzes the first step in hexosamine metabolism, converting fructose-6P into glucosamine-6P using glutamine as a nitrogen source
NODE_628_length_32737_cov_10.5215_17	642492.Clole_2720	6.9e-08	63.2	Clostridia	feoA			ko:K03322,ko:K03709,ko:K04758					ko00000,ko02000,ko03000	2.A.55.2.6,2.A.55.3			Bacteria	1VFH1@1239,24R3D@186801,COG1918@1,COG1918@2	NA|NA|NA	P	PFAM FeoA
NODE_628_length_32737_cov_10.5215_18	877411.JMMA01000002_gene1179	4.4e-85	321.2	Ruminococcaceae	thyX		2.1.1.148	ko:K03465	ko00240,ko00670,ko01100,map00240,map00670,map01100		R06613	RC00022,RC00332	ko00000,ko00001,ko01000				Bacteria	1TRAA@1239,249DJ@186801,3WGNR@541000,COG1351@1,COG1351@2	NA|NA|NA	H	Catalyzes the reductive methylation of 2'-deoxyuridine- 5'-monophosphate (dUMP) to 2'-deoxythymidine-5'-monophosphate (dTMP) while utilizing 5,10-methylenetetrahydrofolate (mTHF) as the methyl donor, and NADPH and FADH(2) as the reductant
NODE_628_length_32737_cov_10.5215_19	411473.RUMCAL_02782	2.3e-74	285.4	Ruminococcaceae	tmk	GO:0000166,GO:0000287,GO:0001882,GO:0001883,GO:0003674,GO:0003824,GO:0004798,GO:0005488,GO:0005515,GO:0005524,GO:0005525,GO:0005575,GO:0005622,GO:0005623,GO:0005737,GO:0006139,GO:0006220,GO:0006221,GO:0006227,GO:0006233,GO:0006235,GO:0006725,GO:0006753,GO:0006793,GO:0006796,GO:0006807,GO:0008144,GO:0008150,GO:0008152,GO:0009041,GO:0009058,GO:0009117,GO:0009123,GO:0009129,GO:0009132,GO:0009133,GO:…	2.1.1.45,2.7.4.9,4.1.1.19	ko:K00560,ko:K00943,ko:K01585	ko00240,ko00330,ko00670,ko01100,ko01523,map00240,map00330,map00670,map01100,map01523	M00053,M00133	R00566,R02094,R02098,R02101	RC00002,RC00219,RC00299,RC00332	ko00000,ko00001,ko00002,ko01000			iHN637.CLJU_RS00680,iNJ661.Rv3247c	Bacteria	1V2D5@1239,25CJJ@186801,3WIE4@541000,COG0125@1,COG0125@2	NA|NA|NA	F	thymidylate kinase
NODE_628_length_32737_cov_10.5215_20	411473.RUMCAL_02781	1.6e-86	326.2	Ruminococcaceae				ko:K01163					ko00000				Bacteria	1TR2J@1239,2480E@186801,3WINI@541000,COG4866@1,COG4866@2	NA|NA|NA	S	Psort location Cytoplasmic, score
NODE_628_length_32737_cov_10.5215_21	411473.RUMCAL_03282	7.7e-65	253.4	Ruminococcaceae	thiJ		2.7.11.1,3.5.1.124	ko:K03152,ko:K05520,ko:K12132					ko00000,ko01000,ko01001,ko01002				Bacteria	1V3WB@1239,24HGU@186801,3WJ0K@541000,COG0693@1,COG0693@2	NA|NA|NA	S	DJ-1 family
NODE_628_length_32737_cov_10.5215_22	411473.RUMCAL_03281	1e-30	140.2	Ruminococcaceae	ygfA	GO:0003674,GO:0003824,GO:0006082,GO:0006575,GO:0006725,GO:0006730,GO:0006732,GO:0006760,GO:0006807,GO:0008150,GO:0008152,GO:0009058,GO:0009108,GO:0009396,GO:0009987,GO:0016053,GO:0016874,GO:0016879,GO:0016882,GO:0018130,GO:0019438,GO:0019752,GO:0022611,GO:0030272,GO:0032502,GO:0034641,GO:0035999,GO:0042398,GO:0042558,GO:0042559,GO:0043436,GO:0043603,GO:0043604,GO:0044237,GO:0044249,GO:0044271,GO:…	6.3.3.2	ko:K01934	ko00670,ko01100,map00670,map01100		R02301	RC00183	ko00000,ko00001,ko01000			iECABU_c1320.ECABU_c31940,iECOK1_1307.ECOK1_3298,iECSF_1327.ECSF_2705,iUTI89_1310.UTI89_C3298	Bacteria	1VA91@1239,24N7H@186801,3WJKP@541000,COG0212@1,COG0212@2	NA|NA|NA	H	Belongs to the 5-formyltetrahydrofolate cyclo-ligase family
NODE_628_length_32737_cov_10.5215_23	411473.RUMCAL_03280	1.5e-116	426.8	Ruminococcaceae	mltG			ko:K07082					ko00000				Bacteria	1TS48@1239,2493B@186801,3WHZ1@541000,COG1559@1,COG1559@2	NA|NA|NA	S	Functions as a peptidoglycan terminase that cleaves nascent peptidoglycan strands endolytically to terminate their elongation
NODE_628_length_32737_cov_10.5215_24	1410670.JHXF01000021_gene2356	1.1e-151	543.1	Ruminococcaceae	yegQ	GO:0005575,GO:0005622,GO:0005623,GO:0005737,GO:0005829,GO:0044424,GO:0044444,GO:0044464		ko:K08303	ko05120,map05120				ko00000,ko00001,ko01000,ko01002				Bacteria	1TPRE@1239,248I3@186801,3WGFB@541000,COG0826@1,COG0826@2	NA|NA|NA	O	Peptidase U32
NODE_628_length_32737_cov_10.5215_25	411473.RUMCAL_03371	3.1e-166	592.8	Ruminococcaceae													Bacteria	1TQ1J@1239,2485U@186801,2Z8AD@2,3WH6F@541000,arCOG08054@1	NA|NA|NA	S	Carbohydrate-binding domain-containing protein Cthe_2159
NODE_3973_length_7744_cov_6.55027_5	272562.CA_C2252	3.7e-07	61.6	Clostridiaceae			3.2.1.20	ko:K01187	ko00052,ko00500,ko01100,map00052,map00500,map01100		R00028,R00801,R00802,R06087,R06088	RC00028,RC00049,RC00077	ko00000,ko00001,ko01000		GH31		Bacteria	1TR8N@1239,24A10@186801,36FU3@31979,COG1501@1,COG1501@2	NA|NA|NA	G	Belongs to the glycosyl hydrolase 31 family
NODE_3973_length_7744_cov_6.55027_8	1235793.C809_01597	2.5e-44	186.8	unclassified Lachnospiraceae													Bacteria	1TVDX@1239,25ANT@186801,27R40@186928,29GZH@1,303X6@2	NA|NA|NA
NODE_3973_length_7744_cov_6.55027_12	398512.JQKC01000060_gene2680	3.3e-42	178.7	Clostridia													Bacteria	1VUYF@1239,24QGT@186801,COG4128@1,COG4128@2	NA|NA|NA	S	Zonular occludens toxin (Zot)
NODE_2394_length_8043_cov_4.40235_1	515620.EUBELI_20208	1.9e-58	232.3	Eubacteriaceae	folT												Bacteria	1V5I7@1239,24MSD@186801,25ZV9@186806,COG4720@1,COG4720@2	NA|NA|NA	S	Pfam:DUF3816
NODE_2394_length_8043_cov_4.40235_2	1282887.AUJG01000005_gene153	9e-63	246.9	Clostridia													Bacteria	1VBY0@1239,24NPC@186801,2DT07@1,33I4P@2	NA|NA|NA
NODE_2394_length_8043_cov_4.40235_3	515620.EUBELI_00631	5.1e-57	227.6	Clostridia													Bacteria	1V4HG@1239,24I5J@186801,2A5W9@1,30UN7@2	NA|NA|NA
NODE_2394_length_8043_cov_4.40235_4	515620.EUBELI_00630	1.1e-86	326.2	Eubacteriaceae	queH		1.17.99.6,3.1.26.4	ko:K03470,ko:K09765	ko03030,map03030				ko00000,ko00001,ko01000,ko03016,ko03032				Bacteria	1TT7H@1239,248EA@186801,25W0V@186806,COG1636@1,COG1636@2	NA|NA|NA	C	Catalyzes the conversion of epoxyqueuosine (oQ) to queuosine (Q), which is a hypermodified base found in the wobble positions of tRNA(Asp), tRNA(Asn), tRNA(His) and tRNA(Tyr)
NODE_2394_length_8043_cov_4.40235_5	515620.EUBELI_00629	1.4e-155	555.8	Eubacteriaceae	hisC		2.6.1.9	ko:K00817	ko00340,ko00350,ko00360,ko00400,ko00401,ko00960,ko01100,ko01110,ko01130,ko01230,map00340,map00350,map00360,map00400,map00401,map00960,map01100,map01110,map01130,map01230	M00026	R00694,R00734,R03243	RC00006,RC00888	ko00000,ko00001,ko00002,ko01000,ko01007			iJN678.hisC	Bacteria	1TPUV@1239,24837@186801,25UYK@186806,COG0079@1,COG0079@2	NA|NA|NA	E	Belongs to the class-II pyridoxal-phosphate-dependent aminotransferase family. Histidinol-phosphate aminotransferase subfamily
NODE_2394_length_8043_cov_4.40235_6	246199.CUS_4735	6.3e-79	302.0	Ruminococcaceae			2.7.13.3	ko:K07778	ko02020,map02020	M00479			ko00000,ko00001,ko00002,ko01000,ko01001,ko02022				Bacteria	1UXXA@1239,24CH2@186801,3WIFF@541000,COG3463@1,COG3463@2	NA|NA|NA	S	Predicted membrane protein (DUF2079)
NODE_2394_length_8043_cov_4.40235_7	1282887.AUJG01000005_gene158	2.7e-113	415.6	Clostridia			2.7.1.2	ko:K00845	ko00010,ko00052,ko00500,ko00520,ko00521,ko00524,ko01100,ko01110,ko01120,ko01130,ko01200,map00010,map00052,map00500,map00520,map00521,map00524,map01100,map01110,map01120,map01130,map01200	M00001,M00549	R00299,R01600,R01786	RC00002,RC00017	ko00000,ko00001,ko00002,ko01000				Bacteria	1TRT1@1239,24A9E@186801,COG1940@1,COG1940@2	NA|NA|NA	GK	Psort location Cytoplasmic, score
NODE_2394_length_8043_cov_4.40235_8	483218.BACPEC_03051	1.5e-107	395.6	unclassified Clostridiales	tal	GO:0003674,GO:0005488,GO:0005515,GO:0042802	2.2.1.2	ko:K00616	ko00030,ko01100,ko01110,ko01120,ko01130,ko01200,ko01230,map00030,map01100,map01110,map01120,map01130,map01200,map01230	M00004,M00007	R01827	RC00439,RC00604	ko00000,ko00001,ko00002,ko01000			iYO844.BSU37110	Bacteria	1TP4Q@1239,248KZ@186801,26AEJ@186813,COG0176@1,COG0176@2	NA|NA|NA	G	Transaldolase is important for the balance of metabolites in the pentose-phosphate pathway
NODE_294_length_41857_cov_7.83128_3	883156.HMPREF9282_01266	1.1e-37	163.3	Negativicutes													Bacteria	1VBBB@1239,2CJQI@1,32SAJ@2,4H596@909932	NA|NA|NA
NODE_294_length_41857_cov_7.83128_4	546273.VEIDISOL_01083	3.1e-63	248.4	Negativicutes				ko:K17733,ko:K19304					ko00000,ko01000,ko01002,ko01011				Bacteria	1V8PS@1239,4H4XH@909932,COG1388@1,COG1388@2	NA|NA|NA	M	LysM domain
NODE_294_length_41857_cov_7.83128_8	1401067.HMPREF0872_07835	1.2e-08	68.9	Bacteria													Bacteria	2DNU8@1,32Z5M@2	NA|NA|NA
NODE_294_length_41857_cov_7.83128_9	568816.Acin_1824	2.8e-161	577.8	Negativicutes													Bacteria	1VJIG@1239,2DBPZ@1,2ZABJ@2,4H5QI@909932	NA|NA|NA
NODE_294_length_41857_cov_7.83128_10	1401067.HMPREF0872_06760	1e-06	62.4	Negativicutes													Bacteria	1W1WM@1239,2DZ5C@1,34CH2@2,4H8F6@909932	NA|NA|NA
NODE_294_length_41857_cov_7.83128_11	1401067.HMPREF0872_06765	2e-42	179.1	Negativicutes													Bacteria	1W0PI@1239,2FCRW@1,344V2@2,4H82M@909932	NA|NA|NA
NODE_294_length_41857_cov_7.83128_13	1401067.HMPREF0872_06775	1.1e-192	680.2	Negativicutes													Bacteria	1TPNC@1239,28I8X@1,2Z8BQ@2,4H385@909932	NA|NA|NA
NODE_294_length_41857_cov_7.83128_14	1401067.HMPREF0872_06780	2.8e-50	205.3	Negativicutes													Bacteria	1VGFE@1239,2DZ82@1,32V6V@2,4H5R3@909932	NA|NA|NA
NODE_294_length_41857_cov_7.83128_17	1401067.HMPREF0872_06795	6.1e-100	370.9	Negativicutes													Bacteria	1VBQ4@1239,28HXV@1,2Z83C@2,4H570@909932	NA|NA|NA
NODE_294_length_41857_cov_7.83128_18	1401067.HMPREF0872_06800	1.6e-21	109.8	Negativicutes													Bacteria	1VYAR@1239,2DKBE@1,3093G@2,4H7YS@909932	NA|NA|NA
NODE_294_length_41857_cov_7.83128_19	1401067.HMPREF0872_06805	1.3e-15	89.0	Negativicutes													Bacteria	1W20H@1239,291CT@1,2ZNZN@2,4H8SV@909932	NA|NA|NA
NODE_294_length_41857_cov_7.83128_20	1401067.HMPREF0872_06810	2.5e-170	605.5	Negativicutes													Bacteria	1UZP3@1239,28HPK@1,2Z7XJ@2,4H2MM@909932	NA|NA|NA	S	Bacteriophage head to tail connecting protein
NODE_294_length_41857_cov_7.83128_22	1485543.JMME01000020_gene792	6e-165	587.4	Negativicutes													Bacteria	1TQWH@1239,4H656@909932,COG0507@1,COG0507@2	NA|NA|NA	L	Terminase RNaseH-like domain
NODE_294_length_41857_cov_7.83128_23	698769.JFBD01000002_gene2747	1.5e-37	162.5	Bacilli													Bacteria	1V6XW@1239,4HIUS@91061,COG2963@1,COG2963@2	NA|NA|NA	L	transposase activity
NODE_294_length_41857_cov_7.83128_27	1401067.HMPREF0872_03435	2.8e-68	264.6	Negativicutes													Bacteria	1V56J@1239,4H7NN@909932,COG0500@1,COG2226@2	NA|NA|NA	Q	methyltransferase
NODE_294_length_41857_cov_7.83128_28	1401067.HMPREF0872_03440	1.1e-28	132.5	Bacteria													Bacteria	2EI5A@1,33BWN@2	NA|NA|NA
NODE_294_length_41857_cov_7.83128_29	883156.HMPREF9282_01229	3.4e-31	141.0	Negativicutes													Bacteria	1W4PR@1239,2DTPE@1,33M67@2,4H8IR@909932	NA|NA|NA	S	Domain of unknown function (DUF4406)
NODE_294_length_41857_cov_7.83128_30	936580.HMPREF1516_0732	1.3e-37	162.5	Firmicutes	rusA												Bacteria	1V7TK@1239,COG4570@1,COG4570@2	NA|NA|NA	L	crossover junction endodeoxyribonuclease RusA
NODE_294_length_41857_cov_7.83128_31	294382.Q5YA88_9CAUD	6.1e-227	793.9	Siphoviridae													Viruses	4QB9Y@10239,4QKUM@10699,4QPTT@28883,4QWGZ@35237	NA|NA|NA	S	hydrolase activity, acting on acid anhydrides
NODE_294_length_41857_cov_7.83128_32	1262914.BN533_01947	1.3e-200	706.1	Negativicutes													Bacteria	1TQ62@1239,4H2T7@909932,COG1061@1,COG1061@2	NA|NA|NA	L	helicase superfamily c-terminal domain
NODE_294_length_41857_cov_7.83128_33	908339.HMPREF9265_1631	1.8e-12	79.3	Lactobacillaceae													Bacteria	1VBER@1239,2DHKB@1,32U9C@2,3F8KP@33958,4IGQ5@91061	NA|NA|NA
NODE_294_length_41857_cov_7.83128_34	1403946.Q615_SPAC00127G0154	1.3e-108	399.8	Firmicutes													Bacteria	1TR3B@1239,28HHC@1,2Z7T2@2	NA|NA|NA	S	AAA domain
NODE_294_length_41857_cov_7.83128_35	679192.HMPREF9013_1319	2e-122	446.0	Erysipelotrichia													Bacteria	1TSKM@1239,3VP7I@526524,COG1196@1,COG1196@2	NA|NA|NA	D	AAA ATPase domain
NODE_294_length_41857_cov_7.83128_36	1123288.SOV_2c03880	2.5e-47	195.7	Firmicutes	yfdQ												Bacteria	1VCV4@1239,COG5532@1,COG5532@2	NA|NA|NA	S	Uncharacterized conserved protein (DUF2303)
NODE_294_length_41857_cov_7.83128_39	445335.CBN_1350	2.2e-08	65.1	Clostridiaceae													Bacteria	1UGQS@1239,24VUX@186801,2BGUG@1,32AU5@2,36PZ6@31979	NA|NA|NA
NODE_294_length_41857_cov_7.83128_41	861450.HMPREF0080_02022	1e-26	126.3	Negativicutes			3.4.21.88	ko:K01356		M00729			ko00000,ko00002,ko01000,ko01002,ko03400				Bacteria	1VGT2@1239,4H5RI@909932,COG1974@1,COG1974@2	NA|NA|NA	K	Helix-turn-helix XRE-family like proteins
NODE_294_length_41857_cov_7.83128_42	883156.HMPREF9282_00651	1.1e-20	106.7	Negativicutes													Bacteria	1W383@1239,2C765@1,2ZMTA@2,4H8MV@909932	NA|NA|NA
NODE_294_length_41857_cov_7.83128_43	706434.HMPREF9429_00182	2.8e-07	61.2	Negativicutes													Bacteria	1W0V1@1239,2DY5E@1,3487Z@2,4H83Z@909932	NA|NA|NA
NODE_294_length_41857_cov_7.83128_44	1401067.HMPREF0872_00475	1.1e-64	253.8	Negativicutes	int												Bacteria	1V7JF@1239,4H4XA@909932,COG0582@1,COG0582@2	NA|NA|NA	L	Belongs to the 'phage' integrase family
NODE_483_length_33783_cov_10.5321_2	1385510.N781_09820	1.5e-92	346.7	Pontibacillus	thiI	GO:0000049,GO:0002937,GO:0003674,GO:0003676,GO:0003723,GO:0003824,GO:0005488,GO:0005575,GO:0005622,GO:0005623,GO:0005737,GO:0005829,GO:0006139,GO:0006396,GO:0006399,GO:0006400,GO:0006725,GO:0006766,GO:0006767,GO:0006772,GO:0006790,GO:0006807,GO:0008033,GO:0008150,GO:0008152,GO:0009058,GO:0009110,GO:0009228,GO:0009451,GO:0009987,GO:0010467,GO:0016070,GO:0017144,GO:0018130,GO:0019438,GO:0034227,GO:…	2.8.1.4	ko:K03151	ko00730,ko01100,ko04122,map00730,map01100,map04122		R07461		ko00000,ko00001,ko01000,ko03016			iECNA114_1301.ECNA114_0400,iECO26_1355.ECO26_0455,iECSF_1327.ECSF_0383,iSDY_1059.SDY_0307	Bacteria	1TPNW@1239,2Y8PG@289201,4HAV9@91061,COG0301@1,COG0301@2	NA|NA|NA	H	Catalyzes the ATP-dependent transfer of a sulfur to tRNA to produce 4-thiouridine in position 8 of tRNAs, which functions as a near-UV photosensor. Also catalyzes the transfer of sulfur to the sulfur carrier protein ThiS, forming ThiS-thiocarboxylate. This is a step in the synthesis of thiazole, in the thiamine biosynthesis pathway. The sulfur is donated as persulfide by IscS
NODE_483_length_33783_cov_10.5321_3	59374.Fisuc_0446	1.1e-70	273.9	Bacteria	iscS2		2.8.1.7	ko:K04487	ko00730,ko01100,ko04122,map00730,map01100,map04122		R07460,R11528,R11529	RC01789,RC02313	ko00000,ko00001,ko01000,ko02048,ko03016,ko03029				Bacteria	COG1104@1,COG1104@2	NA|NA|NA	E	Master enzyme that delivers sulfur to a number of partners involved in Fe-S cluster assembly, tRNA modification or cofactor biosynthesis. Catalyzes the removal of elemental sulfur atoms from cysteine to produce alanine. Functions as a sulfur delivery protein for Fe-S cluster synthesis onto IscU, an Fe-S scaffold assembly protein, as well as other S acceptor proteins
NODE_483_length_33783_cov_10.5321_4	1196029.ALIM01000014_gene2659	5.8e-50	205.7	Bacillus	ezrA	GO:0000278,GO:0000281,GO:0000910,GO:0000917,GO:0000918,GO:0000921,GO:0005575,GO:0005623,GO:0005886,GO:0006996,GO:0007010,GO:0007049,GO:0008150,GO:0009987,GO:0016020,GO:0016043,GO:0022402,GO:0022607,GO:0031106,GO:0032185,GO:0032506,GO:0034622,GO:0043933,GO:0044085,GO:0044464,GO:0048518,GO:0048522,GO:0050789,GO:0050794,GO:0051301,GO:0051302,GO:0051781,GO:0061640,GO:0065003,GO:0065007,GO:0070925,GO:…		ko:K06286,ko:K07158					ko00000,ko03036				Bacteria	1TQR7@1239,1ZAWX@1386,4HA15@91061,COG4477@1,COG4477@2	NA|NA|NA	D	modulates the frequency and position of FtsZ ring formation. Inhibits FtsZ ring formation at polar sites. Interacts either with FtsZ or with one of its binding partners to promote depolymerization
NODE_483_length_33783_cov_10.5321_5	693746.OBV_25650	5.7e-07	61.2	Oscillospiraceae													Bacteria	1VBAR@1239,25CUJ@186801,2N89D@216572,COG3247@1,COG3247@2	NA|NA|NA	S	Short repeat of unknown function (DUF308)
NODE_483_length_33783_cov_10.5321_6	658659.HMPREF0983_02249	5.3e-163	581.3	Erysipelotrichia	glmS	GO:0003674,GO:0003824,GO:0004360,GO:0005575,GO:0005622,GO:0005623,GO:0005737,GO:0005829,GO:0005886,GO:0006002,GO:0006040,GO:0006047,GO:0006139,GO:0006464,GO:0006486,GO:0006487,GO:0006725,GO:0006793,GO:0006796,GO:0006807,GO:0008150,GO:0008152,GO:0008483,GO:0009058,GO:0009059,GO:0009100,GO:0009101,GO:0009225,GO:0009987,GO:0016020,GO:0016740,GO:0016769,GO:0019538,GO:0019637,GO:0034641,GO:0034645,GO:…	2.6.1.16	ko:K00820	ko00250,ko00520,ko01100,ko01130,ko04931,map00250,map00520,map01100,map01130,map04931		R00768	RC00010,RC00163,RC02752	ko00000,ko00001,ko01000,ko01002			iNJ661.Rv3436c	Bacteria	1TPGU@1239,3VP3E@526524,COG0449@1,COG0449@2	NA|NA|NA	M	Catalyzes the first step in hexosamine metabolism, converting fructose-6P into glucosamine-6P using glutamine as a nitrogen source
NODE_483_length_33783_cov_10.5321_7	273116.14325680	7.4e-13	81.3	Euryarchaeota													Archaea	2Y50C@28890,arCOG08993@1,arCOG08993@2157	NA|NA|NA	S	MvaI/BcnI restriction endonuclease family
NODE_483_length_33783_cov_10.5321_8	350688.Clos_0904	2.7e-09	68.6	Firmicutes													Bacteria	1VGWF@1239,COG0454@1,COG0456@2	NA|NA|NA	K	Acetyltransferase (GNAT) domain
NODE_483_length_33783_cov_10.5321_9	469596.HMPREF9488_01737	1.2e-146	526.6	Erysipelotrichia	miaB	GO:0001510,GO:0003674,GO:0003824,GO:0005488,GO:0005575,GO:0005622,GO:0005623,GO:0005737,GO:0005829,GO:0006139,GO:0006396,GO:0006399,GO:0006400,GO:0006725,GO:0006807,GO:0008033,GO:0008150,GO:0008152,GO:0009451,GO:0009987,GO:0010467,GO:0016070,GO:0016740,GO:0016782,GO:0030488,GO:0032259,GO:0034470,GO:0034641,GO:0034660,GO:0035596,GO:0035597,GO:0035600,GO:0043170,GO:0043412,GO:0043414,GO:0044237,GO:…	2.8.4.3	ko:K06168			R10645,R10646,R10647	RC00003,RC00980,RC03221,RC03222	ko00000,ko01000,ko03016				Bacteria	1TNYN@1239,3VPEZ@526524,COG0621@1,COG0621@2	NA|NA|NA	H	Catalyzes the methylthiolation of N6- (dimethylallyl)adenosine (i(6)A), leading to the formation of 2- methylthio-N6-(dimethylallyl)adenosine (ms(2)i(6)A) at position 37 in tRNAs that read codons beginning with uridine
NODE_483_length_33783_cov_10.5321_10	1504823.CCMM01000012_gene2097	1.5e-175	622.5	unclassified Bacteria	serS	GO:0000049,GO:0000166,GO:0003674,GO:0003676,GO:0003723,GO:0005488,GO:0005515,GO:0005524,GO:0008144,GO:0016597,GO:0017076,GO:0030554,GO:0031406,GO:0032553,GO:0032555,GO:0032559,GO:0035639,GO:0036094,GO:0042802,GO:0042803,GO:0043167,GO:0043168,GO:0043169,GO:0043177,GO:0046983,GO:0070905,GO:0097159,GO:0097367,GO:1901265,GO:1901363	6.1.1.11	ko:K01875	ko00970,map00970	M00359,M00360	R03662,R08218	RC00055,RC00523	ko00000,ko00001,ko00002,ko01000,ko01007,ko03016				Bacteria	2NNRH@2323,COG0172@1,COG0172@2	NA|NA|NA	J	Catalyzes the attachment of serine to tRNA(Ser). Is also able to aminoacylate tRNA(Sec) with serine, to form the misacylated tRNA L-seryl-tRNA(Sec), which will be further converted into selenocysteinyl-tRNA(Sec)
NODE_483_length_33783_cov_10.5321_12	1235798.C817_03134	4.6e-78	297.4	Dorea	rbr												Bacteria	1V1FF@1239,248V2@186801,27WRZ@189330,COG1592@1,COG1592@2	NA|NA|NA	C	Rubrerythrin
NODE_483_length_33783_cov_10.5321_13	246194.CHY_1135	1.6e-16	92.4	Thermoanaerobacterales	fur			ko:K03711,ko:K09825					ko00000,ko03000				Bacteria	1V400@1239,24JS4@186801,42GE8@68295,COG0735@1,COG0735@2	NA|NA|NA	P	Ferric uptake regulator, Fur family
NODE_483_length_33783_cov_10.5321_14	702450.CUW_2115	5.2e-25	120.2	Erysipelotrichia	spoVS			ko:K06416					ko00000				Bacteria	1V6G8@1239,3VRQ6@526524,COG2359@1,COG2359@2	NA|NA|NA	S	Psort location Cytoplasmic, score 8.87
NODE_483_length_33783_cov_10.5321_16	702450.CUW_0383	6.7e-147	527.3	Erysipelotrichia	sufB	GO:0003674,GO:0003824,GO:0004518,GO:0004519,GO:0005575,GO:0005622,GO:0005623,GO:0005737,GO:0005829,GO:0006139,GO:0006725,GO:0006807,GO:0008150,GO:0008152,GO:0009987,GO:0016787,GO:0016788,GO:0034641,GO:0040007,GO:0043170,GO:0044237,GO:0044238,GO:0044424,GO:0044444,GO:0044464,GO:0046483,GO:0071704,GO:0090304,GO:0090305,GO:1901360		ko:K07033,ko:K09014					ko00000				Bacteria	1TQ21@1239,3VNPN@526524,COG0719@1,COG0719@2	NA|NA|NA	O	FeS assembly protein SufB
NODE_483_length_33783_cov_10.5321_17	1504823.CCMM01000013_gene2433	2.4e-29	135.2	Bacteria	nifU	GO:0003674,GO:0003824,GO:0005488,GO:0005506,GO:0005575,GO:0005622,GO:0005623,GO:0005737,GO:0006807,GO:0006873,GO:0006875,GO:0006879,GO:0008150,GO:0008152,GO:0008198,GO:0009987,GO:0010467,GO:0016740,GO:0016782,GO:0019538,GO:0019725,GO:0030003,GO:0036455,GO:0042592,GO:0043167,GO:0043169,GO:0043170,GO:0044238,GO:0044424,GO:0044464,GO:0046872,GO:0046914,GO:0046916,GO:0048037,GO:0048878,GO:0050801,GO:…		ko:K04488					ko00000				Bacteria	COG0822@1,COG0822@2	NA|NA|NA	C	iron-sulfur transferase activity
NODE_483_length_33783_cov_10.5321_18	1121874.KB892377_gene891	6.4e-09	67.8	Erysipelotrichia	sufD			ko:K07033,ko:K09015					ko00000				Bacteria	1V4N5@1239,3VQ1Y@526524,COG0719@1,COG0719@2	NA|NA|NA	O	SufB sufD domain protein
NODE_483_length_33783_cov_10.5321_19	358681.BBR47_48580	1.7e-67	262.7	Paenibacillaceae	sufC	GO:0005575,GO:0005622,GO:0005623,GO:0005737,GO:0005829,GO:0006790,GO:0008150,GO:0008152,GO:0009314,GO:0009628,GO:0009987,GO:0016043,GO:0016226,GO:0022607,GO:0031163,GO:0044085,GO:0044237,GO:0044424,GO:0044444,GO:0044464,GO:0050896,GO:0051186,GO:0071840		ko:K09013					ko00000,ko02000			iECH74115_1262.ECH74115_2396,iECIAI1_1343.ECIAI1_1734,iECIAI39_1322.ECIAI39_1376,iECSP_1301.ECSP_2249,iECs_1301.ECs2389,iEcSMS35_1347.EcSMS35_1514,iG2583_1286.G2583_2077,iSFV_1184.SFV_1705,iSFxv_1172.SFxv_1919,iSSON_1240.SSON_1474,iS_1188.S1844,iZ_1308.Z2710	Bacteria	1TQ98@1239,26RII@186822,4HAD9@91061,COG0396@1,COG0396@2	NA|NA|NA	O	Iron ABC transporter ATP-binding protein
NODE_483_length_33783_cov_10.5321_20	180332.JTGN01000007_gene3571	2.5e-17	94.7	Clostridia	csoR			ko:K21600					ko00000,ko03000				Bacteria	1VEF5@1239,24QRR@186801,COG1937@1,COG1937@2	NA|NA|NA	S	PFAM Uncharacterised BCR, COG1937
NODE_483_length_33783_cov_10.5321_23	1304866.K413DRAFT_3543	6.6e-14	85.1	Clostridiaceae													Bacteria	1V76E@1239,24R51@186801,2B39J@1,31VXQ@2,36PXS@31979	NA|NA|NA	S	Psort location CytoplasmicMembrane, score
NODE_483_length_33783_cov_10.5321_24	555088.DealDRAFT_3114	9.4e-60	237.7	Clostridia													Bacteria	1TT7F@1239,247UJ@186801,COG0642@1,COG2205@2	NA|NA|NA	T	PhoQ Sensor
NODE_483_length_33783_cov_10.5321_25	1458462.JNLK01000001_gene1757	3.1e-49	201.8	unclassified Lachnospiraceae													Bacteria	1TT12@1239,24AB1@186801,27J87@186928,COG0745@1,COG0745@2	NA|NA|NA	T	Transcriptional regulatory protein, C terminal
NODE_483_length_33783_cov_10.5321_26	1304880.JAGB01000001_gene791	3.8e-103	382.9	Clostridia				ko:K02004		M00258			ko00000,ko00002,ko02000	3.A.1			Bacteria	1TRAS@1239,248SQ@186801,COG0577@1,COG0577@2	NA|NA|NA	V	Psort location CytoplasmicMembrane, score
NODE_483_length_33783_cov_10.5321_27	1410668.JNKC01000006_gene636	7.6e-86	323.6	Clostridiaceae				ko:K02003		M00258			ko00000,ko00002,ko02000	3.A.1			Bacteria	1TP6H@1239,247JJ@186801,36EH8@31979,COG1136@1,COG1136@2	NA|NA|NA	V	ABC transporter, ATP-binding protein
NODE_483_length_33783_cov_10.5321_33	411463.EUBVEN_00858	2.7e-173	615.5	Eubacteriaceae													Bacteria	1TRMA@1239,2480C@186801,25XJQ@186806,COG1368@1,COG1368@2	NA|NA|NA	M	Sulfatase
NODE_4343_length_4781_cov_18.9132_1	547042.BACCOPRO_01776	3.2e-37	160.6	Bacteroidaceae													Bacteria	2AF45@1,2FR8Y@200643,3152W@2,4ANKI@815,4PJAI@976	NA|NA|NA
NODE_4343_length_4781_cov_18.9132_2	457424.BFAG_04879	3.9e-142	510.8	Bacteroidaceae	bmgA												Bacteria	2G2CG@200643,4ANES@815,4NVVT@976,COG3843@1,COG3843@2	NA|NA|NA	U	Relaxase mobilization nuclease domain protein
NODE_4343_length_4781_cov_18.9132_3	457424.BFAG_04878	3.4e-46	190.7	Bacteroidaceae													Bacteria	2DSMU@1,2FT4J@200643,33GQC@2,4AREC@815,4PH9W@976	NA|NA|NA
NODE_4343_length_4781_cov_18.9132_4	1236514.BAKL01000171_gene5842	2.2e-54	218.0	Bacteroidaceae				ko:K06218					ko00000,ko02048				Bacteria	2FU53@200643,4ARXW@815,4NW0W@976,COG2026@1,COG2026@2	NA|NA|NA	DJ	Psort location Cytoplasmic, score
NODE_4343_length_4781_cov_18.9132_5	1236514.BAKL01000171_gene5841	4.3e-33	146.7	Bacteroidaceae													Bacteria	2A744@1,2FUF2@200643,30VZT@2,4AS0X@815,4P9D2@976	NA|NA|NA
NODE_4343_length_4781_cov_18.9132_6	763034.HMPREF9446_00372	6.6e-139	500.4	Bacteroidaceae													Bacteria	2FP1R@200643,4AKP3@815,4PE5N@976,COG5527@1,COG5527@2	NA|NA|NA	L	Psort location Cytoplasmic, score 8.96
NODE_4343_length_4781_cov_18.9132_8	457424.BFAG_04880	3.3e-36	157.1	Bacteroidaceae													Bacteria	2AF45@1,2FR8Y@200643,3152W@2,4ANKI@815,4PJAI@976	NA|NA|NA
NODE_492_length_44522_cov_14.4903_1	457412.RSAG_00790	1.8e-165	589.0	Clostridia				ko:K07273					ko00000				Bacteria	1VDIK@1239,24PGG@186801,COG3409@1,COG3409@2,COG3757@1,COG3757@2	NA|NA|NA	M	CHAP domain
NODE_492_length_44522_cov_14.4903_4	1519439.JPJG01000060_gene1894	1.3e-23	118.2	Oscillospiraceae				ko:K11891,ko:K16091	ko02025,ko03070,map02025,map03070	M00334			ko00000,ko00001,ko00002,ko02000,ko02044	1.B.14.1.14,3.A.23.1			Bacteria	1UQCN@1239,2583F@186801,2N8V4@216572,COG3827@1,COG3827@2	NA|NA|NA
NODE_492_length_44522_cov_14.4903_6	33035.JPJF01000043_gene1002	8.2e-71	275.8	Blautia													Bacteria	1VFC3@1239,24Q3Q@186801,2DPY0@1,333VQ@2,3Y13Q@572511	NA|NA|NA
NODE_492_length_44522_cov_14.4903_8	476272.RUMHYD_01785	4.2e-216	758.4	Blautia				ko:K01992		M00254			ko00000,ko00002,ko02000	3.A.1			Bacteria	1TQDE@1239,249I0@186801,3Y0ZQ@572511,COG1511@1,COG1511@2,COG3941@1,COG3941@2,COG5412@1,COG5412@2	NA|NA|NA	S	phage tail tape measure protein
NODE_492_length_44522_cov_14.4903_9	411459.RUMOBE_01383	2.9e-94	351.3	Blautia													Bacteria	1VB7D@1239,257TZ@186801,2E1ZH@1,32X7Z@2,3Y08C@572511	NA|NA|NA	S	Bacteriophage Gp15 protein
NODE_492_length_44522_cov_14.4903_10	411459.RUMOBE_01382	1.2e-07	63.2	Blautia													Bacteria	1UGM8@1239,25A8V@186801,2BXDI@1,2ZGQ2@2,3Y0U8@572511	NA|NA|NA
NODE_492_length_44522_cov_14.4903_11	411902.CLOBOL_00129	6e-40	170.6	Clostridia													Bacteria	1VDAR@1239,24KHJ@186801,2E2WD@1,32XXQ@2	NA|NA|NA
NODE_492_length_44522_cov_14.4903_12	476272.RUMHYD_01781	3.4e-35	154.8	Blautia													Bacteria	1TVNI@1239,25M2F@186801,2BKGB@1,32EX5@2,3Y1SQ@572511	NA|NA|NA
NODE_492_length_44522_cov_14.4903_13	476272.RUMHYD_01780	1.1e-38	166.4	Blautia													Bacteria	1UGIF@1239,25IPE@186801,2A2UA@1,30R86@2,3Y20N@572511	NA|NA|NA
NODE_492_length_44522_cov_14.4903_14	476272.RUMHYD_01779	3.7e-36	157.9	Blautia													Bacteria	1VNF3@1239,24VE3@186801,2DTST@1,33MHP@2,3Y1WM@572511	NA|NA|NA
NODE_492_length_44522_cov_14.4903_15	411902.CLOBOL_03424	1.1e-13	82.8	Lachnoclostridium													Bacteria	1UEAM@1239,2218D@1506553,25J60@186801,2C2ZI@1,30FNI@2	NA|NA|NA
NODE_492_length_44522_cov_14.4903_16	476272.RUMHYD_01778	1.3e-23	116.3	Blautia													Bacteria	1VGDF@1239,24QM5@186801,2E8U6@1,3334R@2,3Y1TT@572511	NA|NA|NA
NODE_492_length_44522_cov_14.4903_17	1232453.BAIF02000011_gene3359	3.7e-104	385.2	Clostridia													Bacteria	1V47S@1239,24IAH@186801,2C2F4@1,305QN@2	NA|NA|NA
NODE_492_length_44522_cov_14.4903_18	476272.RUMHYD_01775	1.3e-47	196.4	Blautia													Bacteria	1VEH6@1239,24QP4@186801,2DNUY@1,32ZA9@2,3Y0VJ@572511	NA|NA|NA	S	COG NOG36366 non supervised orthologous group
NODE_492_length_44522_cov_14.4903_19	476272.RUMHYD_01772	4.9e-51	207.6	Clostridia													Bacteria	1VMI6@1239,24W3H@186801,2C0VJ@1,33G5G@2	NA|NA|NA
NODE_492_length_44522_cov_14.4903_20	397290.C810_05214	1.2e-44	186.0	Clostridia													Bacteria	1VH4F@1239,24TXZ@186801,2EDIT@1,337EP@2	NA|NA|NA
NODE_492_length_44522_cov_14.4903_21	397290.C810_01328	1.5e-24	120.2	Clostridia													Bacteria	1V21V@1239,24H7E@186801,28PRN@1,2ZCDE@2	NA|NA|NA
NODE_492_length_44522_cov_14.4903_23	476272.RUMHYD_01768	6.1e-26	124.0	Clostridia													Bacteria	1VPMZ@1239,24W56@186801,2EU5C@1,33MN0@2	NA|NA|NA
NODE_492_length_44522_cov_14.4903_27	1235790.C805_00057	2.7e-07	60.8	Clostridia													Bacteria	1W2KR@1239,2561N@186801,292CI@1,2ZPWW@2	NA|NA|NA
NODE_492_length_44522_cov_14.4903_28	476272.RUMHYD_01766	2.3e-26	124.8	Clostridia													Bacteria	1VIDS@1239,24R96@186801,2EFEM@1,3397F@2	NA|NA|NA	S	Psort location Cytoplasmic, score 8.87
NODE_492_length_44522_cov_14.4903_29	476272.RUMHYD_01764	3.8e-42	177.6	Clostridia													Bacteria	1VJVH@1239,24TV2@186801,2E3F3@1,32YE0@2	NA|NA|NA
NODE_492_length_44522_cov_14.4903_30	33035.JPJF01000106_gene3134	6.1e-118	431.0	Blautia													Bacteria	1UZ30@1239,24D0A@186801,3Y19E@572511,COG2369@1,COG2369@2	NA|NA|NA	S	Phage minor capsid protein 2
NODE_492_length_44522_cov_14.4903_32	880070.Cycma_0058	3.9e-18	100.1	Cytophagia													Bacteria	47WKY@768503,4PC04@976,COG2755@1,COG2755@2	NA|NA|NA	E	GDSL-like Lipase/Acylhydrolase family
NODE_492_length_44522_cov_14.4903_33	33035.JPJF01000106_gene3135	3e-153	548.5	Blautia													Bacteria	1UYMH@1239,24YNQ@186801,2BX0Z@1,2Z88Q@2,3Y0ZJ@572511	NA|NA|NA	S	phage minor capsid protein
NODE_492_length_44522_cov_14.4903_34	33035.JPJF01000106_gene3136	4.2e-191	674.5	Blautia	xtmA			ko:K07474					ko00000				Bacteria	1TU2S@1239,25MKW@186801,3Y252@572511,COG1783@1,COG1783@2,COG3728@1,COG3728@2	NA|NA|NA	L	Terminase small subunit
NODE_492_length_44522_cov_14.4903_39	457412.RSAG_01162	1.9e-18	99.0	Clostridia													Bacteria	1VKPB@1239,24VDH@186801,2EGZP@1,33ART@2	NA|NA|NA	S	YopX protein
NODE_492_length_44522_cov_14.4903_40	411468.CLOSCI_00298	8.3e-46	190.7	Clostridia													Bacteria	1VYWB@1239,24SU1@186801,2CWYZ@1,32T0P@2	NA|NA|NA
NODE_492_length_44522_cov_14.4903_46	476272.RUMHYD_03925	5.1e-39	167.2	Blautia													Bacteria	1VXSS@1239,251QV@186801,2F74E@1,33ZJZ@2,3Y1S3@572511	NA|NA|NA
NODE_492_length_44522_cov_14.4903_50	1121333.JMLH01000003_gene334	2e-72	280.0	Firmicutes	rnhA		3.1.26.4	ko:K03469,ko:K06993	ko03030,map03030				ko00000,ko00001,ko01000,ko03032				Bacteria	1V4EE@1239,COG0507@1,COG0507@2,COG3341@1,COG3341@2	NA|NA|NA	L	PIF1-like helicase
NODE_492_length_44522_cov_14.4903_51	411460.RUMTOR_02070	6.9e-145	521.2	Blautia				ko:K06919					ko00000				Bacteria	1TRMV@1239,24BJ9@186801,3Y1EK@572511,COG5519@1,COG5519@2	NA|NA|NA	L	Psort location Cytoplasmic, score 8.87
NODE_492_length_44522_cov_14.4903_52	411460.RUMTOR_02069	4.5e-27	127.9	Blautia				ko:K02316	ko03030,map03030				ko00000,ko00001,ko01000,ko03032				Bacteria	1VVC6@1239,25MCB@186801,3Y1TB@572511,COG0358@1,COG0358@2	NA|NA|NA	L	CHC2 zinc finger
NODE_492_length_44522_cov_14.4903_53	1256908.HMPREF0373_00660	1.9e-70	271.9	Eubacteriaceae													Bacteria	1V698@1239,24IGH@186801,25Z97@186806,29WTS@1,30IF5@2	NA|NA|NA
NODE_492_length_44522_cov_14.4903_54	397290.C810_05167	6e-58	230.7	Clostridia													Bacteria	1VGR6@1239,24KXA@186801,2DNZD@1,32ZWW@2	NA|NA|NA
NODE_492_length_44522_cov_14.4903_55	1256908.HMPREF0373_00658	2.7e-93	348.2	Clostridia													Bacteria	1VAG9@1239,24DBS@186801,2CAZB@1,2Z9VC@2	NA|NA|NA	S	AAA domain
NODE_492_length_44522_cov_14.4903_62	665956.HMPREF1032_00623	1.4e-08	65.9	Ruminococcaceae													Bacteria	1VKIC@1239,24V1I@186801,2DRI9@1,33BWS@2,3WPTQ@541000	NA|NA|NA
NODE_492_length_44522_cov_14.4903_64	1163671.JAGI01000002_gene3923	3e-15	87.4	Clostridiaceae													Bacteria	1U71R@1239,25QBA@186801,2DKTS@1,30ASF@2,36T3G@31979	NA|NA|NA
NODE_492_length_44522_cov_14.4903_65	1140001.I571_01121	1.2e-18	99.4	Enterococcaceae	XK27_10050												Bacteria	1VAT3@1239,4B3M9@81852,4HM0X@91061,COG1396@1,COG1396@2,COG2932@1,COG2932@2	NA|NA|NA	K	Peptidase S24-like
NODE_492_length_44522_cov_14.4903_69	1235792.C808_05256	1.1e-97	363.6	unclassified Lachnospiraceae													Bacteria	1TSN5@1239,24AG1@186801,27MAR@186928,COG0582@1,COG0582@2	NA|NA|NA	L	Belongs to the 'phage' integrase family
NODE_492_length_44522_cov_14.4903_70	1121115.AXVN01000006_gene2170	5.3e-26	122.9	Blautia				ko:K07273					ko00000				Bacteria	1VDIK@1239,25FZ8@186801,3Y00U@572511,COG3409@1,COG3409@2,COG3757@1,COG3757@2	NA|NA|NA	M	autolytic lysozime (1,4-beta-N-acetylmuramidase), family 25 of glycosyl hydrolases
NODE_754_length_32277_cov_13.5543_3	1235790.C805_00032	7.6e-75	287.0	Eubacteriaceae													Bacteria	1VE3G@1239,24NU5@186801,25YTI@186806,COG0270@1,COG0270@2	NA|NA|NA	L	DNA (cytosine-5-)-methyltransferase activity
NODE_754_length_32277_cov_13.5543_4	1111121.HMPREF1247_0834	8.5e-18	96.7	Coriobacteriia													Bacteria	2E04N@1,2GQHM@201174,32VT5@2,4CXPB@84998	NA|NA|NA
NODE_754_length_32277_cov_13.5543_5	1111134.HMPREF1253_1193	4.7e-08	64.3	Firmicutes													Bacteria	1VK8I@1239,2DSNC@1,33GSC@2	NA|NA|NA
NODE_754_length_32277_cov_13.5543_6	78346.BRUM_0376	9.5e-59	233.8	Actinobacteria													Bacteria	2H4PH@201174,COG1475@1,COG1475@2	NA|NA|NA	K	DNA binding
NODE_754_length_32277_cov_13.5543_8	1226322.HMPREF1545_00111	4e-24	117.1	Clostridia				ko:K07451					ko00000,ko01000,ko02048				Bacteria	1VKF1@1239,24V6D@186801,COG1403@1,COG1403@2	NA|NA|NA	V	HNH nucleases
NODE_754_length_32277_cov_13.5543_9	1033744.CAEL01000029_gene1286	1.4e-09	69.3	Clostridia													Bacteria	1VNVS@1239,24PKJ@186801,2EK5Z@1,33DWD@2	NA|NA|NA	S	Phage terminase, small subunit
NODE_754_length_32277_cov_13.5543_10	1226322.HMPREF1545_00113	8.1e-243	846.3	Oscillospiraceae													Bacteria	1TPU1@1239,248RI@186801,2N7UA@216572,COG4626@1,COG4626@2	NA|NA|NA	S	Phage Terminase
NODE_754_length_32277_cov_13.5543_11	1226322.HMPREF1545_00114	1.2e-147	529.6	Clostridia													Bacteria	1TPB9@1239,24BAK@186801,COG4695@1,COG4695@2	NA|NA|NA	S	Phage portal protein, HK97 family
NODE_754_length_32277_cov_13.5543_12	1226322.HMPREF1545_00115	9.7e-74	283.1	Clostridia				ko:K06904					ko00000				Bacteria	1V1UF@1239,24HKG@186801,COG3740@1,COG3740@2	NA|NA|NA	S	Phage prohead protease, HK97 family
NODE_754_length_32277_cov_13.5543_13	1226322.HMPREF1545_00116	1.3e-166	593.2	Clostridia													Bacteria	1UZMH@1239,24AT9@186801,COG4653@1,COG4653@2	NA|NA|NA	G	phage major capsid protein, HK97 family
NODE_754_length_32277_cov_13.5543_14	1226322.HMPREF1545_00117	5.7e-27	126.7	Clostridia													Bacteria	1VHJ5@1239,24W8P@186801,2EAYR@1,334ZP@2	NA|NA|NA
NODE_754_length_32277_cov_13.5543_15	1226322.HMPREF1545_00118	2e-15	88.6	Firmicutes													Bacteria	1UPS6@1239,2DQYF@1,339DU@2	NA|NA|NA
NODE_754_length_32277_cov_13.5543_16	411471.SUBVAR_05855	4.5e-27	127.5	Ruminococcaceae													Bacteria	1VEJA@1239,24J80@186801,2E357@1,32Y56@2,3WJST@541000	NA|NA|NA	S	Psort location Cytoplasmic, score
NODE_754_length_32277_cov_13.5543_17	411471.SUBVAR_05856	7.1e-31	139.8	Clostridia													Bacteria	1VA68@1239,24NE8@186801,2CK6F@1,32SBP@2	NA|NA|NA
NODE_754_length_32277_cov_13.5543_18	411471.SUBVAR_05857	3.5e-68	264.6	Ruminococcaceae													Bacteria	1UG4F@1239,24B1Y@186801,28H7M@1,2Z7JU@2,3WITV@541000	NA|NA|NA	S	phage major tail protein, phi13 family
NODE_754_length_32277_cov_13.5543_19	411471.SUBVAR_05858	1.1e-39	169.5	Clostridia													Bacteria	1V3SD@1239,24HA5@186801,2990R@1,2ZW4F@2	NA|NA|NA	S	Psort location Cytoplasmic, score
NODE_754_length_32277_cov_13.5543_20	33035.JPJF01000023_gene3232	2.6e-54	220.7	Bacteria													Bacteria	COG5412@1,COG5412@2	NA|NA|NA	N	phage tail tape measure protein
NODE_754_length_32277_cov_13.5543_21	1160721.RBI_I01575	1.1e-29	137.1	Ruminococcaceae													Bacteria	1V8VY@1239,2494G@186801,3WQ3Z@541000,COG4722@1,COG4722@2	NA|NA|NA	S	Phage tail protein
NODE_754_length_32277_cov_13.5543_22	1123263.AUKY01000068_gene489	6.9e-102	378.3	Firmicutes													Bacteria	1V2Q6@1239,COG4926@1,COG4926@2	NA|NA|NA	M	Phage minor structural protein
NODE_754_length_32277_cov_13.5543_23	1160721.RBI_I01572	1.6e-06	60.8	Ruminococcaceae													Bacteria	1UVV1@1239,25A5Q@186801,2BI6I@1,32CBS@2,3WR7J@541000	NA|NA|NA	S	Domain of unknown function (DUF2479)
NODE_754_length_32277_cov_13.5543_24	693746.OBV_18260	3.3e-21	107.5	Clostridia													Bacteria	1VEFH@1239,24TY9@186801,2B2D6@1,33482@2	NA|NA|NA
NODE_754_length_32277_cov_13.5543_25	1469948.JPNB01000002_gene3855	9.4e-17	92.4	Clostridiaceae													Bacteria	1VGFK@1239,24RBQ@186801,2E4T7@1,32ZMK@2,36TS5@31979	NA|NA|NA	S	Putative lactococcus lactis phage r1t holin
NODE_754_length_32277_cov_13.5543_26	476272.RUMHYD_00002	1.6e-16	94.4	Clostridia													Bacteria	1W45N@1239,2566N@186801,29QQP@1,30BQG@2	NA|NA|NA
NODE_754_length_32277_cov_13.5543_27	1203606.HMPREF1526_01931	3.8e-62	245.4	Clostridiaceae			3.5.1.28	ko:K01448	ko01503,map01503	M00727	R04112	RC00064,RC00141	ko00000,ko00001,ko00002,ko01000,ko01011,ko03036				Bacteria	1TRDG@1239,24ABM@186801,36M5E@31979,COG0860@1,COG0860@2,COG3023@1,COG3023@2	NA|NA|NA	MV	N-acetylmuramoyl-L-alanine amidase
NODE_754_length_32277_cov_13.5543_28	887929.HMP0721_2409	1.3e-24	120.2	Eubacteriaceae													Bacteria	1VFYC@1239,24T98@186801,25YWA@186806,2DPIQ@1,3328X@2	NA|NA|NA
NODE_754_length_32277_cov_13.5543_32	861454.HMPREF9099_00328	7.7e-74	284.3	unclassified Lachnospiraceae													Bacteria	1V16B@1239,24CY2@186801,27MI7@186928,COG0582@1,COG0582@2	NA|NA|NA	L	Phage integrase family
NODE_754_length_32277_cov_13.5543_34	1499683.CCFF01000017_gene3026	5.1e-23	113.6	Clostridiaceae													Bacteria	1U6I2@1239,24WZP@186801,2C5A9@1,31UR5@2,36TRN@31979	NA|NA|NA
NODE_754_length_32277_cov_13.5543_36	1300150.EMQU_1449	1.3e-07	62.8	Bacteria	XK27_07105			ko:K07729					ko00000,ko03000				Bacteria	COG1476@1,COG1476@2	NA|NA|NA	K	sequence-specific DNA binding
NODE_754_length_32277_cov_13.5543_41	767434.Fraau_1460	8.8e-17	94.4	Gammaproteobacteria													Bacteria	1RG2G@1224,1SYQ4@1236,COG5164@1,COG5164@2	NA|NA|NA	K	regulation of DNA-templated transcription, elongation
NODE_754_length_32277_cov_13.5543_43	536233.CLO_3655	2e-62	246.1	Clostridiaceae													Bacteria	1V4R3@1239,249E1@186801,29R5M@1,30C6X@2,36INY@31979	NA|NA|NA	S	Psort location Cytoplasmic, score 8.87
NODE_754_length_32277_cov_13.5543_44	665956.HMPREF1032_00132	1.4e-29	136.0	Ruminococcaceae													Bacteria	1VANX@1239,24MNG@186801,2C6KN@1,32Y69@2,3WR17@541000	NA|NA|NA	S	VRR_NUC
NODE_754_length_32277_cov_13.5543_45	1121334.KB911069_gene1617	7.3e-29	133.7	Ruminococcaceae				ko:K03111	ko03030,ko03430,ko03440,map03030,map03430,map03440				ko00000,ko00001,ko03029,ko03032,ko03400				Bacteria	1V3WT@1239,24HF9@186801,3WJAP@541000,COG0629@1,COG0629@2	NA|NA|NA	L	Single-stranded DNA-binding protein
NODE_754_length_32277_cov_13.5543_46	742765.HMPREF9457_02108	2.2e-08	65.5	Clostridia	rusA		3.1.22.4	ko:K01160					ko00000,ko01000,ko03400				Bacteria	1VF2H@1239,24P18@186801,COG4570@1,COG4570@2	NA|NA|NA	L	Endodeoxyribonuclease RusA
NODE_754_length_32277_cov_13.5543_48	1203606.HMPREF1526_00237	7.1e-21	107.5	Clostridia													Bacteria	1VGFH@1239,24R5Y@186801,2EI48@1,33BVK@2	NA|NA|NA
NODE_260_length_58973_cov_22.8134_2	1235800.C819_00492	1.8e-10	71.2	Clostridia													Bacteria	1VNE5@1239,24UGD@186801,2EP2Z@1,33GPS@2	NA|NA|NA
NODE_260_length_58973_cov_22.8134_3	658655.HMPREF0988_00910	4.7e-39	167.2	unclassified Lachnospiraceae													Bacteria	1VGD6@1239,24P1V@186801,27PZI@186928,2C2JJ@1,32UTM@2	NA|NA|NA	S	Psort location CytoplasmicMembrane, score
NODE_260_length_58973_cov_22.8134_4	658655.HMPREF0988_00912	3.1e-90	338.2	unclassified Lachnospiraceae				ko:K07741					ko00000				Bacteria	1TPKA@1239,24BSZ@186801,27PMU@186928,COG3617@1,COG3617@2,COG3645@1,COG3645@2	NA|NA|NA	K	Phage antirepressor protein KilAC domain
NODE_260_length_58973_cov_22.8134_5	397290.C810_01336	2e-20	105.1	unclassified Lachnospiraceae													Bacteria	1UT1G@1239,25IPX@186801,27SI5@186928,2BDGD@1,3275I@2	NA|NA|NA
NODE_260_length_58973_cov_22.8134_6	397290.C810_01331	7.8e-14	84.3	unclassified Lachnospiraceae													Bacteria	1W6RS@1239,257D1@186801,27SFJ@186928,298R1@1,2ZVVC@2	NA|NA|NA
NODE_260_length_58973_cov_22.8134_7	397290.C810_05214	7.9e-41	173.3	Clostridia													Bacteria	1VH4F@1239,24TXZ@186801,2EDIT@1,337EP@2	NA|NA|NA
NODE_260_length_58973_cov_22.8134_8	883156.HMPREF9282_00521	1.1e-08	67.8	Bacteria													Bacteria	28MWW@1,2ZB44@2	NA|NA|NA
NODE_260_length_58973_cov_22.8134_9	397290.C810_01328	1.7e-10	72.8	Clostridia													Bacteria	1V21V@1239,24H7E@186801,28PRN@1,2ZCDE@2	NA|NA|NA
NODE_260_length_58973_cov_22.8134_10	658655.HMPREF0988_00918	4.8e-08	63.5	Clostridia													Bacteria	1W4GM@1239,257A7@186801,2BZED@1,2ZIDK@2	NA|NA|NA
NODE_260_length_58973_cov_22.8134_11	658655.HMPREF0988_00919	6e-21	107.5	unclassified Lachnospiraceae													Bacteria	1W23Z@1239,256HP@186801,27SD3@186928,2BY5S@1,2ZR30@2	NA|NA|NA
NODE_260_length_58973_cov_22.8134_13	742733.HMPREF9469_03088	2.5e-100	372.5	Lachnoclostridium													Bacteria	1TPCB@1239,21ZX8@1506553,2485Y@186801,COG0582@1,COG0582@2	NA|NA|NA	L	Phage integrase, N-terminal SAM-like domain
NODE_260_length_58973_cov_22.8134_14	658088.HMPREF0987_01415	3.9e-13	81.3	unclassified Lachnospiraceae													Bacteria	1VGSA@1239,24QPS@186801,27QG3@186928,2DPYC@1,333XG@2	NA|NA|NA	S	Excisionase from transposon Tn916
NODE_260_length_58973_cov_22.8134_17	1173749.S4TNV2_9CAUD	2.1e-08	65.1	Siphoviridae													Viruses	4QAZF@10239,4QM17@10699,4QPH6@28883,4QUTY@35237	NA|NA|NA	S	Protein of unknwon function (DUF3310)
NODE_260_length_58973_cov_22.8134_19	457412.RSAG_01162	1.1e-41	176.4	Clostridia													Bacteria	1VKPB@1239,24VDH@186801,2EGZP@1,33ART@2	NA|NA|NA	S	YopX protein
NODE_260_length_58973_cov_22.8134_27	357809.Cphy_2990	1.3e-64	253.1	Clostridia													Bacteria	1UTC6@1239,252CM@186801,2EN4Y@1,33FSZ@2	NA|NA|NA
NODE_260_length_58973_cov_22.8134_31	742740.HMPREF9474_02378	1.4e-42	178.7	Bacteria													Bacteria	COG5263@1,COG5263@2	NA|NA|NA	S	dextransucrase activity
NODE_260_length_58973_cov_22.8134_34	97139.C824_05982	1.9e-09	69.3	Clostridia													Bacteria	1VQ69@1239,24WWY@186801,2EUP4@1,33N4Y@2	NA|NA|NA
NODE_260_length_58973_cov_22.8134_35	903814.ELI_3550	1.2e-24	120.2	Clostridia													Bacteria	1VBFK@1239,24PCQ@186801,2E126@1,32WHY@2	NA|NA|NA	S	Loader and inhibitor of phage G40P
NODE_260_length_58973_cov_22.8134_36	1415774.U728_1701	1e-55	223.8	Clostridiaceae													Bacteria	1TQT6@1239,24I78@186801,36JE7@31979,COG3935@1,COG3935@2	NA|NA|NA	L	DnaD domain protein
NODE_260_length_58973_cov_22.8134_38	1226322.HMPREF1545_04070	1e-10	73.2	Clostridia	rusA	GO:0000217,GO:0000400,GO:0003674,GO:0003676,GO:0003677,GO:0003824,GO:0004518,GO:0004519,GO:0004520,GO:0004536,GO:0005488,GO:0006139,GO:0006259,GO:0006725,GO:0006807,GO:0008150,GO:0008152,GO:0008821,GO:0009987,GO:0016787,GO:0016788,GO:0016889,GO:0016894,GO:0034641,GO:0043170,GO:0044237,GO:0044238,GO:0044260,GO:0046483,GO:0071704,GO:0090304,GO:0090305,GO:0097159,GO:0140097,GO:1901360,GO:1901363	3.1.22.4	ko:K01160					ko00000,ko01000,ko03400				Bacteria	1VFJ9@1239,24NSB@186801,COG4570@1,COG4570@2	NA|NA|NA	L	Endonuclease that resolves Holliday junction intermediates made during homologous genetic recombination and DNA repair. Exhibits sequence and structure-selective cleavage of four-way DNA junctions, where it introduces symmetrical nicks in two strands of the same polarity at the 5' side of dinucleotides. Corrects the defects in genetic recombination and DNA repair associated with inactivation of r…
NODE_260_length_58973_cov_22.8134_39	1121864.OMO_02139	1.9e-57	229.6	Enterococcaceae													Bacteria	1TSCG@1239,28KIJ@1,2ZA3S@2,4B4UQ@81852,4HF27@91061	NA|NA|NA
NODE_260_length_58973_cov_22.8134_40	1454004.AW11_02382	1.4e-41	176.8	Betaproteobacteria	addA		3.6.4.12	ko:K16898					ko00000,ko01000,ko03400				Bacteria	1QUUZ@1224,2WI1S@28216,COG1074@1,COG1074@2	NA|NA|NA	L	PDDEXK-like domain of unknown function (DUF3799)
NODE_260_length_58973_cov_22.8134_45	411460.RUMTOR_01375	6.6e-10	69.3	Clostridia													Bacteria	1W42V@1239,254Y8@186801,28WKE@1,2ZIKE@2	NA|NA|NA
NODE_260_length_58973_cov_22.8134_46	552396.HMPREF0863_00756	4.9e-60	238.0	Firmicutes				ko:K07741					ko00000				Bacteria	1UM32@1239,COG3561@1,COG3561@2	NA|NA|NA	K	P22_AR N-terminal domain
NODE_260_length_58973_cov_22.8134_53	1235790.C805_00012	1.6e-26	125.6	Eubacteriaceae				ko:K07729					ko00000,ko03000				Bacteria	1VEU8@1239,24QN0@186801,25XG5@186806,COG1396@1,COG1396@2	NA|NA|NA	K	Helix-turn-helix domain
NODE_260_length_58973_cov_22.8134_55	742765.HMPREF9457_02739	1.8e-73	282.3	Firmicutes													Bacteria	1VNMR@1239,2DTSV@1,33MHT@2	NA|NA|NA
NODE_260_length_58973_cov_22.8134_59	1304866.K413DRAFT_0769	4.7e-10	71.6	Clostridia													Bacteria	1UE8N@1239,24SAY@186801,2DVEF@1,33VHT@2	NA|NA|NA
NODE_260_length_58973_cov_22.8134_60	585501.HMPREF6123_0822	5.9e-17	94.0	Clostridia													Bacteria	1VMY0@1239,24PYR@186801,2EUCG@1,33MUW@2	NA|NA|NA
NODE_260_length_58973_cov_22.8134_61	742740.HMPREF9474_03516	5.9e-115	422.2	Lachnoclostridium													Bacteria	1TQ77@1239,221MC@1506553,2497P@186801,28J15@1,2Z8Y6@2	NA|NA|NA
NODE_260_length_58973_cov_22.8134_62	585501.HMPREF6123_0824	3.4e-14	84.7	Clostridia													Bacteria	1VV9F@1239,24IZ1@186801,2DV7P@1,33UHU@2	NA|NA|NA
NODE_260_length_58973_cov_22.8134_63	397290.C810_01419	6.5e-126	459.1	Clostridia	ftsK			ko:K03466					ko00000,ko03036	3.A.12			Bacteria	1VAT4@1239,24H6B@186801,COG1280@1,COG1280@2,COG3953@1,COG3953@2	NA|NA|NA	L	Transglycosylase SLT domain
NODE_260_length_58973_cov_22.8134_68	397290.C810_01411	1.3e-27	129.8	unclassified Lachnospiraceae													Bacteria	1TUCB@1239,25J08@186801,27T1D@186928,2DIJ2@1,303F4@2	NA|NA|NA
NODE_260_length_58973_cov_22.8134_70	411461.DORFOR_00721	9e-20	102.8	Clostridia													Bacteria	1VFC0@1239,24T22@186801,2E30X@1,32Y1D@2	NA|NA|NA	S	Psort location CytoplasmicMembrane, score
NODE_260_length_58973_cov_22.8134_71	411459.RUMOBE_00911	1.3e-31	142.5	Clostridia													Bacteria	1VI68@1239,24QE0@186801,2E97K@1,333G3@2	NA|NA|NA
NODE_260_length_58973_cov_22.8134_74	1347368.HG964404_gene4993	4.7e-37	162.2	Bacilli													Bacteria	1V2M7@1239,28PY7@1,2ZCHY@2,4HCPW@91061	NA|NA|NA	S	Phage major capsid protein E
NODE_260_length_58973_cov_22.8134_75	1536772.R70723_06665	4.7e-07	60.8	Paenibacillaceae													Bacteria	1VK8N@1239,273BA@186822,2EHA7@1,33B23@2,4HXXJ@91061	NA|NA|NA
NODE_260_length_58973_cov_22.8134_77	411462.DORLON_00764	1e-65	257.7	Dorea	lytA		3.2.1.1,3.5.1.28	ko:K01176,ko:K01447,ko:K01448,ko:K02067,ko:K06385	ko00500,ko01100,ko01503,ko02010,ko04973,map00500,map01100,map01503,map02010,map04973	M00210,M00669,M00670,M00727	R02108,R02112,R04112,R11262	RC00064,RC00141	ko00000,ko00001,ko00002,ko01000,ko01011,ko02000,ko03036	3.A.1.27	GH13		Bacteria	1UVGB@1239,25KHS@186801,27X1W@189330,COG0860@1,COG0860@2,COG5263@1,COG5263@2	NA|NA|NA	M	N-acetylmuramoyl-L-alanine amidase
NODE_260_length_58973_cov_22.8134_78	877415.JNJQ01000011_gene667	1.1e-23	118.6	Firmicutes													Bacteria	1VR2W@1239,2EXQA@1,33QZT@2	NA|NA|NA	S	GDSL-like Lipase/Acylhydrolase family
NODE_260_length_58973_cov_22.8134_80	1298920.KI911353_gene2663	1.4e-118	433.3	Lachnoclostridium													Bacteria	1TR67@1239,221CW@1506553,249U6@186801,2DB9U@1,2Z7Z6@2	NA|NA|NA	S	Phage portal protein, SPP1 Gp6-like
NODE_260_length_58973_cov_22.8134_81	397290.C810_01391	3.6e-17	94.7	Clostridia													Bacteria	1VBA3@1239,24QBA@186801,2CYQ8@1,32T4K@2	NA|NA|NA	S	Psort location Cytoplasmic, score 8.87
NODE_260_length_58973_cov_22.8134_82	1123263.AUKY01000015_gene1608	2.2e-89	336.7	Erysipelotrichia													Bacteria	1TUZ4@1239,3VU52@526524,COG5410@1,COG5410@2	NA|NA|NA	K	chromosome segregation
NODE_260_length_58973_cov_22.8134_88	537007.BLAHAN_05484	1.4e-76	293.1	Blautia													Bacteria	1TT9B@1239,258RT@186801,3Y1JF@572511,COG0330@1,COG0330@2	NA|NA|NA	O	prohibitin homologues
NODE_260_length_58973_cov_22.8134_92	357809.Cphy_2967	1.1e-15	89.4	Clostridia													Bacteria	1VG7H@1239,24SHP@186801,2BXU8@1,32YRQ@2	NA|NA|NA	S	Psort location Cytoplasmic, score
NODE_260_length_58973_cov_22.8134_94	397290.C810_01353	5.8e-35	154.5	unclassified Lachnospiraceae													Bacteria	1UE1K@1239,25IVN@186801,27STZ@186928,29U76@1,30FH2@2	NA|NA|NA
NODE_260_length_58973_cov_22.8134_95	1235799.C818_04245	2e-09	67.4	unclassified Lachnospiraceae													Bacteria	1UE0T@1239,256P5@186801,27SSG@186928,29U6P@1,30FGG@2	NA|NA|NA
NODE_260_length_58973_cov_22.8134_96	1235799.C818_04243	5.7e-16	89.7	unclassified Lachnospiraceae													Bacteria	1VKKN@1239,24VA8@186801,27T0H@186928,2EGS0@1,33AI4@2	NA|NA|NA	S	Cro/C1-type HTH DNA-binding domain
NODE_260_length_58973_cov_22.8134_99	1235792.C808_03051	2e-25	122.9	unclassified Lachnospiraceae				ko:K07741					ko00000				Bacteria	1TTJN@1239,25MHN@186801,27PGT@186928,COG3646@1,COG3646@2	NA|NA|NA	K	Phage regulatory protein Rha (Phage_pRha)
NODE_2569_length_5822_cov_61.9905_2	398513.BBNG_00609	3.4e-143	515.0	Bifidobacteriales				ko:K07496					ko00000				Bacteria	2GM6K@201174,4CZ11@85004,COG0675@1,COG0675@2	NA|NA|NA	L	Helix-turn-helix domain
NODE_2569_length_5822_cov_61.9905_4	1095770.CAHE01000089_gene1818	3.3e-60	238.8	Peptoniphilaceae													Bacteria	1V8VU@1239,22IK1@1570339,24PY3@186801,COG5527@1,COG5527@2	NA|NA|NA	L	Initiator Replication protein
NODE_2569_length_5822_cov_61.9905_6	60520.HR47_00110	6.5e-56	224.9	Lactobacillaceae													Bacteria	1UI5D@1239,3FBS7@33958,4ISEB@91061,COG2433@1,COG2433@2	NA|NA|NA	S	MobA/MobL family
NODE_1384_length_11815_cov_40.0725_2	198467.NP92_13000	3e-08	65.1	Anoxybacillus													Bacteria	1VNXQ@1239,21WX7@150247,2ETM9@1,33M4Z@2,4HRPC@91061	NA|NA|NA
NODE_1384_length_11815_cov_40.0725_4	357809.Cphy_2506	1.4e-16	93.6	Lachnoclostridium													Bacteria	1UVAE@1239,22382@1506553,2591W@186801,COG4640@1,COG4640@2	NA|NA|NA	S	response to antibiotic
NODE_1384_length_11815_cov_40.0725_5	1121289.JHVL01000077_gene514	9.3e-51	207.2	Clostridiaceae				ko:K03496					ko00000,ko03036,ko04812				Bacteria	1TP8S@1239,2488C@186801,36E15@31979,COG1192@1,COG1192@2	NA|NA|NA	D	sporulation initiation inhibitor protein Soj
NODE_1384_length_11815_cov_40.0725_7	1443125.Z962_07890	4.6e-60	237.7	Clostridiaceae													Bacteria	1TT7U@1239,24BDP@186801,36F3T@31979,COG1961@1,COG1961@2	NA|NA|NA	L	Helix-turn-helix domain of resolvase
NODE_1384_length_11815_cov_40.0725_8	457412.RSAG_04733	4.4e-25	122.1	Ruminococcaceae				ko:K02086					ko00000				Bacteria	1TPPF@1239,249NG@186801,3WKE9@541000,COG3935@1,COG3935@2	NA|NA|NA	L	Psort location Cytoplasmic, score
NODE_1384_length_11815_cov_40.0725_9	1378168.N510_01684	7.6e-39	167.2	Firmicutes													Bacteria	1V8DJ@1239,COG4636@1,COG4636@2	NA|NA|NA	S	Putative restriction endonuclease
NODE_1384_length_11815_cov_40.0725_11	999411.HMPREF1092_03337	1.3e-23	115.9	Clostridiaceae													Bacteria	1TQAX@1239,24B05@186801,36J2D@31979,COG1961@1,COG1961@2	NA|NA|NA	L	PFAM Resolvase
NODE_932_length_24673_cov_4.37152_1	877418.ATWV01000010_gene157	4.6e-232	810.4	Spirochaetes			3.2.1.1,5.4.99.16	ko:K05343	ko00500,ko01100,map00500,map01100		R01557,R02108,R02112,R11262	RC01816	ko00000,ko00001,ko01000		GH13		Bacteria	2J6AH@203691,COG0366@1,COG0366@2	NA|NA|NA	G	PFAM Alpha amylase, catalytic domain
NODE_932_length_24673_cov_4.37152_2	1121115.AXVN01000051_gene792	1.8e-279	968.4	Blautia	helD		3.6.4.12	ko:K03657	ko03420,ko03430,map03420,map03430				ko00000,ko00001,ko01000,ko03400				Bacteria	1TP39@1239,249IG@186801,3XZ0C@572511,COG3973@1,COG3973@2	NA|NA|NA	L	Psort location Cytoplasmic, score 8.87
NODE_932_length_24673_cov_4.37152_3	476272.RUMHYD_02949	5e-68	264.2	Blautia	sigK	GO:0000003,GO:0000988,GO:0000990,GO:0003674,GO:0006139,GO:0006351,GO:0006352,GO:0006355,GO:0006725,GO:0006807,GO:0008150,GO:0008152,GO:0009058,GO:0009059,GO:0009889,GO:0009987,GO:0010467,GO:0010468,GO:0010556,GO:0016070,GO:0016987,GO:0018130,GO:0019219,GO:0019222,GO:0019438,GO:0019954,GO:0030436,GO:0031323,GO:0031326,GO:0032502,GO:0032774,GO:0034641,GO:0034645,GO:0034654,GO:0043170,GO:0043254,GO:…		ko:K03091					ko00000,ko03021				Bacteria	1TPJ5@1239,247XH@186801,3XYT5@572511,COG1191@1,COG1191@2	NA|NA|NA	K	Sigma factors are initiation factors that promote the attachment of RNA polymerase to specific initiation sites and are then released
NODE_932_length_24673_cov_4.37152_4	633697.EubceDRAFT1_1796	4.5e-163	581.3	Eubacteriaceae	comM			ko:K07391					ko00000				Bacteria	1TPPB@1239,248T8@186801,25URN@186806,COG0606@1,COG0606@2	NA|NA|NA	O	Mg chelatase-like protein
NODE_932_length_24673_cov_4.37152_5	1408436.JHXY01000014_gene1715	2.7e-72	278.9	Eubacteriaceae	dprA			ko:K04096					ko00000				Bacteria	1TPP7@1239,24AS2@186801,25VKT@186806,COG0758@1,COG0758@2	NA|NA|NA	LU	DNA protecting protein DprA
NODE_932_length_24673_cov_4.37152_6	1123075.AUDP01000001_gene2296	0.0	1083.6	Ruminococcaceae	topA		5.99.1.2	ko:K03168					ko00000,ko01000,ko03032,ko03400				Bacteria	1TPUS@1239,248MG@186801,3WGDZ@541000,COG0550@1,COG0550@2	NA|NA|NA	L	Releases the supercoiling and torsional tension of DNA, which is introduced during the DNA replication and transcription, by transiently cleaving and rejoining one strand of the DNA duplex. Introduces a single-strand break via transesterification at a target site in duplex DNA. The scissile phosphodiester is attacked by the catalytic tyrosine of the enzyme, resulting in the formation of a DNA-(5'…
NODE_932_length_24673_cov_4.37152_7	33035.JPJF01000094_gene2143	4.5e-117	427.6	Blautia	codY			ko:K03706					ko00000,ko03000				Bacteria	1TS7A@1239,2480R@186801,3XYZ9@572511,COG4465@1,COG4465@2	NA|NA|NA	K	DNA-binding protein that represses the expression of many genes that are induced as cells make the transition from rapid exponential growth to stationary phase. It is a GTP-binding protein that senses the intracellular GTP concentration as an indicator of nutritional limitations. At low GTP concentration it no longer binds GTP and stop to act as a transcriptional repressor
NODE_932_length_24673_cov_4.37152_8	537007.BLAHAN_06155	3e-36	157.5	Blautia	groS	GO:0003674,GO:0005488,GO:0005515,GO:0006457,GO:0006458,GO:0006950,GO:0006986,GO:0008150,GO:0009987,GO:0010033,GO:0035966,GO:0042221,GO:0042802,GO:0043167,GO:0043169,GO:0046872,GO:0050896,GO:0051082,GO:0051084,GO:0051085,GO:0051087,GO:0061077		ko:K04078					ko00000,ko03029,ko03110				Bacteria	1V9ZM@1239,24MMM@186801,3Y05R@572511,COG0234@1,COG0234@2	NA|NA|NA	O	Binds to Cpn60 in the presence of Mg-ATP and suppresses the ATPase activity of the latter
NODE_932_length_24673_cov_4.37152_9	658655.HMPREF0988_01928	5.2e-250	870.2	unclassified Lachnospiraceae	groL	GO:0003674,GO:0005488,GO:0005515,GO:0005575,GO:0005622,GO:0005623,GO:0005737,GO:0005829,GO:0006457,GO:0006458,GO:0008150,GO:0009987,GO:0016465,GO:0032991,GO:0044183,GO:0044424,GO:0044444,GO:0044445,GO:0044464,GO:0051082,GO:0061077,GO:0101031,GO:1990220		ko:K04077	ko03018,ko04212,ko04940,ko05134,ko05152,map03018,map04212,map04940,map05134,map05152				ko00000,ko00001,ko03019,ko03029,ko03110,ko04147				Bacteria	1TP1T@1239,248BG@186801,27I73@186928,COG0459@1,COG0459@2	NA|NA|NA	O	Prevents misfolding and promotes the refolding and proper assembly of unfolded polypeptides generated under stress conditions
NODE_932_length_24673_cov_4.37152_10	1121115.AXVN01000005_gene2262	3.5e-27	128.6	Clostridia													Bacteria	1VFMY@1239,24SP4@186801,2DPYM@1,333Z5@2	NA|NA|NA
NODE_932_length_24673_cov_4.37152_11	33035.JPJF01000094_gene2140	1.1e-36	159.8	Blautia													Bacteria	1V8A8@1239,24NHT@186801,2E823@1,332G5@2,3Y088@572511	NA|NA|NA	S	Psort location CytoplasmicMembrane, score 9.75
NODE_932_length_24673_cov_4.37152_12	1232452.BAIB02000006_gene1459	8.5e-244	849.4	unclassified Clostridiales	guaB	GO:0003674,GO:0003824,GO:0003938,GO:0005488,GO:0005515,GO:0005575,GO:0005622,GO:0005623,GO:0005737,GO:0005829,GO:0006139,GO:0006163,GO:0006164,GO:0006183,GO:0006725,GO:0006753,GO:0006793,GO:0006796,GO:0006807,GO:0008150,GO:0008152,GO:0009058,GO:0009116,GO:0009117,GO:0009119,GO:0009141,GO:0009142,GO:0009144,GO:0009145,GO:0009150,GO:0009152,GO:0009163,GO:0009165,GO:0009199,GO:0009201,GO:0009205,GO:…	1.1.1.205	ko:K00088	ko00230,ko00983,ko01100,ko01110,map00230,map00983,map01100,map01110	M00050	R01130,R08240	RC00143,RC02207	ko00000,ko00001,ko00002,ko01000,ko04147			iAPECO1_1312.APECO1_4018,iECABU_c1320.ECABU_c28100,iECP_1309.ECP_2510,iECSF_1327.ECSF_2349,iUTI89_1310.UTI89_C2826,ic_1306.c3027	Bacteria	1TNZ1@1239,247PS@186801,267WW@186813,COG0516@1,COG0516@2,COG0517@1,COG0517@2	NA|NA|NA	F	Catalyzes the conversion of inosine 5'-phosphate (IMP) to xanthosine 5'-phosphate (XMP), the first committed and rate- limiting step in the de novo synthesis of guanine nucleotides, and therefore plays an important role in the regulation of cell growth
NODE_932_length_24673_cov_4.37152_13	457412.RSAG_01854	2.3e-61	242.3	Ruminococcaceae			3.5.1.28	ko:K01447			R04112	RC00064,RC00141	ko00000,ko01000				Bacteria	1V3JT@1239,24D7K@186801,3WIZ0@541000,COG5632@1,COG5632@2	NA|NA|NA	M	Ami_2
NODE_932_length_24673_cov_4.37152_14	1235792.C808_03472	8e-43	180.3	unclassified Lachnospiraceae				ko:K07098					ko00000				Bacteria	1VF6Q@1239,24QQ8@186801,27PJI@186928,COG5652@1,COG5652@2	NA|NA|NA	S	VanZ like family
NODE_932_length_24673_cov_4.37152_15	642492.Clole_3250	1.7e-84	319.3	Clostridia				ko:K09816	ko02010,map02010	M00242			ko00000,ko00001,ko00002,ko02000	3.A.1.15.3,3.A.1.15.5			Bacteria	1TR79@1239,24875@186801,COG1108@1,COG1108@2	NA|NA|NA	P	ABC 3 transport family
NODE_932_length_24673_cov_4.37152_16	693746.OBV_00980	7.4e-84	317.0	Oscillospiraceae				ko:K02074,ko:K09817	ko02010,map02010	M00242,M00244			ko00000,ko00001,ko00002,ko01000,ko02000	3.A.1.15,3.A.1.15.3,3.A.1.15.5			Bacteria	1TQ68@1239,248F1@186801,2N882@216572,COG1121@1,COG1121@2	NA|NA|NA	P	AAA domain, putative AbiEii toxin, Type IV TA system
NODE_932_length_24673_cov_4.37152_17	693746.OBV_00990	8.6e-79	300.8	Oscillospiraceae	adcA			ko:K09815	ko02010,map02010	M00242			ko00000,ko00001,ko00002,ko02000	3.A.1.15.3,3.A.1.15.5			Bacteria	1TPG7@1239,249VZ@186801,2N67Y@216572,COG0803@1,COG0803@2	NA|NA|NA	P	Zinc-uptake complex component A periplasmic
NODE_932_length_24673_cov_4.37152_18	1163671.JAGI01000002_gene1435	1.9e-216	758.8	Clostridiaceae				ko:K02021,ko:K06147					ko00000,ko02000	3.A.1.106,3.A.1.109,3.A.1.110,3.A.1.112,3.A.1.113,3.A.1.117,3.A.1.21			Bacteria	1TP0B@1239,247Q0@186801,36E82@31979,COG1132@1,COG1132@2	NA|NA|NA	V	ABC transporter transmembrane region
NODE_932_length_24673_cov_4.37152_19	1449050.JNLE01000003_gene408	2.1e-175	622.5	Clostridiaceae				ko:K06147					ko00000,ko02000	3.A.1.106,3.A.1.109,3.A.1.21			Bacteria	1TP0B@1239,247Q0@186801,36DEY@31979,COG1132@1,COG1132@2	NA|NA|NA	V	ABC transporter transmembrane region
NODE_565_length_3424_cov_24.881_1	1095743.HMPREF1054_2006	3.2e-46	190.7	Bacteria	VY92_07535												Bacteria	COG3309@1,COG3309@2	NA|NA|NA	S	pathogenesis
NODE_565_length_3424_cov_24.881_2	1095743.HMPREF1054_2008	1.2e-185	655.6	Pasteurellales	repA												Bacteria	1R7A6@1224,1RQMU@1236,1Y8HW@135625,COG5527@1,COG5527@2	NA|NA|NA	L	Initiator Replication protein
NODE_565_length_3424_cov_24.881_4	1095743.HMPREF1054_2007	1.7e-157	562.0	Pasteurellales													Bacteria	1MUSS@1224,1RQ3M@1236,1YARA@135625,COG1230@1,COG1230@2	NA|NA|NA	P	Cation efflux family
NODE_971_length_18581_cov_11.5365_2	688246.Premu_0029	3e-54	218.4	Bacteroidia	hin_2												Bacteria	2FQXB@200643,4NNF6@976,COG1961@1,COG1961@2	NA|NA|NA	L	DNA invertase Pin homologs
NODE_971_length_18581_cov_11.5365_3	1280674.AUJK01000004_gene2	1e-148	533.1	Bacteroidia													Bacteria	2FQ3M@200643,4NESH@976,COG3177@1,COG3177@2	NA|NA|NA	K	FIC family
NODE_971_length_18581_cov_11.5365_5	1410666.JHXG01000004_gene1658	2.4e-18	99.0	Bacteroidia													Bacteria	2G2GS@200643,4NV7N@976,COG1598@1,COG1598@2	NA|NA|NA	S	PFAM Uncharacterised protein family UPF0150
NODE_971_length_18581_cov_11.5365_6	1287476.HMPREF1651_02755	3.4e-20	105.1	Bacteroidia													Bacteria	2DJV2@1,2FU8P@200643,32UDX@2,4NTF7@976	NA|NA|NA
NODE_971_length_18581_cov_11.5365_9	679189.HMPREF9019_1863	3.1e-64	252.7	Bacteroidia			3.4.21.81	ko:K18545					ko00000,ko01000,ko01002				Bacteria	2BTJB@1,2FVJ9@200643,32NRW@2,4P77E@976	NA|NA|NA
NODE_971_length_18581_cov_11.5365_12	1410613.JNKF01000014_gene2137	1.6e-55	223.8	Bacteroidia													Bacteria	2FN2Q@200643,4P26U@976,COG3843@1,COG3843@2	NA|NA|NA	U	Relaxase mobilization nuclease domain protein
NODE_971_length_18581_cov_11.5365_14	667015.Bacsa_0932	2.3e-39	169.1	Bacteroidaceae													Bacteria	2G378@200643,4ASRJ@815,4NK59@976,COG1961@1,COG1961@2	NA|NA|NA	L	Resolvase, N terminal domain
NODE_971_length_18581_cov_11.5365_17	688246.Premu_0037	3.3e-35	155.2	Bacteroidia				ko:K03496					ko00000,ko03036,ko04812				Bacteria	2FSD2@200643,4PJUH@976,COG1192@1,COG1192@2	NA|NA|NA	D	CobQ/CobB/MinD/ParA nucleotide binding domain
NODE_971_length_18581_cov_11.5365_19	1460634.JCM19037_1588	5.5e-31	140.6	Bacilli	smf			ko:K04096					ko00000				Bacteria	1VNFT@1239,4HZZP@91061,COG0758@1,COG0758@2	NA|NA|NA	LU	Protein of unknown function (DUF2493)
NODE_93_length_24018_cov_35.8328_1	435837.HMPREF0798_02165	7.3e-37	159.5	Staphylococcaceae													Bacteria	1UY4S@1239,4GXPD@90964,4HD5D@91061,COG1961@1,COG1961@2	NA|NA|NA	L	DNA-invertase Bin3
NODE_93_length_24018_cov_35.8328_3	218495.SUB0035	1.2e-32	146.7	Firmicutes				ko:K01990,ko:K07023		M00254			ko00000,ko00002,ko02000	3.A.1			Bacteria	1VAEE@1239,COG1131@1,COG1131@2	NA|NA|NA	V	ATPases associated with a variety of cellular activities
NODE_93_length_24018_cov_35.8328_7	861530.ALOZ01000075_gene1295	1.3e-49	203.0	Staphylococcaceae	yknW												Bacteria	1VPDN@1239,2EJ6V@1,33CY2@2,4GZ1S@90964,4HS8D@91061	NA|NA|NA	S	Yip1 domain
NODE_93_length_24018_cov_35.8328_8	596319.STAWA0001_2064	7.9e-107	394.0	Staphylococcaceae				ko:K02005					ko00000				Bacteria	1VBR9@1239,4GXKU@90964,4HIY1@91061,COG0845@1,COG0845@2	NA|NA|NA	M	Belongs to the membrane fusion protein (MFP) (TC 8.A.1) family
NODE_93_length_24018_cov_35.8328_9	525378.HMPREF0793_1061	5.1e-106	390.6	Staphylococcaceae				ko:K02003		M00258			ko00000,ko00002,ko02000	3.A.1			Bacteria	1TPBJ@1239,4GXV8@90964,4HFUH@91061,COG1136@1,COG1136@2	NA|NA|NA	V	ABC transporter, ATP-binding protein
NODE_93_length_24018_cov_35.8328_10	435838.HMPREF0786_01685	2e-142	512.3	Staphylococcaceae	bacI			ko:K02004		M00258			ko00000,ko00002,ko02000	3.A.1			Bacteria	1TPUU@1239,4GXVD@90964,4HGPY@91061,COG0577@1,COG0577@2	NA|NA|NA	V	COG0577 ABC-type antimicrobial peptide transport system, permease component
NODE_93_length_24018_cov_35.8328_11	861530.ALOZ01000075_gene1295	1.2e-45	189.9	Staphylococcaceae	yknW												Bacteria	1VPDN@1239,2EJ6V@1,33CY2@2,4GZ1S@90964,4HS8D@91061	NA|NA|NA	S	Yip1 domain
NODE_93_length_24018_cov_35.8328_12	861530.ALOZ01000043_gene82	4.3e-79	301.2	Staphylococcaceae													Bacteria	1TXQN@1239,29I84@1,30556@2,4GYJC@90964,4I6S0@91061	NA|NA|NA	S	Protein of unknown function, DUF536
NODE_93_length_24018_cov_35.8328_13	861530.ALOZ01000043_gene83	4.5e-113	414.5	Staphylococcaceae	repA												Bacteria	1TQXM@1239,2DBC6@1,2Z8BZ@2,4GY94@90964,4IQUN@91061	NA|NA|NA	S	Replication initiator protein A (RepA) N-terminus
NODE_93_length_24018_cov_35.8328_14	435837.HMPREF0798_01766	4.7e-29	133.3	Staphylococcaceae													Bacteria	1V9CV@1239,2BDNW@1,327CD@2,4GZ4P@90964,4HJ88@91061	NA|NA|NA	S	Stage II sporulation protein M
NODE_93_length_24018_cov_35.8328_15	435837.HMPREF0798_02179	2.2e-17	94.4	Staphylococcaceae	repA												Bacteria	1TQXM@1239,2DBC6@1,2Z8BZ@2,4GY94@90964,4IQUN@91061	NA|NA|NA	S	Replication initiator protein A (RepA) N-terminus
NODE_93_length_24018_cov_35.8328_18	435838.HMPREF0786_01808	6.6e-115	420.2	Firmicutes													Bacteria	1UKEE@1239,2EKN1@1,33EBR@2	NA|NA|NA
NODE_93_length_24018_cov_35.8328_19	435838.HMPREF0786_01807	1.8e-57	228.4	Staphylococcaceae													Bacteria	1TYGD@1239,29IRU@1,305P6@2,4H0YY@90964,4I7KK@91061	NA|NA|NA
NODE_93_length_24018_cov_35.8328_20	435838.HMPREF0786_01377	4.7e-34	150.6	Staphylococcaceae													Bacteria	1TW1B@1239,2BDQF@1,327E3@2,4H04S@90964,4I4QQ@91061	NA|NA|NA
NODE_93_length_24018_cov_35.8328_21	176280.SE_p609	5.4e-99	367.1	Staphylococcaceae													Bacteria	1U63G@1239,4H0IQ@90964,4IFSV@91061,COG1476@1,COG1476@2	NA|NA|NA	K	Cro/C1-type HTH DNA-binding domain
NODE_93_length_24018_cov_35.8328_22	435838.HMPREF0786_01831	8.5e-131	473.0	Staphylococcaceae													Bacteria	1V8VU@1239,4GYHP@90964,4HWIQ@91061,COG5527@1,COG5527@2	NA|NA|NA	L	Initiator Replication protein
NODE_93_length_24018_cov_35.8328_23	279808.SH2601	1e-63	249.2	Staphylococcaceae				ko:K13653					ko00000,ko03000				Bacteria	1UA64@1239,4H0Q2@90964,4IKH0@91061,COG3708@1,COG3708@2	NA|NA|NA	K	Integron-associated effector binding protein
NODE_93_length_24018_cov_35.8328_27	1140003.I573_00367	1.2e-37	164.9	Enterococcaceae													Bacteria	1V69X@1239,4B2XQ@81852,4I8NS@91061,COG4928@1,COG4928@2	NA|NA|NA	S	KAP family P-loop domain
NODE_93_length_24018_cov_35.8328_28	1405498.SSIM_11865	1.6e-64	251.9	Staphylococcaceae													Bacteria	1UY4S@1239,4GXPD@90964,4HD5D@91061,COG1961@1,COG1961@2	NA|NA|NA	L	DNA-invertase Bin3
NODE_285_length_11805_cov_13.4465_1	483216.BACEGG_01230	1.8e-215	755.0	Bacteroidaceae													Bacteria	2FMHR@200643,4AN44@815,4NIUH@976,COG4974@1,COG4974@2	NA|NA|NA	L	COG NOG27661 non supervised orthologous group
NODE_285_length_11805_cov_13.4465_2	483216.BACEGG_01229	4.6e-207	726.9	Bacteroidaceae													Bacteria	2EE80@1,2FPP7@200643,3382J@2,4AQ5D@815,4NWD6@976	NA|NA|NA
NODE_285_length_11805_cov_13.4465_3	483216.BACEGG_01227	4.5e-85	320.5	Bacteroidaceae													Bacteria	2CJ8U@1,2FSUY@200643,33WVV@2,4AR87@815,4P33S@976	NA|NA|NA
NODE_285_length_11805_cov_13.4465_4	483216.BACEGG_01226	1.1e-22	111.7	Bacteroidaceae													Bacteria	2A8N7@1,2FYMF@200643,30XQQ@2,4AUIH@815,4PB86@976	NA|NA|NA
NODE_285_length_11805_cov_13.4465_5	483216.BACEGG_01225	0.0	1216.1	Bacteroidaceae													Bacteria	2FNQ3@200643,4APGT@815,4NN4G@976,COG0513@1,COG0513@2	NA|NA|NA	JKL	Psort location Cytoplasmic, score 8.96
NODE_285_length_11805_cov_13.4465_6	483216.BACEGG_01224	2.6e-154	551.2	Bacteroidaceae													Bacteria	2EUBS@1,2FRVA@200643,33MU4@2,4ANWW@815,4NZJ2@976	NA|NA|NA
NODE_285_length_11805_cov_13.4465_7	483216.BACEGG_01223	1.8e-37	161.4	Bacteroidaceae													Bacteria	2A8F1@1,2FV2I@200643,30XGV@2,4AS95@815,4PAXX@976	NA|NA|NA
NODE_285_length_11805_cov_13.4465_8	483216.BACEGG_01221	2.9e-198	697.6	Bacteroidaceae													Bacteria	28IS4@1,2FQ5C@200643,2Z8RA@2,4AN0G@815,4NGT4@976	NA|NA|NA	S	Psort location Cytoplasmic, score 8.96
NODE_285_length_11805_cov_13.4465_9	762984.HMPREF9445_02491	3.5e-26	123.6	Bacteroidaceae													Bacteria	2A9GU@1,2FZZ5@200643,30YNR@2,4AUMV@815,4PCI5@976	NA|NA|NA
NODE_285_length_11805_cov_13.4465_10	483216.BACEGG_01219	3.2e-110	404.4	Bacteroidaceae													Bacteria	2FQH4@200643,4AKG3@815,4NT2E@976,COG1961@1,COG1961@2	NA|NA|NA	L	Psort location Cytoplasmic, score 8.96
NODE_285_length_11805_cov_13.4465_11	483216.BACEGG_01218	3.1e-18	96.7	Bacteroidaceae													Bacteria	2BUTF@1,2FZ66@200643,32Q4Z@2,4AUYT@815,4PBK6@976	NA|NA|NA
NODE_285_length_11805_cov_13.4465_12	483216.BACEGG_01217	3.3e-91	340.9	Bacteroidaceae													Bacteria	2A74X@1,2FUHJ@200643,30W0R@2,4ARUV@815,4P9E4@976	NA|NA|NA
NODE_285_length_11805_cov_13.4465_13	762984.HMPREF9445_00550	7.8e-08	63.5	Bacteroidaceae													Bacteria	2EWV4@1,2FV1S@200643,31495@2,4ASR7@815,4PINB@976	NA|NA|NA
NODE_285_length_11805_cov_13.4465_14	483216.BACEGG_01215	9.9e-67	259.2	Bacteroidaceae													Bacteria	2FS8A@200643,4AQIW@815,4NYJS@976,COG2250@1,COG2250@2	NA|NA|NA	S	Psort location Cytoplasmic, score 8.96
NODE_285_length_11805_cov_13.4465_15	483216.BACEGG_01214	6.1e-48	196.4	Bacteroidaceae													Bacteria	2FT8S@200643,4ARHJ@815,4NYUJ@976,COG1708@1,COG1708@2	NA|NA|NA	S	Nucleotidyltransferase domain
NODE_2044_length_5578_cov_4.46044_1	742740.HMPREF9474_02890	3.3e-23	116.3	Firmicutes				ko:K03205	ko03070,map03070	M00333			ko00000,ko00001,ko00002,ko02044	3.A.7			Bacteria	1V6VJ@1239,COG3505@1,COG3505@2	NA|NA|NA	U	TraM recognition site of TraD and TraG
NODE_2044_length_5578_cov_4.46044_4	1506994.JNLQ01000004_gene3621	1.3e-48	199.9	Clostridia	repB												Bacteria	1V1XJ@1239,24PSJ@186801,COG5527@1,COG5527@2	NA|NA|NA	L	Initiator Replication protein
NODE_2044_length_5578_cov_4.46044_7	1045854.WKK_06857	2.3e-25	122.9	Leuconostocaceae	recN			ko:K03631,ko:K20345	ko02024,map02024				ko00000,ko00001,ko02000,ko03400	3.A.1.112,8.A.1			Bacteria	1UI5C@1239,4AWZS@81850,4ISE9@91061,COG0497@1,COG0497@2	NA|NA|NA	L	Plasmid recombination enzyme
NODE_1143_length_5199_cov_3.94771_3	547043.BIFPSEUDO_03172	4.3e-195	687.2	Bifidobacteriales				ko:K07496					ko00000				Bacteria	2GM6K@201174,4D14G@85004,COG0675@1,COG0675@2	NA|NA|NA	L	Psort location Cytoplasmic, score 8.87
NODE_1143_length_5199_cov_3.94771_4	547043.BIFPSEUDO_03173	1.7e-69	268.5	Bifidobacteriales				ko:K07491					ko00000				Bacteria	2IMQ2@201174,4D1F4@85004,COG1943@1,COG1943@2	NA|NA|NA	L	Transposase IS200 like
NODE_1143_length_5199_cov_3.94771_5	1688.BCUN_0733	2.6e-10	71.6	Bifidobacteriales													Bacteria	2BI2K@1,2GR25@201174,32C7I@2,4D1ID@85004	NA|NA|NA	K	Bacterial mobilisation protein (MobC)
NODE_1143_length_5199_cov_3.94771_8	1122172.KB890263_gene1661	9.3e-55	220.7	Fusobacteria													Bacteria	37AAT@32066,COG5527@1,COG5527@2	NA|NA|NA	L	Psort location Cytoplasmic, score 8.96
NODE_657_length_8580_cov_5.83566_1	888048.HMPREF8577_2056	7.2e-139	500.4	Bacilli				ko:K07011					ko00000				Bacteria	1TR5K@1239,4HCZF@91061,COG3206@1,COG3206@2	NA|NA|NA	M	Plasmid recombination enzyme
NODE_657_length_8580_cov_5.83566_2	334413.FMG_P0003	7.6e-28	131.3	Peptoniphilaceae													Bacteria	1V8VU@1239,22IK1@1570339,24PY3@186801,COG5527@1,COG5527@2	NA|NA|NA	L	Initiator Replication protein
NODE_657_length_8580_cov_5.83566_7	698964.CDPW8_2179	1.3e-10	73.2	Actinobacteria													Bacteria	2EP87@1,2GZXP@201174,31XYZ@2	NA|NA|NA
NODE_657_length_8580_cov_5.83566_9	888048.HMPREF8577_2056	4.6e-61	240.4	Bacilli				ko:K07011					ko00000				Bacteria	1TR5K@1239,4HCZF@91061,COG3206@1,COG3206@2	NA|NA|NA	M	Plasmid recombination enzyme
NODE_1193_length_3122_cov_183.056_2	1028805.GGC_1888	1.4e-40	172.9	Gammaproteobacteria													Bacteria	1NAIR@1224,1SDWZ@1236,2E80D@1,332EP@2	NA|NA|NA	S	Protein involved in DNA replication and plasmid maintenance
NODE_365_length_11873_cov_224.85_1	1002367.HMPREF0673_00070	6.8e-69	266.5	Bacteroidia													Bacteria	2FMSW@200643,4NEQG@976,COG0553@1,COG0553@2,COG0827@1,COG0827@2,COG4646@1,COG4646@2	NA|NA|NA	L	Helicase C-terminal domain protein
NODE_365_length_11873_cov_224.85_2	1122971.BAME01000105_gene5942	0.0	1273.1	Porphyromonadaceae	tetP			ko:K18220					br01600,ko00000,ko01504				Bacteria	22XI9@171551,2FP30@200643,4NGRM@976,COG0480@1,COG0480@2	NA|NA|NA	J	Elongation Factor G, domain II
NODE_365_length_11873_cov_224.85_3	1002367.HMPREF0673_00073	1.5e-110	405.6	Bacteroidia													Bacteria	2FNF0@200643,4NFEF@976,COG0642@1,COG0745@1,COG0745@2,COG2205@2	NA|NA|NA	T	PhoQ Sensor
NODE_365_length_11873_cov_224.85_4	679190.HMPREF0650_0461	1.3e-179	635.6	Bacteroidia	ISPlu1B			ko:K07482					ko00000				Bacteria	2FM1P@200643,4NJ3V@976,COG2826@1,COG2826@2	NA|NA|NA	L	Integrase core domain
NODE_365_length_11873_cov_224.85_5	742727.HMPREF9447_05508	3e-53	214.9	Bacteroidaceae													Bacteria	2BUDE@1,2FXPU@200643,32PPB@2,4ATTI@815,4PAT1@976	NA|NA|NA
NODE_365_length_11873_cov_224.85_8	483215.BACFIN_07895	3e-91	342.0	Bacteroidaceae													Bacteria	2FP1R@200643,4AKP3@815,4PE5N@976,COG5527@1,COG5527@2	NA|NA|NA	L	Psort location Cytoplasmic, score 8.96
NODE_365_length_11873_cov_224.85_9	1235788.C802_04649	3e-30	137.5	Bacteroidia													Bacteria	2ER02@1,2FVFM@200643,33IJK@2,4NXQX@976	NA|NA|NA
NODE_365_length_11873_cov_224.85_10	1235788.C802_04648	1.2e-32	145.2	Bacteroidaceae				ko:K19158					ko00000,ko01000,ko02048				Bacteria	2FT3U@200643,4ARIX@815,4NW06@976,COG4115@1,COG4115@2	NA|NA|NA	S	Psort location Cytoplasmic, score 8.96
NODE_365_length_11873_cov_224.85_11	484018.BACPLE_02676	2e-07	61.2	Bacteroidaceae													Bacteria	2FJVX@1,2FV4Y@200643,34BIE@2,4AS9D@815,4P5TW@976	NA|NA|NA
NODE_365_length_11873_cov_224.85_12	1235788.C802_04635	9.8e-53	213.4	Bacteroidaceae													Bacteria	2EYUQ@1,2FM25@200643,33S1W@2,4APKT@815,4P01W@976	NA|NA|NA
NODE_365_length_11873_cov_224.85_13	1235788.C802_04636	1.9e-105	389.0	Bacteroidaceae													Bacteria	28HIT@1,2FQJ5@200643,2Z7U6@2,4AKUG@815,4NEWV@976	NA|NA|NA
NODE_365_length_11873_cov_224.85_14	1002367.HMPREF0673_00070	1.2e-252	879.0	Bacteroidia													Bacteria	2FMSW@200643,4NEQG@976,COG0553@1,COG0553@2,COG0827@1,COG0827@2,COG4646@1,COG4646@2	NA|NA|NA	L	Helicase C-terminal domain protein
NODE_3404_length_6953_cov_7.84517_1	99598.Cal7507_0696	2.3e-58	232.6	Nostocales			2.1.1.113	ko:K00590					ko00000,ko01000,ko02048				Bacteria	1G2W1@1117,1HPKT@1161,COG0863@1,COG0863@2	NA|NA|NA	L	DNA methylase N-4 N-6 domain protein
NODE_3404_length_6953_cov_7.84517_2	500637.PROVRUST_08452	2.9e-43	181.4	Providencia													Bacteria	1Q48E@1224,1TEE3@1236,2EDFI@1,311UR@2,3ZAE6@586	NA|NA|NA
NODE_3404_length_6953_cov_7.84517_3	1484157.PSNIH2_22975	7e-122	443.7	Pantoea													Bacteria	1RBKE@1224,1S2NU@1236,3W1V2@53335,COG5527@1,COG5527@2	NA|NA|NA	L	Initiator Replication protein
NODE_3404_length_6953_cov_7.84517_4	1484158.PSNIH1_21015	1.2e-63	249.2	Pantoea													Bacteria	1MZV8@1224,1TED0@1236,2CEP3@1,32XK3@2,3W1KE@53335	NA|NA|NA	S	Conjugal transfer protein TraD
NODE_3404_length_6953_cov_7.84517_5	1484157.PSNIH2_22955	1.4e-169	602.4	Pantoea													Bacteria	1QDZ6@1224,1TA7U@1236,3W25J@53335,COG3843@1,COG3843@2	NA|NA|NA	U	MobA/MobL family
NODE_3404_length_6953_cov_7.84517_6	1484158.PSNIH1_21005	3.2e-48	198.4	Pantoea													Bacteria	1NSC3@1224,1SMCR@1236,2BX9K@1,33PY1@2,3W215@53335	NA|NA|NA
NODE_3404_length_6953_cov_7.84517_7	1121899.Q764_13600	9.9e-54	217.2	Bacteria													Bacteria	COG0863@1,COG0863@2	NA|NA|NA	L	N-4 methylation of cytosine
NODE_3404_length_6953_cov_7.84517_8	994479.GL877884_gene7717	2.3e-60	238.4	Bacteria			2.1.1.113	ko:K00590					ko00000,ko01000,ko02048				Bacteria	COG0863@1,COG0863@2	NA|NA|NA	L	N-4 methylation of cytosine
NODE_3889_length_7000_cov_7.23974_1	202952.BBLI01000072_gene3507	4.4e-161	573.9	Moraxellaceae													Bacteria	1RD9C@1224,1S4ZG@1236,3NJHN@468,COG5527@1,COG5527@2	NA|NA|NA	L	Initiator Replication protein
NODE_3889_length_7000_cov_7.23974_2	202954.BBNK01000054_gene1633	2.6e-43	181.0	Moraxellaceae													Bacteria	1QNZ2@1224,1TMMT@1236,2BTKM@1,32NTC@2,3NNYA@468	NA|NA|NA
NODE_3889_length_7000_cov_7.23974_3	202952.BBLI01000119_gene3948	2.9e-31	141.0	Moraxellaceae													Bacteria	1NN5M@1224,1SUKH@1236,2CGYM@1,33G21@2,3NNXD@468	NA|NA|NA
NODE_3889_length_7000_cov_7.23974_4	202952.BBLI01000119_gene3949	5.1e-152	543.9	Moraxellaceae	traA												Bacteria	1MUTR@1224,1RQS3@1236,3NJSK@468,COG0507@1,COG0507@2	NA|NA|NA	L	MobA/MobL family
NODE_3889_length_7000_cov_7.23974_5	575586.HMPREF0016_03302	5e-66	257.3	Moraxellaceae													Bacteria	1QNC1@1224,1TKWC@1236,2AYN9@1,31QSS@2,3NKTZ@468	NA|NA|NA
NODE_3889_length_7000_cov_7.23974_6	1217658.F987_03586	5.5e-11	73.9	Proteobacteria				ko:K18546					ko00000,ko01000,ko01002				Bacteria	1N36R@1224,2E384@1,32Y7U@2	NA|NA|NA
NODE_3889_length_7000_cov_7.23974_7	575588.ACPN01000196_gene1718	2.6e-32	144.1	Moraxellaceae													Bacteria	1QP8M@1224,1TMXV@1236,2AZHE@1,31RRH@2,3NPN5@468	NA|NA|NA
NODE_3889_length_7000_cov_7.23974_8	981327.F925_00003	7.6e-51	206.1	Moraxellaceae				ko:K09803					ko00000				Bacteria	1QP01@1224,1TMNX@1236,3NP2I@468,COG2929@1,COG2929@2	NA|NA|NA	S	Ribonuclease toxin, BrnT, of type II toxin-antitoxin system
NODE_3889_length_7000_cov_7.23974_9	575586.HMPREF0016_02537	2.2e-255	887.9	Moraxellaceae	ybaR			ko:K03321					ko00000,ko02000	2.A.53.3			Bacteria	1MVWV@1224,1RMCN@1236,3NIKE@468,COG0659@1,COG0659@2	NA|NA|NA	P	STAS domain
NODE_4496_length_6661_cov_8.5769_2	742727.HMPREF9447_05508	4.4e-52	211.1	Bacteroidaceae													Bacteria	2BUDE@1,2FXPU@200643,32PPB@2,4ATTI@815,4PAT1@976	NA|NA|NA
NODE_4496_length_6661_cov_8.5769_3	1121098.HMPREF1534_03125	2.4e-122	445.3	Bacteroidaceae	per1		3.5.2.6	ko:K17836	ko00311,ko01130,ko01501,map00311,map01130,map01501	M00627,M00628	R06363	RC01499	ko00000,ko00001,ko00002,ko01000,ko01504				Bacteria	2FMI6@200643,4AP3Z@815,4NE3C@976,COG2367@1,COG2367@2	NA|NA|NA	V	COG2367 Beta-lactamase class A
NODE_4496_length_6661_cov_8.5769_4	1235788.C802_04636	1.3e-106	392.9	Bacteroidaceae													Bacteria	28HIT@1,2FQJ5@200643,2Z7U6@2,4AKUG@815,4NEWV@976	NA|NA|NA
NODE_4496_length_6661_cov_8.5769_5	1235788.C802_04635	2.4e-51	208.8	Bacteroidaceae													Bacteria	2EYUQ@1,2FM25@200643,33S1W@2,4APKT@815,4P01W@976	NA|NA|NA
NODE_4496_length_6661_cov_8.5769_6	1235788.C802_04648	1.2e-32	145.2	Bacteroidaceae				ko:K19158					ko00000,ko01000,ko02048				Bacteria	2FT3U@200643,4ARIX@815,4NW06@976,COG4115@1,COG4115@2	NA|NA|NA	S	Psort location Cytoplasmic, score 8.96
NODE_4496_length_6661_cov_8.5769_7	1235788.C802_04649	5.1e-30	136.7	Bacteroidia													Bacteria	2ER02@1,2FVFM@200643,33IJK@2,4NXQX@976	NA|NA|NA
NODE_4496_length_6661_cov_8.5769_8	483215.BACFIN_07895	2.2e-126	458.8	Bacteroidaceae													Bacteria	2FP1R@200643,4AKP3@815,4PE5N@976,COG5527@1,COG5527@2	NA|NA|NA	L	Psort location Cytoplasmic, score 8.96
NODE_4496_length_6661_cov_8.5769_10	742727.HMPREF9447_05507	4e-63	247.3	Bacteroidaceae													Bacteria	2G3A9@200643,4AQIU@815,4P2N1@976,COG3646@1,COG3646@2	NA|NA|NA	S	ORF6N domain
NODE_9197_length_3665_cov_8.69224_3	515622.bpr_I0638	6.1e-53	214.9	Butyrivibrio				ko:K07011					ko00000				Bacteria	1TR5K@1239,24ARC@186801,4BYQM@830,COG3206@1,COG3206@2	NA|NA|NA	M	Plasmid recombination enzyme
NODE_9197_length_3665_cov_8.69224_4	1395513.P343_18240	4.7e-50	204.9	Bacilli	repB												Bacteria	1V1XJ@1239,4HGH6@91061,COG5527@1,COG5527@2	NA|NA|NA	L	Protein involved in initiation of plasmid replication
NODE_89_length_185014_cov_10.4941_10	247156.NFA_39550	4.2e-35	156.0	Actinobacteria													Bacteria	2BMNH@1,2H1PR@201174,32G7R@2	NA|NA|NA	S	RNA ligase
NODE_89_length_185014_cov_10.4941_11	1227349.C170_11270	2.7e-11	74.7	Paenibacillaceae													Bacteria	1VKR8@1239,26Z48@186822,2EFE2@1,3396V@2,4HZH9@91061	NA|NA|NA
NODE_89_length_185014_cov_10.4941_28	1410626.JHXB01000008_gene1244	2.8e-89	335.5	unclassified Lachnospiraceae	metK	GO:0003674,GO:0003824,GO:0004478,GO:0005575,GO:0005622,GO:0005623,GO:0005737,GO:0005829,GO:0016740,GO:0016765,GO:0044424,GO:0044444,GO:0044464	2.5.1.6	ko:K00789	ko00270,ko01100,ko01110,ko01230,map00270,map01100,map01110,map01230	M00034,M00035,M00368,M00609	R00177,R04771	RC00021,RC01211	ko00000,ko00001,ko00002,ko01000				Bacteria	1TPCV@1239,248QF@186801,27IPA@186928,COG0192@1,COG0192@2	NA|NA|NA	H	Catalyzes the formation of S-adenosylmethionine (AdoMet) from methionine and ATP. The overall synthetic reaction is composed of two sequential steps, AdoMet formation and the subsequent tripolyphosphate hydrolysis which occurs prior to release of AdoMet from the enzyme
NODE_89_length_185014_cov_10.4941_47	498761.HM1_0723	2.5e-11	76.3	Firmicutes													Bacteria	1VX3B@1239,2FA1W@1,342AW@2	NA|NA|NA	S	Predicted nucleotidyltransferase
NODE_89_length_185014_cov_10.4941_49	663278.Ethha_1276	8e-39	167.5	Ruminococcaceae	yaeI		2.8.3.5	ko:K01028,ko:K07098	ko00072,ko00280,ko00650,map00072,map00280,map00650		R00410	RC00014	ko00000,ko00001,ko01000				Bacteria	1TR5D@1239,24FE3@186801,3WIUN@541000,COG1408@1,COG1408@2	NA|NA|NA	S	metallophosphoesterase
NODE_89_length_185014_cov_10.4941_51	32057.KB217478_gene2365	1.6e-24	119.4	Cyanobacteria													Bacteria	1G5HI@1117,28PQR@1,2ZCCN@2	NA|NA|NA
NODE_89_length_185014_cov_10.4941_52	411467.BACCAP_03130	5e-12	79.3	Clostridia													Bacteria	1VGRN@1239,24V17@186801,2DPB6@1,331CJ@2	NA|NA|NA
NODE_89_length_185014_cov_10.4941_56	935948.KE386495_gene2240	2.6e-50	206.1	Clostridia	dapE_1												Bacteria	1UJNH@1239,24KYY@186801,COG0624@1,COG0624@2	NA|NA|NA	E	Catalyzes the hydrolysis of N-succinyl-L,L- diaminopimelic acid (SDAP), forming succinate and LL-2,6- diaminoheptanedioate (DAP), an intermediate involved in the bacterial biosynthesis of lysine and meso-diaminopimelic acid, an essential component of bacterial cell walls
NODE_89_length_185014_cov_10.4941_57	935948.KE386495_gene2241	5.4e-10	72.4	Clostridia													Bacteria	1VGRN@1239,24V17@186801,2DPB6@1,331CJ@2	NA|NA|NA
NODE_89_length_185014_cov_10.4941_60	457412.RSAG_01114	1.9e-36	158.7	Ruminococcaceae				ko:K06871					ko00000				Bacteria	1TRN3@1239,24BV6@186801,3WN4F@541000,COG0641@1,COG0641@2	NA|NA|NA	C	4Fe-4S single cluster domain
NODE_89_length_185014_cov_10.4941_61	431943.CKL_1831	2.1e-09	67.8	Clostridiaceae				ko:K06871					ko00000				Bacteria	1TRN3@1239,24BV6@186801,36HNK@31979,COG0641@1,COG0641@2	NA|NA|NA	C	4Fe-4S single cluster domain
NODE_89_length_185014_cov_10.4941_66	1007096.BAGW01000018_gene677	1.8e-13	81.6	Oscillospiraceae													Bacteria	1VFG8@1239,24X43@186801,2E6AD@1,2N7QB@216572,330Y9@2	NA|NA|NA	S	Psort location Cytoplasmic, score 8.87
NODE_89_length_185014_cov_10.4941_72	1297617.JPJD01000012_gene856	6.5e-18	98.2	unclassified Clostridiales													Bacteria	1UP7J@1239,25H7Y@186801,26CT8@186813,COG1404@1,COG1404@2	NA|NA|NA	O	S-layer homology domain
NODE_89_length_185014_cov_10.4941_73	279238.Saro_2740	2.9e-07	61.6	Sphingomonadales													Bacteria	1PDVG@1224,29WB4@1,2KBWY@204457,2VDTZ@28211,30HWN@2	NA|NA|NA
NODE_89_length_185014_cov_10.4941_88	5722.XP_001317274.1	2.9e-09	68.6	Eukaryota													Eukaryota	28T7T@1,2QZY2@2759	NA|NA|NA	S	protein kinase A regulatory subunit binding
NODE_89_length_185014_cov_10.4941_105	1280673.AUJJ01000009_gene2998	7.7e-11	74.7	Butyrivibrio				ko:K08303	ko05120,map05120				ko00000,ko00001,ko01000,ko01002				Bacteria	1TRX5@1239,24FI8@186801,4BW71@830,COG0826@1,COG0826@2	NA|NA|NA	O	Psort location Cytoplasmic, score
NODE_89_length_185014_cov_10.4941_106	1341157.RF007C_15095	1e-19	103.2	Ruminococcaceae				ko:K08303	ko05120,map05120				ko00000,ko00001,ko01000,ko01002				Bacteria	1V5HZ@1239,25E11@186801,3WSHT@541000,COG0826@1,COG0826@2	NA|NA|NA	O	peptidase U32
NODE_89_length_185014_cov_10.4941_111	869209.Tresu_1973	4.1e-29	135.2	Spirochaetes				ko:K08303	ko05120,map05120				ko00000,ko00001,ko01000,ko01002				Bacteria	2J6MI@203691,COG0535@1,COG0535@2,COG0826@1,COG0826@2	NA|NA|NA	O	peptidase U32
NODE_89_length_185014_cov_10.4941_113	10726.TFLIV_BPT5	6.8e-35	153.7	Caudovirales		GO:0003674,GO:0003824,GO:0004518,GO:0004519,GO:0006139,GO:0006725,GO:0006807,GO:0008150,GO:0008152,GO:0009987,GO:0016787,GO:0016788,GO:0034641,GO:0043170,GO:0044237,GO:0044238,GO:0046483,GO:0071704,GO:0090304,GO:0090305,GO:1901360											Viruses	4QCEE@10239,4QUJC@28883,4R0AI@35237	NA|NA|NA
NODE_89_length_185014_cov_10.4941_118	935948.KE386495_gene1592	6.4e-21	108.6	Clostridia													Bacteria	1UND4@1239,25H0W@186801,COG0791@1,COG0791@2	NA|NA|NA	M	S-layer homology domain
NODE_89_length_185014_cov_10.4941_120	742726.HMPREF9448_00772	8e-10	70.9	Bacteria													Bacteria	2A3YX@1,30SHB@2	NA|NA|NA
NODE_89_length_185014_cov_10.4941_121	887327.HMPREF0476_0077	6.6e-25	121.3	Bacteria													Bacteria	COG0286@1,COG0286@2	NA|NA|NA	V	site-specific DNA-methyltransferase (adenine-specific) activity
NODE_89_length_185014_cov_10.4941_122	887327.HMPREF0476_0077	4.1e-13	80.9	Bacteria													Bacteria	COG0286@1,COG0286@2	NA|NA|NA	V	site-specific DNA-methyltransferase (adenine-specific) activity
NODE_89_length_185014_cov_10.4941_123	1541960.KQ78_01972	1.5e-110	406.8	Bacteria													Bacteria	COG2304@1,COG2304@2	NA|NA|NA	IU	oxidoreductase activity
NODE_89_length_185014_cov_10.4941_125	880071.Fleli_1136	3.3e-179	635.6	Cytophagia				ko:K04066,ko:K07037,ko:K17266	ko03440,map03440				ko00000,ko00001,ko01000,ko03400,ko04147				Bacteria	47TJM@768503,4NKQ8@976,COG0330@1,COG0330@2	NA|NA|NA	O	Shoulder domain
NODE_89_length_185014_cov_10.4941_127	1476583.DEIPH_ctg139orf0099	2.8e-25	121.7	Bacteria				ko:K09935					ko00000				Bacteria	COG3236@2,COG5113@1	NA|NA|NA	O	peptidyl-tyrosine sulfation
NODE_89_length_185014_cov_10.4941_128	518766.Rmar_0029	9.3e-13	80.9	Bacteroidetes Order II. Incertae sedis	prp1		3.1.3.16	ko:K07313					ko00000,ko01000				Bacteria	1FIPK@1100069,4NEQW@976,COG0639@1,COG0639@2	NA|NA|NA	T	Protein phosphatase 2A homologues, catalytic domain.
NODE_89_length_185014_cov_10.4941_132	1392491.JIAE01000001_gene1129	1.6e-33	149.4	Ruminococcaceae													Bacteria	1V35X@1239,25CCV@186801,3WKJ5@541000,COG4186@1,COG4186@2	NA|NA|NA	S	Calcineurin-like phosphoesterase
NODE_89_length_185014_cov_10.4941_133	1511.CLOST_0566	6.9e-78	298.1	Clostridia	floL			ko:K07192	ko04910,map04910				ko00000,ko00001,ko03036,ko04131,ko04147				Bacteria	1TQDT@1239,247MK@186801,COG2268@1,COG2268@2	NA|NA|NA	S	SPFH Band 7 PHB domain protein
NODE_89_length_185014_cov_10.4941_135	457412.RSAG_01114	1e-18	99.0	Ruminococcaceae				ko:K06871					ko00000				Bacteria	1TRN3@1239,24BV6@186801,3WN4F@541000,COG0641@1,COG0641@2	NA|NA|NA	C	4Fe-4S single cluster domain
NODE_89_length_185014_cov_10.4941_136	457412.RSAG_01114	3.8e-20	104.4	Ruminococcaceae				ko:K06871					ko00000				Bacteria	1TRN3@1239,24BV6@186801,3WN4F@541000,COG0641@1,COG0641@2	NA|NA|NA	C	4Fe-4S single cluster domain
NODE_89_length_185014_cov_10.4941_141	1123252.ATZF01000010_gene420	2.5e-40	171.8	Bacteria													Bacteria	COG1875@1,COG1875@2	NA|NA|NA	T	PIN domain
NODE_89_length_185014_cov_10.4941_142	1123252.ATZF01000010_gene420	2e-13	81.3	Bacteria													Bacteria	COG1875@1,COG1875@2	NA|NA|NA	T	PIN domain
NODE_89_length_185014_cov_10.4941_143	411490.ANACAC_00721	7e-45	188.0	Clostridia			3.5.1.28	ko:K01448	ko01503,map01503	M00727	R04112	RC00064,RC00141	ko00000,ko00001,ko00002,ko01000,ko01011,ko03036				Bacteria	1TRDG@1239,24ABM@186801,COG0860@1,COG0860@2,COG3023@1,COG3023@2	NA|NA|NA	MV	Cpl-7 lysozyme C-terminal domain protein
NODE_89_length_185014_cov_10.4941_145	1120998.AUFC01000016_gene8	1.9e-11	74.7	Clostridia													Bacteria	1V43P@1239,25EEF@186801,COG5632@1,COG5632@2	NA|NA|NA	M	Ami_2
NODE_89_length_185014_cov_10.4941_148	1123250.KB908393_gene223	1.5e-34	152.9	Negativicutes													Bacteria	1TTHV@1239,2943S@1,3034W@2,4H673@909932	NA|NA|NA
NODE_89_length_185014_cov_10.4941_149	743974.MBO_01755	5.4e-22	110.9	Moraxellaceae	dnaQ	GO:0003674,GO:0003824,GO:0004518,GO:0004527,GO:0005575,GO:0005622,GO:0005623,GO:0005737,GO:0005829,GO:0006139,GO:0006259,GO:0006260,GO:0006261,GO:0006281,GO:0006725,GO:0006807,GO:0006950,GO:0006974,GO:0008150,GO:0008152,GO:0008408,GO:0009058,GO:0009059,GO:0009360,GO:0009987,GO:0016787,GO:0016788,GO:0032991,GO:0033554,GO:0034641,GO:0034645,GO:0042575,GO:0043170,GO:0044237,GO:0044238,GO:0044249,GO:…	2.7.7.7,3.1.26.4	ko:K02342,ko:K03469,ko:K14159	ko00230,ko00240,ko01100,ko03030,ko03430,ko03440,map00230,map00240,map01100,map03030,map03430,map03440	M00260	R00375,R00376,R00377,R00378	RC02795	ko00000,ko00001,ko00002,ko01000,ko03032,ko03400				Bacteria	1MV8Z@1224,1RNHQ@1236,3NKVD@468,COG0328@1,COG0328@2,COG0847@1,COG0847@2	NA|NA|NA	L	Endonuclease that specifically degrades the RNA of RNA- DNA hybrids
NODE_89_length_185014_cov_10.4941_150	1121914.AUDW01000006_gene1552	1.6e-104	387.1	Bacillales incertae sedis	gyrB	GO:0000166,GO:0000287,GO:0003674,GO:0003824,GO:0003916,GO:0003918,GO:0005488,GO:0005524,GO:0005575,GO:0005618,GO:0005623,GO:0005886,GO:0006139,GO:0006259,GO:0006265,GO:0006725,GO:0006807,GO:0006996,GO:0007059,GO:0008094,GO:0008144,GO:0008150,GO:0008152,GO:0009295,GO:0009987,GO:0016020,GO:0016043,GO:0016462,GO:0016787,GO:0016817,GO:0016818,GO:0016853,GO:0016887,GO:0017076,GO:0017111,GO:0030312,GO:…	5.99.1.3	ko:K02470					ko00000,ko01000,ko03032,ko03400				Bacteria	1TQ0R@1239,3WEKX@539002,4H9Y6@91061,COG0187@1,COG0187@2	NA|NA|NA	L	A type II topoisomerase that negatively supercoils closed circular double-stranded (ds) DNA in an ATP-dependent manner to modulate DNA topology and maintain chromosomes in an underwound state. Negative supercoiling favors strand separation, and DNA replication, transcription, recombination and repair, all of which involve strand separation. Also able to catalyze the interconversion of other topol…
NODE_89_length_185014_cov_10.4941_151	1280689.AUJC01000014_gene1732	2.1e-151	543.1	Clostridiaceae	gyrA	GO:0000166,GO:0000287,GO:0003674,GO:0003824,GO:0003916,GO:0003918,GO:0005488,GO:0005524,GO:0005575,GO:0005618,GO:0005623,GO:0005886,GO:0006139,GO:0006259,GO:0006265,GO:0006725,GO:0006807,GO:0006996,GO:0008094,GO:0008144,GO:0008150,GO:0008152,GO:0009987,GO:0016020,GO:0016043,GO:0016462,GO:0016787,GO:0016817,GO:0016818,GO:0016853,GO:0016887,GO:0017076,GO:0017111,GO:0030312,GO:0030554,GO:0032553,GO:…	5.99.1.3	ko:K02469					ko00000,ko01000,ko03032,ko03400				Bacteria	1TP2Z@1239,2482G@186801,36E5Z@31979,COG0188@1,COG0188@2	NA|NA|NA	L	A type II topoisomerase that negatively supercoils closed circular double-stranded (ds) DNA in an ATP-dependent manner to modulate DNA topology and maintain chromosomes in an underwound state. Negative supercoiling favors strand separation, and DNA replication, transcription, recombination and repair, all of which involve strand separation. Also able to catalyze the interconversion of other topol…
NODE_89_length_185014_cov_10.4941_152	1121121.KB894295_gene4492	1.4e-45	190.7	Bacteria	lig	GO:0003674,GO:0003824,GO:0003909,GO:0003910,GO:0005575,GO:0005622,GO:0005623,GO:0005737,GO:0006139,GO:0006259,GO:0006260,GO:0006261,GO:0006266,GO:0006271,GO:0006273,GO:0006281,GO:0006725,GO:0006807,GO:0006950,GO:0006974,GO:0008150,GO:0008152,GO:0009058,GO:0009059,GO:0009987,GO:0016070,GO:0016874,GO:0016886,GO:0022616,GO:0033554,GO:0034641,GO:0034645,GO:0043170,GO:0044237,GO:0044238,GO:0044249,GO:…	6.5.1.1,6.5.1.6,6.5.1.7	ko:K01971,ko:K10747	ko03030,ko03410,ko03420,ko03430,ko03450,map03030,map03410,map03420,map03430,map03450		R00381,R00382,R10822,R10823	RC00005	ko00000,ko00001,ko01000,ko03032,ko03400				Bacteria	COG1793@1,COG1793@2	NA|NA|NA	L	dna ligase
NODE_89_length_185014_cov_10.4941_159	679192.HMPREF9013_1123	7.8e-41	173.3	Erysipelotrichia													Bacteria	1TZZQ@1239,2Z9G9@2,3VQ5D@526524,arCOG05185@1	NA|NA|NA	S	Psort location Cytoplasmic, score
NODE_89_length_185014_cov_10.4941_163	1541960.KQ78_01919	2.3e-39	169.5	Bacteria													Bacteria	COG2887@1,COG2887@2	NA|NA|NA	L	Belongs to the helicase family. UvrD subfamily
NODE_89_length_185014_cov_10.4941_165	537007.BLAHAN_05495	8.5e-67	260.8	Firmicutes		GO:0003674,GO:0003678,GO:0003824,GO:0004386,GO:0005575,GO:0005622,GO:0005623,GO:0005737,GO:0005829,GO:0006139,GO:0006259,GO:0006260,GO:0006261,GO:0006268,GO:0006725,GO:0006807,GO:0006996,GO:0008150,GO:0008152,GO:0009058,GO:0009059,GO:0009987,GO:0016043,GO:0016462,GO:0016787,GO:0016817,GO:0016818,GO:0017111,GO:0032392,GO:0032508,GO:0034641,GO:0034645,GO:0043170,GO:0044237,GO:0044238,GO:0044249,GO:…	3.6.4.12	ko:K02314	ko03030,ko04112,map03030,map04112				ko00000,ko00001,ko01000,ko03032				Bacteria	1V25F@1239,COG0305@1,COG0305@2	NA|NA|NA	L	DnaB-like helicase C terminal domain
NODE_89_length_185014_cov_10.4941_168	224308.BSU20360	8.1e-39	167.5	Bacilli				ko:K02316	ko03030,map03030				ko00000,ko00001,ko01000,ko03032				Bacteria	1V3HG@1239,4HSWD@91061,COG0358@1,COG0358@2	NA|NA|NA	L	DNA primase activity
NODE_89_length_185014_cov_10.4941_169	1582152.A0A0A8WIQ8_9CAUD	1.2e-09	68.9	Myoviridae													Viruses	4QBSJ@10239,4QIHI@10662,4QPFJ@28883	NA|NA|NA	S	CHC2 zinc finger
NODE_89_length_185014_cov_10.4941_170	1541960.KQ78_01912	4.7e-11	73.6	Bacteria	recJ			ko:K07462	ko03410,ko03430,ko03440,map03410,map03430,map03440				ko00000,ko00001,ko01000,ko03400				Bacteria	COG0608@1,COG0608@2	NA|NA|NA	L	single-stranded DNA 5'-3' exodeoxyribonuclease activity
NODE_89_length_185014_cov_10.4941_171	1235796.C815_01287	9.8e-07	60.8	Bacteria			3.5.1.28	ko:K01447,ko:K21471			R04112	RC00064,RC00141	ko00000,ko01000,ko01002,ko01011				Bacteria	COG3942@1,COG3942@2	NA|NA|NA	S	pathogenesis
NODE_89_length_185014_cov_10.4941_173	1541960.KQ78_01910	6.6e-14	83.6	Bacteria													Bacteria	COG0507@1,COG0507@2	NA|NA|NA	L	A helicase nuclease that prepares dsDNA breaks (DSB) for recombinational DNA repair. Binds to DSBs and unwinds DNA via a highly rapid and processive ATP-dependent bidirectional helicase activity. Unwinds dsDNA until it encounters a Chi (crossover hotspot instigator) sequence from the 3' direction. Cuts ssDNA a few nucleotides 3' to the Chi site. The properties and activities of the enzyme are cha…
NODE_89_length_185014_cov_10.4941_174	460265.Mnod_5077	1.2e-06	60.1	Methylobacteriaceae			3.1.11.5	ko:K01144					ko00000,ko01000				Bacteria	1JSKT@119045,1MW43@1224,2TQWC@28211,COG0507@1,COG0507@2	NA|NA|NA	L	deoxyribonuclease
NODE_89_length_185014_cov_10.4941_176	10736.A0A1P8CX14_BPPHT	2.4e-256	892.5	Siphoviridae													Viruses	4QM07@10699	NA|NA|NA	S	Bacterial DNA polymerase III alpha subunit
NODE_89_length_185014_cov_10.4941_177	877421.AUJT01000039_gene3559	1.9e-18	99.4	unclassified Lachnospiraceae	gmk_1		2.7.4.8	ko:K00942	ko00230,ko01100,map00230,map01100	M00050	R00332,R02090	RC00002	ko00000,ko00001,ko00002,ko01000				Bacteria	1V3RZ@1239,24HKC@186801,27MNR@186928,COG0194@1,COG0194@2	NA|NA|NA	F	Guanylate kinase homologues.
NODE_89_length_185014_cov_10.4941_179	1304866.K413DRAFT_4593	3.7e-10	69.7	Clostridiaceae	nrdD		1.1.98.6	ko:K21636	ko00230,ko00240,ko01100,map00230,map00240,map01100	M00053	R11633,R11634,R11635,R11636	RC00613	ko00000,ko00001,ko00002,ko01000				Bacteria	1TR9K@1239,247WF@186801,36DS9@31979,COG1328@1,COG1328@2	NA|NA|NA	F	Ribonucleoside-triphosphate reductase
NODE_89_length_185014_cov_10.4941_180	1304866.K413DRAFT_4593	1.4e-52	212.6	Clostridiaceae	nrdD		1.1.98.6	ko:K21636	ko00230,ko00240,ko01100,map00230,map00240,map01100	M00053	R11633,R11634,R11635,R11636	RC00613	ko00000,ko00001,ko00002,ko01000				Bacteria	1TR9K@1239,247WF@186801,36DS9@31979,COG1328@1,COG1328@2	NA|NA|NA	F	Ribonucleoside-triphosphate reductase
NODE_89_length_185014_cov_10.4941_181	1304866.K413DRAFT_4593	1.2e-23	115.5	Clostridiaceae	nrdD		1.1.98.6	ko:K21636	ko00230,ko00240,ko01100,map00230,map00240,map01100	M00053	R11633,R11634,R11635,R11636	RC00613	ko00000,ko00001,ko00002,ko01000				Bacteria	1TR9K@1239,247WF@186801,36DS9@31979,COG1328@1,COG1328@2	NA|NA|NA	F	Ribonucleoside-triphosphate reductase
NODE_89_length_185014_cov_10.4941_182	688246.Premu_2458	5.1e-65	253.8	Bacteroidia	nrdD		1.1.98.6	ko:K21636	ko00230,ko00240,ko01100,map00230,map00240,map01100	M00053	R11633,R11634,R11635,R11636	RC00613	ko00000,ko00001,ko00002,ko01000				Bacteria	2FNK4@200643,4NGPS@976,COG1328@1,COG1328@2	NA|NA|NA	FK	Ribonucleoside-triphosphate reductase
NODE_89_length_185014_cov_10.4941_184	445973.CLOBAR_00582	4.7e-37	161.0	Peptostreptococcaceae	nrdG	GO:0003674,GO:0003824,GO:0005488,GO:0005575,GO:0005622,GO:0005623,GO:0005737,GO:0006139,GO:0006725,GO:0006753,GO:0006793,GO:0006796,GO:0006807,GO:0008150,GO:0008152,GO:0008998,GO:0009058,GO:0009117,GO:0009165,GO:0009262,GO:0009263,GO:0009265,GO:0009394,GO:0009987,GO:0015949,GO:0016491,GO:0016725,GO:0016728,GO:0018130,GO:0019438,GO:0019637,GO:0019692,GO:0031250,GO:0032991,GO:0034641,GO:0034654,GO:…	1.97.1.4	ko:K04068			R04710		ko00000,ko01000			iE2348C_1286.E2348C_4563	Bacteria	1V1HG@1239,24HIJ@186801,25RAU@186804,COG0602@1,COG0602@2	NA|NA|NA	O	Activation of anaerobic ribonucleoside-triphosphate reductase under anaerobic conditions by generation of an organic free radical, using S-adenosylmethionine and reduced flavodoxin as cosubstrates to produce 5'-deoxy-adenosine
NODE_89_length_185014_cov_10.4941_187	638301.HMPREF0444_1486	1.6e-41	176.0	Carnobacteriaceae	dut	GO:0000287,GO:0003674,GO:0003824,GO:0004170,GO:0005488,GO:0006139,GO:0006220,GO:0006221,GO:0006226,GO:0006244,GO:0006725,GO:0006753,GO:0006793,GO:0006796,GO:0006807,GO:0008150,GO:0008152,GO:0009056,GO:0009058,GO:0009117,GO:0009123,GO:0009124,GO:0009129,GO:0009130,GO:0009141,GO:0009143,GO:0009147,GO:0009149,GO:0009157,GO:0009162,GO:0009165,GO:0009166,GO:0009176,GO:0009177,GO:0009200,GO:0009204,GO:…	3.6.1.23,4.1.1.36,6.3.2.5	ko:K01520,ko:K13038	ko00240,ko00770,ko00983,ko01100,map00240,map00770,map00983,map01100	M00053,M00120	R02100,R03269,R04231,R11896	RC00002,RC00064,RC00090,RC00822	ko00000,ko00001,ko00002,ko01000,ko03400				Bacteria	1V6HX@1239,27GC3@186828,4HIZ3@91061,COG0756@1,COG0756@2	NA|NA|NA	F	dUTPase
NODE_89_length_185014_cov_10.4941_188	871968.DESME_08990	3.8e-07	61.6	Clostridia			3.1.22.4	ko:K01159	ko03440,map03440				ko00000,ko00001,ko01000,ko03400				Bacteria	1W096@1239,2530K@186801,2C5TF@1,347C6@2	NA|NA|NA
NODE_89_length_185014_cov_10.4941_192	1226322.HMPREF1545_00077	2.5e-22	111.3	Clostridia													Bacteria	1VH4F@1239,24TXZ@186801,2EDIT@1,337EP@2	NA|NA|NA
NODE_89_length_185014_cov_10.4941_193	658655.HMPREF0988_00917	4.9e-20	104.0	unclassified Lachnospiraceae													Bacteria	1V21V@1239,24H7E@186801,27RB3@186928,28PRN@1,2ZCDE@2	NA|NA|NA
NODE_89_length_185014_cov_10.4941_240	1560313.A0A0D3MTD7_9CAUD	9.7e-14	82.8	Siphoviridae													Viruses	4QEU9@10239,4QKKN@10699,4QQA5@28883	NA|NA|NA
NODE_89_length_185014_cov_10.4941_249	1541960.KQ78_01850	1e-50	207.6	Bacteria													Bacteria	2EC6N@1,33655@2	NA|NA|NA
NODE_89_length_185014_cov_10.4941_251	1308863.U5J9D4_9CAUD	3.8e-08	66.2	Siphoviridae													Viruses	4QDGJ@10239,4QMYG@10699,4QTYC@28883,4R0NG@35237	NA|NA|NA
NODE_89_length_185014_cov_10.4941_259	1560313.A0A0D3MT14_9CAUD	5e-12	77.4	Caudovirales													Viruses	4QGBR@10239,4QTY1@28883	NA|NA|NA
NODE_89_length_185014_cov_10.4941_265	1123239.KB898628_gene3218	1.2e-14	87.0	Bacilli													Bacteria	1VZPY@1239,2FCBM@1,344F7@2,4HZBM@91061	NA|NA|NA
NODE_89_length_185014_cov_10.4941_282	633697.EubceDRAFT1_0395	5.3e-12	77.4	Clostridia	ntd		2.4.2.6	ko:K08728	ko00240,map00240		R02806	RC00063	ko00000,ko00001,ko01000				Bacteria	1V70Q@1239,24PIJ@186801,COG3613@1,COG3613@2	NA|NA|NA	F	Nucleoside 2-deoxyribosyltransferase
NODE_89_length_185014_cov_10.4941_284	1111121.HMPREF1247_0834	2.1e-16	92.0	Coriobacteriia													Bacteria	2E04N@1,2GQHM@201174,32VT5@2,4CXPB@84998	NA|NA|NA
NODE_89_length_185014_cov_10.4941_288	1582152.A0A0A8WIR3_9CAUD	3.8e-07	62.8	Myoviridae													Viruses	4QBV2@10239,4QJJR@10662,4QQUQ@28883	NA|NA|NA	S	PcfJ-like protein
NODE_89_length_185014_cov_10.4941_289	1123252.ATZF01000011_gene3133	6.4e-17	94.0	Thermoactinomycetaceae	spoVT	GO:0003674,GO:0005488,GO:0005515,GO:0042802		ko:K04769					ko00000,ko03000				Bacteria	1V02A@1239,27B1B@186824,4HDIW@91061,COG2002@1,COG2002@2	NA|NA|NA	K	Stage V sporulation protein T C-terminal, transcription factor
NODE_429_length_91740_cov_10.7615_1	742817.HMPREF9449_00478	3.8e-17	94.4	Porphyromonadaceae				ko:K07493					ko00000				Bacteria	231V8@171551,2G2ZW@200643,4NFQS@976,COG3328@1,COG3328@2	NA|NA|NA	L	MULE transposase domain
NODE_429_length_91740_cov_10.7615_2	709991.Odosp_3483	1.9e-77	295.0	Porphyromonadaceae													Bacteria	22Z0Z@171551,2ER5W@1,2FVFA@200643,33IRG@2,4NSI3@976	NA|NA|NA	S	COG NOG28735 non supervised orthologous group
NODE_429_length_91740_cov_10.7615_3	742817.HMPREF9449_01856	6.6e-23	113.6	Porphyromonadaceae													Bacteria	230ZM@171551,2BKXX@1,2FVY5@200643,32FEH@2,4PA16@976	NA|NA|NA
NODE_429_length_91740_cov_10.7615_4	709991.Odosp_3481	1.4e-104	385.6	Porphyromonadaceae				ko:K03088					ko00000,ko03021				Bacteria	22XPS@171551,2FP0F@200643,4NMC0@976,COG1595@1,COG1595@2	NA|NA|NA	K	Belongs to the sigma-70 factor family. ECF subfamily
NODE_429_length_91740_cov_10.7615_5	709991.Odosp_3480	3.7e-198	697.2	Porphyromonadaceae	wbbL_2			ko:K07011					ko00000				Bacteria	22WGJ@171551,2FN97@200643,4NFP0@976,COG1216@1,COG1216@2	NA|NA|NA	S	glycosyl transferase family 2
NODE_429_length_91740_cov_10.7615_6	709991.Odosp_3479	1.5e-174	618.6	Porphyromonadaceae	waaM		2.3.1.241	ko:K02517	ko00540,ko01100,map00540,map01100	M00060	R05146	RC00037,RC00039	ko00000,ko00001,ko00002,ko01000,ko01005				Bacteria	22WWZ@171551,2FPU3@200643,4NGQU@976,COG1560@1,COG1560@2	NA|NA|NA	M	Lipid A Biosynthesis
NODE_429_length_91740_cov_10.7615_7	709991.Odosp_3478	0.0	1200.3	Porphyromonadaceae													Bacteria	22WFC@171551,2FNHC@200643,4NEPG@976,COG5107@1,COG5107@2	NA|NA|NA	A	Domain of Unknown Function (DUF349)
NODE_429_length_91740_cov_10.7615_8	709991.Odosp_3476	5e-306	1056.2	Porphyromonadaceae	pyrG	GO:0001775,GO:0002376,GO:0003674,GO:0003824,GO:0003883,GO:0005488,GO:0005515,GO:0005575,GO:0005622,GO:0005623,GO:0005737,GO:0005829,GO:0005886,GO:0006139,GO:0006213,GO:0006220,GO:0006221,GO:0006241,GO:0006725,GO:0006753,GO:0006793,GO:0006796,GO:0006807,GO:0008150,GO:0008152,GO:0008283,GO:0009058,GO:0009116,GO:0009117,GO:0009119,GO:0009141,GO:0009142,GO:0009147,GO:0009148,GO:0009163,GO:0009165,GO:…	6.3.4.2	ko:K01937	ko00240,ko01100,map00240,map01100	M00052	R00571,R00573	RC00010,RC00074	ko00000,ko00001,ko00002,ko01000			iAF987.Gmet_1276,iECO103_1326.ECO103_3323,iNJ661.Rv1699,iPC815.YPO3377	Bacteria	22XB9@171551,2FMC4@200643,4NEWT@976,COG0504@1,COG0504@2	NA|NA|NA	F	Catalyzes the ATP-dependent amination of UTP to CTP with either L-glutamine or ammonia as the source of nitrogen. Regulates intracellular CTP levels through interactions with the four ribonucleotide triphosphates
NODE_429_length_91740_cov_10.7615_9	709991.Odosp_3475	0.0	1157.5	Porphyromonadaceae	yidC	GO:0002790,GO:0003674,GO:0005215,GO:0005575,GO:0005623,GO:0005886,GO:0005887,GO:0006457,GO:0006810,GO:0008104,GO:0008150,GO:0008565,GO:0009306,GO:0009987,GO:0015031,GO:0015833,GO:0016020,GO:0016021,GO:0016043,GO:0022607,GO:0031224,GO:0031226,GO:0032940,GO:0032977,GO:0033036,GO:0034613,GO:0042886,GO:0043933,GO:0044085,GO:0044425,GO:0044459,GO:0044464,GO:0045184,GO:0046903,GO:0051179,GO:0051205,GO:…		ko:K03217	ko02024,ko03060,ko03070,map02024,map03060,map03070	M00335			ko00000,ko00001,ko00002,ko02044,ko03029	2.A.9			Bacteria	22WA9@171551,2FN3A@200643,4NESJ@976,COG0706@1,COG0706@2	NA|NA|NA	U	Required for the insertion and or proper folding and or complex formation of integral membrane proteins into the membrane. Involved in integration of membrane proteins that insert both dependently and independently of the Sec translocase complex, as well as at least some lipoproteins. Aids folding of multispanning membrane proteins
NODE_429_length_91740_cov_10.7615_10	709991.Odosp_3474	4.9e-90	337.0	Porphyromonadaceae	tpx		1.11.1.15	ko:K11065					ko00000,ko01000				Bacteria	22Y7S@171551,2FSJU@200643,4NNGR@976,COG2077@1,COG2077@2	NA|NA|NA	O	Thiol-specific peroxidase that catalyzes the reduction of hydrogen peroxide and organic hydroperoxides to water and alcohols, respectively. Plays a role in cell protection against oxidative stress by detoxifying peroxides
NODE_429_length_91740_cov_10.7615_11	709991.Odosp_3473	2.5e-80	304.7	Porphyromonadaceae	ribH	GO:0000906,GO:0003674,GO:0003824,GO:0005575,GO:0005622,GO:0005623,GO:0005737,GO:0005829,GO:0006766,GO:0006767,GO:0006771,GO:0006807,GO:0008150,GO:0008152,GO:0009058,GO:0009110,GO:0009231,GO:0009987,GO:0016740,GO:0016765,GO:0017144,GO:0018130,GO:0034641,GO:0042364,GO:0042726,GO:0042727,GO:0044237,GO:0044249,GO:0044271,GO:0044281,GO:0044283,GO:0044424,GO:0044444,GO:0044464,GO:0046483,GO:0071704,GO:…	2.5.1.78	ko:K00794	ko00740,ko01100,ko01110,map00740,map01100,map01110	M00125	R04457	RC00960	ko00000,ko00001,ko00002,ko01000			iLJ478.TM1825,iSB619.SA_RS08940,iSFV_1184.SFV_0380	Bacteria	22XPW@171551,2FNGS@200643,4NNUC@976,COG0054@1,COG0054@2	NA|NA|NA	H	Catalyzes the formation of 6,7-dimethyl-8- ribityllumazine by condensation of 5-amino-6-(D- ribitylamino)uracil with 3,4-dihydroxy-2-butanone 4-phosphate. This is the penultimate step in the biosynthesis of riboflavin
NODE_429_length_91740_cov_10.7615_12	709991.Odosp_3472	1.1e-236	825.5	Porphyromonadaceae	ribBA	GO:0003674,GO:0003824,GO:0003933,GO:0003935,GO:0006766,GO:0006767,GO:0006771,GO:0006807,GO:0008150,GO:0008152,GO:0008686,GO:0009058,GO:0009110,GO:0009231,GO:0009987,GO:0016787,GO:0016810,GO:0016814,GO:0016829,GO:0016830,GO:0017144,GO:0018130,GO:0019238,GO:0034641,GO:0042364,GO:0042726,GO:0042727,GO:0044237,GO:0044249,GO:0044271,GO:0044281,GO:0044283,GO:0046483,GO:0071704,GO:1901360,GO:1901362,GO:…	3.5.4.25,4.1.99.12	ko:K01497,ko:K02858,ko:K14652	ko00740,ko00790,ko01100,ko01110,ko02024,map00740,map00790,map01100,map01110,map02024	M00125,M00840	R00425,R07281	RC00293,RC01792,RC01815,RC02504	ko00000,ko00001,ko00002,ko01000			iHN637.CLJU_RS10830,iSB619.SA_RS08945	Bacteria	22WUR@171551,2FNS0@200643,4NF6I@976,COG0108@1,COG0108@2,COG0807@1,COG0807@2	NA|NA|NA	H	Catalyzes the conversion of D-ribulose 5-phosphate to formate and 3,4-dihydroxy-2-butanone 4-phosphate
NODE_429_length_91740_cov_10.7615_13	709991.Odosp_3471	2.3e-113	414.8	Porphyromonadaceae	ribE	GO:0003674,GO:0003824,GO:0004746,GO:0005575,GO:0005622,GO:0005623,GO:0005737,GO:0005829,GO:0006766,GO:0006767,GO:0006771,GO:0006807,GO:0008150,GO:0008152,GO:0009058,GO:0009110,GO:0009231,GO:0009987,GO:0016740,GO:0016765,GO:0017144,GO:0018130,GO:0034641,GO:0042364,GO:0042726,GO:0042727,GO:0044237,GO:0044249,GO:0044271,GO:0044281,GO:0044283,GO:0044424,GO:0044444,GO:0044464,GO:0046483,GO:0071704,GO:…	2.5.1.9	ko:K00793	ko00740,ko01100,ko01110,map00740,map01100,map01110	M00125	R00066	RC00958,RC00960	ko00000,ko00001,ko00002,ko01000			iYO844.BSU23270	Bacteria	22W5P@171551,2FNEF@200643,4NHI8@976,COG0307@1,COG0307@2	NA|NA|NA	H	riboflavin synthase subunit alpha
NODE_429_length_91740_cov_10.7615_14	709991.Odosp_3470	5.7e-221	773.5	Porphyromonadaceae	ribD	GO:0006139,GO:0006725,GO:0006807,GO:0008150,GO:0008152,GO:0009451,GO:0009987,GO:0016070,GO:0034641,GO:0043170,GO:0043412,GO:0044237,GO:0044238,GO:0046483,GO:0071704,GO:0090304,GO:1901360	1.1.1.193,3.5.4.26	ko:K00082,ko:K01498,ko:K11752	ko00740,ko01100,ko01110,ko02024,map00740,map01100,map01110,map02024	M00125	R03458,R03459	RC00204,RC00933	ko00000,ko00001,ko00002,ko01000			iAF987.Gmet_1624,iLJ478.TM1828	Bacteria	22WQZ@171551,2FM4R@200643,4NFJE@976,COG0117@1,COG0117@2,COG1985@1,COG1985@2	NA|NA|NA	H	Converts 2,5-diamino-6-(ribosylamino)-4(3h)-pyrimidinone 5'-phosphate into 5-amino-6-(ribosylamino)-2,4(1h,3h)- pyrimidinedione 5'-phosphate
NODE_429_length_91740_cov_10.7615_15	709991.Odosp_3469	6.8e-99	366.7	Porphyromonadaceae				ko:K03088					ko00000,ko03021				Bacteria	22YGA@171551,2FU6X@200643,4NSAX@976,COG1595@1,COG1595@2	NA|NA|NA	K	RNA polymerase sigma-70 factor
NODE_429_length_91740_cov_10.7615_16	1286632.P278_21320	8.9e-50	204.5	Flavobacteriia													Bacteria	1I0XF@117743,4NJBJ@976,COG3712@1,COG3712@2	NA|NA|NA	PT	Domain of unknown function (DUF4974)
NODE_429_length_91740_cov_10.7615_17	1346330.M472_11490	0.0	1217.6	Sphingobacteriia													Bacteria	1IR0Z@117747,4NDXS@976,COG1629@1,COG1629@2,COG4771@2	NA|NA|NA	P	CarboxypepD_reg-like domain
NODE_429_length_91740_cov_10.7615_18	1346330.M472_11485	6.1e-109	401.4	Bacteria													Bacteria	COG2913@1,COG2913@2	NA|NA|NA	J	Gram-negative-bacterium-type cell outer membrane assembly
NODE_429_length_91740_cov_10.7615_19	1346330.M472_11480	8e-103	380.9	Bacteroidetes			2.1.1.72,3.1.4.46,3.2.1.1	ko:K00571,ko:K01126,ko:K01176	ko00500,ko00564,ko01100,ko04973,map00500,map00564,map01100,map04973		R01030,R01470,R02108,R02112,R11262	RC00017,RC00425	ko00000,ko00001,ko01000,ko02048		GH13		Bacteria	4PNVZ@976,COG3291@1,COG3291@2	NA|NA|NA	S	Pkd domain containing protein
NODE_429_length_91740_cov_10.7615_20	709991.Odosp_3461	3.1e-283	980.3	Porphyromonadaceae													Bacteria	22XI6@171551,2FPY9@200643,4NJJR@976,COG4099@1,COG4099@2	NA|NA|NA	S	phospholipase Carboxylesterase
NODE_429_length_91740_cov_10.7615_21	709991.Odosp_3460	1.6e-224	785.0	Porphyromonadaceae	kbl	GO:0003674,GO:0003824,GO:0005488,GO:0005575,GO:0005622,GO:0005623,GO:0005737,GO:0005829,GO:0006082,GO:0006732,GO:0006766,GO:0006767,GO:0006768,GO:0006790,GO:0006807,GO:0008144,GO:0008150,GO:0008152,GO:0008710,GO:0008890,GO:0009058,GO:0009102,GO:0009108,GO:0009110,GO:0009987,GO:0016053,GO:0016407,GO:0016408,GO:0016453,GO:0016740,GO:0016746,GO:0016747,GO:0016874,GO:0017144,GO:0018130,GO:0019752,GO:…	2.3.1.29,2.3.1.47	ko:K00639,ko:K00652	ko00260,ko00780,ko01100,map00260,map00780,map01100	M00123,M00573,M00577	R00371,R03210,R10124	RC00004,RC00039,RC00394,RC02725	ko00000,ko00001,ko00002,ko01000,ko01007			iECW_1372.ECW_m3896,iEKO11_1354.EKO11_0103,iPC815.YPO0059,iWFL_1372.ECW_m3896	Bacteria	22WXW@171551,2FN0E@200643,4NFBU@976,COG0156@1,COG0156@2	NA|NA|NA	H	Catalyzes the cleavage of 2-amino-3-ketobutyrate to glycine and acetyl-CoA
NODE_429_length_91740_cov_10.7615_22	709991.Odosp_3459	6e-252	876.3	Bacteroidia													Bacteria	2FNBC@200643,4NPN6@976,COG0526@1,COG0526@2	NA|NA|NA	CO	Thiol-disulfide oxidoreductase
NODE_429_length_91740_cov_10.7615_23	709991.Odosp_3458	2.4e-228	797.7	Bacteroidetes													Bacteria	4NEX3@976,COG0526@1,COG0526@2	NA|NA|NA	CO	alkyl hydroperoxide reductase Thiol specific antioxidant Mal allergen
NODE_429_length_91740_cov_10.7615_24	1121129.KB903359_gene2475	3.5e-36	159.8	Porphyromonadaceae													Bacteria	22ZSR@171551,2DWPM@1,2FRX5@200643,32V1X@2,4NTDR@976	NA|NA|NA	S	PKD-like family
NODE_429_length_91740_cov_10.7615_25	709991.Odosp_0680	9.6e-08	64.3	Porphyromonadaceae													Bacteria	230PM@171551,2F7DP@1,2FRCE@200643,33ZUN@2,4P4ZZ@976	NA|NA|NA	S	Domain of unknown function (DUF4843)
NODE_429_length_91740_cov_10.7615_26	709991.Odosp_2952	7.2e-99	367.9	Bacteroidia				ko:K21572					ko00000,ko02000	8.A.46.1,8.A.46.3			Bacteria	2DBM5@1,2G0UD@200643,2Z9XQ@2,4PNIZ@976	NA|NA|NA	S	Pfam:SusD
NODE_429_length_91740_cov_10.7615_27	709991.Odosp_2951	9e-292	1010.0	Bacteroidia													Bacteria	2FMQY@200643,4NGTE@976,COG1629@1,COG1629@2,COG4206@1,COG4206@2	NA|NA|NA	P	TonB-linked outer membrane protein, SusC RagA family
NODE_429_length_91740_cov_10.7615_28	1121129.KB903360_gene3286	3.8e-61	242.3	Bacteroidia													Bacteria	2FQ9J@200643,4NE6N@976,COG3712@1,COG3712@2	NA|NA|NA	PT	COG3712 Fe2 -dicitrate sensor, membrane component
NODE_429_length_91740_cov_10.7615_29	1121129.KB903360_gene3287	6.3e-59	233.8	Bacteroidetes				ko:K03088					ko00000,ko03021				Bacteria	4NW2Z@976,COG1595@1,COG1595@2	NA|NA|NA	K	Belongs to the sigma-70 factor family. ECF subfamily
NODE_429_length_91740_cov_10.7615_30	1346330.M472_11500	8.2e-25	120.6	Bacteroidetes				ko:K03088					ko00000,ko03021				Bacteria	4NMCX@976,COG1595@1,COG1595@2	NA|NA|NA	K	Belongs to the sigma-70 factor family. ECF subfamily
NODE_429_length_91740_cov_10.7615_32	272559.BF9343_0786	2e-30	140.2	Bacteroidaceae													Bacteria	2DQ8D@1,2FV9C@200643,33597@2,4ARRE@815,4NWYS@976	NA|NA|NA	S	6-bladed beta-propeller
NODE_429_length_91740_cov_10.7615_34	484018.BACPLE_03191	1.2e-11	77.8	Bacteroidaceae													Bacteria	2CG1Y@1,2FPRX@200643,2Z9QX@2,4AKRR@815,4NJI6@976	NA|NA|NA	S	COG NOG19146 non supervised orthologous group
NODE_429_length_91740_cov_10.7615_35	362418.IW19_23650	1.6e-51	210.3	Flavobacterium													Bacteria	1HWRF@117743,2NTZD@237,4NE6N@976,COG3712@1,COG3712@2	NA|NA|NA	PT	FecR protein
NODE_429_length_91740_cov_10.7615_36	946077.W5A_00660	0.0	1134.0	Flavobacteriia													Bacteria	1IKIA@117743,4NGTE@976,COG1629@1,COG1629@2	NA|NA|NA	P	TonB dependent receptor
NODE_429_length_91740_cov_10.7615_37	1150600.ADIARSV_0530	2.3e-111	409.5	Bacteroidetes				ko:K21572					ko00000,ko02000	8.A.46.1,8.A.46.3			Bacteria	2DBM5@1,2Z9XQ@2,4NJV8@976	NA|NA|NA	S	Starch-binding associating with outer membrane
NODE_429_length_91740_cov_10.7615_38	709991.Odosp_2658	2.7e-25	122.5	Bacteroidia													Bacteria	2A0CH@1,2FVM9@200643,30NG1@2,4NP87@976	NA|NA|NA	S	Domain of unknown function (DUF4843)
NODE_429_length_91740_cov_10.7615_39	946077.W5A_00645	2.9e-59	236.5	Flavobacteriia													Bacteria	1I78R@117743,28JPT@1,2Z9FR@2,4NJKG@976	NA|NA|NA	S	PKD-like family
NODE_429_length_91740_cov_10.7615_40	742817.HMPREF9449_02513	1.1e-234	819.3	Porphyromonadaceae	kinB		2.7.13.3	ko:K11383	ko02020,map02020	M00505			ko00000,ko00001,ko00002,ko01000,ko01001,ko02022				Bacteria	22W6T@171551,2FP04@200643,4NDTV@976,COG5002@1,COG5002@2	NA|NA|NA	T	HAMP (Histidine kinases, Adenylyl cyclases, Methyl binding proteins, Phosphatases) domain
NODE_429_length_91740_cov_10.7615_41	742817.HMPREF9449_02514	1.2e-173	615.9	Porphyromonadaceae													Bacteria	22X0P@171551,2FN1Z@200643,4NEZM@976,COG0642@1,COG2205@2	NA|NA|NA	T	PhoQ Sensor
NODE_429_length_91740_cov_10.7615_43	457424.BFAG_03469	5.5e-141	507.7	Bacteroidaceae	gluP			ko:K02429					ko00000,ko02000	2.A.1.7			Bacteria	2G2UG@200643,4AW4Y@815,4NEYR@976,COG0738@1,COG0738@2	NA|NA|NA	G	Transporter, major facilitator family protein
NODE_429_length_91740_cov_10.7615_44	411901.BACCAC_02610	2.3e-72	278.9	Bacteroidaceae													Bacteria	29A93@1,2FN4N@200643,2ZX9Y@2,4ANJV@815,4NNMP@976	NA|NA|NA	S	COG NOG26951 non supervised orthologous group
NODE_429_length_91740_cov_10.7615_45	742817.HMPREF9449_02516	1.9e-85	322.0	Porphyromonadaceae	kdpC	GO:0003674,GO:0003824,GO:0005215,GO:0005575,GO:0005623,GO:0005886,GO:0006810,GO:0006811,GO:0006812,GO:0006813,GO:0008150,GO:0008324,GO:0008556,GO:0009987,GO:0015075,GO:0015077,GO:0015079,GO:0015318,GO:0015399,GO:0015405,GO:0015662,GO:0015672,GO:0016020,GO:0016021,GO:0016462,GO:0016787,GO:0016817,GO:0016818,GO:0016887,GO:0017111,GO:0019829,GO:0022804,GO:0022853,GO:0022857,GO:0022890,GO:0030001,GO:…	3.6.3.12	ko:K01548	ko02020,map02020				ko00000,ko00001,ko01000	3.A.3.7		iEcE24377_1341.EcE24377A_0722,ic_1306.c0781	Bacteria	22XKR@171551,2FP8I@200643,4NMME@976,COG2156@1,COG2156@2	NA|NA|NA	P	Part of the high-affinity ATP-driven potassium transport (or Kdp) system, which catalyzes the hydrolysis of ATP coupled with the electrogenic transport of potassium into the cytoplasm. This subunit acts as a catalytic chaperone that increases the ATP- binding affinity of the ATP-hydrolyzing subunit KdpB by the formation of a transient KdpB KdpC ATP ternary complex
NODE_429_length_91740_cov_10.7615_46	742817.HMPREF9449_02517	0.0	1133.6	Porphyromonadaceae	kdpB		3.6.3.12	ko:K01547	ko02020,map02020				ko00000,ko00001,ko01000	3.A.3.7		iSB619.SA_RS00495	Bacteria	22VUY@171551,2FND6@200643,4NFBI@976,COG2216@1,COG2216@2	NA|NA|NA	P	Part of the high-affinity ATP-driven potassium transport (or Kdp) system, which catalyzes the hydrolysis of ATP coupled with the electrogenic transport of potassium into the cytoplasm. This subunit is responsible for energy coupling to the transport system
NODE_429_length_91740_cov_10.7615_47	742817.HMPREF9449_02518	3.1e-285	987.3	Porphyromonadaceae	kdpA	GO:0003674,GO:0003824,GO:0005215,GO:0005488,GO:0005575,GO:0005618,GO:0005623,GO:0005886,GO:0006810,GO:0006811,GO:0006812,GO:0006813,GO:0008150,GO:0008324,GO:0008556,GO:0009987,GO:0015075,GO:0015077,GO:0015079,GO:0015318,GO:0015399,GO:0015405,GO:0015662,GO:0015672,GO:0016020,GO:0016462,GO:0016787,GO:0016817,GO:0016818,GO:0016887,GO:0017111,GO:0019829,GO:0022804,GO:0022853,GO:0022857,GO:0022890,GO:…	3.6.3.12	ko:K01546	ko02020,map02020				ko00000,ko00001,ko01000	3.A.3.7		iSB619.SA_RS00490	Bacteria	22WF2@171551,2FP4S@200643,4NF2G@976,COG2060@1,COG2060@2	NA|NA|NA	P	Part of the high-affinity ATP-driven potassium transport (or Kdp) system, which catalyzes the hydrolysis of ATP coupled with the electrogenic transport of potassium into the cytoplasm. This subunit binds and transports the potassium across the cytoplasmic membrane
NODE_429_length_91740_cov_10.7615_49	657309.BXY_03870	1.1e-54	221.1	Bacteroidaceae													Bacteria	2FQIJ@200643,4AND2@815,4P1F6@976,COG0526@1,COG0526@2	NA|NA|NA	CO	Thioredoxin-like
NODE_429_length_91740_cov_10.7615_50	709991.Odosp_3454	2.3e-251	874.4	Porphyromonadaceae	atoC			ko:K02481,ko:K07714	ko02020,map02020	M00500			ko00000,ko00001,ko00002,ko02022				Bacteria	22W7G@171551,2FMPG@200643,4NE89@976,COG2204@1,COG2204@2	NA|NA|NA	T	COG2204 Response regulator containing CheY-like receiver AAA-type ATPase and DNA-binding domains
NODE_429_length_91740_cov_10.7615_51	709991.Odosp_3453	1.7e-81	308.5	Porphyromonadaceae	yqaA	GO:0005575,GO:0005623,GO:0005886,GO:0016020,GO:0044464,GO:0071944											Bacteria	22Y6T@171551,2FRY9@200643,4NQAX@976,COG1238@1,COG1238@2	NA|NA|NA	S	membrane
NODE_429_length_91740_cov_10.7615_52	709991.Odosp_3452	4.6e-88	330.5	Bacteroidia	yqaA	GO:0005575,GO:0005623,GO:0005886,GO:0016020,GO:0044464,GO:0071944											Bacteria	2FRY9@200643,4NQAX@976,COG1238@1,COG1238@2	NA|NA|NA	S	SNARE-like domain protein
NODE_429_length_91740_cov_10.7615_53	709991.Odosp_3451	2.6e-90	338.2	Porphyromonadaceae	marC			ko:K05595					ko00000,ko02000	2.A.95.1			Bacteria	22XUU@171551,2FNCS@200643,4NG94@976,COG2095@1,COG2095@2	NA|NA|NA	U	UPF0056 membrane protein
NODE_429_length_91740_cov_10.7615_54	709991.Odosp_3450	4.4e-161	573.9	Porphyromonadaceae	MA20_36650												Bacteria	22XCP@171551,2FP7S@200643,4NGZ3@976,COG0697@1,COG0697@2	NA|NA|NA	EG	membrane
NODE_429_length_91740_cov_10.7615_55	709991.Odosp_3445	0.0	1642.5	Porphyromonadaceae			3.4.14.5	ko:K01278	ko04974,map04974				ko00000,ko00001,ko01000,ko01002,ko04090,ko04147				Bacteria	22W8N@171551,2FPZU@200643,4NE2Q@976,COG0823@1,COG0823@2,COG1506@1,COG1506@2	NA|NA|NA	E	Dipeptidyl peptidase IV (DPP IV) N-terminal region
NODE_429_length_91740_cov_10.7615_57	483216.BACEGG_01178	1.5e-151	542.7	Bacteroidaceae													Bacteria	2FQ2Y@200643,4APMM@815,4P09S@976,COG2885@1,COG2885@2	NA|NA|NA	M	COG NOG24980 non supervised orthologous group
NODE_429_length_91740_cov_10.7615_58	880526.KE386488_gene1624	5.3e-107	394.4	Rikenellaceae													Bacteria	22UMK@171550,2F06K@1,2FRHG@200643,2Z8A5@2,4NKI4@976	NA|NA|NA	S	Domain of unknown function (DUF5119)
NODE_429_length_91740_cov_10.7615_59	763034.HMPREF9446_01362	7.5e-24	118.2	Bacteroidaceae													Bacteria	2EFJW@1,2FT60@200643,339C6@2,4ARZI@815,4NWDU@976	NA|NA|NA	S	Fimbrillin-like
NODE_429_length_91740_cov_10.7615_60	483216.BACEGG_01181	1.7e-57	229.9	Bacteroidaceae													Bacteria	2AMIE@1,2FTEG@200643,31CE4@2,4ASA5@815,4NQUT@976	NA|NA|NA	S	Fimbrillin-like
NODE_429_length_91740_cov_10.7615_61	483216.BACEGG_01182	2.3e-73	282.7	Bacteroidaceae													Bacteria	2A8BF@1,2FXPK@200643,30XD0@2,4ATV7@815,4PASW@976	NA|NA|NA
NODE_429_length_91740_cov_10.7615_62	483216.BACEGG_01183	0.0	1150.2	Bacteroidaceae													Bacteria	2F0Y8@1,2FPW3@200643,33TZW@2,4APBH@815,4P2IB@976	NA|NA|NA	S	Domain of unknown function (DUF4906)
NODE_429_length_91740_cov_10.7615_63	709991.Odosp_3442	0.0	1371.7	Porphyromonadaceae	yhgF	GO:0005575,GO:0005622,GO:0005623,GO:0005737,GO:0005829,GO:0008150,GO:0009314,GO:0009628,GO:0010212,GO:0044424,GO:0044444,GO:0044464,GO:0050896		ko:K06959					ko00000				Bacteria	22VY3@171551,2FMAZ@200643,4NETD@976,COG2183@1,COG2183@2	NA|NA|NA	K	Tex-like protein N-terminal domain
NODE_429_length_91740_cov_10.7615_64	709991.Odosp_3441	0.0	1702.6	Porphyromonadaceae	pepN		3.4.11.2	ko:K01256	ko00480,ko01100,map00480,map01100		R00899,R04951	RC00096,RC00141	ko00000,ko00001,ko01000,ko01002				Bacteria	22X2F@171551,2FQE9@200643,4NGTZ@976,COG0308@1,COG0308@2	NA|NA|NA	E	Peptidase family M1 domain
NODE_429_length_91740_cov_10.7615_65	709991.Odosp_3440	0.0	1399.8	Porphyromonadaceae			3.6.3.4,3.6.3.54	ko:K01533,ko:K17686	ko01524,ko04016,map01524,map04016		R00086	RC00002	ko00000,ko00001,ko01000	3.A.3.5			Bacteria	22WCT@171551,2FNJA@200643,4NERS@976,COG2217@1,COG2217@2	NA|NA|NA	P	Copper-exporting ATPase
NODE_429_length_91740_cov_10.7615_66	709991.Odosp_3439	6.3e-111	406.8	Bacteroidia	merP			ko:K07213,ko:K08364	ko04978,map04978				ko00000,ko00001,ko02000	1.A.72.1			Bacteria	2FVA2@200643,4P9HM@976,COG2608@1,COG2608@2	NA|NA|NA	P	mercury ion transmembrane transporter activity
NODE_429_length_91740_cov_10.7615_67	709991.Odosp_3438	0.0	1620.5	Porphyromonadaceae				ko:K09800					ko00000,ko02000				Bacteria	22WTT@171551,2FN9V@200643,4NEJQ@976,COG2982@1,COG2982@2	NA|NA|NA	M	AsmA-like C-terminal region
NODE_429_length_91740_cov_10.7615_68	709991.Odosp_3437	6.4e-99	366.7	Porphyromonadaceae	comEA			ko:K02237		M00429			ko00000,ko00002,ko02044	3.A.11.1,3.A.11.2			Bacteria	22Y5J@171551,2FPCH@200643,4NK4K@976,COG1555@1,COG1555@2	NA|NA|NA	L	Helix-hairpin-helix motif
NODE_820_length_63123_cov_15.9638_1	386415.NT01CX_0225	4.9e-58	231.5	Clostridiaceae	rssA_1												Bacteria	1TQ9W@1239,2485C@186801,36FP3@31979,COG4667@1,COG4667@2	NA|NA|NA	S	Phospholipase, patatin family
NODE_820_length_63123_cov_15.9638_3	1536770.R50345_17235	4.5e-35	154.8	Paenibacillaceae			3.1.3.102,3.1.3.104,3.1.3.5	ko:K07025,ko:K08723,ko:K20862	ko00230,ko00240,ko00740,ko00760,ko01100,ko01110,map00230,map00240,map00740,map00760,map01100,map01110	M00125	R00183,R00511,R00548,R00963,R01126,R01227,R01569,R01664,R01968,R02088,R02102,R02323,R02719,R03346,R07280	RC00017	ko00000,ko00001,ko00002,ko01000				Bacteria	1TRP5@1239,26QYS@186822,4HBSP@91061,COG1011@1,COG1011@2	NA|NA|NA	S	hydrolase
NODE_820_length_63123_cov_15.9638_4	1160721.RBI_I00063	8e-50	204.1	Ruminococcaceae	ribF		2.7.1.26,2.7.7.2	ko:K11753	ko00740,ko01100,ko01110,map00740,map01100,map01110	M00125	R00161,R00549	RC00002,RC00017	ko00000,ko00001,ko00002,ko01000				Bacteria	1TPKS@1239,2484A@186801,3WJFU@541000,COG0196@1,COG0196@2	NA|NA|NA	H	Belongs to the ribF family
NODE_820_length_63123_cov_15.9638_5	1384066.JAGT01000001_gene2205	1.4e-74	286.6	Ruminococcaceae	truB	GO:0001522,GO:0003674,GO:0003824,GO:0006139,GO:0006396,GO:0006399,GO:0006400,GO:0006725,GO:0006807,GO:0008033,GO:0008150,GO:0008152,GO:0009451,GO:0009982,GO:0009987,GO:0010467,GO:0016070,GO:0016071,GO:0016556,GO:0016853,GO:0016866,GO:0034470,GO:0034641,GO:0034660,GO:0043170,GO:0043412,GO:0044237,GO:0044238,GO:0046483,GO:0071704,GO:0090304,GO:1901360,GO:1990481	5.4.99.25	ko:K03177,ko:K03483					ko00000,ko01000,ko03000,ko03016			iSB619.SA_RS06305	Bacteria	1TP9Y@1239,24B46@186801,3WH28@541000,COG0130@1,COG0130@2	NA|NA|NA	J	Responsible for synthesis of pseudouridine from uracil- 55 in the psi GC loop of transfer RNAs
NODE_820_length_63123_cov_15.9638_6	1120746.CCNL01000017_gene3270	1.7e-75	289.7	unclassified Bacteria	nrnA	GO:0008150,GO:0040007	3.1.13.3,3.1.3.7	ko:K06881	ko00920,ko01100,ko01120,map00920,map01100,map01120		R00188,R00508	RC00078	ko00000,ko00001,ko01000,ko03400				Bacteria	2NPK0@2323,COG0618@1,COG0618@2	NA|NA|NA	S	DHH family
NODE_820_length_63123_cov_15.9638_7	1514668.JOOA01000002_gene2443	3e-30	137.9	Ruminococcaceae	rbfA	GO:0003674,GO:0005488,GO:0005575,GO:0005622,GO:0005623,GO:0005737,GO:0005829,GO:0006139,GO:0006364,GO:0006396,GO:0006725,GO:0006807,GO:0006950,GO:0006974,GO:0008150,GO:0008152,GO:0009266,GO:0009409,GO:0009628,GO:0009987,GO:0010467,GO:0016070,GO:0016072,GO:0022613,GO:0030490,GO:0033554,GO:0034470,GO:0034641,GO:0034660,GO:0042254,GO:0042274,GO:0043021,GO:0043024,GO:0043170,GO:0044085,GO:0044237,GO:…		ko:K02834					ko00000,ko03009				Bacteria	1VA0P@1239,24MPB@186801,3WJYA@541000,COG0858@1,COG0858@2	NA|NA|NA	J	One of several proteins that assist in the late maturation steps of the functional core of the 30S ribosomal subunit. Associates with free 30S ribosomal subunits (but not with 30S subunits that are part of 70S ribosomes or polysomes). Required for efficient processing of 16S rRNA. May interact with the 5'-terminal helix region of 16S rRNA
NODE_820_length_63123_cov_15.9638_8	877411.JMMA01000002_gene263	5.3e-235	820.8	Ruminococcaceae	infB	GO:0005575,GO:0005622,GO:0005623,GO:0005737,GO:0044424,GO:0044464		ko:K02519					ko00000,ko03012,ko03029				Bacteria	1TPAI@1239,248SJ@186801,3WHTD@541000,COG0532@1,COG0532@2	NA|NA|NA	J	One of the essential components for the initiation of protein synthesis. Protects formylmethionyl-tRNA from spontaneous hydrolysis and promotes its binding to the 30S ribosomal subunits. Also involved in the hydrolysis of GTP during the formation of the 70S ribosomal complex
NODE_820_length_63123_cov_15.9638_9	1105031.HMPREF1141_1869	4.3e-12	77.4	Firmicutes	ylxRQ			ko:K07590,ko:K07742	ko03010,map03010	M00178			br01610,ko00000,ko00001,ko00002,ko03011				Bacteria	1VMU4@1239,COG1358@1,COG1358@2	NA|NA|NA	J	ribosomal protein
NODE_820_length_63123_cov_15.9638_10	1160721.RBI_I00057	6.3e-28	129.8	Ruminococcaceae	ylxR			ko:K02600,ko:K07742					ko00000,ko03009,ko03021				Bacteria	1VEJS@1239,24QSJ@186801,3WJTM@541000,COG2740@1,COG2740@2	NA|NA|NA	K	nucleic-acid-binding protein implicated in transcription termination
NODE_820_length_63123_cov_15.9638_11	1507.HMPREF0262_02267	5.4e-126	457.6	Clostridiaceae	nusA	GO:0005575,GO:0005622,GO:0005623,GO:0005737,GO:0005829,GO:0006355,GO:0008150,GO:0009889,GO:0010468,GO:0010556,GO:0019219,GO:0019222,GO:0031323,GO:0031326,GO:0031554,GO:0031564,GO:0043244,GO:0044424,GO:0044444,GO:0044464,GO:0050789,GO:0050794,GO:0051128,GO:0051171,GO:0051252,GO:0060255,GO:0065007,GO:0080090,GO:1903506,GO:2000112,GO:2001141		ko:K02600,ko:K02945	ko03010,map03010	M00178			br01610,ko00000,ko00001,ko00002,ko03009,ko03011,ko03021				Bacteria	1TPB3@1239,247W8@186801,36DXE@31979,COG0195@1,COG0195@2	NA|NA|NA	K	Participates in both transcription termination and antitermination
NODE_820_length_63123_cov_15.9638_12	1232443.BAIA02000123_gene1189	2.1e-37	162.2	unclassified Clostridiales	rimP	GO:0000028,GO:0005575,GO:0005622,GO:0005623,GO:0005737,GO:0005829,GO:0005886,GO:0006412,GO:0006518,GO:0006807,GO:0006996,GO:0008150,GO:0008152,GO:0009058,GO:0009059,GO:0009987,GO:0010467,GO:0016020,GO:0016043,GO:0019538,GO:0022607,GO:0022613,GO:0022618,GO:0034622,GO:0034641,GO:0034645,GO:0042254,GO:0042255,GO:0042274,GO:0043043,GO:0043170,GO:0043603,GO:0043604,GO:0043933,GO:0044085,GO:0044237,GO:…		ko:K09748					ko00000,ko03009				Bacteria	1V6KT@1239,24N1G@186801,268ZW@186813,COG0779@1,COG0779@2	NA|NA|NA	S	Required for maturation of 30S ribosomal subunits
NODE_820_length_63123_cov_15.9638_13	428125.CLOLEP_02533	5.9e-84	318.9	Ruminococcaceae	spoIIE	GO:0005575,GO:0005623,GO:0042601,GO:0042763,GO:0044464	3.1.3.16	ko:K06382					ko00000,ko01000				Bacteria	1TQ92@1239,247XG@186801,3WH68@541000,COG2208@1,COG2208@2	NA|NA|NA	KT	stage II sporulation protein E
NODE_820_length_63123_cov_15.9638_14	1235835.C814_02634	3.5e-64	253.4	Ruminococcaceae	ydbA		3.6.3.4,3.6.3.54	ko:K01533,ko:K17686	ko01524,ko04016,map01524,map04016		R00086	RC00002	ko00000,ko00001,ko01000	3.A.3.5			Bacteria	1UZUH@1239,24DMV@186801,3WGP6@541000,COG2217@1,COG2217@2	NA|NA|NA	P	Psort location CytoplasmicMembrane, score
NODE_820_length_63123_cov_15.9638_15	537013.CLOSTMETH_01049	1.6e-84	319.3	Ruminococcaceae	yacO		2.1.1.185	ko:K03218					ko00000,ko01000,ko03009				Bacteria	1TP9G@1239,247SC@186801,3WGPU@541000,COG0566@1,COG0566@2	NA|NA|NA	J	Belongs to the class IV-like SAM-binding methyltransferase superfamily. RNA methyltransferase TrmH family
NODE_820_length_63123_cov_15.9638_16	500633.CLOHIR_01481	2.9e-147	528.1	Peptostreptococcaceae	XK27_10475												Bacteria	1TPT5@1239,248MV@186801,25T34@186804,COG0673@1,COG0673@2	NA|NA|NA	S	Psort location Cytoplasmic, score 8.87
NODE_820_length_63123_cov_15.9638_17	877411.JMMA01000002_gene2257	6.3e-134	484.6	Ruminococcaceae	rafA	GO:0003674,GO:0003824,GO:0004553,GO:0004557,GO:0005488,GO:0005515,GO:0008150,GO:0008152,GO:0009056,GO:0015925,GO:0016137,GO:0016139,GO:0016787,GO:0016798,GO:0042802,GO:0042803,GO:0046983,GO:0071704,GO:1901135,GO:1901136,GO:1901575,GO:1901657,GO:1901658	3.2.1.22	ko:K07407	ko00052,ko00561,ko00600,ko00603,map00052,map00561,map00600,map00603		R01101,R01103,R01104,R01194,R01329,R02926,R03634,R04019,R04470,R05549,R05961,R06091	RC00049,RC00059,RC00451	ko00000,ko00001,ko01000				Bacteria	1TQF4@1239,24NSC@186801,3WIB3@541000,COG3345@1,COG3345@2	NA|NA|NA	G	Melibiase
NODE_820_length_63123_cov_15.9638_18	411473.RUMCAL_02294	6.6e-51	206.8	Ruminococcaceae													Bacteria	1V3QB@1239,24JIV@186801,3WJN5@541000,COG1959@1,COG1959@2	NA|NA|NA	K	Transcriptional regulator
NODE_820_length_63123_cov_15.9638_19	1120746.CCNL01000017_gene3130	8.4e-15	87.0	Bacteria													Bacteria	2C6KW@1,334QW@2	NA|NA|NA
NODE_820_length_63123_cov_15.9638_21	742738.HMPREF9460_02480	1.6e-29	137.1	unclassified Clostridiales	gp47												Bacteria	1UYY1@1239,24FCN@186801,2694S@186813,COG3299@1,COG3299@2	NA|NA|NA	S	Baseplate J-like protein
NODE_820_length_63123_cov_15.9638_25	428125.CLOLEP_03671	4.6e-11	74.7	Ruminococcaceae													Bacteria	1V4N8@1239,24I3E@186801,3WQGY@541000,COG4228@1,COG4228@2	NA|NA|NA	M	LysM domain
NODE_820_length_63123_cov_15.9638_29	537013.CLOSTMETH_01228	1.3e-78	300.1	Ruminococcaceae													Bacteria	1TSHH@1239,24CQ6@186801,28IS3@1,2Z8R9@2,3WHGD@541000	NA|NA|NA	S	Psort location Cytoplasmic, score
NODE_820_length_63123_cov_15.9638_30	1121334.KB911067_gene271	1.3e-62	246.9	Ruminococcaceae													Bacteria	1UZ34@1239,24EV8@186801,28MWX@1,2ZB45@2,3WIEZ@541000	NA|NA|NA	S	Psort location Cytoplasmic, score
NODE_820_length_63123_cov_15.9638_31	1105031.HMPREF1141_0089	4e-84	318.5	Clostridia													Bacteria	1TQEJ@1239,249F6@186801,28KHP@1,2ZA34@2	NA|NA|NA	S	Psort location Cytoplasmic, score
NODE_820_length_63123_cov_15.9638_32	1121334.KB911067_gene273	1.1e-146	526.6	Ruminococcaceae													Bacteria	1TT2C@1239,24A7T@186801,3WHDS@541000,COG1783@1,COG1783@2	NA|NA|NA	S	Phage terminase, large subunit, PBSX family
NODE_820_length_63123_cov_15.9638_33	1120746.CCNL01000017_gene3133	2e-15	88.6	Bacteria													Bacteria	2EQ5U@1,33HS4@2	NA|NA|NA
NODE_820_length_63123_cov_15.9638_34	1235799.C818_01282	2.8e-89	335.1	unclassified Lachnospiraceae	macB			ko:K02003		M00258			ko00000,ko00002,ko02000	3.A.1			Bacteria	1TPBJ@1239,248EZ@186801,27KMT@186928,COG1136@1,COG1136@2	NA|NA|NA	V	ATPases associated with a variety of cellular activities
NODE_820_length_63123_cov_15.9638_35	1121334.KB911067_gene243	4.1e-40	171.0	Ruminococcaceae	spoVAC			ko:K06405					ko00000				Bacteria	1V46U@1239,24JDI@186801,2ANER@1,31DDD@2,3WJNA@541000	NA|NA|NA	S	stage V sporulation protein AC
NODE_820_length_63123_cov_15.9638_36	471875.RUMLAC_02055	2.5e-37	161.4	Ruminococcaceae													Bacteria	1V6IB@1239,24JTU@186801,3WJYH@541000,COG1917@1,COG1917@2	NA|NA|NA	S	Cupin domain protein
NODE_820_length_63123_cov_15.9638_37	1121334.KB911074_gene2536	0.0	1189.9	Ruminococcaceae	mfd			ko:K03723	ko03420,map03420				ko00000,ko00001,ko01000,ko03400				Bacteria	1TPF1@1239,248D8@186801,3WGVW@541000,COG1197@1,COG1197@2	NA|NA|NA	L	Couples transcription and DNA repair by recognizing RNA polymerase (RNAP) stalled at DNA lesions. Mediates ATP-dependent release of RNAP and its truncated transcript from the DNA, and recruitment of nucleotide excision repair machinery to the damaged site
NODE_820_length_63123_cov_15.9638_38	1384065.JAGS01000001_gene2301	3e-62	245.0	Ruminococcaceae	pth	GO:0003674,GO:0003824,GO:0004045,GO:0005575,GO:0005623,GO:0005886,GO:0008150,GO:0016020,GO:0016787,GO:0016788,GO:0040007,GO:0044464,GO:0052689,GO:0071944,GO:0140098,GO:0140101	3.1.1.29	ko:K01056					ko00000,ko01000,ko03012				Bacteria	1V3NB@1239,24HMC@186801,3WIEP@541000,COG0193@1,COG0193@2	NA|NA|NA	J	The natural substrate for this enzyme may be peptidyl- tRNAs which drop off the ribosome during protein synthesis
NODE_820_length_63123_cov_15.9638_39	478749.BRYFOR_05318	3.2e-142	511.9	Clostridia													Bacteria	1TR52@1239,247SB@186801,COG0535@1,COG0535@2	NA|NA|NA	C	Radical SAM domain protein
NODE_820_length_63123_cov_15.9638_40	1321778.HMPREF1982_00894	2e-250	872.5	Clostridia			3.2.1.23	ko:K01190	ko00052,ko00511,ko00600,ko01100,map00052,map00511,map00600,map01100		R01105,R01678,R03355,R04783,R06114	RC00049,RC00452	ko00000,ko00001,ko01000				Bacteria	1TPDC@1239,248H7@186801,COG3250@1,COG3250@2	NA|NA|NA	G	beta-galactosidase
NODE_820_length_63123_cov_15.9638_41	428125.CLOLEP_03789	1.7e-47	196.1	Ruminococcaceae				ko:K13012					ko00000,ko01005				Bacteria	1TQX9@1239,24IRU@186801,3WPG6@541000,COG2148@1,COG2148@2	NA|NA|NA	M	Bacterial sugar transferase
NODE_820_length_63123_cov_15.9638_43	428125.CLOLEP_00213	0.0	1222.6	Ruminococcaceae	secA			ko:K03070	ko02024,ko03060,ko03070,map02024,map03060,map03070	M00335			ko00000,ko00001,ko00002,ko02044	3.A.5.1,3.A.5.10,3.A.5.2,3.A.5.4			Bacteria	1TPEY@1239,247N2@186801,3WGPN@541000,COG0653@1,COG0653@2	NA|NA|NA	U	Part of the Sec protein translocase complex. Interacts with the SecYEG preprotein conducting channel. Has a central role in coupling the hydrolysis of ATP to the transfer of proteins into and across the cell membrane, serving as an ATP-driven molecular motor driving the stepwise translocation of polypeptide chains across the membrane
NODE_820_length_63123_cov_15.9638_44	1280676.AUJO01000001_gene2299	3e-15	89.0	Butyrivibrio													Bacteria	1UYD7@1239,24F4M@186801,4BZXV@830,COG3210@1,COG3210@2,COG4886@1,COG4886@2	NA|NA|NA	U	Fibronectin type III domain
NODE_820_length_63123_cov_15.9638_45	1280680.AUJU01000021_gene623	8.5e-15	87.4	Butyrivibrio			3.1.1.53	ko:K05970					ko00000,ko01000				Bacteria	1V19K@1239,24DHA@186801,4BWA4@830,COG3210@1,COG3210@2,COG3934@1,COG3934@2,COG4124@1,COG4124@2	NA|NA|NA	G	Cellulase (glycosyl hydrolase family 5)
NODE_820_length_63123_cov_15.9638_46	877414.ATWA01000096_gene38	5.1e-12	78.2	unclassified Clostridiales	ompC		2.4.1.10,3.5.1.28	ko:K00692,ko:K01448,ko:K13730	ko00500,ko01100,ko01503,ko02020,ko05100,map00500,map01100,map01503,map02020,map05100	M00727	R04112,R05140	RC00064,RC00077,RC00141	ko00000,ko00001,ko00002,ko01000,ko01003,ko01011,ko03036		GH68		Bacteria	1UWE7@1239,25KT8@186801,26BGT@186813,COG3209@1,COG3209@2,COG5263@1,COG5263@2,COG5492@1,COG5492@2	NA|NA|NA	MN	Fibronectin type 3 domain
NODE_820_length_63123_cov_15.9638_47	1280673.AUJJ01000037_gene1529	1.2e-08	67.0	Butyrivibrio	cpaC			ko:K02280					ko00000,ko02035,ko02044				Bacteria	1UFHU@1239,25KY4@186801,4C13E@830,COG3210@1,COG3210@2,COG4964@1,COG4964@2	NA|NA|NA	U	Fibronectin type III domain
NODE_820_length_63123_cov_15.9638_48	1128398.Curi_c27500	1.5e-95	355.9	unclassified Clostridiales				ko:K07045					ko00000				Bacteria	1UYW0@1239,25CIC@186801,26B05@186813,COG2159@1,COG2159@2	NA|NA|NA	S	Amidohydrolase
NODE_820_length_63123_cov_15.9638_49	545697.HMPREF0216_02336	2.5e-34	152.1	Clostridiaceae				ko:K16923,ko:K16924		M00582			ko00000,ko00002,ko02000	3.A.1.28,3.A.1.29			Bacteria	1VF2R@1239,24QR3@186801,36G1D@31979,COG4720@1,COG4720@2	NA|NA|NA	S	ECF-type riboflavin transporter, S component
NODE_820_length_63123_cov_15.9638_50	428125.CLOLEP_00080	1e-49	204.1	Ruminococcaceae	hrcA	GO:0005575,GO:0005623,GO:0005886,GO:0006355,GO:0008150,GO:0009889,GO:0009890,GO:0009892,GO:0010468,GO:0010556,GO:0010558,GO:0010605,GO:0010629,GO:0016020,GO:0019219,GO:0019222,GO:0031323,GO:0031324,GO:0031326,GO:0031327,GO:0044464,GO:0045892,GO:0045934,GO:0048519,GO:0048523,GO:0050789,GO:0050794,GO:0051171,GO:0051172,GO:0051252,GO:0051253,GO:0060255,GO:0065007,GO:0071944,GO:0080090,GO:1902679,GO:…		ko:K03705					ko00000,ko03000				Bacteria	1TQP7@1239,247K2@186801,3WI1X@541000,COG1420@1,COG1420@2	NA|NA|NA	K	Negative regulator of class I heat shock genes (grpE- dnaK-dnaJ and groELS operons). Prevents heat-shock induction of these operons
NODE_820_length_63123_cov_15.9638_51	1280689.AUJC01000003_gene1216	9.4e-31	140.2	Clostridiaceae	grpE	GO:0000166,GO:0000774,GO:0003674,GO:0005488,GO:0005515,GO:0005575,GO:0005618,GO:0005623,GO:0006950,GO:0007154,GO:0008150,GO:0009267,GO:0009605,GO:0009987,GO:0009991,GO:0017076,GO:0030234,GO:0030312,GO:0030554,GO:0031667,GO:0031668,GO:0031669,GO:0033554,GO:0036094,GO:0040007,GO:0042594,GO:0044464,GO:0050790,GO:0050896,GO:0051082,GO:0051716,GO:0060589,GO:0060590,GO:0065007,GO:0065009,GO:0071496,GO:…		ko:K03687					ko00000,ko03029,ko03110				Bacteria	1V6G2@1239,24MQK@186801,36IQB@31979,COG0576@1,COG0576@2	NA|NA|NA	O	Participates actively in the response to hyperosmotic and heat shock by preventing the aggregation of stress-denatured proteins, in association with DnaK and GrpE. It is the nucleotide exchange factor for DnaK and may function as a thermosensor. Unfolded proteins bind initially to DnaJ
NODE_820_length_63123_cov_15.9638_52	1232443.BAIA02000098_gene3440	1e-257	896.0	unclassified Clostridiales	dnaK			ko:K04043	ko03018,ko04212,ko05152,map03018,map04212,map05152				ko00000,ko00001,ko03019,ko03029,ko03110,ko04147	1.A.33.1			Bacteria	1TP1J@1239,248QV@186801,267XS@186813,COG0443@1,COG0443@2	NA|NA|NA	O	Heat shock 70 kDa protein
NODE_820_length_63123_cov_15.9638_53	428125.CLOLEP_00077	5.7e-110	404.4	Ruminococcaceae	dnaJ			ko:K03686					ko00000,ko03029,ko03110				Bacteria	1TP00@1239,248EM@186801,3WH82@541000,COG0484@1,COG0484@2	NA|NA|NA	O	ATP binding to DnaK triggers the release of the substrate protein, thus completing the reaction cycle. Several rounds of ATP-dependent interactions between DnaJ, DnaK and GrpE are required for fully efficient folding. Also involved, together with DnaK and GrpE, in the DNA replication of plasmids through activation of initiation proteins
NODE_820_length_63123_cov_15.9638_54	1121115.AXVN01000002_gene1442	2.4e-24	117.9	Clostridia													Bacteria	1VETC@1239,24QJU@186801,COG2608@1,COG2608@2	NA|NA|NA	P	mercury ion transmembrane transporter activity
NODE_820_length_63123_cov_15.9638_55	903814.ELI_3306	4.5e-228	797.7	Eubacteriaceae	nuoG		1.17.1.9,1.4.1.13,1.4.1.14,1.6.5.3	ko:K00123,ko:K00266,ko:K00336	ko00190,ko00250,ko00630,ko00680,ko00910,ko01100,ko01110,ko01120,ko01130,ko01200,ko01230,map00190,map00250,map00630,map00680,map00910,map01100,map01110,map01120,map01130,map01200,map01230	M00144	R00093,R00114,R00248,R00519,R11945	RC00006,RC00010,RC00061,RC02796,RC02799	ko00000,ko00001,ko00002,ko01000	3.D.1			Bacteria	1TQ1A@1239,248EK@186801,25UR0@186806,COG0493@1,COG0493@2,COG1034@1,COG1034@2,COG3383@1,COG3383@2	NA|NA|NA	C	NADPH-dependent glutamate synthase beta chain and related oxidoreductases
NODE_820_length_63123_cov_15.9638_56	1042156.CXIVA_20500	9.6e-242	842.8	Clostridiaceae	hymB		1.12.1.3,1.6.5.3	ko:K00335,ko:K18331	ko00190,ko01100,map00190,map01100	M00144	R11945	RC00061	ko00000,ko00001,ko00002,ko01000	3.D.1			Bacteria	1TQB0@1239,2483E@186801,36FVS@31979,COG1894@1,COG1894@2	NA|NA|NA	C	Respiratory-chain NADH dehydrogenase domain 51 kDa subunit
NODE_820_length_63123_cov_15.9638_57	1042156.CXIVA_20510	6.5e-52	210.3	Clostridiaceae	nuoE		1.6.5.3	ko:K00334	ko00190,ko01100,map00190,map01100	M00144	R11945	RC00061	ko00000,ko00001,ko00002,ko01000	3.D.1			Bacteria	1V737@1239,24I29@186801,36K0A@31979,COG1905@1,COG1905@2	NA|NA|NA	C	PFAM NADH dehydrogenase (ubiquinone) 24 kDa subunit
NODE_820_length_63123_cov_15.9638_58	1121342.AUCO01000009_gene414	4.2e-46	191.8	Clostridiaceae	ycsE		3.1.3.104	ko:K21064	ko00740,ko01100,ko01110,map00740,map01100,map01110	M00125	R07280	RC00017	ko00000,ko00001,ko00002,ko01000				Bacteria	1U3W2@1239,2486H@186801,36DQB@31979,COG0561@1,COG0561@2	NA|NA|NA	S	hydrolase
NODE_820_length_63123_cov_15.9638_60	643648.Slip_1559	1e-179	636.3	Syntrophomonadaceae	gdhA		1.4.1.4	ko:K00262	ko00220,ko00250,ko00910,ko01100,map00220,map00250,map00910,map01100		R00248	RC00006,RC02799	ko00000,ko00001,ko01000				Bacteria	1TP45@1239,24960@186801,42JVR@68298,COG0334@1,COG0334@2	NA|NA|NA	C	Belongs to the Glu Leu Phe Val dehydrogenases family
NODE_820_length_63123_cov_15.9638_61	411462.DORLON_00345	4.6e-27	127.5	Dorea				ko:K03709					ko00000,ko03000				Bacteria	1V3IS@1239,24MSE@186801,27VRU@189330,COG1321@1,COG1321@2	NA|NA|NA	K	Helix-turn-helix diphteria tox regulatory element
NODE_820_length_63123_cov_15.9638_62	1499683.CCFF01000013_gene234	1.9e-55	222.2	Clostridiaceae													Bacteria	1VAZ2@1239,24J86@186801,2BYWB@1,32SGE@2,36HB8@31979	NA|NA|NA	S	Protein of unknown function (DUF3793)
NODE_820_length_63123_cov_15.9638_63	476272.RUMHYD_01091	1.9e-47	195.3	Blautia	fld			ko:K03839					ko00000				Bacteria	1V6D7@1239,24J7W@186801,3Y024@572511,COG0716@1,COG0716@2	NA|NA|NA	C	Flavodoxin domain
NODE_33537_length_1730_cov_6.00299_2	679201.HMPREF9334_02156	9.1e-46	190.3	Firmicutes													Bacteria	1VK9Q@1239,2DS92@1,33F23@2	NA|NA|NA	K	Firmicute plasmid replication protein (RepL)
NODE_1042_length_49780_cov_12.9498_1	1408439.JHXW01000003_gene1467	1.1e-151	543.5	Fusobacteria	malQ	GO:0000023,GO:0000025,GO:0003674,GO:0003824,GO:0004133,GO:0004134,GO:0005575,GO:0005622,GO:0005623,GO:0005737,GO:0005829,GO:0005975,GO:0005976,GO:0005977,GO:0005984,GO:0006073,GO:0006091,GO:0006112,GO:0008150,GO:0008152,GO:0009056,GO:0009311,GO:0009313,GO:0009987,GO:0015980,GO:0016052,GO:0016740,GO:0016757,GO:0016758,GO:0043170,GO:0044042,GO:0044237,GO:0044238,GO:0044248,GO:0044260,GO:0044262,GO:…	2.4.1.18,2.4.1.25,3.2.1.196,5.4.99.15	ko:K00700,ko:K00705,ko:K02438,ko:K06044	ko00500,ko01100,ko01110,map00500,map01100,map01110	M00565	R01824,R02110,R02111,R05196,R09995	RC00049	ko00000,ko00001,ko00002,ko01000,ko04147		CBM48,GH13,GH77	iECIAI1_1343.ECIAI1_3560,iECO111_1330.ECO111_4225,iECO26_1355.ECO26_4504,iEcE24377_1341.EcE24377A_3892,iJN678.malQ,iUMNK88_1353.UMNK88_4184,iYL1228.KPN_03786	Bacteria	3799Y@32066,COG1640@1,COG1640@2	NA|NA|NA	G	4-alpha-glucanotransferase
NODE_1042_length_49780_cov_12.9498_2	1121334.KB911070_gene1302	9.9e-160	570.1	Ruminococcaceae	miaB	GO:0001510,GO:0003674,GO:0003824,GO:0005488,GO:0005575,GO:0005622,GO:0005623,GO:0005737,GO:0005829,GO:0006139,GO:0006396,GO:0006399,GO:0006400,GO:0006725,GO:0006807,GO:0008033,GO:0008150,GO:0008152,GO:0009451,GO:0009987,GO:0010467,GO:0016070,GO:0016740,GO:0016782,GO:0030488,GO:0032259,GO:0034470,GO:0034641,GO:0034660,GO:0035596,GO:0035597,GO:0035600,GO:0043170,GO:0043412,GO:0043414,GO:0044237,GO:…	2.8.4.3	ko:K06168			R10645,R10646,R10647	RC00003,RC00980,RC03221,RC03222	ko00000,ko01000,ko03016				Bacteria	1TNYN@1239,2482Y@186801,3WGSQ@541000,COG0621@1,COG0621@2	NA|NA|NA	J	Catalyzes the methylthiolation of N6- (dimethylallyl)adenosine (i(6)A), leading to the formation of 2- methylthio-N6-(dimethylallyl)adenosine (ms(2)i(6)A) at position 37 in tRNAs that read codons beginning with uridine
NODE_1042_length_49780_cov_12.9498_3	1120746.CCNL01000011_gene1864	2.6e-12	78.6	Bacteria	yheA												Bacteria	COG3679@1,COG3679@2	NA|NA|NA	S	Belongs to the UPF0342 family
NODE_1042_length_49780_cov_12.9498_4	428125.CLOLEP_01950	2.3e-287	995.0	Ruminococcaceae	mutS	GO:0003674,GO:0003676,GO:0003677,GO:0003684,GO:0003690,GO:0003824,GO:0005488,GO:0005575,GO:0005622,GO:0005623,GO:0006139,GO:0006259,GO:0006281,GO:0006298,GO:0006725,GO:0006807,GO:0006950,GO:0006974,GO:0008094,GO:0008150,GO:0008152,GO:0009987,GO:0016462,GO:0016787,GO:0016817,GO:0016818,GO:0016887,GO:0017111,GO:0030983,GO:0032300,GO:0032991,GO:0033554,GO:0034641,GO:0042623,GO:0043170,GO:0044237,GO:…		ko:K03555	ko03430,map03430				ko00000,ko00001,ko03400				Bacteria	1TPRJ@1239,248GI@186801,3WGM4@541000,COG0249@1,COG0249@2	NA|NA|NA	L	that it carries out the mismatch recognition step. This protein has a weak ATPase activity
NODE_1042_length_49780_cov_12.9498_5	1120746.CCNL01000011_gene1861	1.6e-162	579.7	unclassified Bacteria	mutL			ko:K03572	ko03430,map03430				ko00000,ko00001,ko03400				Bacteria	2NNP7@2323,COG0323@1,COG0323@2	NA|NA|NA	L	This protein is involved in the repair of mismatches in DNA. It is required for dam-dependent methyl-directed DNA mismatch repair. May act as a molecular matchmaker , a protein that promotes the formation of a stable complex between two or more DNA-binding proteins in an ATP-dependent manner without itself being part of a final effector complex
NODE_1042_length_49780_cov_12.9498_6	1384066.JAGT01000001_gene2376	1.9e-71	276.2	Ruminococcaceae	miaA	GO:0003674,GO:0003824,GO:0006139,GO:0006396,GO:0006399,GO:0006400,GO:0006725,GO:0006807,GO:0008033,GO:0008150,GO:0008152,GO:0009451,GO:0009987,GO:0010467,GO:0016070,GO:0016740,GO:0016765,GO:0034470,GO:0034641,GO:0034660,GO:0043170,GO:0043412,GO:0044237,GO:0044238,GO:0046483,GO:0052381,GO:0071704,GO:0090304,GO:0140098,GO:0140101,GO:1901360	2.5.1.75	ko:K00791	ko00908,ko01100,ko01110,map00908,map01100,map01110		R01122	RC02820	ko00000,ko00001,ko01000,ko01006,ko03016				Bacteria	1TPSC@1239,248HB@186801,3WGGD@541000,COG0324@1,COG0324@2	NA|NA|NA	J	Catalyzes the transfer of a dimethylallyl group onto the adenine at position 37 in tRNAs that read codons beginning with uridine, leading to the formation of N6-(dimethylallyl)adenosine (i(6)A)
NODE_1042_length_49780_cov_12.9498_7	428125.CLOLEP_01954	4e-32	146.0	Ruminococcaceae													Bacteria	1VE61@1239,24P4D@186801,3WRFY@541000,COG0845@1,COG0845@2	NA|NA|NA	M	Belongs to the membrane fusion protein (MFP) (TC 8.A.1) family
NODE_1042_length_49780_cov_12.9498_8	428125.CLOLEP_01955	7.4e-63	247.3	Ruminococcaceae	yggS			ko:K06997					ko00000				Bacteria	1TRDN@1239,248R6@186801,3WGKD@541000,COG0325@1,COG0325@2	NA|NA|NA	S	Pyridoxal 5'-phosphate (PLP)-binding protein, which is involved in PLP homeostasis
NODE_1042_length_49780_cov_12.9498_9	1235835.C814_03212	9.9e-43	179.9	Ruminococcaceae	sepF	GO:0005575,GO:0005623,GO:0005886,GO:0016020,GO:0044464,GO:0071944		ko:K09772					ko00000,ko03036				Bacteria	1VER3@1239,24I9Y@186801,3WJJD@541000,COG1799@1,COG1799@2	NA|NA|NA	D	Cell division protein that is part of the divisome complex and is recruited early to the Z-ring. Probably stimulates Z-ring formation, perhaps through the cross-linking of FtsZ protofilaments. Its function overlaps with FtsA
NODE_1042_length_49780_cov_12.9498_10	411467.BACCAP_01332	4.8e-09	69.3	unclassified Clostridiales				ko:K04074					ko00000,ko03036				Bacteria	1V27M@1239,24MM3@186801,267K8@186813,COG3599@1,COG3599@2	NA|NA|NA	D	DivIVA protein
NODE_1042_length_49780_cov_12.9498_11	428125.CLOLEP_01959	0.0	1399.8	Ruminococcaceae	ileS	GO:0003674,GO:0003824,GO:0004812,GO:0004822,GO:0005488,GO:0005575,GO:0005622,GO:0005623,GO:0005737,GO:0005829,GO:0006082,GO:0006139,GO:0006399,GO:0006412,GO:0006418,GO:0006428,GO:0006518,GO:0006520,GO:0006725,GO:0006807,GO:0008150,GO:0008152,GO:0008270,GO:0009058,GO:0009059,GO:0009987,GO:0010467,GO:0016070,GO:0016874,GO:0016875,GO:0019538,GO:0019752,GO:0034641,GO:0034645,GO:0034660,GO:0043038,GO:…	6.1.1.5	ko:K01870	ko00970,map00970	M00359,M00360	R03656	RC00055,RC00523	ko00000,ko00001,ko00002,ko01000,ko01007,ko03016			iG2583_1286.G2583_0027,iPC815.YPO0475	Bacteria	1TPS7@1239,247XX@186801,3WG9B@541000,COG0060@1,COG0060@2	NA|NA|NA	J	amino acids such as valine, to avoid such errors it has two additional distinct tRNA(Ile)-dependent editing activities. One activity is designated as 'pretransfer' editing and involves the hydrolysis of activated Val-AMP. The other activity is designated 'posttransfer' editing and involves deacylation of mischarged Val-tRNA(Ile)
NODE_1042_length_49780_cov_12.9498_12	1304880.JAGB01000001_gene582	2.9e-25	121.7	Clostridia	lspA		3.4.23.36	ko:K03101	ko03060,map03060				ko00000,ko00001,ko01000,ko01002				Bacteria	1VA9R@1239,24QPP@186801,COG0597@1,COG0597@2	NA|NA|NA	MU	This protein specifically catalyzes the removal of signal peptides from prolipoproteins
NODE_1042_length_49780_cov_12.9498_13	1120746.CCNL01000011_gene1853	1.5e-108	399.4	unclassified Bacteria	rluD	GO:0000027,GO:0000154,GO:0000455,GO:0001522,GO:0003674,GO:0003824,GO:0005575,GO:0005622,GO:0005623,GO:0005737,GO:0005829,GO:0006139,GO:0006364,GO:0006396,GO:0006725,GO:0006807,GO:0006996,GO:0008150,GO:0008152,GO:0009451,GO:0009982,GO:0009987,GO:0010467,GO:0016043,GO:0016070,GO:0016072,GO:0016853,GO:0016866,GO:0022607,GO:0022613,GO:0022618,GO:0031118,GO:0034470,GO:0034622,GO:0034641,GO:0034660,GO:…	5.4.99.23	ko:K06180					ko00000,ko01000,ko03009			iE2348C_1286.E2348C_2868,iECED1_1282.ECED1_3035,iECSF_1327.ECSF_2432	Bacteria	2NNY5@2323,COG0564@1,COG0564@2	NA|NA|NA	J	Responsible for synthesis of pseudouridine from uracil
NODE_1042_length_49780_cov_12.9498_14	1507.HMPREF0262_00895	3.7e-37	162.2	Clostridia													Bacteria	1V8Z5@1239,25AZ6@186801,COG0561@1,COG0561@2	NA|NA|NA	S	Sucrose-6F-phosphate phosphohydrolase
NODE_1042_length_49780_cov_12.9498_15	1211817.CCAT010000009_gene820	2e-112	412.1	Clostridiaceae	nfo	GO:0003674,GO:0003824,GO:0003906,GO:0006139,GO:0006259,GO:0006281,GO:0006284,GO:0006725,GO:0006807,GO:0006950,GO:0006974,GO:0008081,GO:0008150,GO:0008152,GO:0009987,GO:0016787,GO:0016788,GO:0033554,GO:0034641,GO:0042578,GO:0043170,GO:0044237,GO:0044238,GO:0044260,GO:0046483,GO:0050896,GO:0051716,GO:0071704,GO:0090304,GO:0140097,GO:1901360	3.1.21.2	ko:K01151	ko03410,map03410				ko00000,ko00001,ko01000,ko03400				Bacteria	1TP1D@1239,2499E@186801,36F6F@31979,COG0648@1,COG0648@2	NA|NA|NA	L	Endonuclease IV plays a role in DNA repair. It cleaves phosphodiester bonds at apurinic or apyrimidinic sites (AP sites) to produce new 5'-ends that are base-free deoxyribose 5-phosphate residues. It preferentially attacks modified AP sites created by bleomycin and neocarzinostatin
NODE_1042_length_49780_cov_12.9498_16	1229276.DI53_2012	2.3e-73	282.7	Sphingobacteriia	mro		5.1.3.3	ko:K01785	ko00010,ko00052,ko01100,ko01110,ko01120,ko01130,map00010,map00052,map01100,map01110,map01120,map01130	M00632	R01602,R10619	RC00563	ko00000,ko00001,ko00002,ko01000				Bacteria	1IPH9@117747,4NF5G@976,COG2017@1,COG2017@2	NA|NA|NA	G	Converts alpha-aldose to the beta-anomer
NODE_1042_length_49780_cov_12.9498_17	1120746.CCNL01000017_gene2983	7.3e-121	440.7	unclassified Bacteria	serA		1.1.1.399,1.1.1.95	ko:K00058	ko00260,ko00680,ko01100,ko01120,ko01130,ko01200,ko01230,map00260,map00680,map01100,map01120,map01130,map01200,map01230	M00020	R01513	RC00031	ko00000,ko00001,ko00002,ko01000,ko04147				Bacteria	2NQSE@2323,COG0111@1,COG0111@2	NA|NA|NA	EH	D-isomer specific 2-hydroxyacid dehydrogenase, catalytic domain
NODE_1042_length_49780_cov_12.9498_18	428125.CLOLEP_03881	8.2e-151	540.0	Ruminococcaceae	serC	GO:0003674,GO:0003824,GO:0004648,GO:0005575,GO:0005622,GO:0005623,GO:0005737,GO:0006082,GO:0006520,GO:0006563,GO:0006564,GO:0006807,GO:0008150,GO:0008152,GO:0008483,GO:0008652,GO:0009058,GO:0009069,GO:0009070,GO:0009987,GO:0016053,GO:0016740,GO:0016769,GO:0019752,GO:0043436,GO:0044237,GO:0044238,GO:0044249,GO:0044281,GO:0044283,GO:0044424,GO:0044464,GO:0046394,GO:0071704,GO:1901564,GO:1901566,GO:…	2.6.1.52	ko:K00831	ko00260,ko00680,ko00750,ko01100,ko01120,ko01130,ko01200,ko01230,map00260,map00680,map00750,map01100,map01120,map01130,map01200,map01230	M00020,M00124	R04173,R05085	RC00006,RC00036	ko00000,ko00001,ko00002,ko01000,ko01007				Bacteria	1TP6Y@1239,247SM@186801,3WGD1@541000,COG1932@1,COG1932@2	NA|NA|NA	E	Catalyzes the reversible conversion of 3- phosphohydroxypyruvate to phosphoserine and of 3-hydroxy-2-oxo-4- phosphonooxybutanoate to phosphohydroxythreonine
NODE_1042_length_49780_cov_12.9498_19	641112.ACOK01000001_gene3508	2.9e-29	134.4	Ruminococcaceae	rplU	GO:0003674,GO:0003735,GO:0005198,GO:0005575,GO:0005622,GO:0005623,GO:0005737,GO:0005829,GO:0005840,GO:0005886,GO:0006412,GO:0006518,GO:0006807,GO:0008150,GO:0008152,GO:0009058,GO:0009059,GO:0009987,GO:0010467,GO:0015934,GO:0016020,GO:0019538,GO:0022625,GO:0022626,GO:0032991,GO:0034641,GO:0034645,GO:0040007,GO:0043043,GO:0043170,GO:0043226,GO:0043228,GO:0043229,GO:0043232,GO:0043603,GO:0043604,GO:…		ko:K02888	ko03010,map03010	M00178			br01610,ko00000,ko00001,ko00002,ko03011				Bacteria	1V9YH@1239,24MRS@186801,3WJUU@541000,COG0261@1,COG0261@2	NA|NA|NA	J	This protein binds to 23S rRNA in the presence of protein L20
NODE_1042_length_49780_cov_12.9498_20	428125.CLOLEP_02655	2.3e-16	91.7	Ruminococcaceae	ysxB			ko:K07584					ko00000				Bacteria	1VKWQ@1239,24TYG@186801,3WJZE@541000,COG2868@1,COG2868@2	NA|NA|NA	J	Cysteine protease Prp
NODE_1042_length_49780_cov_12.9498_21	592026.GCWU0000282_000243	2e-40	171.4	Clostridia	rpmA	GO:0000027,GO:0001558,GO:0003674,GO:0003735,GO:0005198,GO:0005488,GO:0005575,GO:0005618,GO:0005622,GO:0005623,GO:0005737,GO:0005829,GO:0005840,GO:0005886,GO:0006412,GO:0006518,GO:0006807,GO:0006996,GO:0008150,GO:0008152,GO:0009058,GO:0009059,GO:0009987,GO:0010467,GO:0015934,GO:0016020,GO:0016043,GO:0019538,GO:0022607,GO:0022613,GO:0022618,GO:0022625,GO:0022626,GO:0030312,GO:0032991,GO:0034622,GO:…		ko:K02899	ko03010,map03010	M00178			br01610,ko00000,ko00001,ko00002,ko03011				Bacteria	1V6HW@1239,24N3D@186801,COG0211@1,COG0211@2	NA|NA|NA	J	Belongs to the bacterial ribosomal protein bL27 family
NODE_1042_length_49780_cov_12.9498_22	537013.CLOSTMETH_03419	5.5e-227	793.9	Ruminococcaceae	htpG	GO:0000302,GO:0000303,GO:0000305,GO:0003674,GO:0003824,GO:0005488,GO:0005515,GO:0005575,GO:0005576,GO:0005618,GO:0005622,GO:0005623,GO:0005737,GO:0005829,GO:0005886,GO:0006457,GO:0006950,GO:0006974,GO:0006979,GO:0008150,GO:0009266,GO:0009408,GO:0009628,GO:0009987,GO:0010035,GO:0016020,GO:0016462,GO:0016787,GO:0016817,GO:0016818,GO:0016887,GO:0017111,GO:0030312,GO:0033554,GO:0034599,GO:0034614,GO:…		ko:K04079	ko04141,ko04151,ko04217,ko04612,ko04621,ko04626,ko04657,ko04659,ko04914,ko04915,ko05200,ko05215,ko05418,map04141,map04151,map04217,map04612,map04621,map04626,map04657,map04659,map04914,map04915,map05200,map05215,map05418				ko00000,ko00001,ko01009,ko03029,ko03051,ko03110,ko04131,ko04147				Bacteria	1TQEU@1239,247ND@186801,3WGY6@541000,COG0326@1,COG0326@2	NA|NA|NA	O	Molecular chaperone. Has ATPase activity
NODE_1042_length_49780_cov_12.9498_24	428125.CLOLEP_01573	1.3e-265	922.2	Ruminococcaceae	typA	GO:0000027,GO:0005575,GO:0005622,GO:0005623,GO:0005737,GO:0005829,GO:0006950,GO:0006996,GO:0008150,GO:0009266,GO:0009408,GO:0009409,GO:0009628,GO:0009987,GO:0016043,GO:0022607,GO:0022613,GO:0022618,GO:0034622,GO:0042254,GO:0042255,GO:0042273,GO:0043933,GO:0044085,GO:0044424,GO:0044444,GO:0044464,GO:0050896,GO:0065003,GO:0070925,GO:0071826,GO:0071840		ko:K06207					ko00000				Bacteria	1TQ5Y@1239,248EB@186801,3WGEU@541000,COG1217@1,COG1217@2	NA|NA|NA	T	GTP-binding protein TypA
NODE_1042_length_49780_cov_12.9498_25	1195236.CTER_4522	7.9e-209	733.4	Ruminococcaceae	glnS	GO:0003674,GO:0003824,GO:0004812,GO:0004819,GO:0005575,GO:0005622,GO:0005623,GO:0005737,GO:0005829,GO:0006082,GO:0006139,GO:0006399,GO:0006412,GO:0006418,GO:0006425,GO:0006518,GO:0006520,GO:0006725,GO:0006807,GO:0008150,GO:0008152,GO:0009058,GO:0009059,GO:0009987,GO:0010467,GO:0016070,GO:0016874,GO:0016875,GO:0019538,GO:0019752,GO:0034641,GO:0034645,GO:0034660,GO:0043038,GO:0043039,GO:0043043,GO:…	6.1.1.18	ko:K01886	ko00970,ko01100,map00970,map01100	M00359,M00360	R03652	RC00055,RC00523	ko00000,ko00001,ko00002,ko01000,ko01007,ko03016			iECIAI39_1322.ECIAI39_0637	Bacteria	1TP8G@1239,247Y0@186801,3WH6G@541000,COG0008@1,COG0008@2	NA|NA|NA	J	glutaminyl-tRNA synthetase
NODE_1042_length_49780_cov_12.9498_26	1499689.CCNN01000007_gene1590	1.4e-173	616.3	Clostridiaceae	gltX		6.1.1.17	ko:K01885	ko00860,ko00970,ko01100,ko01110,ko01120,map00860,map00970,map01100,map01110,map01120	M00121,M00359,M00360	R05578	RC00055,RC00523	ko00000,ko00001,ko00002,ko01000,ko01007,ko02048,ko03016				Bacteria	1TPJC@1239,2482P@186801,36E95@31979,COG0008@1,COG0008@2	NA|NA|NA	J	Catalyzes the attachment of glutamate to tRNA(Glu) in a two-step reaction glutamate is first activated by ATP to form Glu-AMP and then transferred to the acceptor end of tRNA(Glu)
NODE_1042_length_49780_cov_12.9498_27	411463.EUBVEN_01552	5.7e-45	188.3	Eubacteriaceae				ko:K13663					ko00000,ko01000				Bacteria	1V6IX@1239,25DT9@186801,25XZ1@186806,COG3594@1,COG3594@2	NA|NA|NA	M	Psort location CytoplasmicMembrane, score 9.99
NODE_1042_length_49780_cov_12.9498_28	748224.HMPREF9436_01285	1.2e-14	85.1	Ruminococcaceae	BT4646												Bacteria	1VKAZ@1239,24UGV@186801,2EG1V@1,339TV@2,3WMCT@541000	NA|NA|NA	S	Domain of unknown function (DUF4250)
NODE_1042_length_49780_cov_12.9498_29	1408439.JHXW01000009_gene390	4.9e-30	137.5	Fusobacteria	fur			ko:K03711,ko:K09825					ko00000,ko03000				Bacteria	37ADT@32066,COG0735@1,COG0735@2	NA|NA|NA	P	Belongs to the Fur family
NODE_1042_length_49780_cov_12.9498_30	552398.HMPREF0866_01848	1.9e-71	275.4	Ruminococcaceae													Bacteria	1TSUY@1239,248GY@186801,3WGYN@541000,COG1592@1,COG1592@2	NA|NA|NA	C	Psort location Cytoplasmic, score
NODE_1042_length_49780_cov_12.9498_31	931626.Awo_c16100	1.2e-25	123.6	Clostridia													Bacteria	1VFAV@1239,25BXN@186801,COG3942@1,COG3942@2	NA|NA|NA	N	CHAP domain
NODE_1042_length_49780_cov_12.9498_32	411463.EUBVEN_01565	1.9e-133	482.3	Eubacteriaceae	tarJ		1.1.1.137,1.1.1.303,1.1.1.4,1.1.1.405	ko:K00004,ko:K05352,ko:K21680	ko00040,ko00650,ko01100,map00040,map00650,map01100		R01524,R01525,R02855,R02946,R10504	RC00089,RC00205,RC00525	ko00000,ko00001,ko01000				Bacteria	1TQSR@1239,248KM@186801,25VBS@186806,COG1063@1,COG1063@2	NA|NA|NA	C	Catalyzes the NADPH dependent reduction of D-ribulose 5- phosphate to D-ribitol 5-phosphate
NODE_1042_length_49780_cov_12.9498_33	386456.JQKN01000003_gene285	8.5e-88	330.1	Methanobacteria			1.1.1.405,2.7.7.40,2.7.7.60	ko:K00991,ko:K21030,ko:K21681	ko00040,ko00900,ko01100,ko01110,ko01130,map00040,map00900,map01100,map01110,map01130	M00096	R01525,R02921,R05633	RC00002,RC00089	ko00000,ko00001,ko00002,ko01000				Archaea	23PF4@183925,2Y001@28890,COG1211@1,arCOG07155@2157	NA|NA|NA	M	2-C-methyl-D-erythritol 4-phosphate cytidylyltransferase
NODE_1042_length_49780_cov_12.9498_34	386456.JQKN01000003_gene283	2e-123	449.9	Euryarchaeota			2.7.8.12	ko:K09809					ko00000,ko01000				Archaea	2XWWM@28890,COG1887@1,arCOG04827@2157	NA|NA|NA	M	glycosyl glycerophosphate transferases involved in teichoic acid biosynthesis TagF TagB EpsJ RodC
NODE_1042_length_49780_cov_12.9498_35	386456.JQKN01000003_gene283	5.2e-87	328.6	Euryarchaeota			2.7.8.12	ko:K09809					ko00000,ko01000				Archaea	2XWWM@28890,COG1887@1,arCOG04827@2157	NA|NA|NA	M	glycosyl glycerophosphate transferases involved in teichoic acid biosynthesis TagF TagB EpsJ RodC
NODE_1042_length_49780_cov_12.9498_36	411473.RUMCAL_02670	1.2e-16	93.2	Ruminococcaceae													Bacteria	1VEYN@1239,24S21@186801,3WSDX@541000,COG1846@1,COG1846@2	NA|NA|NA	K	Psort location Cytoplasmic, score
NODE_1042_length_49780_cov_12.9498_37	428125.CLOLEP_01240	3.3e-16	91.3	Ruminococcaceae	zapA	GO:0000003,GO:0000278,GO:0000281,GO:0000910,GO:0000917,GO:0000921,GO:0003674,GO:0005488,GO:0005515,GO:0005575,GO:0005622,GO:0005623,GO:0005737,GO:0005829,GO:0006996,GO:0007010,GO:0007049,GO:0008150,GO:0009987,GO:0016043,GO:0019954,GO:0022402,GO:0022414,GO:0022607,GO:0030428,GO:0031106,GO:0032153,GO:0032185,GO:0032505,GO:0032506,GO:0034622,GO:0042802,GO:0043093,GO:0043933,GO:0044085,GO:0044424,GO:…		ko:K09888					ko00000,ko03036				Bacteria	1VGM3@1239,24T2P@186801,3WM0A@541000,COG3027@1,COG3027@2	NA|NA|NA	D	Activator of cell division through the inhibition of FtsZ GTPase activity, therefore promoting FtsZ assembly into bundles of protofilaments necessary for the formation of the division Z ring. It is recruited early at mid-cell but it is not essential for cell division
NODE_1042_length_49780_cov_12.9498_38	537013.CLOSTMETH_00693	6.2e-152	544.7	Ruminococcaceae				ko:K08303	ko05120,map05120				ko00000,ko00001,ko01000,ko01002				Bacteria	1TQS1@1239,24909@186801,3WH8K@541000,COG0826@1,COG0826@2	NA|NA|NA	O	Peptidase U32
NODE_1042_length_49780_cov_12.9498_39	1174504.AJTN02000248_gene3771	1.2e-46	193.0	Bacillus	maf	GO:0000278,GO:0000281,GO:0000910,GO:0000917,GO:0005575,GO:0005623,GO:0007049,GO:0008150,GO:0009987,GO:0016043,GO:0022402,GO:0022607,GO:0030428,GO:0032506,GO:0044085,GO:0044464,GO:0051301,GO:0061640,GO:0071840,GO:0090529,GO:1902410,GO:1903047		ko:K06287					ko00000				Bacteria	1V6FH@1239,1ZGDP@1386,4HIMK@91061,COG0424@1,COG0424@2	NA|NA|NA	D	septum formation protein Maf
NODE_1042_length_49780_cov_12.9498_40	1105031.HMPREF1141_1637	1.3e-80	306.6	Clostridiaceae			3.1.3.97	ko:K07053			R00188,R11188	RC00078	ko00000,ko01000				Bacteria	1TPI5@1239,248H2@186801,36DX7@31979,COG0613@1,COG0613@2	NA|NA|NA	S	PHP domain
NODE_1042_length_49780_cov_12.9498_41	545697.HMPREF0216_03286	4.9e-13	82.0	Clostridiaceae	aatB			ko:K02029,ko:K02030		M00236			ko00000,ko00002,ko02000	3.A.1.3			Bacteria	1TQNR@1239,249Y5@186801,36DVN@31979,COG0834@1,COG0834@2	NA|NA|NA	ET	Belongs to the bacterial solute-binding protein 3 family
NODE_1042_length_49780_cov_12.9498_42	537013.CLOSTMETH_03122	8.5e-157	560.1	Ruminococcaceae	ilvA		4.3.1.19	ko:K01754	ko00260,ko00290,ko01100,ko01110,ko01130,ko01200,ko01230,map00260,map00290,map01100,map01110,map01130,map01200,map01230	M00570	R00220,R00996	RC00418,RC02600	ko00000,ko00001,ko00002,ko01000			iLJ478.TM0356	Bacteria	1TP22@1239,248D5@186801,3WH1M@541000,COG1171@1,COG1171@2	NA|NA|NA	E	Catalyzes the anaerobic formation of alpha-ketobutyrate and ammonia from threonine in a two-step reaction. The first step involved a dehydration of threonine and a production of enamine intermediates (aminocrotonate), which tautomerizes to its imine form (iminobutyrate). Both intermediates are unstable and short- lived. The second step is the nonenzymatic hydrolysis of the enamine imine intermedi…
NODE_1042_length_49780_cov_12.9498_43	641112.ACOK01000110_gene1916	2.8e-42	177.9	Ruminococcaceae			3.5.99.10	ko:K09022			R11098,R11099	RC03275,RC03354	ko00000,ko01000				Bacteria	1V6HG@1239,24J8Y@186801,3WJG0@541000,COG0251@1,COG0251@2	NA|NA|NA	J	endoribonuclease L-PSP
NODE_19736_length_1876_cov_4.24602_1	1232446.BAIE02000055_gene3092	7.5e-16	89.4	Firmicutes													Bacteria	1VNUU@1239,2EIJ2@1,33CAC@2	NA|NA|NA	S	Psort location Cytoplasmic, score 8.87
NODE_19736_length_1876_cov_4.24602_2	428126.CLOSPI_00077	8.8e-185	653.3	Erysipelotrichia													Bacteria	1VI63@1239,2DBVV@1,2ZBDB@2,3VR3J@526524	NA|NA|NA	S	Psort location Cytoplasmic, score 8.87
NODE_148_length_152388_cov_34.6174_3	537007.BLAHAN_05470	2.5e-42	179.5	Clostridia													Bacteria	1TPQB@1239,25C3N@186801,COG4974@1,COG4974@2	NA|NA|NA	L	Belongs to the 'phage' integrase family
NODE_148_length_152388_cov_34.6174_4	1308863.U5J9B8_9CAUD	3.5e-09	69.3	Caudovirales													Viruses	4QHPH@10239,4QQGT@28883,4QXKE@35237	NA|NA|NA
NODE_148_length_152388_cov_34.6174_7	665956.HMPREF1032_03169	1.9e-75	289.7	Clostridia													Bacteria	1W4WQ@1239,256V5@186801,28XGR@1,2ZJE6@2	NA|NA|NA
NODE_148_length_152388_cov_34.6174_8	509191.AEDB02000075_gene2787	2.3e-25	121.7	Clostridia													Bacteria	1VIMY@1239,24X4P@186801,2EEXR@1,338R3@2	NA|NA|NA	L	NUMOD3 motif (2 copies)
NODE_148_length_152388_cov_34.6174_9	1401067.HMPREF0872_00315	6e-07	61.2	Firmicutes													Bacteria	1VIMY@1239,2EEXR@1,338R3@2	NA|NA|NA	L	NUMOD3 motif (2 copies)
NODE_148_length_152388_cov_34.6174_10	1444310.JANV01000096_gene3238	6.9e-65	254.6	Bacillus													Bacteria	1UBRV@1239,1ZMY9@1386,2CHDD@1,30DUS@2,4IN6W@91061	NA|NA|NA	S	AAA domain
NODE_148_length_152388_cov_34.6174_12	665956.HMPREF1032_03165	2.9e-93	349.4	Clostridia	dnaG		3.6.4.12	ko:K02314,ko:K02316,ko:K17680	ko03030,ko04112,map03030,map04112				ko00000,ko00001,ko01000,ko03029,ko03032				Bacteria	1VQ3Q@1239,24UZF@186801,COG0305@1,COG0305@2	NA|NA|NA	L	Participates in initiation and elongation during chromosome replication
NODE_148_length_152388_cov_34.6174_18	86416.Clopa_2526	1e-27	130.6	Clostridia													Bacteria	1VC42@1239,25DRJ@186801,2E2AR@1,32XG5@2	NA|NA|NA	S	AP2 domain
NODE_148_length_152388_cov_34.6174_19	397290.C810_01362	2.8e-45	188.7	unclassified Lachnospiraceae													Bacteria	1V9CH@1239,24ED8@186801,27Q6F@186928,2BM45@1,32FMH@2	NA|NA|NA
NODE_148_length_152388_cov_34.6174_20	500635.MITSMUL_03138	9.7e-27	126.7	Bacteria													Bacteria	COG1403@1,COG1403@2	NA|NA|NA	V	endonuclease activity
NODE_148_length_152388_cov_34.6174_21	1115512.EH105704_05_00190	7.6e-10	71.2	Gammaproteobacteria													Bacteria	1P6M0@1224,1STBR@1236,2B5NJ@1,31YHX@2	NA|NA|NA
NODE_148_length_152388_cov_34.6174_24	1408436.JHXY01000005_gene34	1.8e-12	79.7	Eubacteriaceae			3.5.1.28	ko:K01449			R04112	RC00064,RC00141	ko00000,ko01000				Bacteria	1V6F0@1239,25B2E@186801,25ZRH@186806,COG3103@1,COG3103@2,COG3773@1,COG3773@2	NA|NA|NA	MT	Src homology 3 domains
NODE_148_length_152388_cov_34.6174_30	1408324.JNJK01000006_gene1482	6.6e-71	274.6	unclassified Lachnospiraceae	iscS		2.8.1.7	ko:K04487	ko00730,ko01100,ko04122,map00730,map01100,map04122		R07460,R11528,R11529	RC01789,RC02313	ko00000,ko00001,ko01000,ko02048,ko03016,ko03029				Bacteria	1TP21@1239,24888@186801,27IQK@186928,COG1104@1,COG1104@2	NA|NA|NA	E	Master enzyme that delivers sulfur to a number of partners involved in Fe-S cluster assembly, tRNA modification or cofactor biosynthesis. Catalyzes the removal of elemental sulfur atoms from cysteine to produce alanine. Functions as a sulfur delivery protein for Fe-S cluster synthesis onto IscU, an Fe-S scaffold assembly protein, as well as other S acceptor proteins
NODE_148_length_152388_cov_34.6174_31	1122176.KB903554_gene3905	3e-42	179.5	Sphingobacteriia	pheT	GO:0005575,GO:0005622,GO:0005623,GO:0005737,GO:0044424,GO:0044464	6.1.1.20	ko:K01890,ko:K06878	ko00970,map00970	M00359,M00360	R03660	RC00055,RC00523	ko00000,ko00001,ko00002,ko01000,ko01007,ko03016				Bacteria	1IWP0@117747,4P176@976,COG0073@1,COG0073@2	NA|NA|NA	J	RNA ligase
NODE_148_length_152388_cov_34.6174_32	1304866.K413DRAFT_4625	6.5e-08	63.2	Clostridia													Bacteria	1UU2N@1239,2559F@186801,29F2J@1,3020B@2	NA|NA|NA
NODE_148_length_152388_cov_34.6174_34	398512.JQKC01000004_gene5210	2.9e-37	162.5	Ruminococcaceae	glnD		1.1.1.3,1.4.1.2,2.7.7.42,2.7.7.59,2.7.7.89	ko:K00003,ko:K00982,ko:K00990,ko:K06950,ko:K15371	ko00220,ko00250,ko00260,ko00270,ko00300,ko00430,ko00910,ko01100,ko01110,ko01120,ko01130,ko01230,ko02020,map00220,map00250,map00260,map00270,map00300,map00430,map00910,map01100,map01110,map01120,map01130,map01230,map02020	M00017,M00018	R00243,R01773,R01775	RC00006,RC00087,RC02799	ko00000,ko00001,ko00002,ko01000				Bacteria	1UQM1@1239,24IJE@186801,3WNRC@541000,COG2844@1,COG2844@2,COG4639@1,COG4639@2	NA|NA|NA	O	Chromatin associated protein KTI12
NODE_148_length_152388_cov_34.6174_35	657322.FPR_23230	6.7e-86	324.3	Clostridia				ko:K02316	ko03030,map03030				ko00000,ko00001,ko01000,ko03032				Bacteria	1VF9W@1239,24RZ1@186801,COG0358@1,COG0358@2	NA|NA|NA	L	DNA primase activity
NODE_148_length_152388_cov_34.6174_36	397291.C804_01067	7.1e-21	107.1	Clostridia													Bacteria	1USY7@1239,250AI@186801,2BDDC@1,3272A@2	NA|NA|NA	S	Cytidine and deoxycytidylate deaminase zinc-binding region
NODE_148_length_152388_cov_34.6174_37	397291.C804_00919	5.8e-66	257.7	Clostridia													Bacteria	1W0JZ@1239,24Q5G@186801,2FDGY@1,345IH@2	NA|NA|NA
NODE_148_length_152388_cov_34.6174_39	657322.FPR_23240	1.6e-92	347.1	Ruminococcaceae	recJ			ko:K07462	ko03410,ko03430,ko03440,map03410,map03430,map03440				ko00000,ko00001,ko01000,ko03400				Bacteria	1TPXE@1239,247NU@186801,3WI09@541000,COG0608@1,COG0608@2	NA|NA|NA	L	exonuclease
NODE_148_length_152388_cov_34.6174_48	397291.C804_00984	7.7e-80	303.9	Clostridia													Bacteria	1V7KD@1239,25DSU@186801,COG4021@1,COG4021@2	NA|NA|NA	S	tRNAHis guanylyltransferase
NODE_148_length_152388_cov_34.6174_60	397291.C804_00908	4e-196	691.4	unclassified Lachnospiraceae	ligA	GO:0003674,GO:0003824,GO:0003909,GO:0003911,GO:0005575,GO:0005622,GO:0005623,GO:0005737,GO:0005829,GO:0006139,GO:0006259,GO:0006266,GO:0006281,GO:0006284,GO:0006288,GO:0006725,GO:0006807,GO:0006950,GO:0006974,GO:0008150,GO:0008152,GO:0009987,GO:0016874,GO:0016886,GO:0033554,GO:0034641,GO:0043170,GO:0044237,GO:0044238,GO:0044260,GO:0044424,GO:0044444,GO:0044464,GO:0046483,GO:0050896,GO:0051103,GO:…	6.5.1.2	ko:K01972,ko:K10754	ko03030,ko03410,ko03420,ko03430,map03030,map03410,map03420,map03430	M00289,M00295	R00382	RC00005	ko00000,ko00001,ko00002,ko01000,ko03032,ko03400				Bacteria	1TPQ3@1239,248AX@186801,27IMX@186928,COG0272@1,COG0272@2	NA|NA|NA	L	DNA ligase that catalyzes the formation of phosphodiester linkages between 5'-phosphoryl and 3'-hydroxyl groups in double-stranded DNA using NAD as a coenzyme and as the energy source for the reaction. It is essential for DNA replication and repair of damaged DNA
NODE_148_length_152388_cov_34.6174_65	1121085.AUCI01000012_gene2815	4.1e-52	212.2	Bacteria			3.1.11.5	ko:K03581	ko03440,map03440				ko00000,ko00001,ko01000,ko03400				Bacteria	COG0507@1,COG0507@2	NA|NA|NA	L	A helicase nuclease that prepares dsDNA breaks (DSB) for recombinational DNA repair. Binds to DSBs and unwinds DNA via a highly rapid and processive ATP-dependent bidirectional helicase activity. Unwinds dsDNA until it encounters a Chi (crossover hotspot instigator) sequence from the 3' direction. Cuts ssDNA a few nucleotides 3' to the Chi site. The properties and activities of the enzyme are cha…
NODE_148_length_152388_cov_34.6174_68	272562.CA_C1223	9e-171	607.4	Clostridiaceae	dnaE_2		2.7.7.7	ko:K02337	ko00230,ko00240,ko01100,ko03030,ko03430,ko03440,map00230,map00240,map01100,map03030,map03430,map03440	M00260	R00375,R00376,R00377,R00378	RC02795	ko00000,ko00001,ko00002,ko01000,ko03032,ko03400				Bacteria	1TPYG@1239,247U0@186801,36DHP@31979,COG0587@1,COG0587@2	NA|NA|NA	L	DNA polymerase
NODE_148_length_152388_cov_34.6174_69	665956.HMPREF1032_03162	7.7e-50	204.5	Ruminococcaceae			2.7.7.7	ko:K02337	ko00230,ko00240,ko01100,ko03030,ko03430,ko03440,map00230,map00240,map01100,map03030,map03430,map03440	M00260	R00375,R00376,R00377,R00378	RC02795	ko00000,ko00001,ko00002,ko01000,ko03032,ko03400				Bacteria	1TPYG@1239,247U0@186801,3WGNQ@541000,COG0587@1,COG0587@2	NA|NA|NA	L	DNA polymerase III alpha subunit
NODE_148_length_152388_cov_34.6174_71	1460640.JCM19046_52	6.1e-15	87.8	Bacillus	yorS		3.1.3.5	ko:K01081	ko00230,ko00240,ko00760,ko01100,ko01110,map00230,map00240,map00760,map01100,map01110		R00183,R00511,R00963,R01126,R01227,R01569,R01664,R01968,R02088,R02102,R02323,R02719,R03346	RC00017	ko00000,ko00001,ko01000				Bacteria	1V87A@1239,1ZG01@1386,4HJ5I@91061,COG4502@1,COG4502@2	NA|NA|NA	S	5' nucleotidase, deoxy (Pyrimidine), cytosolic type C protein (NT5C)
NODE_148_length_152388_cov_34.6174_72	1304866.K413DRAFT_4593	7.4e-154	550.4	Clostridiaceae	nrdD		1.1.98.6	ko:K21636	ko00230,ko00240,ko01100,map00230,map00240,map01100	M00053	R11633,R11634,R11635,R11636	RC00613	ko00000,ko00001,ko00002,ko01000				Bacteria	1TR9K@1239,247WF@186801,36DS9@31979,COG1328@1,COG1328@2	NA|NA|NA	F	Ribonucleoside-triphosphate reductase
NODE_148_length_152388_cov_34.6174_73	1304866.K413DRAFT_4593	4.1e-145	521.2	Clostridiaceae	nrdD		1.1.98.6	ko:K21636	ko00230,ko00240,ko01100,map00230,map00240,map01100	M00053	R11633,R11634,R11635,R11636	RC00613	ko00000,ko00001,ko00002,ko01000				Bacteria	1TR9K@1239,247WF@186801,36DS9@31979,COG1328@1,COG1328@2	NA|NA|NA	F	Ribonucleoside-triphosphate reductase
NODE_148_length_152388_cov_34.6174_74	411470.RUMGNA_00010	1.7e-40	172.6	Blautia			1.97.1.4	ko:K04068			R04710		ko00000,ko01000				Bacteria	1V1HG@1239,24HIJ@186801,3XZW3@572511,COG0602@1,COG0602@2	NA|NA|NA	C	Activation of anaerobic ribonucleoside-triphosphate reductase under anaerobic conditions by generation of an organic free radical, using S-adenosylmethionine and reduced flavodoxin as cosubstrates to produce 5'-deoxy-adenosine
NODE_148_length_152388_cov_34.6174_76	702450.CUW_1488	5.4e-33	147.5	Erysipelotrichia	dut	GO:0000287,GO:0003674,GO:0003824,GO:0004170,GO:0005488,GO:0006139,GO:0006220,GO:0006221,GO:0006226,GO:0006244,GO:0006725,GO:0006753,GO:0006793,GO:0006796,GO:0006807,GO:0008150,GO:0008152,GO:0009056,GO:0009058,GO:0009117,GO:0009123,GO:0009124,GO:0009129,GO:0009130,GO:0009141,GO:0009143,GO:0009147,GO:0009149,GO:0009157,GO:0009162,GO:0009165,GO:0009166,GO:0009176,GO:0009177,GO:0009200,GO:0009204,GO:…	3.6.1.23,4.1.1.36,6.3.2.5	ko:K01520,ko:K13038	ko00240,ko00770,ko00983,ko01100,map00240,map00770,map00983,map01100	M00053,M00120	R02100,R03269,R04231,R11896	RC00002,RC00064,RC00090,RC00822	ko00000,ko00001,ko00002,ko01000,ko03400				Bacteria	1V580@1239,3VQKQ@526524,COG0756@1,COG0756@2	NA|NA|NA	F	dUTPase
NODE_148_length_152388_cov_34.6174_77	1499685.CCFJ01000053_gene3031	2.3e-20	105.9	Bacilli													Bacteria	1VYQQ@1239,2CDG0@1,34727@2,4HZ9R@91061	NA|NA|NA	S	Nucleoside 2-deoxyribosyltransferase
NODE_148_length_152388_cov_34.6174_78	877415.JNJQ01000002_gene2303	1.1e-61	244.2	Erysipelotrichia	pyrP			ko:K02824					ko00000,ko02000	2.A.40.1.1,2.A.40.1.2		iLJ478.TM0819	Bacteria	1TQKX@1239,3VPFG@526524,COG2233@1,COG2233@2	NA|NA|NA	F	Psort location CytoplasmicMembrane, score 10.00
NODE_148_length_152388_cov_34.6174_79	180332.JTGN01000023_gene1609	1.1e-21	110.2	Clostridia													Bacteria	1VQQF@1239,25EQ1@186801,2DFCU@1,2ZRCG@2	NA|NA|NA
NODE_148_length_152388_cov_34.6174_82	641112.ACOK01000118_gene1404	3.9e-42	179.1	Ruminococcaceae													Bacteria	1VJ6W@1239,24H3D@186801,3WPNZ@541000,COG0582@1,COG0582@2	NA|NA|NA	L	Phage integrase family
NODE_148_length_152388_cov_34.6174_85	658088.HMPREF0987_01104	6.2e-47	195.7	unclassified Lachnospiraceae													Bacteria	1V63H@1239,24CBR@186801,27K2S@186928,COG4675@1,COG4675@2	NA|NA|NA	S	the current gene model (or a revised gene model) may contain a frame shift
NODE_148_length_152388_cov_34.6174_86	397287.C807_01348	6e-34	154.1	Bacteria			3.2.1.8	ko:K01181,ko:K12065					ko00000,ko01000,ko02044	3.A.7.11.1			Bacteria	COG2433@1,COG2433@2	NA|NA|NA
NODE_148_length_152388_cov_34.6174_87	397287.C807_01347	1.6e-16	94.0	unclassified Lachnospiraceae													Bacteria	1USJ3@1239,25AJF@186801,27QJT@186928,2BUX9@1,32Q9I@2	NA|NA|NA
NODE_148_length_152388_cov_34.6174_88	397287.C807_01346	9.1e-50	207.2	unclassified Lachnospiraceae													Bacteria	1UQFJ@1239,2586V@186801,27QYX@186928,2A5W8@1,30UN5@2	NA|NA|NA
NODE_148_length_152388_cov_34.6174_89	742733.HMPREF9469_00958	6.9e-37	163.7	Lachnoclostridium													Bacteria	1VDST@1239,222RI@1506553,24EB1@186801,COG1196@1,COG1196@2	NA|NA|NA	D	Phage-related minor tail protein
NODE_148_length_152388_cov_34.6174_92	180332.JTGN01000008_gene4067	5.9e-19	100.9	Clostridia			3.1.22.4	ko:K01159	ko03440,map03440				ko00000,ko00001,ko01000,ko03400				Bacteria	1W096@1239,2530K@186801,2C5TF@1,347C6@2	NA|NA|NA
NODE_148_length_152388_cov_34.6174_93	1232446.BAIE02000049_gene144	9.6e-63	247.3	Firmicutes													Bacteria	1V38V@1239,COG3757@1,COG3757@2	NA|NA|NA	M	Glycosyl hydrolase, family 25
NODE_148_length_152388_cov_34.6174_94	397288.C806_00777	1.4e-53	216.9	unclassified Lachnospiraceae			3.2.1.17,3.5.1.28	ko:K01185,ko:K01447,ko:K01448,ko:K02395	ko01503,map01503	M00727	R04112	RC00064,RC00141	ko00000,ko00001,ko00002,ko01000,ko01011,ko02035,ko03036				Bacteria	1V7JY@1239,24C0T@186801,27M0W@186928,COG0860@1,COG0860@2,COG1705@1,COG1705@2,COG5632@1,COG5632@2	NA|NA|NA	NU	Mannosyl-glycoprotein endo-beta-N-acetylglucosaminidase
NODE_148_length_152388_cov_34.6174_96	508419.F8J176_9CAUD	1.1e-20	108.2	Siphoviridae		GO:0005575,GO:0008150,GO:0016032,GO:0018995,GO:0019012,GO:0019058,GO:0019062,GO:0022610,GO:0033643,GO:0033644,GO:0043657,GO:0044215,GO:0044216,GO:0044217,GO:0044218,GO:0044228,GO:0044279,GO:0044403,GO:0044406,GO:0044419,GO:0044423,GO:0044650,GO:0051704,GO:0098015,GO:0098024											Viruses	4QAK6@10239,4QKKV@10699,4QPBY@28883,4QUP9@35237	NA|NA|NA	S	peptidoglycan catabolic process
NODE_148_length_152388_cov_34.6174_97	1122921.KB898193_gene2390	5.6e-12	79.7	Paenibacillaceae				ko:K20276	ko02024,map02024				ko00000,ko00001				Bacteria	1UNW6@1239,277QM@186822,4IUS7@91061,COG2041@1,COG2041@2,COG3209@1,COG3209@2,COG4932@1,COG4932@2,COG5184@1,COG5184@2	NA|NA|NA	DMZ	Cadherin-like beta sandwich domain
NODE_148_length_152388_cov_34.6174_106	742742.HMPREF9452_00376	6.3e-21	109.0	Bacteria													Bacteria	COG4675@1,COG4675@2	NA|NA|NA	M	tail collar domain protein
NODE_148_length_152388_cov_34.6174_107	1226322.HMPREF1545_02887	3.3e-18	99.0	Oscillospiraceae													Bacteria	1VEY9@1239,24RWX@186801,2E905@1,2N7RJ@216572,3339K@2	NA|NA|NA
NODE_148_length_152388_cov_34.6174_108	657322.FPR_22010	7.2e-189	667.9	Bacteria													Bacteria	2DP05@1,33004@2	NA|NA|NA
NODE_148_length_152388_cov_34.6174_109	657322.FPR_22010	1.1e-195	691.0	Bacteria													Bacteria	2DP05@1,33004@2	NA|NA|NA
NODE_148_length_152388_cov_34.6174_112	411470.RUMGNA_00120	1.8e-11	77.4	Blautia													Bacteria	1UD9N@1239,25HXX@186801,29TT9@1,30F1K@2,3Y0YF@572511	NA|NA|NA
NODE_148_length_152388_cov_34.6174_115	1235790.C805_00055	1.6e-22	112.5	Eubacteriaceae													Bacteria	1VGDX@1239,24TVZ@186801,25YX6@186806,2DPUW@1,333GE@2	NA|NA|NA
NODE_148_length_152388_cov_34.6174_118	1203606.HMPREF1526_02409	1.3e-37	164.1	Clostridiaceae													Bacteria	1UZSK@1239,24A4V@186801,36QGM@31979,COG1996@1,COG1996@2	NA|NA|NA	K	Probable Zinc-ribbon domain
NODE_148_length_152388_cov_34.6174_119	537007.BLAHAN_05271	5.2e-54	218.0	Clostridia													Bacteria	1URWF@1239,24Z0N@186801,2BUU0@1,32Q5M@2	NA|NA|NA
NODE_148_length_152388_cov_34.6174_120	1304866.K413DRAFT_4743	6e-44	184.5	Clostridia													Bacteria	1USWR@1239,2501W@186801,2BDC4@1,3270X@2	NA|NA|NA
NODE_148_length_152388_cov_34.6174_122	537007.BLAHAN_05275	2.5e-56	226.5	Firmicutes													Bacteria	1V6XZ@1239,2BICG@1,32CIJ@2	NA|NA|NA
NODE_148_length_152388_cov_34.6174_124	1308863.U5J9G6_9CAUD	2.4e-10	72.0	Siphoviridae													Viruses	4QHJB@10239,4QN56@10699,4QQWT@28883	NA|NA|NA
NODE_148_length_152388_cov_34.6174_125	665956.HMPREF1032_03241	1.3e-06	60.1	Clostridia													Bacteria	1U574@1239,24JE9@186801,29NM4@1,309J3@2	NA|NA|NA
NODE_148_length_152388_cov_34.6174_126	742733.HMPREF9469_00946	1.3e-68	266.9	Clostridia													Bacteria	1VG91@1239,24EET@186801,2EC6N@1,33655@2	NA|NA|NA
NODE_148_length_152388_cov_34.6174_127	742733.HMPREF9469_00945	1.2e-09	70.1	Clostridia													Bacteria	1VRFS@1239,24PI2@186801,2EZX0@1,33T19@2	NA|NA|NA
NODE_148_length_152388_cov_34.6174_128	742733.HMPREF9469_00944	2e-74	287.0	Firmicutes													Bacteria	1VQ1Z@1239,2DU5Y@1,33P24@2	NA|NA|NA
NODE_148_length_152388_cov_34.6174_130	665956.HMPREF1032_03237	2.1e-62	246.9	Clostridia													Bacteria	1VE54@1239,24FBJ@186801,2E01S@1,32VQX@2	NA|NA|NA
NODE_148_length_152388_cov_34.6174_131	1236976.JCM16418_5073	1.8e-146	526.6	Paenibacillaceae													Bacteria	1U0M1@1239,2728A@186822,2DJQT@1,306XQ@2,4IA0U@91061	NA|NA|NA
NODE_148_length_152388_cov_34.6174_132	537007.BLAHAN_05293	1.3e-61	243.8	Clostridia													Bacteria	1UEUT@1239,24Y54@186801,29UKN@1,30FY2@2	NA|NA|NA
NODE_148_length_152388_cov_34.6174_134	1356854.N007_05595	7.7e-49	201.4	Bacilli													Bacteria	1V8GP@1239,2AWMJ@1,31NIA@2,4HT7D@91061	NA|NA|NA
NODE_148_length_152388_cov_34.6174_138	657322.FPR_22350	5.8e-52	211.1	Clostridia	phoH			ko:K07175					ko00000				Bacteria	1V4CX@1239,24U3G@186801,COG1875@1,COG1875@2	NA|NA|NA	T	PFAM PhoH-like protein
NODE_148_length_152388_cov_34.6174_139	537007.BLAHAN_05297	4.5e-21	108.2	Clostridia	clpP		3.4.21.92	ko:K01358	ko04112,ko04212,map04112,map04212				ko00000,ko00001,ko01000,ko01002				Bacteria	1VXMY@1239,251Y9@186801,COG0740@1,COG0740@2	NA|NA|NA	OU	Clp protease
NODE_148_length_152388_cov_34.6174_140	1235793.C809_03295	2.8e-19	102.8	Clostridia													Bacteria	1UT93@1239,251YW@186801,2BDPF@1,327CZ@2	NA|NA|NA
NODE_148_length_152388_cov_34.6174_141	1235793.C809_03296	5.5e-194	684.9	unclassified Lachnospiraceae													Bacteria	1TT4T@1239,24C6I@186801,27NXC@186928,28N83@1,2ZBCM@2	NA|NA|NA	S	RNA dependent RNA polymerase
NODE_148_length_152388_cov_34.6174_155	1408324.JNJK01000048_gene415	7.2e-14	84.0	unclassified Lachnospiraceae													Bacteria	1VT3R@1239,24ZYQ@186801,27P50@186928,2AGT1@1,33S9Z@2	NA|NA|NA
NODE_148_length_152388_cov_34.6174_160	398512.JQKC01000015_gene4723	3.4e-22	112.5	Clostridia													Bacteria	1VPTN@1239,24VC3@186801,2EJAN@1,33D1T@2	NA|NA|NA
NODE_148_length_152388_cov_34.6174_172	742733.HMPREF9469_00925	8.8e-11	73.6	Clostridia													Bacteria	1VGRN@1239,24V17@186801,2DPB6@1,331CJ@2	NA|NA|NA
NODE_148_length_152388_cov_34.6174_181	1095770.CAHE01000088_gene1822	1.7e-19	102.4	Peptoniphilaceae													Bacteria	1VJV0@1239,22IQ0@1570339,24SUF@186801,2ED5I@1,33729@2	NA|NA|NA
NODE_148_length_152388_cov_34.6174_184	748224.HMPREF9436_03374	3e-99	368.6	Clostridia													Bacteria	1TVQR@1239,248QB@186801,28HEE@1,2Z7QU@2	NA|NA|NA	S	Domain of unknown function (DUF932)
NODE_148_length_152388_cov_34.6174_187	246199.CUS_4499	1.8e-07	61.6	Bacteria													Bacteria	28TVA@1,33F8Q@2	NA|NA|NA
NODE_148_length_152388_cov_34.6174_190	537007.BLAHAN_05428	7.7e-43	180.6	Clostridia													Bacteria	1U3H7@1239,257BA@186801,2DK4P@1,308IA@2	NA|NA|NA
NODE_148_length_152388_cov_34.6174_195	469596.HMPREF9488_00879	7.2e-32	143.7	Erysipelotrichia			2.1.1.72	ko:K00571,ko:K07319					ko00000,ko01000,ko02048				Bacteria	1UKK3@1239,3VTXZ@526524,COG2189@1,COG2189@2	NA|NA|NA	L	DNA methylase
NODE_148_length_152388_cov_34.6174_199	665032.C9DGB3_9CAUD	1.4e-14	86.7	Myoviridae													Viruses	4QAKE@10239,4QI56@10662,4QPCE@28883,4QUP7@35237	NA|NA|NA	S	nucleic acid binding
NODE_527_length_69595_cov_7.07268_3	1286171.EAL2_808p00470	1e-95	357.1	Eubacteriaceae				ko:K07496					ko00000				Bacteria	1TRNY@1239,247T1@186801,25VBA@186806,COG0675@1,COG0675@2	NA|NA|NA	L	Probable transposase
NODE_527_length_69595_cov_7.07268_5	445973.CLOBAR_02328	3.7e-95	354.8	Clostridia	cwlH												Bacteria	1V3JT@1239,24D7K@186801,COG5632@1,COG5632@2	NA|NA|NA	M	n-acetylmuramoyl-l-alanine amidase
NODE_527_length_69595_cov_7.07268_6	1391647.AVSV01000036_gene884	7.8e-15	86.3	Clostridia													Bacteria	1VEID@1239,25D64@186801,2E5R5@1,330FR@2	NA|NA|NA	S	Phage holin family Hol44, in holin superfamily V
NODE_527_length_69595_cov_7.07268_7	428125.CLOLEP_01781	1.1e-07	62.4	Ruminococcaceae													Bacteria	1VN37@1239,24WNH@186801,2DRAZ@1,33B0U@2,3WQPH@541000	NA|NA|NA
NODE_527_length_69595_cov_7.07268_8	428126.CLOSPI_01848	1.7e-12	78.6	Erysipelotrichia	nrdD		1.1.98.6	ko:K21636	ko00230,ko00240,ko01100,map00230,map00240,map01100	M00053	R11633,R11634,R11635,R11636	RC00613	ko00000,ko00001,ko00002,ko01000				Bacteria	1VBQE@1239,3VRDM@526524,COG1328@1,COG1328@2	NA|NA|NA	F	Psort location Cytoplasmic, score 8.87
NODE_527_length_69595_cov_7.07268_9	768710.DesyoDRAFT_5179	4.8e-97	362.5	Clostridia				ko:K06915					ko00000				Bacteria	1V4Z4@1239,24E9I@186801,COG0433@1,COG0433@2	NA|NA|NA	S	COG0433 Predicted ATPase
NODE_527_length_69595_cov_7.07268_14	1444310.JANV01000096_gene3278	6.2e-14	83.2	Bacteria													Bacteria	2BYS6@1,2ZG1U@2	NA|NA|NA
NODE_527_length_69595_cov_7.07268_15	411463.EUBVEN_01828	4.3e-13	83.6	Eubacteriaceae				ko:K20306					ko00000,ko04131				Bacteria	1VPD7@1239,24IFH@186801,25Z82@186806,COG2755@1,COG2755@2	NA|NA|NA	E	lipolytic protein G-D-S-L family
NODE_527_length_69595_cov_7.07268_18	1340434.AXVA01000005_gene4864	3.9e-50	207.6	Bacillus													Bacteria	1UJD2@1239,1ZSFQ@1386,4IT5T@91061,COG4926@1,COG4926@2	NA|NA|NA	S	Prophage endopeptidase tail
NODE_527_length_69595_cov_7.07268_19	1499684.CCNP01000020_gene2277	2.9e-61	243.4	Firmicutes													Bacteria	1TRIA@1239,COG4722@1,COG4722@2	NA|NA|NA	S	Phage tail protein
NODE_527_length_69595_cov_7.07268_20	411473.RUMCAL_01160	1.9e-35	158.3	Ruminococcaceae													Bacteria	1TQ28@1239,247QT@186801,3WH3F@541000,COG5283@1,COG5283@2,COG5412@1,COG5412@2	NA|NA|NA	E	Phage tail tape measure protein, TP901 family
NODE_527_length_69595_cov_7.07268_21	574375.BAGA_11030	2.5e-09	69.3	Bacillus													Bacteria	1UHQM@1239,1ZBWW@1386,4HGW7@91061,COG1196@1,COG1196@2,COG5283@1,COG5283@2	NA|NA|NA	D	phage tail tape measure protein
NODE_527_length_69595_cov_7.07268_23	1540257.JQMW01000013_gene734	1.6e-50	206.1	Clostridiaceae													Bacteria	1V9ZS@1239,24ECK@186801,2DJHU@1,32UD1@2,36FPZ@31979	NA|NA|NA	S	Bacteriophage Gp15 protein
NODE_527_length_69595_cov_7.07268_25	632245.CLP_1654	1.6e-38	166.0	Clostridiaceae													Bacteria	1VDPV@1239,24FU2@186801,2E26P@1,32XD4@2,36I7R@31979	NA|NA|NA
NODE_527_length_69595_cov_7.07268_26	1292035.H476_1010	3.6e-20	104.8	Clostridia													Bacteria	1VA1V@1239,24JYY@186801,2D8VZ@1,32TS2@2	NA|NA|NA	S	Psort location Cytoplasmic, score
NODE_527_length_69595_cov_7.07268_27	1151292.QEW_4532	3.8e-15	87.8	Clostridia													Bacteria	1VQ2Y@1239,24PJG@186801,2DSYZ@1,33HZQ@2	NA|NA|NA	S	Minor capsid protein
NODE_527_length_69595_cov_7.07268_28	545697.HMPREF0216_02852	5.5e-10	70.9	Clostridiaceae													Bacteria	1VP0F@1239,24TDF@186801,2EK0U@1,33DRC@2,36K67@31979	NA|NA|NA
NODE_527_length_69595_cov_7.07268_30	742740.HMPREF9474_02353	4.6e-118	431.4	Clostridia				ko:K06926					ko00000				Bacteria	1UKFH@1239,25FVH@186801,COG1106@1,COG1106@2	NA|NA|NA	S	Psort location Cytoplasmic, score
NODE_527_length_69595_cov_7.07268_31	1345695.CLSA_c29940	1.4e-13	83.6	Clostridiaceae													Bacteria	1V4X8@1239,24NDY@186801,29A6A@1,2ZX7B@2,36JCZ@31979	NA|NA|NA	S	Domain of unknown function (DUF4355)
NODE_527_length_69595_cov_7.07268_33	632245.CLP_1645	2.4e-41	174.9	Clostridiaceae													Bacteria	1VCTS@1239,24PQ8@186801,2DF10@1,32U4F@2,36JMZ@31979	NA|NA|NA
NODE_527_length_69595_cov_7.07268_35	1151292.QEW_0414	2.4e-08	66.2	Bacteria													Bacteria	COG2369@1,COG2369@2	NA|NA|NA	K	cell adhesion
NODE_527_length_69595_cov_7.07268_36	86416.Clopa_3141	5.5e-131	474.6	Clostridiaceae													Bacteria	1TR67@1239,249U6@186801,2DB9U@1,2Z7Z6@2,36ENS@31979	NA|NA|NA	S	portal protein, SPP1 Gp6-like
NODE_527_length_69595_cov_7.07268_37	445973.CLOBAR_02450	7.4e-18	97.1	Peptostreptococcaceae													Bacteria	1VHKU@1239,24WZ4@186801,25TTX@186804,2ED4Q@1,3371F@2	NA|NA|NA
NODE_527_length_69595_cov_7.07268_38	1540257.JQMW01000013_gene748	2.4e-184	652.1	Clostridiaceae													Bacteria	1UI8B@1239,25EDP@186801,36UM7@31979,COG5410@1,COG5410@2	NA|NA|NA	K	chromosome segregation
NODE_527_length_69595_cov_7.07268_40	1211817.CCAT010000083_gene1704	1.5e-58	232.6	Clostridiaceae	tnpR1												Bacteria	1V51N@1239,24D8I@186801,36HZP@31979,COG1961@1,COG1961@2	NA|NA|NA	L	Resolvase, N terminal domain
NODE_527_length_69595_cov_7.07268_41	1280692.AUJL01000004_gene859	8.9e-64	251.1	Firmicutes													Bacteria	1UNK4@1239,2DQZW@1,339K8@2	NA|NA|NA	L	GIY-YIG type nucleases (URI domain)
NODE_527_length_69595_cov_7.07268_42	86416.Clopa_1906	1.5e-08	64.7	Clostridia													Bacteria	1VPHA@1239,24UI8@186801,2EVGS@1,33NX5@2	NA|NA|NA	S	Ribbon-helix-helix domain
NODE_527_length_69595_cov_7.07268_43	1582152.A0A0A8WEF4_9CAUD	3.7e-145	521.5	Myoviridae													Viruses	4QBXM@10239,4QIUA@10662,4QPE7@28883	NA|NA|NA	S	Helix-turn-helix domain of transposase family ISL3
NODE_527_length_69595_cov_7.07268_44	767817.Desgi_0023	1.6e-08	66.2	Clostridia				ko:K20391	ko02024,map02024				ko00000,ko00001,ko03000				Bacteria	1VK84@1239,24UEE@186801,COG1396@1,COG1396@2	NA|NA|NA	K	helix-turn-helix
NODE_527_length_69595_cov_7.07268_46	1540257.JQMW01000013_gene750	7.1e-11	73.9	Clostridiaceae													Bacteria	1VHDK@1239,24VAR@186801,2EBCN@1,335DD@2,36MR8@31979	NA|NA|NA
NODE_527_length_69595_cov_7.07268_47	86416.Clopa_4302	4.4e-14	84.7	Clostridiaceae													Bacteria	1V5TR@1239,24G7F@186801,29D3D@1,3001F@2,36K9S@31979	NA|NA|NA	S	ERCC4 domain
NODE_527_length_69595_cov_7.07268_48	1151292.QEW_0757	3.2e-71	275.4	Clostridia													Bacteria	1VPTN@1239,24VC3@186801,2EJAN@1,33D1T@2	NA|NA|NA
NODE_527_length_69595_cov_7.07268_50	596329.HMPREF0631_1399	7.6e-09	65.9	Peptostreptococcaceae													Bacteria	1UF31@1239,25K3U@186801,25UAC@186804,29UQN@1,30G2H@2	NA|NA|NA
NODE_527_length_69595_cov_7.07268_51	1151292.QEW_4405	1e-129	470.3	Peptostreptococcaceae													Bacteria	1UXX0@1239,25MET@186801,25U2G@186804,COG0553@1,COG0553@2	NA|NA|NA	L	SNF2 family N-terminal domain
NODE_527_length_69595_cov_7.07268_53	1158610.UC3_02881	1.7e-45	189.1	Enterococcaceae	ibrB			ko:K03497					ko00000,ko03000,ko03036,ko04812				Bacteria	1TR7E@1239,4B2S4@81852,4HKAN@91061,COG1475@1,COG1475@2	NA|NA|NA	K	ParB-like nuclease domain
NODE_527_length_69595_cov_7.07268_54	908819.A0A0A0YNL6_9CAUD	1.4e-76	293.5	Myoviridae													Viruses	4QATB@10239,4QHYE@10662,4QPGA@28883,4QVUZ@35237	NA|NA|NA	S	Domain of unknown function (DUF3440)
NODE_527_length_69595_cov_7.07268_57	596329.HMPREF0631_1399	5.8e-10	69.7	Peptostreptococcaceae													Bacteria	1UF31@1239,25K3U@186801,25UAC@186804,29UQN@1,30G2H@2	NA|NA|NA
NODE_527_length_69595_cov_7.07268_60	1151292.QEW_4102	9.7e-66	256.1	Clostridia	comEB		3.5.4.12	ko:K01493	ko00240,ko01100,map00240,map01100	M00429	R01663	RC00074	ko00000,ko00001,ko00002,ko01000,ko02044				Bacteria	1V3PU@1239,24HF0@186801,COG2131@1,COG2131@2	NA|NA|NA	F	cytidine and deoxycytidylate deaminase zinc-binding region
NODE_527_length_69595_cov_7.07268_61	445973.CLOBAR_00072	3.1e-109	401.4	Peptostreptococcaceae	thyX		2.1.1.148	ko:K03465	ko00240,ko00670,ko01100,map00240,map00670,map01100		R06613	RC00022,RC00332	ko00000,ko00001,ko01000				Bacteria	1TRAA@1239,249DJ@186801,25QWX@186804,COG1351@1,COG1351@2	NA|NA|NA	F	Catalyzes the reductive methylation of 2'-deoxyuridine- 5'-monophosphate (dUMP) to 2'-deoxythymidine-5'-monophosphate (dTMP) while utilizing 5,10-methylenetetrahydrofolate (mTHF) as the methyl donor, and NADPH and FADH(2) as the reductant
NODE_527_length_69595_cov_7.07268_66	397291.C804_00947	1.9e-85	322.4	Clostridia													Bacteria	1VT6T@1239,24ZS4@186801,2EWTK@1,33Q55@2	NA|NA|NA
NODE_527_length_69595_cov_7.07268_70	198467.NP92_09515	4e-08	65.1	Anoxybacillus	sigK			ko:K03091					ko00000,ko03021				Bacteria	1TPJ5@1239,21VB2@150247,4HBY2@91061,COG1191@1,COG1191@2	NA|NA|NA	K	sigma factors are initiation factors that promote the attachment of RNA polymerase to specific initiation sites and are then released
NODE_527_length_69595_cov_7.07268_71	445973.CLOBAR_00816	9.6e-154	549.7	Peptostreptococcaceae													Bacteria	1V278@1239,249YK@186801,25QKF@186804,COG3081@1,COG3081@2	NA|NA|NA	S	Psort location Cytoplasmic, score
NODE_527_length_69595_cov_7.07268_78	293826.Amet_2603	2.9e-72	278.5	Clostridiaceae													Bacteria	1TSJF@1239,249ZR@186801,36HFM@31979,COG1235@1,COG1235@2	NA|NA|NA	S	Metallo-beta-lactamase superfamily
NODE_527_length_69595_cov_7.07268_79	1408823.AXUS01000024_gene2694	3.9e-79	301.6	Clostridia	recT	GO:0000724,GO:0000725,GO:0000731,GO:0003674,GO:0003676,GO:0003677,GO:0003697,GO:0005488,GO:0005575,GO:0006139,GO:0006259,GO:0006281,GO:0006302,GO:0006310,GO:0006725,GO:0006807,GO:0006950,GO:0006974,GO:0006996,GO:0008150,GO:0008152,GO:0009058,GO:0009059,GO:0009987,GO:0016043,GO:0018130,GO:0019438,GO:0032392,GO:0032508,GO:0032991,GO:0032993,GO:0033554,GO:0034641,GO:0034645,GO:0034654,GO:0043150,GO:…		ko:K07455					ko00000,ko03400				Bacteria	1UNDF@1239,24ECD@186801,COG3723@1,COG3723@2	NA|NA|NA	L	RecT family
NODE_527_length_69595_cov_7.07268_80	632245.CLP_1610	3.8e-12	77.8	Clostridiaceae													Bacteria	1VCVP@1239,24MPK@186801,2CWXD@1,32T0J@2,36KI7@31979	NA|NA|NA
NODE_527_length_69595_cov_7.07268_82	290402.Cbei_1619	3.9e-90	339.3	Clostridiaceae													Bacteria	1TQY7@1239,248AP@186801,36FNI@31979,COG1196@1,COG1196@2	NA|NA|NA	D	nuclear chromosome segregation
NODE_527_length_69595_cov_7.07268_83	445973.CLOBAR_02142	1.1e-45	189.5	Peptostreptococcaceae													Bacteria	1VH12@1239,25ATV@186801,25RIR@186804,COG1846@1,COG1846@2	NA|NA|NA	K	Transcriptional regulator, MarR family
NODE_527_length_69595_cov_7.07268_86	445973.CLOBAR_00026	3.5e-54	217.6	Peptostreptococcaceae	ssb			ko:K03111	ko03030,ko03430,ko03440,map03030,map03430,map03440				ko00000,ko00001,ko03029,ko03032,ko03400				Bacteria	1V3WT@1239,24HF9@186801,25RJ7@186804,COG0629@1,COG0629@2	NA|NA|NA	L	Plays an important role in DNA replication, recombination and repair. Binds to ssDNA and to an array of partner proteins to recruit them to their sites of action during DNA metabolism
NODE_527_length_69595_cov_7.07268_87	1095747.HMPREF1049_1846	2.1e-08	64.7	Fusobacteria													Bacteria	2DMKC@1,32S64@2,37C8V@32066	NA|NA|NA	S	HNH endonuclease
NODE_527_length_69595_cov_7.07268_88	536233.CLO_1807	4.6e-18	97.1	Clostridiaceae													Bacteria	1V4QQ@1239,24J3F@186801,2DMKC@1,32S64@2,36S7T@31979	NA|NA|NA	S	HNH endonuclease
NODE_527_length_69595_cov_7.07268_89	536233.CLO_1806	1.6e-19	101.7	Clostridiaceae													Bacteria	1VJ2U@1239,24SG3@186801,2E33E@1,32Y3I@2,36PN6@31979	NA|NA|NA
NODE_527_length_69595_cov_7.07268_90	1304880.JAGB01000002_gene2233	8.9e-42	177.2	Clostridia	xkdC	GO:0005575,GO:0005622,GO:0005623,GO:0005737,GO:0006139,GO:0006259,GO:0006260,GO:0006261,GO:0006271,GO:0006725,GO:0006807,GO:0008150,GO:0008152,GO:0009058,GO:0009059,GO:0009987,GO:0022616,GO:0034641,GO:0034645,GO:0043170,GO:0044237,GO:0044238,GO:0044249,GO:0044260,GO:0044424,GO:0044464,GO:0046483,GO:0071704,GO:0090304,GO:1901360,GO:1901576		ko:K02315					ko00000,ko03032				Bacteria	1V48P@1239,24B2B@186801,COG1484@1,COG1484@2	NA|NA|NA	L	PFAM IstB-like ATP binding protein
NODE_527_length_69595_cov_7.07268_91	1230342.CTM_15523	6e-30	138.3	Clostridiaceae													Bacteria	1VD0R@1239,24IUX@186801,2DM8X@1,32758@2,36JC8@31979	NA|NA|NA	S	Conserved phage C-terminus (Phg_2220_C)
NODE_527_length_69595_cov_7.07268_93	1151292.QEW_0387	1.2e-08	66.2	Peptostreptococcaceae				ko:K07729					ko00000,ko03000				Bacteria	1UWZA@1239,258DC@186801,25UEB@186804,COG1396@1,COG1396@2	NA|NA|NA	K	Helix-turn-helix XRE-family like proteins
NODE_527_length_69595_cov_7.07268_97	1033738.CAEP01000047_gene552	9.5e-22	111.3	Bacilli													Bacteria	1VE4W@1239,4HNVB@91061,COG0640@1,COG0640@2	NA|NA|NA	K	Helix-turn-helix domain
NODE_527_length_69595_cov_7.07268_99	1035196.HMPREF9998_00248	7.4e-84	317.4	Peptostreptococcaceae				ko:K04046,ko:K18481,ko:K18640		M00670			ko00000,ko00002,ko02000,ko03110,ko04812	1.A.33,3.A.1.27.4,3.A.1.27.5			Bacteria	1V76M@1239,24MX3@186801,25SXB@186804,COG0443@1,COG0443@2	NA|NA|NA	O	Heat shock 70 kDa protein
NODE_7822_length_6593_cov_5.6915_1	936596.HMPREF1495_0080	9.5e-108	397.1	Bacteria													Bacteria	COG5527@1,COG5527@2	NA|NA|NA	L	Initiator Replication protein
NODE_7822_length_6593_cov_5.6915_3	316056.RPC_3414	1.3e-11	77.4	Proteobacteria	mpr	GO:0005575,GO:0005576	3.4.21.19	ko:K01318	ko02024,map02024				ko00000,ko00001,ko01000,ko01002				Bacteria	1RCCV@1224,COG3591@1,COG3591@2	NA|NA|NA	E	Trypsin-like serine protease
NODE_7822_length_6593_cov_5.6915_4	1280679.ATVX01000004_gene397	1.3e-11	77.8	Clostridia													Bacteria	1VP69@1239,24UIM@186801,2ESW5@1,33KEI@2	NA|NA|NA
NODE_7822_length_6593_cov_5.6915_5	1235797.C816_04295	5.9e-122	444.1	Clostridia				ko:K04763					ko00000,ko03036				Bacteria	1V324@1239,24PGZ@186801,COG4974@1,COG4974@2	NA|NA|NA	L	Belongs to the 'phage' integrase family
NODE_3954_length_13492_cov_5.73945_2	1235802.C823_00255	1.8e-26	125.2	Eubacteriaceae													Bacteria	1VFIA@1239,24QTE@186801,25X7R@186806,2EE4Q@1,337ZC@2	NA|NA|NA	S	Antitoxin component of a toxin-antitoxin (TA) module
NODE_3954_length_13492_cov_5.73945_3	545694.TREPR_2619	7.6e-26	122.9	Bacteria	yoeB			ko:K19158					ko00000,ko01000,ko02048				Bacteria	COG4115@1,COG4115@2	NA|NA|NA	D	mRNA cleavage
NODE_3954_length_13492_cov_5.73945_4	1443122.Z958_12385	5.2e-19	102.8	Bacteria													Bacteria	COG3378@1,COG3378@2	NA|NA|NA	KL	Phage plasmid primase P4 family
NODE_3954_length_13492_cov_5.73945_8	1582152.A0A0A8WF13_9CAUD	2.1e-20	106.7	Myoviridae													Viruses	4QAIK@10239,4QHXI@10662,4QPEB@28883	NA|NA|NA	S	hydrolase activity
NODE_3954_length_13492_cov_5.73945_10	1384066.JAGT01000001_gene2662	9.6e-68	263.5	Ruminococcaceae													Bacteria	1U31Z@1239,249GR@186801,3WIHY@541000,COG1961@1,COG1961@2	NA|NA|NA	L	Resolvase, N terminal domain
NODE_3954_length_13492_cov_5.73945_15	1235797.C816_02092	3.3e-54	218.4	Clostridia													Bacteria	1VC9S@1239,24RNI@186801,2DRCF@1,33B7F@2	NA|NA|NA	S	SprT-like family
NODE_3954_length_13492_cov_5.73945_16	1163671.JAGI01000002_gene2967	2e-50	206.1	Clostridiaceae				ko:K03496					ko00000,ko03036,ko04812				Bacteria	1V64B@1239,25CDB@186801,36HU0@31979,COG1192@1,COG1192@2	NA|NA|NA	D	CobQ CobB MinD ParA nucleotide binding domain
NODE_238_length_97840_cov_23.778_1	457412.RSAG_03195	1.1e-79	303.9	Ruminococcaceae				ko:K07098					ko00000				Bacteria	1TS43@1239,248XA@186801,3WGZT@541000,COG1408@1,COG1408@2	NA|NA|NA	S	Calcineurin-like phosphoesterase
NODE_238_length_97840_cov_23.778_2	585394.RHOM_12880	5.1e-187	660.6	Clostridia	dinF												Bacteria	1TNZN@1239,247YX@186801,COG0534@1,COG0534@2	NA|NA|NA	V	Mate efflux family protein
NODE_238_length_97840_cov_23.778_3	411462.DORLON_00406	3.3e-216	757.7	Dorea	agcS_2			ko:K03310					ko00000	2.A.25			Bacteria	1TNZP@1239,247S6@186801,27V3S@189330,COG1115@1,COG1115@2	NA|NA|NA	E	COG COG1115 Na alanine symporter
NODE_238_length_97840_cov_23.778_4	1449063.JMLS01000007_gene3403	3.3e-79	302.8	Paenibacillaceae													Bacteria	1U02P@1239,271CA@186822,4I9CQ@91061,COG3408@1,COG3408@2	NA|NA|NA	G	Glycogen debranching enzyme
NODE_238_length_97840_cov_23.778_5	483218.BACPEC_00958	4.1e-71	274.6	unclassified Clostridiales													Bacteria	1V3SB@1239,25MUI@186801,26BIT@186813,COG1802@1,COG1802@2	NA|NA|NA	K	FCD
NODE_238_length_97840_cov_23.778_6	515620.EUBELI_00007	1.8e-69	269.2	Eubacteriaceae	estA			ko:K03930					ko00000,ko01000		CE1		Bacteria	1TPA9@1239,24F6M@186801,25WZM@186806,COG0627@1,COG0627@2	NA|NA|NA	S	Putative esterase
NODE_238_length_97840_cov_23.778_7	515620.EUBELI_00008	5e-81	307.8	Clostridia				ko:K03930					ko00000,ko01000		CE1		Bacteria	1TPA9@1239,24F6M@186801,COG0627@1,COG0627@2	NA|NA|NA	S	esterase
NODE_238_length_97840_cov_23.778_8	633697.EubceDRAFT1_0070	3.4e-08	63.9	Clostridia													Bacteria	1VNT8@1239,24WHF@186801,2EIT0@1,33CIB@2	NA|NA|NA
NODE_238_length_97840_cov_23.778_10	397288.C806_01206	3.2e-152	544.7	unclassified Lachnospiraceae				ko:K07079					ko00000				Bacteria	1TSTA@1239,249IP@186801,27J2A@186928,COG1453@1,COG1453@2	NA|NA|NA	S	4Fe-4S dicluster domain
NODE_238_length_97840_cov_23.778_11	511680.BUTYVIB_00280	6.3e-52	210.3	Clostridia													Bacteria	1V72Y@1239,24JY4@186801,COG1633@1,COG1633@2	NA|NA|NA	M	Coat F domain
NODE_238_length_97840_cov_23.778_12	411469.EUBHAL_02564	3.9e-19	101.3	Bacteria													Bacteria	COG1846@1,COG1846@2	NA|NA|NA	K	DNA-binding transcription factor activity
NODE_238_length_97840_cov_23.778_13	411474.COPEUT_02391	2e-194	685.3	Clostridia	gltA		2.3.3.1	ko:K01647	ko00020,ko00630,ko01100,ko01110,ko01120,ko01130,ko01200,ko01210,ko01230,map00020,map00630,map01100,map01110,map01120,map01130,map01200,map01210,map01230	M00009,M00010,M00012,M00740	R00351	RC00004,RC00067	br01601,ko00000,ko00001,ko00002,ko01000				Bacteria	1TPPS@1239,24865@186801,COG0372@1,COG0372@2	NA|NA|NA	C	citrate synthase
NODE_238_length_97840_cov_23.778_14	515620.EUBELI_01460	7.9e-89	334.0	Eubacteriaceae													Bacteria	1TRM1@1239,247J5@186801,25UU9@186806,COG2267@1,COG2267@2	NA|NA|NA	I	Psort location Cytoplasmic, score 8.87
NODE_238_length_97840_cov_23.778_15	1282887.AUJG01000001_gene1735	1.4e-73	283.1	Clostridia	arbV		2.3.1.51	ko:K00655	ko00561,ko00564,ko01100,ko01110,map00561,map00564,map01100,map01110	M00089	R02241,R09381	RC00004,RC00037,RC00039	ko00000,ko00001,ko00002,ko01000,ko01004				Bacteria	1V6NX@1239,25C1M@186801,COG0204@1,COG0204@2	NA|NA|NA	I	Phosphate acyltransferases
NODE_238_length_97840_cov_23.778_16	1410661.JNKW01000002_gene1336	3.4e-78	298.5	Firmicutes	arbx												Bacteria	1UY4M@1239,COG1442@1,COG1442@2	NA|NA|NA	M	Glycosyl transferase family 8
NODE_238_length_97840_cov_23.778_17	1282887.AUJG01000001_gene1737	4.1e-93	348.2	Clostridia	arbY	GO:0000271,GO:0003674,GO:0003824,GO:0005975,GO:0005976,GO:0008150,GO:0008152,GO:0009058,GO:0009059,GO:0016051,GO:0016740,GO:0016757,GO:0043170,GO:0044238,GO:0071704,GO:1901576											Bacteria	1V1F3@1239,25C06@186801,COG1442@1,COG1442@2	NA|NA|NA	M	Glycosyl transferase family 8
NODE_238_length_97840_cov_23.778_18	1282887.AUJG01000001_gene1738	6.5e-98	364.0	Clostridia	arbZ												Bacteria	1V9P5@1239,24K2Z@186801,COG0204@1,COG0204@2	NA|NA|NA	I	Phosphate acyltransferases
NODE_238_length_97840_cov_23.778_19	1410630.JNKP01000005_gene798	4.7e-23	114.0	unclassified Lachnospiraceae	csoR			ko:K21600					ko00000,ko03000				Bacteria	1VEF5@1239,24QRR@186801,27NZ3@186928,COG1937@1,COG1937@2	NA|NA|NA	S	Metal-sensitive transcriptional repressor
NODE_238_length_97840_cov_23.778_20	1410661.JNKW01000002_gene1277	5e-20	104.0	Clostridia	copZ			ko:K07213	ko04978,map04978				ko00000,ko00001				Bacteria	1VB6R@1239,24NVJ@186801,COG2608@1,COG2608@2	NA|NA|NA	P	Heavy-metal-associated domain
NODE_238_length_97840_cov_23.778_21	515620.EUBELI_01464	0.0	1163.7	Eubacteriaceae	copA	GO:0005575,GO:0005623,GO:0005886,GO:0016020,GO:0044464,GO:0071944	3.6.3.4,3.6.3.54	ko:K01533,ko:K17686	ko01524,ko04016,map01524,map04016		R00086	RC00002	ko00000,ko00001,ko01000	3.A.3.5			Bacteria	1TP5S@1239,247MW@186801,25UXY@186806,COG2217@1,COG2217@2	NA|NA|NA	P	Psort location CytoplasmicMembrane, score
NODE_238_length_97840_cov_23.778_23	515620.EUBELI_01405	1.8e-204	718.8	Eubacteriaceae			1.12.7.2	ko:K00533			R00019		ko00000,ko01000				Bacteria	1TQIR@1239,248BS@186801,25VE9@186806,COG1143@1,COG1143@2,COG4624@1,COG4624@2	NA|NA|NA	C	4Fe-4S binding domain protein
NODE_238_length_97840_cov_23.778_24	515620.EUBELI_01462	4.3e-70	271.2	Eubacteriaceae			3.6.1.13	ko:K01515	ko00230,map00230		R01054	RC00002	ko00000,ko00001,ko01000				Bacteria	1V1MG@1239,24G2W@186801,25XKF@186806,COG0494@1,COG0494@2	NA|NA|NA	L	NUDIX domain
NODE_238_length_97840_cov_23.778_25	515620.EUBELI_01461	4.2e-37	161.8	Clostridia													Bacteria	1TS8J@1239,24A7I@186801,COG5492@1,COG5492@2	NA|NA|NA	N	COG COG3291 FOG PKD repeat
NODE_238_length_97840_cov_23.778_26	1282887.AUJG01000005_gene149	7.1e-50	203.0	Clostridia	kdgF												Bacteria	1V7FN@1239,24JII@186801,COG1917@1,COG1917@2	NA|NA|NA	S	PFAM Cupin 2, conserved barrel domain protein
NODE_238_length_97840_cov_23.778_27	515620.EUBELI_20504	7e-19	101.7	Clostridia													Bacteria	1V6GZ@1239,24BAQ@186801,COG2340@1,COG2340@2	NA|NA|NA	V	PFAM SCP-like extracellular
NODE_238_length_97840_cov_23.778_28	515620.EUBELI_00667	1.5e-77	296.2	Eubacteriaceae	yebE												Bacteria	1VA42@1239,24HKK@186801,25WW5@186806,COG1434@1,COG1434@2	NA|NA|NA	S	DUF218 domain
NODE_238_length_97840_cov_23.778_29	515620.EUBELI_00668	8e-109	400.2	Eubacteriaceae													Bacteria	1TQ9W@1239,2485C@186801,25VW9@186806,COG4667@1,COG4667@2	NA|NA|NA	S	esterase of the alpha-beta hydrolase superfamily
NODE_238_length_97840_cov_23.778_30	180332.JTGN01000028_gene1776	7.5e-191	673.7	Clostridia													Bacteria	1TQFA@1239,249NB@186801,2BW99@1,2Z7PD@2	NA|NA|NA	S	Psort location CytoplasmicMembrane, score
NODE_238_length_97840_cov_23.778_31	515620.EUBELI_00669	6.4e-186	656.8	Clostridia	yteR		3.1.1.53,3.2.1.172	ko:K05970,ko:K15532					ko00000,ko01000		GH105		Bacteria	1TRJ7@1239,24806@186801,COG4225@1,COG4225@2	NA|NA|NA	S	Glycosyl Hydrolase Family 88
NODE_238_length_97840_cov_23.778_32	515620.EUBELI_00670	1.7e-30	138.7	Clostridia													Bacteria	1VIUR@1239,24SXU@186801,COG0662@1,COG0662@2	NA|NA|NA	G	Cupin domain
NODE_238_length_97840_cov_23.778_33	515620.EUBELI_00671	1.1e-31	143.3	Eubacteriaceae				ko:K03686					ko00000,ko03029,ko03110				Bacteria	1V4YZ@1239,24U0J@186801,25XGC@186806,COG2214@1,COG2214@2	NA|NA|NA	O	DnaJ molecular chaperone homology domain
NODE_238_length_97840_cov_23.778_34	515620.EUBELI_00672	1.9e-228	798.1	Eubacteriaceae	dapL	GO:0003674,GO:0003824,GO:0008483,GO:0016740,GO:0016769	2.6.1.83	ko:K10206	ko00300,ko01100,ko01110,ko01130,ko01230,map00300,map01100,map01110,map01130,map01230	M00527	R07613	RC00006,RC01847	ko00000,ko00001,ko00002,ko01000,ko01007				Bacteria	1TQD6@1239,24969@186801,25UU2@186806,COG0436@1,COG0436@2	NA|NA|NA	E	Involved in the synthesis of meso-diaminopimelate (m-DAP or DL-DAP), required for both lysine and peptidoglycan biosynthesis. Catalyzes the direct conversion of tetrahydrodipicolinate to LL-diaminopimelate
NODE_238_length_97840_cov_23.778_35	515620.EUBELI_01459	3.2e-108	398.3	Eubacteriaceae													Bacteria	1TQDI@1239,25B4M@186801,25VYJ@186806,COG1307@1,COG1307@2	NA|NA|NA	S	EDD domain protein, DegV family
NODE_238_length_97840_cov_23.778_36	515620.EUBELI_20579	1.3e-309	1068.5	Eubacteriaceae	hppA	GO:0000287,GO:0003674,GO:0003824,GO:0004427,GO:0005215,GO:0005488,GO:0005509,GO:0005515,GO:0005575,GO:0006810,GO:0006811,GO:0006812,GO:0006814,GO:0008150,GO:0008324,GO:0015075,GO:0015077,GO:0015081,GO:0015318,GO:0015672,GO:0016020,GO:0016021,GO:0016462,GO:0016787,GO:0016817,GO:0016818,GO:0022857,GO:0022890,GO:0030001,GO:0031224,GO:0034220,GO:0035725,GO:0042802,GO:0042803,GO:0043167,GO:0043169,GO:…	3.6.1.1	ko:K15987	ko00190,map00190				ko00000,ko00001,ko01000	3.A.10.1		iLJ478.TM0174	Bacteria	1TNZI@1239,248KS@186801,25V7G@186806,COG3808@1,COG3808@2	NA|NA|NA	C	Sodium pump that utilizes the energy of pyrophosphate hydrolysis as the driving force for Na( ) movement across the membrane
NODE_238_length_97840_cov_23.778_37	515620.EUBELI_01458	4.9e-59	234.2	Eubacteriaceae	thiJ		2.7.11.1,3.5.1.124	ko:K03152,ko:K05520,ko:K12132					ko00000,ko01000,ko01001,ko01002				Bacteria	1V3WB@1239,24HGU@186801,25WM7@186806,COG0693@1,COG0693@2	NA|NA|NA	S	DJ-1 family
NODE_238_length_97840_cov_23.778_38	483218.BACPEC_01874	8.1e-90	337.4	unclassified Clostridiales			3.4.16.4	ko:K07258	ko00550,ko01100,map00550,map01100				ko00000,ko00001,ko01000,ko01002,ko01011				Bacteria	1TQ8M@1239,24AQE@186801,26976@186813,COG1686@1,COG1686@2	NA|NA|NA	M	D-alanyl-D-alanine carboxypeptidase
NODE_238_length_97840_cov_23.778_39	515620.EUBELI_01456	2.6e-21	107.5	Eubacteriaceae				ko:K06421					ko00000				Bacteria	1VEDY@1239,24QPW@186801,25XFP@186806,2BX75@1,32YCI@2	NA|NA|NA	S	NOG16862 non supervised orthologous group
NODE_238_length_97840_cov_23.778_40	515620.EUBELI_00535	1.9e-61	243.4	Clostridia													Bacteria	1V642@1239,24IV8@186801,COG4641@1,COG4641@2	NA|NA|NA	S	Protein conserved in bacteria
NODE_238_length_97840_cov_23.778_41	1282887.AUJG01000023_gene2021	3.1e-63	248.1	Clostridia			3.6.4.12	ko:K03655	ko03440,map03440				ko00000,ko00001,ko01000,ko03400				Bacteria	1V75P@1239,24JAZ@186801,COG3432@1,COG3432@2	NA|NA|NA	K	Psort location Cytoplasmic, score 8.87
NODE_238_length_97840_cov_23.778_42	515620.EUBELI_01449	1.6e-110	406.0	Eubacteriaceae	yhcC	GO:0003674,GO:0005488,GO:0005575,GO:0005622,GO:0005623,GO:0005737,GO:0044424,GO:0044464,GO:0048037,GO:0051536,GO:0051539,GO:0051540		ko:K07139					ko00000				Bacteria	1TQ57@1239,247U3@186801,25V7W@186806,COG1242@1,COG1242@2	NA|NA|NA	S	radical SAM protein, TIGR01212 family
NODE_238_length_97840_cov_23.778_43	515620.EUBELI_01448	6.6e-199	699.9	Eubacteriaceae	mez_1		1.1.1.38	ko:K00027	ko00620,ko01200,ko02020,map00620,map01200,map02020		R00214	RC00105	ko00000,ko00001,ko01000				Bacteria	1TPJ3@1239,2487U@186801,25UR3@186806,COG0281@1,COG0281@2	NA|NA|NA	C	malic enzyme
NODE_238_length_97840_cov_23.778_44	515620.EUBELI_01447	2.6e-200	704.9	Eubacteriaceae	rho			ko:K03628	ko03018,map03018				ko00000,ko00001,ko03019,ko03021				Bacteria	1TPHZ@1239,247YK@186801,25V0W@186806,COG1158@1,COG1158@2	NA|NA|NA	K	Facilitates transcription termination by a mechanism that involves Rho binding to the nascent RNA, activation of Rho's RNA-dependent ATPase activity, and release of the mRNA from the DNA template
NODE_238_length_97840_cov_23.778_45	1410661.JNKW01000001_gene925	3.8e-33	146.7	Clostridia	rpmE	GO:0003674,GO:0003735,GO:0005198,GO:0005488,GO:0005575,GO:0005622,GO:0005623,GO:0005737,GO:0005829,GO:0005840,GO:0006412,GO:0006518,GO:0006807,GO:0006950,GO:0007154,GO:0008150,GO:0008152,GO:0008270,GO:0009058,GO:0009059,GO:0009267,GO:0009605,GO:0009987,GO:0009991,GO:0010467,GO:0015934,GO:0019538,GO:0022625,GO:0022626,GO:0031667,GO:0031668,GO:0031669,GO:0032991,GO:0033554,GO:0034224,GO:0034641,GO:…		ko:K02909	ko03010,map03010	M00178			br01610,ko00000,ko00001,ko00002,ko03011				Bacteria	1VEGU@1239,24QNZ@186801,COG0254@1,COG0254@2	NA|NA|NA	J	50S ribosomal protein L31
NODE_238_length_97840_cov_23.778_46	515620.EUBELI_01444	8.5e-149	533.9	Eubacteriaceae	prmC												Bacteria	1TPBU@1239,25C8E@186801,25URQ@186806,COG3872@1,COG3872@2	NA|NA|NA	S	Protein of unknown function (DUF1385)
NODE_238_length_97840_cov_23.778_47	515620.EUBELI_01443	2.2e-75	289.3	Eubacteriaceae	prmC	GO:0003674,GO:0003824,GO:0005575,GO:0005622,GO:0005623,GO:0005737,GO:0005829,GO:0006464,GO:0006479,GO:0006807,GO:0008150,GO:0008152,GO:0008168,GO:0008170,GO:0008213,GO:0008276,GO:0008757,GO:0009987,GO:0016740,GO:0016741,GO:0018364,GO:0019538,GO:0032259,GO:0036009,GO:0036211,GO:0043170,GO:0043412,GO:0043414,GO:0044237,GO:0044238,GO:0044260,GO:0044267,GO:0044424,GO:0044444,GO:0044464,GO:0071704,GO:…	2.1.1.297	ko:K02493			R10806	RC00003,RC03279	ko00000,ko01000,ko03012				Bacteria	1TSMA@1239,24838@186801,25W1H@186806,COG2890@1,COG2890@2	NA|NA|NA	J	Methylates the class 1 translation termination release factors RF1 PrfA and RF2 PrfB on the glutamine residue of the universally conserved GGQ motif
NODE_238_length_97840_cov_23.778_48	515620.EUBELI_01442	1.6e-175	622.1	Eubacteriaceae	prfA			ko:K02835					ko00000,ko03012				Bacteria	1TQ7V@1239,248CN@186801,25V56@186806,COG0216@1,COG0216@2	NA|NA|NA	J	Peptide chain release factor 1 directs the termination of translation in response to the peptide chain termination codons UAG and UAA
NODE_238_length_97840_cov_23.778_49	411462.DORLON_00628	5.7e-34	149.8	Dorea													Bacteria	1VG28@1239,25961@186801,27VV5@189330,COG2161@1,COG2161@2	NA|NA|NA	D	Antitoxin component of a toxin-antitoxin (TA) module
NODE_238_length_97840_cov_23.778_50	411462.DORLON_00627	2.1e-38	164.9	Clostridia													Bacteria	1VQ4Q@1239,24X7T@186801,COG3668@1,COG3668@2	NA|NA|NA	S	ParE toxin of type II toxin-antitoxin system, parDE
NODE_238_length_97840_cov_23.778_51	1410632.JHWW01000006_gene668	4.5e-120	438.0	unclassified Lachnospiraceae													Bacteria	1TQIM@1239,248S5@186801,27N35@186928,COG2206@1,COG2206@2	NA|NA|NA	T	HD domain
NODE_238_length_97840_cov_23.778_52	411474.COPEUT_01346	1.4e-184	652.5	Clostridia	mleN_2												Bacteria	1TQPI@1239,2495U@186801,COG1757@1,COG1757@2	NA|NA|NA	C	Na H antiporter
NODE_238_length_97840_cov_23.778_53	515620.EUBELI_00502	2.5e-60	238.4	Eubacteriaceae	aroK	GO:0000287,GO:0003674,GO:0003824,GO:0004765,GO:0005488,GO:0006082,GO:0006520,GO:0006725,GO:0006793,GO:0006796,GO:0006807,GO:0008150,GO:0008152,GO:0008652,GO:0009058,GO:0009072,GO:0009073,GO:0009987,GO:0016053,GO:0016301,GO:0016310,GO:0016740,GO:0016772,GO:0016773,GO:0019438,GO:0019632,GO:0019752,GO:0032787,GO:0043167,GO:0043169,GO:0043436,GO:0044237,GO:0044238,GO:0044249,GO:0044281,GO:0044283,GO:…	2.7.1.71,4.2.3.4	ko:K00891,ko:K13829	ko00400,ko01100,ko01110,ko01130,ko01230,map00400,map01100,map01110,map01130,map01230	M00022	R02412,R03083	RC00002,RC00078,RC00847	ko00000,ko00001,ko00002,ko01000				Bacteria	1V3W6@1239,24HKA@186801,25WG3@186806,COG0703@1,COG0703@2	NA|NA|NA	F	Catalyzes the specific phosphorylation of the 3-hydroxyl group of shikimic acid using ATP as a cosubstrate
NODE_238_length_97840_cov_23.778_54	483218.BACPEC_02727	6.2e-72	278.5	unclassified Clostridiales				ko:K03406	ko02020,ko02030,map02020,map02030				ko00000,ko00001,ko02035				Bacteria	1TP5A@1239,247S3@186801,26ACH@186813,COG0840@1,COG0840@2	NA|NA|NA	NT	Pfam:Cache_1
NODE_238_length_97840_cov_23.778_55	1235790.C805_00760	1.3e-148	532.7	Eubacteriaceae													Bacteria	1TQ2I@1239,247QF@186801,25VSW@186806,28H6R@1,2Z7J3@2	NA|NA|NA	S	Psort location CytoplasmicMembrane, score
NODE_238_length_97840_cov_23.778_56	515620.EUBELI_01438	1.1e-55	223.0	Eubacteriaceae													Bacteria	1VFKP@1239,24RBX@186801,25XRW@186806,COG3247@1,COG3247@2	NA|NA|NA	S	Short repeat of unknown function (DUF308)
NODE_238_length_97840_cov_23.778_57	515620.EUBELI_01437	1.4e-186	659.1	Eubacteriaceae	hom	GO:0003674,GO:0003824,GO:0004412,GO:0005575,GO:0005618,GO:0005623,GO:0005886,GO:0006082,GO:0006520,GO:0006566,GO:0006807,GO:0008150,GO:0008152,GO:0008652,GO:0009058,GO:0009066,GO:0009067,GO:0009088,GO:0009987,GO:0016020,GO:0016053,GO:0016491,GO:0016614,GO:0016616,GO:0019752,GO:0030312,GO:0040007,GO:0043436,GO:0044237,GO:0044238,GO:0044249,GO:0044281,GO:0044283,GO:0044464,GO:0046394,GO:0055114,GO:…	1.1.1.3	ko:K00003	ko00260,ko00270,ko00300,ko01100,ko01110,ko01120,ko01130,ko01230,map00260,map00270,map00300,map01100,map01110,map01120,map01130,map01230	M00017,M00018	R01773,R01775	RC00087	ko00000,ko00001,ko00002,ko01000			iNJ661.Rv1294,iSB619.SA_RS06610	Bacteria	1TQ2H@1239,248MU@186801,25VIR@186806,COG0460@1,COG0460@2	NA|NA|NA	E	homoserine dehydrogenase
NODE_238_length_97840_cov_23.778_58	1410661.JNKW01000001_gene919	4.3e-69	267.7	Clostridia	rnhA		3.1.26.4	ko:K03469,ko:K06993	ko03030,map03030				ko00000,ko00001,ko01000,ko03032				Bacteria	1V442@1239,24HSE@186801,COG0328@1,COG0328@2,COG3341@1,COG3341@2	NA|NA|NA	L	Ribonuclease HI
NODE_238_length_97840_cov_23.778_59	1282887.AUJG01000024_gene1996	4.5e-245	853.6	Clostridia	speA		4.1.1.19	ko:K01585	ko00330,ko01100,map00330,map01100	M00133	R00566	RC00299	ko00000,ko00001,ko00002,ko01000				Bacteria	1TNZ9@1239,247RA@186801,COG1982@1,COG1982@2	NA|NA|NA	E	Orn Lys Arg decarboxylase major
NODE_238_length_97840_cov_23.778_60	1410661.JNKW01000001_gene911	1.8e-148	531.9	Clostridia	speE	GO:0003674,GO:0003824,GO:0004766,GO:0005575,GO:0005622,GO:0005623,GO:0005737,GO:0005829,GO:0006576,GO:0006595,GO:0006596,GO:0006807,GO:0008150,GO:0008152,GO:0008216,GO:0008295,GO:0009058,GO:0009308,GO:0009309,GO:0009987,GO:0016740,GO:0016765,GO:0034641,GO:0042401,GO:0044106,GO:0044237,GO:0044249,GO:0044271,GO:0044424,GO:0044444,GO:0044464,GO:0071704,GO:0097164,GO:1901564,GO:1901566,GO:1901576	2.5.1.16	ko:K00797	ko00270,ko00330,ko00410,ko00480,ko01100,map00270,map00330,map00410,map00480,map01100	M00034,M00133	R01920,R02869,R08359	RC00021,RC00053	ko00000,ko00001,ko00002,ko01000				Bacteria	1TPG5@1239,24827@186801,COG0421@1,COG0421@2	NA|NA|NA	H	Catalyzes the irreversible transfer of a propylamine group from the amino donor S-adenosylmethioninamine (decarboxy- AdoMet) to putrescine (1,4-diaminobutane) to yield spermidine
NODE_238_length_97840_cov_23.778_61	1410661.JNKW01000001_gene910	5.1e-221	773.5	Clostridia	LYS1		1.5.1.7	ko:K00290	ko00300,ko00310,ko01100,ko01110,ko01130,ko01230,map00300,map00310,map01100,map01110,map01130,map01230	M00030,M00032	R00715	RC00217,RC01532	ko00000,ko00001,ko00002,ko01000			iAF987.Gmet_0902	Bacteria	1TQTN@1239,24AHW@186801,COG1748@1,COG1748@2	NA|NA|NA	E	Saccharopine dehydrogenase
NODE_238_length_97840_cov_23.778_62	1280688.AUJB01000009_gene1682	1.1e-159	569.7	Clostridia	nspC	GO:0003674,GO:0003824,GO:0005488,GO:0005515,GO:0006576,GO:0006595,GO:0006596,GO:0006807,GO:0008144,GO:0008150,GO:0008152,GO:0008216,GO:0008295,GO:0009058,GO:0009308,GO:0009309,GO:0009987,GO:0016829,GO:0016830,GO:0016831,GO:0019842,GO:0030170,GO:0034641,GO:0036094,GO:0042401,GO:0042710,GO:0042802,GO:0042803,GO:0043167,GO:0043168,GO:0044010,GO:0044106,GO:0044237,GO:0044249,GO:0044271,GO:0044764,GO:…	4.1.1.96	ko:K13747	ko00330,ko01100,map00330,map01100		R09081,R09082	RC00299	ko00000,ko00001,ko01000				Bacteria	1TPQI@1239,248NH@186801,COG0019@1,COG0019@2	NA|NA|NA	E	carboxynorspermidine decarboxylase
NODE_238_length_97840_cov_23.778_63	622312.ROSEINA2194_03283	7.6e-144	516.9	Clostridia	aguA		3.5.3.12	ko:K10536	ko00330,ko01100,map00330,map01100		R01416	RC00177	ko00000,ko00001,ko01000				Bacteria	1TQS5@1239,248CP@186801,COG2957@1,COG2957@2	NA|NA|NA	E	agmatine deiminase
NODE_238_length_97840_cov_23.778_64	622312.ROSEINA2194_03282	2.1e-123	448.7	Clostridia	aguB		3.5.1.53	ko:K12251	ko00330,ko01100,map00330,map01100		R01152	RC00096	ko00000,ko00001,ko01000				Bacteria	1TRMU@1239,25B19@186801,COG0388@1,COG0388@2	NA|NA|NA	S	N-carbamoylputrescine amidase
NODE_238_length_97840_cov_23.778_65	515620.EUBELI_01415	0.0	1245.0	Eubacteriaceae	yacP			ko:K02355,ko:K06962					ko00000,ko03012,ko03029				Bacteria	1TPQH@1239,247X4@186801,25UXM@186806,COG0480@1,COG0480@2,COG3688@1,COG3688@2	NA|NA|NA	J	Elongation factor G, domain IV
NODE_238_length_97840_cov_23.778_66	515620.EUBELI_01414	4e-164	584.7	Eubacteriaceae	paeY		3.1.1.11	ko:K01051	ko00040,ko01100,map00040,map01100	M00081	R02362	RC00460,RC00461	ko00000,ko00001,ko00002,ko01000				Bacteria	1UK8G@1239,25FQF@186801,25Z0U@186806,COG2755@1,COG2755@2	NA|NA|NA	E	Ricin-type beta-trefoil lectin domain-like
NODE_238_length_97840_cov_23.778_67	515620.EUBELI_01413	5e-253	880.2	Eubacteriaceae				ko:K07576					ko00000				Bacteria	1TQBH@1239,248QR@186801,25VQV@186806,COG1236@1,COG1236@2	NA|NA|NA	J	Beta-Casp domain
NODE_238_length_97840_cov_23.778_68	515620.EUBELI_01412	2e-105	389.0	Eubacteriaceae	yegS	GO:0001727,GO:0003674,GO:0003824,GO:0006629,GO:0006793,GO:0006796,GO:0008150,GO:0008152,GO:0009987,GO:0016301,GO:0016310,GO:0016740,GO:0016772,GO:0030258,GO:0044237,GO:0044238,GO:0044255,GO:0046834,GO:0071704											Bacteria	1TQAU@1239,249SY@186801,25VM6@186806,COG1597@1,COG1597@2	NA|NA|NA	I	lipid kinase, YegS Rv2252 BmrU family
NODE_238_length_97840_cov_23.778_69	515620.EUBELI_01411	0.0	2709.1	Eubacteriaceae	gltB	GO:0003674,GO:0003824,GO:0005575,GO:0005622,GO:0005623,GO:0005737,GO:0005829,GO:0005886,GO:0006082,GO:0006520,GO:0006536,GO:0006537,GO:0006541,GO:0006807,GO:0008150,GO:0008152,GO:0008652,GO:0009058,GO:0009064,GO:0009084,GO:0009987,GO:0015930,GO:0016020,GO:0016053,GO:0016491,GO:0016638,GO:0019676,GO:0019740,GO:0019752,GO:0040007,GO:0043436,GO:0043648,GO:0043650,GO:0044237,GO:0044238,GO:0044249,GO:…	1.4.1.13,1.4.1.14,1.4.7.1	ko:K00265,ko:K00284	ko00250,ko00630,ko00910,ko01100,ko01110,ko01120,ko01130,ko01230,map00250,map00630,map00910,map01100,map01110,map01120,map01130,map01230		R00021,R00093,R00114,R00248,R10086	RC00006,RC00010,RC02799	ko00000,ko00001,ko01000				Bacteria	1TQ0B@1239,248IB@186801,25UVR@186806,COG0067@1,COG0067@2,COG0069@1,COG0069@2,COG0070@1,COG0070@2	NA|NA|NA	E	glutamate synthase
NODE_238_length_97840_cov_23.778_70	515620.EUBELI_01410	5.6e-259	899.8	Eubacteriaceae	gltD	GO:0005575,GO:0005622,GO:0005623,GO:0005737,GO:0005829,GO:0005886,GO:0008150,GO:0016020,GO:0040007,GO:0044424,GO:0044444,GO:0044464,GO:0071944	1.4.1.13,1.4.1.14	ko:K00266	ko00250,ko00910,ko01100,ko01110,ko01120,ko01130,ko01230,map00250,map00910,map01100,map01110,map01120,map01130,map01230		R00093,R00114,R00248	RC00006,RC00010,RC02799	ko00000,ko00001,ko01000			iJN678.gltD,iNJ661.Rv3858c,iSB619.SA_RS02450	Bacteria	1TQ1A@1239,2490X@186801,25V9Y@186806,COG0493@1,COG0493@2	NA|NA|NA	E	glutamate synthase
NODE_238_length_97840_cov_23.778_71	97139.C824_04024	3.3e-17	94.7	Clostridiaceae	XK27_03780												Bacteria	1VF18@1239,24R5R@186801,2E5GB@1,33080@2,36JRG@31979	NA|NA|NA	S	Psort location
NODE_238_length_97840_cov_23.778_72	1282887.AUJG01000023_gene2016	3.2e-186	657.9	Clostridia	tig	GO:0005575,GO:0005622,GO:0005623,GO:0005737,GO:0044424,GO:0044464		ko:K03545					ko00000				Bacteria	1TQQ8@1239,248C3@186801,COG0544@1,COG0544@2	NA|NA|NA	D	Involved in protein export. Acts as a chaperone by maintaining the newly synthesized protein in an open conformation. Functions as a peptidyl-prolyl cis-trans isomerase
NODE_238_length_97840_cov_23.778_73	515620.EUBELI_01454	1.6e-100	372.1	Eubacteriaceae	clpP		3.4.21.92	ko:K01358	ko04112,ko04212,map04112,map04212				ko00000,ko00001,ko01000,ko01002				Bacteria	1TQ91@1239,247QY@186801,25VNY@186806,COG0740@1,COG0740@2	NA|NA|NA	O	Cleaves peptides in various proteins in a process that requires ATP hydrolysis. Has a chymotrypsin-like activity. Plays a major role in the degradation of misfolded proteins
NODE_238_length_97840_cov_23.778_74	1282887.AUJG01000023_gene2018	3e-203	714.5	Clostridia	clpX	GO:0000166,GO:0000502,GO:0002020,GO:0003674,GO:0003824,GO:0004176,GO:0005488,GO:0005515,GO:0005524,GO:0005575,GO:0005618,GO:0005622,GO:0005623,GO:0005737,GO:0005829,GO:0006508,GO:0006807,GO:0008144,GO:0008150,GO:0008152,GO:0008233,GO:0009056,GO:0009057,GO:0009376,GO:0009987,GO:0016462,GO:0016787,GO:0016817,GO:0016818,GO:0016887,GO:0017076,GO:0017111,GO:0019538,GO:0019899,GO:0019904,GO:0030163,GO:…		ko:K03544	ko04112,map04112				ko00000,ko00001,ko03110				Bacteria	1TQ00@1239,2481T@186801,COG1219@1,COG1219@2	NA|NA|NA	O	ATP-dependent specificity component of the Clp protease. It directs the protease to specific substrates. Can perform chaperone functions in the absence of ClpP
NODE_238_length_97840_cov_23.778_75	1410661.JNKW01000001_gene931	1.5e-285	988.8	Clostridia	lon	GO:0000166,GO:0003674,GO:0003676,GO:0003677,GO:0003824,GO:0004175,GO:0004176,GO:0004252,GO:0005488,GO:0005524,GO:0005575,GO:0005622,GO:0005623,GO:0005737,GO:0005829,GO:0006508,GO:0006515,GO:0006807,GO:0006950,GO:0008144,GO:0008150,GO:0008152,GO:0008233,GO:0008236,GO:0009056,GO:0009057,GO:0009266,GO:0009314,GO:0009408,GO:0009628,GO:0009987,GO:0010165,GO:0010212,GO:0016462,GO:0016787,GO:0016817,GO:…	3.4.21.53	ko:K01338	ko04112,map04112				ko00000,ko00001,ko01000,ko01002				Bacteria	1TNYG@1239,247SH@186801,COG0466@1,COG0466@2	NA|NA|NA	O	ATP-dependent serine protease that mediates the selective degradation of mutant and abnormal proteins as well as certain short-lived regulatory proteins. Required for cellular homeostasis and for survival from DNA damage and developmental changes induced by stress. Degrades polypeptides processively to yield small peptide fragments that are 5 to 10 amino acids long. Binds to DNA in a double-stran…
NODE_238_length_97840_cov_23.778_76	515620.EUBELI_01451	2.5e-93	348.2	Eubacteriaceae	engB	GO:0000166,GO:0001882,GO:0001883,GO:0003674,GO:0005488,GO:0005525,GO:0005575,GO:0005622,GO:0005623,GO:0005737,GO:0005829,GO:0017076,GO:0019001,GO:0032549,GO:0032550,GO:0032553,GO:0032555,GO:0032561,GO:0035639,GO:0036094,GO:0043167,GO:0043168,GO:0044424,GO:0044444,GO:0044464,GO:0097159,GO:0097367,GO:1901265,GO:1901363		ko:K03978					ko00000,ko03036				Bacteria	1TSPW@1239,24836@186801,25VE4@186806,COG0218@1,COG0218@2	NA|NA|NA	D	Necessary for normal cell division and for the maintenance of normal septation
NODE_238_length_97840_cov_23.778_77	515620.EUBELI_01408	2.5e-28	131.0	Clostridia													Bacteria	1VXQ8@1239,251J4@186801,COG1925@1,COG1925@2	NA|NA|NA	G	phosphoenolpyruvate-dependent sugar phosphotransferase system
NODE_238_length_97840_cov_23.778_78	658088.HMPREF0987_01395	3.1e-70	271.6	unclassified Lachnospiraceae	ppiB		5.2.1.8	ko:K01802,ko:K03768					ko00000,ko01000,ko03110				Bacteria	1V1SP@1239,24G4H@186801,27MJD@186928,COG0652@1,COG0652@2	NA|NA|NA	O	PPIases accelerate the folding of proteins. It catalyzes the cis-trans isomerization of proline imidic peptide bonds in oligopeptides
NODE_238_length_97840_cov_23.778_79	1282887.AUJG01000001_gene1642	2.5e-48	199.1	Clostridia	cps4C												Bacteria	1UZCR@1239,24DMK@186801,COG3944@1,COG3944@2	NA|NA|NA	M	Chain length determinant protein
NODE_238_length_97840_cov_23.778_80	1410661.JNKW01000002_gene1436	5.6e-69	268.1	Clostridia	cpsD												Bacteria	1TS4R@1239,24B0Z@186801,COG0489@1,COG0489@2	NA|NA|NA	D	Capsular exopolysaccharide family
NODE_238_length_97840_cov_23.778_81	515620.EUBELI_00137	1e-177	629.8	Eubacteriaceae	cpsE	GO:0005575,GO:0005623,GO:0005886,GO:0016020,GO:0044464,GO:0071944											Bacteria	1TP7M@1239,24870@186801,25VP0@186806,COG2148@1,COG2148@2	NA|NA|NA	M	COG2148 Sugar transferases involved in lipopolysaccharide synthesis
NODE_238_length_97840_cov_23.778_82	1226325.HMPREF1548_03521	3.6e-249	867.5	Clostridiaceae	pmmB	GO:0005575,GO:0005622,GO:0005623,GO:0005737,GO:0005829,GO:0044424,GO:0044444,GO:0044464	5.4.2.2,5.4.2.8	ko:K01835,ko:K01840	ko00010,ko00030,ko00051,ko00052,ko00230,ko00500,ko00520,ko00521,ko01100,ko01110,ko01120,ko01130,map00010,map00030,map00051,map00052,map00230,map00500,map00520,map00521,map01100,map01110,map01120,map01130	M00114,M00549	R00959,R01057,R01818,R08639	RC00408	ko00000,ko00001,ko00002,ko01000				Bacteria	1TP2N@1239,2481Y@186801,36F97@31979,COG1109@1,COG1109@2	NA|NA|NA	G	phosphoglucomutase phosphomannomutase alpha beta alpha domain II
NODE_3403_length_10177_cov_23.1086_1	399741.Spro_1603	1.2e-18	99.0	Serratia			2.4.1.52	ko:K00712					ko00000,ko01000,ko01003		GT4		Bacteria	1N0DG@1224,1S0D6@1236,4046N@613,COG0438@1,COG0438@2	NA|NA|NA	M	glycosyl transferase
NODE_3403_length_10177_cov_23.1086_2	1416760.AYMS01000028_gene3002	9.5e-35	154.1	Myroides													Bacteria	1IKI4@117743,47J76@76831,4PPC9@976,COG0463@1,COG0463@2	NA|NA|NA	M	Glycosyltransferase like family 2
NODE_3403_length_10177_cov_23.1086_4	1249634.D781_1513	3.3e-79	302.4	Serratia				ko:K03328					ko00000	2.A.66.2			Bacteria	1R9XE@1224,1S2YR@1236,40433@613,COG2244@1,COG2244@2	NA|NA|NA	S	Membrane protein involved in the export of O-antigen and teichoic acid
NODE_3403_length_10177_cov_23.1086_5	1484158.PSNIH1_21005	1e-62	246.5	Pantoea													Bacteria	1NSC3@1224,1SMCR@1236,2BX9K@1,33PY1@2,3W215@53335	NA|NA|NA
NODE_3403_length_10177_cov_23.1086_6	1484157.PSNIH2_22955	2.1e-154	552.0	Pantoea													Bacteria	1QDZ6@1224,1TA7U@1236,3W25J@53335,COG3843@1,COG3843@2	NA|NA|NA	U	MobA/MobL family
NODE_3403_length_10177_cov_23.1086_7	500637.PROVRUST_08457	1.6e-58	232.3	Providencia													Bacteria	1PZKT@1224,1TECZ@1236,2AHNM@1,3180K@2,3ZACF@586	NA|NA|NA
NODE_3403_length_10177_cov_23.1086_8	1484157.PSNIH2_22975	4.5e-153	547.4	Pantoea													Bacteria	1RBKE@1224,1S2NU@1236,3W1V2@53335,COG5527@1,COG5527@2	NA|NA|NA	L	Initiator Replication protein
NODE_3403_length_10177_cov_23.1086_9	104623.Ser39006_01537	8.6e-45	186.0	Serratia	insN			ko:K07483					ko00000				Bacteria	1N10J@1224,1S994@1236,405I0@613,COG2963@1,COG2963@2	NA|NA|NA	L	Helix-turn-helix domain
NODE_3403_length_10177_cov_23.1086_10	634500.EbC_27870	7e-71	273.1	Erwinia				ko:K07497					ko00000				Bacteria	1MVXQ@1224,1RPEW@1236,3X5TP@551,COG2801@1,COG2801@2	NA|NA|NA	L	silverDB
NODE_3403_length_10177_cov_23.1086_11	399741.Spro_1603	1.1e-100	373.2	Serratia			2.4.1.52	ko:K00712					ko00000,ko01000,ko01003		GT4		Bacteria	1N0DG@1224,1S0D6@1236,4046N@613,COG0438@1,COG0438@2	NA|NA|NA	M	glycosyl transferase
NODE_1068_length_49558_cov_98.0187_4	394503.Ccel_3164	2.4e-59	235.7	Clostridiaceae	soj	GO:0005575,GO:0005622,GO:0005623,GO:0005886,GO:0008150,GO:0009295,GO:0016020,GO:0040007,GO:0043226,GO:0043228,GO:0043229,GO:0043232,GO:0043590,GO:0044424,GO:0044464,GO:0071944		ko:K03496					ko00000,ko03036,ko04812				Bacteria	1V4IH@1239,248ZY@186801,36RDG@31979,COG1192@1,COG1192@2	NA|NA|NA	D	Cellulose biosynthesis protein BcsQ
NODE_1068_length_49558_cov_98.0187_5	613026.HRAG_02124	2.3e-18	99.0	Epsilonproteobacteria	VY92_07535												Bacteria	1Q532@1224,2YS3N@29547,430FE@68525,COG3309@1,COG3309@2	NA|NA|NA	S	Virulence-associated protein D
NODE_1068_length_49558_cov_98.0187_6	411490.ANACAC_02903	2.2e-09	68.6	Clostridia													Bacteria	1VPHS@1239,24VDP@186801,2DU2D@1,33NN4@2	NA|NA|NA
NODE_1068_length_49558_cov_98.0187_8	246199.CUS_7734	1.6e-18	99.4	Ruminococcaceae													Bacteria	1VKG9@1239,24TIR@186801,2EY0M@1,33R9M@2,3WIG1@541000	NA|NA|NA
NODE_1068_length_49558_cov_98.0187_9	411473.RUMCAL_01347	1.6e-82	313.5	Ruminococcaceae													Bacteria	1TPRX@1239,2481D@186801,3WH5V@541000,COG3843@1,COG3843@2	NA|NA|NA	U	Relaxase mobilization nuclease domain protein
NODE_1068_length_49558_cov_98.0187_10	1161902.HMPREF0378_0766	3.3e-13	81.3	Clostridia													Bacteria	1V3IP@1239,24H9K@186801,296J0@1,2ZTUJ@2	NA|NA|NA	S	Bacterial mobilization protein MobC
NODE_1068_length_49558_cov_98.0187_12	1121423.JONT01000007_gene542	1.1e-116	427.2	Clostridia	tnpX												Bacteria	1TPA6@1239,247KF@186801,COG1961@1,COG1961@2	NA|NA|NA	L	Psort location Cytoplasmic, score
NODE_1068_length_49558_cov_98.0187_14	1226325.HMPREF1548_01717	1e-43	184.1	Clostridiaceae													Bacteria	1TQXM@1239,2484N@186801,2DBC6@1,2Z8BZ@2,36I8F@31979	NA|NA|NA	S	Replication initiator protein A (RepA) N-terminus
NODE_1068_length_49558_cov_98.0187_16	1341157.RF007C_04400	7.3e-24	117.1	Ruminococcaceae													Bacteria	1V2QY@1239,24AVG@186801,28I1B@1,2Z93C@2,3WKZC@541000	NA|NA|NA	S	Protein of unknown function (DUF3801)
NODE_1068_length_49558_cov_98.0187_17	641112.ACOK01000119_gene1527	9.9e-232	809.7	Ruminococcaceae				ko:K03205	ko03070,map03070	M00333			ko00000,ko00001,ko00002,ko02044	3.A.7			Bacteria	1TPCF@1239,2489C@186801,3WGPS@541000,COG3505@1,COG3505@2	NA|NA|NA	U	Psort location Cytoplasmic, score
NODE_1068_length_49558_cov_98.0187_18	1384065.JAGS01000001_gene3115	5e-26	124.0	Ruminococcaceae													Bacteria	1VA17@1239,24MPR@186801,2CDEH@1,32RXK@2,3WJZH@541000	NA|NA|NA	S	Maff2 family
NODE_1068_length_49558_cov_98.0187_19	641112.ACOK01000119_gene1513	1.3e-65	256.9	Ruminococcaceae													Bacteria	1TNZ2@1239,248SU@186801,28HUM@1,2Z81B@2,3WI02@541000	NA|NA|NA	S	Psort location CytoplasmicMembrane, score
NODE_1068_length_49558_cov_98.0187_20	411473.RUMCAL_01400	2.2e-26	125.2	Ruminococcaceae													Bacteria	1VAFH@1239,25CT2@186801,28PED@1,335IU@2,3WSEA@541000	NA|NA|NA	S	PrgI family protein
NODE_1068_length_49558_cov_98.0187_21	411473.RUMCAL_01399	2.5e-272	944.9	Ruminococcaceae													Bacteria	1TPDR@1239,248ND@186801,3WG7K@541000,COG3451@1,COG3451@2	NA|NA|NA	U	Psort location Cytoplasmic, score
NODE_1068_length_49558_cov_98.0187_22	411473.RUMCAL_01398	1.8e-74	288.1	Ruminococcaceae													Bacteria	1UUS0@1239,258P8@186801,2BT0C@1,32N4E@2,3WN9P@541000	NA|NA|NA
NODE_1068_length_49558_cov_98.0187_25	1341157.RF007C_03280	1.8e-08	66.6	Ruminococcaceae	yttA		2.7.13.3	ko:K07184,ko:K07777,ko:K12065,ko:K13527	ko02020,ko03050,map02020,map03050	M00342,M00478			ko00000,ko00001,ko00002,ko01000,ko01001,ko02022,ko02044,ko03051	3.A.7.11.1			Bacteria	1UFWE@1239,248EC@186801,3WJVI@541000,COG2433@1,COG2433@2	NA|NA|NA	S	Domain of unknown function (DUF4366)
NODE_1068_length_49558_cov_98.0187_26	641112.ACOK01000063_gene8	8.7e-197	693.7	Ruminococcaceae			5.99.1.2	ko:K03169					ko00000,ko01000,ko03032				Bacteria	1TPJD@1239,24810@186801,3WGKN@541000,COG0550@1,COG0550@2	NA|NA|NA	L	DNA topoisomerase III
NODE_1068_length_49558_cov_98.0187_30	411473.RUMCAL_01366	0.0	1654.0	Ruminococcaceae													Bacteria	1TPQA@1239,2491X@186801,3WGBP@541000,COG0553@1,COG0553@2,COG0827@1,COG0827@2,COG4646@1,COG4646@2	NA|NA|NA	L	Psort location Cytoplasmic, score 8.96
NODE_1068_length_49558_cov_98.0187_32	1282887.AUJG01000017_gene1246	8.9e-53	213.8	Clostridia													Bacteria	1UPSM@1239,24MT4@186801,2CT8X@1,32SSV@2	NA|NA|NA	S	Toxin ToxN, type III toxin-antitoxin system
NODE_1068_length_49558_cov_98.0187_33	886882.PPSC2_p0352	4.9e-27	127.9	Bacilli	tfaE	GO:0005575,GO:0005576,GO:0005623,GO:0005886,GO:0016020,GO:0044464,GO:0071944											Bacteria	1V85A@1239,4HQSR@91061,COG2110@1,COG2110@2	NA|NA|NA	S	Appr-1-p processing
NODE_1068_length_49558_cov_98.0187_34	428125.CLOLEP_00518	1.5e-23	115.9	Ruminococcaceae				ko:K03111	ko03030,ko03430,ko03440,map03030,map03430,map03440				ko00000,ko00001,ko03029,ko03032,ko03400				Bacteria	1V3WT@1239,24HF9@186801,3WJAP@541000,COG0629@1,COG0629@2	NA|NA|NA	L	Single-stranded DNA-binding protein
NODE_1068_length_49558_cov_98.0187_35	180332.JTGN01000005_gene3044	9.9e-49	201.4	Clostridia													Bacteria	1V3BS@1239,24I54@186801,COG4932@1,COG4932@2	NA|NA|NA	M	cell wall surface anchor family protein
NODE_1068_length_49558_cov_98.0187_36	702450.CUW_0900	1.7e-50	206.5	Erysipelotrichia	srtB		3.4.22.70	ko:K07284					ko00000,ko01000,ko01002,ko01011				Bacteria	1UN9R@1239,3VQG5@526524,COG3764@1,COG3764@2	NA|NA|NA	M	Sortase family
NODE_1068_length_49558_cov_98.0187_37	1437600.JDUI01000010_gene181	2.6e-25	125.2	Bifidobacteriales	inlJ												Bacteria	2I2FM@201174,4CZ4I@85004,COG4932@1,COG4932@2	NA|NA|NA	M	domain protein
NODE_1068_length_49558_cov_98.0187_38	742735.HMPREF9467_02838	1.9e-46	193.0	Lachnoclostridium													Bacteria	1VI8I@1239,22200@1506553,259UJ@186801,2E73X@1,331NC@2	NA|NA|NA
NODE_1068_length_49558_cov_98.0187_41	1341157.RF007C_03605	5.3e-69	268.1	Ruminococcaceae				ko:K03497					ko00000,ko03000,ko03036,ko04812				Bacteria	1TR7C@1239,247TW@186801,3WHUC@541000,COG1475@1,COG1475@2	NA|NA|NA	K	chromosome partitioning protein K03497
NODE_1068_length_49558_cov_98.0187_44	1235790.C805_01293	1.5e-22	112.1	Clostridia													Bacteria	1VHE1@1239,24SCN@186801,COG1476@1,COG1476@2	NA|NA|NA	K	Bacteriophage CI repressor helix-turn-helix domain
NODE_1068_length_49558_cov_98.0187_45	1280676.AUJO01000024_gene3262	8.7e-14	82.4	Firmicutes													Bacteria	1VKR8@1239,2EFE2@1,3396V@2	NA|NA|NA
NODE_2926_length_19895_cov_7.2495_2	663278.Ethha_2445	8.2e-14	85.1	Ruminococcaceae				ko:K03497					ko00000,ko03000,ko03036,ko04812				Bacteria	1UQMT@1239,24UDR@186801,3WMGW@541000,COG1475@1,COG1475@2	NA|NA|NA	K	DNA binding
NODE_2926_length_19895_cov_7.2495_3	1121334.KB911067_gene143	1.4e-35	156.8	Ruminococcaceae				ko:K03496					ko00000,ko03036,ko04812				Bacteria	1VW2E@1239,251D0@186801,3WPCU@541000,COG1192@1,COG1192@2	NA|NA|NA	D	ATPase MipZ
NODE_2926_length_19895_cov_7.2495_4	1504823.CCMM01000007_gene481	1.2e-19	102.4	Bacteria	ycnE	GO:0003674,GO:0003824	3.1.1.29	ko:K01056					ko00000,ko01000,ko03012				Bacteria	COG1359@1,COG1359@2	NA|NA|NA	S	Antibiotic biosynthesis monooxygenase
NODE_2926_length_19895_cov_7.2495_5	1410670.JHXF01000003_gene1334	3.4e-66	258.5	Clostridia	yyaQ												Bacteria	1V4K7@1239,25AZA@186801,COG2315@1,COG2315@2	NA|NA|NA	S	YjbR
NODE_2926_length_19895_cov_7.2495_6	246199.CUS_7535	1.7e-155	555.4	Ruminococcaceae	ldh		1.1.1.27	ko:K00016	ko00010,ko00270,ko00620,ko00640,ko01100,ko01110,ko01120,ko01130,ko04922,map00010,map00270,map00620,map00640,map01100,map01110,map01120,map01130,map04922		R00703,R01000,R03104	RC00031,RC00044	ko00000,ko00001,ko01000,ko04147				Bacteria	1TPSY@1239,248DH@186801,3WH12@541000,COG0039@1,COG0039@2	NA|NA|NA	C	Belongs to the LDH MDH superfamily. LDH family
NODE_2926_length_19895_cov_7.2495_7	411473.RUMCAL_00944	1.3e-53	216.5	Ruminococcaceae	lutR_1			ko:K05799					ko00000,ko03000				Bacteria	1V2TU@1239,24GA8@186801,3WKMC@541000,COG2186@1,COG2186@2	NA|NA|NA	K	FCD domain
NODE_2926_length_19895_cov_7.2495_8	411461.DORFOR_00504	1.4e-82	312.8	Dorea	lrgB			ko:K05339	ko02020,map02020				ko00000,ko00001				Bacteria	1TRGN@1239,24AGM@186801,27VGZ@189330,COG1346@1,COG1346@2	NA|NA|NA	M	LrgB-like family
NODE_2926_length_19895_cov_7.2495_9	1519439.JPJG01000064_gene1776	2.1e-29	135.2	Oscillospiraceae	lrgA	GO:0000270,GO:0003674,GO:0005215,GO:0005575,GO:0005623,GO:0005886,GO:0006022,GO:0006026,GO:0006027,GO:0006807,GO:0006810,GO:0008104,GO:0008150,GO:0008152,GO:0008565,GO:0009056,GO:0009057,GO:0009253,GO:0015031,GO:0015833,GO:0016020,GO:0030203,GO:0033036,GO:0042886,GO:0043170,GO:0044464,GO:0045184,GO:0051179,GO:0051234,GO:0071702,GO:0071704,GO:0071705,GO:0071944,GO:1901135,GO:1901136,GO:1901564,GO:…		ko:K05338,ko:K06518	ko02020,map02020				ko00000,ko00001,ko02000	1.E.14.1,1.E.14.2			Bacteria	1VEN4@1239,24MMB@186801,2N7PB@216572,COG1380@1,COG1380@2	NA|NA|NA	S	LrgA family
NODE_2926_length_19895_cov_7.2495_10	1403313.AXBR01000024_gene4562	3.7e-14	83.2	Bacillus	azlD												Bacteria	1V9YS@1239,1ZHEG@1386,4HJID@91061,COG1687@1,COG1687@2	NA|NA|NA	E	Branched-chain amino acid transport protein (AzlD)
NODE_2926_length_19895_cov_7.2495_11	591001.Acfer_1854	2.2e-22	111.3	Negativicutes	azlC												Bacteria	1TP8P@1239,4H3BZ@909932,COG1296@1,COG1296@2	NA|NA|NA	E	azaleucine resistance protein AzlC
NODE_2926_length_19895_cov_7.2495_12	445971.ANASTE_00881	2.4e-54	218.8	Eubacteriaceae	ribU												Bacteria	1V4BW@1239,24E4V@186801,25W7G@186806,COG3601@1,COG3601@2	NA|NA|NA	U	Mediates riboflavin uptake, may also transport FMN and roseoflavin. Probably a riboflavin-binding protein that interacts with the energy-coupling factor (ECF) ABC-transporter complex. Unlike classic ABC transporters this ECF transporter provides the energy necessary to transport a number of different substrates. The substrates themselves are bound by transmembrane, not extracytoplasmic soluble pr…
NODE_2926_length_19895_cov_7.2495_13	1410650.JHWL01000005_gene1168	5.2e-140	504.2	Butyrivibrio				ko:K07079					ko00000				Bacteria	1TQ5N@1239,247SD@186801,4BY8U@830,COG1453@1,COG1453@2	NA|NA|NA	C	4Fe-4S dicluster domain
NODE_2926_length_19895_cov_7.2495_14	1514668.JOOA01000002_gene2956	3.7e-65	254.6	Ruminococcaceae				ko:K16788					ko00000,ko02000	2.A.88.5			Bacteria	1V7FU@1239,24ID8@186801,298ZI@1,2ZW3A@2,3WJDF@541000	NA|NA|NA	S	Psort location CytoplasmicMembrane, score
NODE_2926_length_19895_cov_7.2495_15	1514668.JOOA01000002_gene2957	7.9e-41	173.3	Ruminococcaceae													Bacteria	1VESI@1239,24QR7@186801,2CIJU@1,332RU@2,3WPYG@541000	NA|NA|NA	S	Domain of unknown function (DUF1893)
NODE_2926_length_19895_cov_7.2495_16	411473.RUMCAL_01819	4.2e-74	285.4	Firmicutes			3.2.1.4	ko:K01179	ko00500,ko01100,map00500,map01100		R06200,R11307,R11308		ko00000,ko00001,ko01000		GH5,GH9		Bacteria	1VUKQ@1239,COG3420@1,COG3420@2	NA|NA|NA	P	Belongs to the glycosyl hydrolase 18 family
NODE_2926_length_19895_cov_7.2495_17	596315.HMPREF0634_0022	5e-66	257.7	Peptostreptococcaceae													Bacteria	1UHAE@1239,24C81@186801,25SDT@186804,COG1917@1,COG1917@2	NA|NA|NA	S	Cupin domain protein
NODE_2926_length_19895_cov_7.2495_18	246199.CUS_4907	3.9e-157	560.8	Ruminococcaceae	cysK		2.5.1.47,4.2.1.22	ko:K01697,ko:K01738	ko00260,ko00270,ko00920,ko01100,ko01110,ko01120,ko01130,ko01200,ko01230,map00260,map00270,map00920,map01100,map01110,map01120,map01130,map01200,map01230	M00021,M00035,M00338	R00891,R00897,R01290,R03601,R04859,R04942	RC00020,RC00056,RC00069,RC00256,RC00489,RC01246,RC02814,RC02821	ko00000,ko00001,ko00002,ko01000				Bacteria	1TP30@1239,24AER@186801,3WH5B@541000,COG0031@1,COG0031@2	NA|NA|NA	E	Pyridoxal-phosphate dependent enzyme
NODE_2926_length_19895_cov_7.2495_19	1410633.JHWR01000001_gene1265	3e-83	315.8	unclassified Lachnospiraceae	sptS		2.7.13.3	ko:K11328	ko02020,map02020	M00464			ko00000,ko00001,ko00002,ko01000,ko01001,ko02022				Bacteria	1UHQH@1239,24BGC@186801,27TCW@186928,COG0642@1,COG0642@2	NA|NA|NA	T	GHKL domain
NODE_2926_length_19895_cov_7.2495_20	1273103.NM10_10480	3.9e-74	284.6	Negativicutes													Bacteria	1TPU2@1239,4H3ZX@909932,COG0745@1,COG0745@2	NA|NA|NA	K	Transcriptional regulatory protein, C terminal
NODE_2926_length_19895_cov_7.2495_21	1408323.JQKK01000023_gene3112	1.8e-70	272.3	unclassified Lachnospiraceae			2.7.6.5	ko:K00951,ko:K07816	ko00230,map00230		R00429	RC00002,RC00078	ko00000,ko00001,ko01000				Bacteria	1TQ2F@1239,24HU3@186801,27TKM@186928,COG2357@1,COG2357@2	NA|NA|NA	S	Region found in RelA / SpoT proteins
NODE_2926_length_19895_cov_7.2495_22	663278.Ethha_1413	5.1e-67	261.5	Ruminococcaceae	xerC			ko:K03733,ko:K04763					ko00000,ko03036				Bacteria	1TQRG@1239,247QQ@186801,3WGCI@541000,COG4974@1,COG4974@2	NA|NA|NA	L	Belongs to the 'phage' integrase family
NODE_2926_length_19895_cov_7.2495_23	1273538.G159_08895	2.7e-22	112.5	Planococcaceae	repB												Bacteria	1V1XJ@1239,26GEQ@186818,4HGH6@91061,COG5527@1,COG5527@2	NA|NA|NA	L	Initiator Replication protein
NODE_140_length_175955_cov_8.88525_9	1123252.ATZF01000010_gene420	8.2e-41	173.3	Bacteria													Bacteria	COG1875@1,COG1875@2	NA|NA|NA	T	PIN domain
NODE_140_length_175955_cov_8.88525_13	1230341.MJ3_08130	2.3e-110	406.4	Bacilli	gyrB	GO:0000166,GO:0000287,GO:0003674,GO:0003824,GO:0003916,GO:0003918,GO:0005488,GO:0005524,GO:0005575,GO:0005618,GO:0005623,GO:0005886,GO:0006139,GO:0006259,GO:0006265,GO:0006725,GO:0006807,GO:0006996,GO:0007059,GO:0008094,GO:0008144,GO:0008150,GO:0008152,GO:0009295,GO:0009987,GO:0016020,GO:0016043,GO:0016462,GO:0016787,GO:0016817,GO:0016818,GO:0016853,GO:0016887,GO:0017076,GO:0017111,GO:0030312,GO:…	5.99.1.3	ko:K02470,ko:K02622					ko00000,ko01000,ko02048,ko03032,ko03036,ko03400				Bacteria	1TQ0R@1239,4H9Y6@91061,COG0187@1,COG0187@2	NA|NA|NA	L	A type II topoisomerase that negatively supercoils closed circular double-stranded (ds) DNA in an ATP-dependent manner to modulate DNA topology and maintain chromosomes in an underwound state. Negative supercoiling favors strand separation, and DNA replication, transcription, recombination and repair, all of which involve strand separation. Also able to catalyze the interconversion of other topol…
NODE_140_length_175955_cov_8.88525_14	645991.Sgly_0005	3.2e-07	60.8	Peptococcaceae	gyrB	GO:0000166,GO:0000287,GO:0003674,GO:0003824,GO:0003916,GO:0003918,GO:0005488,GO:0005524,GO:0005575,GO:0005618,GO:0005623,GO:0005886,GO:0006139,GO:0006259,GO:0006265,GO:0006725,GO:0006807,GO:0006996,GO:0007059,GO:0008094,GO:0008144,GO:0008150,GO:0008152,GO:0009295,GO:0009987,GO:0016020,GO:0016043,GO:0016462,GO:0016787,GO:0016817,GO:0016818,GO:0016853,GO:0016887,GO:0017076,GO:0017111,GO:0030312,GO:…	5.99.1.3	ko:K02470					ko00000,ko01000,ko03032,ko03400				Bacteria	1TQ0R@1239,248AV@186801,260WQ@186807,COG0187@1,COG0187@2	NA|NA|NA	L	A type II topoisomerase that negatively supercoils closed circular double-stranded (ds) DNA in an ATP-dependent manner to modulate DNA topology and maintain chromosomes in an underwound state. Negative supercoiling favors strand separation, and DNA replication, transcription, recombination and repair, all of which involve strand separation. Also able to catalyze the interconversion of other topol…
NODE_140_length_175955_cov_8.88525_15	1291050.JAGE01000001_gene1652	3.9e-129	469.2	Ruminococcaceae	gyrA	GO:0000166,GO:0000287,GO:0003674,GO:0003824,GO:0003916,GO:0003918,GO:0005488,GO:0005524,GO:0005575,GO:0005618,GO:0005623,GO:0005886,GO:0006139,GO:0006259,GO:0006265,GO:0006725,GO:0006807,GO:0006996,GO:0008094,GO:0008144,GO:0008150,GO:0008152,GO:0009987,GO:0016020,GO:0016043,GO:0016462,GO:0016787,GO:0016817,GO:0016818,GO:0016853,GO:0016887,GO:0017076,GO:0017111,GO:0030312,GO:0030554,GO:0032553,GO:…	5.99.1.3	ko:K02469					ko00000,ko01000,ko03032,ko03400				Bacteria	1TP2Z@1239,2482G@186801,3WGW0@541000,COG0188@1,COG0188@2	NA|NA|NA	L	A type II topoisomerase that negatively supercoils closed circular double-stranded (ds) DNA in an ATP-dependent manner to modulate DNA topology and maintain chromosomes in an underwound state. Negative supercoiling favors strand separation, and DNA replication, transcription, recombination and repair, all of which involve strand separation. Also able to catalyze the interconversion of other topol…
NODE_140_length_175955_cov_8.88525_16	411470.RUMGNA_00017	4.4e-147	528.5	Blautia	ligA	GO:0003674,GO:0003824,GO:0003909,GO:0003911,GO:0005575,GO:0005622,GO:0005623,GO:0005737,GO:0005829,GO:0006139,GO:0006259,GO:0006266,GO:0006281,GO:0006284,GO:0006288,GO:0006725,GO:0006807,GO:0006950,GO:0006974,GO:0008150,GO:0008152,GO:0009987,GO:0016874,GO:0016886,GO:0033554,GO:0034641,GO:0043170,GO:0044237,GO:0044238,GO:0044260,GO:0044424,GO:0044444,GO:0044464,GO:0046483,GO:0050896,GO:0051103,GO:…	6.5.1.2	ko:K01972,ko:K10754	ko03030,ko03410,ko03420,ko03430,map03030,map03410,map03420,map03430	M00289,M00295	R00382	RC00005	ko00000,ko00001,ko00002,ko01000,ko03032,ko03400				Bacteria	1TPQ3@1239,248AX@186801,3XZ8K@572511,COG0272@1,COG0272@2	NA|NA|NA	L	DNA ligase that catalyzes the formation of phosphodiester linkages between 5'-phosphoryl and 3'-hydroxyl groups in double-stranded DNA using NAD as a coenzyme and as the energy source for the reaction. It is essential for DNA replication and repair of damaged DNA
NODE_140_length_175955_cov_8.88525_20	1235802.C823_04642	5e-76	291.2	Eubacteriaceae													Bacteria	1TZZQ@1239,248TN@186801,25YMN@186806,2Z9G9@2,arCOG05185@1	NA|NA|NA	S	Psort location Cytoplasmic, score
NODE_140_length_175955_cov_8.88525_23	1541960.KQ78_01919	5.6e-20	103.6	Bacteria													Bacteria	COG2887@1,COG2887@2	NA|NA|NA	L	Belongs to the helicase family. UvrD subfamily
NODE_140_length_175955_cov_8.88525_24	1415775.U729_3203	2e-16	93.2	Clostridiaceae			1.1.98.6,3.6.3.14,3.6.3.15,4.1.1.35	ko:K02117,ko:K08678,ko:K21636	ko00190,ko00230,ko00240,ko00520,ko01100,map00190,map00230,map00240,map00520,map01100	M00053,M00159,M00361	R01384,R11633,R11634,R11635,R11636	RC00508,RC00613	ko00000,ko00001,ko00002,ko01000	3.A.2.2,3.A.2.3			Bacteria	1UP4T@1239,24QYN@186801,36MJM@31979,COG1372@1,COG1372@2	NA|NA|NA	L	Participates in initiation and elongation during chromosome replication
NODE_140_length_175955_cov_8.88525_25	1541960.KQ78_01919	1.6e-39	169.5	Bacteria													Bacteria	COG2887@1,COG2887@2	NA|NA|NA	L	Belongs to the helicase family. UvrD subfamily
NODE_140_length_175955_cov_8.88525_26	1541960.KQ78_01918	7.3e-12	77.8	Bacteria													Bacteria	2CDG4@1,33EU6@2	NA|NA|NA
NODE_140_length_175955_cov_8.88525_27	537007.BLAHAN_05495	4.5e-102	378.6	Firmicutes		GO:0003674,GO:0003678,GO:0003824,GO:0004386,GO:0005575,GO:0005622,GO:0005623,GO:0005737,GO:0005829,GO:0006139,GO:0006259,GO:0006260,GO:0006261,GO:0006268,GO:0006725,GO:0006807,GO:0006996,GO:0008150,GO:0008152,GO:0009058,GO:0009059,GO:0009987,GO:0016043,GO:0016462,GO:0016787,GO:0016817,GO:0016818,GO:0017111,GO:0032392,GO:0032508,GO:0034641,GO:0034645,GO:0043170,GO:0044237,GO:0044238,GO:0044249,GO:…	3.6.4.12	ko:K02314	ko03030,ko04112,map03030,map04112				ko00000,ko00001,ko01000,ko03032				Bacteria	1V25F@1239,COG0305@1,COG0305@2	NA|NA|NA	L	DnaB-like helicase C terminal domain
NODE_140_length_175955_cov_8.88525_29	224308.BSU20360	1.1e-57	230.7	Bacilli				ko:K02316	ko03030,map03030				ko00000,ko00001,ko01000,ko03032				Bacteria	1V3HG@1239,4HSWD@91061,COG0358@1,COG0358@2	NA|NA|NA	L	DNA primase activity
NODE_140_length_175955_cov_8.88525_30	224308.BSU20350	8.3e-80	304.3	Bacillus	recJ			ko:K07462	ko03410,ko03430,ko03440,map03410,map03430,map03440				ko00000,ko00001,ko01000,ko03400				Bacteria	1TPXE@1239,1ZBAT@1386,4H9UP@91061,COG0608@1,COG0608@2	NA|NA|NA	L	Single-stranded-DNA-specific exonuclease RecJ
NODE_140_length_175955_cov_8.88525_33	224914.BMEI0619	1.1e-38	167.5	Brucellaceae	recD		3.1.11.5	ko:K01144					ko00000,ko01000				Bacteria	1J1K6@118882,1MW43@1224,2TQWC@28211,COG0507@1,COG0507@2	NA|NA|NA	L	PIF1-like helicase
NODE_140_length_175955_cov_8.88525_34	10736.A0A1P8CX14_BPPHT	1.7e-190	674.1	Siphoviridae													Viruses	4QM07@10699	NA|NA|NA	S	Bacterial DNA polymerase III alpha subunit
NODE_140_length_175955_cov_8.88525_35	319225.Plut_1773	3.4e-13	82.0	Chlorobi	gmk	GO:0003674,GO:0003824,GO:0004385,GO:0005488,GO:0005515,GO:0005575,GO:0005622,GO:0005623,GO:0005737,GO:0005829,GO:0006139,GO:0006163,GO:0006725,GO:0006753,GO:0006793,GO:0006796,GO:0006807,GO:0008150,GO:0008152,GO:0009058,GO:0009116,GO:0009117,GO:0009119,GO:0009123,GO:0009126,GO:0009132,GO:0009135,GO:0009150,GO:0009161,GO:0009165,GO:0009167,GO:0009179,GO:0009185,GO:0009259,GO:0009987,GO:0015949,GO:…	2.7.4.8,4.1.1.23	ko:K00942,ko:K01591	ko00230,ko00240,ko01100,map00230,map00240,map01100	M00050,M00051	R00332,R00965,R02090	RC00002,RC00409	ko00000,ko00001,ko00002,ko01000			iAPECO1_1312.APECO1_2813,iIT341.HP0321,iPC815.YPO0040,iSBO_1134.SBO_3729,iSFV_1184.SFV_3881,iSFxv_1172.SFxv_4016,iUTI89_1310.UTI89_C4193	Bacteria	1FDYT@1090,COG0194@1,COG0194@2	NA|NA|NA	F	Essential for recycling GMP and indirectly, cGMP
NODE_140_length_175955_cov_8.88525_36	500635.MITSMUL_03099	1.4e-119	436.4	Negativicutes	nrdD	GO:0000166,GO:0003674,GO:0003824,GO:0005488,GO:0005524,GO:0005575,GO:0005622,GO:0005623,GO:0005737,GO:0006139,GO:0006725,GO:0006753,GO:0006793,GO:0006796,GO:0006807,GO:0008144,GO:0008150,GO:0008152,GO:0008270,GO:0008998,GO:0009058,GO:0009117,GO:0009165,GO:0009262,GO:0009263,GO:0009265,GO:0009394,GO:0009987,GO:0015949,GO:0016491,GO:0016725,GO:0016728,GO:0017076,GO:0018130,GO:0019001,GO:0019103,GO:…	1.1.98.6	ko:K21636	ko00230,ko00240,ko01100,map00230,map00240,map01100	M00053	R11633,R11634,R11635,R11636	RC00613	ko00000,ko00001,ko00002,ko01000			iECIAI39_1322.ECIAI39_4713,iPC815.YPO3454	Bacteria	1TR9K@1239,4H2G6@909932,COG1328@1,COG1328@2	NA|NA|NA	F	Ribonucleoside-triphosphate reductase
NODE_140_length_175955_cov_8.88525_38	1123263.AUKY01000106_gene758	7.1e-23	112.8	Erysipelotrichia	nrdD	GO:0000166,GO:0003674,GO:0003824,GO:0005488,GO:0005524,GO:0005575,GO:0005622,GO:0005623,GO:0005737,GO:0006139,GO:0006725,GO:0006753,GO:0006793,GO:0006796,GO:0006807,GO:0008144,GO:0008150,GO:0008152,GO:0008270,GO:0008998,GO:0009058,GO:0009117,GO:0009165,GO:0009262,GO:0009263,GO:0009265,GO:0009394,GO:0009987,GO:0015949,GO:0016491,GO:0016725,GO:0016728,GO:0017076,GO:0018130,GO:0019001,GO:0019103,GO:…	1.1.98.6	ko:K21636	ko00230,ko00240,ko01100,map00230,map00240,map01100	M00053	R11633,R11634,R11635,R11636	RC00613	ko00000,ko00001,ko00002,ko01000			iECIAI39_1322.ECIAI39_4713,iPC815.YPO3454	Bacteria	1TR9K@1239,3VNQ5@526524,COG1328@1,COG1328@2	NA|NA|NA	F	Psort location Cytoplasmic, score 8.87
NODE_140_length_175955_cov_8.88525_40	471855.Shel_04760	2.2e-32	144.4	Coriobacteriia	nrdD	GO:0000166,GO:0003674,GO:0003824,GO:0005488,GO:0005524,GO:0005575,GO:0005622,GO:0005623,GO:0005737,GO:0006139,GO:0006725,GO:0006753,GO:0006793,GO:0006796,GO:0006807,GO:0008144,GO:0008150,GO:0008152,GO:0008270,GO:0008998,GO:0009058,GO:0009117,GO:0009165,GO:0009262,GO:0009263,GO:0009265,GO:0009394,GO:0009987,GO:0015949,GO:0016491,GO:0016725,GO:0016728,GO:0017076,GO:0018130,GO:0019001,GO:0019103,GO:…	1.1.98.6	ko:K21636	ko00230,ko00240,ko01100,map00230,map00240,map01100	M00053	R11633,R11634,R11635,R11636	RC00613	ko00000,ko00001,ko00002,ko01000			iECIAI39_1322.ECIAI39_4713,iPC815.YPO3454	Bacteria	2GMGA@201174,4CV2P@84998,COG1327@1,COG1327@2,COG1328@1,COG1328@2	NA|NA|NA	F	anaerobic ribonucleoside-triphosphate reductase
NODE_140_length_175955_cov_8.88525_41	1292035.H476_3551	2.8e-39	168.3	Peptostreptococcaceae	nrdG	GO:0003674,GO:0003824,GO:0005488,GO:0005575,GO:0005622,GO:0005623,GO:0005737,GO:0006139,GO:0006725,GO:0006753,GO:0006793,GO:0006796,GO:0006807,GO:0008150,GO:0008152,GO:0008998,GO:0009058,GO:0009117,GO:0009165,GO:0009262,GO:0009263,GO:0009265,GO:0009394,GO:0009987,GO:0015949,GO:0016491,GO:0016725,GO:0016728,GO:0018130,GO:0019438,GO:0019637,GO:0019692,GO:0031250,GO:0032991,GO:0034641,GO:0034654,GO:…	1.97.1.4	ko:K04068			R04710		ko00000,ko01000			iE2348C_1286.E2348C_4563	Bacteria	1V1HG@1239,24HIJ@186801,25RAU@186804,COG0602@1,COG0602@2	NA|NA|NA	O	Activation of anaerobic ribonucleoside-triphosphate reductase under anaerobic conditions by generation of an organic free radical, using S-adenosylmethionine and reduced flavodoxin as cosubstrates to produce 5'-deoxy-adenosine
NODE_140_length_175955_cov_8.88525_47	1136177.KCA1_0514	2.4e-11	74.3	Lactobacillaceae	dut	GO:0000287,GO:0003674,GO:0003824,GO:0004170,GO:0005488,GO:0006139,GO:0006220,GO:0006221,GO:0006226,GO:0006244,GO:0006725,GO:0006753,GO:0006793,GO:0006796,GO:0006807,GO:0008150,GO:0008152,GO:0009056,GO:0009058,GO:0009117,GO:0009123,GO:0009124,GO:0009129,GO:0009130,GO:0009141,GO:0009143,GO:0009147,GO:0009149,GO:0009157,GO:0009162,GO:0009165,GO:0009166,GO:0009176,GO:0009177,GO:0009200,GO:0009204,GO:…	3.6.1.23,4.1.1.36,6.3.2.5	ko:K01520,ko:K13038	ko00240,ko00770,ko00983,ko01100,map00240,map00770,map00983,map01100	M00053,M00120	R02100,R03269,R04231,R11896	RC00002,RC00064,RC00090,RC00822	ko00000,ko00001,ko00002,ko01000,ko03400				Bacteria	1V6HX@1239,3F65D@33958,4HIZ3@91061,COG0756@1,COG0756@2	NA|NA|NA	F	dUTP diphosphatase
NODE_140_length_175955_cov_8.88525_49	1226322.HMPREF1545_00077	2.5e-08	63.9	Clostridia													Bacteria	1VH4F@1239,24TXZ@186801,2EDIT@1,337EP@2	NA|NA|NA
NODE_140_length_175955_cov_8.88525_50	658655.HMPREF0988_00917	1.4e-17	95.9	unclassified Lachnospiraceae													Bacteria	1V21V@1239,24H7E@186801,27RB3@186928,28PRN@1,2ZCDE@2	NA|NA|NA
NODE_140_length_175955_cov_8.88525_53	63118.O80149_9CAUD	4e-21	107.5	Siphoviridae													Viruses	4QAIU@10239,4QKM7@10699,4QPDE@28883,4QUQC@35237	NA|NA|NA	S	HNH endonuclease
NODE_140_length_175955_cov_8.88525_68	1304866.K413DRAFT_4770	2.9e-16	92.0	Clostridiaceae													Bacteria	1UY2C@1239,24D6K@186801,36FVH@31979,COG1262@1,COG1262@2	NA|NA|NA	S	PFAM Formylglycine-generating sulfatase enzyme
NODE_140_length_175955_cov_8.88525_79	762968.HMPREF9441_03606	5e-13	80.9	Bacteroidia													Bacteria	2EXRF@1,2FQ6B@200643,33R0W@2,4NXTF@976	NA|NA|NA
NODE_140_length_175955_cov_8.88525_120	1444310.JANV01000205_gene652	3.3e-08	64.7	Bacillus	spoIVFA			ko:K06194,ko:K06401,ko:K21471					ko00000,ko01000,ko01002,ko01011	1.A.34.1.2			Bacteria	1V6DD@1239,1ZH33@1386,4HIWA@91061,COG0741@1,COG0741@2,COG1196@1,COG1196@2,COG4942@1,COG4942@2	NA|NA|NA	M	COG0741 Soluble lytic murein transglycosylase and related regulatory proteins (some contain LysM invasin domains)
NODE_140_length_175955_cov_8.88525_134	1541960.KQ78_01861	4.1e-19	101.7	Bacteria													Bacteria	COG1196@1,COG1196@2	NA|NA|NA	D	nuclear chromosome segregation
NODE_140_length_175955_cov_8.88525_140	1560313.A0A0D3MTD7_9CAUD	2.4e-19	103.2	Siphoviridae													Viruses	4QEU9@10239,4QKKN@10699,4QQA5@28883	NA|NA|NA
NODE_140_length_175955_cov_8.88525_149	1541960.KQ78_01850	2.4e-49	203.0	Bacteria													Bacteria	2EC6N@1,33655@2	NA|NA|NA
NODE_140_length_175955_cov_8.88525_165	1123239.KB898628_gene3218	5.9e-08	64.3	Bacilli													Bacteria	1VZPY@1239,2FCBM@1,344F7@2,4HZBM@91061	NA|NA|NA
NODE_140_length_175955_cov_8.88525_183	742735.HMPREF9467_00863	6.4e-07	62.0	Clostridia													Bacteria	1V8UU@1239,24JYI@186801,28KSN@1,2Z9PR@2	NA|NA|NA	S	PcfJ-like protein
NODE_140_length_175955_cov_8.88525_198	1105031.HMPREF1141_3499	5.5e-11	74.7	Clostridiaceae				ko:K21993					ko00000,ko02000	1.A.16.2			Bacteria	1V5S3@1239,24HGR@186801,36IJY@31979,COG2116@1,COG2116@2	NA|NA|NA	P	Formate/nitrite transporter
NODE_140_length_175955_cov_8.88525_203	272563.CD630_29960	4e-16	92.0	Peptostreptococcaceae													Bacteria	1V3RU@1239,24F0J@186801,25TKN@186804,COG1357@1,COG1357@2	NA|NA|NA	S	Pentapeptide repeat protein
NODE_140_length_175955_cov_8.88525_207	1463841.JOIR01000011_gene2648	9.9e-07	60.8	Actinobacteria													Bacteria	2DR0B@1,2IS7F@201174,339N1@2	NA|NA|NA
NODE_140_length_175955_cov_8.88525_210	411467.BACCAP_03130	1.8e-09	71.2	Clostridia													Bacteria	1VGRN@1239,24V17@186801,2DPB6@1,331CJ@2	NA|NA|NA
NODE_140_length_175955_cov_8.88525_213	935948.KE386495_gene2240	4.8e-47	195.3	Clostridia	dapE_1												Bacteria	1UJNH@1239,24KYY@186801,COG0624@1,COG0624@2	NA|NA|NA	E	Catalyzes the hydrolysis of N-succinyl-L,L- diaminopimelic acid (SDAP), forming succinate and LL-2,6- diaminoheptanedioate (DAP), an intermediate involved in the bacterial biosynthesis of lysine and meso-diaminopimelic acid, an essential component of bacterial cell walls
NODE_140_length_175955_cov_8.88525_222	742733.HMPREF9469_01456	4.9e-35	154.5	Lachnoclostridium	KatE												Bacteria	1V3J6@1239,21ZCY@1506553,24HEP@186801,2943S@1,2ZRIE@2	NA|NA|NA	S	Psort location Cytoplasmic, score 8.87
NODE_140_length_175955_cov_8.88525_232	869209.Tresu_1973	8.7e-29	134.4	Spirochaetes				ko:K08303	ko05120,map05120				ko00000,ko00001,ko01000,ko01002				Bacteria	2J6MI@203691,COG0535@1,COG0535@2,COG0826@1,COG0826@2	NA|NA|NA	O	peptidase U32
NODE_140_length_175955_cov_8.88525_238	1172562.HCN_1938	2.9e-22	110.9	Bacteria													Bacteria	28MZE@1,2ZB64@2	NA|NA|NA
NODE_140_length_175955_cov_8.88525_239	1541960.KQ78_01972	2.8e-101	375.9	Bacteria													Bacteria	COG2304@1,COG2304@2	NA|NA|NA	IU	oxidoreductase activity
NODE_140_length_175955_cov_8.88525_242	1236973.JCM9157_1946	8.3e-15	87.8	Firmicutes													Bacteria	1VX3B@1239,2FA1W@1,342AW@2	NA|NA|NA	S	Predicted nucleotidyltransferase
NODE_140_length_175955_cov_8.88525_243	663278.Ethha_1276	4.6e-42	178.3	Ruminococcaceae	yaeI		2.8.3.5	ko:K01028,ko:K07098	ko00072,ko00280,ko00650,map00072,map00280,map00650		R00410	RC00014	ko00000,ko00001,ko01000				Bacteria	1TR5D@1239,24FE3@186801,3WIUN@541000,COG1408@1,COG1408@2	NA|NA|NA	S	metallophosphoesterase
NODE_140_length_175955_cov_8.88525_244	883109.HMPREF0380_01006	1.4e-113	416.4	Clostridiales incertae sedis	glyA	GO:0001505,GO:0003674,GO:0003824,GO:0004372,GO:0005488,GO:0005515,GO:0005575,GO:0005622,GO:0005623,GO:0005737,GO:0005829,GO:0006082,GO:0006520,GO:0006544,GO:0006545,GO:0006546,GO:0006563,GO:0006565,GO:0006730,GO:0006807,GO:0008144,GO:0008150,GO:0008152,GO:0008270,GO:0008652,GO:0009056,GO:0009058,GO:0009063,GO:0009069,GO:0009070,GO:0009071,GO:0009987,GO:0016053,GO:0016054,GO:0016740,GO:0016741,GO:…	2.1.2.1	ko:K00600	ko00260,ko00460,ko00630,ko00670,ko00680,ko01100,ko01110,ko01120,ko01130,ko01200,ko01230,ko01523,map00260,map00460,map00630,map00670,map00680,map01100,map01110,map01120,map01130,map01200,map01230,map01523	M00140,M00141,M00346,M00532	R00945,R09099	RC00022,RC00112,RC01583,RC02958	ko00000,ko00001,ko00002,ko01000			iG2583_1286.G2583_3081	Bacteria	1TQVM@1239,248W5@186801,3WCFT@538999,COG0112@1,COG0112@2	NA|NA|NA	E	Catalyzes the reversible interconversion of serine and glycine with tetrahydrofolate (THF) serving as the one-carbon carrier. This reaction serves as the major source of one-carbon groups required for the biosynthesis of purines, thymidylate, methionine, and other important biomolecules. Also exhibits THF- independent aldolase activity toward beta-hydroxyamino acids, producing glycine and aldehyd…
NODE_140_length_175955_cov_8.88525_245	926561.KB900618_gene194	1.7e-07	63.5	Halanaerobiales	CP_0264		2.7.7.7,3.2.2.10	ko:K02342,ko:K03763,ko:K06966	ko00230,ko00240,ko01100,ko03030,ko03430,ko03440,map00230,map00240,map01100,map03030,map03430,map03440	M00260	R00182,R00375,R00376,R00377,R00378,R00510	RC00063,RC00318,RC02795	ko00000,ko00001,ko00002,ko01000,ko03032,ko03400				Bacteria	1TPAG@1239,248YB@186801,3WA88@53433,COG1611@1,COG1611@2,COG2176@1,COG2176@2	NA|NA|NA	L	Required for replicative DNA synthesis. This DNA polymerase also exhibits 3' to 5' exonuclease activity
NODE_140_length_175955_cov_8.88525_247	397291.C804_06294	1.5e-18	99.0	Bacteria				ko:K07483,ko:K07497					ko00000				Bacteria	COG2963@1,COG2963@2	NA|NA|NA	L	transposase activity
NODE_140_length_175955_cov_8.88525_248	886882.PPSC2_p0627	3.7e-12	77.8	Paenibacillaceae													Bacteria	1V6VD@1239,270GZ@186822,4I63P@91061,COG3440@1,COG3440@2	NA|NA|NA	V	Restriction endonuclease
NODE_140_length_175955_cov_8.88525_249	205869.Q857R9_9CAUD	3.4e-32	146.4	Siphoviridae													Viruses	4QCM7@10239,4QKWC@10699,4QPQ5@28883,4QVN1@35237	NA|NA|NA	S	RNA ligase
NODE_140_length_175955_cov_8.88525_254	880071.Fleli_1136	8.3e-175	620.9	Cytophagia				ko:K04066,ko:K07037,ko:K17266	ko03440,map03440				ko00000,ko00001,ko01000,ko03400,ko04147				Bacteria	47TJM@768503,4NKQ8@976,COG0330@1,COG0330@2	NA|NA|NA	O	Shoulder domain
NODE_140_length_175955_cov_8.88525_257	398512.JQKC01000004_gene5210	1.8e-07	62.8	Ruminococcaceae	glnD		1.1.1.3,1.4.1.2,2.7.7.42,2.7.7.59,2.7.7.89	ko:K00003,ko:K00982,ko:K00990,ko:K06950,ko:K15371	ko00220,ko00250,ko00260,ko00270,ko00300,ko00430,ko00910,ko01100,ko01110,ko01120,ko01130,ko01230,ko02020,map00220,map00250,map00260,map00270,map00300,map00430,map00910,map01100,map01110,map01120,map01130,map01230,map02020	M00017,M00018	R00243,R01773,R01775	RC00006,RC00087,RC02799	ko00000,ko00001,ko00002,ko01000				Bacteria	1UQM1@1239,24IJE@186801,3WNRC@541000,COG2844@1,COG2844@2,COG4639@1,COG4639@2	NA|NA|NA	O	Chromatin associated protein KTI12
NODE_140_length_175955_cov_8.88525_258	1392491.JIAE01000001_gene1129	4e-32	144.8	Ruminococcaceae													Bacteria	1V35X@1239,25CCV@186801,3WKJ5@541000,COG4186@1,COG4186@2	NA|NA|NA	S	Calcineurin-like phosphoesterase
NODE_140_length_175955_cov_8.88525_260	1121098.HMPREF1534_01855	4.5e-08	64.7	Bacteria				ko:K20276	ko02024,map02024				ko00000,ko00001				Bacteria	COG3210@1,COG3210@2	NA|NA|NA	U	domain, Protein
NODE_140_length_175955_cov_8.88525_264	411470.RUMGNA_00090	1.5e-13	82.8	Bacteria													Bacteria	COG1875@1,COG1875@2	NA|NA|NA	T	PIN domain
NODE_99_length_160422_cov_13.9072_1	1033837.WANG_0855	1e-31	143.7	Lactobacillaceae				ko:K19167					ko00000,ko02048				Bacteria	1TU7K@1239,2BT6P@1,32NBV@2,3FARS@33958,4II8D@91061	NA|NA|NA
NODE_99_length_160422_cov_13.9072_2	479437.Elen_0688	7.7e-09	67.4	Bacteria													Bacteria	COG2333@1,COG2333@2	NA|NA|NA	N	competence protein COMEC
NODE_99_length_160422_cov_13.9072_3	537007.BLAHAN_06442	5.6e-07	61.2	Firmicutes													Bacteria	1VKCE@1239,2EIDF@1,33C4U@2	NA|NA|NA
NODE_99_length_160422_cov_13.9072_4	537007.BLAHAN_05261	2.5e-25	125.9	Blautia													Bacteria	1UVHQ@1239,25ARK@186801,3Y1FB@572511,COG4733@1,COG4733@2	NA|NA|NA	D	cellulase activity
NODE_99_length_160422_cov_13.9072_5	180332.JTGN01000008_gene4061	2e-56	226.1	Clostridia													Bacteria	1W6MK@1239,255AX@186801,2FKNR@1,34C9I@2	NA|NA|NA
NODE_99_length_160422_cov_13.9072_6	180332.JTGN01000008_gene4060	3.7e-192	679.1	Bacteria													Bacteria	COG4926@1,COG4926@2	NA|NA|NA
NODE_99_length_160422_cov_13.9072_7	180332.JTGN01000007_gene3627	3e-31	145.6	Bacteria													Bacteria	COG4926@1,COG4926@2	NA|NA|NA
NODE_99_length_160422_cov_13.9072_8	269797.Mbar_A1655	4.7e-38	164.1	Euryarchaeota				ko:K07491					ko00000				Archaea	2XWPT@28890,COG1943@1,arCOG02759@2157	NA|NA|NA	L	COG1943 Transposase and inactivated derivatives
NODE_99_length_160422_cov_13.9072_9	411470.RUMGNA_00025	2.2e-14	84.3	Clostridia													Bacteria	1V9ZV@1239,25BAX@186801,COG3655@1,COG3655@2	NA|NA|NA	K	Cro/C1-type HTH DNA-binding domain
NODE_99_length_160422_cov_13.9072_10	592027.CLG_B1843	1.5e-107	396.4	Clostridiaceae				ko:K07496					ko00000				Bacteria	1TRNY@1239,247T1@186801,36FXX@31979,COG0675@1,COG0675@2	NA|NA|NA	L	TIGRFAM transposase, IS605 OrfB family
NODE_99_length_160422_cov_13.9072_11	1203606.HMPREF1526_00965	4e-20	105.5	Clostridia													Bacteria	1VITN@1239,24RRE@186801,2E6IN@1,3315S@2	NA|NA|NA
NODE_99_length_160422_cov_13.9072_13	657322.FPR_21900	1.3e-38	166.0	Ruminococcaceae													Bacteria	1VA0H@1239,24NAK@186801,3WKUV@541000,COG4905@1,COG4905@2	NA|NA|NA	S	Psort location CytoplasmicMembrane, score
NODE_99_length_160422_cov_13.9072_14	657322.FPR_27220	2.8e-07	62.4	Clostridia													Bacteria	1VDD8@1239,24P5Z@186801,2DMRF@1,32T6H@2	NA|NA|NA
NODE_99_length_160422_cov_13.9072_16	411490.ANACAC_00703	4.5e-44	184.9	Clostridia													Bacteria	1V43P@1239,25EEF@186801,COG5632@1,COG5632@2	NA|NA|NA	M	Ami_2
NODE_99_length_160422_cov_13.9072_20	411468.CLOSCI_02797	5.3e-64	251.9	Lachnoclostridium													Bacteria	1VRCP@1239,220PT@1506553,24BDU@186801,COG0582@1,COG0582@2	NA|NA|NA	L	Phage integrase family
NODE_99_length_160422_cov_13.9072_21	411467.BACCAP_04675	3.6e-15	87.0	unclassified Clostridiales	xis												Bacteria	1VABI@1239,24MZT@186801,269TP@186813,2CCB2@1,32S7G@2	NA|NA|NA	S	Excisionase from transposon Tn916
NODE_99_length_160422_cov_13.9072_24	457421.CBFG_03444	4.8e-40	171.0	Clostridia	dut	GO:0000287,GO:0003674,GO:0003824,GO:0004170,GO:0005488,GO:0006139,GO:0006220,GO:0006221,GO:0006226,GO:0006244,GO:0006725,GO:0006753,GO:0006793,GO:0006796,GO:0006807,GO:0008150,GO:0008152,GO:0009056,GO:0009058,GO:0009117,GO:0009123,GO:0009124,GO:0009129,GO:0009130,GO:0009141,GO:0009143,GO:0009147,GO:0009149,GO:0009157,GO:0009162,GO:0009165,GO:0009166,GO:0009176,GO:0009177,GO:0009200,GO:0009204,GO:…	3.6.1.23,4.1.1.36,6.3.2.5	ko:K01520,ko:K13038	ko00240,ko00770,ko00983,ko01100,map00240,map00770,map00983,map01100	M00053,M00120	R02100,R03269,R04231,R11896	RC00002,RC00064,RC00090,RC00822	ko00000,ko00001,ko00002,ko01000,ko03400				Bacteria	1V6HX@1239,24GHG@186801,COG0756@1,COG0756@2	NA|NA|NA	F	dUTP diphosphatase
NODE_99_length_160422_cov_13.9072_30	537007.BLAHAN_05488	5.4e-32	145.2	Clostridia	glnD		1.1.1.3,1.4.1.2,2.7.7.42,2.7.7.59,2.7.7.89	ko:K00003,ko:K00982,ko:K00990,ko:K06950,ko:K15371	ko00220,ko00250,ko00260,ko00270,ko00300,ko00430,ko00910,ko01100,ko01110,ko01120,ko01130,ko01230,ko02020,map00220,map00250,map00260,map00270,map00300,map00430,map00910,map01100,map01110,map01120,map01130,map01230,map02020	M00017,M00018	R00243,R01773,R01775	RC00006,RC00087,RC02799	ko00000,ko00001,ko00002,ko01000				Bacteria	1UQM1@1239,24IJE@186801,COG2844@1,COG2844@2,COG4639@1,COG4639@2	NA|NA|NA	O	Chromatin associated protein KTI12
NODE_99_length_160422_cov_13.9072_31	760192.Halhy_3676	2.7e-38	166.4	Bacteroidetes	pheT	GO:0005575,GO:0005622,GO:0005623,GO:0005737,GO:0044424,GO:0044464	6.1.1.20	ko:K01890,ko:K06878	ko00970,map00970	M00359,M00360	R03660	RC00055,RC00523	ko00000,ko00001,ko00002,ko01000,ko01007,ko03016				Bacteria	4P176@976,COG0073@1,COG0073@2	NA|NA|NA	J	RNA ligase
NODE_99_length_160422_cov_13.9072_34	397291.C804_00950	5.9e-119	434.1	unclassified Lachnospiraceae			1.8.4.10,1.8.4.8	ko:K00390	ko00920,ko01100,ko01120,map00920,map01100,map01120	M00176	R02021	RC00007,RC02862	ko00000,ko00001,ko00002,ko01000				Bacteria	1TSEE@1239,24EZM@186801,27RZB@186928,COG0175@1,COG0175@2	NA|NA|NA	EH	Phosphoadenosine phosphosulfate reductase family
NODE_99_length_160422_cov_13.9072_35	1235802.C823_04697	7.6e-29	133.3	Clostridia													Bacteria	1W36T@1239,24X6G@186801,28YYH@1,2ZKRE@2	NA|NA|NA
NODE_99_length_160422_cov_13.9072_38	1416012.V5URG0_9CAUD	6.1e-13	80.1	Siphoviridae													Viruses	4QAXN@10239,4QM0D@10699,4QPV1@28883,4QVNW@35237	NA|NA|NA	S	D12 class N6 adenine-specific DNA methyltransferase
NODE_99_length_160422_cov_13.9072_41	742735.HMPREF9467_00900	5e-17	94.0	Clostridia													Bacteria	1UTXT@1239,254T0@186801,2AEFA@1,314AB@2	NA|NA|NA
NODE_99_length_160422_cov_13.9072_42	1235802.C823_04685	1.4e-26	125.9	Clostridia													Bacteria	1W07H@1239,2540S@186801,2CGYD@1,34BJM@2	NA|NA|NA
NODE_99_length_160422_cov_13.9072_45	1249975.JQLP01000001_gene3218	9.9e-27	127.9	Bacteroidetes													Bacteria	4P7G9@976,COG1533@1,COG1533@2	NA|NA|NA	L	DNA photolyase activity
NODE_99_length_160422_cov_13.9072_48	622312.ROSEINA2194_00699	1.4e-21	108.6	Clostridia			3.2.2.10	ko:K06966	ko00230,ko00240,map00230,map00240		R00182,R00510	RC00063,RC00318	ko00000,ko00001,ko01000				Bacteria	1VENJ@1239,24SFD@186801,COG4728@1,COG4728@2	NA|NA|NA	K	Psort location Cytoplasmic, score
NODE_99_length_160422_cov_13.9072_52	742735.HMPREF9467_00914	4e-43	181.4	Lachnoclostridium	nrdG		1.97.1.4	ko:K04068			R04710		ko00000,ko01000				Bacteria	1V1HG@1239,21ZX2@1506553,24HIJ@186801,COG0602@1,COG0602@2	NA|NA|NA	C	Activation of anaerobic ribonucleoside-triphosphate reductase under anaerobic conditions by generation of an organic free radical, using S-adenosylmethionine and reduced flavodoxin as cosubstrates to produce 5'-deoxy-adenosine
NODE_99_length_160422_cov_13.9072_53	742735.HMPREF9467_00913	1.6e-245	856.3	Lachnoclostridium	nrdD	GO:0000166,GO:0003674,GO:0003824,GO:0005488,GO:0005524,GO:0005575,GO:0005622,GO:0005623,GO:0005737,GO:0006139,GO:0006725,GO:0006753,GO:0006793,GO:0006796,GO:0006807,GO:0008144,GO:0008150,GO:0008152,GO:0008270,GO:0008998,GO:0009058,GO:0009117,GO:0009165,GO:0009262,GO:0009263,GO:0009265,GO:0009394,GO:0009987,GO:0015949,GO:0016491,GO:0016725,GO:0016728,GO:0017076,GO:0018130,GO:0019001,GO:0019103,GO:…	1.1.98.6	ko:K21636	ko00230,ko00240,ko01100,map00230,map00240,map01100	M00053	R11633,R11634,R11635,R11636	RC00613	ko00000,ko00001,ko00002,ko01000			iECIAI39_1322.ECIAI39_4713,iPC815.YPO3454	Bacteria	1TR9K@1239,21Z4J@1506553,247WF@186801,COG1328@1,COG1328@2	NA|NA|NA	F	anaerobic ribonucleoside-triphosphate reductase
NODE_99_length_160422_cov_13.9072_54	1294142.CINTURNW_1062	8.2e-12	77.4	Clostridiaceae			2.7.4.8	ko:K00942	ko00230,ko01100,map00230,map01100	M00050	R00332,R02090	RC00002	ko00000,ko00001,ko00002,ko01000				Bacteria	1W4QU@1239,24JFP@186801,36JUU@31979,COG0194@1,COG0194@2	NA|NA|NA	F	Guanylate kinase
NODE_99_length_160422_cov_13.9072_57	1408322.JHYK01000011_gene340	6.8e-60	237.7	unclassified Lachnospiraceae	draG												Bacteria	1V0AD@1239,24CB7@186801,27KE4@186928,COG1397@1,COG1397@2	NA|NA|NA	O	ADP-ribosylglycohydrolase
NODE_99_length_160422_cov_13.9072_59	1123034.JMKP01000004_gene1746	1.5e-21	108.6	Moraxellaceae													Bacteria	1N45A@1224,1S954@1236,2D1MV@1,32TAZ@2,3NQ14@468	NA|NA|NA	S	Phage protein (N4 Gp49/phage Sf6 gene 66) family
NODE_99_length_160422_cov_13.9072_61	411902.CLOBOL_05677	2.6e-37	161.8	Firmicutes													Bacteria	1VP1N@1239,2EI5A@1,33BWN@2	NA|NA|NA
NODE_99_length_160422_cov_13.9072_62	1235792.C808_00058	3.1e-42	177.9	unclassified Lachnospiraceae													Bacteria	1VBGB@1239,24KJB@186801,27PTR@186928,2E04N@1,32VT5@2	NA|NA|NA
NODE_99_length_160422_cov_13.9072_64	1163671.JAGI01000002_gene1301	2.4e-180	639.0	Clostridiaceae	ligA	GO:0003674,GO:0003824,GO:0003909,GO:0003911,GO:0005575,GO:0005622,GO:0005623,GO:0005737,GO:0005829,GO:0006139,GO:0006259,GO:0006266,GO:0006281,GO:0006284,GO:0006288,GO:0006725,GO:0006807,GO:0006950,GO:0006974,GO:0008150,GO:0008152,GO:0009987,GO:0016874,GO:0016886,GO:0033554,GO:0034641,GO:0043170,GO:0044237,GO:0044238,GO:0044260,GO:0044424,GO:0044444,GO:0044464,GO:0046483,GO:0050896,GO:0051103,GO:…	6.5.1.2	ko:K01972,ko:K10754	ko03030,ko03410,ko03420,ko03430,map03030,map03410,map03420,map03430	M00289,M00295	R00382	RC00005	ko00000,ko00001,ko00002,ko01000,ko03032,ko03400				Bacteria	1TPQ3@1239,248AX@186801,36EUE@31979,COG0272@1,COG0272@2	NA|NA|NA	L	DNA ligase that catalyzes the formation of phosphodiester linkages between 5'-phosphoryl and 3'-hydroxyl groups in double-stranded DNA using NAD as a coenzyme and as the energy source for the reaction. It is essential for DNA replication and repair of damaged DNA
NODE_99_length_160422_cov_13.9072_65	796942.HMPREF9623_00735	7.8e-16	90.9	Firmicutes	yocH												Bacteria	1VGG7@1239,COG3584@1,COG3584@2	NA|NA|NA	M	3D domain protein
NODE_99_length_160422_cov_13.9072_66	1444310.JANV01000205_gene609	1.4e-83	317.8	Bacillus	recD		3.1.11.5	ko:K01144,ko:K03581	ko03440,map03440				ko00000,ko00001,ko01000,ko03400				Bacteria	1UVYS@1239,1ZMG2@1386,4I553@91061,COG0507@1,COG0507@2	NA|NA|NA	L	Helix-hairpin-helix containing domain
NODE_99_length_160422_cov_13.9072_67	1304866.K413DRAFT_4799	1.3e-63	249.2	Clostridia													Bacteria	1VF1T@1239,25DW5@186801,COG1948@1,COG1948@2	NA|NA|NA	L	ERCC4 domain
NODE_99_length_160422_cov_13.9072_68	12336.Q332G5_CBCP	6.6e-233	814.3	Myoviridae													Viruses	4QCZC@10239,4QHVR@10662,4QRH3@28883,4QX3V@35237	NA|NA|NA	S	Bacterial DNA polymerase III alpha subunit
NODE_99_length_160422_cov_13.9072_69	608538.HTH_0242	3.4e-07	63.2	Bacteria													Bacteria	COG1372@1,COG1372@2	NA|NA|NA	L	intein-mediated protein splicing
NODE_99_length_160422_cov_13.9072_70	1304866.K413DRAFT_4619	3.6e-195	688.0	Clostridiaceae	recJ			ko:K07462	ko03410,ko03430,ko03440,map03410,map03430,map03440				ko00000,ko00001,ko01000,ko03400				Bacteria	1V5KG@1239,24KEY@186801,36QCT@31979,COG0608@1,COG0608@2	NA|NA|NA	L	single-stranded DNA 5'-3' exodeoxyribonuclease activity
NODE_99_length_160422_cov_13.9072_71	1304866.K413DRAFT_4620	2.2e-129	468.8	Clostridiaceae			3.6.4.12	ko:K06919,ko:K17680					ko00000,ko01000,ko03029				Bacteria	1VF9W@1239,24RZ1@186801,36U35@31979,COG0358@1,COG0358@2	NA|NA|NA	L	DNA primase activity
NODE_99_length_160422_cov_13.9072_72	1304866.K413DRAFT_4621	4.6e-229	800.4	Clostridia		GO:0003674,GO:0003678,GO:0003824,GO:0004386,GO:0005575,GO:0005622,GO:0005623,GO:0005737,GO:0005829,GO:0006139,GO:0006259,GO:0006260,GO:0006261,GO:0006268,GO:0006725,GO:0006807,GO:0006996,GO:0008150,GO:0008152,GO:0009058,GO:0009059,GO:0009987,GO:0016043,GO:0016462,GO:0016787,GO:0016817,GO:0016818,GO:0017111,GO:0032392,GO:0032508,GO:0034641,GO:0034645,GO:0043170,GO:0044237,GO:0044238,GO:0044249,GO:…	3.6.4.12	ko:K02314	ko03030,ko04112,map03030,map04112				ko00000,ko00001,ko01000,ko03032				Bacteria	1VQ3Q@1239,24UZF@186801,COG0305@1,COG0305@2	NA|NA|NA	L	Participates in initiation and elongation during chromosome replication
NODE_99_length_160422_cov_13.9072_74	1304866.K413DRAFT_4623	7.6e-105	387.5	Clostridia													Bacteria	1VRJ9@1239,254K2@186801,2CHDD@1,33QAK@2	NA|NA|NA	S	AAA domain
NODE_99_length_160422_cov_13.9072_75	1274524.BSONL12_23130	8.8e-32	144.8	Bacillus													Bacteria	1W67W@1239,1ZMKY@1386,28S02@1,2ZEBZ@2,4IN22@91061	NA|NA|NA
NODE_99_length_160422_cov_13.9072_76	381764.Fnod_0232	1.2e-09	70.1	Thermotogae	comX			ko:K03088,ko:K03091,ko:K12296	ko02020,ko02024,map02020,map02024				ko00000,ko00001,ko03000,ko03021				Bacteria	2GD07@200918,COG1595@1,COG1595@2	NA|NA|NA	K	Belongs to the sigma-70 factor family
NODE_99_length_160422_cov_13.9072_82	397291.C804_00957	7.3e-72	277.7	Clostridia													Bacteria	1V8UU@1239,24JYI@186801,28KSN@1,2Z9PR@2	NA|NA|NA	S	PcfJ-like protein
NODE_99_length_160422_cov_13.9072_84	742735.HMPREF9467_00911	1.7e-07	62.8	Clostridia													Bacteria	1W4AW@1239,24XCP@186801,28QDN@1,2ZCW0@2	NA|NA|NA
NODE_99_length_160422_cov_13.9072_87	1000588.HMPREF9965_0697	6.6e-09	66.6	Streptococcus mitis	higA			ko:K18831,ko:K21498					ko00000,ko02048,ko03000				Bacteria	1V0AU@1239,2TQ1Q@28037,4HJU0@91061,COG3093@1,COG3093@2	NA|NA|NA	K	Helix-turn-helix
NODE_99_length_160422_cov_13.9072_88	742735.HMPREF9467_00848	9.1e-33	147.5	Lachnoclostridium				ko:K07074					ko00000				Bacteria	1UZ8D@1239,21YF5@1506553,24AZG@186801,COG3541@1,COG3541@2	NA|NA|NA	S	Predicted nucleotidyltransferase
NODE_99_length_160422_cov_13.9072_89	373903.Hore_05860	3.8e-08	65.1	Halanaerobiales	sigK	GO:0000003,GO:0000988,GO:0000990,GO:0003674,GO:0006139,GO:0006351,GO:0006352,GO:0006355,GO:0006725,GO:0006807,GO:0008150,GO:0008152,GO:0009058,GO:0009059,GO:0009889,GO:0009987,GO:0010467,GO:0010468,GO:0010556,GO:0016070,GO:0016987,GO:0018130,GO:0019219,GO:0019222,GO:0019438,GO:0019954,GO:0030436,GO:0031323,GO:0031326,GO:0032502,GO:0032774,GO:0034641,GO:0034645,GO:0034654,GO:0043170,GO:0043254,GO:…		ko:K03091					ko00000,ko03021				Bacteria	1TPJ5@1239,247XH@186801,3WAZQ@53433,COG1191@1,COG1191@2	NA|NA|NA	K	Sigma factors are initiation factors that promote the attachment of RNA polymerase to specific initiation sites and are then released
NODE_99_length_160422_cov_13.9072_91	397291.C804_00959	3.8e-51	208.8	Clostridia	nrnB			ko:K07097					ko00000				Bacteria	1UFBQ@1239,24C28@186801,COG2404@1,COG2404@2	NA|NA|NA	S	hydrolase activity, acting on ester bonds
NODE_99_length_160422_cov_13.9072_92	397291.C804_00909	4.1e-39	167.5	Clostridia													Bacteria	1UTUW@1239,254EI@186801,2F2XD@1,33VSY@2	NA|NA|NA	S	Nucleoside 2-deoxyribosyltransferase like
NODE_99_length_160422_cov_13.9072_104	908337.HMPREF9257_0550	2.2e-11	75.9	Aerococcaceae													Bacteria	1W2T4@1239,27EYQ@186827,28YP7@1,2ZR1H@2,4I07Q@91061	NA|NA|NA
NODE_99_length_160422_cov_13.9072_106	1157490.EL26_01915	6.4e-10	70.1	Bacilli													Bacteria	1VKR8@1239,2EFE2@1,3396V@2,4HZH9@91061	NA|NA|NA
NODE_99_length_160422_cov_13.9072_107	476272.RUMHYD_01764	2.8e-11	75.1	Clostridia													Bacteria	1VJVH@1239,24TV2@186801,2E3F3@1,32YE0@2	NA|NA|NA
NODE_99_length_160422_cov_13.9072_108	1291050.JAGE01000002_gene3322	2.8e-12	77.4	Bacteria													Bacteria	COG3655@1,COG3655@2	NA|NA|NA	K	Transcriptional regulator
NODE_99_length_160422_cov_13.9072_111	469596.HMPREF9488_02780	9.9e-83	314.3	Erysipelotrichia	floL			ko:K07192	ko04910,map04910				ko00000,ko00001,ko03036,ko04131,ko04147				Bacteria	1TQDT@1239,3VNU0@526524,COG2268@1,COG2268@2	NA|NA|NA	S	SPFH Band 7 PHB domain protein
NODE_99_length_160422_cov_13.9072_112	1461579.CCNK01000042_gene2141	1.3e-11	75.9	Pasteurellales													Bacteria	1N3UN@1224,1S9N9@1236,1Y8YQ@135625,2E0ZW@1,32WG2@2	NA|NA|NA
NODE_99_length_160422_cov_13.9072_113	397291.C804_00934	5.2e-91	340.9	unclassified Lachnospiraceae	nadE		6.3.1.5	ko:K01916	ko00760,ko01100,map00760,map01100	M00115	R00189	RC00100	ko00000,ko00001,ko00002,ko01000				Bacteria	1TQ38@1239,2484Z@186801,27KWG@186928,COG0171@1,COG0171@2	NA|NA|NA	H	NAD synthase
NODE_99_length_160422_cov_13.9072_114	1163671.JAGI01000002_gene1280	1.4e-217	762.3	Clostridiaceae	nadV		2.4.2.12	ko:K03462	ko00760,ko01100,ko04621,map00760,map01100,map04621		R01271	RC00033	ko00000,ko00001,ko01000				Bacteria	1V09Y@1239,24B25@186801,36DK5@31979,COG1488@1,COG1488@2	NA|NA|NA	H	Nicotinate phosphoribosyltransferase (NAPRTase) family
NODE_99_length_160422_cov_13.9072_115	1163671.JAGI01000002_gene1279	4.1e-57	228.4	Clostridiaceae			2.7.6.1	ko:K00948	ko00030,ko00230,ko01100,ko01110,ko01120,ko01130,ko01200,ko01230,map00030,map00230,map01100,map01110,map01120,map01130,map01200,map01230	M00005	R01049	RC00002,RC00078	ko00000,ko00001,ko00002,ko01000				Bacteria	1V5J9@1239,248CE@186801,36FVW@31979,COG0462@1,COG0462@2	NA|NA|NA	EF	Involved in the biosynthesis of the central metabolite phospho-alpha-D-ribosyl-1-pyrophosphate (PRPP) via the transfer of pyrophosphoryl group from ATP to 1-hydroxyl of ribose-5-phosphate (Rib-5-P)
NODE_99_length_160422_cov_13.9072_116	742723.HMPREF9477_00880	9.6e-55	219.9	unclassified Lachnospiraceae	pncA		3.5.1.19	ko:K08281	ko00760,ko01100,map00760,map01100		R01268	RC00100	ko00000,ko00001,ko01000				Bacteria	1V1CY@1239,24HQM@186801,27MPZ@186928,COG1335@1,COG1335@2	NA|NA|NA	Q	Isochorismatase family
NODE_99_length_160422_cov_13.9072_118	1163671.JAGI01000002_gene1274	5.8e-14	84.0	Bacteria													Bacteria	2DXRV@1,3467M@2	NA|NA|NA
NODE_99_length_160422_cov_13.9072_119	1126950.G9J2B2_9CAUD	3.1e-223	781.6	Myoviridae													Viruses	4QBG0@10239,4QK1H@10662,4QSGM@28883,4QWYZ@35237	NA|NA|NA
NODE_99_length_160422_cov_13.9072_125	180332.JTGN01000008_gene4110	1.8e-14	85.9	Clostridia													Bacteria	1UUBM@1239,2568T@186801,COG2337@1,COG2337@2	NA|NA|NA	T	PemK-like, MazF-like toxin of type II toxin-antitoxin system
NODE_99_length_160422_cov_13.9072_127	1235802.C823_04671	5e-83	314.3	Eubacteriaceae													Bacteria	1TPVN@1239,24AB4@186801,25WHQ@186806,COG1409@1,COG1409@2	NA|NA|NA	S	Psort location Cytoplasmic, score
NODE_99_length_160422_cov_13.9072_129	1304866.K413DRAFT_4664	8.3e-46	191.0	Bacteria													Bacteria	COG0582@1,COG0582@2	NA|NA|NA	L	DNA integration
NODE_99_length_160422_cov_13.9072_130	476272.RUMHYD_02833	1.6e-30	139.8	Clostridia													Bacteria	1V99B@1239,24IBT@186801,COG3935@1,COG3935@2	NA|NA|NA	L	Transcriptional regulator
NODE_99_length_160422_cov_13.9072_134	649747.HMPREF0083_04672	3.8e-46	192.2	Firmicutes													Bacteria	1VMIS@1239,2DR0D@1,339ND@2	NA|NA|NA	S	Psort location Cytoplasmic, score
NODE_99_length_160422_cov_13.9072_137	1232447.BAHW02000015_gene1049	2.2e-41	175.6	Bacteria	MA20_16695		2.5.1.16	ko:K00797	ko00270,ko00330,ko00410,ko00480,ko01100,map00270,map00330,map00410,map00480,map01100	M00034,M00133	R01920,R02869,R08359	RC00021,RC00053	ko00000,ko00001,ko00002,ko01000				Bacteria	COG4262@1,COG4262@2	NA|NA|NA	H	Catalyzes the irreversible transfer of a propylamine group from the amino donor S-adenosylmethioninamine (decarboxy- AdoMet) to putrescine (1,4-diaminobutane) to yield spermidine
NODE_99_length_160422_cov_13.9072_139	1151292.QEW_2076	1.6e-29	137.1	Firmicutes				ko:K07741					ko00000				Bacteria	1UMBB@1239,COG3561@1,COG3561@2,COG3617@1,COG3617@2	NA|NA|NA	K	BRO family, N-terminal domain
NODE_99_length_160422_cov_13.9072_141	742735.HMPREF9467_00832	4.8e-39	169.1	Clostridia													Bacteria	1VQP5@1239,24FDH@186801,2E76U@1,331QR@2	NA|NA|NA
NODE_99_length_160422_cov_13.9072_143	397291.C804_06459	7.5e-47	193.4	unclassified Lachnospiraceae													Bacteria	1VCA6@1239,24P0P@186801,27P86@186928,COG1598@1,COG1598@2	NA|NA|NA	S	HicB_like antitoxin of bacterial toxin-antitoxin system
NODE_99_length_160422_cov_13.9072_144	537007.BLAHAN_05444	5.1e-15	86.3	Blautia				ko:K07339					ko00000,ko01000,ko02048				Bacteria	1VG4B@1239,24SEP@186801,2E56F@1,32ZZ5@2,3Y0TQ@572511	NA|NA|NA	S	Psort location Cytoplasmic, score 8.87
NODE_99_length_160422_cov_13.9072_164	1211819.CALK01000018_gene653	2.7e-25	122.1	Erysipelotrichia													Bacteria	1TNY7@1239,3VPTE@526524,COG4734@1,COG4734@2	NA|NA|NA	S	Antirestriction protein (ArdA)
NODE_99_length_160422_cov_13.9072_169	1304866.K413DRAFT_4722	1.6e-11	77.0	Clostridiaceae													Bacteria	1VZBK@1239,24KWP@186801,2C2CV@1,344F1@2,36RVW@31979	NA|NA|NA
NODE_99_length_160422_cov_13.9072_174	1235802.C823_04534	7.7e-244	850.5	Clostridia													Bacteria	1UGQG@1239,24BIW@186801,28KGP@1,2ZA2D@2	NA|NA|NA
NODE_99_length_160422_cov_13.9072_175	1232447.BAHW02000003_gene86	4.2e-36	157.5	Firmicutes													Bacteria	1VGG7@1239,COG3584@1,COG3584@2	NA|NA|NA	M	3D domain protein
NODE_99_length_160422_cov_13.9072_176	537007.BLAHAN_05456	1.7e-43	183.0	Blautia													Bacteria	1TPKA@1239,24BSZ@186801,3Y0G5@572511,COG3617@1,COG3617@2	NA|NA|NA	K	BRO family, N-terminal domain
NODE_99_length_160422_cov_13.9072_178	213777.R9R2C9_9CAUD	9.1e-21	107.1	Siphoviridae													Viruses	4QAIU@10239,4QKM7@10699,4QPDE@28883,4QUQC@35237	NA|NA|NA	S	HNH endonuclease
NODE_99_length_160422_cov_13.9072_179	537007.BLAHAN_05298	2.9e-71	276.2	Blautia				ko:K07576					ko00000				Bacteria	1TQBH@1239,248QR@186801,3XZEM@572511,COG1236@1,COG1236@2	NA|NA|NA	J	Psort location Cytoplasmic, score 8.87
NODE_99_length_160422_cov_13.9072_180	537007.BLAHAN_05297	5.8e-21	107.8	Clostridia	clpP		3.4.21.92	ko:K01358	ko04112,ko04212,map04112,map04212				ko00000,ko00001,ko01000,ko01002				Bacteria	1VXMY@1239,251Y9@186801,COG0740@1,COG0740@2	NA|NA|NA	OU	Clp protease
NODE_99_length_160422_cov_13.9072_182	537007.BLAHAN_05294	2.5e-78	298.9	Blautia													Bacteria	1V8GP@1239,24E3H@186801,2AWMJ@1,31NIA@2,3Y22H@572511	NA|NA|NA	S	Psort location Cytoplasmic, score 8.87
NODE_99_length_160422_cov_13.9072_183	1211115.ALIQ01000195_gene93	3e-15	87.8	Beijerinckiaceae	hupB			ko:K03530					ko00000,ko03032,ko03036,ko03400				Bacteria	1MZ5B@1224,2UC5G@28211,3NCSM@45404,COG0776@1,COG0776@2	NA|NA|NA	L	bacterial (prokaryotic) histone like domain
NODE_99_length_160422_cov_13.9072_185	411470.RUMGNA_00104	3.1e-96	358.6	Clostridia													Bacteria	1VB3U@1239,24F8R@186801,2DFCT@1,32U56@2	NA|NA|NA
NODE_99_length_160422_cov_13.9072_186	411470.RUMGNA_00105	4.4e-96	359.0	Bacteria													Bacteria	COG5283@1,COG5283@2	NA|NA|NA
NODE_99_length_160422_cov_13.9072_187	1444310.JANV01000205_gene633	2.1e-17	97.4	Bacillus													Bacteria	1VE54@1239,1ZM1I@1386,2E01S@1,32VQX@2,4IMWQ@91061	NA|NA|NA
NODE_99_length_160422_cov_13.9072_188	457412.RSAG_00284	1.1e-29	137.9	Clostridia													Bacteria	1VZX4@1239,253ZT@186801,2FCB7@1,344ET@2	NA|NA|NA
NODE_99_length_160422_cov_13.9072_190	180332.JTGN01000008_gene4076	8.1e-45	188.0	Clostridia													Bacteria	1W2F7@1239,255EG@186801,28ZJX@1,2ZMB9@2	NA|NA|NA
NODE_99_length_160422_cov_13.9072_194	180332.JTGN01000008_gene4072	5.6e-19	102.1	Clostridia													Bacteria	1V6XZ@1239,24K1W@186801,2BICG@1,32CIJ@2	NA|NA|NA
NODE_99_length_160422_cov_13.9072_196	553973.CLOHYLEM_04418	2.1e-18	99.8	Lachnoclostridium													Bacteria	1VYQB@1239,221JH@1506553,24K1R@186801,2FDJD@1,345KQ@2	NA|NA|NA
NODE_99_length_160422_cov_13.9072_197	483218.BACPEC_01049	5.7e-39	167.9	Clostridia													Bacteria	1V64V@1239,24FK3@186801,29FYR@1,302WG@2	NA|NA|NA
NODE_99_length_160422_cov_13.9072_199	1304866.K413DRAFT_4751	6.1e-30	137.5	Clostridiaceae	recU			ko:K03700					ko00000,ko03400				Bacteria	1W0W5@1239,24GNS@186801,36VBQ@31979,COG3331@1,COG3331@2	NA|NA|NA	L	Endonuclease that resolves Holliday junction intermediates in genetic recombination. Cleaves mobile four-strand junctions by introducing symmetrical nicks in paired strands. Promotes annealing of linear ssDNA with homologous dsDNA. Required for DNA repair, homologous recombination and chromosome segregation
NODE_99_length_160422_cov_13.9072_202	742735.HMPREF9467_00768	4.1e-113	414.8	Clostridia	xerH			ko:K04763					ko00000,ko03036				Bacteria	1TRSA@1239,24HNY@186801,COG0582@1,COG0582@2	NA|NA|NA	L	Phage integrase family
NODE_99_length_160422_cov_13.9072_204	537007.BLAHAN_05265	5.4e-84	319.3	Bacteria													Bacteria	COG1196@1,COG1196@2	NA|NA|NA	D	nuclear chromosome segregation
NODE_99_length_160422_cov_13.9072_205	1414720.CBYM010000006_gene1178	4.3e-34	151.8	Clostridiaceae				ko:K07741					ko00000				Bacteria	1TPKA@1239,24BSZ@186801,36KBQ@31979,COG3617@1,COG3617@2,COG3645@1,COG3645@2	NA|NA|NA	K	Phage antirepressor protein KilAC domain
NODE_99_length_160422_cov_13.9072_207	1235802.C823_01606	1.2e-68	266.5	Clostridia													Bacteria	1VJYT@1239,24YDW@186801,2ED1E@1,336YD@2	NA|NA|NA	S	Protein of unknown function (DUF3800)
NODE_1343_length_28896_cov_22.6186_2	585394.RHOM_16610	0.0	1401.7	Clostridia	ctpE			ko:K12952					ko00000,ko01000	3.A.3.23			Bacteria	1TPF5@1239,247JN@186801,COG0474@1,COG0474@2	NA|NA|NA	P	ATPase, P-type (transporting), HAD superfamily, subfamily IC
NODE_1343_length_28896_cov_22.6186_3	585394.RHOM_16605	0.0	2045.8	Clostridia			3.6.4.12	ko:K03657	ko03420,ko03430,map03420,map03430				ko00000,ko00001,ko01000,ko03400				Bacteria	1TP39@1239,249IG@186801,COG3973@1,COG3973@2	NA|NA|NA	L	DNA helicase
NODE_1343_length_28896_cov_22.6186_4	585394.RHOM_16600	2.4e-65	255.0	Clostridia	adhR												Bacteria	1VAAP@1239,24JJN@186801,COG0789@1,COG0789@2	NA|NA|NA	K	Transcriptional regulator
NODE_1343_length_28896_cov_22.6186_5	585394.RHOM_16595	4.3e-222	776.9	Clostridia	dhaT		1.1.1.1,1.1.1.202	ko:K00001,ko:K00086	ko00010,ko00071,ko00350,ko00561,ko00625,ko00626,ko00640,ko00830,ko00980,ko00982,ko01100,ko01110,ko01120,ko01130,ko01220,map00010,map00071,map00350,map00561,map00625,map00626,map00640,map00830,map00980,map00982,map01100,map01110,map01120,map01130,map01220		R00623,R00754,R02124,R02377,R03119,R04805,R04880,R05233,R05234,R06917,R06927,R07105,R08281,R08306,R08310	RC00050,RC00087,RC00088,RC00099,RC00116,RC00649,RC01734,RC02273	ko00000,ko00001,ko01000				Bacteria	1UY3E@1239,25E9A@186801,COG1454@1,COG1454@2	NA|NA|NA	C	alcohol dehydrogenase
NODE_1343_length_28896_cov_22.6186_6	580327.Tthe_0874	8.4e-55	219.9	Clostridia													Bacteria	1V45R@1239,24HDR@186801,COG0716@1,COG0716@2	NA|NA|NA	C	flavodoxin
NODE_1343_length_28896_cov_22.6186_7	585394.RHOM_16105	2e-96	359.0	Clostridia													Bacteria	1V4F1@1239,24NFY@186801,COG0789@1,COG0789@2	NA|NA|NA	K	transcriptional regulator, MerR family
NODE_1343_length_28896_cov_22.6186_8	585394.RHOM_16095	3.8e-206	723.8	Clostridia	mro		5.1.3.3	ko:K01785	ko00010,ko00052,ko01100,ko01110,ko01120,ko01130,map00010,map00052,map01100,map01110,map01120,map01130	M00632	R01602,R10619	RC00563	ko00000,ko00001,ko00002,ko01000				Bacteria	1TQGJ@1239,249DZ@186801,COG2017@1,COG2017@2	NA|NA|NA	G	Converts alpha-aldose to the beta-anomer
NODE_1343_length_28896_cov_22.6186_9	585394.RHOM_16090	3.9e-198	697.2	Clostridia	rimN		2.7.7.87	ko:K07566			R10463	RC00745	ko00000,ko01000,ko03009,ko03016				Bacteria	1TP1I@1239,248HS@186801,COG0009@1,COG0009@2	NA|NA|NA	J	Required for the formation of a threonylcarbamoyl group on adenosine at position 37 (t(6)A37) in tRNAs that read codons beginning with adenine
NODE_1343_length_28896_cov_22.6186_10	585394.RHOM_16085	1.7e-72	278.5	Bacteria	ywlE		3.1.3.48,3.9.1.2,5.3.1.6	ko:K01104,ko:K01808,ko:K20201	ko00030,ko00051,ko00710,ko01100,ko01110,ko01120,ko01130,ko01200,ko01230,map00030,map00051,map00710,map01100,map01110,map01120,map01130,map01200,map01230	M00004,M00007,M00165,M00167	R01056,R09030	RC00376,RC00434	ko00000,ko00001,ko00002,ko01000				Bacteria	COG0394@1,COG0394@2	NA|NA|NA	T	Belongs to the low molecular weight phosphotyrosine protein phosphatase family
NODE_1343_length_28896_cov_22.6186_11	585394.RHOM_16080	1.9e-115	421.8	Clostridia	upp	GO:0003674,GO:0003824,GO:0004849,GO:0005575,GO:0005622,GO:0005623,GO:0005737,GO:0005829,GO:0006139,GO:0006206,GO:0006213,GO:0006220,GO:0006221,GO:0006222,GO:0006725,GO:0006753,GO:0006793,GO:0006796,GO:0006807,GO:0008150,GO:0008152,GO:0008655,GO:0009058,GO:0009112,GO:0009116,GO:0009117,GO:0009119,GO:0009123,GO:0009124,GO:0009129,GO:0009130,GO:0009156,GO:0009161,GO:0009163,GO:0009165,GO:0009173,GO:…	2.4.2.9	ko:K00761	ko00240,ko01100,map00240,map01100		R00966	RC00063	ko00000,ko00001,ko01000				Bacteria	1TPMT@1239,248FV@186801,COG0035@1,COG0035@2	NA|NA|NA	F	Catalyzes the conversion of uracil and 5-phospho-alpha- D-ribose 1-diphosphate (PRPP) to UMP and diphosphate
NODE_1343_length_28896_cov_22.6186_12	585394.RHOM_16075	7.3e-91	339.7	Clostridia	comEB		3.5.4.12	ko:K01493	ko00240,ko01100,map00240,map01100	M00429	R01663	RC00074	ko00000,ko00001,ko00002,ko01000,ko02044				Bacteria	1V3PU@1239,24HF0@186801,COG2131@1,COG2131@2	NA|NA|NA	F	cytidine and deoxycytidylate deaminase zinc-binding region
NODE_1343_length_28896_cov_22.6186_13	585394.RHOM_16065	7.4e-39	166.0	Clostridia													Bacteria	1VK1M@1239,24RW0@186801,2EC2U@1,3361T@2	NA|NA|NA	S	Putative F0F1-ATPase subunit Ca2+/Mg2+ transporter
NODE_1343_length_28896_cov_22.6186_14	585394.RHOM_16060	2.1e-60	238.4	Clostridia													Bacteria	1VD5D@1239,24MN1@186801,2CFN0@1,32RUQ@2	NA|NA|NA
NODE_1343_length_28896_cov_22.6186_15	585394.RHOM_16055	2.4e-130	471.5	Clostridia	atpB			ko:K02108	ko00190,ko00195,ko01100,map00190,map00195,map01100	M00157			ko00000,ko00001,ko00002,ko00194,ko03110	3.A.2.1			Bacteria	1TQIT@1239,24A6Q@186801,COG0356@1,COG0356@2	NA|NA|NA	C	it plays a direct role in the translocation of protons across the membrane
NODE_1343_length_28896_cov_22.6186_16	585394.RHOM_16050	1.6e-25	121.7	Clostridia	atpE	GO:0003674,GO:0003824,GO:0005215,GO:0005488,GO:0005515,GO:0005575,GO:0005622,GO:0005623,GO:0006139,GO:0006163,GO:0006164,GO:0006725,GO:0006753,GO:0006754,GO:0006793,GO:0006796,GO:0006807,GO:0006810,GO:0006811,GO:0006812,GO:0008150,GO:0008152,GO:0008324,GO:0009058,GO:0009117,GO:0009123,GO:0009124,GO:0009126,GO:0009127,GO:0009141,GO:0009142,GO:0009144,GO:0009145,GO:0009150,GO:0009152,GO:0009156,GO:…		ko:K02110	ko00190,ko00195,ko01100,map00190,map00195,map01100	M00157			ko00000,ko00001,ko00002,ko00194	3.A.2.1			Bacteria	1V8SD@1239,24QMQ@186801,COG0636@1,COG0636@2	NA|NA|NA	C	F(1)F(0) ATP synthase produces ATP from ADP in the presence of a proton or sodium gradient. F-type ATPases consist of two structural domains, F(1) containing the extramembraneous catalytic core and F(0) containing the membrane proton channel, linked together by a central stalk and a peripheral stalk. During catalysis, ATP synthesis in the catalytic domain of F(1) is coupled via a rotary mechanism…
NODE_1343_length_28896_cov_22.6186_17	585394.RHOM_16045	1.5e-38	166.0	Clostridia	atpF			ko:K02109	ko00190,ko00195,ko01100,map00190,map00195,map01100	M00157			ko00000,ko00001,ko00002,ko00194	3.A.2.1		iYO844.BSU36850	Bacteria	1V74H@1239,25CRV@186801,COG0711@1,COG0711@2	NA|NA|NA	C	Component of the F(0) channel, it forms part of the peripheral stalk, linking F(1) to F(0)
NODE_1343_length_28896_cov_22.6186_18	585394.RHOM_16040	7.9e-97	359.8	Clostridia	atpH			ko:K02113	ko00190,ko00195,ko01100,map00190,map00195,map01100	M00157			ko00000,ko00001,ko00002,ko00194	3.A.2.1			Bacteria	1VAG3@1239,24MSA@186801,COG0712@1,COG0712@2	NA|NA|NA	C	F(1)F(0) ATP synthase produces ATP from ADP in the presence of a proton or sodium gradient. F-type ATPases consist of two structural domains, F(1) containing the extramembraneous catalytic core and F(0) containing the membrane proton channel, linked together by a central stalk and a peripheral stalk. During catalysis, ATP synthesis in the catalytic domain of F(1) is coupled via a rotary mechanism…
NODE_1343_length_28896_cov_22.6186_19	585394.RHOM_16035	2.7e-277	960.7	Clostridia	atpA		3.6.3.14	ko:K02111	ko00190,ko00195,ko01100,map00190,map00195,map01100	M00157			ko00000,ko00001,ko00002,ko00194,ko01000	3.A.2.1			Bacteria	1TNZ8@1239,248IY@186801,COG0056@1,COG0056@2	NA|NA|NA	C	Produces ATP from ADP in the presence of a proton gradient across the membrane. The alpha chain is a regulatory subunit
NODE_1343_length_28896_cov_22.6186_20	585394.RHOM_16030	1.5e-142	512.3	Clostridia	atpG	GO:0003674,GO:0003824,GO:0005215,GO:0005575,GO:0005618,GO:0005622,GO:0005623,GO:0005886,GO:0006139,GO:0006163,GO:0006164,GO:0006725,GO:0006753,GO:0006754,GO:0006793,GO:0006796,GO:0006807,GO:0006810,GO:0006811,GO:0006812,GO:0008150,GO:0008152,GO:0008324,GO:0009058,GO:0009117,GO:0009123,GO:0009124,GO:0009126,GO:0009127,GO:0009141,GO:0009142,GO:0009144,GO:0009145,GO:0009150,GO:0009152,GO:0009156,GO:…		ko:K02115	ko00190,ko00195,ko01100,map00190,map00195,map01100	M00157			ko00000,ko00001,ko00002,ko00194	3.A.2.1		iLJ478.TM1611,iSB619.SA_RS10970,iSSON_1240.SSON_3886,iYL1228.KPN_04138,iYO844.BSU36820	Bacteria	1TPBX@1239,2486Q@186801,COG0224@1,COG0224@2	NA|NA|NA	C	Produces ATP from ADP in the presence of a proton gradient across the membrane. The gamma chain is believed to be important in regulating ATPase activity and the flow of protons through the CF(0) complex
NODE_1343_length_28896_cov_22.6186_21	585394.RHOM_16025	5.5e-272	943.0	Clostridia	atpD	GO:0005575,GO:0005623,GO:0005886,GO:0016020,GO:0044464,GO:0071944	3.6.3.14	ko:K02112	ko00190,ko00195,ko01100,map00190,map00195,map01100	M00157			ko00000,ko00001,ko00002,ko00194,ko01000	3.A.2.1			Bacteria	1TPGF@1239,2489W@186801,COG0055@1,COG0055@2	NA|NA|NA	C	Produces ATP from ADP in the presence of a proton gradient across the membrane. The catalytic sites are hosted primarily by the beta subunits
NODE_1343_length_28896_cov_22.6186_22	585394.RHOM_16020	4.2e-63	247.3	Clostridia	atpC	GO:0003674,GO:0003824,GO:0005215,GO:0005575,GO:0005622,GO:0005623,GO:0005886,GO:0006139,GO:0006163,GO:0006164,GO:0006725,GO:0006753,GO:0006754,GO:0006793,GO:0006796,GO:0006807,GO:0006810,GO:0006811,GO:0006812,GO:0008150,GO:0008152,GO:0008324,GO:0009058,GO:0009117,GO:0009123,GO:0009124,GO:0009126,GO:0009127,GO:0009141,GO:0009142,GO:0009144,GO:0009145,GO:0009150,GO:0009152,GO:0009156,GO:0009161,GO:…		ko:K02114	ko00190,ko00195,ko01100,map00190,map00195,map01100	M00157			ko00000,ko00001,ko00002,ko00194	3.A.2.1		iHN637.CLJU_RS01195,iJN746.PP_5412,iSbBS512_1146.SbBS512_E4190	Bacteria	1VA89@1239,24ND7@186801,COG0355@1,COG0355@2	NA|NA|NA	C	Produces ATP from ADP in the presence of a proton gradient across the membrane
NODE_1343_length_28896_cov_22.6186_23	585394.RHOM_16015	9.9e-109	399.4	Clostridia	cobC		3.1.3.3,3.1.3.73,5.4.2.12	ko:K02226,ko:K15634,ko:K15640,ko:K22305	ko00010,ko00260,ko00680,ko00860,ko01100,ko01110,ko01120,ko01130,ko01200,ko01230,map00010,map00260,map00680,map00860,map01100,map01110,map01120,map01130,map01200,map01230	M00001,M00002,M00003,M00122	R00582,R01518,R04594,R11173	RC00017,RC00536	ko00000,ko00001,ko00002,ko01000				Bacteria	1V6ES@1239,24F4A@186801,COG0406@1,COG0406@2	NA|NA|NA	G	phosphoglycerate mutase
NODE_1343_length_28896_cov_22.6186_24	585394.RHOM_16010	1.7e-134	485.3	Clostridia	fruR			ko:K03436					ko00000,ko03000				Bacteria	1TSF8@1239,2498W@186801,COG1349@1,COG1349@2	NA|NA|NA	K	transcriptional regulator DeoR family
NODE_1343_length_28896_cov_22.6186_25	585394.RHOM_16005	8.7e-170	602.8	Clostridia	pfkB		2.7.1.11,2.7.1.56	ko:K00882,ko:K16370	ko00010,ko00030,ko00051,ko00052,ko00680,ko01100,ko01110,ko01120,ko01130,ko01200,ko01230,map00010,map00030,map00051,map00052,map00680,map01100,map01110,map01120,map01130,map01200,map01230	M00001,M00345	R00756,R02071,R03236,R03237,R03238,R03239,R04779	RC00002,RC00017	ko00000,ko00001,ko00002,ko01000				Bacteria	1TQ36@1239,249RK@186801,COG1105@1,COG1105@2	NA|NA|NA	H	Belongs to the carbohydrate kinase PfkB family. LacC subfamily
NODE_1343_length_28896_cov_22.6186_26	585394.RHOM_16000	0.0	1199.5	Clostridia	fruA		2.7.1.202	ko:K02768,ko:K02769,ko:K02770,ko:K02806,ko:K03491	ko00051,ko01100,ko01120,ko02060,map00051,map01100,map01120,map02060	M00273	R03232	RC00017,RC03206	ko00000,ko00001,ko00002,ko01000,ko02000,ko03000	4.A.2.1			Bacteria	1TPKU@1239,248V6@186801,COG1299@1,COG1299@2,COG1445@1,COG1445@2,COG1762@1,COG1762@2	NA|NA|NA	G	Phosphotransferase System
NODE_1343_length_28896_cov_22.6186_27	585394.RHOM_15995	7.4e-135	486.5	Clostridia													Bacteria	1VM95@1239,25AXD@186801,COG2944@1,COG2944@2	NA|NA|NA	K	Helix-turn-helix XRE-family like proteins
NODE_1343_length_28896_cov_22.6186_28	585394.RHOM_15990	1.4e-231	808.5	Clostridia													Bacteria	1TPNQ@1239,248UT@186801,COG1228@1,COG1228@2	NA|NA|NA	Q	amidohydrolase
NODE_728_length_69020_cov_10.2215_1	246199.CUS_6282	1.3e-130	472.6	Ruminococcaceae	thrB	GO:0000096,GO:0000097,GO:0003674,GO:0003824,GO:0004413,GO:0005575,GO:0005622,GO:0005623,GO:0005737,GO:0005829,GO:0006082,GO:0006520,GO:0006555,GO:0006566,GO:0006790,GO:0006793,GO:0006796,GO:0006807,GO:0008150,GO:0008152,GO:0008652,GO:0009058,GO:0009066,GO:0009067,GO:0009069,GO:0009086,GO:0009088,GO:0009092,GO:0009987,GO:0016053,GO:0016301,GO:0016310,GO:0016740,GO:0016772,GO:0016773,GO:0019202,GO:…	2.7.1.39	ko:K00872	ko00260,ko01100,ko01110,ko01120,ko01230,map00260,map01100,map01110,map01120,map01230	M00018	R01771	RC00002,RC00017	ko00000,ko00001,ko00002,ko01000			iECSE_1348.ECSE_0003,iJN678.thrB,iLJ478.TM0545,iSB619.SA_RS06620	Bacteria	1TRWS@1239,248NA@186801,3WH2P@541000,COG0083@1,COG0083@2	NA|NA|NA	H	Catalyzes the ATP-dependent phosphorylation of L- homoserine to L-homoserine phosphate
NODE_728_length_69020_cov_10.2215_2	1160721.RBI_I01988	8.1e-139	500.4	Ruminococcaceae	hom		1.1.1.3	ko:K00003	ko00260,ko00270,ko00300,ko01100,ko01110,ko01120,ko01130,ko01230,map00260,map00270,map00300,map01100,map01110,map01120,map01130,map01230	M00017,M00018	R01773,R01775	RC00087	ko00000,ko00001,ko00002,ko01000			iSB619.SA_RS06610	Bacteria	1TQ2H@1239,248MU@186801,3WGG4@541000,COG0460@1,COG0460@2	NA|NA|NA	E	homoserine dehydrogenase
NODE_728_length_69020_cov_10.2215_3	1514668.JOOA01000002_gene3239	1.9e-33	149.1	Ruminococcaceae	pheB		5.4.99.5	ko:K06209	ko00400,ko01100,ko01110,ko01130,ko01230,map00400,map01100,map01110,map01130,map01230	M00024,M00025	R01715	RC03116	ko00000,ko00001,ko00002,ko01000			iYO844.BSU27910	Bacteria	1VAJ9@1239,24MTS@186801,3WK80@541000,COG4492@1,COG4492@2	NA|NA|NA	S	Belongs to the UPF0735 family
NODE_728_length_69020_cov_10.2215_5	1384066.JAGT01000001_gene1565	2.7e-102	379.0	Ruminococcaceae	alr		5.1.1.1	ko:K01775	ko00473,ko01100,ko01502,map00473,map01100,map01502		R00401	RC00285	ko00000,ko00001,ko01000,ko01011				Bacteria	1TNYY@1239,2480T@186801,3WGQU@541000,COG0787@1,COG0787@2	NA|NA|NA	M	Catalyzes the interconversion of L-alanine and D- alanine. May also act on other amino acids
NODE_728_length_69020_cov_10.2215_6	1514668.JOOA01000002_gene2566	5.1e-29	134.4	Ruminococcaceae													Bacteria	1TVSY@1239,24F59@186801,3WS31@541000,COG4474@1,COG4474@2	NA|NA|NA	S	Protein of unknown function (DUF1273)
NODE_728_length_69020_cov_10.2215_7	877411.JMMA01000002_gene737	2.5e-84	318.9	Ruminococcaceae	dacA	GO:0003674,GO:0003824,GO:0004016,GO:0005575,GO:0005623,GO:0005886,GO:0005887,GO:0009975,GO:0016020,GO:0016021,GO:0016829,GO:0016849,GO:0031224,GO:0031226,GO:0044425,GO:0044459,GO:0044464,GO:0071944	2.7.7.85	ko:K18672					ko00000,ko01000				Bacteria	1TPRW@1239,249K8@186801,3WGY9@541000,COG1624@1,COG1624@2	NA|NA|NA	S	Catalyzes the condensation of 2 ATP molecules into cyclic di-AMP (c-di-AMP), a second messenger used to regulate differing processes in different bacteria
NODE_728_length_69020_cov_10.2215_8	411473.RUMCAL_02769	1.5e-58	233.8	Ruminococcaceae	ybbR	GO:0008150,GO:0031279,GO:0031281,GO:0043085,GO:0044093,GO:0045761,GO:0045762,GO:0050790,GO:0051339,GO:0051349,GO:0065007,GO:0065009											Bacteria	1V9AC@1239,25Q6T@186801,3WHS9@541000,COG4856@1,COG4856@2	NA|NA|NA	S	YbbR-like protein
NODE_728_length_69020_cov_10.2215_9	1235793.C809_04091	1.3e-43	182.6	Clostridia													Bacteria	1VZTX@1239,252E2@186801,2DQP6@1,337VW@2	NA|NA|NA	S	Protein of unknown function (DUF4240)
NODE_728_length_69020_cov_10.2215_10	1160721.RBI_I01496	3.8e-221	774.2	Ruminococcaceae	lysS	GO:0005575,GO:0005622,GO:0005623,GO:0005737,GO:0044424,GO:0044464	6.1.1.6	ko:K04567	ko00970,map00970	M00359,M00360	R03658	RC00055,RC00523	ko00000,ko00001,ko00002,ko01000,ko01007,ko03016				Bacteria	1TP2P@1239,247VX@186801,3WH32@541000,COG1190@1,COG1190@2	NA|NA|NA	J	Belongs to the class-II aminoacyl-tRNA synthetase family
NODE_728_length_69020_cov_10.2215_11	1410617.JHXH01000021_gene1441	9.1e-46	189.9	Ruminococcaceae	greA			ko:K03624,ko:K06140					ko00000,ko03000,ko03021				Bacteria	1V44S@1239,24HP9@186801,3WIJW@541000,COG0782@1,COG0782@2	NA|NA|NA	K	Necessary for efficient RNA polymerase transcription elongation past template-encoded arresting sites. The arresting sites in DNA have the property of trapping a certain fraction of elongating RNA polymerases that pass through, resulting in locked ternary complexes. Cleavage of the nascent transcript by cleavage factors such as GreA or GreB allows the resumption of elongation from the new 3'termi…
NODE_728_length_69020_cov_10.2215_12	697329.Rumal_0588	2.7e-36	158.3	Ruminococcaceae				ko:K08303	ko05120,map05120				ko00000,ko00001,ko01000,ko01002				Bacteria	1V5HZ@1239,25E11@186801,3WSHT@541000,COG0826@1,COG0826@2	NA|NA|NA	O	peptidase U32
NODE_728_length_69020_cov_10.2215_13	720554.Clocl_3836	4.3e-38	164.5	Ruminococcaceae				ko:K08303	ko05120,map05120				ko00000,ko00001,ko01000,ko01002				Bacteria	1TRX5@1239,24FI8@186801,3WGQ5@541000,COG0826@1,COG0826@2	NA|NA|NA	O	Psort location Cytoplasmic, score
NODE_728_length_69020_cov_10.2215_14	641112.ACOK01000102_gene478	0.0	1338.2	Ruminococcaceae	secA			ko:K03070	ko02024,ko03060,ko03070,map02024,map03060,map03070	M00335			ko00000,ko00001,ko00002,ko02044	3.A.5.1,3.A.5.10,3.A.5.2,3.A.5.4			Bacteria	1TPEY@1239,247N2@186801,3WGPN@541000,COG0653@1,COG0653@2	NA|NA|NA	U	Part of the Sec protein translocase complex. Interacts with the SecYEG preprotein conducting channel. Has a central role in coupling the hydrolysis of ATP to the transfer of proteins into and across the cell membrane, serving as an ATP-driven molecular motor driving the stepwise translocation of polypeptide chains across the membrane
NODE_728_length_69020_cov_10.2215_15	697329.Rumal_0019	6e-147	527.3	Ruminococcaceae	rnbP	GO:0003674,GO:0003824,GO:0006040,GO:0006044,GO:0008150,GO:0008152,GO:0016853,GO:0016854,GO:0016857,GO:0050121,GO:0071704,GO:1901071,GO:1901135	5.1.3.11	ko:K16213			R01445,R10810	RC00289	ko00000,ko01000				Bacteria	1TQMG@1239,24C1F@186801,3WGXP@541000,COG2942@1,COG2942@2	NA|NA|NA	G	Catalyzes the reversible epimerization of cellobiose to 4-O-beta-D-glucopyranosyl-D-mannose (Glc-Man)
NODE_728_length_69020_cov_10.2215_17	1514668.JOOA01000002_gene2720	6.9e-254	882.9	Ruminococcaceae	proS		6.1.1.15	ko:K01881	ko00970,map00970	M00359,M00360	R03661	RC00055,RC00523	ko00000,ko00001,ko00002,ko01000,ko01007,ko03016				Bacteria	1UHT4@1239,25E98@186801,3WHAG@541000,COG0441@1,COG0441@2	NA|NA|NA	J	Catalyzes the attachment of proline to tRNA(Pro) in a two-step reaction proline is first activated by ATP to form Pro- AMP and then transferred to the acceptor end of tRNA(Pro)
NODE_728_length_69020_cov_10.2215_18	1410632.JHWW01000001_gene995	1e-103	383.3	unclassified Lachnospiraceae				ko:K03605					ko00000,ko01000,ko01002				Bacteria	1TQ34@1239,24817@186801,27JT6@186928,COG0489@1,COG0489@2	NA|NA|NA	D	Binds and transfers iron-sulfur (Fe-S) clusters to target apoproteins. Can hydrolyze ATP
NODE_728_length_69020_cov_10.2215_19	1514668.JOOA01000002_gene1067	5.8e-76	291.2	Ruminococcaceae			2.7.1.48	ko:K00876	ko00240,ko00983,ko01100,map00240,map00983,map01100		R00513,R00516,R00517,R00962,R00964,R00967,R00968,R00970,R01548,R01549,R01880,R02091,R02096,R02097,R02327,R02332,R02371,R02372,R08232	RC00002,RC00017	ko00000,ko00001,ko01000				Bacteria	1TQ4V@1239,249IT@186801,3WI74@541000,COG0572@1,COG0572@2	NA|NA|NA	F	Phosphoribulokinase uridine kinase family
NODE_728_length_69020_cov_10.2215_20	877411.JMMA01000002_gene1280	5.5e-18	98.2	Ruminococcaceae	capC		3.1.3.48	ko:K01104					ko00000,ko01000				Bacteria	1UFPI@1239,24P5Y@186801,3WRSN@541000,COG4464@1,COG4464@2	NA|NA|NA	GM	protein tyrosine phosphatase activity
NODE_728_length_69020_cov_10.2215_21	1392493.JIAB01000001_gene2629	2.2e-52	213.4	unclassified Lachnospiraceae			3.2.1.23	ko:K01190,ko:K12308	ko00052,ko00511,ko00600,ko01100,map00052,map00511,map00600,map01100		R01105,R01678,R03355,R04783,R06114	RC00049,RC00452	ko00000,ko00001,ko01000				Bacteria	1UXEC@1239,25KZS@186801,27PUH@186928,COG1874@1,COG1874@2,COG2755@1,COG2755@2,COG3401@1,COG3401@2,COG5263@1,COG5263@2	NA|NA|NA	E	Putative cell wall binding repeat
NODE_728_length_69020_cov_10.2215_22	889204.HMPREF9423_0801	2.2e-33	149.1	Firmicutes													Bacteria	1VH1S@1239,2E7CN@1,331VU@2	NA|NA|NA
NODE_728_length_69020_cov_10.2215_23	1384065.JAGS01000001_gene2812	2e-115	422.2	Ruminococcaceae	ksgA	GO:0000154,GO:0000179,GO:0001510,GO:0003674,GO:0003824,GO:0005575,GO:0005622,GO:0005623,GO:0005737,GO:0006139,GO:0006364,GO:0006396,GO:0006725,GO:0006807,GO:0008150,GO:0008152,GO:0008168,GO:0008170,GO:0008173,GO:0008649,GO:0008757,GO:0009451,GO:0009987,GO:0010467,GO:0016070,GO:0016072,GO:0016433,GO:0016740,GO:0016741,GO:0022613,GO:0031167,GO:0032259,GO:0034470,GO:0034641,GO:0034660,GO:0042254,GO:…	2.1.1.182	ko:K02528,ko:K15256			R10716	RC00003,RC03257	ko00000,ko01000,ko03009,ko03016				Bacteria	1TP9W@1239,248RY@186801,3WGWE@541000,COG0030@1,COG0030@2	NA|NA|NA	J	Specifically dimethylates two adjacent adenosines (A1518 and A1519) in the loop of a conserved hairpin near the 3'-end of 16S rRNA in the 30S particle. May play a critical role in biogenesis of 30S subunits
NODE_728_length_69020_cov_10.2215_24	411463.EUBVEN_02317	7.7e-63	246.9	Eubacteriaceae	sfsA			ko:K06206					ko00000				Bacteria	1V1GZ@1239,24A0M@186801,25W0S@186806,COG1489@1,COG1489@2	NA|NA|NA	S	Belongs to the SfsA family
NODE_728_length_69020_cov_10.2215_25	641112.ACOK01000004_gene3743	4.3e-25	119.8	Ruminococcaceae													Bacteria	1VMF7@1239,24UMV@186801,2EGE3@1,33A60@2,3WKQ7@541000	NA|NA|NA	S	Psort location
NODE_728_length_69020_cov_10.2215_26	1487923.DP73_20400	7.4e-20	104.0	Clostridia													Bacteria	1VWE3@1239,2511A@186801,2EPUX@1,32AJE@2	NA|NA|NA
NODE_728_length_69020_cov_10.2215_27	515620.EUBELI_20290	2.8e-192	677.9	Eubacteriaceae	els												Bacteria	1TRPM@1239,24AP4@186801,25XWY@186806,COG4552@1,COG4552@2	NA|NA|NA	S	Sterol carrier protein domain
NODE_728_length_69020_cov_10.2215_28	33035.JPJF01000013_gene4668	1.5e-136	492.7	Blautia	tcaR	GO:0001067,GO:0003674,GO:0003676,GO:0003677,GO:0005488,GO:0006355,GO:0008150,GO:0009889,GO:0010468,GO:0010556,GO:0019219,GO:0019222,GO:0031323,GO:0031326,GO:0044212,GO:0050789,GO:0050794,GO:0051171,GO:0051252,GO:0060255,GO:0065007,GO:0080090,GO:0097159,GO:1901363,GO:1903506,GO:2000112,GO:2001141		ko:K21454					ko00000,ko03000				Bacteria	1TNY6@1239,249XE@186801,3XZES@572511,COG1846@1,COG1846@2,COG2184@1,COG2184@2	NA|NA|NA	D	COG COG2184 Protein involved in cell division
NODE_728_length_69020_cov_10.2215_29	180332.JTGN01000005_gene2811	1.8e-95	356.3	Clostridia	rumA		2.1.1.190	ko:K03215					ko00000,ko01000,ko03009				Bacteria	1TP4H@1239,248B4@186801,COG2265@1,COG2265@2	NA|NA|NA	J	Belongs to the class I-like SAM-binding methyltransferase superfamily. RNA M5U methyltransferase family
NODE_728_length_69020_cov_10.2215_31	1160721.RBI_II00176	2.2e-192	678.3	Ruminococcaceae	ahcY	GO:0000096,GO:0003674,GO:0003824,GO:0004013,GO:0005575,GO:0005622,GO:0005623,GO:0005737,GO:0005829,GO:0006082,GO:0006139,GO:0006520,GO:0006534,GO:0006555,GO:0006575,GO:0006725,GO:0006732,GO:0006790,GO:0006807,GO:0008150,GO:0008152,GO:0009066,GO:0009069,GO:0009116,GO:0009119,GO:0009987,GO:0016787,GO:0016801,GO:0016802,GO:0017144,GO:0019752,GO:0033353,GO:0034641,GO:0042278,GO:0043436,GO:0044237,GO:…	3.3.1.1	ko:K01251	ko00270,ko01100,map00270,map01100	M00035	R00192,R04936	RC00056,RC00069,RC01161,RC01243	ko00000,ko00001,ko00002,ko01000,ko01009,ko04147				Bacteria	1TQY0@1239,248S3@186801,3WHN7@541000,COG0499@1,COG0499@2	NA|NA|NA	H	May play a key role in the regulation of the intracellular concentration of adenosylhomocysteine
NODE_728_length_69020_cov_10.2215_32	999423.HMPREF9161_00246	1.9e-22	112.5	Firmicutes													Bacteria	1W599@1239,2E0S4@1,32WA4@2	NA|NA|NA
NODE_728_length_69020_cov_10.2215_33	1280686.AUKE01000024_gene1575	8.4e-118	430.6	Butyrivibrio	mtaD	GO:0003674,GO:0003824,GO:0016787,GO:0016810,GO:0016814,GO:0019239,GO:0050270	3.5.4.28,3.5.4.31	ko:K12960	ko00270,ko01100,map00270,map01100		R09660	RC00477	ko00000,ko00001,ko01000				Bacteria	1TP43@1239,248IX@186801,4BY1A@830,COG0402@1,COG0402@2	NA|NA|NA	F	Amidohydrolase family
NODE_728_length_69020_cov_10.2215_34	138119.DSY3813	5.8e-10	70.9	Clostridia	ydgJ												Bacteria	1VFN4@1239,24U3B@186801,COG1846@1,COG1846@2	NA|NA|NA	K	Transcriptional regulator, MarR family
NODE_728_length_69020_cov_10.2215_35	500632.CLONEX_04126	6e-239	833.6	Clostridia	glgB		2.4.1.18	ko:K00700	ko00500,ko01100,ko01110,map00500,map01100,map01110	M00565	R02110		ko00000,ko00001,ko00002,ko01000,ko04147		CBM48,GH13		Bacteria	1TP4M@1239,247WH@186801,COG0296@1,COG0296@2	NA|NA|NA	G	Catalyzes the formation of the alpha-1,6-glucosidic linkages in glycogen by scission of a 1,4-alpha-linked oligosaccharide from growing alpha-1,4-glucan chains and the subsequent attachment of the oligosaccharide to the alpha-1,6 position
NODE_728_length_69020_cov_10.2215_36	411473.RUMCAL_01038	3.4e-22	111.7	Ruminococcaceae				ko:K07736					ko00000,ko03000				Bacteria	1VAA0@1239,24P60@186801,3WSF7@541000,COG1329@1,COG1329@2	NA|NA|NA	K	CarD-like/TRCF domain
NODE_728_length_69020_cov_10.2215_37	509191.AEDB02000033_gene5150	3.6e-15	87.0	Ruminococcaceae													Bacteria	1VEUP@1239,24NHU@186801,2E9RK@1,333XU@2,3WKM7@541000	NA|NA|NA
NODE_728_length_69020_cov_10.2215_38	697329.Rumal_3106	7.2e-16	90.9	Ruminococcaceae				ko:K06402					ko00000,ko01000,ko01002				Bacteria	1VK5P@1239,24UYF@186801,3WM1Q@541000,COG1994@1,COG1994@2	NA|NA|NA	S	Peptidase M50
NODE_728_length_69020_cov_10.2215_39	1384066.JAGT01000001_gene1915	1.3e-182	646.0	Ruminococcaceae	murA		2.5.1.7	ko:K00790	ko00520,ko00550,ko01100,map00520,map00550,map01100		R00660	RC00350	ko00000,ko00001,ko01000,ko01011				Bacteria	1TPAU@1239,2488W@186801,3WGXG@541000,COG0766@1,COG0766@2	NA|NA|NA	M	Cell wall formation. Adds enolpyruvyl to UDP-N- acetylglucosamine
NODE_728_length_69020_cov_10.2215_40	1160721.RBI_II00069	8.7e-45	186.8	Ruminococcaceae													Bacteria	1V3ZS@1239,24H9U@186801,3WIND@541000,COG1309@1,COG1309@2	NA|NA|NA	K	Transcriptional regulator, TetR family
NODE_728_length_69020_cov_10.2215_41	1410617.JHXH01000009_gene1670	1.6e-195	688.7	Ruminococcaceae	tyrS	GO:0003674,GO:0003824,GO:0004812,GO:0004831,GO:0005575,GO:0005618,GO:0005622,GO:0005623,GO:0005737,GO:0005829,GO:0005886,GO:0006082,GO:0006139,GO:0006399,GO:0006520,GO:0006725,GO:0006807,GO:0008150,GO:0008152,GO:0009987,GO:0016020,GO:0016070,GO:0016874,GO:0016875,GO:0019752,GO:0030312,GO:0034641,GO:0034660,GO:0040007,GO:0043038,GO:0043039,GO:0043170,GO:0043436,GO:0044237,GO:0044238,GO:0044281,GO:…	6.1.1.1	ko:K01866	ko00970,map00970	M00359,M00360	R02918	RC00055,RC00523	ko00000,ko00001,ko00002,ko01000,ko01007,ko03016,ko03029				Bacteria	1TPGN@1239,247QC@186801,3WHP7@541000,COG0162@1,COG0162@2	NA|NA|NA	J	Catalyzes the attachment of tyrosine to tRNA(Tyr) in a two-step reaction tyrosine is first activated by ATP to form Tyr- AMP and then transferred to the acceptor end of tRNA(Tyr)
NODE_728_length_69020_cov_10.2215_43	411474.COPEUT_02523	1.4e-57	229.6	Clostridia	luxS		3.1.3.18	ko:K01091	ko00630,ko01100,ko01110,ko01130,map00630,map01100,map01110,map01130		R01334	RC00017	ko00000,ko00001,ko01000				Bacteria	1V4W6@1239,24DB6@186801,COG0546@1,COG0546@2	NA|NA|NA	S	Psort location Cytoplasmic, score
NODE_728_length_69020_cov_10.2215_44	1514668.JOOA01000001_gene587	1.5e-70	272.3	Ruminococcaceae	comEB		3.5.4.12	ko:K01493	ko00240,ko01100,map00240,map01100	M00429	R01663	RC00074	ko00000,ko00001,ko00002,ko01000,ko02044				Bacteria	1V3PU@1239,24HF0@186801,3WJ3A@541000,COG2131@1,COG2131@2	NA|NA|NA	F	MafB19-like deaminase
NODE_728_length_69020_cov_10.2215_45	411483.FAEPRAA2165_00146	6.4e-54	217.2	Ruminococcaceae													Bacteria	1V1TT@1239,24GDE@186801,3WIMM@541000,COG2819@1,COG2819@2	NA|NA|NA	S	hydrolase of the alpha beta superfamily
NODE_728_length_69020_cov_10.2215_46	1384065.JAGS01000001_gene763	1.6e-78	299.3	Ruminococcaceae													Bacteria	1TPN2@1239,2499B@186801,3WHAW@541000,COG2013@1,COG2013@2	NA|NA|NA	S	Mitochondrial biogenesis AIM24
NODE_728_length_69020_cov_10.2215_47	1514668.JOOA01000002_gene1390	1.1e-50	206.5	Ruminococcaceae	rpe	GO:0003674,GO:0003824,GO:0004750,GO:0005488,GO:0005575,GO:0005622,GO:0005623,GO:0005737,GO:0005829,GO:0005975,GO:0005996,GO:0006081,GO:0006098,GO:0006139,GO:0006725,GO:0006732,GO:0006733,GO:0006739,GO:0006753,GO:0006793,GO:0006796,GO:0006807,GO:0008150,GO:0008152,GO:0009052,GO:0009056,GO:0009117,GO:0009987,GO:0016052,GO:0016853,GO:0016854,GO:0016857,GO:0019321,GO:0019323,GO:0019362,GO:0019637,GO:…	5.1.3.1	ko:K01783	ko00030,ko00040,ko00710,ko01100,ko01110,ko01120,ko01130,ko01200,ko01230,map00030,map00040,map00710,map01100,map01110,map01120,map01130,map01200,map01230	M00004,M00007	R01529	RC00540	ko00000,ko00001,ko00002,ko01000				Bacteria	1TQK8@1239,248AR@186801,3WISD@541000,COG0036@1,COG0036@2	NA|NA|NA	G	Belongs to the ribulose-phosphate 3-epimerase family
NODE_728_length_69020_cov_10.2215_49	1232443.BAIA02000107_gene3062	1.6e-29	137.1	unclassified Clostridiales	unbU		1.6.5.8	ko:K00347,ko:K03614,ko:K21163	ko01059,ko01130,map01059,map01130	M00824			ko00000,ko00001,ko00002,ko01000				Bacteria	1TQAY@1239,247TM@186801,267SG@186813,COG4658@1,COG4658@2	NA|NA|NA	C	Part of a membrane complex involved in electron transport
NODE_728_length_69020_cov_10.2215_50	641112.ACOK01000097_gene895	2.7e-23	115.5	Ruminococcaceae													Bacteria	1VNRD@1239,24U4B@186801,3WMFJ@541000,COG4660@1,COG4660@2	NA|NA|NA	C	Rnf-Nqr subunit, membrane protein
NODE_728_length_69020_cov_10.2215_51	641112.ACOK01000097_gene896	2.1e-23	115.9	Ruminococcaceae				ko:K03617					ko00000				Bacteria	1VE3F@1239,24PA9@186801,3WM1P@541000,COG4657@1,COG4657@2	NA|NA|NA	C	Psort location CytoplasmicMembrane, score 10.00
NODE_728_length_69020_cov_10.2215_52	1341157.RF007C_09045	1.1e-38	167.9	Ruminococcaceae													Bacteria	1UFJZ@1239,24TYT@186801,3WJIH@541000,COG1306@1,COG1306@2	NA|NA|NA	S	Putative glycosyl hydrolase domain
NODE_728_length_69020_cov_10.2215_53	246199.CUS_5780	7.5e-141	507.3	Ruminococcaceae	miaB	GO:0001510,GO:0003674,GO:0003824,GO:0005488,GO:0005575,GO:0005622,GO:0005623,GO:0005737,GO:0005829,GO:0006139,GO:0006396,GO:0006399,GO:0006400,GO:0006725,GO:0006807,GO:0008033,GO:0008150,GO:0008152,GO:0009451,GO:0009987,GO:0010467,GO:0016070,GO:0016740,GO:0016782,GO:0030488,GO:0032259,GO:0034470,GO:0034641,GO:0034660,GO:0035596,GO:0035597,GO:0035600,GO:0043170,GO:0043412,GO:0043414,GO:0044237,GO:…	2.8.4.3	ko:K06168			R10645,R10646,R10647	RC00003,RC00980,RC03221,RC03222	ko00000,ko01000,ko03016				Bacteria	1TNYN@1239,2482Y@186801,3WGSQ@541000,COG0621@1,COG0621@2	NA|NA|NA	J	Catalyzes the methylthiolation of N6- (dimethylallyl)adenosine (i(6)A), leading to the formation of 2- methylthio-N6-(dimethylallyl)adenosine (ms(2)i(6)A) at position 37 in tRNAs that read codons beginning with uridine
NODE_728_length_69020_cov_10.2215_54	1384066.JAGT01000001_gene1242	6.1e-86	325.1	Ruminococcaceae													Bacteria	1TRTG@1239,24B2F@186801,3WGB4@541000,COG1649@1,COG1649@2	NA|NA|NA	M	lipoprotein YddW precursor K01189
NODE_728_length_69020_cov_10.2215_55	445972.ANACOL_00729	3.5e-117	429.9	Ruminococcaceae	amiA		3.2.1.52,3.2.1.83,3.5.1.28	ko:K01448,ko:K12373,ko:K20846	ko00511,ko00513,ko00520,ko00531,ko00603,ko00604,ko01100,ko01503,ko04142,map00511,map00513,map00520,map00531,map00603,map00604,map01100,map01503,map04142	M00079,M00727	R00022,R04112,R06004,R11316	RC00049,RC00064,RC00141	ko00000,ko00001,ko00002,ko01000,ko01011,ko03036,ko03110		GH16,GH20		Bacteria	1UVNU@1239,24BZ5@186801,3WRJ8@541000,COG0860@1,COG0860@2,COG1649@1,COG1649@2,COG5492@1,COG5492@2	NA|NA|NA	MN	Ami_3
NODE_728_length_69020_cov_10.2215_57	1195236.CTER_1953	2.4e-42	179.1	Clostridia	mgtC			ko:K07507					ko00000,ko02000	9.B.20			Bacteria	1V409@1239,249SQ@186801,COG1285@1,COG1285@2	NA|NA|NA	E	MgtC SapB transporter
NODE_728_length_69020_cov_10.2215_58	1384065.JAGS01000001_gene2055	1.9e-71	275.8	Ruminococcaceae	rsuA	GO:0000154,GO:0000455,GO:0001522,GO:0003674,GO:0003824,GO:0005575,GO:0005622,GO:0005623,GO:0005737,GO:0005829,GO:0006139,GO:0006364,GO:0006396,GO:0006725,GO:0006807,GO:0008150,GO:0008152,GO:0009451,GO:0009982,GO:0009987,GO:0010467,GO:0016070,GO:0016072,GO:0016853,GO:0016866,GO:0022613,GO:0031118,GO:0034470,GO:0034641,GO:0034660,GO:0042254,GO:0043170,GO:0043412,GO:0044085,GO:0044237,GO:0044238,GO:…	5.4.99.19,5.4.99.22	ko:K06178,ko:K06183					ko00000,ko01000,ko03009				Bacteria	1TQZ2@1239,248HC@186801,3WHTI@541000,COG1187@1,COG1187@2	NA|NA|NA	J	Belongs to the pseudouridine synthase RsuA family
NODE_728_length_69020_cov_10.2215_59	697329.Rumal_0475	4e-188	664.1	Ruminococcaceae	msmX			ko:K10112	ko02010,map02010	M00194,M00196,M00197,M00200,M00201,M00206,M00207,M00491,M00602,M00605,M00606			ko00000,ko00001,ko00002,ko02000	3.A.1.1			Bacteria	1TP2M@1239,247JR@186801,3WGC7@541000,COG3842@1,COG3842@2	NA|NA|NA	P	Belongs to the ABC transporter superfamily
NODE_728_length_69020_cov_10.2215_60	318464.IO99_06610	5.6e-65	255.4	Clostridiaceae													Bacteria	1V4Q0@1239,24G0J@186801,36I4A@31979,COG3103@1,COG4991@2	NA|NA|NA	T	sh3 domain protein
NODE_1451_length_44500_cov_7.67895_3	33035.JPJF01000106_gene3136	9.3e-199	699.9	Blautia	xtmA			ko:K07474					ko00000				Bacteria	1TU2S@1239,25MKW@186801,3Y252@572511,COG1783@1,COG1783@2,COG3728@1,COG3728@2	NA|NA|NA	L	Terminase small subunit
NODE_1451_length_44500_cov_7.67895_5	33035.JPJF01000106_gene3135	7.4e-152	543.9	Blautia													Bacteria	1UYMH@1239,24YNQ@186801,2BX0Z@1,2Z88Q@2,3Y0ZJ@572511	NA|NA|NA	S	phage minor capsid protein
NODE_1451_length_44500_cov_7.67895_8	476272.RUMHYD_01761	8.4e-106	390.6	Blautia													Bacteria	1UZ30@1239,24D0A@186801,3Y19E@572511,COG2369@1,COG2369@2	NA|NA|NA	S	Phage minor capsid protein 2
NODE_1451_length_44500_cov_7.67895_9	476272.RUMHYD_01764	5.3e-44	183.7	Clostridia													Bacteria	1VJVH@1239,24TV2@186801,2E3F3@1,32YE0@2	NA|NA|NA
NODE_1451_length_44500_cov_7.67895_10	476272.RUMHYD_01766	5.1e-26	123.6	Clostridia													Bacteria	1VIDS@1239,24R96@186801,2EFEM@1,3397F@2	NA|NA|NA	S	Psort location Cytoplasmic, score 8.87
NODE_1451_length_44500_cov_7.67895_11	1235790.C805_00057	1.6e-07	61.6	Clostridia													Bacteria	1W2KR@1239,2561N@186801,292CI@1,2ZPWW@2	NA|NA|NA
NODE_1451_length_44500_cov_7.67895_12	476272.RUMHYD_01768	1.4e-25	122.9	Clostridia													Bacteria	1VPMZ@1239,24W56@186801,2EU5C@1,33MN0@2	NA|NA|NA
NODE_1451_length_44500_cov_7.67895_14	397290.C810_01328	2.8e-28	132.5	Clostridia													Bacteria	1V21V@1239,24H7E@186801,28PRN@1,2ZCDE@2	NA|NA|NA
NODE_1451_length_44500_cov_7.67895_15	397290.C810_05214	5.3e-45	187.2	Clostridia													Bacteria	1VH4F@1239,24TXZ@186801,2EDIT@1,337EP@2	NA|NA|NA
NODE_1451_length_44500_cov_7.67895_16	476272.RUMHYD_01772	3.2e-50	204.9	Clostridia													Bacteria	1VMI6@1239,24W3H@186801,2C0VJ@1,33G5G@2	NA|NA|NA
NODE_1451_length_44500_cov_7.67895_17	476272.RUMHYD_01775	8.2e-42	177.2	Blautia													Bacteria	1VEH6@1239,24QP4@186801,2DNUY@1,32ZA9@2,3Y0VJ@572511	NA|NA|NA	S	COG NOG36366 non supervised orthologous group
NODE_1451_length_44500_cov_7.67895_18	1232453.BAIF02000011_gene3359	3.9e-106	391.7	Clostridia													Bacteria	1V47S@1239,24IAH@186801,2C2F4@1,305QN@2	NA|NA|NA
NODE_1451_length_44500_cov_7.67895_19	476272.RUMHYD_01778	5.4e-25	120.9	Blautia													Bacteria	1VGDF@1239,24QM5@186801,2E8U6@1,3334R@2,3Y1TT@572511	NA|NA|NA
NODE_1451_length_44500_cov_7.67895_20	397290.C810_05229	8.3e-44	183.0	Clostridia													Bacteria	1VE8W@1239,24PDB@186801,2E22E@1,32XA1@2	NA|NA|NA	S	Psort location Cytoplasmic, score
NODE_1451_length_44500_cov_7.67895_21	411902.CLOBOL_03424	5e-14	84.0	Lachnoclostridium													Bacteria	1UEAM@1239,2218D@1506553,25J60@186801,2C2ZI@1,30FNI@2	NA|NA|NA
NODE_1451_length_44500_cov_7.67895_22	476272.RUMHYD_01779	1.2e-34	152.9	Blautia													Bacteria	1VNF3@1239,24VE3@186801,2DTST@1,33MHP@2,3Y1WM@572511	NA|NA|NA
NODE_1451_length_44500_cov_7.67895_23	476272.RUMHYD_01780	2.8e-34	151.8	Blautia													Bacteria	1UGIF@1239,25IPE@186801,2A2UA@1,30R86@2,3Y20N@572511	NA|NA|NA
NODE_1451_length_44500_cov_7.67895_24	476272.RUMHYD_01781	2e-35	155.6	Blautia													Bacteria	1TVNI@1239,25M2F@186801,2BKGB@1,32EX5@2,3Y1SQ@572511	NA|NA|NA
NODE_1451_length_44500_cov_7.67895_25	411902.CLOBOL_00129	1.3e-37	162.9	Clostridia													Bacteria	1VDAR@1239,24KHJ@186801,2E2WD@1,32XXQ@2	NA|NA|NA
NODE_1451_length_44500_cov_7.67895_27	411459.RUMOBE_01383	1.1e-90	339.3	Blautia													Bacteria	1VB7D@1239,257TZ@186801,2E1ZH@1,32X7Z@2,3Y08C@572511	NA|NA|NA	S	Bacteriophage Gp15 protein
NODE_1451_length_44500_cov_7.67895_28	476272.RUMHYD_01785	9.8e-122	444.9	Blautia				ko:K01992		M00254			ko00000,ko00002,ko02000	3.A.1			Bacteria	1TQDE@1239,249I0@186801,3Y0ZQ@572511,COG1511@1,COG1511@2,COG3941@1,COG3941@2,COG5412@1,COG5412@2	NA|NA|NA	S	phage tail tape measure protein
NODE_1451_length_44500_cov_7.67895_30	33035.JPJF01000043_gene1002	2.9e-69	270.8	Blautia													Bacteria	1VFC3@1239,24Q3Q@186801,2DPY0@1,333VQ@2,3Y13Q@572511	NA|NA|NA
NODE_1451_length_44500_cov_7.67895_32	411459.RUMOBE_01085	1.9e-77	297.0	Clostridia													Bacteria	1VBWS@1239,24PRC@186801,2DN8Y@1,32W5U@2	NA|NA|NA
NODE_1451_length_44500_cov_7.67895_33	33035.JPJF01000109_gene439	6.9e-191	673.7	Blautia													Bacteria	1TP0S@1239,24A9P@186801,3Y1GR@572511,COG1961@1,COG1961@2	NA|NA|NA	L	Resolvase, N terminal domain
NODE_1451_length_44500_cov_7.67895_34	1449343.JQLQ01000002_gene1418	2.1e-08	66.6	Bacilli													Bacteria	1VGQ8@1239,2DQ6I@1,334YZ@2,4HYI8@91061	NA|NA|NA
NODE_1451_length_44500_cov_7.67895_36	397288.C806_00131	9.9e-18	96.3	Firmicutes													Bacteria	1VK84@1239,COG1396@1,COG1396@2	NA|NA|NA	K	Transcriptional
NODE_1451_length_44500_cov_7.67895_37	1121289.JHVL01000079_gene1187	2.8e-07	60.8	Clostridia													Bacteria	1W399@1239,24X0G@186801,2DE8A@1,2ZKYR@2	NA|NA|NA	K	Helix-turn-helix XRE-family like proteins
NODE_1451_length_44500_cov_7.67895_48	411470.RUMGNA_02192	1.5e-40	172.6	Bacteria													Bacteria	2E6E9@1,3311Q@2	NA|NA|NA	S	Siphovirus Gp157
NODE_1451_length_44500_cov_7.67895_49	742767.HMPREF9456_02052	1.6e-45	189.5	Bacteria													Bacteria	2DGAP@1,2ZV6P@2	NA|NA|NA
NODE_1451_length_44500_cov_7.67895_50	411490.ANACAC_00804	2.8e-28	132.1	Clostridia													Bacteria	1V69K@1239,24T0Z@186801,2CBC9@1,30TPK@2	NA|NA|NA	S	Psort location Cytoplasmic, score 8.87
NODE_1451_length_44500_cov_7.67895_51	1235800.C819_02254	4.6e-31	140.6	Clostridia													Bacteria	1VNBK@1239,24WVK@186801,2EVQ5@1,33P45@2	NA|NA|NA	S	HNH nucleases
NODE_1451_length_44500_cov_7.67895_52	33035.JPJF01000122_gene2460	3.3e-26	124.0	Clostridia													Bacteria	1VAXX@1239,24P61@186801,2DVY7@1,32V0C@2	NA|NA|NA
NODE_1451_length_44500_cov_7.67895_53	97138.C820_00775	9.8e-42	177.2	Clostridiaceae													Bacteria	1V69W@1239,24IDX@186801,36JMY@31979,COG3935@1,COG3935@2	NA|NA|NA	L	DnaD domain protein
NODE_1451_length_44500_cov_7.67895_54	397291.C804_01604	1e-62	246.9	unclassified Lachnospiraceae				ko:K02315,ko:K11144					ko00000,ko03032				Bacteria	1V8DQ@1239,24M56@186801,27NQC@186928,COG1484@1,COG1484@2	NA|NA|NA	L	Bacterial dnaA protein
NODE_1451_length_44500_cov_7.67895_55	760568.Desku_0919	2.6e-18	99.0	Bacteria													Bacteria	2CCVF@1,348HX@2	NA|NA|NA
NODE_1451_length_44500_cov_7.67895_59	1499683.CCFF01000017_gene2594	5.5e-113	414.8	Clostridiaceae			2.1.1.37	ko:K00558	ko00270,ko01100,ko05206,map00270,map01100,map05206	M00035	R04858	RC00003,RC00332	ko00000,ko00001,ko00002,ko01000,ko02048,ko03032,ko03036				Bacteria	1TS3G@1239,249Q9@186801,36GET@31979,COG0270@1,COG0270@2	NA|NA|NA	H	PFAM C-5 cytosine-specific DNA methylase
NODE_1451_length_44500_cov_7.67895_64	768486.EHR_02665	7e-38	162.9	Enterococcaceae													Bacteria	1VENI@1239,2EC8I@1,33670@2,4B4AS@81852,4HR98@91061	NA|NA|NA
NODE_1451_length_44500_cov_7.67895_69	411490.ANACAC_00794	3.6e-45	188.0	Clostridia													Bacteria	1VHID@1239,24U2Z@186801,2EECP@1,3386X@2	NA|NA|NA
NODE_16512_length_4190_cov_9.2994_1	1408437.JNJN01000070_gene1385	4.5e-08	65.5	Clostridia													Bacteria	1VP69@1239,24UIM@186801,2ESW5@1,33KEI@2	NA|NA|NA
NODE_16512_length_4190_cov_9.2994_4	357809.Cphy_3144	4.2e-84	318.2	Clostridia				ko:K04763					ko00000,ko03036				Bacteria	1V324@1239,24PGZ@186801,COG4974@1,COG4974@2	NA|NA|NA	L	Belongs to the 'phage' integrase family
NODE_1400_length_42202_cov_11.8137_1	573061.Clocel_3578	3e-22	111.7	Clostridiaceae													Bacteria	1VBJS@1239,24HVC@186801,36S3M@31979,COG5164@1,COG5164@2	NA|NA|NA	K	regulation of DNA-templated transcription, elongation
NODE_1400_length_42202_cov_11.8137_5	1507.HMPREF0262_00424	3.6e-09	67.8	Clostridiaceae													Bacteria	1VK84@1239,25E37@186801,36PE5@31979,COG1396@1,COG1396@2	NA|NA|NA	K	Cro/C1-type HTH DNA-binding domain
NODE_1400_length_42202_cov_11.8137_8	1540257.JQMW01000009_gene2690	4.9e-09	68.6	Clostridiaceae				ko:K02238		M00429			ko00000,ko00002,ko02044	3.A.11.1,3.A.11.2			Bacteria	1TS9U@1239,249VR@186801,36DFY@31979,COG2333@1,COG2333@2	NA|NA|NA	L	domain protein
NODE_1400_length_42202_cov_11.8137_9	693746.OBV_25530	1.3e-71	276.9	Oscillospiraceae													Bacteria	1V4ZP@1239,24IPR@186801,2N87Q@216572,COG0582@1,COG0582@2	NA|NA|NA	L	Phage integrase family
NODE_1400_length_42202_cov_11.8137_12	657322.FPR_26770	1.7e-86	326.2	Ruminococcaceae													Bacteria	1TQN4@1239,2482H@186801,3WNCC@541000,COG4227@1,COG4227@2	NA|NA|NA	L	Psort location Cytoplasmic, score
NODE_1400_length_42202_cov_11.8137_15	397288.C806_01234	9.2e-15	87.0	unclassified Lachnospiraceae				ko:K03686					ko00000,ko03029,ko03110				Bacteria	1V7Z6@1239,25I9U@186801,27RZN@186928,COG2214@1,COG2214@2	NA|NA|NA	O	DnaJ molecular chaperone homology domain
NODE_1400_length_42202_cov_11.8137_18	316274.Haur_0564	2.1e-32	147.1	Bacteria	gp17a			ko:K06909					ko00000				Bacteria	COG4373@1,COG4373@2	NA|NA|NA
NODE_1400_length_42202_cov_11.8137_20	1226322.HMPREF1545_03846	1.3e-07	63.9	Oscillospiraceae													Bacteria	1UQS8@1239,257S7@186801,2BB10@1,2N7TA@216572,324H2@2	NA|NA|NA
NODE_1400_length_42202_cov_11.8137_21	1519439.JPJG01000060_gene1890	1.8e-27	130.2	Oscillospiraceae													Bacteria	1UQM4@1239,25QAX@186801,2BAUU@1,2N6RI@216572,324A7@2	NA|NA|NA
NODE_1400_length_42202_cov_11.8137_23	693746.OBV_23930	6.9e-121	441.4	Oscillospiraceae													Bacteria	1UG6T@1239,25NF9@186801,29V5Z@1,2N72P@216572,30GJM@2	NA|NA|NA
NODE_1400_length_42202_cov_11.8137_24	1232449.BAHV02000016_gene1817	1e-22	113.6	Clostridia													Bacteria	1W6SB@1239,2573D@186801,296HS@1,2ZTT9@2	NA|NA|NA
NODE_1400_length_42202_cov_11.8137_25	665956.HMPREF1032_03917	7.7e-189	667.2	Clostridia													Bacteria	1V24G@1239,24G17@186801,28PXR@1,2ZCHM@2	NA|NA|NA
NODE_1400_length_42202_cov_11.8137_31	1122137.AQXF01000004_gene1863	2.2e-18	99.4	Alphaproteobacteria	yebA												Bacteria	1MVTF@1224,2TT3Z@28211,COG0739@1,COG0739@2	NA|NA|NA	M	COG0739 Membrane proteins related to metalloendopeptidases
NODE_1400_length_42202_cov_11.8137_32	33035.JPJF01000090_gene94	2e-07	61.6	Clostridia													Bacteria	1W1M9@1239,24UQX@186801,28ZN4@1,2ZMDB@2	NA|NA|NA
NODE_1400_length_42202_cov_11.8137_33	556261.HMPREF0240_01266	2.3e-15	88.2	Clostridiaceae													Bacteria	1VCKV@1239,24P9C@186801,2CJIG@1,32SA4@2,36N4M@31979	NA|NA|NA	S	Phage holin family Hol44, in holin superfamily V
NODE_1400_length_42202_cov_11.8137_35	1408437.JNJN01000060_gene452	1.7e-75	292.4	Bacteria	apt		2.4.2.7	ko:K00759	ko00230,ko01100,map00230,map01100		R00190,R01229,R04378	RC00063	ko00000,ko00001,ko01000,ko04147				Bacteria	COG0503@1,COG0503@2,COG0739@1,COG0739@2	NA|NA|NA	F	purine ribonucleoside salvage
NODE_1400_length_42202_cov_11.8137_41	1408437.JNJN01000043_gene801	5.2e-14	84.3	Firmicutes													Bacteria	1VP77@1239,2EGMW@1,33AE1@2	NA|NA|NA
NODE_1400_length_42202_cov_11.8137_49	1160721.RBI_I01591	1.5e-29	136.3	Ruminococcaceae													Bacteria	1UJ10@1239,25ETU@186801,2BZV6@1,32Z1H@2,3WMN4@541000	NA|NA|NA
NODE_1400_length_42202_cov_11.8137_54	875454.BAEW01000002_gene491	1.1e-26	126.3	Peptoniphilaceae	rusA	GO:0000217,GO:0000400,GO:0003674,GO:0003676,GO:0003677,GO:0003824,GO:0004518,GO:0004519,GO:0004520,GO:0004536,GO:0005488,GO:0006139,GO:0006259,GO:0006725,GO:0006807,GO:0008150,GO:0008152,GO:0008821,GO:0009987,GO:0016787,GO:0016788,GO:0016889,GO:0016894,GO:0034641,GO:0043170,GO:0044237,GO:0044238,GO:0044260,GO:0046483,GO:0071704,GO:0090304,GO:0090305,GO:0097159,GO:0140097,GO:1901360,GO:1901363	3.1.22.4	ko:K01160					ko00000,ko01000,ko03400				Bacteria	1W0QW@1239,22HX7@1570339,2547A@186801,COG4570@1,COG4570@2	NA|NA|NA	L	Endodeoxyribonuclease RusA
NODE_1400_length_42202_cov_11.8137_57	665956.HMPREF1032_02618	2e-52	213.4	Ruminococcaceae	dnaC		3.6.4.12	ko:K02314	ko03030,ko04112,map03030,map04112				ko00000,ko00001,ko01000,ko03032				Bacteria	1TPCT@1239,247W3@186801,3WH8B@541000,COG0305@1,COG0305@2	NA|NA|NA	L	Participates in initiation and elongation during chromosome replication
NODE_1400_length_42202_cov_11.8137_58	742733.HMPREF9469_01845	4.7e-23	115.2	Clostridia													Bacteria	1VFID@1239,24SGG@186801,29Y50@1,30JY8@2	NA|NA|NA
NODE_1400_length_42202_cov_11.8137_60	411471.SUBVAR_04646	5.1e-38	164.1	Ruminococcaceae				ko:K03111	ko03030,ko03430,ko03440,map03030,map03430,map03440				ko00000,ko00001,ko03029,ko03032,ko03400				Bacteria	1V3WT@1239,24HF9@186801,3WJAP@541000,COG0629@1,COG0629@2	NA|NA|NA	L	Single-stranded DNA-binding protein
NODE_1400_length_42202_cov_11.8137_61	445972.ANACOL_01825	1.5e-23	116.3	Clostridia													Bacteria	1UQ76@1239,24RY9@186801,2CBC9@1,3470B@2	NA|NA|NA
NODE_1400_length_42202_cov_11.8137_65	394503.Ccel_3068	6.5e-13	80.5	Clostridiaceae													Bacteria	1VBJS@1239,24HVC@186801,36S3M@31979,COG5164@1,COG5164@2	NA|NA|NA	K	regulation of DNA-templated transcription, elongation
NODE_514_length_80174_cov_23.5658_1	709991.Odosp_2814	1.4e-251	875.2	Porphyromonadaceae	creD	GO:0005575,GO:0005623,GO:0005886,GO:0016020,GO:0044464,GO:0071944		ko:K06143					ko00000				Bacteria	22X6Q@171551,2FN18@200643,4NGKY@976,COG4452@1,COG4452@2	NA|NA|NA	V	Inner membrane protein CreD
NODE_514_length_80174_cov_23.5658_2	709991.Odosp_2815	6.2e-48	196.4	Porphyromonadaceae	MA20_05735												Bacteria	2326Q@171551,2G0ZE@200643,4PKFS@976,COG1846@1,COG1846@2	NA|NA|NA	K	Winged helix DNA-binding domain
NODE_514_length_80174_cov_23.5658_3	709991.Odosp_2816	2.2e-108	398.3	Porphyromonadaceae				ko:K02004		M00258			ko00000,ko00002,ko02000	3.A.1			Bacteria	22Y1S@171551,2FMGK@200643,4NN8S@976,COG3127@1,COG3127@2	NA|NA|NA	Q	membrane
NODE_514_length_80174_cov_23.5658_4	709991.Odosp_2817	2.6e-247	860.9	Porphyromonadaceae				ko:K07712,ko:K07713	ko02020,map02020	M00497,M00499			ko00000,ko00001,ko00002,ko02022				Bacteria	22X7M@171551,2FMCJ@200643,4NE89@976,COG2204@1,COG2204@2	NA|NA|NA	T	COG2204 Response regulator containing CheY-like receiver AAA-type ATPase and DNA-binding domains
NODE_514_length_80174_cov_23.5658_5	709991.Odosp_2818	0.0	2790.4	Porphyromonadaceae			3.2.1.23	ko:K01190	ko00052,ko00511,ko00600,ko01100,map00052,map00511,map00600,map01100		R01105,R01678,R03355,R04783,R06114	RC00049,RC00452	ko00000,ko00001,ko01000				Bacteria	22W8R@171551,2FM0P@200643,4NF3W@976,COG3250@1,COG3250@2	NA|NA|NA	G	beta-galactosidase
NODE_514_length_80174_cov_23.5658_6	709991.Odosp_2819	0.0	1591.6	Porphyromonadaceae													Bacteria	22WR8@171551,2FNF0@200643,4NFEF@976,COG0642@1,COG0784@1,COG0784@2,COG2205@2,COG5278@1,COG5278@2	NA|NA|NA	T	PhoQ Sensor
NODE_514_length_80174_cov_23.5658_8	709991.Odosp_2820	2.3e-78	298.1	Porphyromonadaceae				ko:K03559					ko00000,ko02000	1.A.30.2.1			Bacteria	22XTT@171551,2FM42@200643,4NKT1@976,COG0848@1,COG0848@2	NA|NA|NA	U	Biopolymer transporter ExbD
NODE_514_length_80174_cov_23.5658_9	709991.Odosp_2821	5.9e-100	370.2	Porphyromonadaceae				ko:K03832					ko00000,ko02000	2.C.1.1			Bacteria	22Y6V@171551,2FMZ4@200643,4NHYQ@976,COG0848@1,COG0848@2	NA|NA|NA	U	Biopolymer transporter ExbD
NODE_514_length_80174_cov_23.5658_10	709991.Odosp_2822	8.2e-73	279.6	Porphyromonadaceae													Bacteria	22YSE@171551,2FH6B@1,2FRZ3@200643,3490R@2,4NSP7@976	NA|NA|NA	S	Psort location CytoplasmicMembrane, score
NODE_514_length_80174_cov_23.5658_11	709991.Odosp_2823	2e-135	488.4	Porphyromonadaceae	exbB			ko:K03561					ko00000,ko02000	1.A.30.2.1			Bacteria	22WD0@171551,2FMMQ@200643,4NEA2@976,COG0811@1,COG0811@2	NA|NA|NA	U	MotA TolQ ExbB proton channel family protein
NODE_514_length_80174_cov_23.5658_12	709991.Odosp_2824	6e-199	699.9	Porphyromonadaceae	ansA		3.5.1.1	ko:K01424	ko00250,ko00460,ko01100,ko01110,map00250,map00460,map01100,map01110		R00485	RC00010,RC02798	ko00000,ko00001,ko01000				Bacteria	22VV2@171551,2FM3E@200643,4NE2Z@976,COG0252@1,COG0252@2	NA|NA|NA	EJ	L-asparaginase, type I
NODE_514_length_80174_cov_23.5658_13	709991.Odosp_2825	2.2e-159	568.2	Porphyromonadaceae	tatD			ko:K03424					ko00000,ko01000				Bacteria	22XKP@171551,2FMP9@200643,4NEVW@976,COG0084@1,COG0084@2	NA|NA|NA	L	hydrolase, TatD
NODE_514_length_80174_cov_23.5658_14	709991.Odosp_2826	2.2e-262	911.0	Porphyromonadaceae			1.4.1.4	ko:K00262	ko00220,ko00250,ko00910,ko01100,map00220,map00250,map00910,map01100		R00248	RC00006,RC02799	ko00000,ko00001,ko01000				Bacteria	22WFZ@171551,2FM43@200643,4NEBH@976,COG0334@1,COG0334@2	NA|NA|NA	E	Belongs to the Glu Leu Phe Val dehydrogenases family
NODE_514_length_80174_cov_23.5658_15	709991.Odosp_2827	2.1e-210	738.0	Porphyromonadaceae	dprA	GO:0005575,GO:0005622,GO:0005623,GO:0005737,GO:0007154,GO:0008150,GO:0009292,GO:0009294,GO:0009605,GO:0009987,GO:0009991,GO:0030420,GO:0031668,GO:0044424,GO:0044464,GO:0044764,GO:0050896,GO:0051704,GO:0051716,GO:0071496		ko:K04096					ko00000				Bacteria	22WZ4@171551,2FKYE@200643,4NF7T@976,COG0758@1,COG0758@2	NA|NA|NA	LU	DNA protecting protein DprA
NODE_514_length_80174_cov_23.5658_16	709991.Odosp_2828	6.1e-196	689.9	Porphyromonadaceae	aroB		2.7.1.71,4.2.3.4	ko:K01735,ko:K13829	ko00400,ko01100,ko01110,ko01130,ko01230,map00400,map01100,map01110,map01130,map01230	M00022	R02412,R03083	RC00002,RC00078,RC00847	ko00000,ko00001,ko00002,ko01000				Bacteria	22VVS@171551,2FNVM@200643,4NGSS@976,COG0337@1,COG0337@2	NA|NA|NA	E	Catalyzes the conversion of 3-deoxy-D-arabino- heptulosonate 7-phosphate (DAHP) to dehydroquinate (DHQ)
NODE_514_length_80174_cov_23.5658_17	709991.Odosp_2829	1.2e-235	822.0	Porphyromonadaceae	aroA	GO:0003674,GO:0003824,GO:0003866,GO:0005575,GO:0005622,GO:0005623,GO:0005737,GO:0005829,GO:0005886,GO:0006082,GO:0008150,GO:0008152,GO:0009058,GO:0009423,GO:0009987,GO:0016020,GO:0016053,GO:0016740,GO:0016765,GO:0019752,GO:0043436,GO:0043648,GO:0043650,GO:0044237,GO:0044249,GO:0044281,GO:0044283,GO:0044424,GO:0044444,GO:0044464,GO:0046394,GO:0046417,GO:0071704,GO:0071944,GO:1901576	2.5.1.19	ko:K00800	ko00400,ko01100,ko01110,ko01130,ko01230,map00400,map01100,map01110,map01130,map01230	M00022	R03460	RC00350	ko00000,ko00001,ko00002,ko01000				Bacteria	22WBG@171551,2FNY8@200643,4NE8T@976,COG0128@1,COG0128@2	NA|NA|NA	E	Catalyzes the transfer of the enolpyruvyl moiety of phosphoenolpyruvate (PEP) to the 5-hydroxyl of shikimate-3- phosphate (S3P) to produce enolpyruvyl shikimate-3-phosphate and inorganic phosphate
NODE_514_length_80174_cov_23.5658_18	709991.Odosp_2830	3.7e-78	297.4	Porphyromonadaceae	tadA	GO:0002097,GO:0002100,GO:0003674,GO:0003824,GO:0004000,GO:0005488,GO:0006139,GO:0006382,GO:0006396,GO:0006399,GO:0006400,GO:0006725,GO:0006807,GO:0008033,GO:0008150,GO:0008152,GO:0008251,GO:0008270,GO:0009451,GO:0009987,GO:0010467,GO:0016070,GO:0016553,GO:0016787,GO:0016810,GO:0016814,GO:0019239,GO:0034470,GO:0034641,GO:0034660,GO:0043167,GO:0043169,GO:0043170,GO:0043412,GO:0044237,GO:0044238,GO:…	3.4.17.13,3.5.4.1,3.5.4.3,3.5.4.33,3.8.1.5,6.3.4.19	ko:K01297,ko:K01485,ko:K01487,ko:K01563,ko:K04075,ko:K11991	ko00230,ko00240,ko00330,ko00361,ko00625,ko01100,ko01120,map00230,map00240,map00330,map00361,map00625,map01100,map01120		R00974,R01411,R01676,R02922,R05284,R05367,R05368,R05369,R05370,R07669,R07670,R09597,R10223	RC00074,RC00204,RC00477,RC00514,RC00809,RC01317,RC01340,RC01341,RC02013,RC02633,RC02634	ko00000,ko00001,ko01000,ko01002,ko01011,ko03016				Bacteria	22XW1@171551,2FSMJ@200643,4NNJ2@976,COG0590@1,COG0590@2	NA|NA|NA	FJ	Catalyzes the deamination of adenosine to inosine at the wobble position 34 of tRNA(Arg2)
NODE_514_length_80174_cov_23.5658_19	709991.Odosp_2831	5.1e-237	826.6	Porphyromonadaceae	pgk	GO:0003674,GO:0003824,GO:0004618,GO:0005575,GO:0005622,GO:0005623,GO:0005737,GO:0005975,GO:0006082,GO:0006090,GO:0006091,GO:0006096,GO:0006139,GO:0006163,GO:0006164,GO:0006165,GO:0006725,GO:0006732,GO:0006733,GO:0006753,GO:0006754,GO:0006757,GO:0006793,GO:0006796,GO:0006807,GO:0008150,GO:0008152,GO:0009056,GO:0009058,GO:0009108,GO:0009117,GO:0009123,GO:0009124,GO:0009126,GO:0009127,GO:0009132,GO:…	2.7.2.3,5.3.1.1	ko:K00927,ko:K01803	ko00010,ko00051,ko00562,ko00710,ko01100,ko01110,ko01120,ko01130,ko01200,ko01230,map00010,map00051,map00562,map00710,map01100,map01110,map01120,map01130,map01200,map01230	M00001,M00002,M00003,M00165,M00166,M00308,M00552	R01015,R01512	RC00002,RC00043,RC00423	ko00000,ko00001,ko00002,ko01000,ko04147				Bacteria	22WBD@171551,2FM2Q@200643,4NFW2@976,COG0126@1,COG0126@2	NA|NA|NA	F	Belongs to the phosphoglycerate kinase family
NODE_514_length_80174_cov_23.5658_20	709991.Odosp_2832	7.9e-218	762.7	Bacteroidia			4.3.1.27	ko:K20757					ko00000,ko01000				Bacteria	2FWV2@200643,4NF5K@976,COG3616@1,COG3616@2	NA|NA|NA	E	Putative serine dehydratase domain
NODE_514_length_80174_cov_23.5658_21	709991.Odosp_2833	4e-104	384.0	Porphyromonadaceae													Bacteria	231UJ@171551,2FSMY@200643,4NSMK@976,COG0664@1,COG0664@2	NA|NA|NA	T	COGs COG0664 cAMP-binding protein - catabolite gene activator and regulatory subunit of cAMP-dependent protein kinase
NODE_514_length_80174_cov_23.5658_22	709991.Odosp_2834	0.0	1562.7	Porphyromonadaceae	bglB		3.2.1.21	ko:K05349	ko00460,ko00500,ko00940,ko01100,ko01110,map00460,map00500,map00940,map01100,map01110		R00026,R02558,R02887,R02985,R03527,R04949,R04998,R10035,R10039,R10040	RC00049,RC00059,RC00171,RC00262,RC00397,RC00451,RC00714,RC00746,RC01248	ko00000,ko00001,ko01000		GH3		Bacteria	22WKB@171551,2FNZH@200643,4NE90@976,COG1472@1,COG1472@2	NA|NA|NA	G	Fibronectin type III-like domain
NODE_514_length_80174_cov_23.5658_23	709991.Odosp_2835	4e-69	267.3	Bacteria				ko:K03828					ko00000,ko01000				Bacteria	COG1846@1,COG1846@2	NA|NA|NA	K	DNA-binding transcription factor activity
NODE_514_length_80174_cov_23.5658_24	709991.Odosp_2836	6.7e-119	433.3	Porphyromonadaceae	ktrA			ko:K03499					ko00000,ko02000	2.A.38.1,2.A.38.4			Bacteria	22YIR@171551,2FMQT@200643,4NGRQ@976,COG0569@1,COG0569@2	NA|NA|NA	P	COG0569 K transport systems NAD-binding component
NODE_514_length_80174_cov_23.5658_25	709991.Odosp_2837	0.0	1082.8	Porphyromonadaceae	ktrB			ko:K03498					ko00000,ko02000	2.A.38.1,2.A.38.4			Bacteria	22WUJ@171551,2FPRA@200643,4NF7R@976,COG0168@1,COG0168@2	NA|NA|NA	P	COG0168 Trk-type K transport systems, membrane components
NODE_514_length_80174_cov_23.5658_26	709991.Odosp_2839	9.8e-64	249.2	Porphyromonadaceae				ko:K09922					ko00000				Bacteria	22Y4C@171551,2FT44@200643,4NQH4@976,COG3169@1,COG3169@2	NA|NA|NA	S	Putative member of DMT superfamily (DUF486)
NODE_514_length_80174_cov_23.5658_27	709991.Odosp_2840	5.7e-160	570.1	Porphyromonadaceae				ko:K01990,ko:K09384		M00254			ko00000,ko00002,ko02000	3.A.1			Bacteria	22YME@171551,2G0VY@200643,4PNR8@976,COG1131@1,COG1131@2	NA|NA|NA	V	AAA ATPase domain
NODE_514_length_80174_cov_23.5658_28	709991.Odosp_2841	1.8e-57	228.4	Porphyromonadaceae													Bacteria	22YGZ@171551,2CCSR@1,2FU2H@200643,32RWC@2,4NSDM@976	NA|NA|NA	S	tigr02436
NODE_514_length_80174_cov_23.5658_29	709991.Odosp_2842	1.6e-190	671.8	Porphyromonadaceae	oppF			ko:K02031,ko:K02032,ko:K10823,ko:K15583	ko01501,ko02010,ko02024,map01501,map02010,map02024	M00239,M00439			ko00000,ko00001,ko00002,ko02000	3.A.1.5,3.A.1.5.1,3.A.1.5.18,3.A.1.5.19,3.A.1.5.25			Bacteria	22YV6@171551,2FNMN@200643,4NIVI@976,COG1123@1,COG1123@2	NA|NA|NA	P	Protein of unknown function (DUF4435)
NODE_514_length_80174_cov_23.5658_30	709991.Odosp_2843	1.3e-190	672.2	Porphyromonadaceae	ruvB	GO:0006950,GO:0006974,GO:0007154,GO:0008150,GO:0009432,GO:0009605,GO:0009987,GO:0009991,GO:0031668,GO:0033554,GO:0050896,GO:0051716,GO:0071496	3.6.4.12	ko:K03551	ko03440,map03440				ko00000,ko00001,ko01000,ko03400				Bacteria	22W3Z@171551,2FNZB@200643,4NEB9@976,COG2255@1,COG2255@2	NA|NA|NA	L	The RuvA-RuvB complex in the presence of ATP renatures cruciform structure in supercoiled DNA with palindromic sequence, indicating that it may promote strand exchange reactions in homologous recombination. RuvAB is a helicase that mediates the Holliday junction migration by localized denaturation and reannealing
NODE_514_length_80174_cov_23.5658_31	709991.Odosp_2844	5.1e-287	993.0	Porphyromonadaceae													Bacteria	22WQ1@171551,2FPG5@200643,4NEFW@976,COG0642@1,COG2205@2	NA|NA|NA	T	PhoQ Sensor
NODE_514_length_80174_cov_23.5658_32	709991.Odosp_2845	3.8e-125	454.1	Porphyromonadaceae													Bacteria	22WBV@171551,2FNZV@200643,4NF1I@976,COG0745@1,COG0745@2	NA|NA|NA	K	COG0745 Response regulators consisting of a CheY-like receiver domain and a winged-helix DNA-binding domain
NODE_514_length_80174_cov_23.5658_33	709991.Odosp_2846	8.8e-80	302.8	Porphyromonadaceae	rpiB		5.3.1.6	ko:K01808	ko00030,ko00051,ko00710,ko01100,ko01110,ko01120,ko01130,ko01200,ko01230,map00030,map00051,map00710,map01100,map01110,map01120,map01130,map01200,map01230	M00004,M00007,M00165,M00167	R01056,R09030	RC00376,RC00434	ko00000,ko00001,ko00002,ko01000				Bacteria	22XV0@171551,2FT1X@200643,4NNSU@976,COG0698@1,COG0698@2	NA|NA|NA	G	Ribose 5-phosphate isomerase
NODE_514_length_80174_cov_23.5658_34	709991.Odosp_2848	1.2e-186	659.4	Porphyromonadaceae													Bacteria	22Z2X@171551,2FQU3@200643,4NH2A@976,COG0526@1,COG0526@2	NA|NA|NA	CO	SPTR Thioredoxin family protein
NODE_514_length_80174_cov_23.5658_35	709991.Odosp_2849	4e-178	630.6	Porphyromonadaceae	gldA		3.6.3.7	ko:K01990,ko:K09697	ko02010,ko02020,map02010,map02020	M00253,M00254			ko00000,ko00001,ko00002,ko01000,ko02000	3.A.1,3.A.1.115			Bacteria	22XZZ@171551,2G2SB@200643,4NEH0@976,COG1131@1,COG1131@2	NA|NA|NA	V	ATPases associated with a variety of cellular activities
NODE_514_length_80174_cov_23.5658_36	709991.Odosp_2850	0.0	1229.5	Porphyromonadaceae	mutL	GO:0003674,GO:0003676,GO:0003677,GO:0003697,GO:0003824,GO:0005488,GO:0005575,GO:0005622,GO:0005623,GO:0006139,GO:0006259,GO:0006281,GO:0006298,GO:0006725,GO:0006807,GO:0006950,GO:0006974,GO:0008150,GO:0008152,GO:0009987,GO:0016462,GO:0016787,GO:0016817,GO:0016818,GO:0016887,GO:0017111,GO:0032300,GO:0032991,GO:0033554,GO:0034641,GO:0043170,GO:0044237,GO:0044238,GO:0044260,GO:0044424,GO:0044464,GO:…		ko:K03572	ko03430,map03430				ko00000,ko00001,ko03400				Bacteria	22X0H@171551,2FMIK@200643,4NDWJ@976,COG0323@1,COG0323@2	NA|NA|NA	L	This protein is involved in the repair of mismatches in DNA. It is required for dam-dependent methyl-directed DNA mismatch repair. May act as a molecular matchmaker , a protein that promotes the formation of a stable complex between two or more DNA-binding proteins in an ATP-dependent manner without itself being part of a final effector complex
NODE_514_length_80174_cov_23.5658_38	709991.Odosp_2852	5.1e-212	743.4	Porphyromonadaceae	mprF			ko:K07027					ko00000,ko02000	4.D.2			Bacteria	22W97@171551,2FN20@200643,4NIWG@976,COG0392@1,COG0392@2	NA|NA|NA	S	Lysylphosphatidylglycerol synthase TM region
NODE_514_length_80174_cov_23.5658_39	742817.HMPREF9449_02236	2.3e-113	415.6	Porphyromonadaceae													Bacteria	22WTP@171551,2FNIX@200643,4NGUV@976,COG3568@1,COG3568@2	NA|NA|NA	S	Endonuclease Exonuclease phosphatase family protein
NODE_514_length_80174_cov_23.5658_40	709991.Odosp_2855	3.8e-176	624.0	Porphyromonadaceae													Bacteria	22WSS@171551,2FMGW@200643,4NGVJ@976,COG0705@1,COG0705@2	NA|NA|NA	S	Rhomboid family
NODE_514_length_80174_cov_23.5658_41	709991.Odosp_2856	1.7e-156	558.5	Porphyromonadaceae			3.4.21.105	ko:K09650					ko00000,ko01000,ko01002,ko03029				Bacteria	22Y0S@171551,2FNMJ@200643,4NIYR@976,COG0705@1,COG0705@2	NA|NA|NA	S	membrane
NODE_514_length_80174_cov_23.5658_42	709991.Odosp_2857	1.4e-217	762.3	Porphyromonadaceae	yaaT	GO:0005575,GO:0005622,GO:0005623,GO:0005737,GO:0044424,GO:0044464											Bacteria	22WXP@171551,2FNYP@200643,4NENX@976,COG1774@1,COG1774@2	NA|NA|NA	S	PSP1 C-terminal domain protein
NODE_514_length_80174_cov_23.5658_43	709991.Odosp_2858	9.9e-216	755.7	Porphyromonadaceae	holB		2.7.7.7	ko:K02341	ko00230,ko00240,ko01100,ko03030,ko03430,ko03440,map00230,map00240,map01100,map03030,map03430,map03440	M00260	R00375,R00376,R00377,R00378	RC02795	ko00000,ko00001,ko00002,ko01000,ko03032,ko03400				Bacteria	22VVP@171551,2FPCQ@200643,4NEYF@976,COG0470@1,COG0470@2	NA|NA|NA	L	DNA polymerase III
NODE_514_length_80174_cov_23.5658_44	709991.Odosp_2859	0.0	1187.6	Porphyromonadaceae	aspS	GO:0003674,GO:0003824,GO:0004812,GO:0004815,GO:0005575,GO:0005618,GO:0005622,GO:0005623,GO:0005737,GO:0005829,GO:0006082,GO:0006139,GO:0006399,GO:0006412,GO:0006418,GO:0006422,GO:0006518,GO:0006520,GO:0006725,GO:0006807,GO:0008150,GO:0008152,GO:0009058,GO:0009059,GO:0009987,GO:0010467,GO:0016070,GO:0016874,GO:0016875,GO:0019538,GO:0019752,GO:0030312,GO:0034641,GO:0034645,GO:0034660,GO:0043038,GO:…	6.1.1.12	ko:K01876	ko00970,map00970	M00359,M00360	R05577	RC00055,RC00523	ko00000,ko00001,ko00002,ko01000,ko01007,ko03016,ko03029			iJN678.aspS,iSFV_1184.SFV_1868	Bacteria	22W5B@171551,2FMCA@200643,4NECY@976,COG0173@1,COG0173@2	NA|NA|NA	J	Catalyzes the attachment of L-aspartate to tRNA(Asp) in a two-step reaction L-aspartate is first activated by ATP to form Asp-AMP and then transferred to the acceptor end of tRNA(Asp)
NODE_514_length_80174_cov_23.5658_45	709991.Odosp_2860	2.5e-75	288.1	Porphyromonadaceae	cvpA			ko:K03558					ko00000				Bacteria	22YUS@171551,2G2B1@200643,4NRG9@976,COG1286@1,COG1286@2	NA|NA|NA	S	Colicin V production protein
NODE_514_length_80174_cov_23.5658_46	709991.Odosp_2861	1.1e-247	862.1	Porphyromonadaceae	tyrS	GO:0003674,GO:0003824,GO:0004812,GO:0004831,GO:0005575,GO:0005618,GO:0005622,GO:0005623,GO:0005737,GO:0005829,GO:0005886,GO:0006082,GO:0006139,GO:0006399,GO:0006520,GO:0006725,GO:0006807,GO:0008150,GO:0008152,GO:0009987,GO:0016020,GO:0016070,GO:0016874,GO:0016875,GO:0019752,GO:0030312,GO:0034641,GO:0034660,GO:0040007,GO:0043038,GO:0043039,GO:0043170,GO:0043436,GO:0044237,GO:0044238,GO:0044281,GO:…	6.1.1.1	ko:K01866	ko00970,map00970	M00359,M00360	R02918	RC00055,RC00523	ko00000,ko00001,ko00002,ko01000,ko01007,ko03016,ko03029				Bacteria	22VXJ@171551,2FN0B@200643,4NF19@976,COG0162@1,COG0162@2	NA|NA|NA	J	Catalyzes the attachment of tyrosine to tRNA(Tyr) in a two-step reaction tyrosine is first activated by ATP to form Tyr- AMP and then transferred to the acceptor end of tRNA(Tyr)
NODE_514_length_80174_cov_23.5658_47	709991.Odosp_2862	1.4e-119	435.6	Porphyromonadaceae	tonB			ko:K03832					ko00000,ko02000	2.C.1.1			Bacteria	22XTD@171551,2FPKW@200643,4NMG7@976,COG0810@1,COG0810@2	NA|NA|NA	M	Interacts with outer membrane receptor proteins that carry out high-affinity binding and energy dependent uptake into the periplasmic space of specific substrates. It could act to transduce energy from the cytoplasmic membrane to specific energy- requiring processes in the outer membrane, resulting in the release into the periplasm of ligands bound by these outer membrane proteins
NODE_514_length_80174_cov_23.5658_48	709991.Odosp_2863	1.1e-239	835.5	Porphyromonadaceae	hflX			ko:K03665					ko00000,ko03009				Bacteria	22W7M@171551,2FM9T@200643,4NF0P@976,COG2262@1,COG2262@2	NA|NA|NA	S	GTPase that associates with the 50S ribosomal subunit and may have a role during protein synthesis or ribosome biogenesis
NODE_514_length_80174_cov_23.5658_49	709991.Odosp_2864	1.3e-112	412.5	Porphyromonadaceae	tonB			ko:K03832					ko00000,ko02000	2.C.1.1			Bacteria	22XTD@171551,2FPKW@200643,4NMG7@976,COG0810@1,COG0810@2	NA|NA|NA	M	Interacts with outer membrane receptor proteins that carry out high-affinity binding and energy dependent uptake into the periplasmic space of specific substrates. It could act to transduce energy from the cytoplasmic membrane to specific energy- requiring processes in the outer membrane, resulting in the release into the periplasm of ligands bound by these outer membrane proteins
NODE_514_length_80174_cov_23.5658_50	709991.Odosp_2865	1.4e-152	545.4	Bacteria	acpT	GO:0003674,GO:0003824,GO:0006082,GO:0006464,GO:0006520,GO:0006553,GO:0006629,GO:0006631,GO:0006633,GO:0006807,GO:0008150,GO:0008152,GO:0008610,GO:0008652,GO:0008897,GO:0009058,GO:0009066,GO:0009067,GO:0009085,GO:0009987,GO:0016053,GO:0016740,GO:0016772,GO:0016780,GO:0018070,GO:0018193,GO:0018209,GO:0018215,GO:0019538,GO:0019752,GO:0019878,GO:0032787,GO:0036211,GO:0043170,GO:0043412,GO:0043436,GO:…	2.7.8.7	ko:K00997,ko:K06133	ko00770,map00770		R01625	RC00002	ko00000,ko00001,ko01000			iECNA114_1301.ECNA114_3584	Bacteria	COG2091@1,COG2091@2	NA|NA|NA	H	lysine biosynthetic process via aminoadipic acid
NODE_514_length_80174_cov_23.5658_51	709991.Odosp_2866	2.3e-187	661.4	Porphyromonadaceae	asd		1.2.1.11	ko:K00133	ko00260,ko00261,ko00270,ko00300,ko01100,ko01110,ko01120,ko01130,ko01210,ko01230,map00260,map00261,map00270,map00300,map01100,map01110,map01120,map01130,map01210,map01230	M00016,M00017,M00018,M00033,M00525,M00526,M00527	R02291	RC00684	ko00000,ko00001,ko00002,ko01000				Bacteria	22VZA@171551,2FMHI@200643,4NE4V@976,COG0136@1,COG0136@2	NA|NA|NA	E	Catalyzes the NADPH-dependent formation of L-aspartate- semialdehyde (L-ASA) by the reductive dephosphorylation of L- aspartyl-4-phosphate
NODE_514_length_80174_cov_23.5658_52	709991.Odosp_2867	0.0	1142.5	Porphyromonadaceae			2.7.8.43	ko:K03760,ko:K19353	ko00540,ko01503,map00540,map01503	M00722	R11555,R11556,R11557	RC00002	ko00000,ko00001,ko00002,ko01000,ko01005				Bacteria	22WZA@171551,2FMY6@200643,4NHJ0@976,COG2194@1,COG2194@2	NA|NA|NA	S	Domain of unknown function (DUF1705)
NODE_514_length_80174_cov_23.5658_53	709991.Odosp_2868	1.7e-234	818.1	Porphyromonadaceae													Bacteria	22XJA@171551,2FP3X@200643,4NICB@976,COG4775@1,COG4775@2	NA|NA|NA	M	non supervised orthologous group
NODE_514_length_80174_cov_23.5658_54	709991.Odosp_2869	9.8e-94	349.4	Bacteroidia				ko:K07109					ko00000				Bacteria	2FK1S@1,2FYSJ@200643,34BPZ@2,4P558@976	NA|NA|NA	S	Bacterial protein of unknown function (YtfJ_HI0045)
NODE_514_length_80174_cov_23.5658_55	709991.Odosp_2870	5.5e-86	323.6	Porphyromonadaceae				ko:K03088					ko00000,ko03021				Bacteria	22YNC@171551,2FVAR@200643,4NWSC@976,COG1595@1,COG1595@2	NA|NA|NA	K	Sigma-70, region 4
NODE_514_length_80174_cov_23.5658_56	709991.Odosp_2871	2.3e-209	734.6	Bacteroidetes													Bacteria	4NIUK@976,COG3712@1,COG3712@2	NA|NA|NA	PT	Domain of unknown function (DUF4974)
NODE_514_length_80174_cov_23.5658_58	709991.Odosp_2873	0.0	2435.2	Porphyromonadaceae													Bacteria	22WAN@171551,2FKYX@200643,4NDXS@976,COG1629@1,COG1629@2	NA|NA|NA	P	TonB-dependent Receptor Plug Domain
NODE_514_length_80174_cov_23.5658_59	709991.Odosp_2874	0.0	1094.0	Bacteroidia				ko:K21572					ko00000,ko02000	8.A.46.1,8.A.46.3			Bacteria	2FPZI@200643,4NFF2@976,COG0388@1,COG0388@2	NA|NA|NA	S	Starch-binding associating with outer membrane
NODE_514_length_80174_cov_23.5658_60	709991.Odosp_2875	1.2e-185	655.6	Porphyromonadaceae													Bacteria	230M1@171551,28KH3@1,2FS2J@200643,2ZA2M@2,4NKS0@976	NA|NA|NA	S	Putative zinc-binding metallo-peptidase
NODE_514_length_80174_cov_23.5658_61	709991.Odosp_2876	9.8e-285	985.3	Porphyromonadaceae													Bacteria	2313T@171551,2DB8T@1,2FV05@200643,2Z7SV@2,4NJKF@976	NA|NA|NA	S	Domain of unknown function (DUF4302)
NODE_514_length_80174_cov_23.5658_62	709991.Odosp_2877	0.0	1256.5	Porphyromonadaceae				ko:K21571					ko00000				Bacteria	22Y91@171551,2FTSH@200643,4NHDQ@976,COG3656@1,COG3656@2	NA|NA|NA	S	Fibronectin type 3 domain
NODE_514_length_80174_cov_23.5658_63	709991.Odosp_2878	0.0	1197.2	Porphyromonadaceae	typA	GO:0000027,GO:0005575,GO:0005622,GO:0005623,GO:0005737,GO:0005829,GO:0006950,GO:0006996,GO:0008150,GO:0009266,GO:0009408,GO:0009409,GO:0009628,GO:0009987,GO:0016043,GO:0022607,GO:0022613,GO:0022618,GO:0034622,GO:0042254,GO:0042255,GO:0042273,GO:0043933,GO:0044085,GO:0044424,GO:0044444,GO:0044464,GO:0050896,GO:0065003,GO:0070925,GO:0071826,GO:0071840		ko:K06207					ko00000				Bacteria	22WPR@171551,2FMNU@200643,4NDVM@976,COG1217@1,COG1217@2	NA|NA|NA	T	GTP-binding protein TypA
NODE_514_length_80174_cov_23.5658_64	709991.Odosp_2879	1.7e-187	661.8	Porphyromonadaceae	fba		4.1.2.13	ko:K01624	ko00010,ko00030,ko00051,ko00680,ko00710,ko01100,ko01110,ko01120,ko01130,ko01200,ko01230,map00010,map00030,map00051,map00680,map00710,map01100,map01110,map01120,map01130,map01200,map01230	M00001,M00003,M00165,M00167,M00344,M00345	R01068,R01070,R01829,R02568	RC00438,RC00439,RC00603,RC00604	ko00000,ko00001,ko00002,ko01000				Bacteria	22WHF@171551,2FMMR@200643,4NF5C@976,COG0191@1,COG0191@2	NA|NA|NA	G	Catalyzes the formation of glycerone phosphate and glyceraldehyde 3-phosphate from fructose 1,6, bisphosphate
NODE_514_length_80174_cov_23.5658_65	1235803.C825_00667	6.4e-31	140.2	Porphyromonadaceae	proC	GO:0003674,GO:0003824,GO:0004735,GO:0005488,GO:0005515,GO:0005575,GO:0005622,GO:0005623,GO:0005737,GO:0005829,GO:0006082,GO:0006520,GO:0006560,GO:0006561,GO:0006807,GO:0008150,GO:0008152,GO:0008652,GO:0009058,GO:0009064,GO:0009084,GO:0009987,GO:0016053,GO:0016491,GO:0016645,GO:0016646,GO:0017144,GO:0018130,GO:0019752,GO:0042802,GO:0043436,GO:0044237,GO:0044238,GO:0044249,GO:0044281,GO:0044283,GO:…	1.5.1.2	ko:K00286	ko00330,ko01100,ko01110,ko01130,ko01230,map00330,map01100,map01110,map01130,map01230	M00015	R01248,R01251,R03291,R03293	RC00054,RC00083	ko00000,ko00001,ko00002,ko01000			iAF987.Gmet_0899,iIT341.HP1158,iSBO_1134.SBO_0282,ic_1306.c0493	Bacteria	22WAW@171551,2FMRG@200643,4NE6F@976,COG0345@1,COG0345@2	NA|NA|NA	E	Catalyzes the reduction of 1-pyrroline-5-carboxylate (PCA) to L-proline
NODE_514_length_80174_cov_23.5658_67	709991.Odosp_0636	7.5e-15	86.7	Porphyromonadaceae													Bacteria	2316X@171551,2A5M4@1,2G1SI@200643,30UBQ@2,4PFH2@976	NA|NA|NA
NODE_514_length_80174_cov_23.5658_68	709991.Odosp_2883	2.4e-121	441.4	Porphyromonadaceae													Bacteria	22Z1P@171551,2E9Q3@1,2FUTJ@200643,333WF@2,4NWZC@976	NA|NA|NA	S	TolB-like 6-blade propeller-like
NODE_514_length_80174_cov_23.5658_69	1121101.HMPREF1532_00699	1.5e-07	62.4	Bacteroidaceae													Bacteria	2FQ99@200643,4AKZ0@815,4NGW9@976,COG3039@1,COG3039@2	NA|NA|NA	L	Psort location Cytoplasmic, score 8.96
NODE_16550_length_4390_cov_26.3977_3	279714.FuraDRAFT_2795	7.9e-07	60.1	Neisseriales	topA		5.99.1.2	ko:K03168,ko:K07479					ko00000,ko01000,ko03032,ko03400				Bacteria	1MUFZ@1224,2KPCH@206351,2VHUF@28216,COG0550@1,COG0550@2,COG0551@1,COG0551@2	NA|NA|NA	L	Releases the supercoiling and torsional tension of DNA, which is introduced during the DNA replication and transcription, by transiently cleaving and rejoining one strand of the DNA duplex. Introduces a single-strand break via transesterification at a target site in duplex DNA. The scissile phosphodiester is attacked by the catalytic tyrosine of the enzyme, resulting in the formation of a DNA-(5'…
NODE_16550_length_4390_cov_26.3977_4	927704.SELR_04500	2.7e-35	156.8	Firmicutes				ko:K07011					ko00000				Bacteria	1TR5K@1239,COG3206@1,COG3206@2	NA|NA|NA	M	Psort location Cytoplasmic, score
NODE_16550_length_4390_cov_26.3977_5	1235796.C815_02340	5.5e-88	330.9	Firmicutes													Bacteria	1VMAD@1239,2EUYC@1,33NDK@2	NA|NA|NA	S	Initiator Replication protein
NODE_716_length_42632_cov_5.816_1	529507.PMI3382	3.5e-211	740.7	Gammaproteobacteria	Z012_11195			ko:K07496					ko00000				Bacteria	1MUU0@1224,1RS1J@1236,COG0675@1,COG0675@2	NA|NA|NA	L	Transposase
NODE_716_length_42632_cov_5.816_2	529507.PMI1001	6.9e-74	283.1	Gammaproteobacteria				ko:K07491					ko00000				Bacteria	1RDD7@1224,1S4R2@1236,COG1943@1,COG1943@2	NA|NA|NA	L	Transposase
NODE_716_length_42632_cov_5.816_3	500637.PROVRUST_08398	2.5e-151	541.6	Gammaproteobacteria													Bacteria	1MXQ0@1224,1RPJI@1236,COG5534@1,COG5534@2	NA|NA|NA	L	Replication initiator protein
NODE_716_length_42632_cov_5.816_4	500637.PROVRUST_08399	4.4e-41	174.1	Gammaproteobacteria													Bacteria	1P7MH@1224,1STN0@1236,28ZW5@1,2ZMKN@2	NA|NA|NA
NODE_716_length_42632_cov_5.816_5	500637.PROVRUST_08400	1.5e-50	205.7	Gammaproteobacteria													Bacteria	1NGAY@1224,1SIUS@1236,2EVUC@1,33P83@2	NA|NA|NA
NODE_716_length_42632_cov_5.816_6	1224318.DT73_13150	8.7e-09	67.4	Gammaproteobacteria													Bacteria	1PBPP@1224,1SVX9@1236,2CJZV@1,2ZR0I@2	NA|NA|NA
NODE_716_length_42632_cov_5.816_7	500637.PROVRUST_08402	3.2e-38	164.1	Gammaproteobacteria													Bacteria	1NP2J@1224,1SJ2J@1236,2EPC8@1,33GYZ@2	NA|NA|NA
NODE_716_length_42632_cov_5.816_8	500637.PROVRUST_08404	1.2e-107	396.0	Bacteria				ko:K03496					ko00000,ko03036,ko04812				Bacteria	COG1192@1,COG1192@2	NA|NA|NA	D	plasmid maintenance
NODE_716_length_42632_cov_5.816_9	500637.PROVRUST_08408	1.1e-127	462.6	Gammaproteobacteria													Bacteria	1RC0D@1224,1S5MI@1236,2CDN0@1,2ZFU0@2	NA|NA|NA	S	Nucleotidyl transferase AbiEii toxin, Type IV TA system
NODE_716_length_42632_cov_5.816_10	500637.PROVRUST_08409	1.3e-33	148.3	Gammaproteobacteria													Bacteria	1NJN8@1224,1SGPU@1236,2EISH@1,33CHU@2	NA|NA|NA	S	Evidence 4 Homologs of previously reported genes of
NODE_716_length_42632_cov_5.816_11	1399774.JDWH01000012_gene811	8.2e-43	179.5	Gammaproteobacteria				ko:K02004,ko:K05802,ko:K07459,ko:K10110	ko02010,map02010	M00194,M00258			ko00000,ko00001,ko00002,ko02000	1.A.23.1.1,3.A.1,3.A.1.1.1,3.A.1.1.22			Bacteria	1R0GH@1224,1T4H2@1236,COG0419@1,COG0419@2,COG3593@1,COG3593@2	NA|NA|NA	L	AAA ATPase domain
NODE_716_length_42632_cov_5.816_12	502347.ESCAB7627_1926	0.0	3872.4	Bacteria	lifA												Bacteria	COG1196@1,COG1196@2	NA|NA|NA	D	nuclear chromosome segregation
NODE_716_length_42632_cov_5.816_13	529507.PMIP26	9.2e-76	289.7	Gammaproteobacteria	hns			ko:K03746					ko00000,ko03036,ko03400				Bacteria	1NDKN@1224,1SFJI@1236,COG2916@1,COG2916@2	NA|NA|NA	S	H-NS histone family
NODE_716_length_42632_cov_5.816_14	529507.PMIP25	0.0	1455.3	Proteus	topB		5.99.1.2	ko:K03168,ko:K03169,ko:K07479					ko00000,ko01000,ko03032,ko03400				Bacteria	1MUFZ@1224,1RN4X@1236,3Z2CY@583,COG0550@1,COG0550@2,COG0551@1,COG0551@2	NA|NA|NA	L	Releases the supercoiling and torsional tension of DNA, which is introduced during the DNA replication and transcription, by transiently cleaving and rejoining one strand of the DNA duplex. Introduces a single-strand break via transesterification at a target site in duplex DNA. The scissile phosphodiester is attacked by the catalytic tyrosine of the enzyme, resulting in the formation of a DNA-(5'…
NODE_716_length_42632_cov_5.816_16	500637.PROVRUST_08417	3.9e-10	71.6	Gammaproteobacteria													Bacteria	1P5CI@1224,1STU1@1236,298V7@1,2ZVZC@2	NA|NA|NA
NODE_716_length_42632_cov_5.816_17	529507.PMIP19	1.4e-85	322.4	Gammaproteobacteria	trbM												Bacteria	1N2T2@1224,1SKDE@1236,2CIMF@1,32UGF@2	NA|NA|NA	S	TrbM
NODE_716_length_42632_cov_5.816_18	529507.PMIP18	1.2e-34	152.1	Gammaproteobacteria													Bacteria	1MZFJ@1224,1SAAQ@1236,2D9SI@1,32TTW@2	NA|NA|NA	S	Cag pathogenicity island protein Cag12
NODE_716_length_42632_cov_5.816_19	529507.PMIP18	3.4e-25	120.2	Gammaproteobacteria													Bacteria	1MZFJ@1224,1SAAQ@1236,2D9SI@1,32TTW@2	NA|NA|NA	S	Cag pathogenicity island protein Cag12
NODE_716_length_42632_cov_5.816_20	500637.PROVRUST_08420	0.0	1097.8	Gammaproteobacteria	virD4			ko:K03205	ko03070,map03070	M00333			ko00000,ko00001,ko00002,ko02044	3.A.7			Bacteria	1MV1G@1224,1RNF5@1236,COG3505@1,COG3505@2	NA|NA|NA	U	Type IV secretory pathway, VirD4 components
NODE_716_length_42632_cov_5.816_21	500637.PROVRUST_08421	1.4e-171	609.0	Gammaproteobacteria	virB11			ko:K02283,ko:K03196,ko:K12083	ko03070,ko05120,map03070,map05120	M00333,M00564			ko00000,ko00001,ko00002,ko02035,ko02044	3.A.7,3.A.7.3.1			Bacteria	1R82Y@1224,1T07N@1236,COG0630@1,COG0630@2	NA|NA|NA	NU	COG0630 Type IV secretory pathway, VirB11 components, and related ATPases involved in archaeal flagella biosynthesis
NODE_716_length_42632_cov_5.816_22	500637.PROVRUST_08422	3.7e-173	614.4	Gammaproteobacteria	virB10			ko:K03195	ko03070,map03070	M00333			ko00000,ko00001,ko00002,ko02044	3.A.7			Bacteria	1MXVX@1224,1RSE1@1236,COG2948@1,COG2948@2	NA|NA|NA	U	Conjugal transfer protein
NODE_716_length_42632_cov_5.816_23	500637.PROVRUST_08423	9.1e-151	539.7	Gammaproteobacteria	virB9			ko:K03204,ko:K12085,ko:K12093	ko03070,ko05120,map03070,map05120	M00333,M00564			ko00000,ko00001,ko00002,ko02044	3.A.7,3.A.7.12.1,3.A.7.3.1			Bacteria	1MVHJ@1224,1RSJF@1236,COG3504@1,COG3504@2	NA|NA|NA	U	Type IV secretory pathway, VirB9 components
NODE_716_length_42632_cov_5.816_24	500637.PROVRUST_08424	1.4e-117	429.1	Gammaproteobacteria	virB8			ko:K03203,ko:K12081	ko03070,map03070	M00333			ko00000,ko00001,ko00002,ko02044	3.A.7,3.A.7.3.1			Bacteria	1MXRC@1224,1T0B5@1236,COG3736@1,COG3736@2	NA|NA|NA	U	VirB8 protein
NODE_716_length_42632_cov_5.816_27	500637.PROVRUST_08378	1.7e-137	495.7	Gammaproteobacteria	virB6			ko:K03201	ko03070,map03070	M00333			ko00000,ko00001,ko00002,ko02044	3.A.7			Bacteria	1P5RF@1224,1RRHB@1236,COG3704@1,COG3704@2	NA|NA|NA	U	Conjugal transfer protein
NODE_716_length_42632_cov_5.816_28	637910.ROD_p2511	2.4e-08	64.7	Gammaproteobacteria													Bacteria	1NMTY@1224,1SGAW@1236,2C7V7@1,33FR5@2	NA|NA|NA
NODE_716_length_42632_cov_5.816_29	500637.PROVRUST_08380	1.5e-71	276.2	Gammaproteobacteria	virB5			ko:K03200,ko:K20266	ko02024,ko03070,map02024,map03070	M00333			ko00000,ko00001,ko00002,ko02044	3.A.7,3.A.7.4			Bacteria	1R6MA@1224,1RNZ0@1236,COG5314@1,COG5314@2	NA|NA|NA	U	type IV secretion
NODE_716_length_42632_cov_5.816_30	500637.PROVRUST_08381	0.0	1692.9	Gammaproteobacteria	virB4			ko:K03198,ko:K03199,ko:K12080,ko:K12108,ko:K20529,ko:K20530	ko02024,ko03070,ko05120,map02024,map03070,map05120	M00333,M00564			ko00000,ko00001,ko00002,ko02044	3.A.7,3.A.7.12.1,3.A.7.3.1,3.A.7.4			Bacteria	1MXH0@1224,1RQW2@1236,COG3451@1,COG3451@2,COG3702@1,COG3702@2	NA|NA|NA	U	type IV secretory pathway, VirB4 components
NODE_716_length_42632_cov_5.816_31	500637.PROVRUST_08382	2.1e-30	137.9	Gammaproteobacteria													Bacteria	1NIZC@1224,1SHMD@1236,2EMA4@1,33EZ5@2	NA|NA|NA
NODE_716_length_42632_cov_5.816_32	500637.PROVRUST_08383	5.2e-86	323.9	Gammaproteobacteria	trwN			ko:K03194,ko:K08307,ko:K08309,ko:K12089	ko03070,ko05120,map03070,map05120	M00333,M00564			ko00000,ko00001,ko00002,ko01000,ko01011,ko02044	3.A.7.12.1	GH23		Bacteria	1N00I@1224,1S0XN@1236,COG0741@1,COG0741@2	NA|NA|NA	M	COG0741 Soluble lytic murein transglycosylase and related regulatory proteins (some contain LysM invasin domains)
NODE_716_length_42632_cov_5.816_35	1028805.GGC_1888	8e-43	180.3	Gammaproteobacteria													Bacteria	1NAIR@1224,1SDWZ@1236,2E80D@1,332EP@2	NA|NA|NA	S	Protein involved in DNA replication and plasmid maintenance
NODE_716_length_42632_cov_5.816_36	500637.PROVRUST_08388	1.2e-36	158.7	Gammaproteobacteria	stbD			ko:K18923					ko00000,ko02048				Bacteria	1N6YR@1224,1S8RK@1236,COG2161@1,COG2161@2	NA|NA|NA	D	Antitoxin component of a toxin-antitoxin (TA) module
NODE_716_length_42632_cov_5.816_37	500637.PROVRUST_08389	3.1e-41	174.1	Gammaproteobacteria	relE			ko:K06218					ko00000,ko02048				Bacteria	1MZ76@1224,1S8RR@1236,COG2026@1,COG2026@2	NA|NA|NA	DJ	Cytotoxic translational repressor of toxin-antitoxin stability system
NODE_716_length_42632_cov_5.816_38	500637.PROVRUST_08390	7.9e-184	649.8	Gammaproteobacteria													Bacteria	1MVHF@1224,1RZ5R@1236,COG3843@1,COG3843@2	NA|NA|NA	U	Relaxase/Mobilisation nuclease domain
NODE_716_length_42632_cov_5.816_39	500637.PROVRUST_08391	5.4e-90	337.0	Gammaproteobacteria													Bacteria	1NAKK@1224,1SFSN@1236,2EB57@1,3355W@2	NA|NA|NA
NODE_716_length_42632_cov_5.816_40	1051006.HMPREF1162_1165	2e-21	108.2	Actinobacteria				ko:K06218					ko00000,ko02048				Bacteria	2IS0Z@201174,COG2026@1,COG2026@2	NA|NA|NA	DJ	ParE toxin of type II toxin-antitoxin system, parDE
NODE_716_length_42632_cov_5.816_41	938288.HG326226_gene893	3e-07	60.8	unclassified Clostridiales													Bacteria	1VF93@1239,24SDR@186801,26CBX@186813,2EI1I@1,330GC@2	NA|NA|NA
NODE_3842_length_6981_cov_4.35663_2	411470.RUMGNA_02589	1.1e-11	75.9	Blautia													Bacteria	1V3BU@1239,24FVP@186801,28NQR@1,2ZBQ4@2,3Y0BK@572511	NA|NA|NA	S	Psort location Cytoplasmic, score
NODE_3842_length_6981_cov_4.35663_3	411469.EUBHAL_02546	8e-101	374.0	Clostridia													Bacteria	1UI5D@1239,25EHI@186801,COG2433@1,COG2433@2	NA|NA|NA	S	MobA MobL family protein
NODE_3842_length_6981_cov_4.35663_5	397291.C804_04593	9.7e-17	94.4	Clostridia	mpr	GO:0005575,GO:0005576	3.4.21.19	ko:K01318	ko02024,map02024				ko00000,ko00001,ko01000,ko01002				Bacteria	1VH4B@1239,2519F@186801,COG3591@1,COG3591@2	NA|NA|NA	E	Belongs to the peptidase S1B family
NODE_3842_length_6981_cov_4.35663_7	936596.HMPREF1495_0080	2.4e-79	302.8	Bacteria													Bacteria	COG5527@1,COG5527@2	NA|NA|NA	L	Initiator Replication protein
NODE_2813_length_16498_cov_8.57447_4	592026.GCWU0000282_001153	2.2e-24	118.6	Clostridia													Bacteria	1VZ6R@1239,252UG@186801,2BA30@1,3441H@2	NA|NA|NA
NODE_2813_length_16498_cov_8.57447_5	1235790.C805_00151	6.6e-82	310.1	Eubacteriaceae													Bacteria	1TPCU@1239,24ARG@186801,25UV0@186806,COG2110@1,COG2110@2	NA|NA|NA	S	phosphatase homologous to the C-terminal domain of histone macroH2A1
NODE_2813_length_16498_cov_8.57447_6	511680.BUTYVIB_01642	9.3e-30	135.6	Butyrivibrio													Bacteria	1VJCJ@1239,24RI7@186801,2DNMA@1,32Y3J@2,4C06Q@830	NA|NA|NA
NODE_2813_length_16498_cov_8.57447_7	471875.RUMLAC_02136	2.1e-45	188.3	Ruminococcaceae													Bacteria	1V4DI@1239,24I5W@186801,3WS7K@541000,COG0346@1,COG0346@2	NA|NA|NA	E	Glyoxalase-like domain
NODE_2813_length_16498_cov_8.57447_8	411489.CLOL250_01520	1.7e-58	231.9	Clostridia	yneG												Bacteria	1V4GQ@1239,24IY2@186801,2DMJC@1,32RYJ@2	NA|NA|NA	S	COG NOG13916 non supervised orthologous group
NODE_2813_length_16498_cov_8.57447_9	333138.LQ50_12160	1.3e-68	266.5	Bacillus	yidA												Bacteria	1TR16@1239,1ZCPY@1386,4HCZ6@91061,COG0561@1,COG0561@2	NA|NA|NA	S	hydrolases of the HAD superfamily
NODE_2813_length_16498_cov_8.57447_10	1280694.AUJQ01000013_gene1399	6.2e-58	231.9	Clostridia													Bacteria	1VJ20@1239,24U74@186801,2DUCH@1,33PZ1@2	NA|NA|NA	S	Initiator Replication protein
NODE_2813_length_16498_cov_8.57447_12	1282887.AUJG01000021_gene2172	1.2e-50	206.8	Clostridia				ko:K03496					ko00000,ko03036,ko04812				Bacteria	1VUFW@1239,250HR@186801,COG1192@1,COG1192@2	NA|NA|NA	D	ATPase MipZ
NODE_2813_length_16498_cov_8.57447_15	742733.HMPREF9469_02550	5.3e-28	130.2	Lachnoclostridium	aspA		4.2.1.2,4.3.1.1	ko:K01679,ko:K01744	ko00020,ko00250,ko00620,ko00720,ko01100,ko01110,ko01120,ko01130,ko01200,ko04934,ko05200,ko05211,map00020,map00250,map00620,map00720,map01100,map01110,map01120,map01130,map01200,map04934,map05200,map05211	M00009,M00011,M00173,M00376	R00490,R01082	RC00316,RC00443,RC02799	ko00000,ko00001,ko00002,ko01000				Bacteria	1TP3U@1239,21Z5U@1506553,2483Z@186801,COG1027@1,COG1027@2	NA|NA|NA	E	Fumarase C C-terminus
NODE_2813_length_16498_cov_8.57447_16	658088.HMPREF0987_01689	4.9e-21	107.1	Clostridia	aspA		4.2.1.2,4.3.1.1	ko:K01679,ko:K01744	ko00020,ko00250,ko00620,ko00720,ko01100,ko01110,ko01120,ko01130,ko01200,ko04934,ko05200,ko05211,map00020,map00250,map00620,map00720,map01100,map01110,map01120,map01130,map01200,map04934,map05200,map05211	M00009,M00011,M00173,M00376	R00490,R01082	RC00316,RC00443,RC02799	ko00000,ko00001,ko00002,ko01000				Bacteria	1TP3U@1239,2483Z@186801,COG1027@1,COG1027@2	NA|NA|NA	E	Aspartate ammonia-lyase
NODE_2813_length_16498_cov_8.57447_17	1408323.JQKK01000007_gene789	4.1e-57	228.8	unclassified Lachnospiraceae													Bacteria	1TPQB@1239,25C3N@186801,27IQN@186928,COG4974@1,COG4974@2	NA|NA|NA	L	Phage integrase family
NODE_2813_length_16498_cov_8.57447_18	1235793.C809_01114	3.6e-85	321.6	unclassified Lachnospiraceae	rssA												Bacteria	1TQ9W@1239,2485C@186801,27K58@186928,COG4667@1,COG4667@2	NA|NA|NA	S	Patatin-like phospholipase
NODE_6193_length_6881_cov_20.9205_4	1292035.H476_3466	2.5e-22	112.5	Clostridia													Bacteria	1UUMN@1239,25764@186801,2BEXZ@1,328PN@2	NA|NA|NA
NODE_6193_length_6881_cov_20.9205_5	1151292.QEW_0757	4.6e-51	208.4	Clostridia													Bacteria	1VPTN@1239,24VC3@186801,2EJAN@1,33D1T@2	NA|NA|NA
NODE_6193_length_6881_cov_20.9205_8	1415774.U728_3758	8.3e-80	303.5	Clostridiaceae													Bacteria	1U31Z@1239,249GR@186801,36DBT@31979,COG1961@1,COG1961@2	NA|NA|NA	L	Resolvase, N terminal domain
NODE_6193_length_6881_cov_20.9205_9	1151292.QEW_3771	9.4e-108	397.1	Peptostreptococcaceae													Bacteria	1TTJI@1239,247V6@186801,25TJ8@186804,COG0582@1,COG0582@2	NA|NA|NA	L	Phage integrase, N-terminal SAM-like domain
NODE_1314_length_38866_cov_111.127_1	1410670.JHXF01000013_gene2023	5.6e-156	557.4	Ruminococcaceae				ko:K02016	ko02010,map02010	M00240			ko00000,ko00001,ko00002,ko02000	3.A.1.14			Bacteria	1TQ11@1239,2482R@186801,3WK7W@541000,COG0614@1,COG0614@2	NA|NA|NA	P	Periplasmic binding protein
NODE_1314_length_38866_cov_111.127_2	1410670.JHXF01000013_gene2024	2.1e-120	439.1	Ruminococcaceae	chlB		1.3.7.14,1.3.7.15,1.3.7.7	ko:K02587,ko:K04038,ko:K04039,ko:K11334,ko:K11335	ko00860,ko01100,ko01110,map00860,map01100,map01110		R06282,R09053,R09060	RC01008	ko00000,ko00001,ko01000				Bacteria	1TSY8@1239,24BHA@186801,3WHN2@541000,COG2710@1,COG2710@2	NA|NA|NA	C	Nitrogenase component 1 type Oxidoreductase
NODE_1314_length_38866_cov_111.127_3	1410670.JHXF01000013_gene2025	1e-144	520.0	Ruminococcaceae				ko:K02587					ko00000				Bacteria	1TS4H@1239,24BC1@186801,3WI5X@541000,COG2710@1,COG2710@2	NA|NA|NA	C	Nitrogenase component 1 type Oxidoreductase
NODE_1314_length_38866_cov_111.127_4	1410670.JHXF01000013_gene2026	1.2e-111	409.5	Ruminococcaceae	nifH1		1.18.6.1	ko:K02588	ko00625,ko00910,ko01100,ko01120,map00625,map00910,map01100,map01120	M00175	R05185,R05496	RC00002,RC01395,RC02891	ko00000,ko00001,ko00002,ko01000				Bacteria	1TPXR@1239,247KJ@186801,3WI0M@541000,COG1348@1,COG1348@2	NA|NA|NA	P	Belongs to the NifH BchL ChlL family
NODE_1314_length_38866_cov_111.127_5	573061.Clocel_2697	2.9e-162	578.6	Clostridiaceae			3.1.1.53	ko:K05970					ko00000,ko01000				Bacteria	1UIB3@1239,25EG5@186801,36IAS@31979,COG2755@1,COG2755@2	NA|NA|NA	E	Carbohydrate esterase, sialic acid-specific acetylesterase
NODE_1314_length_38866_cov_111.127_6	1384065.JAGS01000001_gene2121	8.5e-64	250.8	Ruminococcaceae				ko:K07088					ko00000				Bacteria	1V28G@1239,24H5F@186801,3WSBY@541000,COG0679@1,COG0679@2	NA|NA|NA	S	auxin efflux carrier
NODE_1314_length_38866_cov_111.127_8	1304866.K413DRAFT_1907	1e-78	300.1	Clostridiaceae	hisK		3.1.3.15	ko:K04486	ko00340,ko01100,ko01110,ko01230,map00340,map01100,map01110,map01230	M00026	R03013	RC00017	ko00000,ko00001,ko00002,ko01000				Bacteria	1TRKS@1239,249TM@186801,36FRF@31979,COG1387@1,COG1387@2	NA|NA|NA	E	Histidinol phosphate phosphatase, HisJ family
NODE_1314_length_38866_cov_111.127_9	1232443.BAIA02000103_gene2856	6.2e-67	261.9	Clostridia													Bacteria	1TQHP@1239,24GSB@186801,28IAA@1,2Z8CW@2	NA|NA|NA	S	DHHW protein
NODE_1314_length_38866_cov_111.127_12	641112.ACOK01000076_gene3033	1e-70	274.2	Ruminococcaceae	ctpA	GO:0003674,GO:0003824,GO:0004175,GO:0005488,GO:0005515,GO:0005575,GO:0005623,GO:0006508,GO:0006518,GO:0006807,GO:0007154,GO:0007165,GO:0008150,GO:0008152,GO:0008233,GO:0009653,GO:0009987,GO:0016787,GO:0019538,GO:0023052,GO:0030154,GO:0030288,GO:0030313,GO:0030435,GO:0031975,GO:0032502,GO:0033218,GO:0034641,GO:0042277,GO:0042597,GO:0042802,GO:0042803,GO:0043170,GO:0043603,GO:0043900,GO:0043902,GO:…	3.4.21.102	ko:K03797					ko00000,ko01000,ko01002				Bacteria	1TPBI@1239,248HZ@186801,3WGHH@541000,COG0793@1,COG0793@2	NA|NA|NA	M	Belongs to the peptidase S41A family
NODE_1314_length_38866_cov_111.127_13	1341157.RF007C_08340	1.3e-29	137.9	Ruminococcaceae				ko:K21471					ko00000,ko01000,ko01002,ko01011				Bacteria	1TQ5I@1239,248ZG@186801,3WGCB@541000,COG4942@1,COG4942@2	NA|NA|NA	D	Peptidase, M23
NODE_1314_length_38866_cov_111.127_14	411473.RUMCAL_02472	1.8e-66	259.6	Ruminococcaceae	ftsX	GO:0000910,GO:0005575,GO:0005576,GO:0005618,GO:0005623,GO:0005886,GO:0005887,GO:0007049,GO:0007154,GO:0007165,GO:0007166,GO:0008150,GO:0008356,GO:0009274,GO:0009276,GO:0009966,GO:0009987,GO:0010033,GO:0010646,GO:0016020,GO:0016021,GO:0016043,GO:0019221,GO:0022402,GO:0022603,GO:0022607,GO:0023051,GO:0023052,GO:0030312,GO:0030313,GO:0031224,GO:0031226,GO:0031975,GO:0032153,GO:0032506,GO:0034097,GO:…		ko:K09811,ko:K09812	ko02010,map02010	M00256			ko00000,ko00001,ko00002,ko02000,ko03036	3.A.1.140			Bacteria	1TPND@1239,24AA6@186801,3WHNT@541000,COG2177@1,COG2177@2	NA|NA|NA	D	Part of the ABC transporter FtsEX involved in asymmetric cellular division facilitating the initiation of sporulation
NODE_1314_length_38866_cov_111.127_15	1341157.RF007C_08350	3.5e-75	288.1	Ruminococcaceae	ftsE	GO:0000166,GO:0000910,GO:0003674,GO:0005488,GO:0005524,GO:0005575,GO:0005622,GO:0005623,GO:0005737,GO:0005886,GO:0007049,GO:0008144,GO:0008150,GO:0008356,GO:0009898,GO:0009966,GO:0009987,GO:0010646,GO:0016020,GO:0016043,GO:0017076,GO:0019897,GO:0019898,GO:0022402,GO:0022603,GO:0022607,GO:0023051,GO:0030554,GO:0031234,GO:0032153,GO:0032506,GO:0032553,GO:0032555,GO:0032559,GO:0035639,GO:0036094,GO:…		ko:K09811,ko:K09812	ko02010,map02010	M00256			ko00000,ko00001,ko00002,ko02000,ko03036	3.A.1.140			Bacteria	1TP58@1239,248HW@186801,3WGK4@541000,COG2884@1,COG2884@2	NA|NA|NA	D	cell division ATP-binding protein FtsE
NODE_1314_length_38866_cov_111.127_16	1341157.RF007C_08355	3.9e-183	647.5	Ruminococcaceae	cdaR			ko:K02647					ko00000,ko03000				Bacteria	1TQWD@1239,24ZMW@186801,3WHDV@541000,COG3835@1,COG3835@2	NA|NA|NA	KT	Psort location Cytoplasmic, score
NODE_1314_length_38866_cov_111.127_17	1410617.JHXH01000001_gene782	1.3e-36	158.7	Ruminococcaceae	ptsH			ko:K11189					ko00000,ko02000	4.A.2.1			Bacteria	1VA0R@1239,24QIP@186801,3WK5I@541000,COG1925@1,COG1925@2	NA|NA|NA	G	phosphocarrier, HPr family
NODE_1314_length_38866_cov_111.127_18	1410670.JHXF01000006_gene1080	2.9e-98	364.8	Ruminococcaceae	trmD	GO:0000287,GO:0001510,GO:0002939,GO:0003674,GO:0003824,GO:0005488,GO:0005515,GO:0005575,GO:0005622,GO:0005623,GO:0005737,GO:0005829,GO:0006139,GO:0006396,GO:0006399,GO:0006400,GO:0006725,GO:0006807,GO:0008033,GO:0008150,GO:0008152,GO:0008168,GO:0008173,GO:0008175,GO:0008757,GO:0009019,GO:0009451,GO:0009987,GO:0010467,GO:0016070,GO:0016423,GO:0016740,GO:0016741,GO:0016772,GO:0016779,GO:0030488,GO:…	2.1.1.228,4.6.1.12	ko:K00554,ko:K01770	ko00900,ko01100,ko01110,ko01130,map00900,map01100,map01110,map01130	M00096	R00597,R05637	RC00002,RC00003,RC00334,RC01440	ko00000,ko00001,ko00002,ko01000,ko03016				Bacteria	1TPBV@1239,247JF@186801,3WH8Z@541000,COG0336@1,COG0336@2	NA|NA|NA	J	Belongs to the RNA methyltransferase TrmD family
NODE_1314_length_38866_cov_111.127_19	1410638.JHXJ01000018_gene570	7.9e-81	307.4	Clostridia	tas	GO:0005575,GO:0005618,GO:0005623,GO:0005886,GO:0016020,GO:0030312,GO:0044464,GO:0071944	1.1.1.65	ko:K05275	ko00750,ko01100,ko01120,map00750,map01100,map01120		R01708	RC00116	ko00000,ko00001,ko01000				Bacteria	1TQJC@1239,24FR2@186801,COG0667@1,COG0667@2	NA|NA|NA	C	Aldo/keto reductase family
NODE_1314_length_38866_cov_111.127_20	246199.CUS_7518	7.6e-59	233.4	Ruminococcaceae	rimM	GO:0000028,GO:0005575,GO:0005622,GO:0005623,GO:0005737,GO:0005829,GO:0006139,GO:0006364,GO:0006396,GO:0006725,GO:0006807,GO:0006996,GO:0008150,GO:0008152,GO:0009987,GO:0010467,GO:0016043,GO:0016070,GO:0016072,GO:0022607,GO:0022613,GO:0022618,GO:0030490,GO:0034470,GO:0034622,GO:0034641,GO:0034660,GO:0040007,GO:0042254,GO:0042255,GO:0042274,GO:0043170,GO:0043933,GO:0044085,GO:0044237,GO:0044238,GO:…		ko:K02860					ko00000,ko03009				Bacteria	1V6HD@1239,24I1G@186801,3WIMH@541000,COG0806@1,COG0806@2	NA|NA|NA	J	An accessory protein needed during the final step in the assembly of 30S ribosomal subunit, possibly for assembly of the head region. Probably interacts with S19. Essential for efficient processing of 16S rRNA. May be needed both before and after RbfA during the maturation of 16S rRNA. It has affinity for free ribosomal 30S subunits but not for 70S ribosomes
NODE_1314_length_38866_cov_111.127_21	1507.HMPREF0262_01446	3e-24	117.5	Clostridiaceae	ylqC			ko:K06960					ko00000				Bacteria	1VEG7@1239,24QKN@186801,36KGX@31979,COG1837@1,COG1837@2	NA|NA|NA	S	Belongs to the UPF0109 family
NODE_1314_length_38866_cov_111.127_22	545243.BAEV01000071_gene2703	5.2e-29	133.3	Clostridiaceae	rpsP	GO:0000028,GO:0000217,GO:0000400,GO:0003674,GO:0003676,GO:0003677,GO:0003735,GO:0003824,GO:0004518,GO:0004519,GO:0004520,GO:0004536,GO:0005198,GO:0005488,GO:0005575,GO:0005622,GO:0005623,GO:0005737,GO:0005829,GO:0005840,GO:0006139,GO:0006259,GO:0006412,GO:0006518,GO:0006725,GO:0006807,GO:0006996,GO:0008150,GO:0008152,GO:0009058,GO:0009059,GO:0009987,GO:0010467,GO:0015935,GO:0016043,GO:0016787,GO:…		ko:K02959	ko03010,map03010	M00178			br01610,ko00000,ko00001,ko00002,ko03011,ko03029				Bacteria	1VA0X@1239,24MND@186801,36KP2@31979,COG0228@1,COG0228@2	NA|NA|NA	J	Belongs to the bacterial ribosomal protein bS16 family
NODE_1314_length_38866_cov_111.127_23	411473.RUMCAL_02015	5e-182	644.0	Ruminococcaceae	ffh	GO:0005575,GO:0005618,GO:0005623,GO:0005886,GO:0008150,GO:0016020,GO:0030312,GO:0040007,GO:0044464,GO:0071944	3.6.5.4	ko:K03106	ko02024,ko03060,ko03070,map02024,map03060,map03070	M00335			ko00000,ko00001,ko00002,ko01000,ko02044	3.A.5.1,3.A.5.2,3.A.5.7,3.A.5.8,3.A.5.9			Bacteria	1TP06@1239,248EU@186801,3WH5J@541000,COG0541@1,COG0541@2	NA|NA|NA	U	Involved in targeting and insertion of nascent membrane proteins into the cytoplasmic membrane. Binds to the hydrophobic signal sequence of the ribosome-nascent chain (RNC) as it emerges from the ribosomes. The SRP-RNC complex is then targeted to the cytoplasmic membrane where it interacts with the SRP receptor FtsY
NODE_1314_length_38866_cov_111.127_24	1235835.C814_00165	2.3e-19	101.7	Ruminococcaceae	ylxM	GO:0003674,GO:0008150,GO:0030234,GO:0030695,GO:0050790,GO:0060589,GO:0065007,GO:0065009,GO:0098772		ko:K09787					ko00000				Bacteria	1VEGP@1239,24QNM@186801,3WKPX@541000,COG2739@1,COG2739@2	NA|NA|NA	S	Might take part in the signal recognition particle (SRP) pathway. This is inferred from the conservation of its genetic proximity to ftsY ffh. May be a regulatory protein
NODE_1314_length_38866_cov_111.127_25	1514668.JOOA01000002_gene2025	1.8e-92	346.3	Ruminococcaceae	rodA			ko:K05837					ko00000,ko03036				Bacteria	1TPGH@1239,247WS@186801,3WJ15@541000,COG0772@1,COG0772@2	NA|NA|NA	D	Belongs to the SEDS family
NODE_1314_length_38866_cov_111.127_27	1341157.RF007C_15140	1.5e-30	139.8	Ruminococcaceae	xre												Bacteria	1V2ZX@1239,24EC9@186801,3WIEA@541000,COG1396@1,COG1396@2	NA|NA|NA	K	Helix-turn-helix
NODE_1314_length_38866_cov_111.127_28	1514668.JOOA01000002_gene2698	4.7e-31	141.7	Ruminococcaceae													Bacteria	1TP9M@1239,247TK@186801,3WHIA@541000,COG0745@1,COG0745@2	NA|NA|NA	T	response regulator receiver
NODE_1314_length_38866_cov_111.127_29	720554.Clocl_0726	5.2e-33	147.5	Ruminococcaceae													Bacteria	1VF8A@1239,25FVX@186801,3WK0K@541000,COG0454@1,COG0454@2	NA|NA|NA	K	Acetyltransferase (GNAT) domain
NODE_1314_length_38866_cov_111.127_30	641112.ACOK01000119_gene1539	1.1e-159	569.7	Ruminococcaceae													Bacteria	1TQ52@1239,24985@186801,3WGM6@541000,COG4198@1,COG4198@2	NA|NA|NA	S	Protein of unknown function (DUF1015)
[truncated: 23,399 more rows]
