# Supplementary material for: Metagenomic assembled plasmids of the human microbiome vary across disease cohorts
Source: Sci Rep. 2022 Jun 2;12:9212. doi: 10.1038/s41598-022-13313-y (PMC9163076; doi:10.1038/s41598-022-13313-y)
Supplement: Supplementary file 2 — Supplementary Information 2. [file 41598_2022_13313_MOESM2_ESM.zip › Supplementary_Data/input/seqstat.txt]

seqstat - show some simple statistics on a sequence file
SQUID 1.9g (January 2003)
Copyright (C) 1992-2003 HHMI/Washington University School of Medicine
Freely distributed under the GNU General Public License (GPL)
- - - - - - - - - - - - - - - - - - - - - - - - - - - - - - - - - - - -
    NAME          LEN    f_GC DESCRIPTION
  --------------- ----- ----- -----------
* NODE_1647_length_3089_cov_11.9736  3089 0.325                                                   
* NODE_14047_length_3235_cov_13.2843  3235 0.366                                                   
* NODE_1005_length_10467_cov_31.3134 10467 0.365                                                   
* NODE_3374_length_3723_cov_6.8506  3723 0.334                                                   
* NODE_2821_length_8060_cov_76.4215  8060 0.351                                                   
* NODE_3121_length_7375_cov_7.77336  7375 0.299                                                   
* NODE_5608_length_2931_cov_3.68428  2931 0.614                                                   
* NODE_2809_length_4730_cov_3.23316  4730 0.251                                                   
* NODE_154_length_38622_cov_30.0046 38622 0.348                                                   
* NODE_279_length_4127_cov_332.857  4127 0.500                                                   
* NODE_628_length_32737_cov_10.5215 32737 0.478                                                   
* NODE_3973_length_7744_cov_6.55027  7744 0.279                                                   
* NODE_2394_length_8043_cov_4.40235  8043 0.425                                                   
* NODE_294_length_41857_cov_7.83128 41857 0.374                                                   
* NODE_483_length_33783_cov_10.5321 33783 0.261                                                   
* NODE_4343_length_4781_cov_18.9132  4781 0.420                                                   
* NODE_492_length_44522_cov_14.4903 44522 0.413                                                   
* NODE_754_length_32277_cov_13.5543 32277 0.521                                                   
* NODE_260_length_58973_cov_22.8134 58973 0.373                                                   
* NODE_2569_length_5822_cov_61.9905  5822 0.613                                                   
* NODE_1384_length_11815_cov_40.0725 11815 0.322                                                   
* NODE_932_length_24673_cov_4.37152 24673 0.506                                                   
* NODE_565_length_3424_cov_24.881  3424 0.404                                                   
* NODE_971_length_18581_cov_11.5365 18581 0.377                                                   
* NODE_93_length_24018_cov_35.8328 24018 0.275                                                   
* NODE_285_length_11805_cov_13.4465 11805 0.376                                                   
* NODE_2044_length_5578_cov_4.46044  5578 0.363                                                   
* NODE_1143_length_5199_cov_3.94771  5199 0.583                                                   
* NODE_657_length_8580_cov_5.83566  8580 0.337                                                   
* NODE_1193_length_3122_cov_183.056  3122 0.452                                                   
* NODE_365_length_11873_cov_224.85 11873 0.419                                                   
* NODE_3404_length_6953_cov_7.84517  6953 0.429                                                   
* NODE_3889_length_7000_cov_7.23974  7000 0.374                                                   
* NODE_4496_length_6661_cov_8.5769  6661 0.421                                                   
* NODE_9197_length_3665_cov_8.69224  3665 0.361                                                   
* NODE_89_length_185014_cov_10.4941 185014 0.313                                                   
* NODE_429_length_91740_cov_10.7615 91740 0.442                                                   
* NODE_820_length_63123_cov_15.9638 63123 0.376                                                   
* NODE_33537_length_1730_cov_6.00299  1730 0.289                                                   
* NODE_1042_length_49780_cov_12.9498 49780 0.372                                                   
* NODE_19736_length_1876_cov_4.24602  1876 0.342                                                   
* NODE_148_length_152388_cov_34.6174 152388 0.367                                                   
* NODE_527_length_69595_cov_7.07268 69595 0.279                                                   
* NODE_7822_length_6593_cov_5.6915  6593 0.387                                                   
* NODE_3954_length_13492_cov_5.73945 13492 0.315                                                   
* NODE_238_length_97840_cov_23.778 97840 0.368                                                   
* NODE_3403_length_10177_cov_23.1086 10177 0.381                                                   
* NODE_1068_length_49558_cov_98.0187 49558 0.320                                                   
* NODE_2926_length_19895_cov_7.2495 19895 0.386                                                   
* NODE_140_length_175955_cov_8.88525 175955 0.333                                                   
* NODE_99_length_160422_cov_13.9072 160422 0.337                                                   
* NODE_1343_length_28896_cov_22.6186 28896 0.507                                                   
* NODE_728_length_69020_cov_10.2215 69020 0.481                                                   
* NODE_1451_length_44500_cov_7.67895 44500 0.415                                                   
* NODE_16512_length_4190_cov_9.2994  4190 0.337                                                   
* NODE_1400_length_42202_cov_11.8137 42202 0.530                                                   
* NODE_514_length_80174_cov_23.5658 80174 0.430                                                   
* NODE_16550_length_4390_cov_26.3977  4390 0.338                                                   
* NODE_716_length_42632_cov_5.816 42632 0.362                                                   
* NODE_3842_length_6981_cov_4.35663  6981 0.380                                                   
* NODE_2813_length_16498_cov_8.57447 16498 0.309                                                   
* NODE_6193_length_6881_cov_20.9205  6881 0.260                                                   
* NODE_1314_length_38866_cov_111.127 38866 0.481                                                   
* NODE_3662_length_12199_cov_4.40135 12199 0.437                                                   
* NODE_6773_length_8779_cov_15.3325  8779 0.393                                                   
* NODE_1522_length_13449_cov_7.24369 13449 0.344                                                   
* NODE_749_length_44395_cov_10.4085 44395 0.338                                                   
* NODE_233_length_64884_cov_8.6695 64884 0.437                                                   
* NODE_14_length_198277_cov_13.7079 198277 0.328                                                   
* NODE_8101_length_3508_cov_6.11468  3508 0.359                                                   
* NODE_7441_length_4656_cov_6.91654  4656 0.561                                                   
* NODE_1918_length_13385_cov_10.1489 13385 0.478                                                   
* NODE_194_length_6153_cov_8.32092  6153 0.358                                                   
* NODE_531_length_2722_cov_5.98088  2722 0.326                                                   
* NODE_10304_length_4374_cov_15.6955  4374 0.284                                                   
* NODE_569_length_26672_cov_13.5968 26672 0.556                                                   
* NODE_182_length_81096_cov_6.17676 81096 0.477                                                   
* NODE_9892_length_2645_cov_13.1803  2645 0.594                                                   
* NODE_3761_length_9030_cov_43.8103  9030 0.373                                                   
* NODE_454_length_47594_cov_10.7449 47594 0.390                                                   
* NODE_271_length_3580_cov_30.7759  3580 0.365                                                   
* NODE_8553_length_4406_cov_17.3388  4406 0.328                                                   
* NODE_7895_length_3570_cov_16.8435  3570 0.346                                                   
* NODE_788_length_28951_cov_6.14943 28951 0.560                                                   
* NODE_5474_length_4871_cov_10.999  4871 0.331                                                   
* NODE_149_length_80009_cov_12.2222 80009 0.385                                                   
* NODE_174_length_52360_cov_12.6886 52360 0.304                                                   
* NODE_27_length_178055_cov_28.1395 178055 0.594                                                   
* NODE_220_length_63579_cov_39.4111 63579 0.505                                                   
* NODE_411_length_30689_cov_11.116 30689 0.562                                                   
* NODE_177_length_73378_cov_29.0005 73378 0.330                                                   
* NODE_38_length_145487_cov_16.8331 145487 0.281                                                   
* NODE_7670_length_4294_cov_5.20429  4294 0.411                                                   
* NODE_9078_length_3050_cov_7.35927  3050 0.450                                                   
* NODE_3213_length_5588_cov_12.7923  5588 0.428                                                   
* NODE_6998_length_4358_cov_12.4987  4358 0.336                                                   
* NODE_16266_length_2123_cov_4.17166  2123 0.345                                                   
* NODE_1496_length_20136_cov_7.39072 20136 0.555                                                   
* NODE_1417_length_5175_cov_8.83457  5175 0.456                                                   
* NODE_2181_length_14296_cov_9.49259 14296 0.562                                                   
* NODE_7958_length_2979_cov_11.0571  2979 0.323                                                   
* NODE_5136_length_3421_cov_7.69905  3421 0.416                                                   
* NODE_83_length_90592_cov_9.49423 90592 0.398                                                   
* NODE_2175_length_3235_cov_4.63994  3235 0.326                                                   
* NODE_3471_length_8365_cov_23.0066  8365 0.543                                                   
* NODE_522_length_64313_cov_6.81833 64313 0.410                                                   
* NODE_5466_length_4687_cov_4.61593  4687 0.451                                                   
* NODE_70_length_11128_cov_11.2194 11128 0.335                                                   
* NODE_7851_length_3542_cov_6.83424  3542 0.360                                                   
* NODE_2430_length_7507_cov_10.6102  7507 0.383                                                   
* NODE_1747_length_2667_cov_10.1451  2667 0.235                                                   
* NODE_2550_length_2060_cov_6.00698  2060 0.330                                                   
* NODE_77_length_104858_cov_14.6959 104858 0.480                                                   
* NODE_40_length_7746_cov_9.14484  7746 0.335                                                   
* NODE_48_length_161346_cov_6.81303 161346 0.442                                                   
* NODE_3647_length_3825_cov_2.68329  3825 0.597                                                   
* NODE_1489_length_9235_cov_55.196  9235 0.420                                                   
* NODE_1372_length_8820_cov_4.92961  8820 0.389                                                   
* NODE_14842_length_1653_cov_22.2165  1653 0.292                                                   
* NODE_2194_length_8250_cov_20.8804  8250 0.377                                                   
* NODE_297_length_45172_cov_8.30776 45172 0.480                                                   
* NODE_40_length_143581_cov_47.1496 143581 0.413                                                   
* NODE_192_length_101859_cov_44.1019 101859 0.554                                                   
* NODE_678_length_5154_cov_9.78309  5154 0.635                                                   
* NODE_173_length_7683_cov_9.68642  7683 0.382                                                   
* NODE_201_length_6886_cov_8.11785  6886 0.369                                                   
* NODE_474_length_5034_cov_6.55734  5034 0.668                                                   
* NODE_1920_length_2560_cov_3.90499  2560 0.604                                                   
* NODE_2161_length_3374_cov_49.1714  3374 0.335                                                   
* NODE_1343_length_5223_cov_12.2682  5223 0.326                                                   
* NODE_16_length_73151_cov_15.9138 73151 0.393                                                   
* NODE_1717_length_3736_cov_13.0973  3736 0.389                                                   
* NODE_1718_length_3736_cov_4.86634  3736 0.383                                                   
* NODE_1817_length_4105_cov_8.9879  4105 0.430                                                   
* NODE_9_length_36847_cov_8.36848 36847 0.435                                                   
* NODE_263_length_41462_cov_6.51392 41462 0.575                                                   
* NODE_8570_length_1618_cov_5.1945  1618 0.399                                                   
* NODE_3284_length_4556_cov_15.3544  4556 0.343                                                   
* NODE_9733_length_4049_cov_139.325  4049 0.344                                                   
* NODE_470_length_44536_cov_97.3751 44536 0.424                                                   
* NODE_761_length_13376_cov_18.1706 13376 0.577                                                   
* NODE_13390_length_3727_cov_8.00463  3727 0.281                                                   
* NODE_14037_length_3590_cov_19.103  3590 0.303                                                   
* NODE_189_length_38106_cov_10.847 38106 0.619                                                   
* NODE_1806_length_3473_cov_7.59918  3473 0.360                                                   
* NODE_3183_length_4531_cov_13.2004  4531 0.328                                                   
* NODE_4045_length_3783_cov_5.80365  3783 0.326                                                   
* NODE_45_length_45515_cov_31.6287 45515 0.516                                                   
* NODE_1162_length_5630_cov_12.3037  5630 0.315                                                   
* NODE_1686_length_7563_cov_6.71071  7563 0.346                                                   
* NODE_2229_length_6344_cov_31.3827  6344 0.283                                                   
* NODE_7261_length_2746_cov_27.5288  2746 0.324                                                   
* NODE_5686_length_3654_cov_11.0181  3654 0.375                                                   
* NODE_358_length_19178_cov_62.5413 19178 0.393                                                   
* NODE_6087_length_3314_cov_11.1485  3314 0.361                                                   
* NODE_2825_length_7117_cov_5.7808  7117 0.404                                                   
* NODE_4420_length_6535_cov_10.4671  6535 0.422                                                   
* NODE_434_length_49004_cov_6.74171 49004 0.640                                                   
* NODE_36_length_199265_cov_6.97301 199265 0.365                                                   
* NODE_96_length_87461_cov_95.2929 87461 0.392                                                   
* NODE_159_length_85003_cov_9.72498 85003 0.383                                                   
* NODE_174_length_63083_cov_3.77718 63083 0.449                                                   
* NODE_4512_length_5699_cov_8.4922  5699 0.401                                                   
* NODE_3210_length_9177_cov_31.5039  9177 0.396                                                   
* NODE_5096_length_5979_cov_7.06043  5979 0.412                                                   
* NODE_6822_length_3689_cov_3.52779  3689 0.370                                                   
* NODE_10123_length_4252_cov_3.30021  4252 0.618                                                   
* NODE_189_length_112870_cov_8.12286 112870 0.475                                                   
* NODE_2059_length_20991_cov_33.7114 20991 0.526                                                   
* NODE_139_length_117494_cov_6.69188 117494 0.361                                                   
* NODE_234_length_76017_cov_10.0533 76017 0.393                                                   
* NODE_312_length_57492_cov_16.2781 57492 0.300                                                   
* NODE_184_length_83426_cov_8.2303 83426 0.464                                                   
* NODE_13934_length_2824_cov_2.89419  2824 0.372                                                   
* NODE_21227_length_2513_cov_19.4317  2513 0.563                                                   
* NODE_19066_length_2767_cov_6.80752  2767 0.607                                                   
* NODE_72_length_127188_cov_32.5271 127188 0.369                                                   
* NODE_532_length_43630_cov_10.1247 43630 0.426                                                   
* NODE_1949_length_14113_cov_3.83177 14113 0.558                                                   
* NODE_1955_length_14456_cov_19.8645 14456 0.599                                                   
* NODE_9238_length_4157_cov_6.4627  4157 0.536                                                   
* NODE_10982_length_4571_cov_32.8749  4571 0.335                                                   
* NODE_9572_length_4292_cov_6.09535  4292 0.332                                                   
* NODE_6087_length_4600_cov_5.41452  4600 0.368                                                   
* NODE_96_length_151941_cov_9.96877 151941 0.515                                                   
* NODE_458_length_69009_cov_10.3396 69009 0.411                                                   
* NODE_286_length_45021_cov_6.18407 45021 0.414                                                   
* NODE_9300_length_2579_cov_2.61529  2579 0.419                                                   
* NODE_260_length_71950_cov_8.28995 71950 0.466                                                   
* NODE_6166_length_4709_cov_3.41942  4709 0.524                                                   
* NODE_709_length_45527_cov_8.2144 45527 0.420                                                   
* NODE_1144_length_26475_cov_6.41332 26475 0.612                                                   
* NODE_496_length_13258_cov_12.2434 13258 0.293                                                   
* NODE_783_length_2806_cov_9.83933  2806 0.456                                                   
* NODE_75_length_38969_cov_7.59313 38969 0.265                                                   
* NODE_256_length_61247_cov_8.51536 61247 0.374                                                   
* NODE_16214_length_2842_cov_5.99749  2842 0.396                                                   
* NODE_7231_length_5516_cov_6.71525  5516 0.648                                                   
* NODE_441_length_46690_cov_4.88378 46690 0.444                                                   
* NODE_3737_length_9502_cov_3.98857  9502 0.494                                                   
* NODE_4047_length_8296_cov_6.06528  8296 0.418                                                   
* NODE_789_length_24438_cov_41.0651 24438 0.564                                                   
* NODE_1824_length_11690_cov_14.2895 11690 0.360                                                   
* NODE_1779_length_13001_cov_7.12305 13001 0.283                                                   
* NODE_11112_length_3032_cov_4.79476  3032 0.321                                                   
* NODE_8965_length_4509_cov_3.48114  4509 0.369                                                   
* NODE_51_length_112264_cov_9.16177 112264 0.421                                                   
* NODE_285_length_66113_cov_57.6514 66113 0.381                                                   
* NODE_629_length_36649_cov_11.6407 36649 0.587                                                   
* NODE_343_length_55180_cov_8.67545 55180 0.487                                                   
* NODE_2752_length_12244_cov_13.108 12244 0.404                                                   
* NODE_4144_length_9156_cov_8.81233  9156 0.340                                                   
* NODE_1358_length_21325_cov_77.5269 21325 0.568                                                   
* NODE_555_length_38786_cov_11.5432 38786 0.381                                                   
* NODE_57_length_113395_cov_10.8581 113395 0.377                                                   
* NODE_80_length_137153_cov_54.3666 137153 0.369                                                   
* NODE_1392_length_23334_cov_9.76129 23334 0.461                                                   
* NODE_5190_length_4884_cov_6.69  4884 0.295                                                   
* NODE_3250_length_7445_cov_9.42179  7445 0.261                                                   
* NODE_2604_length_6445_cov_7.76463  6445 0.395                                                   
* NODE_13_length_146969_cov_13.273 146969 0.445                                                   
* NODE_1301_length_21690_cov_42.7463 21690 0.541                                                   
* NODE_4179_length_7546_cov_11.5357  7546 0.365                                                   
* NODE_7261_length_4992_cov_7.65202  4992 0.300                                                   
* NODE_2256_length_13598_cov_7.04955 13598 0.415                                                   
* NODE_4502_length_4498_cov_2.86496  4498 0.283                                                   
* NODE_1780_length_2528_cov_9.41165  2528 0.308                                                   
* NODE_354_length_9857_cov_18.3029  9857 0.340                                                   
* NODE_243_length_12412_cov_138.583 12412 0.285                                                   
* NODE_418_length_3783_cov_63.8999  3783 0.308                                                   
* NODE_1580_length_3145_cov_5.49903  3145 0.383                                                   
* NODE_2755_length_3269_cov_39.799  3269 0.426                                                   
* NODE_111_length_52195_cov_6.74225 52195 0.543                                                   
* NODE_146_length_5119_cov_4.31635  5119 0.406                                                   
* NODE_6692_length_6853_cov_12.1721  6853 0.400                                                   
* NODE_17706_length_2321_cov_7.49735  2321 0.347                                                   
* NODE_3124_length_8668_cov_11.8701  8668 0.456                                                   
* NODE_182_length_28138_cov_7.38201 28138 0.393                                                   
* NODE_245_length_18294_cov_8.23773 18294 0.369                                                   
* NODE_232_length_75945_cov_21.3402 75945 0.287                                                   
* NODE_719_length_3492_cov_17.1024  3492 0.601                                                   
* NODE_1578_length_7218_cov_9.66704  7218 0.336                                                   
* NODE_556_length_36924_cov_16.7372 36924 0.300                                                   
* NODE_3239_length_5981_cov_3.46304  5981 0.331                                                   
* NODE_1123_length_16680_cov_5.55453 16680 0.257                                                   
* NODE_2004_length_8381_cov_10.1175  8381 0.295                                                   
* NODE_3318_length_6963_cov_19.5761  6963 0.429                                                   
* NODE_566_length_31213_cov_7.83154 31213 0.577                                                   
* NODE_150_length_86554_cov_10.5669 86554 0.269                                                   
* NODE_4246_length_7505_cov_4.51678  7505 0.256                                                   
* NODE_10749_length_3338_cov_4.1261  3338 0.426                                                   
* NODE_5099_length_4662_cov_4.52464  4662 0.387                                                   
* NODE_1112_length_23919_cov_6.34965 23919 0.521                                                   
* NODE_128_length_100930_cov_100.436 100930 0.409                                                   
* NODE_851_length_32356_cov_19.7035 32356 0.362                                                   
* NODE_285_length_83288_cov_4.74813 83288 0.473                                                   
* NODE_233_length_77635_cov_12.2098 77635 0.442                                                   
* NODE_1282_length_19504_cov_55.5079 19504 0.284                                                   
* NODE_5950_length_4869_cov_2.78666  4869 0.392                                                   
* NODE_55_length_160929_cov_29.5651 160929 0.347                                                   
* NODE_265_length_71728_cov_69.5353 71728 0.442                                                   
* NODE_2865_length_2903_cov_35.6457  2903 0.320                                                   
* NODE_148_length_5554_cov_6.05092  5554 0.375                                                   
* NODE_1095_length_3051_cov_10.1973  3051 0.283                                                   
* NODE_227_length_27856_cov_18.6288 27856 0.299                                                   
* NODE_1759_length_4548_cov_113.116  4548 0.367                                                   
* NODE_2895_length_2842_cov_5.8432  2842 0.374                                                   
* NODE_368_length_37067_cov_5.53096 37067 0.418                                                   
* NODE_4638_length_3435_cov_4.93935  3435 0.415                                                   
* NODE_960_length_13129_cov_6.92229 13129 0.319                                                   
* NODE_237_length_46698_cov_8.04912 46698 0.383                                                   
* NODE_1925_length_9673_cov_5.66064  9673 0.403                                                   
* NODE_3175_length_5639_cov_7.81357  5639 0.277                                                   
* NODE_6323_length_4308_cov_3.78533  4308 0.314                                                   
* NODE_1170_length_3713_cov_17.8182  3713 0.407                                                   
* NODE_85_length_9045_cov_3.83782  9045 0.303                                                   
* NODE_6337_length_4142_cov_58.9347  4142 0.312                                                   
* NODE_122_length_78223_cov_127.433 78223 0.398                                                   
* NODE_190_length_47341_cov_22.6177 47341 0.268                                                   
* NODE_3896_length_4574_cov_10.2456  4574 0.592                                                   
* NODE_2076_length_12732_cov_3.93721 12732 0.399                                                   
* NODE_975_length_16959_cov_33.1271 16959 0.313                                                   
* NODE_2781_length_6033_cov_5.65975  6033 0.384                                                   
* NODE_1529_length_7101_cov_111.571  7101 0.352                                                   
* NODE_1181_length_3232_cov_5.904  3232 0.338                                                   
* NODE_4118_length_5318_cov_7.98936  5318 0.380                                                   
* NODE_2593_length_7303_cov_45.7743  7303 0.331                                                   
* NODE_2146_length_8308_cov_17.8311  8308 0.305                                                   
* NODE_15573_length_1907_cov_17.8737  1907 0.334                                                   
* NODE_152_length_38852_cov_12.7505 38852 0.324                                                   
* NODE_102_length_67186_cov_34.4707 67186 0.354                                                   
* NODE_140_length_49962_cov_28.8209 49962 0.378                                                   
* NODE_3578_length_4942_cov_15.1674  4942 0.325                                                   
* NODE_3244_length_5265_cov_11.9564  5265 0.286                                                   
* NODE_4328_length_4343_cov_54.0287  4343 0.313                                                   
* NODE_772_length_2864_cov_21.2563  2864 0.270                                                   
* NODE_15_length_173603_cov_22.6338 173603 0.269                                                   
* NODE_9377_length_3700_cov_22.4283  3700 0.315                                                   
* NODE_7454_length_3694_cov_8.44518  3694 0.387                                                   
* NODE_360_length_15809_cov_162.075 15809 0.381                                                   
* NODE_21_length_118340_cov_15.1785 118340 0.368                                                   
* NODE_551_length_2883_cov_6.70686  2883 0.306                                                   
* NODE_6374_length_4521_cov_4.71496  4521 0.316                                                   
* NODE_1710_length_5639_cov_32.913  5639 0.258                                                   
* NODE_801_length_16426_cov_40.5213 16426 0.268                                                   
* NODE_2412_length_7767_cov_123.428  7767 0.233                                                   
* NODE_168_length_39791_cov_38.7988 39791 0.487                                                   
* NODE_379_length_39610_cov_5.59181 39610 0.289                                                   
* NODE_2299_length_8355_cov_10.9739  8355 0.338                                                   
* NODE_358_length_34865_cov_12.0416 34865 0.481                                                   
* NODE_5740_length_3664_cov_22.5082  3664 0.355                                                   
* NODE_340_length_15411_cov_9.71633 15411 0.553                                                   
* NODE_1707_length_6534_cov_5.11514  6534 0.254                                                   
* NODE_3999_length_5348_cov_47.0023  5348 0.286                                                   
* NODE_3180_length_6496_cov_5.88496  6496 0.318                                                   
* NODE_4404_length_2945_cov_6.89204  2945 0.363                                                   
* NODE_2259_length_8839_cov_31.8046  8839 0.310                                                   
* NODE_4815_length_4658_cov_23.5722  4658 0.308                                                   
* NODE_5101_length_4437_cov_19.4306  4437 0.313                                                   
* NODE_35_length_48733_cov_13.0335 48733 0.309                                                   
* NODE_8299_length_3448_cov_16.891  3448 0.387                                                   
* NODE_6684_length_2807_cov_55.064  2807 0.317                                                   
* NODE_98_length_122286_cov_130.995 122286 0.471                                                   
* NODE_3926_length_6687_cov_17.0834  6687 0.310                                                   
* NODE_3458_length_7426_cov_7.50237  7426 0.343                                                   
* NODE_14254_length_1518_cov_8.56049  1518 0.262                                                   
* NODE_171_length_16387_cov_12.7505 16387 0.290                                                   
* NODE_254_length_51995_cov_8.90882 51995 0.400                                                   
* NODE_2754_length_7920_cov_10.585  7920 0.327                                                   
* NODE_15_length_81417_cov_8.41227 81417 0.376                                                   
* NODE_665_length_24870_cov_9.83772 24870 0.513                                                   
* NODE_15850_length_1737_cov_5.98514  1737 0.311                                                   
* NODE_5158_length_5962_cov_84.5847  5962 0.422                                                   
* NODE_59_length_91318_cov_9.56831 91318 0.289                                                   
* NODE_2597_length_13940_cov_6.41743 13940 0.620                                                   
* NODE_551_length_52638_cov_14.2182 52638 0.269                                                   
* NODE_203_length_87558_cov_61.0005 87558 0.412                                                   
* NODE_5016_length_4602_cov_10.1863  4602 0.410                                                   
* NODE_303_length_62554_cov_6.99699 62554 0.427                                                   
* NODE_80_length_114429_cov_12.8772 114429 0.424                                                   
* NODE_2853_length_9555_cov_25.3266  9555 0.526                                                   
* NODE_55_length_12534_cov_10.6567 12534 0.513                                                   
* NODE_69_length_45817_cov_19.1635 45817 0.278                                                   
* NODE_356_length_16826_cov_7.51935 16826 0.266                                                   
* NODE_9275_length_2366_cov_5.83817  2366 0.328                                                   
* NODE_3135_length_5329_cov_16.9397  5329 0.292                                                   
* NODE_7316_length_4031_cov_17.5111  4031 0.323                                                   
* NODE_3808_length_5935_cov_6.11139  5935 0.331                                                   
* NODE_1169_length_4417_cov_11.6515  4417 0.371                                                   
* NODE_3734_length_6306_cov_8.88674  6306 0.232                                                   
* NODE_7219_length_4217_cov_70.0199  4217 0.301                                                   
* NODE_6322_length_4727_cov_14.4062  4727 0.321                                                   
* NODE_177_length_20316_cov_40.0000_ID_28270 20316 0.406                                                   
* NODE_788_length_13628_cov_4.44964 13628 0.309                                                   
* NODE_3123_length_6034_cov_7.64359  6034 0.424                                                   
* NODE_11838_length_2440_cov_7.95388  2440 0.337                                                   
* NODE_5152_length_4967_cov_7.10322  4967 0.413                                                   
* NODE_1984_length_5587_cov_5.20915  5587 0.348                                                   
* NODE_600_length_27525_cov_7.72981 27525 0.341                                                   
* NODE_3153_length_5418_cov_4.74231  5418 0.357                                                   
* NODE_2501_length_16180_cov_5.17991 16180 0.483                                                   
* NODE_4348_length_10620_cov_6.31519 10620 0.424                                                   
* NODE_40_length_93576_cov_26.6002 93576 0.374                                                   
* NODE_196_length_33608_cov_13.6819 33608 0.352                                                   
* NODE_2862_length_4230_cov_4.30563  4230 0.304                                                   
* NODE_3285_length_3741_cov_5.84292  3741 0.344                                                   
* NODE_321_length_52112_cov_34.3016 52112 0.567                                                   
* NODE_1426_length_10836_cov_7.68843 10836 0.370                                                   
* NODE_2275_length_10880_cov_8.87741 10880 0.435                                                   
* NODE_7669_length_3650_cov_18.7349  3650 0.258                                                   
* NODE_5151_length_7370_cov_13.7491  7370 0.536                                                   
* NODE_4664_length_5312_cov_23.5579  5312 0.323                                                   
* NODE_4746_length_3459_cov_4.72356  3459 0.291                                                   
* NODE_1521_length_8015_cov_15.8137  8015 0.443                                                   
* NODE_1930_length_6563_cov_7.63353  6563 0.616                                                   
* NODE_1181_length_7098_cov_19.2826  7098 0.651                                                   
* NODE_947_length_7696_cov_7.71902  7696 0.355                                                   
* NODE_4494_length_3160_cov_6.50209  3160 0.413                                                   
* NODE_866_length_7987_cov_14.7562  7987 0.382                                                   
* NODE_3012_length_2607_cov_18.6944  2607 0.337                                                   
* NODE_763_length_3308_cov_8.85398  3308 0.320                                                   
* NODE_751_length_7402_cov_18.8564  7402 0.356                                                   
* NODE_2687_length_4549_cov_12.9484  4549 0.317                                                   
* NODE_11696_length_3656_cov_2.90669  3656 0.422                                                   
* NODE_361_length_10093_cov_7.00687 10093 0.276                                                   
* NODE_226_length_39936_cov_16.2787 39936 0.382                                                   
* NODE_54_length_60606_cov_8.31355 60606 0.343                                                   
* NODE_1458_length_15729_cov_2.77957 15729 0.304                                                   
* NODE_2917_length_5789_cov_50.7461  5789 0.411                                                   
* NODE_6366_length_5404_cov_8.42176  5404 0.304                                                   
* NODE_2929_length_10671_cov_3.98549 10671 0.346                                                   
* NODE_3054_length_6522_cov_30.1098  6522 0.402                                                   
* NODE_5394_length_6951_cov_6.19925  6951 0.539                                                   
* NODE_217_length_46757_cov_5.91748 46757 0.406                                                   
* NODE_41_length_152845_cov_15.5289 152845 0.268                                                   
* NODE_8367_length_4054_cov_8.34784  4054 0.407                                                   
* NODE_3132_length_14239_cov_3.40264 14239 0.448                                                   
* NODE_728_length_36147_cov_9.13856 36147 0.372                                                   
* NODE_3977_length_8253_cov_9.85692  8253 0.483                                                   
* NODE_381_length_56014_cov_82.8975 56014 0.463                                                   
* NODE_347_length_59180_cov_5.5248 59180 0.309                                                   
* NODE_3758_length_4676_cov_28.0383  4676 0.268                                                   
* NODE_109_length_91271_cov_26.3304 91271 0.404                                                   
* NODE_478_length_52341_cov_4.83973 52341 0.419                                                   
* NODE_1062_length_27505_cov_6.35184 27505 0.430                                                   
* NODE_2563_length_14333_cov_2.89802 14333 0.479                                                   
* NODE_253_length_73239_cov_4.28795 73239 0.521                                                   
* NODE_106_length_128379_cov_23.2601 128379 0.450                                                   
* NODE_382_length_59724_cov_25.4703 59724 0.489                                                   
* NODE_10901_length_4159_cov_8.20955  4159 0.340                                                   
* NODE_179_length_74800_cov_9.56513 74800 0.407                                                   
* NODE_100_length_122248_cov_7.312 122248 0.500                                                   
* NODE_1437_length_18602_cov_4.37591 18602 0.422                                                   
* NODE_7236_length_4613_cov_8.80891  4613 0.398                                                   
* NODE_15331_length_4198_cov_8.55105  4198 0.361                                                   
* NODE_218_length_58865_cov_8.75742 58865 0.376                                                   
* NODE_6474_length_5120_cov_6.50958  5120 0.443                                                   
* NODE_8117_length_4540_cov_18.256  4540 0.269                                                   
* NODE_58_length_110442_cov_8.03714 110442 0.514                                                   
* NODE_636_length_32386_cov_5.8382 32386 0.322                                                   
* NODE_6954_length_4663_cov_4.96115  4663 0.285                                                   
* NODE_16290_length_2434_cov_4.35687  2434 0.325                                                   
* NODE_7392_length_5036_cov_26.0235  5036 0.428                                                   
* NODE_237_length_64576_cov_5.11528 64576 0.338                                                   
* NODE_6446_length_5129_cov_19.0296  5129 0.407                                                   
* NODE_2669_length_4124_cov_3.00688  4124 0.499                                                   
* NODE_5969_length_6206_cov_3.01675  6206 0.409                                                   
* NODE_368_length_53046_cov_6.79045 53046 0.389                                                   
* NODE_7138_length_5079_cov_5.4162  5079 0.592                                                   
* NODE_416_length_41856_cov_8.53346 41856 0.364                                                   
* NODE_14997_length_2656_cov_6.31027  2656 0.430                                                   
* NODE_11095_length_3943_cov_35.6849  3943 0.294                                                   
* NODE_889_length_42520_cov_4.38064 42520 0.332                                                   
* NODE_163_length_73933_cov_13.2848 73933 0.399                                                   
* NODE_9329_length_2408_cov_2.62346  2408 0.335                                                   
* NODE_599_length_37586_cov_15.5634 37586 0.302                                                   
* NODE_9437_length_4729_cov_4.92662  4729 0.388                                                   
* NODE_136_length_107989_cov_7.0599 107989 0.355                                                   
* NODE_507_length_16099_cov_5.03609 16099 0.363                                                   
* NODE_7039_length_6125_cov_6.46639  6125 0.334                                                   
* NODE_3447_length_5939_cov_20.2891  5939 0.423                                                   
* NODE_136_length_131861_cov_4.47584 131861 0.423                                                   
* NODE_892_length_23841_cov_7.7266 23841 0.386                                                   
* NODE_4045_length_8921_cov_8.3439  8921 0.387                                                   
* NODE_1301_length_27832_cov_10.84 27832 0.363                                                   
* NODE_9622_length_3108_cov_5.1677  3108 0.461                                                   
* NODE_3290_length_5368_cov_9.1022  5368 0.415                                                   
* NODE_4602_length_3121_cov_19.8072  3121 0.295                                                   
* NODE_966_length_10142_cov_128.773 10142 0.405                                                   
* NODE_485_length_28578_cov_8.11068 28578 0.474                                                   
* NODE_505_length_44715_cov_40.9292 44715 0.576                                                   
* NODE_4121_length_2908_cov_46.0985  2908 0.315                                                   
* NODE_10245_length_3256_cov_6.90409  3256 0.596                                                   
* NODE_129_length_45479_cov_205.016 45479 0.409                                                   
* NODE_77_length_62009_cov_94.0621 62009 0.383                                                   
* NODE_4790_length_7174_cov_18.1572  7174 0.400                                                   
* NODE_94_length_69297_cov_17.8262 69297 0.281                                                   
* NODE_1938_length_7276_cov_10.5496  7276 0.423                                                   
* NODE_3592_length_2712_cov_3.78698  2712 0.590                                                   
* NODE_970_length_29470_cov_12.899 29470 0.626                                                   
* NODE_1042_length_29434_cov_32.3724 29434 0.606                                                   
* NODE_7359_length_10540_cov_6.90434 10540 0.446                                                   
* NODE_772_length_49715_cov_14.4456 49715 0.640                                                   
* NODE_594_length_23696_cov_316.344 23696 0.476                                                   
* NODE_2455_length_11509_cov_13.2361 11509 0.628                                                   
* NODE_606_length_50778_cov_22.5228 50778 0.471                                                   
* NODE_1635_length_12619_cov_5.81789 12619 0.451                                                   
* NODE_2257_length_10776_cov_45.718 10776 0.397                                                   
* NODE_344_length_21998_cov_71.0201 21998 0.542                                                   
* NODE_626_length_18499_cov_53.3107 18499 0.283                                                   
* NODE_1639_length_8317_cov_7.84931  8317 0.394                                                   
* NODE_207_length_64982_cov_13.2913 64982 0.323                                                   
* NODE_12325_length_1807_cov_9.19406  1807 0.287                                                   
* NODE_300_length_44120_cov_23.0397 44120 0.346                                                   
* NODE_4042_length_3715_cov_49.077  3715 0.374                                                   
* NODE_594_length_39112_cov_17.6984 39112 0.426                                                   
* NODE_2562_length_6852_cov_14.1511  6852 0.359                                                   
* NODE_485_length_5814_cov_82.6874  5814 0.437                                                   
* NODE_5774_length_2744_cov_9.27594  2744 0.321                                                   
* NODE_1373_length_6897_cov_8.99006  6897 0.393                                                   
* NODE_189_length_46314_cov_23.4207 46314 0.416                                                   
* NODE_2291_length_7056_cov_100.066  7056 0.411                                                   
* NODE_3732_length_4347_cov_6.50116  4347 0.359                                                   
* NODE_8913_length_1814_cov_18.9488  1814 0.270                                                   
* NODE_251_length_35247_cov_9.24125 35247 0.527                                                   
* NODE_1631_length_5754_cov_7.60572  5754 0.413                                                   
* NODE_3824_length_3535_cov_5.64454  3535 0.448                                                   
* NODE_266_length_11385_cov_2.7647 11385 0.392                                                   
* NODE_2561_length_4990_cov_2.05552  4990 0.572                                                   
* NODE_735_length_6717_cov_4.00886  6717 0.407                                                   
* NODE_4783_length_5456_cov_6.33809  5456 0.398                                                   
* NODE_145_length_66633_cov_6.28705 66633 0.262                                                   
* NODE_3862_length_4055_cov_55.5295  4055 0.417                                                   
* NODE_219_length_52372_cov_6.19124 52372 0.350                                                   
* NODE_13836_length_2191_cov_2.11517  2191 0.397                                                   
* NODE_1532_length_10585_cov_13.4617 10585 0.288                                                   
* NODE_5588_length_4103_cov_12.1191  4103 0.267                                                   
* NODE_3728_length_5864_cov_6.04459  5864 0.361                                                   
* NODE_645_length_8364_cov_37.7455  8364 0.404                                                   
* NODE_18_length_162142_cov_12.1765 162142 0.292                                                   
* NODE_2248_length_9964_cov_2.15087  9964 0.356                                                   
* NODE_1164_length_18529_cov_3.03703 18529 0.428                                                   
* NODE_8222_length_3687_cov_2.56801  3687 0.425                                                   
* NODE_1812_length_13502_cov_8.41846 13502 0.273                                                   
* NODE_423_length_56087_cov_6.39593 56087 0.377                                                   
* NODE_3933_length_6944_cov_12.2344  6944 0.411                                                   
* NODE_4672_length_5369_cov_2.74351  5369 0.424                                                   
* NODE_196_length_58083_cov_6.55353 58083 0.363                                                   
* NODE_118_length_91519_cov_11.3358 91519 0.298                                                   
* NODE_2722_length_6388_cov_4.4325  6388 0.241                                                   
* NODE_31_length_147034_cov_31.3885 147034 0.352                                                   
* NODE_141_length_93122_cov_4.21286 93122 0.439                                                   
* NODE_2200_length_5429_cov_7.13658  5429 0.417                                                   
* NODE_829_length_34351_cov_5.26175 34351 0.419                                                   
* NODE_322_length_57224_cov_13.5936 57224 0.376                                                   
* NODE_11_length_224861_cov_9.68352 224861 0.262                                                   
* NODE_3678_length_12267_cov_31.4864 12267 0.505                                                   
* NODE_201_length_101846_cov_10.8881 101846 0.395                                                   
* NODE_40_length_83036_cov_12.6595 83036 0.362                                                   
* NODE_2181_length_8599_cov_5.50878  8599 0.345                                                   
* NODE_10288_length_2593_cov_2.21749  2593 0.263                                                   
* NODE_40_length_137381_cov_36.4966 137381 0.425                                                   
* NODE_476_length_37589_cov_8.06469 37589 0.335                                                   
* NODE_68_length_48959_cov_14.9507 48959 0.349                                                   
* NODE_25_length_114383_cov_8.26286 114383 0.335                                                   
* NODE_129_length_56307_cov_11.0702 56307 0.415                                                   
* NODE_452_length_2372_cov_13.0397  2372 0.300                                                   
* NODE_53_length_14313_cov_19.0224 14313 0.291                                                   
* NODE_932_length_2679_cov_13.0461  2679 0.302                                                   
* NODE_216_length_2296_cov_12.1812  2296 0.307                                                   
* NODE_82_length_20829_cov_25.3784 20829 0.284                                                   
* NODE_273_length_10923_cov_1695.8567_ID_19747 10923 0.589                                                   
* NODE_3045_length_5266_cov_20.0000_ID_377401  5266 0.313                                                   
* NODE_129_length_25288_cov_9.05429 25288 0.282                                                   
* NODE_1207_length_9595_cov_349.0000_ID_276247  9595 0.347                                                   
* NODE_1121_length_2962_cov_5.15549  2962 0.393                                                   
* NODE_1609_length_9931_cov_143.7085_ID_89175  9931 0.324                                                   
* NODE_1094_length_6772_cov_85.2375  6772 0.320                                                   
* NODE_9789_length_2484_cov_164.6376_ID_52301  2484 0.295                                                   
* NODE_113_length_38405_cov_44.6187 38405 0.315                                                   
* NODE_6222_length_5528_cov_15.2498  5528 0.417                                                   
* NODE_10821_length_2010_cov_30.489  2010 0.294                                                   
* NODE_3597_length_5163_cov_5.78211  5163 0.264                                                   
* NODE_4002_length_4115_cov_2.67562  4115 0.286                                                   
* NODE_3330_length_3891_cov_9.81022  3891 0.354                                                   
* NODE_3798_length_3863_cov_5.73923  3863 0.313                                                   
* NODE_731_length_13503_cov_4.19178 13503 0.326                                                   
* NODE_5124_length_3108_cov_11.8994  3108 0.315                                                   
* NODE_222_length_67608_cov_5.80438 67608 0.319                                                   
* NODE_150_length_74895_cov_66.9356 74895 0.394                                                   
* NODE_350_length_43405_cov_25.7149 43405 0.411                                                   
* NODE_159_length_54188_cov_5.2277 54188 0.397                                                   
* NODE_4954_length_2723_cov_3.12744  2723 0.283                                                   
* NODE_4762_length_3223_cov_2.83018  3223 0.258                                                   
* NODE_681_length_16409_cov_4.63379 16409 0.327                                                   
* NODE_1421_length_9850_cov_6.26483  9850 0.415                                                   
* NODE_2028_length_7081_cov_2.38173  7081 0.311                                                   
* NODE_244_length_32147_cov_3.59164 32147 0.444                                                   
* NODE_489_length_20749_cov_10.9774 20749 0.457                                                   
* NODE_2177_length_5665_cov_4.28592  5665 0.352                                                   
* NODE_64_length_112719_cov_13.0519 112719 0.389                                                   
* NODE_1697_length_11253_cov_3.76433 11253 0.477                                                   
* NODE_2120_length_6346_cov_6.59768  6346 0.420                                                   
* NODE_140_length_44758_cov_5.22849 44758 0.424                                                   
* NODE_7882_length_3023_cov_18.6479  3023 0.402                                                   
* NODE_275_length_44793_cov_9.9669 44793 0.412                                                   
* NODE_2151_length_10603_cov_3.97213 10603 0.330                                                   
* NODE_258_length_37331_cov_9.39122 37331 0.303                                                   
* NODE_3836_length_5333_cov_5.80769  5333 0.403                                                   
* NODE_931_length_18798_cov_9.59574 18798 0.431                                                   
* NODE_1787_length_8732_cov_4.20122  8732 0.511                                                   
* NODE_6239_length_3057_cov_6.57229  3057 0.320                                                   
* NODE_2260_length_7420_cov_13.7783  7420 0.371                                                   
* NODE_3210_length_3458_cov_3.56421  3458 0.284                                                   
* NODE_326_length_57494_cov_20.167 57494 0.531                                                   
* NODE_1614_length_19353_cov_2.57628 19353 0.500                                                   
* NODE_533_length_48925_cov_24.068 48925 0.408                                                   
* NODE_550_length_31657_cov_10.4421 31657 0.487                                                   
* NODE_254_length_45648_cov_7.12136 45648 0.403                                                   
* NODE_1610_length_17254_cov_2.87203 17254 0.562                                                   
* NODE_6926_length_2411_cov_4.68124  2411 0.370                                                   
* NODE_5744_length_5569_cov_6.19314  5569 0.413                                                   
* NODE_2839_length_7609_cov_11.4147  7609 0.323                                                   
* NODE_700_length_31187_cov_6.31884 31187 0.375                                                   
* NODE_171_length_84380_cov_8.93167 84380 0.502                                                   
* NODE_281_length_42605_cov_4.10313 42605 0.440                                                   
* NODE_5427_length_3622_cov_13.3602  3622 0.377                                                   
* NODE_43_length_175306_cov_10.5519 175306 0.305                                                   
* NODE_4351_length_8006_cov_15.1714  8006 0.398                                                   
* NODE_571_length_44732_cov_14.4125 44732 0.421                                                   
* NODE_606_length_48454_cov_14.8905 48454 0.359                                                   
* NODE_1720_length_5937_cov_25.8978  5937 0.260                                                   
* NODE_108_length_129143_cov_13.1036 129143 0.454                                                   
* NODE_654_length_13402_cov_14.1147 13402 0.357                                                   
* NODE_1627_length_5675_cov_14.7463  5675 0.414                                                   
* NODE_118_length_56562_cov_23.3994 56562 0.368                                                   
* NODE_76_length_74227_cov_9.49252 74227 0.290                                                   
* NODE_2416_length_5415_cov_16.5748  5415 0.300                                                   
* NODE_3172_length_4269_cov_23.3386  4269 0.274                                                   
* NODE_2154_length_5223_cov_4.32682  5223 0.290                                                   
* NODE_1441_length_8495_cov_94.0524  8495 0.390                                                   
* NODE_1131_length_8886_cov_3.9615  8886 0.329                                                   
* NODE_320_length_88600_cov_6.34324 88600 0.406                                                   
* NODE_2069_length_4510_cov_3.54231  4510 0.260                                                   
* NODE_4102_length_3748_cov_4.28107  3748 0.365                                                   
* NODE_157_length_75870_cov_9.91047 75870 0.397                                                   
* NODE_13307_length_2482_cov_10.8822  2482 0.381                                                   
* NODE_9666_length_2894_cov_3.30468  2894 0.339                                                   
* NODE_7422_length_4592_cov_4.19308  4592 0.330                                                   
* NODE_652_length_28834_cov_23.9386 28834 0.444                                                   
* NODE_49_length_149010_cov_91.3309 149010 0.345                                                   
* NODE_3574_length_3256_cov_9.62199  3256 0.318                                                   
* NODE_32_length_111536_cov_6.76643 111536 0.397                                                   
* NODE_91_length_87665_cov_50.1357 87665 0.437                                                   
* NODE_1_length_271086_cov_12.1155 271086 0.320                                                   
* NODE_76_length_52951_cov_13.6474 52951 0.345                                                   
* NODE_914_length_5585_cov_20.2174  5585 0.328                                                   
* NODE_1967_length_2920_cov_40.1483  2920 0.367                                                   
* NODE_1116_length_4372_cov_18.5907  4372 0.424                                                   
* NODE_234_length_40923_cov_11.8335 40923 0.341                                                   
* NODE_3147_length_5157_cov_5.80655  5157 0.400                                                   
* NODE_986_length_13747_cov_5.76117 13747 0.339                                                   
* NODE_4855_length_3589_cov_7.1245  3589 0.343                                                   
* NODE_721_length_52964_cov_23.6169 52964 0.398                                                   
* NODE_1692_length_19610_cov_124.7455_ID_33330 19610 0.610                                                   
* NODE_56_length_113371_cov_191.6551_ID_74645 113371 0.547                                                   
* NODE_134_length_129654_cov_10.362 129654 0.568                                                   
* NODE_755_length_45671_cov_8.43259 45671 0.413                                                   
* NODE_8463_length_5575_cov_82.5504  5575 0.377                                                   
* NODE_729_length_54993_cov_26.8533 54993 0.493                                                   
* NODE_9480_length_4828_cov_10.745  4828 0.388                                                   
* NODE_3385_length_12891_cov_4.19983 12891 0.627                                                   
* NODE_4539_length_3785_cov_25.5008  3785 0.344                                                   
* NODE_6345_length_2414_cov_29.0114  2414 0.347                                                   
* NODE_1371_length_6127_cov_19.1693  6127 0.377                                                   
* NODE_1623_length_4918_cov_12.8371  4918 0.323                                                   
* NODE_1297_length_8386_cov_17.6825  8386 0.412                                                   
* NODE_1517_length_4129_cov_9.79357  4129 0.386                                                   
* NODE_4996_length_2472_cov_21.3653  2472 0.336                                                   
* NODE_2540_length_3983_cov_10.7459  3983 0.351                                                   
* NODE_6845_length_2150_cov_4.98759  2150 0.442                                                   
* NODE_1734_length_5452_cov_6.55031  5452 0.415                                                   
* NODE_2114_length_4763_cov_15.1461  4763 0.426                                                   
* NODE_602_length_11663_cov_27.6278 11663 0.624                                                   
* NODE_810_length_3431_cov_9.79562  3431 0.350                                                   
* NODE_97_length_54556_cov_20.1218 54556 0.408                                                   
* NODE_892_length_8759_cov_6.50161  8759 0.625                                                   
* NODE_2708_length_2651_cov_7.33398  2651 0.586                                                   
* NODE_2556_length_4010_cov_21.2281  4010 0.392                                                   
* NODE_2665_length_6128_cov_17.038  6128 0.390                                                   
* NODE_1968_length_5686_cov_15.4997  5686 0.648                                                   
* NODE_1082_length_8346_cov_29.3667  8346 0.358                                                   
* NODE_287_length_28221_cov_19.4324 28221 0.470                                                   
* NODE_1594_length_7247_cov_8.78615  7247 0.436                                                   
* NODE_3806_length_3241_cov_22.8961  3241 0.359                                                   
* NODE_1145_length_6528_cov_6.18925  6528 0.594                                                   
* NODE_1406_length_6666_cov_13.4329  6666 0.410                                                   
* NODE_1573_length_5107_cov_23.4667  5107 0.337                                                   
* NODE_1453_length_5504_cov_19.768  5504 0.373                                                   
* NODE_87_length_41528_cov_65.0245 41528 0.414                                                   
* NODE_508_length_9729_cov_9.69578  9729 0.470                                                   
* NODE_53_length_45941_cov_40.6265 45941 0.404                                                   
* NODE_753_length_4517_cov_6.97221  4517 0.582                                                   
* NODE_939_length_4271_cov_10.792  4271 0.372                                                   
* NODE_578_length_4004_cov_16.6184  4004 0.613                                                   
* NODE_85_length_36229_cov_29.9355 36229 0.455                                                   
* NODE_243_length_5029_cov_16.1345  5029 0.393                                                   
* NODE_1173_length_4281_cov_31.2544  4281 0.286                                                   
* NODE_5048_length_2040_cov_4.02519  2040 0.309                                                   
* NODE_1066_length_5265_cov_10.7006  5265 0.367                                                   
* NODE_360_length_21772_cov_29.0394 21772 0.472                                                   
* NODE_700_length_5694_cov_37.1656  5694 0.414                                                   
* NODE_3935_length_2612_cov_13.8303  2612 0.383                                                   
* NODE_129_length_54873_cov_363.8674_ID_44809 54873 0.505                                                   
* NODE_147_length_37083_cov_16.5469 37083 0.423                                                   
* NODE_4847_length_3257_cov_13.9897  3257 0.374                                                   
* NODE_9_length_45688_cov_10.9662 45688 0.404                                                   
* NODE_36_length_75841_cov_52.2375 75841 0.398                                                   
* NODE_1021_length_6822_cov_13.7974  6822 0.385                                                   
* NODE_2522_length_2019_cov_32.1655  2019 0.362                                                   
* NODE_1_length_315250_cov_81.2946 315250 0.417                                                   
* NODE_762_length_7446_cov_8.99716  7446 0.363                                                   
* NODE_790_length_5952_cov_8.37138  5952 0.401                                                   
* NODE_1138_length_7168_cov_15.843  7168 0.349                                                   
* NODE_1468_length_4441_cov_17.9535  4441 0.371                                                   
* NODE_643_length_6226_cov_12.0000_ID_58303  6226 0.344                                                   
* NODE_371_length_4978_cov_14.0000_ID_13972  4978 0.311                                                   
* NODE_3992_length_8572_cov_19.6178  8572 0.459                                                   
* NODE_7615_length_4071_cov_8.86579  4071 0.344                                                   
* NODE_5376_length_6605_cov_2.70855  6605 0.400                                                   
* NODE_23979_length_1607_cov_5.90206  1607 0.414                                                   
* NODE_1757_length_20949_cov_6.55868 20949 0.426                                                   
* NODE_23758_length_1636_cov_3.91904  1636 0.309                                                   
* NODE_4562_length_7071_cov_9.26611  7071 0.263                                                   
* NODE_8840_length_4545_cov_6.40668  4545 0.260                                                   
* NODE_12299_length_3318_cov_6.54582  3318 0.271                                                   
* NODE_2220_length_11207_cov_3.15307 11207 0.382                                                   
* NODE_9670_length_3685_cov_5.59587  3685 0.375                                                   
* NODE_11772_length_2596_cov_5.15742  2596 0.383                                                   
* NODE_621_length_35959_cov_8.92672 35959 0.550                                                   
* NODE_674_length_19847_cov_33.3146 19847 0.577                                                   
* NODE_325_length_61724_cov_18.9835 61724 0.337                                                   
* NODE_4512_length_8776_cov_15.2929  8776 0.383                                                   
* NODE_5405_length_3419_cov_5.0648  3419 0.398                                                   
* NODE_4691_length_6922_cov_8.1998  6922 0.516                                                   
* NODE_6333_length_5079_cov_4.62042  5079 0.410                                                   
* NODE_10_length_216727_cov_403.017 216727 0.440                                                   
* NODE_3647_length_6982_cov_7.46586  6982 0.333                                                   
* NODE_248_length_62448_cov_14.1803 62448 0.371                                                   
* NODE_1802_length_8462_cov_10.8583  8462 0.356                                                   
* NODE_130_length_78411_cov_14.3956 78411 0.377                                                   
* NODE_2196_length_28815_cov_19.4668 28815 0.450                                                   
* NODE_3067_length_24941_cov_7.99972 24941 0.483                                                   
* NODE_6806_length_2443_cov_14.6378  2443 0.333                                                   
* NODE_3981_length_7064_cov_31.3498  7064 0.384                                                   
* NODE_791_length_22491_cov_27.6683 22491 0.539                                                   
* NODE_326_length_65943_cov_10.5988 65943 0.358                                                   
* NODE_10303_length_2775_cov_10.1048  2775 0.415                                                   
* NODE_251_length_57296_cov_13.3391 57296 0.500                                                   
* NODE_178_length_34454_cov_232.747 34454 0.581                                                   
* NODE_434_length_45519_cov_17.3032 45519 0.397                                                   
* NODE_2666_length_18710_cov_6.31632 18710 0.511                                                   
* NODE_13928_length_3811_cov_3.00293  3811 0.400                                                   
* NODE_12149_length_3086_cov_4.48829  3086 0.329                                                   
* NODE_3206_length_8204_cov_17.383  8204 0.256                                                   
* NODE_147_length_141744_cov_8.97106 141744 0.350                                                   
* NODE_11746_length_2967_cov_6.59478  2967 0.352                                                   
* NODE_1003_length_41010_cov_4.63453 41010 0.424                                                   
* NODE_318_length_78978_cov_5.41627 78978 0.416                                                   
* NODE_12600_length_2660_cov_36.0453  2660 0.594                                                   
* NODE_966_length_40725_cov_8.21441 40725 0.353                                                   
* NODE_98_length_165566_cov_22.6789 165566 0.297                                                   
* NODE_3281_length_14708_cov_6.89122 14708 0.499                                                   
* NODE_2879_length_11891_cov_3.19838 11891 0.559                                                   
* NODE_488_length_55276_cov_10.6673 55276 0.415                                                   
* NODE_3855_length_6981_cov_10.6968  6981 0.269                                                   
* NODE_1479_length_26727_cov_5.27145 26727 0.494                                                   
* NODE_2588_length_14219_cov_7.40744 14219 0.565                                                   
* NODE_5762_length_7126_cov_4.04709  7126 0.257                                                   
* NODE_270_length_106158_cov_6.88017 106158 0.386                                                   
* NODE_751_length_48796_cov_3.73694 48796 0.548                                                   
* NODE_693_length_52257_cov_5.94014 52257 0.319                                                   
* NODE_184_length_121773_cov_11.283 121773 0.605                                                   
* NODE_4505_length_13296_cov_10.8526 13296 0.285                                                   
* NODE_508_length_53967_cov_9.27131 53967 0.627                                                   
* NODE_589_length_44330_cov_34.1128 44330 0.340                                                   
* NODE_6571_length_6259_cov_17.8702  6259 0.275                                                   
* NODE_5905_length_7837_cov_7.03572  7837 0.294                                                   
* NODE_3774_length_7888_cov_16.8405  7888 0.389                                                   
* NODE_4860_length_7712_cov_7.10618  7712 0.635                                                   
* NODE_9949_length_2600_cov_5.86758  2600 0.337                                                   
* NODE_6869_length_6771_cov_22.4568  6771 0.343                                                   
* NODE_5636_length_5790_cov_5.68195  5790 0.388                                                   
* NODE_85_length_154631_cov_9.49512 154631 0.613                                                   
* NODE_862_length_32978_cov_6.49403 32978 0.610                                                   
* NODE_8096_length_5125_cov_3.90099  5125 0.301                                                   
* NODE_12_length_303928_cov_6.44129 303928 0.496                                                   
* NODE_586_length_45975_cov_18.3815 45975 0.403                                                   
* NODE_10607_length_3584_cov_12.7441  3584 0.313                                                   
* NODE_7857_length_3331_cov_7.52686  3331 0.319                                                   
* NODE_312_length_78812_cov_11.9376 78812 0.576                                                   
* NODE_441_length_79135_cov_4.45062 79135 0.372                                                   
* NODE_765_length_45258_cov_22.1219 45258 0.415                                                   
* NODE_189_length_97698_cov_4.48611 97698 0.415                                                   
* NODE_601_length_60643_cov_8.7838 60643 0.584                                                   
* NODE_2373_length_13378_cov_43.9418 13378 0.358                                                   
* NODE_11790_length_4370_cov_3.4292  4370 0.261                                                   
* NODE_297_length_86902_cov_7.4479 86902 0.391                                                   
* NODE_4703_length_7538_cov_3.97688  7538 0.395                                                   
* NODE_6501_length_3882_cov_3.27411  3882 0.589                                                   
* NODE_3760_length_6490_cov_4.59037  6490 0.359                                                   
* NODE_8298_length_4308_cov_21.8803  4308 0.293                                                   
* NODE_7296_length_4947_cov_3.73365  4947 0.322                                                   
* NODE_13565_length_3616_cov_27.1036  3616 0.282                                                   
* NODE_469_length_72275_cov_18.1861 72275 0.280                                                   
* NODE_863_length_44045_cov_75.0825 44045 0.322                                                   
* NODE_13037_length_3099_cov_4.08936  3099 0.308                                                   
* NODE_18922_length_1981_cov_4.38681  1981 0.307                                                   
* NODE_790_length_41817_cov_13.9784 41817 0.387                                                   
* NODE_15298_length_2878_cov_5.80305  2878 0.599                                                   
* NODE_147_length_138800_cov_11.8323 138800 0.337                                                   
* NODE_11789_length_4203_cov_3.9055  4203 0.400                                                   
* NODE_11199_length_4417_cov_7.92412  4417 0.363                                                   
* NODE_19779_length_2599_cov_5.18318  2599 0.341                                                   
* NODE_7222_length_4651_cov_2.9604  4651 0.365                                                   
* NODE_848_length_33090_cov_15.8699 33090 0.365                                                   
* NODE_86_length_117236_cov_14.6455 117236 0.397                                                   
* NODE_238_length_62337_cov_50.9163 62337 0.574                                                   
* NODE_523_length_34820_cov_7.04401 34820 0.451                                                   
* NODE_162_length_34917_cov_15.157 34917 0.361                                                   
* NODE_1826_length_16131_cov_5.0739 16131 0.318                                                   
* NODE_283_length_69609_cov_7.80418 69609 0.597                                                   
* NODE_3988_length_9599_cov_5.01289  9599 0.489                                                   
* NODE_367_length_58357_cov_6.46707 58357 0.504                                                   
* NODE_19_length_201322_cov_16.2933 201322 0.343                                                   
* NODE_5147_length_2721_cov_8.49325  2721 0.308                                                   
* NODE_186_length_82127_cov_94.9046 82127 0.400                                                   
* NODE_214_length_75372_cov_21.9422 75372 0.572                                                   
* NODE_5585_length_4960_cov_8.0265  4960 0.304                                                   
* NODE_209_length_65730_cov_16.4522 65730 0.322                                                   
* NODE_4470_length_5869_cov_4.40953  5869 0.341                                                   
* NODE_3148_length_6578_cov_4.96627  6578 0.513                                                   
* NODE_11429_length_2673_cov_8.29068  2673 0.345                                                   
* NODE_686_length_7745_cov_9.0000_ID_120808  7745 0.329                                                   
* NODE_546_length_9704_cov_7.0000_ID_20162  9704 0.264                                                   
* NODE_2807_length_3480_cov_9.0000_ID_78905  3480 0.479                                                   
* NODE_3310_length_3114_cov_14.0046_ID_214543  3114 0.309                                                   
* NODE_9261_length_1605_cov_7.1164_ID_226984  1605 0.438                                                   
* NODE_2313_length_7669_cov_6.4374_ID_65816  7669 0.519                                                   
* NODE_6810_length_3564_cov_6.0000_ID_104822  3564 0.361                                                   
* NODE_461_length_9710_cov_7.0007_ID_89838  9710 0.325                                                   
* NODE_19_length_173760_cov_14.0001_ID_153430 173760 0.306                                                   
* NODE_6581_length_1615_cov_6.0000_ID_27895  1615 0.230                                                   
* NODE_340_length_43538_cov_13.9416_ID_59012 43538 0.400                                                   
* NODE_1216_length_21213_cov_23.9564_ID_148082 21213 0.356                                                   
* NODE_687_length_28254_cov_12.0287_ID_3888 28254 0.351                                                   
* NODE_284_length_45923_cov_9.1263_ID_41523 45923 0.425                                                   
* NODE_2733_length_5721_cov_23.0000_ID_46768  5721 0.240                                                   
* NODE_36_length_195774_cov_11.9977_ID_166047 195774 0.407                                                   
* NODE_8945_length_5698_cov_20.8566_ID_173254  5698 0.264                                                   
* NODE_606_length_33131_cov_14.9830_ID_25599 33131 0.522                                                   
* NODE_188_length_53813_cov_31.9723_ID_29582 53813 0.253                                                   
* NODE_472_length_58144_cov_22.9577_ID_78099 58144 0.280                                                   
* NODE_481_length_57626_cov_21.9854_ID_122961 57626 0.298                                                   
* NODE_1141_length_18519_cov_14.9439_ID_154281 18519 0.352                                                   
* NODE_392_length_37400_cov_11.9882_ID_143608 37400 0.477                                                   
* NODE_299_length_52183_cov_22.1701_ID_19691 52183 0.255                                                   
* NODE_1124_length_18246_cov_10.9774_ID_98328 18246 0.479                                                   
* NODE_416_length_56674_cov_10.1860_ID_24120 56674 0.401                                                   
* NODE_12779_length_2323_cov_9.8326_ID_76965  2323 0.588                                                   
* NODE_10397_length_3346_cov_10.9256_ID_112554  3346 0.393                                                   
* NODE_84_length_79499_cov_14.6297_ID_176506 79499 0.401                                                   
* NODE_6791_length_4418_cov_28.0882_ID_112100  4418 0.410                                                   
* NODE_5170_length_12379_cov_12.9608_ID_197308 12379 0.506                                                   
* NODE_1449_length_33749_cov_13.7381_ID_25212 33749 0.550                                                   
* NODE_799_length_23123_cov_14.0530_ID_40380 23123 0.541                                                   
* NODE_17_length_234008_cov_18.8609_ID_13549 234008 0.317                                                   
* NODE_2098_length_11594_cov_29.8206_ID_34893 11594 0.401                                                   
* NODE_2590_length_9802_cov_12.9752_ID_18958  9802 0.434                                                   
* NODE_4640_length_5318_cov_7.9435_ID_12910  5318 0.525                                                   
* NODE_1913_length_13360_cov_22.9335_ID_17568 13360 0.564                                                   
* NODE_238_length_32260_cov_25.7665_ID_19491 32260 0.381                                                   
* NODE_857_length_22053_cov_19.0139_ID_25529 22053 0.530                                                   
* NODE_1332_length_17604_cov_54.9660_ID_62770 17604 0.458                                                   
* NODE_145_length_59277_cov_14.4218_ID_7623 59277 0.567                                                   
* NODE_2671_length_6705_cov_11.9299_ID_91689  6705 0.605                                                   
* NODE_24_length_123364_cov_17.1611_ID_4972 123364 0.424                                                   
* NODE_315_length_41467_cov_13.9866_ID_12287 41467 0.261                                                   
* NODE_5872_length_6807_cov_60.0000_ID_86710  6807 0.379                                                   
* NODE_94_length_82443_cov_14.0000_ID_37512 82443 0.594                                                   
* NODE_8465_length_5348_cov_25.8757_ID_16745  5348 0.524                                                   
* NODE_2757_length_5372_cov_26.0000_ID_33071  5372 0.293                                                   
* NODE_892_length_11895_cov_11.9626_ID_63238 11895 0.475                                                   
* NODE_3300_length_5491_cov_7.0000_ID_123302  5491 0.385                                                   
* NODE_54_length_87036_cov_16.9994_ID_21881 87036 0.396                                                   
* NODE_2526_length_13336_cov_9.9721_ID_93089 13336 0.605                                                   
* NODE_46_length_84204_cov_11.8420_ID_155518 84204 0.424                                                   
* NODE_110_length_78720_cov_11.0356_ID_4217 78720 0.484                                                   
* NODE_35_length_135422_cov_15.1642_ID_100118 135422 0.421                                                   
* NODE_1408_length_11435_cov_18.9968_ID_46681 11435 0.370                                                   
* NODE_3193_length_5740_cov_18.0000_ID_57044  5740 0.346                                                   
* NODE_333_length_39497_cov_23.0915_ID_96012 39497 0.281                                                   
* NODE_2451_length_9329_cov_13.9435_ID_33330  9329 0.324                                                   
* NODE_3543_length_5275_cov_7.9416_ID_26197  5275 0.635                                                   
* NODE_64_length_113186_cov_16.9942_ID_79625 113186 0.532                                                   
* NODE_1777_length_12045_cov_9.9658_ID_13554 12045 0.614                                                   
* NODE_257_length_40744_cov_38.9626_ID_81593 40744 0.479                                                   
* NODE_895_length_22861_cov_13.9771_ID_15194 22861 0.557                                                   
* NODE_922_length_18300_cov_34.9252_ID_38959 18300 0.393                                                   
* NODE_1808_length_14932_cov_46.8758_ID_166057 14932 0.413                                                   
* NODE_3052_length_7326_cov_13.0000_ID_187315  7326 0.307                                                   
* NODE_7326_length_5385_cov_33.7493_ID_159544  5385 0.556                                                   
* NODE_9023_length_4234_cov_31.6527_ID_61860  4234 0.368                                                   
* NODE_236_length_45206_cov_16.9858_ID_100963 45206 0.588                                                   
* NODE_10_length_190220_cov_14.0468_ID_32024 190220 0.314                                                   
* NODE_103_length_59297_cov_18.0000_ID_105210 59297 0.386                                                   
* NODE_88_length_96172_cov_13.4630_ID_3258 96172 0.362                                                   
* NODE_350_length_59836_cov_17.9886_ID_78723 59836 0.603                                                   
* NODE_2708_length_6962_cov_11.9357_ID_27201  6962 0.602                                                   
* NODE_12313_length_3292_cov_17.7857_ID_200084  3292 0.407                                                   
* NODE_4056_length_4432_cov_15.0000_ID_122856  4432 0.325                                                   
* NODE_11_length_187490_cov_20.0820_ID_24927 187490 0.274                                                   
* NODE_7338_length_4587_cov_15.0000_ID_159465  4587 0.296                                                   
* NODE_1101_length_20011_cov_13.9876_ID_43529 20011 0.288                                                   
* NODE_1889_length_11371_cov_11.9374_ID_122720 11371 0.425                                                   
* NODE_3674_length_8052_cov_11.9459_ID_85746  8052 0.496                                                   
* NODE_301_length_80549_cov_10.1771_ID_42132 80549 0.584                                                   
* NODE_1366_length_13247_cov_6.9817_ID_79968 13247 0.550                                                   
* NODE_3287_length_4650_cov_12.0000_ID_114293  4650 0.334                                                   
* NODE_215_length_48699_cov_37.5161_ID_16307 48699 0.418                                                   
* NODE_3056_length_5715_cov_20.0154_ID_44312  5715 0.587                                                   
* NODE_5690_length_3403_cov_6.0000_ID_33311  3403 0.578                                                   
* NODE_779_length_25571_cov_7.9906_ID_89795 25571 0.472                                                   
* NODE_469_length_29353_cov_34.8714_ID_38815 29353 0.445                                                   
* NODE_20_length_183767_cov_15.3604_ID_61422 183767 0.414                                                   
* NODE_18_length_132343_cov_12.6156_ID_109161 132343 0.485                                                   
* NODE_2174_length_9731_cov_14.9417_ID_30966  9731 0.460                                                   
* NODE_163_length_65772_cov_11.8028_ID_41082 65772 0.576                                                   
* NODE_972_length_16109_cov_11.9725_ID_54287 16109 0.565                                                   
* NODE_2897_length_5420_cov_55.5850_ID_4722  5420 0.272                                                   
* NODE_281_length_45017_cov_11.9902_ID_51079 45017 0.345                                                   
* NODE_2868_length_5302_cov_7.0013_ID_73820  5302 0.409                                                   
* NODE_3999_length_6223_cov_21.9435_ID_57457  6223 0.387                                                   
* NODE_425_length_29224_cov_21.9712_ID_30629 29224 0.433                                                   
* NODE_47_length_146098_cov_11.7030_ID_31941 146098 0.409                                                   
* NODE_804_length_29518_cov_30.9796_ID_24985 29518 0.448                                                   
* NODE_2827_length_9058_cov_22.0025_ID_154745  9058 0.362                                                   
* NODE_205_length_70479_cov_22.2652_ID_66861 70479 0.428                                                   
* NODE_150_length_71202_cov_16.1978_ID_85914 71202 0.548                                                   
* NODE_1179_length_7515_cov_11.0015_ID_55186  7515 0.394                                                   
* NODE_2_length_274753_cov_14.9980_ID_63376 274753 0.520                                                   
* NODE_2085_length_6330_cov_16.0026_ID_87860  6330 0.382                                                   
* NODE_116_length_63022_cov_9.9922_ID_74269 63022 0.605                                                   
* NODE_275_length_9227_cov_9.0010_ID_14630  9227 0.360                                                   
* NODE_1577_length_6715_cov_20.0030_ID_101413  6715 0.406                                                   
* NODE_455_length_40918_cov_19.9814_ID_62968 40918 0.350                                                   
* NODE_1637_length_10159_cov_13.9483_ID_33888 10159 0.493                                                   
* NODE_2534_length_6579_cov_10.0015_ID_125250  6579 0.613                                                   
* NODE_8_length_107961_cov_10.9963_ID_90615 107961 0.522                                                   
* NODE_1520_length_9043_cov_18.0020_ID_125211  9043 0.434                                                   
* NODE_47_length_107497_cov_11.0000_ID_106337 107497 0.363                                                   
* NODE_6_length_220349_cov_60.9891_ID_43045 220349 0.440                                                   
* NODE_2377_length_4884_cov_31.8056_ID_55866  4884 0.416                                                   
* NODE_6017_length_2632_cov_23.0091_ID_119704  2632 0.269                                                   
* NODE_6686_length_4387_cov_18.1810_ID_12111  4387 0.371                                                   
* NODE_8473_length_2216_cov_5.0024_ID_95950  2216 0.293                                                   
* NODE_1810_length_7247_cov_10.0014_ID_82614  7247 0.398                                                   
* NODE_4493_length_3240_cov_6.0968_ID_26724  3240 0.424                                                   
* NODE_1034_length_15987_cov_7.9824_ID_36753 15987 0.346                                                   
* NODE_6390_length_5075_cov_49.5785_ID_45127  5075 0.536                                                   
* NODE_12_length_169522_cov_20.0001_ID_103862 169522 0.379                                                   
* NODE_26_length_132492_cov_12.9925_ID_12107 132492 0.407                                                   
* NODE_2731_length_5986_cov_11.0019_ID_106790  5986 0.411                                                   
* NODE_1901_length_16018_cov_38.9044_ID_115919 16018 0.365                                                   
* NODE_1435_length_14625_cov_11.1890_ID_7497 14625 0.556                                                   
* NODE_734_length_28951_cov_7.9903_ID_23970 28951 0.387                                                   
* NODE_2392_length_3822_cov_15.0040_ID_73404  3822 0.339                                                   
* NODE_3131_length_6394_cov_13.0021_ID_141720  6394 0.415                                                   
* NODE_5127_length_5261_cov_29.7753_ID_35964  5261 0.315                                                   
* NODE_1504_length_6033_cov_86.0145_ID_55945  6033 0.408                                                   
* NODE_3259_length_4674_cov_12.8848_ID_122333  4674 0.307                                                   
* NODE_3233_length_4705_cov_8.1172_ID_102743  4705 0.349                                                   
* NODE_469_length_15391_cov_17.9333_ID_11733 15391 0.334                                                   
* NODE_3965_length_3700_cov_23.0064_ID_78436  3700 0.251                                                   
* NODE_1647_length_9105_cov_14.9378_ID_20607  9105 0.359                                                   
* NODE_4376_length_5054_cov_24.8006_ID_78561  5054 0.516                                                   
* NODE_14_length_181898_cov_23.2320_ID_95156 181898 0.285                                                   
* NODE_4780_length_6692_cov_55.0640_ID_101491  6692 0.379                                                   
* NODE_10_length_274013_cov_17.9983_ID_70170 274013 0.497                                                   
* NODE_127_length_76334_cov_14.9877_ID_112784 76334 0.427                                                   
* NODE_2598_length_7231_cov_72.0101_ID_116746  7231 0.378                                                   
* NODE_1213_length_15292_cov_9.9751_ID_49344 15292 0.588                                                   
* NODE_216_length_54644_cov_12.0309_ID_28088 54644 0.311                                                   
* NODE_36_length_103683_cov_12.0041_ID_2575 103683 0.354                                                   
* NODE_195_length_63930_cov_13.4714_ID_24111 63930 0.606                                                   
* NODE_185_length_66524_cov_63.0362_ID_58930 66524 0.260                                                   
* NODE_3396_length_4850_cov_11.9537_ID_8756  4850 0.514                                                   
* NODE_852_length_15774_cov_8.9786_ID_94096 15774 0.549                                                   
* NODE_835_length_22962_cov_17.0184_ID_30518 22962 0.448                                                   
* NODE_1780_length_9673_cov_22.0092_ID_74682  9673 0.426                                                   
* NODE_1028_length_5689_cov_9.0016_ID_42308  5689 0.409                                                   
* NODE_1531_length_11848_cov_12.0000_ID_4512 11848 0.443                                                   
* NODE_364_length_29328_cov_20.2950_ID_35274 29328 0.331                                                   
* NODE_2866_length_4582_cov_8.0018_ID_56533  4582 0.298                                                   
* NODE_4459_length_3093_cov_18.0000_ID_36117  3093 0.345                                                   
* NODE_1395_length_14102_cov_22.9372_ID_116342 14102 0.588                                                   
* NODE_32_length_163417_cov_12.4052_ID_2093 163417 0.289                                                   
* NODE_2_length_146845_cov_25.0000_ID_101810 146845 0.280                                                   
* NODE_264_length_71615_cov_8.9972_ID_113232 71615 0.380                                                   
* NODE_109_length_98132_cov_9.9974_ID_50590 98132 0.406                                                   
* NODE_2440_length_9289_cov_18.9215_ID_86516  9289 0.597                                                   
* NODE_660_length_19721_cov_12.0147_ID_18995 19721 0.611                                                   
* NODE_82_length_137529_cov_211.0324_ID_10783 137529 0.261                                                   
* NODE_533_length_43069_cov_8.9916_ID_71113 43069 0.485                                                   
* NODE_792_length_21304_cov_9.0587_ID_98679 21304 0.422                                                   
* NODE_6_length_173578_cov_12.0001_ID_88397 173578 0.305                                                   
* NODE_3292_length_3719_cov_9.5818_ID_62712  3719 0.368                                                   
* NODE_3795_length_4132_cov_33.0082_ID_94820  4132 0.349                                                   
* NODE_2374_length_8452_cov_16.0225_ID_58128  8452 0.538                                                   
* NODE_428_length_48231_cov_17.0004_ID_195160 48231 0.300                                                   
* NODE_3811_length_8046_cov_10.9748_ID_129847  8046 0.513                                                   
* NODE_24_length_136683_cov_15.9974_ID_89214 136683 0.264                                                   
* NODE_31_length_133425_cov_15.1026_ID_28019 133425 0.253                                                   
* NODE_455_length_34030_cov_24.9427_ID_25945 34030 0.607                                                   
* NODE_1839_length_9314_cov_8.9653_ID_34517  9314 0.423                                                   
* NODE_8207_length_1657_cov_7.0045_ID_94997  1657 0.386                                                   
* NODE_9646_length_3207_cov_18.9710_ID_64156  3207 0.417                                                   
* NODE_29_length_115838_cov_32.7335_ID_6243 115838 0.252                                                   
* NODE_4_length_270895_cov_30.0024_ID_45670 270895 0.293                                                   
* NODE_1788_length_5919_cov_12.0021_ID_64933  5919 0.398                                                   
* NODE_1502_length_7839_cov_8.0788_ID_28920  7839 0.251                                                   
* NODE_320_length_49313_cov_33.1279_ID_50959 49313 0.629                                                   
* NODE_1714_length_5692_cov_5.97144  5692 0.353                                                   
* NODE_5548_length_7354_cov_5.58583  7354 0.352                                                   
* NODE_28_length_182841_cov_6.89908 182841 0.356                                                   
* NODE_951_length_27856_cov_6.73249 27856 0.384                                                   
* NODE_246_length_48621_cov_7.11045 48621 0.463                                                   
* NODE_251_length_47283_cov_9.68095 47283 0.595                                                   
* NODE_3327_length_6776_cov_3.80524  6776 0.576                                                   
* NODE_326_length_56746_cov_18.3467 56746 0.269                                                   
* NODE_6492_length_5985_cov_16.0622  5985 0.263                                                   
* NODE_1001_length_32570_cov_52.189 32570 0.390                                                   
* NODE_3183_length_5535_cov_5.52518  5535 0.496                                                   
* NODE_7521_length_4520_cov_18.0441  4520 0.322                                                   
* NODE_787_length_38454_cov_11.4892 38454 0.502                                                   
* NODE_19008_length_1859_cov_2.54601  1859 0.372                                                   
* NODE_194_length_67611_cov_16.6786 67611 0.389                                                   
* NODE_11215_length_4688_cov_4.84136  4688 0.380                                                   
* NODE_7943_length_5179_cov_13.6831  5179 0.321                                                   
* NODE_5059_length_7193_cov_12.2261  7193 0.385                                                   
* NODE_26153_length_2024_cov_5.5292  2024 0.377                                                   
* NODE_49_length_145115_cov_6.71486 145115 0.569                                                   
* NODE_13048_length_2792_cov_8.2141  2792 0.390                                                   
* NODE_7345_length_4146_cov_68.7976  4146 0.496                                                   
* NODE_29769_length_2005_cov_19.0892  2005 0.324                                                   
* NODE_710_length_37070_cov_7.22623 37070 0.442                                                   
* NODE_950_length_3961_cov_6.53303  3961 0.404                                                   
* NODE_10514_length_3044_cov_10.192  3044 0.388                                                   
* NODE_314_length_34046_cov_30.9919 34046 0.526                                                   
* NODE_213_length_53456_cov_40.0953 53456 0.384                                                   
* NODE_3099_length_11757_cov_8.00743 11757 0.412                                                   
* NODE_7281_length_5424_cov_4.28888  5424 0.322                                                   
* NODE_4105_length_8968_cov_3.6964  8968 0.364                                                   
* NODE_403_length_52159_cov_4.12654 52159 0.478                                                   
* NODE_2949_length_8683_cov_3.96419  8683 0.505                                                   
* NODE_6805_length_5726_cov_6.43008  5726 0.440                                                   
* NODE_4236_length_4953_cov_4.80461  4953 0.365                                                   
* NODE_5362_length_7176_cov_9.44586  7176 0.438                                                   
* C900_NODE_1305_length_3340_cov_16.9732  3340 0.504                                                   
* C901_NODE_1478_length_5617_cov_6.12531  5617 0.371                                                   
* C903_NODE_2200_length_3137_cov_7.32057  3137 0.453                                                   
* C905_NODE_1169_length_7182_cov_7.64852  7182 0.417                                                   
* C905_NODE_1846_length_5457_cov_41.087  5457 0.397                                                   
* C907_NODE_591_length_7373_cov_11.1101  7373 0.432                                                   
* C909_NODE_1185_length_4214_cov_4.19452  4214 0.381                                                   
* C910_NODE_1633_length_3961_cov_4.05709  3961 0.409                                                   
* C910_NODE_2620_length_3035_cov_19.6557  3035 0.441                                                   
* C911_NODE_1069_length_5220_cov_21.2602  5220 0.404                                                   
* C911_NODE_1107_length_5087_cov_25.7124  5087 0.319                                                   
* C912_NODE_1032_length_4292_cov_6.96129  4292 0.431                                                   
* C912_NODE_1750_length_3044_cov_5.28438  3044 0.390                                                   
* C913_NODE_2191_length_3447_cov_111.754  3447 0.457                                                   
* C915_NODE_2093_length_6636_cov_24.8069  6636 0.322                                                   
* C915_NODE_2326_length_6046_cov_7.62677  6046 0.408                                                   
* C915_NODE_2339_length_6019_cov_12.4611  6019 0.282                                                   
* C915_NODE_3389_length_4539_cov_18.1641  4539 0.297                                                   
* C915_NODE_5518_length_3175_cov_4.10321  3175 0.475                                                   
* C916_NODE_1594_length_4196_cov_27.7303  4196 0.440                                                   
* C916_NODE_2378_length_3308_cov_6.75346  3308 0.357                                                   
* C918_NODE_1547_length_3942_cov_6.68176  3942 0.446                                                   
* C918_NODE_1636_length_3773_cov_8.14524  3773 0.340                                                   
* C919_NODE_547_length_5214_cov_3.2766  5214 0.403                                                   
* C922_NODE_2015_length_3200_cov_5.29857  3200 0.406                                                   
* C925_NODE_459_length_7690_cov_13.1914  7690 0.429                                                   
* C925_NODE_1017_length_4124_cov_4.41017  4124 0.636                                                   
* C926_NODE_3688_length_4601_cov_7.94303  4601 0.335                                                   
* C926_NODE_4135_length_4209_cov_3.9403  4209 0.438                                                   
* C927_NODE_1337_length_11754_cov_21.8596 11754 0.383                                                   
* C927_NODE_3196_length_5050_cov_19.4563  5050 0.458                                                   
* C928_NODE_2403_length_5857_cov_101.748  5857 0.356                                                   
* C930_NODE_3317_length_6120_cov_25.508  6120 0.378                                                   
* C930_NODE_4057_length_5067_cov_9.72686  5067 0.451                                                   
* C931_NODE_1779_length_7541_cov_42.1765  7541 0.335                                                   
* C931_NODE_3277_length_4476_cov_9.53382  4476 0.603                                                   
* C931_NODE_3489_length_4259_cov_9.245  4259 0.457                                                   
* C933_NODE_6477_length_3506_cov_9.78325  3506 0.569                                                   
* C933_NODE_7633_length_3093_cov_23.9605  3093 0.583                                                   
* C934_NODE_7334_length_5058_cov_9.40875  5058 0.449                                                   
* C936_NODE_2597_length_7097_cov_6.27861  7097 0.651                                                   
* C936_NODE_3042_length_6007_cov_19.1917  6007 0.415                                                   
* C936_NODE_3087_length_5914_cov_82.738  5914 0.409                                                   
* C936_NODE_3821_length_4876_cov_32.3468  4876 0.374                                                   
* C937_NODE_3164_length_5989_cov_17.8982  5989 0.408                                                   
* C937_NODE_3988_length_4919_cov_12.2954  4919 0.436                                                   
* C937_NODE_4471_length_4411_cov_70.6015  4411 0.324                                                   
* C938_NODE_1250_length_9739_cov_4.15489  9739 0.469                                                   
* C938_NODE_1880_length_6998_cov_7.23981  6998 0.617                                                   
* C939_NODE_3742_length_5566_cov_36.1717  5566 0.366                                                   
* C941_NODE_4053_length_4132_cov_5.75423  4132 0.344                                                   
* C941_NODE_5228_length_3533_cov_8.48505  3533 0.350                                                   
* C942_NODE_510_length_33023_cov_26.9293 33023 0.581                                                   
* C942_NODE_1859_length_11689_cov_12.1578 11689 0.616                                                   
* C942_NODE_3141_length_6726_cov_22.435  6726 0.600                                                   
* C943_NODE_2090_length_7471_cov_8.33293  7471 0.394                                                   
* C943_NODE_6926_length_3071_cov_4.35942  3071 0.530                                                   
* C944_NODE_5338_length_4220_cov_6.78848  4220 0.342                                                   
* C944_NODE_6222_length_3821_cov_9.92061  3821 0.428                                                   
* C945_NODE_4554_length_5609_cov_307.101  5609 0.415                                                   
* C945_NODE_4580_length_5590_cov_187.353  5590 0.422                                                   
* C945_NODE_6043_length_4449_cov_29.3209  4449 0.371                                                   
* C946_NODE_2126_length_5467_cov_131.628  5467 0.412                                                   
* GD_NODE_8181_length_3599_cov_9.95119  3599 0.493                                                   
* GD_NODE_9125_length_3265_cov_7.07819  3265 0.557                                                   
* GD_NODE_9389_length_3187_cov_8.01309  3187 0.407                                                   
* I320_NODE_2394_length_6661_cov_647.551  6661 0.427                                                   
* I320_NODE_2525_length_6267_cov_427.95  6267 0.405                                                   
* I320_NODE_2645_length_5956_cov_9.12794  5956 0.421                                                   
* I324_NODE_4153_length_3892_cov_267.481  3892 0.338                                                   
* I324_NODE_4239_length_3821_cov_20.0149  3821 0.646                                                   
* I350_NODE_2711_length_4227_cov_14.2164  4227 0.365                                                   
* I350_NODE_3582_length_3188_cov_25.647  3188 0.588                                                   
* I363_NODE_2809_length_5505_cov_74.1301  5505 0.409                                                   
* I363_NODE_4936_length_3246_cov_7.10467  3246 0.579                                                   
* I365_NODE_2677_length_7445_cov_13.1706  7445 0.260                                                   
* I365_NODE_6702_length_3212_cov_5.92303  3212 0.503                                                   
* I365_NODE_6969_length_3112_cov_41.106  3112 0.480                                                   
* I367_NODE_4823_length_3151_cov_47.488  3151 0.455                                                   
* I370_NODE_1308_length_9831_cov_154.044  9831 0.400                                                   
* I370_NODE_2273_length_4505_cov_5.12404  4505 0.369                                                   
* I370_NODE_2398_length_4129_cov_403.58  4129 0.500                                                   
* I377_NODE_1309_length_3320_cov_5.53966  3320 0.457                                                   
* I378_NODE_2059_length_7768_cov_107.639  7768 0.397                                                   
* I378_NODE_3778_length_5088_cov_38.5212  5088 0.453                                                   
* I381_NODE_2941_length_6259_cov_30.0791  6259 0.274                                                   
* I381_NODE_4375_length_4498_cov_16.8539  4498 0.282                                                   
* I381_NODE_6333_length_3318_cov_32.7355  3318 0.274                                                   
* I381_NODE_6690_length_3166_cov_16.9907  3166 0.584                                                   
* I386_NODE_339_length_23825_cov_7.96992 23825 0.456                                                   
* I394_NODE_4921_length_3938_cov_6.41411  3938 0.448                                                   
* I395_NODE_1622_length_14667_cov_43.2286 14667 0.422                                                   
* I395_NODE_1770_length_13403_cov_31.9628 13403 0.357                                                   
* I395_NODE_3911_length_6240_cov_68.6186  6240 0.342                                                   
* I395_NODE_4622_length_5320_cov_16.4762  5320 0.450                                                   
* I411_NODE_5009_length_3438_cov_10.7671  3438 0.494                                                   
* I427_NODE_3141_length_7293_cov_11.9036  7293 0.417                                                   
* I427_NODE_6542_length_3672_cov_9.09538  3672 0.477                                                   
* I430_NODE_2936_length_5261_cov_13.4184  5261 0.355                                                   
* I430_NODE_3170_length_4919_cov_24.3429  4919 0.369                                                   
* I430_NODE_3772_length_4069_cov_17.4118  4069 0.506                                                   
* I431_NODE_5114_length_3140_cov_19.2759  3140 0.587                                                   
* I452_NODE_2677_length_5843_cov_101.012  5843 0.427                                                   
* I452_NODE_3149_length_5126_cov_5.85427  5126 0.343                                                   
* I452_NODE_3770_length_4480_cov_5.77966  4480 0.370                                                   
* I452_NODE_5768_length_3235_cov_23.6978  3235 0.416                                                   
* I456_NODE_426_length_33220_cov_19.2669 33220 0.553                                                   
* I456_NODE_571_length_25736_cov_9.84331 25736 0.341                                                   
* I502_NODE_1918_length_9065_cov_14.9393  9065 0.441                                                   
* I502_NODE_5349_length_3733_cov_31.1199  3733 0.606                                                   
* I502_NODE_5775_length_3495_cov_6.97267  3495 0.597                                                   
* I509_NODE_2343_length_3104_cov_26.9515  3104 0.459                                                   
* I511_NODE_1255_length_6819_cov_160.905  6819 0.411                                                   
* I511_NODE_1313_length_6614_cov_10.1252  6614 0.654                                                   
* I512_NODE_1232_length_7198_cov_1344.88  7198 0.400                                                   
* I515_NODE_2216_length_5176_cov_8.39113  5176 0.450                                                   
* I517_NODE_3119_length_4656_cov_4.63443  4656 0.453                                                   
* I519_NODE_1116_length_6961_cov_10.8248  6961 0.649                                                   
* I519_NODE_2371_length_3160_cov_44.3794  3160 0.579                                                   
* I520_NODE_2462_length_6047_cov_55.9521  6047 0.421                                                   
* I520_NODE_4306_length_3663_cov_259.16  3663 0.414                                                   
* I521_NODE_891_length_7420_cov_10.6318  7420 0.365                                                   
* I521_NODE_1050_length_6113_cov_4.67613  6113 0.356                                                   

Format:              FASTA
Type (of 1st seq):   DNA
Number of sequences: 1151
Total # residues:    33941450
Smallest:            1518
Largest:             315250
Average length:      29488.7
