# Supplementary material for: Metagenomic assembled plasmids of the human microbiome vary across disease cohorts
Source: Sci Rep. 2022 Jun 2;12:9212. doi: 10.1038/s41598-022-13313-y (PMC9163076; doi:10.1038/s41598-022-13313-y)
Supplement: Supplementary file 2 — Supplementary Information 2. [file 41598_2022_13313_MOESM2_ESM.zip › Supplementary_Data/input/WGS_cast_counts.csv]

	320	324	343	350	361	363	365	367	370	377	378	379	380	381	382	386	393	394	395	411	423	427	430	431	452	456	502	504	508	509	510	511	512	514	515	517	519	520	521	522	526	900	901	902	903	904	905	906	907
C900_NODE_1305_length_3340_cov_16.9732	0	0	0	0	0	0	0	0	0	0	0	0	0	5	0	0	0	0	0	0	0	0	0	0	0	0	0	0	0	0	0	0	0	0	0	0	0	0	0	0	0	780	66	0	0	0	0	0	0
C901_NODE_1478_length_5617_cov_6.12531	104	0	0	837	0	0	17	6	0	0	0	0	0	0	0	0	0	0	26	0	2645	275	0	0	157	0	58	0	0	0	0	0	161	0	0	0	0	0	0	0	0	0	439	9	0	0	0	0	0
C903_NODE_2200_length_3137_cov_7.32057	0	0	0	19	0	0	0	34	0	0	0	0	0	0	0	0	0	0	0	0	0	0	0	0	0	0	0	0	0	0	0	0	0	0	0	0	0	0	0	0	0	116	14	0	315	16	0	0	0
C905_NODE_1169_length_7182_cov_7.64852	74	131	0	24	0	184	103	212	745	0	0	0	149	0	1487	29	0	1291	686	306	0	0	0	873	110	324	0	167	95	0	0	0	0	0	0	933	0	163	0	0	1344	0	0	11	0	30	670	11	0
C905_NODE_1846_length_5457_cov_41.087	0	0	0	0	0	399	0	0	0	0	0	0	0	0	0	0	0	0	0	0	0	0	0	0	0	0	0	0	0	0	0	0	0	0	0	0	0	0	0	0	0	0	0	0	0	0	1844	0	0
C907_NODE_591_length_7373_cov_11.1101	0	0	0	0	0	1523	0	0	0	0	787	0	0	0	0	0	0	0	0	0	0	0	0	0	0	0	0	0	0	0	0	0	0	0	22	0	0	0	0	0	0	199	20	0	91	771	0	0	795
C909_NODE_1185_length_4214_cov_4.19452	0	0	0	0	0	0	0	0	0	0	0	0	0	0	0	0	0	0	0	0	0	0	0	0	0	0	0	0	0	0	0	0	0	0	0	0	0	0	0	0	0	0	0	0	0	0	0	0	0
C910_NODE_1633_length_3961_cov_4.05709	0	0	0	0	0	68	0	0	0	0	22	0	0	0	0	0	0	0	0	0	0	0	0	0	0	0	0	0	0	0	0	0	0	0	0	0	0	0	0	0	0	0	0	0	7	0	0	0	0
C910_NODE_2620_length_3035_cov_19.6557	0	0	0	0	0	0	0	0	0	0	0	0	0	0	0	0	0	0	0	0	0	1121	0	0	438	0	0	0	0	0	0	0	0	0	0	0	0	11361	0	0	0	0	0	0	0	0	0	0	0
C911_NODE_1069_length_5220_cov_21.2602	0	0	0	0	0	0	0	0	0	0	0	0	0	0	0	0	0	0	0	0	0	0	0	0	0	0	0	0	0	0	0	0	0	0	0	0	0	0	0	0	0	0	0	0	0	0	0	0	0
C911_NODE_1107_length_5087_cov_25.7124	0	0	0	0	0	0	0	0	0	0	0	0	0	0	0	0	0	0	0	0	0	0	0	0	0	0	0	0	0	0	0	0	0	0	0	0	0	0	0	0	331	0	0	0	0	0	54	0	0
C912_NODE_1032_length_4292_cov_6.96129	0	0	0	0	0	76	0	0	0	0	0	0	0	0	0	0	0	0	0	0	0	0	0	0	0	0	0	0	0	0	0	0	0	0	0	0	0	0	0	0	0	0	0	0	0	0	6	0	0
C912_NODE_1750_length_3044_cov_5.28438	0	0	0	0	0	0	0	0	0	0	0	0	0	0	0	0	0	0	0	0	0	0	0	0	0	0	0	0	0	0	0	0	0	0	0	0	0	0	0	0	0	0	0	0	0	0	0	0	0
C913_NODE_2191_length_3447_cov_111.754	0	0	0	0	0	0	0	0	0	0	0	0	0	0	0	0	0	0	39	0	0	0	0	0	0	0	0	0	0	0	0	0	0	0	0	0	0	0	0	0	0	0	0	0	0	0	0	0	0
C915_NODE_2093_length_6636_cov_24.8069	0	0	0	0	0	0	0	0	0	0	0	0	0	0	0	0	0	0	0	0	0	0	0	0	0	0	0	0	0	0	0	0	0	0	0	0	0	0	0	0	0	0	0	0	0	0	0	0	0
C915_NODE_2326_length_6046_cov_7.62677	0	0	0	0	0	0	0	0	0	0	0	0	0	0	0	0	0	0	0	10	0	0	0	0	0	0	0	0	0	0	0	612	0	0	0	6	0	0	0	21	0	11	0	0	0	0	0	0	0
C915_NODE_2339_length_6019_cov_12.4611	0	0	0	0	0	0	10	0	0	0	15	0	0	0	0	0	0	0	0	0	0	0	0	13	0	0	0	0	0	0	0	0	0	0	0	0	0	0	0	0	0	0	0	0	0	0	0	0	0
C915_NODE_3389_length_4539_cov_18.1641	30	0	0	0	0	9	225	0	0	0	0	0	12	0	0	0	0	0	13	0	0	0	0	10	0	47	0	0	0	0	0	0	0	0	18	0	0	0	0	0	5	0	7	0	24	0	0	0	0
C915_NODE_5518_length_3175_cov_4.10321	0	0	0	0	0	0	0	0	0	0	0	0	0	0	0	0	0	0	0	0	0	0	0	0	0	0	0	0	0	0	0	0	0	0	0	0	0	0	0	0	0	0	0	0	0	0	0	0	0
C916_NODE_1594_length_4196_cov_27.7303	0	0	0	0	0	0	0	8	0	0	0	0	0	0	0	0	0	0	14	0	0	0	0	0	0	0	0	0	0	0	0	0	0	0	0	0	0	0	0	0	0	0	0	0	0	0	0	0	0
C916_NODE_2378_length_3308_cov_6.75346	0	0	0	0	0	0	0	0	0	0	0	0	0	0	0	0	0	0	0	0	0	22	0	0	0	0	0	0	0	0	0	0	0	0	0	0	0	0	0	0	0	0	0	0	0	0	0	0	0
C918_NODE_1547_length_3942_cov_6.68176	737	0	0	0	0	0	0	0	0	0	0	0	0	0	0	0	0	0	0	0	0	0	0	0	652	0	0	0	0	0	0	0	0	0	0	0	0	0	0	0	0	0	325	0	0	0	182	0	0
C918_NODE_1636_length_3773_cov_8.14524	0	0	0	0	0	0	0	0	0	0	0	0	0	0	0	0	0	0	0	0	0	0	0	0	15	0	0	0	0	0	0	0	0	0	0	0	0	0	0	0	0	0	0	0	0	0	0	0	0
C919_NODE_547_length_5214_cov_3.2766	233	0	0	0	0	0	0	0	0	0	11	0	0	0	22	0	0	44	38	0	34	0	0	90	0	0	0	0	23	27	0	0	45	0	0	0	0	0	0	0	43	0	0	0	0	0	0	0	0
C922_NODE_2015_length_3200_cov_5.29857	0	0	1695	0	0	0	0	12476	538	0	1019	0	1020	0	1555	7	0	8594	0	0	3762	8	0	0	180	6	0	30	1632	0	0	0	10802	0	4577	4451	0	61	0	19307	0	12	0	211	183	417	0	0	549
C925_NODE_1017_length_4124_cov_4.41017	89	0	0	688	0	28	120	0	0	0	397	0	0	55	0	29	0	0	0	0	1258	0	0	0	220	1502	1014	0	369	166	0	0	1463	0	881	0	65	0	0	0	0	0	0	0	0	13	804	247	0
C925_NODE_459_length_7690_cov_13.1914	0	0	0	0	0	2571	0	0	0	0	1292	0	0	0	0	0	0	0	0	0	0	0	0	0	0	0	0	0	0	0	0	0	0	0	62	0	0	0	0	0	0	71	10	0	114	830	10	0	362
C926_NODE_3688_length_4601_cov_7.94303	0	0	0	0	0	0	0	0	0	0	0	0	0	0	0	0	0	0	0	0	0	0	0	0	0	0	0	0	0	0	0	0	0	0	0	0	0	0	0	0	0	0	0	0	0	0	0	0	0
C926_NODE_4135_length_4209_cov_3.9403	0	0	0	0	0	17	0	0	0	0	0	0	0	0	0	0	0	0	0	0	0	0	0	0	0	0	0	0	0	0	0	0	0	0	0	0	0	0	0	0	0	0	0	0	10	0	0	0	0
C927_NODE_1337_length_11754_cov_21.8596	0	0	0	0	0	0	0	0	0	0	0	0	0	0	0	0	0	0	0	0	0	0	0	0	0	96	0	0	0	0	0	0	0	0	0	0	0	0	0	0	0	0	0	0	0	0	0	0	0
C927_NODE_3196_length_5050_cov_19.4563	0	0	0	0	0	0	8	0	0	0	0	0	0	0	0	0	0	0	0	0	0	22	0	0	0	56	0	0	0	0	0	0	0	0	0	0	0	0	0	0	0	0	0	0	0	0	0	0	0
C928_NODE_2403_length_5857_cov_101.748	117	0	0	0	0	0	0	0	0	0	0	0	0	0	0	0	0	0	0	0	0	0	0	0	0	0	0	0	0	0	0	0	0	0	0	0	0	0	0	0	0	0	0	0	0	0	0	0	0
C930_NODE_3317_length_6120_cov_25.508	0	0	0	0	0	0	0	0	0	0	0	0	0	0	0	0	0	0	0	0	0	0	0	0	0	0	0	0	0	0	0	0	0	0	0	0	0	0	0	0	0	0	0	132	0	0	0	0	0
C930_NODE_4057_length_5067_cov_9.72686	0	0	0	0	0	0	0	0	0	0	48	0	0	0	0	0	0	0	0	0	0	22	0	0	0	227	0	0	0	0	0	0	0	0	0	0	0	0	0	0	0	0	0	0	0	0	0	0	0
C931_NODE_1779_length_7541_cov_42.1765	0	0	0	0	0	0	0	0	0	0	0	2497	0	0	0	0	0	0	0	0	0	1455	0	0	0	0	0	0	0	0	0	0	0	0	0	0	0	0	0	0	0	0	0	0	0	0	0	0	0
C931_NODE_3277_length_4476_cov_9.53382	0	0	0	0	0	0	0	0	0	0	0	0	0	0	0	111	0	0	0	0	0	0	0	0	0	0	0	0	0	0	0	0	0	0	0	0	0	0	0	0	0	0	0	0	0	0	0	0	0
C931_NODE_3489_length_4259_cov_9.245	0	0	0	0	0	0	0	0	0	0	0	667	0	0	0	0	0	0	0	0	0	0	0	0	0	0	0	0	0	0	0	0	0	0	0	90	0	0	0	0	0	0	0	0	0	0	0	0	0
C933_NODE_6477_length_3506_cov_9.78325	0	0	0	0	0	0	0	0	0	0	0	0	0	0	0	0	0	0	0	0	0	0	0	0	0	0	0	0	0	0	0	0	0	0	0	0	0	0	0	0	0	0	0	0	0	0	0	0	0
C933_NODE_7633_length_3093_cov_23.9605	131	8	0	63	0	0	25	0	0	0	26	0	179	0	0	0	0	0	0	0	0	114	0	0	637	0	301	0	0	0	38	0	0	0	0	145	0	0	0	0	0	0	63	0	0	0	0	0	0
C934_NODE_7334_length_5058_cov_9.40875	0	0	0	0	0	0	8	0	0	0	0	0	0	0	0	0	0	0	0	0	0	0	0	0	0	125	0	0	0	0	0	0	0	0	0	0	0	0	0	0	6	0	0	0	0	0	0	0	0
C936_NODE_2597_length_7097_cov_6.27861	0	0	27	0	0	0	0	0	0	0	0	0	0	0	0	0	71	0	0	0	0	0	0	91	0	0	0	0	0	0	16	0	0	0	0	0	46	0	0	0	0	0	0	0	0	0	0	0	0
C936_NODE_3042_length_6007_cov_19.1917	0	0	0	0	0	0	0	0	0	0	0	0	0	0	0	0	0	0	0	0	0	0	0	0	0	0	0	0	0	0	0	0	0	0	0	0	0	479	0	0	0	0	0	0	0	0	0	0	0
C936_NODE_3087_length_5914_cov_82.738	242	0	0	0	0	0	0	0	0	0	0	0	0	0	0	0	0	0	0	0	0	0	0	0	0	0	0	0	0	15	0	0	0	0	0	855	0	0	0	137	0	0	0	0	0	0	0	0	0
C936_NODE_3821_length_4876_cov_32.3468	0	0	0	0	0	0	0	0	0	0	0	0	0	0	0	0	0	0	0	0	0	0	0	0	0	0	0	0	0	0	0	0	0	0	0	0	0	0	0	0	0	0	0	0	0	0	0	0	0
C937_NODE_3164_length_5989_cov_17.8982	70	198	0	277	0	0	0	141	0	0	0	0	0	0	0	75	0	0	617	0	0	35	0	0	0	0	0	0	0	5306	0	0	1691	0	0	170	0	284	0	22717	0	68	0	48	113	41	0	0	0
C937_NODE_3988_length_4919_cov_12.2954	39	0	55	0	0	0	8	0	0	0	20	0	0	0	0	0	0	0	0	0	0	0	0	92	57	0	72	0	0	0	0	0	0	0	38	0	0	150	0	7	0	0	88	34	5	19	0	0	0
C937_NODE_4471_length_4411_cov_70.6015	0	0	0	0	0	0	0	98	0	0	0	0	1066	0	0	0	0	0	0	0	0	0	159	0	0	0	0	0	0	0	0	0	0	0	0	0	0	0	0	0	0	0	0	0	0	0	0	0	0
C938_NODE_1250_length_9739_cov_4.15489	0	0	0	0	0	32	0	0	0	0	0	0	0	0	0	0	0	0	0	0	0	0	0	0	0	0	0	0	0	0	0	0	0	0	0	0	0	0	0	0	0	0	0	0	48	0	0	0	0
C938_NODE_1880_length_6998_cov_7.23981	100	0	0	260	0	8	30	0	118	0	2728	0	132	0	0	27	0	400	0	0	466	0	0	0	0	631	508	0	181	9	0	10	33	20	481	0	11	0	0	0	0	0	0	0	0	7	164	21	0
C939_NODE_3742_length_5566_cov_36.1717	0	0	0	0	0	0	0	0	0	0	0	0	0	0	0	0	0	0	0	0	0	0	26	0	0	0	0	0	0	0	0	0	0	0	0	0	0	0	0	0	0	0	0	0	0	0	0	0	0
C941_NODE_4053_length_4132_cov_5.75423	0	0	0	0	0	0	0	0	0	0	0	0	0	0	0	0	0	0	0	0	0	0	0	0	0	0	0	0	0	0	0	0	0	0	0	0	0	0	0	0	0	0	0	0	0	0	0	0	0
C941_NODE_5228_length_3533_cov_8.48505	0	0	0	0	0	0	0	0	0	0	0	0	0	0	0	0	0	0	0	0	0	0	0	0	0	0	0	0	0	0	0	0	0	0	0	0	0	0	0	0	0	0	0	0	0	0	0	0	0
C942_NODE_1859_length_11689_cov_12.1578	97	0	0	0	0	0	0	0	0	0	4735	0	0	0	0	0	0	670	0	0	0	0	0	0	281	838	1072	35	0	163	0	21	778	39	0	0	0	0	0	0	0	0	0	0	0	0	183	72	0
C942_NODE_3141_length_6726_cov_22.435	28	15	0	262	0	10	45	8	40	0	3159	0	0	0	0	44	0	413	0	0	539	0	0	0	0	662	336	0	178	0	6	17	22	8	472	0	22	0	0	0	0	0	0	0	0	0	179	15	0
C942_NODE_510_length_33023_cov_26.9293	384	103	640	2015	0	0	104	0	0	0	0	1913	0	0	361	0	0	0	0	0	0	100	211	94	118	0	0	0	0	0	0	99	612	0	0	0	0	0	0	0	0	46	234	57	84	58	106	0	0
C943_NODE_2090_length_7471_cov_8.33293	354	0	123	0	0	0	1490	1365	40	0	0	0	175	0	66	0	168	0	635	24	140	0	10	0	19	0	0	21	0	0	0	0	272	0	0	0	0	1348	171	0	43	0	0	0	0	0	35	0	16
C943_NODE_6926_length_3071_cov_4.35942	0	0	0	0	0	0	0	0	0	0	0	0	0	0	0	0	0	0	0	0	0	0	0	0	0	0	0	0	21	0	0	0	0	0	0	0	0	0	0	0	0	0	0	0	0	0	0	0	0
C944_NODE_5338_length_4220_cov_6.78848	0	0	0	0	0	0	0	0	0	0	0	0	0	0	0	0	0	0	0	0	0	0	0	0	0	0	0	0	0	0	0	0	0	0	0	0	0	0	0	0	0	0	0	0	0	0	0	0	0
C944_NODE_6222_length_3821_cov_9.92061	0	0	0	0	0	0	0	0	0	0	0	0	0	0	0	0	0	0	0	0	0	0	0	0	0	0	0	0	0	0	0	0	0	0	0	0	0	0	0	0	0	0	0	0	0	0	0	0	0
C945_NODE_4554_length_5609_cov_307.101	0	0	0	0	0	0	0	0	0	0	0	0	0	0	0	0	0	14	0	0	0	0	0	0	0	0	0	0	0	0	0	0	0	0	0	0	0	0	0	0	0	0	0	0	0	0	0	0	0
C945_NODE_4580_length_5590_cov_187.353	0	0	0	0	0	0	0	0	0	0	0	0	0	0	0	0	0	0	0	0	0	0	0	0	0	0	0	0	0	0	0	0	0	0	0	0	0	0	0	0	0	0	0	0	0	0	0	0	0
C945_NODE_6043_length_4449_cov_29.3209	0	0	0	0	0	0	0	0	0	0	0	0	0	0	0	0	0	0	0	0	0	0	0	0	0	0	0	0	0	0	0	0	0	0	0	0	0	0	0	0	0	10	0	0	38	0	0	0	0
C946_NODE_2126_length_5467_cov_131.628	0	0	0	0	0	0	0	0	0	0	0	0	0	0	0	0	0	0	514	0	0	0	0	0	0	0	0	0	0	51	0	0	1420	0	0	877	0	0	0	71	0	9	0	8	0	25	0	0	0
GD_NODE_8181_length_3599_cov_9.95119	0	0	0	0	0	0	0	0	0	0	6	0	5	0	0	0	0	0	0	0	0	0	0	0	0	0	0	0	0	0	0	0	0	0	0	0	0	0	0	0	0	0	0	0	0	0	0	0	0
GD_NODE_9125_length_3265_cov_7.07819	0	0	0	0	0	0	0	0	0	0	0	0	0	0	0	0	0	0	0	0	0	0	0	0	0	0	0	0	0	0	0	0	0	0	0	0	0	0	0	0	0	0	0	0	0	0	0	0	0
GD_NODE_9389_length_3187_cov_8.01309	0	0	0	0	0	0	0	0	0	0	0	0	0	0	0	0	0	0	0	0	0	0	0	0	0	0	0	0	0	0	0	0	0	0	0	0	0	0	0	0	0	0	0	0	0	0	0	0	0
I320_NODE_2394_length_6661_cov_647.551	60603	0	0	0	0	0	0	0	0	0	0	0	0	0	0	0	0	0	0	0	0	0	0	0	0	0	0	0	0	0	0	0	0	0	0	0	0	0	0	0	0	0	0	0	0	0	0	0	0
I320_NODE_2525_length_6267_cov_427.95	19784	0	0	0	0	0	0	0	0	0	0	0	0	0	0	0	0	0	72	0	0	0	0	0	0	0	0	0	0	51	0	0	200	0	0	84	0	0	0	13	0	0	0	0	0	0	0	0	0
I320_NODE_2645_length_5956_cov_9.12794	485	167	0	0	0	894	42	0	0	0	338	0	1174	0	2494	0	0	0	10	5102	0	0	0	1146	0	0	0	0	4095	0	0	15	9819	0	0	7	0	63	0	17620	0	0	0	39	11	107	0	0	0
I324_NODE_4153_length_3892_cov_267.481	0	14600	0	0	0	0	0	0	0	0	0	0	0	0	0	0	0	0	0	0	0	36	0	0	0	0	0	0	0	0	0	0	0	0	0	0	0	0	0	0	0	0	0	0	0	0	0	0	0
I324_NODE_4239_length_3821_cov_20.0149	46	1072	0	381	0	0	64	0	0	0	0	0	0	42	0	30	0	824	0	0	0	0	0	0	61	0	592	0	239	137	0	20	0	0	0	0	34	0	0	0	0	0	0	0	0	0	54	116	0
I350_NODE_2711_length_4227_cov_14.2164	0	0	0	719	0	0	0	0	0	0	0	0	0	0	0	0	0	0	0	0	0	0	0	0	0	0	0	0	0	0	0	0	0	0	0	0	0	0	0	0	0	0	0	0	0	0	0	0	0
I350_NODE_3582_length_3188_cov_25.647	0	0	0	1150	0	0	0	0	0	0	0	0	0	0	0	0	0	0	0	0	0	0	0	0	0	0	9	0	0	0	0	0	0	0	0	0	0	0	0	0	0	0	0	0	0	0	0	0	0
I363_NODE_2809_length_5505_cov_74.1301	32	0	0	0	0	4805	0	0	0	0	0	0	0	0	0	0	0	0	0	0	0	0	0	0	0	0	0	0	0	10	0	0	0	0	0	0	0	0	0	0	0	0	0	0	0	0	161	0	0
I363_NODE_4936_length_3246_cov_7.10467	47	1722	17	13	0	237	3060	0	0	0	839	0	0	91	0	0	0	0	28	54	0	278	0	36	938	0	222	0	0	0	20	38	0	0	0	9	68	0	6	0	0	0	0	25	0	0	0	6	39
I365_NODE_2677_length_7445_cov_13.1706	0	0	0	0	0	24	713	0	0	0	12	0	0	24	0	58	0	30	34	0	0	15	0	21	52	61	137	0	14	0	0	0	7	0	66	0	0	0	0	0	11	0	13	78	0	13	28	0	0
I365_NODE_6702_length_3212_cov_5.92303	0	0	0	0	0	0	262	0	0	0	0	0	0	0	0	0	0	0	0	0	0	0	0	0	0	0	0	0	0	0	0	18	0	0	0	0	0	0	0	0	0	0	714	0	0	0	0	0	0
I365_NODE_6969_length_3112_cov_41.106	0	0	0	0	0	0	1795	0	0	0	0	2857	0	0	0	0	1898	0	0	0	0	0	0	520	0	0	0	1557	1358	0	57	0	0	0	0	0	0	0	0	0	0	0	0	0	0	0	0	0	0
I367_NODE_4823_length_3151_cov_47.488	0	0	0	0	0	0	0	1961	0	0	0	0	0	0	0	0	0	0	0	0	0	0	0	0	0	0	0	0	0	0	0	0	0	0	0	0	0	0	0	0	0	0	0	0	5	0	0	0	0
I370_NODE_1308_length_9831_cov_154.044	4803	574	1732	122	0	1585	2756	2843	17267	0	977	374	546	609	1486	3638	2352	1741	1272	2253	2258	226	641	2409	1075	489	428	3089	1863	1584	178	1368	2233	4954	571	3481	1176	2640	2706	2365	1733	181	533	141	210	240	606	279	363
I370_NODE_2273_length_4505_cov_5.12404	0	0	0	0	0	0	0	0	181	0	0	0	0	37	0	0	0	0	0	0	0	0	0	0	0	0	0	0	0	0	0	0	0	0	0	0	0	0	0	0	0	0	0	0	0	0	0	0	0
I370_NODE_2398_length_4129_cov_403.58	0	0	0	0	0	0	18	0	13584	0	0	0	0	0	0	0	0	0	0	0	0	0	0	0	0	0	0	0	0	1708	0	2387	0	0	0	0	0	0	0	0	0	0	0	0	0	0	0	0	0
I377_NODE_1309_length_3320_cov_5.53966	0	0	0	0	0	0	0	0	0	253	0	0	0	0	0	0	0	0	0	0	0	0	0	0	0	0	0	0	0	0	0	0	0	0	0	0	0	0	0	0	0	0	0	0	0	0	0	0	0
I378_NODE_2059_length_7768_cov_107.639	88	15	0	0	0	80	0	0	0	0	8907	0	109	0	229	0	0	0	0	19916	0	0	0	164	0	0	0	0	313	0	0	0	8707	0	0	0	0	24	0	1240	0	0	0	104	28	414	0	0	0
I378_NODE_3778_length_5088_cov_38.5212	0	0	0	0	0	0	8	0	0	0	2699	0	0	0	0	0	0	0	0	0	0	14	0	0	0	36	0	0	0	0	0	0	0	0	16	0	0	0	0	0	0	0	0	0	0	0	0	0	0
I381_NODE_2941_length_6259_cov_30.0791	0	0	0	0	0	0	0	0	0	0	0	0	0	1399	0	28	0	0	0	0	0	0	0	39	12	0	0	0	0	0	0	0	0	0	0	0	0	0	0	0	0	0	68	0	0	0	0	0	0
I381_NODE_4375_length_4498_cov_16.8539	0	0	0	0	0	0	0	0	0	0	22	0	0	656	0	7	0	35	0	0	0	0	0	6	8	0	0	0	0	0	0	0	0	0	15	0	0	0	0	0	0	0	0	0	0	0	5	0	0
I381_NODE_6333_length_3318_cov_32.7355	0	0	0	0	0	0	0	0	0	0	0	0	0	842	0	0	0	0	0	0	0	0	0	56	8	0	0	0	0	0	0	0	9	0	6	0	0	0	0	18	0	0	0	0	0	0	0	0	0
I381_NODE_6690_length_3166_cov_16.9907	69	431	8	0	0	45	1304	0	0	0	262	0	0	600	0	0	0	0	6	6	0	97	0	14	90	0	7	0	0	0	0	14	0	0	0	15	39	0	0	0	15	0	14	0	0	0	0	0	6
I386_NODE_339_length_23825_cov_7.96992	0	239	23	0	0	0	0	0	0	0	0	0	0	0	0	1802	0	0	674	0	0	0	0	0	0	484	297	83	0	0	0	0	521	0	0	0	0	0	0	0	213	0	0	0	50	0	81	0	0
I394_NODE_4921_length_3938_cov_6.41411	0	0	0	0	0	0	0	0	0	0	0	0	0	0	0	0	0	367	0	0	0	0	0	0	0	0	0	0	0	0	0	0	0	0	0	0	0	0	0	0	0	0	0	0	0	0	0	0	0
I395_NODE_1622_length_14667_cov_43.2286	0	551	201	0	0	0	61	0	0	0	0	0	340	0	0	231	0	0	5925	0	0	0	0	0	421	1602	860	193	0	0	0	0	115	0	0	0	0	0	0	0	1130	0	0	0	25	0	84	0	0
I395_NODE_1770_length_13403_cov_31.9628	1271	210	228	36	0	0	2001	487	0	0	81	349	912	0	59	8844	0	337	3041	429	216	0	114	1233	325	111	0	580	237	672	0	0	0	1079	1535	0	1098	267	3355	0	66	28	57	0	19	117	142	116	0
I395_NODE_3911_length_6240_cov_68.6186	0	0	0	991	0	0	5	0	0	0	0	0	0	0	32	0	0	0	3611	0	93	184	0	0	213	0	2134	155	0	0	0	0	71	0	0	0	0	0	0	0	0	0	0	0	0	0	0	0	0
I395_NODE_4622_length_5320_cov_16.4762	0	0	0	0	0	0	70	10	0	0	0	0	0	0	0	0	0	0	1260	0	0	10	0	0	0	211	0	0	0	0	0	0	0	0	0	0	0	0	0	0	0	0	0	0	0	0	0	0	0
I411_NODE_5009_length_3438_cov_10.7671	319	2456	0	0	0	64	332	13	0	0	0	107	0	0	0	0	0	0	0	513	0	0	595	12	28	0	120	0	0	0	0	557	0	0	0	0	0	0	0	0	0	0	0	31	57	0	14	0	59
I427_NODE_3141_length_7293_cov_11.9036	0	0	0	0	0	0	0	26	0	0	0	0	0	0	0	0	6	0	7	0	0	1047	0	0	280	0	0	0	0	0	0	0	0	0	0	0	0	710	0	0	0	0	0	0	0	0	0	0	0
I427_NODE_6542_length_3672_cov_9.09538	0	0	0	0	0	0	24	0	0	0	0	0	127	0	0	300	0	0	0	0	0	475	0	30	0	39	0	0	0	0	0	0	0	0	0	0	0	0	0	0	0	0	0	0	0	0	0	0	0
I430_NODE_2936_length_5261_cov_13.4184	158	0	0	0	0	0	0	0	0	0	0	0	0	0	0	0	0	0	0	0	0	0	980	0	0	0	0	0	0	0	0	0	0	0	0	0	0	0	0	0	0	0	0	0	0	0	185	0	0
I430_NODE_3170_length_4919_cov_24.3429	0	0	0	0	0	0	0	0	0	0	0	0	0	0	0	0	0	0	0	0	0	0	1637	0	0	0	0	0	0	0	0	0	0	0	0	0	0	0	0	0	0	0	0	0	0	0	0	0	0
I430_NODE_3772_length_4069_cov_17.4118	0	0	0	0	0	0	0	0	0	0	0	0	0	0	0	0	0	0	0	0	0	7	990	0	0	0	0	0	0	0	0	0	0	0	0	0	0	0	0	0	0	0	0	0	84	0	0	0	0
I431_NODE_5114_length_3140_cov_19.2759	63	82	180	0	0	0	302	0	0	0	1149	0	0	6	0	0	0	0	0	0	0	81	0	674	113	0	7	0	0	0	0	0	8	0	0	30	144	0	0	0	102	0	354	0	0	0	0	0	0
I452_NODE_2677_length_5843_cov_101.012	0	0	0	0	0	0	0	0	0	0	0	0	0	0	0	0	0	0	0	0	0	2083	0	0	7556	0	0	0	0	0	0	0	0	0	0	0	0	5018	0	0	0	0	0	0	0	0	0	0	0
I452_NODE_3149_length_5126_cov_5.85427	0	0	0	0	0	0	0	0	53	0	0	0	0	0	0	0	0	0	0	0	0	0	0	0	368	0	0	0	0	0	0	0	0	0	0	0	0	0	0	0	0	0	0	0	0	0	0	0	0
I452_NODE_3770_length_4480_cov_5.77966	0	0	0	0	0	0	0	0	0	0	0	0	0	0	0	0	0	0	0	0	0	0	0	0	356	0	0	0	0	0	0	0	0	0	0	261	0	0	0	38	0	0	0	0	0	0	0	0	0
I452_NODE_5768_length_3235_cov_23.6978	0	0	0	0	0	0	166	12	0	0	0	0	0	0	0	0	0	0	0	0	0	0	0	0	773	0	0	0	0	0	0	0	0	0	8	0	0	12	0	0	0	0	12	0	0	53	0	0	0
I456_NODE_426_length_33220_cov_19.2669	1369	2154	395	382	0	758	185	589	0	0	1058	3101	1342	123	457	135	0	1538	1590	43	0	2008	0	96	172	6583	3560	1925	1284	0	0	79	194	0	1144	318	0	0	0	0	1542	0	290	139	0	86	591	0	79
I456_NODE_571_length_25736_cov_9.84331	0	0	0	0	0	0	0	0	0	0	0	0	2115	0	0	0	0	0	0	0	0	0	0	0	182	3497	0	0	0	0	0	0	0	0	0	0	0	0	0	0	0	0	0	0	0	0	0	0	70
I502_NODE_1918_length_9065_cov_14.9393	69	0	86	0	0	17	0	0	0	0	27	0	0	0	0	0	0	0	0	0	0	0	0	761	383	12	1656	0	0	0	0	0	0	0	215	0	0	0	0	157	0	0	708	15	0	0	0	0	0
I502_NODE_5349_length_3733_cov_31.1199	0	0	0	0	0	0	0	0	0	0	0	0	0	0	0	0	0	0	0	0	0	0	0	0	0	0	1658	0	0	0	0	0	0	0	0	0	0	0	0	0	0	0	0	0	0	0	0	0	0
I502_NODE_5775_length_3495_cov_6.97267	0	0	0	0	0	0	0	0	0	0	0	0	0	5	0	0	0	0	0	0	0	0	0	0	0	0	287	0	0	0	0	0	0	0	0	0	0	11	0	0	0	0	0	0	0	0	0	0	0
I509_NODE_2343_length_3104_cov_26.9515	0	0	0	0	0	0	0	0	0	0	0	0	0	0	0	0	0	0	0	0	0	0	0	0	0	0	0	0	0	1185	0	0	0	0	0	0	0	0	0	0	0	0	0	0	0	0	0	0	0
I511_NODE_1255_length_6819_cov_160.905	0	0	0	0	0	0	0	0	0	0	0	0	0	0	0	0	0	0	0	0	0	0	29	0	0	0	0	0	0	0	0	13533	0	0	0	0	0	0	0	0	0	0	0	0	0	0	0	0	0
I511_NODE_1313_length_6614_cov_10.1252	0	0	0	0	0	0	0	0	0	0	0	0	0	0	0	0	0	0	0	0	0	0	0	0	0	0	772	0	0	0	0	954	0	0	0	0	0	0	0	0	0	0	0	0	0	0	0	0	0
I512_NODE_1232_length_7198_cov_1344.88	0	0	0	0	0	0	0	0	0	0	0	0	0	0	0	0	0	0	0	0	0	0	0	0	0	0	0	0	0	0	0	0	71934	0	0	0	0	2009	0	0	0	0	0	0	0	0	0	0	0
I515_NODE_2216_length_5176_cov_8.39113	0	0	0	0	0	0	12	0	0	0	0	0	0	0	0	0	0	0	0	0	0	0	0	11	0	95	0	0	0	0	0	0	0	0	593	0	0	0	0	0	0	0	0	0	0	0	0	0	0
I517_NODE_3119_length_4656_cov_4.63443	0	0	0	0	0	0	8	0	0	0	0	0	0	0	0	0	0	0	0	253	0	0	0	0	0	70	0	0	0	0	0	0	0	0	0	318	0	0	0	0	0	0	0	0	0	0	0	0	0
I519_NODE_1116_length_6961_cov_10.8248	0	0	0	0	0	0	0	0	0	0	0	0	0	0	0	0	392	0	0	0	0	0	0	0	0	0	0	0	0	0	0	0	0	0	0	0	1010	0	0	0	0	0	0	0	0	0	0	0	0
I519_NODE_2371_length_3160_cov_44.3794	14	170	35	0	0	8	165	0	0	0	1255	0	0	11	0	0	0	0	6	0	0	166	0	107	241	0	7	0	0	0	0	0	0	0	0	0	1700	0	0	0	41	0	0	0	0	0	0	0	0
I520_NODE_2462_length_6047_cov_55.9521	0	0	0	0	0	0	0	0	0	0	0	0	0	0	0	0	0	0	0	0	0	0	0	0	0	0	0	0	0	0	0	0	0	0	0	0	0	4300	0	0	0	0	0	0	0	0	0	0	0
I520_NODE_4306_length_3663_cov_259.16	0	0	0	0	0	0	0	0	0	0	0	0	0	0	0	0	0	0	0	0	0	531	0	0	97	0	0	0	0	0	0	0	0	0	0	0	0	12232	0	0	0	0	0	0	0	0	0	0	0
I521_NODE_1050_length_6113_cov_4.67613	0	0	0	0	0	0	0	0	0	0	0	0	0	0	0	0	0	0	0	0	0	0	0	0	0	0	0	0	0	0	0	0	0	0	0	0	0	0	403	0	0	0	0	0	0	0	0	0	0
I521_NODE_891_length_7420_cov_10.6318	0	0	0	0	0	0	0	0	0	0	0	0	0	0	0	0	0	0	0	0	0	0	0	0	0	0	0	0	0	0	0	0	0	0	0	0	0	0	552	0	0	0	0	0	0	0	0	0	0
NODE_1_length_271086_cov_12.1155	0	0	0	0	0	0	0	0	0	0	0	0	0	0	0	0	0	0	0	0	0	0	0	0	0	0	0	0	0	0	0	2382	0	0	0	0	0	0	0	0	0	0	0	0	0	0	0	0	0
NODE_1_length_315250_cov_81.2946	179344	1350	19078	2922	0	14742	53645	14745	24967	0	12729	6871	11478	0	27388	52404	67669	31469	54190	23902	113911	421	0	10691	6412	583	1193	46910	12336	0	4747	48224	123415	170666	0	24718	4215	17878	117709	0	41136	961	959	631	2838	946	1712	2409	6368
NODE_10_length_190220_cov_14.0468_ID_32024	0	5850	0	0	0	0	0	0	0	0	0	0	0	0	0	0	0	0	0	0	0	0	0	40061	671	42845	0	0	0	0	0	0	0	0	0	0	0	0	0	0	0	0	3797	1129	0	0	602	0	0
NODE_10_length_216727_cov_403.017	216428	5280	64472	1325	0	21740	101536	79062	20058	0	8718	22091	27636	15016	15582	172445	0	76786	53467	70258	22792	635	13296	44329	11904	3424	4686	84132	130078	107311	0	42204	41933	358891	70819	59523	341351	58703	242023	343871	116703	5083	10008	1679	2262	2449	12526	15895	6700
NODE_10_length_274013_cov_17.9983_ID_70170	0	439	2105	0	0	353	4720	1045	0	0	768	0	2269	657	0	13359	0	7302	7456	1693	0	3372	4161	1189	29305	5857	2424	0	19268	0	0	1199	0	0	1481	0	0	0	0	671	461	0	0	0	476	1425	0	723	0
NODE_100_length_122248_cov_7.312	8351	0	525	220	0	1363	254	1955	0	0	132	0	1634	1073	127	0	0	0	3397	0	2694	2016	294	0	363	0	2069	0	0	436	0	2211	634	0	1314	1889	0	0	0	3553	9259	0	1852	0	0	0	433	1340	189
NODE_1001_length_32570_cov_52.189	0	0	0	0	0	0	0	0	0	0	3508	0	0	0	7281	0	0	0	0	1149	0	0	0	90	0	0	0	0	0	0	0	0	0	0	0	1932	0	0	0	0	0	75	1437	0	0	42	0	0	631
NODE_1003_length_41010_cov_4.63453	0	0	52	0	0	125	925	0	0	0	52	0	1280	154	0	0	5045	0	0	0	0	58	0	2308	2516	2242	0	0	0	0	0	0	0	0	48	312	0	0	0	0	0	477	152	0	0	155	47	0	0
NODE_1005_length_10467_cov_31.3134	25	0	27	55	0	123	356	2460	132	2057	45	1273	1091	1099	25	315	241	77	31	229	81	317	74	795	257	352	573	225	60	120	0	27	36	0	233	46	0	0	317	100	149	44	216	152	0	82	49	19	31
NODE_10123_length_4252_cov_3.30021	0	0	0	0	0	0	59	0	0	0	0	0	0	0	0	6	0	0	0	0	0	0	0	0	0	0	0	6	0	0	0	0	0	0	0	7	0	0	0	0	0	0	0	0	0	0	0	0	0
NODE_1021_length_6822_cov_13.7974	0	0	0	0	0	0	0	0	0	0	0	0	205	0	0	0	0	0	7524	0	0	0	0	0	0	0	0	0	12590	0	0	0	10775	0	1046	111	0	373	0	0	0	0	0	0	0	0	0	0	0
NODE_10245_length_3256_cov_6.90409	80	0	0	55	0	0	424	0	0	0	0	0	51	0	0	0	0	0	0	0	0	0	0	0	0	0	19	0	0	0	0	0	0	0	0	137	0	0	0	0	0	0	0	0	0	0	0	0	0
NODE_10288_length_2593_cov_2.21749	0	0	0	0	0	0	0	0	0	0	0	0	0	0	0	14	0	0	0	0	0	0	0	0	0	0	7	0	0	0	0	0	0	0	0	0	0	0	0	0	0	0	0	0	0	0	0	0	0
NODE_103_length_59297_cov_18.0000_ID_105210	0	0	0	0	0	0	0	0	0	0	0	0	0	0	0	5528	0	0	0	0	0	458	0	0	0	0	0	0	0	0	0	0	0	0	0	0	0	0	0	0	0	0	0	0	72	433	0	0	718
NODE_10303_length_2775_cov_10.1048	0	0	0	0	0	61	127	92	0	0	0	0	675	0	0	0	0	241	0	22	0	96	0	0	161	0	28	0	0	0	0	7	0	0	30	28	0	0	0	0	0	27	0	5	37	7	0	0	8
NODE_1034_length_15987_cov_7.9824_ID_36753	20	0	28	0	0	212	77	523	0	0	0	40	72	54	0	0	0	530	70	0	0	67	0	21	27	163	161	0	0	0	0	0	60	0	232	34	0	0	0	42	40	96	0	0	0	28	23	0	108
NODE_10397_length_3346_cov_10.9256_ID_112554	211	42	174	213	0	358	56	204	0	0	482	91	36	12	0	62	0	53	128	244	100	349	120	216	134	12	801	47	24	0	30	563	205	398	234	74	0	192	0	0	26	34	47	20	222	18	40	0	69
NODE_1042_length_29434_cov_32.3724	0	0	0	0	0	0	0	0	0	0	0	0	0	0	0	0	0	0	0	0	0	0	0	0	1008	0	0	0	0	0	0	0	0	0	0	0	0	0	0	0	0	0	154	36	0	45	36	0	0
NODE_1042_length_49780_cov_12.9498	0	0	0	0	0	2605	0	5106	0	0	0	0	0	0	0	0	0	1433	12342	0	0	695	0	0	0	0	0	0	0	0	0	0	0	0	0	0	0	0	0	0	0	0	0	418	0	0	1257	0	0
NODE_10514_length_3044_cov_10.192	0	0	0	0	0	0	0	0	0	0	0	0	0	0	0	0	0	0	0	0	0	0	0	0	0	0	0	0	0	0	0	0	0	0	0	0	0	0	0	0	0	0	0	0	0	0	0	0	0
NODE_106_length_128379_cov_23.2601	11546	2047	5711	3556	0	0	0	0	0	0	2505	0	0	24277	12250	0	0	5161	6172	7622	0	0	3622	22198	2796	1348	285	24347	0	25330	4652	6274	0	0	0	6932	0	6296	0	0	18224	0	2383	0	418	0	519	363	2018
NODE_10607_length_3584_cov_12.7441	0	0	0	0	0	0	0	0	0	0	0	0	0	0	0	0	0	0	0	0	0	0	0	0	0	0	0	0	0	0	0	0	0	0	0	0	0	0	0	0	0	0	0	0	0	0	0	0	0
NODE_1062_length_27505_cov_6.35184	0	0	115	0	0	347	910	0	0	0	158	0	1198	176	0	0	3724	0	0	0	0	166	0	1843	2242	2084	0	0	0	0	0	0	0	0	209	294	0	0	0	0	0	417	178	0	0	128	0	0	0
NODE_1066_length_5265_cov_10.7006	0	0	0	0	0	0	0	0	0	0	0	0	0	0	0	0	0	0	0	0	0	0	0	0	0	0	0	0	0	0	0	0	0	0	0	0	0	0	0	0	0	0	0	0	0	0	37	0	0
NODE_1068_length_49558_cov_98.0187	920	0	0	0	0	0	0	0	0	0	0	0	0	0	0	0	0	0	0	0	0	0	0	333	0	0	0	0	0	0	0	0	0	0	0	0	0	0	0	0	0	0	0	0	0	0	0	0	0
NODE_10749_length_3338_cov_4.1261	7	0	7	637	0	0	0	11	0	0	0	0	11	0	27	0	0	0	0	6	0	0	113	0	20	0	0	0	7	0	0	44	10	62	17	0	0	0	0	0	13	0	0	0	0	0	0	0	0
NODE_108_length_129143_cov_13.1036	706	260	1490	0	0	1265	529	1296	0	0	381	0	725	335	0	0	0	7668	1190	0	0	1265	1149	1920	2012	0	4062	152	302	174	177	16056	634	0	878	6912	0	0	0	0	3926	0	281	0	4914	252	0	0	402
NODE_1082_length_8346_cov_29.3667	198	50	0	466	0	56	40	19	0	0	10	0	9	0	278	0	0	0	174	0	1555	107	0	0	165	0	311	28	0	0	0	31	158	0	136	9	0	0	0	0	0	0	43	40	39	0	0	0	0
NODE_109_length_91271_cov_26.3304	0	0	0	0	0	0	0	0	0	0	20851	0	0	0	41726	0	0	0	0	5922	0	0	0	538	0	0	0	0	0	0	0	0	0	0	0	6806	0	0	0	0	0	376	7665	0	0	176	0	0	4142
NODE_109_length_98132_cov_9.9974_ID_50590	0	0	0	0	0	16926	0	0	0	0	0	0	0	364	732	0	0	0	148	0	0	210	1802	0	376	0	410	0	0	0	0	0	0	0	1580	0	0	0	0	0	0	0	0	0	909	338	0	0	360
NODE_10901_length_4159_cov_8.20955	0	0	0	0	0	0	0	0	0	0	0	0	0	0	0	0	0	0	0	0	0	115	0	0	0	0	0	0	0	0	0	0	0	0	0	0	0	0	0	0	0	0	0	0	0	0	0	0	0
NODE_10982_length_4571_cov_32.8749	0	0	0	0	0	0	0	0	0	0	0	58	0	0	0	0	0	0	0	0	0	46	0	0	0	0	0	0	0	0	0	0	0	0	0	0	0	0	0	0	0	0	0	0	0	0	0	0	0
NODE_11_length_187490_cov_20.0820_ID_24927	0	0	0	0	0	0	0	0	0	0	0	0	0	0	0	0	0	0	0	0	0	0	0	660	0	0	0	0	0	0	0	0	0	0	0	0	0	0	0	0	0	0	0	0	0	0	0	0	0
NODE_11_length_224861_cov_9.68352	0	0	0	0	0	0	0	6503	0	0	0	0	0	55959	0	0	0	0	0	0	0	0	0	1187	0	0	0	0	0	0	0	0	0	0	2839	0	0	0	0	0	1347	0	0	0	0	0	0	0	4564
NODE_110_length_78720_cov_11.0356_ID_4217	203	0	894	0	0	3647	472	406	0	0	1726	0	1031	1651	0	641	0	1200	356	0	516	446	1806	1159	633	678	0	1255	0	0	0	0	1164	0	1317	0	0	0	0	0	442	194	435	0	358	4692	832	0	778
NODE_1101_length_20011_cov_13.9876_ID_43529	0	0	0	0	0	0	0	0	0	0	0	0	0	0	0	0	0	0	0	0	0	0	0	0	0	0	0	0	0	0	0	0	0	0	0	0	0	0	0	0	0	65	0	0	0	25	0	0	33
NODE_11095_length_3943_cov_35.6849	0	0	0	0	0	0	0	0	0	0	0	0	0	0	0	0	0	0	0	0	0	0	0	0	0	0	0	0	0	0	0	0	0	0	0	0	0	0	0	0	0	0	0	0	0	0	0	0	0
NODE_111_length_52195_cov_6.74225	0	5716	125	1798	0	0	196	121	8590	0	0	0	0	928	0	130	0	353	685	0	3105	816	0	0	529	1237	849	0	413	254	0	468	0	0	221	0	90	0	0	69	107	0	0	0	0	0	403	0	0
NODE_1112_length_23919_cov_6.34965	0	526	0	0	0	0	0	0	0	0	576	0	341	0	0	0	0	0	0	0	0	0	439	0	0	80	0	0	0	0	0	0	0	0	640	0	0	0	0	0	0	0	0	0	38	0	0	0	0
NODE_1116_length_4372_cov_18.5907	54458	2796	5767	1374	5	4458	9050	8437	0	0	6	4021	8024	5768	15109	199	25325	17848	8000	1720	18674	0	3703	13211	1333	5	0	0	12445	11991	5	6	20927	7	484	9780	0	5169	18026	6	31295	439	1245	181	730	804	69	959	1243
NODE_11199_length_4417_cov_7.92412	0	0	0	0	0	0	0	0	0	0	0	0	0	0	0	0	0	0	53	0	0	0	0	0	0	0	0	0	0	0	0	0	118	0	0	0	0	0	0	0	0	0	0	0	0	0	0	0	0
NODE_11215_length_4688_cov_4.84136	0	0	0	0	0	0	0	0	0	0	0	0	0	0	0	0	0	0	0	0	0	0	0	0	0	0	0	0	0	0	0	0	0	0	0	0	0	0	0	0	0	0	0	0	0	0	17	0	0
NODE_1123_length_16680_cov_5.55453	0	0	0	0	0	0	0	0	0	0	0	0	0	0	0	20	0	0	0	0	0	0	0	0	0	0	0	0	0	0	149	0	0	0	0	0	0	0	0	0	0	0	0	0	0	0	0	0	0
NODE_1124_length_18246_cov_10.9774_ID_98328	0	0	0	0	0	852	0	0	0	0	298	0	0	0	0	0	0	0	0	0	0	0	0	248	0	0	0	0	0	0	0	0	0	0	36	0	0	0	0	0	0	26	52	0	94	999	0	0	132
NODE_1131_length_8886_cov_3.9615	0	0	0	0	11	0	0	0	0	0	0	0	0	0	0	0	0	0	0	0	0	0	0	0	0	0	0	0	0	0	0	0	0	0	0	0	0	0	0	0	0	0	0	0	0	0	0	0	0
NODE_1141_length_18519_cov_14.9439_ID_154281	0	186	0	0	0	896	0	1610	0	0	0	0	0	38	0	3232	0	70	3910	242	0	667	0	108	0	0	338	0	0	0	0	0	0	0	0	0	0	0	0	0	0	0	0	0	0	0	53	0	0
NODE_11429_length_2673_cov_8.29068	0	0	0	38	0	8	0	0	0	0	0	0	0	0	244	0	0	0	0	6	0	0	0	0	38	0	0	0	0	0	0	10	0	0	0	0	0	0	0	0	6	0	0	0	0	0	0	0	0
NODE_1143_length_5199_cov_3.94771	0	30	0	0	0	0	183	0	32	0	0	0	0	0	0	0	0	44	0	0	0	0	0	0	28	0	11	0	0	0	0	0	0	0	39	0	0	0	0	0	0	0	0	0	0	0	0	0	0
NODE_1144_length_26475_cov_6.41332	0	0	0	0	0	0	0	0	0	0	0	0	0	0	0	0	0	0	0	0	0	0	0	0	0	0	0	0	0	0	0	0	0	0	0	0	0	0	0	0	0	0	0	0	0	108	0	0	0
NODE_1145_length_6528_cov_6.18925	36	0	0	197	0	6	35	0	0	0	2311	0	0	0	0	42	0	262	0	0	399	0	0	0	0	638	595	0	139	243	0	11	1221	0	371	0	17	0	0	0	0	0	0	0	0	0	129	16	0
NODE_116_length_63022_cov_9.9922_ID_74269	0	132	0	0	0	418	0	0	0	0	0	0	580	0	0	0	0	0	0	0	0	1445	0	5605	448	3503	0	0	0	0	0	0	755	0	179	403	0	0	0	0	2572	81	404	260	0	916	702	0	258
NODE_1169_length_4417_cov_11.6515	0	0	0	0	0	0	0	0	0	0	0	0	0	0	0	0	0	0	0	0	0	0	0	0	0	0	0	0	0	0	0	0	0	0	0	0	0	0	0	0	0	0	0	0	0	0	0	0	0
NODE_11696_length_3656_cov_2.90669	0	0	0	0	0	0	0	0	0	0	0	0	0	0	0	0	0	0	0	0	0	0	0	0	0	0	0	0	0	0	0	0	0	0	0	0	0	0	0	0	0	0	0	0	0	0	0	0	0
NODE_1170_length_3713_cov_17.8182	0	0	0	0	20	0	0	0	0	0	0	0	0	0	0	0	0	0	0	0	0	0	0	0	0	0	0	0	0	0	0	7	0	0	0	0	0	0	0	0	0	0	0	0	0	0	0	0	0
NODE_11746_length_2967_cov_6.59478	0	0	0	176	0	6	0	32	0	0	0	8	0	0	0	0	0	0	0	8	0	0	0	0	97	179	0	0	0	0	0	73	0	0	0	0	0	0	0	0	0	0	12	0	5	0	0	0	0
NODE_1179_length_7515_cov_11.0015_ID_55186	318	0	99	0	0	0	1225	1202	0	0	0	0	140	0	65	0	162	0	532	22	130	0	0	0	11	0	0	0	0	0	0	0	278	0	0	0	0	1281	119	0	31	0	0	0	0	0	21	17	8
NODE_11790_length_4370_cov_3.4292	0	0	0	0	0	0	0	0	0	0	0	0	0	137	0	0	0	0	0	0	0	0	0	0	0	0	0	0	0	0	0	0	0	0	0	0	0	0	0	6	0	0	0	0	0	0	0	0	0
NODE_1181_length_3232_cov_5.904	0	0	0	0	0	0	0	0	0	0	0	0	0	0	0	0	0	0	0	0	0	0	0	0	0	0	0	0	0	0	0	0	0	0	0	0	0	0	0	0	0	0	0	0	0	0	0	0	0
NODE_1181_length_7098_cov_19.2826	0	0	0	0	0	0	0	0	0	0	0	0	0	0	0	0	153	0	0	0	0	0	0	0	0	0	0	0	0	0	32	0	0	0	0	0	29	0	0	0	0	0	0	0	0	0	0	0	0
NODE_11838_length_2440_cov_7.95388	0	0	0	11	0	0	0	21	0	0	0	0	35	0	12	0	0	0	0	201	0	0	0	0	7	311	0	0	0	0	0	551	0	0	0	0	0	0	0	0	0	0	27	0	35	0	0	0	0
NODE_12_length_303928_cov_6.44129	0	2891	504	0	0	0	0	0	0	0	1352	1295	0	0	0	0	0	0	0	0	0	0	0	0	0	395	870	0	0	0	0	0	0	0	839	0	0	0	0	0	0	0	0	0	0	0	0	0	0
NODE_1213_length_15292_cov_9.9751_ID_49344	0	0	0	0	0	255	0	0	0	0	0	0	0	0	0	0	0	0	0	0	0	757	0	27	258	0	0	0	0	0	0	0	0	0	0	0	0	0	0	0	834	0	40	61	55	0	0	0	46
NODE_12149_length_3086_cov_4.48829	0	0	0	0	0	0	0	0	0	0	0	0	0	0	0	0	0	0	0	0	0	0	0	0	0	0	0	0	0	0	0	0	0	0	0	0	0	0	0	0	0	0	0	0	0	0	0	0	0
NODE_1216_length_21213_cov_23.9564_ID_148082	0	81	0	0	0	110	0	116	0	0	0	0	0	0	0	781	0	0	265	165	0	394	0	0	659	0	128	0	0	0	0	0	0	0	0	0	0	0	0	0	0	0	0	0	0	0	0	0	0
NODE_122_length_78223_cov_127.433	0	0	0	0	0	0	0	0	0	0	0	0	0	0	0	0	0	0	0	0	0	0	0	0	0	0	0	0	0	0	0	0	0	0	0	0	0	0	0	0	0	0	0	0	0	0	0	0	0
NODE_12299_length_3318_cov_6.54582	0	0	0	0	0	0	0	0	0	0	0	0	0	601	0	6	0	0	0	0	0	0	0	38	11	0	0	0	0	0	0	0	0	0	8	0	0	0	0	22	0	0	0	0	0	0	0	0	0
NODE_12313_length_3292_cov_17.7857_ID_200084	208	11	161	6	0	149	319	132	0	82	436	0	271	199	304	84	0	327	9	12	43	189	406	8	47	226	980	0	436	0	0	51	54	0	134	101	0	0	0	83	37	45	126	25	140	23	24	0	0
NODE_12600_length_2660_cov_36.0453	0	0	0	0	0	0	154	0	0	0	0	0	0	0	0	0	0	0	0	0	0	0	0	0	0	0	0	0	0	0	0	0	0	0	0	0	0	0	0	0	0	0	0	0	0	0	0	0	0
NODE_127_length_76334_cov_14.9877_ID_112784	6377	1070	3015	1703	0	0	0	0	0	0	1402	0	0	14668	6277	0	0	2673	3336	3907	0	0	1709	13258	1797	882	163	14053	0	14541	2634	3293	0	0	0	3768	0	3077	0	0	8954	0	1461	0	181	0	340	170	956
NODE_12779_length_2323_cov_9.8326_ID_76965	13	45	0	5	0	8	0	17	0	0	33	29	8	0	0	0	0	8	143	0	5	156	0	0	10	92	21	16	11	0	0	0	6	0	16	0	0	0	0	0	46	5	6	0	7	0	0	0	0
NODE_128_length_100930_cov_100.436	0	0	0	0	0	0	0	0	0	0	14856	0	246	0	41243	0	0	0	0	5822	0	0	0	659	362	0	3480	0	0	0	0	0	0	0	0	6880	0	0	0	0	0	265	6968	0	0	184	0	0	2967
NODE_1282_length_19504_cov_55.5079	0	0	0	0	0	0	0	0	258	0	0	0	0	0	0	0	0	0	0	0	0	0	0	0	0	0	0	0	0	0	0	0	0	0	0	0	0	0	0	0	0	0	0	0	0	0	0	0	0
NODE_129_length_45479_cov_205.016	0	0	0	0	0	273	0	0	0	0	0	0	0	0	0	0	0	0	0	0	0	0	0	0	0	0	0	0	0	0	0	0	77	0	0	0	0	0	0	0	0	0	0	0	0	0	0	0	0
NODE_129_length_54873_cov_363.8674_ID_44809	2293	0	153	64	0	375	72	595	0	0	0	0	482	225	0	0	0	0	1006	0	815	533	71	0	108	0	575	0	0	121	0	705	176	0	413	564	0	0	0	1034	2377	59	480	0	0	0	166	374	0
NODE_1297_length_8386_cov_17.6825	98	0	0	0	0	0	0	0	0	0	0	0	0	0	0	0	0	0	386	0	0	0	0	0	0	0	0	0	0	0	0	0	1108	0	0	3168	0	0	0	0	0	0	96	27	0	17	0	0	0
NODE_13_length_146969_cov_13.273	1179	0	874	7513	0	0	0	360	0	0	0	0	875	0	11415	0	0	0	0	0	0	0	16771	0	0	0	443	0	0	0	0	377	283	734	626	213	0	0	0	0	199	0	0	0	0	294	0	390	0
NODE_130_length_78411_cov_14.3956	0	0	1175	0	0	1462	0	0	0	0	19639	0	0	0	0	0	0	0	0	0	0	0	0	0	322	0	0	0	0	0	0	0	321	0	0	0	0	0	0	0	0	0	0	0	0	0	0	0	0
NODE_1301_length_21690_cov_42.7463	279	433	72	99	0	134	0	156	0	0	173	487	317	34	95	0	0	360	372	0	0	448	0	0	44	335	837	466	275	0	0	0	40	0	296	55	0	0	0	0	381	0	57	27	0	0	120	0	0
NODE_13037_length_3099_cov_4.08936	36	0	0	0	0	0	318	0	0	0	0	0	26	0	0	0	0	0	0	0	0	0	0	215	29	18	0	0	0	0	0	0	49	0	49	0	0	0	0	0	8	0	10	0	0	0	0	0	0
NODE_13048_length_2792_cov_8.2141	0	0	0	0	0	0	0	0	0	0	0	0	0	0	0	0	0	0	0	0	0	0	0	218	0	0	0	0	0	0	0	0	0	0	0	0	0	0	0	0	0	0	0	0	0	0	0	0	0
NODE_1314_length_38866_cov_111.127	0	0	0	0	0	1744	0	0	0	0	669	0	0	0	0	0	0	0	0	0	0	0	0	615	0	0	0	0	0	0	0	0	0	0	56	0	0	0	0	0	0	133	183	0	221	2115	0	0	372
NODE_1332_length_17604_cov_54.9660_ID_62770	0	24	33	0	0	0	1360	0	0	0	0	0	529	0	0	0	0	0	0	50	0	303	0	207	327	73	0	88	0	0	0	0	0	0	0	0	0	0	0	0	37	88	36	0	16	0	19	81	50
NODE_134_length_129654_cov_10.362	0	0	0	0	0	0	902	0	0	0	0	0	0	239	0	0	0	0	0	0	0	0	0	0	0	0	0	0	0	0	201	0	0	0	0	0	0	0	0	0	7968	0	0	0	0	0	0	0	0
NODE_1343_length_28896_cov_22.6186	0	64	280	0	0	32	617	112	0	0	85	0	272	67	0	1544	0	944	930	212	0	450	574	170	3820	759	252	0	2958	0	0	137	0	0	251	36	0	0	0	79	43	0	0	0	59	169	0	95	31
NODE_1343_length_5223_cov_12.2682	0	0	0	0	0	0	0	0	0	0	0	0	0	0	0	0	0	0	0	0	0	0	0	6	8	0	0	0	0	0	0	0	0	0	0	0	0	0	0	0	0	0	0	0	0	0	0	0	0
NODE_1358_length_21325_cov_77.5269	2482	4321	769	655	0	1420	323	1304	0	0	1816	4306	2557	304	689	173	0	2353	2979	0	0	3093	0	158	355	6135	6229	3990	2392	0	0	84	352	0	1802	650	0	0	0	0	2589	0	537	268	0	206	1251	0	138
NODE_136_length_131861_cov_4.47584	4404	13852	3728	0	0	1741	1460	430	23517	348	7668	2275	2196	0	1034	1272	0	0	20172	5718	4972	18421	4501	3642	6816	0	3255	537	285	385	226	3440	695	0	2367	0	6997	1284	0	0	1554	324	4390	813	558	446	2706	1295	467
NODE_1366_length_13247_cov_6.9817_ID_79968	0	0	0	0	0	219	0	0	0	0	0	0	0	0	0	0	0	0	0	0	0	630	0	20	210	0	0	0	0	0	0	0	0	0	0	0	0	0	0	0	354	15	18	54	62	0	0	0	18
NODE_1371_length_6127_cov_19.1693	0	0	0	0	0	0	0	0	0	0	0	0	0	0	0	0	0	0	0	0	0	0	0	0	0	0	0	0	0	0	0	0	0	0	0	0	0	0	0	0	0	0	0	171	0	0	0	0	0
NODE_1373_length_6897_cov_8.99006	166	108	0	0	0	0	0	91	0	0	0	0	0	0	0	0	0	0	99	0	0	0	0	0	0	0	0	0	0	3715	0	0	313	0	0	250	0	0	0	4340	0	22	0	0	0	0	0	0	0
NODE_13836_length_2191_cov_2.11517	0	0	0	0	0	21	0	8	0	0	0	0	0	0	0	0	0	170	0	0	0	18	0	47	54	0	102	0	0	0	0	336	9	0	0	173	0	0	0	0	70	0	9	0	112	6	0	0	8
NODE_139_length_117494_cov_6.69188	0	0	0	0	0	0	0	0	0	0	0	0	0	0	0	0	0	0	0	0	0	0	0	0	0	0	0	0	0	0	0	0	0	0	2692	0	0	0	0	0	0	0	0	0	431	0	0	0	0
NODE_13928_length_3811_cov_3.00293	0	361	132	352	0	273	487	86	0	0	0	3015	45	2030	0	0	0	0	0	0	0	0	406	56	180	12	1331	0	0	0	0	166	0	0	664	0	0	0	0	0	500	0	58	8	125	0	159	143	0
NODE_1395_length_14102_cov_22.9372_ID_116342	0	0	0	0	0	0	0	0	0	0	0	0	0	0	0	0	0	0	0	0	0	0	0	1930	0	0	0	0	0	0	0	0	0	0	0	0	0	0	0	0	0	0	0	102	0	0	127	0	121
NODE_14_length_181898_cov_23.2320_ID_95156	0	0	0	0	0	0	0	0	0	0	0	0	0	0	0	0	0	0	0	0	0	0	0	0	0	0	0	0	0	0	0	0	0	0	0	0	0	0	0	0	0	0	0	0	0	0	792	0	0
NODE_14_length_198277_cov_13.7079	0	0	0	0	0	0	0	0	0	0	0	0	0	0	0	0	0	0	0	0	0	0	0	0	0	0	0	0	0	0	0	0	0	0	0	0	0	0	0	0	0	0	0	0	0	0	0	0	0
NODE_140_length_44758_cov_5.22849	0	0	0	0	0	0	0	0	0	0	0	0	0	0	0	0	0	0	0	0	0	0	0	0	0	0	0	0	0	0	0	0	0	0	0	0	0	0	0	0	0	0	0	0	0	0	0	0	0
NODE_140_length_49962_cov_28.8209	0	0	0	0	0	0	127	0	0	0	0	0	0	0	0	0	0	0	0	0	0	0	0	0	0	0	221	0	0	0	0	0	0	0	0	220	0	0	0	0	0	0	0	0	0	0	0	0	0
NODE_14037_length_3590_cov_19.103	0	0	0	0	0	0	0	0	0	0	0	0	0	0	0	0	0	0	0	0	0	0	0	54	0	0	0	0	0	0	0	0	0	0	0	0	0	0	0	0	0	0	0	0	0	0	0	0	0
NODE_14047_length_3235_cov_13.2843	0	0	0	0	0	0	0	0	0	0	0	0	0	0	0	0	0	0	0	78	0	0	0	0	0	0	0	0	0	0	0	0	0	0	0	0	0	0	0	0	0	0	0	0	0	0	0	0	0
NODE_1406_length_6666_cov_13.4329	202	25	0	0	0	0	0	30	0	0	0	0	0	0	0	0	0	0	141	0	0	0	0	0	0	0	0	0	0	948	0	0	354	0	0	247	0	0	0	391	0	10	0	0	0	0	0	0	0
NODE_1408_length_11435_cov_18.9968_ID_46681	16	0	0	0	0	0	0	0	0	0	0	0	0	0	0	0	0	0	0	0	0	0	0	17	0	0	0	0	0	0	0	0	0	0	0	0	0	0	0	12	0	0	0	0	0	0	0	0	0
NODE_141_length_93122_cov_4.21286	0	0	0	0	0	0	0	0	0	0	0	0	0	0	0	0	0	0	0	0	0	0	0	1617	0	0	0	0	0	0	0	0	0	0	0	0	0	0	0	0	0	541	0	0	0	188	0	0	0
NODE_1417_length_5175_cov_8.83457	0	0	0	0	8628	0	0	0	0	0	0	0	0	0	0	0	0	0	0	0	0	0	0	0	0	0	0	0	0	0	0	0	0	0	0	0	34	0	0	0	0	0	0	0	0	0	0	0	0
NODE_1421_length_9850_cov_6.26483	13279	0	0	0	0	78	0	78	0	0	0	0	0	0	0	0	828	48	124	0	0	25	0	523	0	0	0	0	0	0	14	0	255	0	0	142	0	547	0	381	0	0	0	38	0	0	0	0	112
NODE_1435_length_14625_cov_11.1890_ID_7497	0	0	0	0	0	66	0	153	0	0	0	0	155	0	0	0	0	0	0	0	0	1045	0	1079	90	304	0	24	0	0	0	0	83	0	15	84	0	0	0	0	1908	17	53	71	0	188	164	0	35
NODE_1437_length_18602_cov_4.37591	100	1292	596	0	0	4814	641	127	0	261	0	0	3051	185	1635	34	535	728	0	256	244	2340	974	0	795	1484	434	0	46	0	361	0	301	0	4170	401	0	84	672	2484	130	175	805	0	101	54	210	0	24
NODE_1441_length_8495_cov_94.0524	0	0	0	0	0	0	0	0	0	0	0	0	0	0	0	0	0	0	0	0	0	0	0	0	0	24	0	0	0	0	0	0	0	0	0	0	0	0	0	0	0	0	0	0	0	0	0	0	392
NODE_1449_length_33749_cov_13.7381_ID_25212	0	0	0	0	0	471	0	1055	0	0	0	0	0	0	0	0	0	0	0	0	0	0	0	0	794	146	0	0	0	0	0	0	0	0	0	0	0	0	0	0	0	0	266	187	0	0	0	0	0
NODE_145_length_59277_cov_14.4218_ID_7623	0	0	0	0	0	10816	0	0	0	0	0	0	0	0	0	15571	0	0	109	0	0	5804	0	0	593	0	0	0	0	0	0	0	0	0	0	598	0	0	0	0	0	116	0	483	0	357	1967	0	1614
NODE_145_length_66633_cov_6.28705	0	0	0	0	0	0	0	0	0	0	0	0	0	0	0	0	0	0	0	0	0	0	0	0	0	0	0	0	0	0	0	0	0	0	0	0	0	0	0	0	0	335	157	0	0	71	0	0	0
NODE_1451_length_44500_cov_7.67895	0	0	0	0	0	0	0	0	0	0	0	0	0	0	80	0	0	0	0	0	0	0	0	0	0	0	0	0	0	0	0	0	139	0	0	0	0	0	0	0	0	0	0	0	57	0	0	0	0
NODE_1458_length_15729_cov_2.77957	0	0	0	0	0	0	0	0	0	0	0	0	0	0	0	0	0	0	0	0	0	0	0	0	27	0	33	0	0	0	0	25	0	0	0	0	0	0	0	0	0	0	0	59	0	0	0	0	0
NODE_146_length_5119_cov_4.31635	0	0	0	0	0	0	0	0	0	0	0	0	0	0	0	6	0	0	0	0	0	0	0	0	0	26	0	0	0	0	0	0	0	0	0	0	0	0	0	0	0	0	0	0	0	0	0	0	0
NODE_1468_length_4441_cov_17.9535	0	0	0	0	0	0	0	0	0	0	0	0	0	0	0	0	0	0	0	0	0	0	0	0	0	0	0	0	0	0	0	0	0	0	0	0	0	0	0	0	0	19	0	0	57	0	0	0	0
NODE_147_length_138800_cov_11.8323	0	36127	0	0	0	0	0	0	0	0	0	0	0	0	0	0	0	0	0	0	0	0	0	0	0	29211	0	0	4233	0	0	0	0	0	0	0	0	0	0	0	0	0	0	0	0	0	0	0	0
NODE_147_length_141744_cov_8.97106	0	0	0	0	728	0	420	0	254	0	0	0	0	234	0	0	0	0	0	0	0	2811	0	0	478	0	0	0	0	0	0	0	0	0	0	307	1105	0	0	0	0	0	0	0	290	0	147	0	0
NODE_147_length_37083_cov_16.5469	4218	6462	1525	37860	0	355	1610	332	3915	21451	1437	2318	544	590	3818	365	1088	576	1798	2711	6875	4402	2709	152	1460	369	3838	353	852	1473	76	668	995	0	919	731	0	1004	0	1281	1520	177	1085	203	305	265	1515	4754	406
NODE_1479_length_26727_cov_5.27145	196	439	0	0	0	0	0	0	0	0	55	0	0	0	0	0	0	0	0	0	58	0	0	234	0	0	0	395	0	0	0	0	0	0	381	0	0	0	0	0	0	0	339	0	0	0	55	0	0
NODE_148_length_152388_cov_34.6174	0	0	0	0	0	0	0	0	0	0	0	0	0	0	0	0	0	0	0	0	0	0	0	32275	0	0	0	0	0	0	0	0	0	0	0	0	0	0	0	0	0	0	0	0	0	0	0	0	0
NODE_14842_length_1653_cov_22.2165	0	0	0	0	0	0	0	0	0	7196	0	0	0	0	0	0	0	0	0	0	0	0	0	0	0	0	0	0	0	0	0	0	0	0	0	0	0	0	0	0	0	0	0	0	0	0	0	0	0
NODE_1489_length_9235_cov_55.196	2888	0	0	0	0	90	0	114	0	0	0	0	0	0	0	0	1088	49	109	0	0	39	0	661	0	0	0	0	0	0	22	0	165	0	0	129	0	702	0	424	0	0	0	29	0	0	0	0	121
NODE_149_length_80009_cov_12.2222	1053	0	0	0	0	0	0	0	0	0	0	0	0	0	0	0	0	0	0	0	0	0	0	0	0	0	0	0	0	0	0	0	0	0	0	0	0	0	0	0	0	0	0	0	309	0	0	0	0
NODE_1496_length_20136_cov_7.39072	0	0	0	0	0	0	0	0	0	0	0	0	0	0	0	0	0	0	0	0	0	0	0	0	0	0	0	0	0	0	0	0	0	0	0	0	0	0	0	0	0	0	0	0	0	0	0	0	0
NODE_14997_length_2656_cov_6.31027	9	78	40	69	0	184	1932	561	15	699	1809	13	184	37	548	0	24	10	227	30	10	4930	2301	57	963	476	1751	7	2509	0	0	303	226	7	297	21	0	22	0	0	1959	25	1094	0	46	22	323	0	298
NODE_150_length_71202_cov_16.1978_ID_85914	0	0	0	0	0	1171	0	0	0	0	0	0	0	0	0	0	0	0	0	0	0	0	0	0	237	0	0	0	0	0	0	0	0	0	0	0	0	0	0	0	0	0	0	377	0	295	0	0	0
NODE_1502_length_7839_cov_8.0788_ID_28920	0	0	0	0	0	879	0	0	0	0	0	0	0	0	0	911	0	0	0	0	0	0	0	143	0	0	0	0	0	0	0	0	0	0	0	0	0	0	0	0	0	0	15	0	0	0	356	0	0
NODE_1504_length_6033_cov_86.0145_ID_55945	0	136	0	0	0	0	0	68	0	0	0	0	0	0	0	0	0	0	208	0	0	0	0	0	0	0	0	0	0	3774	0	8	577	0	0	746	0	30	0	59646	0	6	0	0	0	0	0	0	0
NODE_1517_length_4129_cov_9.79357	0	0	0	0	0	0	0	0	0	0	0	0	0	0	0	0	0	0	0	0	0	0	0	0	0	0	0	0	0	0	0	0	0	0	0	0	0	0	0	0	0	0	0	0	0	0	0	0	0
NODE_1520_length_9043_cov_18.0020_ID_125211	20655	0	7641	174	0	12	15200	14120	1232	0	0	710	7396	0	5587	360	8369	0	28488	0	6236	0	9	0	799	556	0	834	45	0	0	0	18029	0	0	28	0	25116	0	0	1601	16	321	0	13	27	12	1935	55
NODE_1521_length_8015_cov_15.8137	38	114	51	122	0	221	217	25	0	0	39	212	168	263	232	36	0	91	47	183	226	118	170	105	77	50	451	33	18	15	0	79	107	146	192	80	0	60	185	54	114	15	92	0	7	0	23	0	38
NODE_1522_length_13449_cov_7.24369	0	2478	0	1304	0	0	0	0	0	0	0	0	0	0	0	0	0	0	0	0	0	856	0	0	0	0	0	0	0	0	0	0	0	0	1154	0	0	0	2218	0	0	0	0	26	27	0	856	0	0
NODE_1529_length_7101_cov_111.571	0	0	0	0	0	0	0	0	0	22	0	0	0	0	0	0	0	0	0	0	0	28	0	0	0	0	25	0	0	0	0	0	0	0	0	0	0	0	0	0	0	0	0	0	0	0	22	0	0
NODE_15298_length_2878_cov_5.80305	0	0	6	0	0	0	775	0	0	0	0	0	0	0	0	0	0	0	0	0	0	0	0	0	159	0	0	0	0	0	0	0	0	0	0	14	0	0	0	0	337	0	0	0	0	0	0	0	0
NODE_1531_length_11848_cov_12.0000_ID_4512	1505	0	72	0	0	46	405	108	0	0	38	1017	945	0	83	96	0	2307	397	0	0	1582	5097	1929	569	565	53	0	35	51	0	168	929	0	109	44	0	13	0	0	2536	250	93	276	137	417	42	32	22
NODE_1532_length_10585_cov_13.4617	29	0	0	0	0	0	0	0	0	0	0	0	0	0	0	0	0	0	0	0	0	0	0	459	0	0	0	0	0	0	0	0	0	0	0	0	0	0	0	0	0	0	0	0	0	0	0	0	0
NODE_15331_length_4198_cov_8.55105	0	0	0	0	0	0	0	0	0	0	0	0	0	0	0	0	0	0	0	0	0	0	0	0	0	0	0	0	0	0	0	0	0	0	0	0	0	0	0	0	0	9	0	0	33	0	0	0	0
NODE_154_length_38622_cov_30.0046	0	0	0	0	0	0	0	0	0	0	0	0	0	0	0	0	0	0	0	0	0	0	0	0	0	0	0	0	0	0	0	0	0	0	0	0	0	0	0	0	0	0	0	0	0	0	0	0	0
NODE_1577_length_6715_cov_20.0030_ID_101413	177	0	0	0	0	0	0	0	0	0	0	0	0	0	0	0	0	0	246	0	0	0	0	0	0	0	0	0	0	36	0	0	701	0	0	80	0	0	0	95	0	0	0	0	0	0	0	0	0
NODE_1580_length_3145_cov_5.49903	0	0	0	0	0	0	0	0	0	0	0	0	0	0	0	0	0	0	0	0	0	0	0	0	0	0	12	0	0	0	0	0	0	0	0	0	0	0	0	0	0	0	0	0	0	0	0	0	0
NODE_159_length_54188_cov_5.2277	0	0	0	0	0	0	0	0	0	0	0	0	0	0	0	0	0	0	0	0	0	0	0	0	159	0	1566	0	0	0	0	0	0	0	0	235	0	0	0	0	0	0	0	0	0	0	0	0	0
NODE_159_length_85003_cov_9.72498	2895	0	0	0	0	106	0	0	0	0	0	0	1524	0	0	0	0	0	0	0	0	0	0	517	0	0	0	0	0	0	0	0	0	0	0	0	0	0	0	0	0	0	0	0	0	0	0	0	0
NODE_1594_length_7247_cov_8.78615	0	55	0	0	0	55	0	71	118	0	0	0	21	0	213	0	0	3843	121	60	0	0	0	135	0	634	0	19	18	0	0	0	0	0	0	463	0	18	0	0	1036	0	0	0	0	0	17	0	0
NODE_16_length_73151_cov_15.9138	0	0	0	0	79	0	0	0	0	0	0	0	0	0	0	0	0	0	0	0	0	0	0	0	0	0	0	0	0	0	0	0	0	0	0	0	0	0	0	0	0	0	0	0	0	0	0	0	0
NODE_1609_length_9931_cov_143.7085_ID_89175	0	0	0	0	0	0	0	0	0	0	0	0	0	0	0	0	0	0	0	0	0	0	0	0	0	0	0	0	0	0	0	0	0	0	0	0	0	0	0	0	0	0	0	0	0	0	0	0	0
NODE_1610_length_17254_cov_2.87203	733	1666	0	0	0	0	0	0	0	0	0	9463	0	274	0	0	0	0	0	2400	0	0	0	540	124	0	5160	0	0	0	0	0	0	0	0	191	0	0	0	0	357	0	42	44	0	0	0	0	244
NODE_1614_length_19353_cov_2.57628	97	0	73	301	0	111	43	0	0	0	0	41	0	0	145	0	0	0	0	22	0	0	676	0	96	0	0	0	0	0	0	412	118	0	250	0	0	286	0	0	364	22	19	0	29	0	0	0	0
NODE_162_length_34917_cov_15.157	0	0	0	486	0	0	393	0	0	0	632	0	0	891	0	0	0	0	0	0	0	0	0	55	73	0	456	0	0	0	0	0	0	0	438	335	0	0	0	0	0	0	749	0	0	0	138	0	137
NODE_1623_length_4918_cov_12.8371	0	0	0	0	0	0	0	21	0	0	0	2428	0	2174	0	0	0	2384	0	0	0	0	0	0	0	0	0	0	0	270	0	40	0	0	193	123	0	0	38	0	0	0	0	0	0	0	0	0	0
NODE_1627_length_5675_cov_14.7463	6975	342	2291	96	0	1023	1234	827	0	0	0	255	1527	457	2016	22	3250	3151	1058	236	2595	0	493	2033	324	0	0	0	1821	1648	0	0	2276	0	53	2155	0	774	2254	0	3802	66	173	25	124	125	0	42	162
NODE_16290_length_2434_cov_4.35687	0	0	0	0	0	0	0	0	0	0	0	0	0	0	0	0	0	0	0	0	0	0	0	0	1162	0	0	0	0	0	0	0	0	0	0	0	0	33	0	0	0	0	0	5	0	0	0	0	0
NODE_163_length_65772_cov_11.8028_ID_41082	0	71	0	0	0	256	0	0	0	0	0	0	400	0	0	0	0	0	0	0	0	1818	0	4169	232	2997	0	0	0	0	0	0	480	0	153	343	0	0	0	0	2164	0	249	292	0	754	456	0	145
NODE_163_length_73933_cov_13.2848	0	0	0	0	0	0	0	0	0	0	0	0	0	0	0	0	0	0	0	0	0	0	0	0	0	0	0	0	0	0	0	0	0	0	0	0	0	0	0	0	0	0	0	0	0	0	0	0	0
NODE_1631_length_5754_cov_7.60572	159	78	0	0	0	0	0	35	0	0	0	0	0	0	0	0	0	0	34	0	0	0	0	0	0	0	0	0	0	1816	0	0	203	0	0	280	0	0	0	4884	0	8	0	0	0	11	0	0	0
NODE_1635_length_12619_cov_5.81789	0	55	79	0	0	0	2442	0	0	0	24	0	960	0	0	0	0	0	0	122	0	430	0	332	495	140	0	136	0	0	0	0	0	0	22	0	0	0	0	0	64	128	52	0	19	0	30	144	83
NODE_1647_length_3089_cov_11.9736	0	0	0	0	0	0	0	0	0	0	0	0	0	9	0	0	0	0	0	0	0	0	0	0	0	0	0	0	0	0	0	0	0	0	0	0	0	0	0	0	0	0	0	0	0	0	0	0	0
NODE_1647_length_9105_cov_14.9378_ID_20607	1629	19	1212	10	0	180	256	379	0	237	1971	0	1238	118	1780	476	0	52	24	0	0	0	2877	0	0	0	1264	0	503	0	0	204	397	40	875	0	0	0	0	0	227	69	232	12	38	0	13	0	11
NODE_16550_length_4390_cov_26.3977	0	0	0	0	0	0	0	0	0	0	0	0	0	0	0	0	0	0	0	0	0	34	0	0	0	0	0	0	0	0	0	0	0	0	0	0	0	0	0	0	0	0	0	0	0	0	0	0	0
NODE_1692_length_19610_cov_124.7455_ID_33330	0	0	0	0	0	0	0	0	0	0	0	0	78	0	0	0	0	0	0	0	0	0	0	0	829	0	0	49	0	0	0	0	0	0	0	0	0	0	0	0	0	0	55	78	0	0	38	0	30
NODE_17_length_234008_cov_18.8609_ID_13549	0	10530	0	0	0	0	0	0	0	0	0	0	0	0	0	0	0	0	0	0	0	0	0	54050	1291	57028	0	0	0	0	0	0	0	0	0	0	0	0	0	0	0	0	6044	1607	0	0	922	0	0
NODE_171_length_84380_cov_8.93167	0	0	0	0	0	0	0	0	0	0	0	0	0	245	0	0	0	0	0	0	0	0	0	0	0	0	0	0	0	0	0	0	0	0	0	0	0	0	0	0	0	0	0	110	0	0	0	0	0
NODE_1710_length_5639_cov_32.913	0	0	0	0	10	0	0	0	0	0	0	0	0	0	0	0	0	0	0	0	0	0	0	0	0	0	0	0	0	0	0	0	0	0	0	0	0	0	0	0	0	0	0	0	0	0	0	0	0
NODE_1714_length_5692_cov_5.97144	11	0	45	402	0	0	0	0	0	0	0	0	0	0	236	0	0	0	605	0	0	70	0	0	194	0	1388	403	0	0	0	0	46	0	0	0	0	0	0	0	0	0	0	0	0	0	0	0	0
NODE_1717_length_3736_cov_13.0973	0	0	0	0	0	0	0	0	0	0	71	0	0	0	0	0	0	0	0	0	0	0	0	0	0	0	7	0	0	0	0	0	0	0	0	0	0	0	0	0	0	0	0	0	0	0	0	0	0
NODE_1718_length_3736_cov_4.86634	0	0	0	0	0	0	0	0	0	0	0	0	0	0	0	0	0	0	0	0	0	0	0	0	0	0	0	0	0	0	0	0	0	0	0	0	0	0	0	0	0	0	0	0	0	0	8	0	0
NODE_1720_length_5937_cov_25.8978	0	0	0	0	0	0	0	0	98	0	0	0	0	0	0	0	0	0	0	0	0	0	0	0	0	0	0	0	0	0	0	0	0	0	0	0	0	0	0	0	0	0	0	0	0	0	0	0	0
NODE_1734_length_5452_cov_6.55031	638	94	0	0	0	4946	188	6	0	0	82	0	550	0	1064	0	0	0	152	1060	0	0	0	566	0	0	0	0	22338	0	0	16	951	0	0	0	0	49	0	104277	0	0	0	14	0	15	0	0	0
NODE_174_length_63083_cov_3.77718	0	0	0	0	0	0	0	0	0	0	0	0	0	0	0	0	0	0	0	0	0	0	0	0	0	0	0	0	0	0	0	0	0	0	0	0	0	0	0	0	0	525	0	0	0	0	0	0	303
NODE_1757_length_20949_cov_6.55868	0	557	0	0	0	0	45	0	0	0	0	0	0	0	0	214	0	0	509	0	0	0	0	0	173	269	793	89	0	0	0	0	80	0	0	0	0	0	0	0	212	0	0	0	0	0	25	0	0
NODE_1759_length_4548_cov_113.116	0	0	0	0	0	0	0	0	0	0	0	0	0	0	0	0	0	0	0	0	0	0	0	0	0	0	0	0	0	0	0	0	0	0	0	0	0	0	0	0	0	0	0	0	0	0	0	0	0
NODE_177_length_20316_cov_40.0000_ID_28270	2499	2098	682	23476	0	129	413	96	1139	12163	721	1052	207	217	1567	161	402	255	665	1339	2486	1387	758	42	591	174	1681	219	493	909	43	374	358	0	365	447	0	476	0	543	511	113	469	87	149	82	554	3092	100
NODE_177_length_73378_cov_29.0005	0	0	0	0	0	0	0	0	0	0	0	0	0	0	0	0	0	0	0	0	0	0	0	0	0	0	0	0	0	0	0	0	0	0	0	0	0	0	0	0	0	0	0	0	0	0	0	0	0
NODE_17706_length_2321_cov_7.49735	0	0	0	0	0	0	0	0	0	0	0	0	0	0	0	0	0	0	0	0	0	0	0	0	0	7	0	0	6	0	0	16	0	0	0	0	0	0	0	0	0	0	0	0	0	0	0	0	0
NODE_1777_length_12045_cov_9.9658_ID_13554	0	13	0	0	0	0	0	0	0	0	0	0	0	0	0	0	0	0	0	0	0	1165	0	80	86	0	0	0	0	0	0	0	0	0	0	64	0	0	0	0	2302	11	28	31	14	87	24	0	12
NODE_1779_length_13001_cov_7.12305	0	0	0	0	0	0	30	0	0	0	0	0	0	0	0	0	0	0	0	0	0	0	0	0	0	0	22	0	0	0	0	0	0	0	0	0	0	0	0	0	0	0	0	0	0	22	0	0	0
NODE_178_length_34454_cov_232.747	240	0	534	0	0	206	0	0	0	0	0	0	0	377	0	0	0	1100	195	0	0	0	0	0	0	0	1265	76	419	0	0	1128	0	0	104	725	0	0	0	0	307	282	54	0	0	0	0	637	0
NODE_1780_length_2528_cov_9.41165	0	22	0	0	31	0	0	0	13	0	0	0	0	0	0	0	0	0	0	0	0	0	0	0	0	0	73	0	0	0	0	0	0	0	0	0	0	0	0	0	0	0	0	0	0	0	0	0	0
NODE_1780_length_9673_cov_22.0092_ID_74682	0	0	0	5387	0	0	0	26	0	0	0	0	0	0	0	1617	0	0	0	0	0	496	0	0	0	0	0	0	0	0	0	0	0	0	61	0	0	1986	0	0	0	0	0	111	1155	0	117	0	0
NODE_1787_length_8732_cov_4.20122	0	0	0	0	0	0	0	0	0	0	0	0	0	0	0	0	0	0	0	0	0	0	0	0	0	0	0	0	0	0	0	0	0	0	0	0	0	0	0	0	0	0	0	0	0	0	0	0	0
NODE_1788_length_5919_cov_12.0021_ID_64933	220	300	973	44	0	363	0	0	0	0	0	182	379	108	830	0	294	6268	31	29	74	0	16	255	1137	0	0	0	73	47	0	0	254	0	0	1105	0	31	57	0	202	0	0	0	0	0	0	0	0
NODE_18_length_132343_cov_12.6156_ID_109161	0	0	0	0	0	5319	0	0	0	0	1781	0	0	0	0	0	0	0	0	0	0	0	0	1655	0	0	0	0	0	0	0	0	0	0	159	0	0	0	0	0	0	297	494	0	621	7012	0	0	1005
NODE_18_length_162142_cov_12.1765	0	0	0	0	0	698	0	0	0	0	0	0	0	0	0	0	0	0	0	0	0	0	0	0	447	0	0	0	0	0	0	0	0	0	0	0	0	0	0	0	0	0	0	0	0	0	0	0	0
NODE_1802_length_8462_cov_10.8583	0	0	0	0	0	0	0	0	0	31	0	0	0	0	0	0	0	0	0	0	0	0	0	0	0	0	0	0	0	0	0	0	0	0	0	0	0	0	0	0	0	0	0	0	0	0	0	0	0
NODE_1810_length_7247_cov_10.0014_ID_82614	0	0	0	0	0	0	0	0	0	0	0	0	0	8	0	0	0	0	0	0	0	0	0	0	0	0	0	0	0	0	0	0	64917	0	0	0	0	1795	0	0	0	0	0	0	0	0	0	0	0
NODE_1812_length_13502_cov_8.41846	0	0	0	0	0	0	0	0	0	0	0	0	0	0	0	0	0	0	0	0	0	0	0	0	0	0	0	0	0	0	0	15	0	0	0	0	0	0	0	0	0	0	0	0	0	0	0	0	0
NODE_182_length_28138_cov_7.38201	589	181	321	0	0	557	841	473	0	0	588	0	383	361	122	419	0	836	594	177	1111	299	213	269	343	249	557	0	167	714	117	967	379	0	840	269	0	344	0	430	318	107	137	0	583	0	0	0	423
NODE_182_length_81096_cov_6.17676	0	0	0	0	0	0	0	0	0	0	0	0	0	0	0	0	0	0	0	0	0	0	0	0	0	0	0	0	0	0	0	0	0	0	0	0	0	0	0	0	0	0	0	0	0	0	0	0	0
NODE_1824_length_11690_cov_14.2895	923	0	183	0	0	73	302	0	1151	0	78	0	112	0	0	0	0	23	221	0	0	301	83	0	255	103	174	0	132	474	0	30	42	0	122	246	0	284	0	0	66	18	19	0	73	0	18	2027	13
NODE_1826_length_16131_cov_5.0739	0	4442	0	0	0	0	0	0	0	0	0	0	0	0	0	0	0	0	0	0	0	0	0	0	0	5769	0	0	562	0	0	0	0	0	0	0	0	0	0	0	0	0	0	0	0	0	0	0	0
NODE_1839_length_9314_cov_8.9653_ID_34517	168	28	67	0	0	107	193	146	0	0	131	0	55	83	32	65	0	181	135	46	320	35	0	61	18	19	118	0	0	257	48	277	110	0	247	67	0	127	0	67	70	25	24	9	144	0	0	0	100
NODE_184_length_121773_cov_11.283	2890	48786	2462	0	0	2967	19886	0	155767	0	0	39091	6602	0	0	4050	4026	4596	11059	2969	0	18053	0	4065	17827	0	4311	0	3417	0	362	0	0	0	0	1095	6301	2777	0	0	8801	394	3675	935	860	512	4001	0	0
NODE_185_length_66524_cov_63.0362_ID_58930	0	0	0	0	0	6262	0	0	0	0	0	0	0	0	0	6622	0	0	0	0	0	0	0	1050	0	0	0	0	0	0	0	0	0	0	0	0	0	0	0	0	0	0	133	0	0	0	2862	0	68
NODE_186_length_82127_cov_94.9046	0	610	0	0	0	0	0	0	0	0	11203	0	0	0	30165	0	0	0	0	5145	0	0	0	590	0	0	0	0	0	0	0	0	0	0	0	3897	0	0	0	0	0	229	4076	0	0	126	0	0	2348
NODE_1889_length_11371_cov_11.9374_ID_122720	217	0	0	0	0	0	0	0	0	0	0	0	0	100	0	0	0	0	631	315	0	353	0	0	0	32	480	0	20	0	0	0	144	0	46	30	0	0	0	0	305	40	94	0	32	19	0	0	124
NODE_189_length_112870_cov_8.12286	0	0	0	0	0	4300	0	0	0	0	1583	0	0	0	0	0	0	0	0	0	0	0	0	1349	0	0	0	0	0	0	0	0	0	0	170	0	0	0	0	0	0	299	509	0	496	5201	0	0	929
NODE_189_length_46314_cov_23.4207	38903	1636	14052	536	0	5651	25561	19503	4581	0	718	5800	7610	2964	3876	54307	0	28973	20308	20127	9215	190	3436	13001	3729	982	1366	16632	32411	29200	0	11069	14286	70395	25295	11219	70833	17385	35205	91832	31345	1805	2423	276	694	847	2553	3731	1316
NODE_189_length_97698_cov_4.48611	0	3408	1584	2899	0	5082	4382	1172	0	0	0	24447	1630	21058	0	0	0	0	0	0	0	0	3556	436	1460	306	12593	0	0	0	0	1238	0	0	9204	0	0	0	0	0	5043	0	779	235	1190	0	1566	1796	0
NODE_18922_length_1981_cov_4.38681	0	0	0	0	0	0	16	0	0	0	0	0	0	0	0	12	0	0	0	0	0	0	0	0	0	0	0	0	0	0	0	0	0	0	283	0	0	0	0	0	0	0	0	0	0	0	0	0	0
NODE_19_length_173760_cov_14.0001_ID_153430	0	0	0	0	0	0	0	0	0	0	0	0	0	0	0	0	0	0	0	0	0	0	0	4893	0	0	0	1703	0	0	0	1136	0	0	0	0	0	0	0	0	0	0	0	0	0	0	0	0	0
NODE_19_length_201322_cov_16.2933	0	0	0	498	0	0	1023	0	0	0	3805	0	0	0	0	0	0	0	0	0	0	0	0	0	0	0	0	0	0	0	0	0	0	0	0	0	0	0	0	0	0	0	604	0	0	0	0	0	0
NODE_190_length_47341_cov_22.6177	0	0	0	0	0	0	0	0	0	0	0	0	0	0	0	0	115	0	0	0	0	0	0	0	0	0	0	0	0	0	0	0	0	0	0	0	0	0	0	0	0	0	0	0	0	0	0	0	0
NODE_1901_length_16018_cov_38.9044_ID_115919	734	1148	360	7818	0	28	120	27	548	4681	159	332	0	110	284	37	315	34	171	682	1309	151	76	0	186	0	408	70	187	86	0	56	113	0	114	115	0	80	0	374	165	0	49	0	30	24	43	1645	30
NODE_19066_length_2767_cov_6.80752	0	0	5	0	0	0	0	0	0	0	0	0	0	0	0	0	0	0	0	0	0	0	0	0	283	0	0	0	0	0	0	0	0	0	0	0	0	0	0	0	226	0	0	0	0	0	0	0	0
NODE_1913_length_13360_cov_22.9335_ID_17568	792	1077	209	233	0	403	83	385	0	0	526	1358	761	121	171	47	0	1025	969	22	0	939	0	32	66	1831	1569	985	686	0	0	48	115	0	560	224	0	0	0	0	761	0	143	62	24	52	368	0	51
NODE_1918_length_13385_cov_10.1489	0	0	0	0	0	0	0	0	0	0	0	0	0	0	0	0	0	0	0	0	0	1015	0	0	0	0	0	0	0	0	0	0	0	0	0	0	0	0	0	0	0	0	0	61	0	0	0	0	0
NODE_192_length_101859_cov_44.1019	3207	1015	3750	15992	0	309	1024	335	0	0	0	12535	0	0	2416	0	0	0	785	431	0	831	3061	566	1554	0	0	0	0	0	0	670	3177	0	0	0	0	0	0	0	0	387	2398	496	555	613	985	0	235
NODE_1925_length_9673_cov_5.66064	0	0	0	0	0	0	0	0	0	0	0	0	0	0	0	0	0	0	0	0	0	0	0	0	0	0	0	0	0	0	0	0	0	0	12	0	0	0	0	0	0	0	0	0	0	0	0	0	0
NODE_1930_length_6563_cov_7.63353	26	0	0	196	0	10	39	0	0	0	2444	0	105	0	0	38	0	265	0	0	478	0	0	0	0	613	442	0	171	0	0	10	52	8	394	0	14	0	0	0	0	0	0	0	0	0	179	18	0
NODE_1938_length_7276_cov_10.5496	0	0	321	0	0	0	0	0	0	0	0	0	0	0	0	0	0	7037	0	0	0	0	0	0	0	0	0	0	50	0	0	0	0	0	0	0	0	0	0	0	0	0	0	0	0	0	0	0	0
NODE_1949_length_14113_cov_3.83177	97	0	103	0	0	83	2303	0	0	0	49	0	323	0	0	0	0	0	0	41	0	810	0	104	189	0	141	0	103	0	0	45	0	0	0	38	0	0	0	0	548	0	157	0	0	0	55	0	0
NODE_195_length_63930_cov_13.4714_ID_24111	0	988	2387	0	0	223	0	7102	0	0	0	0	369	0	0	1180	0	0	16707	0	0	2722	0	1397	1240	582	0	0	0	0	0	0	5278	0	1021	2387	0	0	0	0	5864	559	759	635	1239	592	349	0	501
NODE_1955_length_14456_cov_19.8645	158	86	102	104	0	87	182	296	0	0	75	0	65	44	0	50	0	245	197	99	61	139	0	0	31	130	47	94	212	167	0	85	167	0	381	63	0	0	0	108	233	0	0	0	0	96	38	309	36
NODE_196_length_58083_cov_6.55353	0	0	0	0	0	0	0	0	0	0	0	0	0	0	0	0	0	0	0	0	0	0	0	0	0	0	0	0	0	0	0	0	0	0	0	0	0	0	0	0	0	0	0	0	0	0	0	0	0
NODE_1968_length_5686_cov_15.4997	0	0	78	0	0	0	0	0	0	0	0	0	0	0	0	0	0	0	0	0	0	0	0	92	0	0	0	0	0	0	0	0	0	0	0	0	0	0	0	0	0	0	0	0	0	0	0	0	0
NODE_19736_length_1876_cov_4.24602	0	0	0	0	0	0	0	0	0	0	0	0	0	0	0	0	0	0	0	0	0	0	0	0	0	0	0	0	0	0	0	0	0	0	0	0	0	0	0	0	0	7	0	0	0	0	0	0	9
NODE_19779_length_2599_cov_5.18318	0	0	0	14	0	0	0	0	0	0	0	0	0	0	34	0	0	0	0	26	0	0	0	0	10	18	0	0	0	0	0	47	0	0	0	0	0	0	0	0	0	0	0	0	0	0	0	0	0
NODE_1984_length_5587_cov_5.20915	0	0	49	37	0	0	0	0	0	0	0	0	0	0	111	0	0	0	0	0	0	0	0	0	20	0	698	185	0	0	0	0	319	0	0	0	0	0	0	0	0	0	0	0	0	0	0	0	0
NODE_2_length_146845_cov_25.0000_ID_101810	0	0	0	0	0	0	0	0	0	0	0	0	0	0	0	0	0	0	0	0	0	23240	0	0	0	0	327	0	0	0	0	0	0	0	0	0	0	0	0	0	0	0	0	0	0	0	0	0	0
NODE_20_length_183767_cov_15.3604_ID_61422	205446	5484	51371	1263	0	15392	84791	56460	24291	0	8595	15408	29221	15053	13577	204415	0	86526	54144	67343	25702	548	12795	43790	12189	2542	4810	64334	74691	61483	0	47728	49760	219193	65764	44717	331525	63647	155920	317694	99950	6215	7008	1326	2006	2905	9582	16286	6544
NODE_2004_length_8381_cov_10.1175	0	0	0	0	0	0	11	0	0	0	0	0	0	0	0	0	0	0	0	0	268	0	0	0	0	0	0	0	0	0	0	0	0	0	0	0	0	0	0	0	0	0	0	0	0	0	0	0	0
NODE_201_length_101846_cov_10.8881	0	0	0	0	0	0	0	0	0	0	17303	0	0	0	29812	0	0	0	0	4915	0	0	0	610	0	0	0	0	0	0	0	0	0	0	0	5758	0	0	0	0	0	300	6105	127	0	147	0	0	3153
NODE_203_length_87558_cov_61.0005	0	0	0	0	0	14598	0	0	0	0	128	0	0	353	814	0	0	0	188	0	0	286	1817	0	355	0	399	0	114	0	0	0	0	0	1283	0	0	0	0	0	0	0	0	0	855	298	0	0	326
NODE_205_length_70479_cov_22.2652_ID_66861	6383	962	2849	1617	0	0	0	0	0	0	1222	0	0	13907	5720	0	0	2492	2895	3660	0	0	1824	12360	1745	773	131	13059	0	13551	2283	2937	0	0	0	3244	0	2673	0	0	8473	0	1335	0	224	0	273	178	986
NODE_2059_length_20991_cov_33.7114	362	328	111	34	0	288	53	642	0	0	101	176	532	34	121	35	0	1154	514	42	0	2103	0	68	52	3523	1187	1005	524	0	0	0	176	0	837	28	0	0	0	0	519	0	243	0	0	29	190	0	26
NODE_2069_length_4510_cov_3.54231	0	0	0	0	0	18	30	0	0	0	115	21	0	600	0	86	0	39	0	0	0	0	0	132	43	0	0	0	0	0	0	8	10	0	0	0	0	0	0	26	12	0	61	0	0	0	18	0	0
NODE_2076_length_12732_cov_3.93721	0	0	0	0	0	0	0	0	0	0	0	0	0	0	0	0	0	0	343	0	0	0	896	0	91	0	0	0	0	0	0	0	0	0	0	0	0	168	0	0	0	0	0	0	17	0	0	40	18
NODE_2085_length_6330_cov_16.0026_ID_87860	0	0	0	0	0	0	0	0	0	0	0	0	0	0	0	0	0	0	996	0	0	0	0	0	0	0	0	0	0	77	0	0	2645	0	0	11522	0	0	0	0	0	0	0	20	0	50	0	0	0
NODE_209_length_65730_cov_16.4522	0	0	91	0	0	0	0	0	0	0	0	0	0	0	0	0	0	0	119	0	0	0	0	0	0	0	0	0	0	0	0	0	27224	0	0	0	0	0	0	0	0	0	0	0	0	0	0	0	0
NODE_2098_length_11594_cov_29.8206_ID_34893	0	141	0	0	0	0	28	0	0	0	0	0	0	0	0	0	0	0	0	0	0	0	0	0	0	0	0	0	0	3076	0	0	0	0	0	0	0	0	0	0	0	0	0	0	0	0	0	0	0
NODE_2114_length_4763_cov_15.1461	18472	1255	4240	1255	0	2378	2823	2176	0	0	0	4747	3151	4583	4771	62	14003	14388	2910	590	6681	0	1348	5689	897	0	0	0	4240	4113	0	0	10646	8	159	5733	0	1767	5842	0	12283	156	377	53	251	260	72	296	377
NODE_2120_length_6346_cov_6.59768	54	0	23	0	0	0	39	1208	0	0	0	0	16	0	15	0	0	0	81	0	45	0	0	0	0	0	0	0	0	0	0	0	48	0	0	0	0	67	0	0	47	0	0	0	0	0	0	0	0
NODE_21227_length_2513_cov_19.4317	0	0	0	0	0	0	0	0	0	0	0	0	0	0	0	0	122	0	0	0	0	94	0	0	0	0	0	0	0	0	0	0	0	0	0	0	0	0	0	0	0	0	0	0	0	0	0	0	0
NODE_213_length_53456_cov_40.0953	0	0	0	0	0	0	0	0	0	0	5319	0	0	0	5622	0	0	0	0	1577	0	0	0	155	0	0	0	0	0	0	0	0	0	0	0	1480	0	0	0	0	0	89	1990	0	0	0	0	0	1132
NODE_214_length_75372_cov_21.9422	826	999	593	3410	0	0	940	602	0	0	0	1852	0	0	449	0	0	0	0	0	0	367	967	253	596	0	0	0	0	0	0	360	698	0	0	0	0	0	0	0	0	118	1081	98	119	187	374	0	98
NODE_215_length_48699_cov_37.5161_ID_16307	5606	8985	1727	54108	0	315	2189	272	5373	29619	1606	3111	412	562	5069	463	1389	740	1769	3436	9767	5073	3155	117	1785	479	4888	430	1086	2142	107	702	1374	0	1108	926	0	1330	0	1673	1817	143	1609	282	384	378	2015	6815	519
NODE_2154_length_5223_cov_4.32682	0	0	0	0	0	12	0	0	0	0	0	0	0	0	0	0	0	0	0	0	0	0	0	34	0	0	0	0	0	0	0	0	0	0	0	0	0	0	0	0	0	0	20	0	0	0	0	0	0
NODE_216_length_54644_cov_12.0309_ID_28088	0	1469	0	0	0	0	0	0	0	0	0	0	0	0	0	0	0	0	0	0	0	0	0	9024	163	10237	0	0	0	0	0	0	0	0	0	0	0	0	0	0	0	0	986	210	0	0	150	0	0
NODE_2161_length_3374_cov_49.1714	0	0	0	0	0	0	0	0	0	0	0	0	0	0	0	0	0	0	0	0	0	0	0	0	0	0	0	0	20	0	0	0	0	0	0	0	0	0	0	0	0	0	0	0	0	0	0	0	0
NODE_217_length_46757_cov_5.91748	0	0	0	0	0	0	0	0	0	0	0	0	0	1190	0	599	0	0	0	0	0	0	0	0	0	0	0	0	0	0	0	0	893	0	132	0	0	0	0	0	0	0	0	0	0	0	0	0	0
NODE_2174_length_9731_cov_14.9417_ID_30966	0	0	0	0	0	440	0	0	0	0	151	0	0	0	0	0	0	0	0	0	0	0	0	170	0	0	0	0	0	0	0	0	0	0	19	0	0	0	0	0	0	39	39	0	72	566	0	0	80
NODE_218_length_58865_cov_8.75742	0	0	0	0	0	0	0	0	0	0	0	0	0	0	0	0	0	0	0	0	0	0	0	0	0	0	0	0	0	0	0	0	0	0	0	0	0	0	0	0	0	0	0	0	0	0	0	0	0
NODE_2181_length_14296_cov_9.49259	0	0	0	0	0	0	0	0	0	0	0	0	0	0	0	0	0	0	0	0	0	0	0	0	83	0	0	0	0	0	0	0	0	0	0	0	0	0	0	0	0	0	0	0	0	0	0	0	0
NODE_2181_length_8599_cov_5.50878	0	0	0	0	0	0	0	0	0	0	0	0	0	0	0	0	0	0	0	0	0	0	0	0	0	0	0	0	0	0	0	0	0	0	0	0	0	0	0	0	0	0	0	0	0	0	0	0	0
NODE_219_length_52372_cov_6.19124	0	0	0	461	0	0	838	0	0	0	830	0	0	1803	0	0	0	0	0	2858	0	0	0	110	173	0	1146	0	0	0	0	0	0	0	1001	599	0	0	0	0	0	0	664	0	101	0	290	0	136
NODE_2194_length_8250_cov_20.8804	0	60	0	0	0	0	0	460	0	0	0	179	29	726	0	0	0	1394	4599	0	0	0	0	166	0	0	0	0	3139	336	0	139	3176	0	1332	283	0	201	297	0	0	0	0	0	0	0	0	0	0
NODE_2196_length_28815_cov_19.4668	0	33	51	0	0	0	1387	0	0	0	0	0	605	0	0	0	0	0	0	86	0	365	0	373	575	116	0	72	0	0	0	0	0	0	0	0	0	0	0	0	47	152	64	0	0	0	0	61	54
NODE_220_length_63579_cov_39.4111	0	0	0	0	0	0	0	0	0	0	0	0	0	0	0	0	2056	0	0	0	0	5453	0	0	0	0	0	0	0	0	0	0	0	0	0	0	0	0	0	0	0	0	0	0	0	0	0	0	0
NODE_2200_length_5429_cov_7.13658	8	186	0	0	0	0	0	0	0	0	0	0	827	0	2450	0	0	0	0	0	0	0	0	957	0	0	0	0	54	0	0	76	2878	0	0	0	0	176	0	80	0	0	0	0	0	0	42	0	0
NODE_222_length_67608_cov_5.80438	0	0	111	0	0	0	0	0	0	0	0	0	0	0	0	0	0	0	154	0	0	0	0	0	0	0	0	0	0	0	0	0	34649	0	0	0	0	0	0	0	0	0	0	0	0	0	0	0	0
NODE_2220_length_11207_cov_3.15307	0	0	0	0	0	0	0	0	0	0	0	0	0	0	0	0	0	0	0	0	0	0	0	0	0	41	0	0	0	0	0	0	0	0	0	0	0	0	0	0	0	0	0	0	0	0	0	0	0
NODE_2248_length_9964_cov_2.15087	22	0	0	0	0	0	0	0	0	0	0	0	0	0	0	0	0	0	0	0	0	0	0	0	0	0	0	0	0	0	0	0	0	0	0	0	0	0	0	0	0	0	0	0	0	0	0	0	0
NODE_2256_length_13598_cov_7.04955	0	93	32	0	0	0	22	0	0	0	0	0	20	0	0	168	0	0	765	0	0	0	0	0	22	508	299	123	0	0	0	0	38	0	0	0	0	0	0	0	167	0	0	0	16	0	38	0	0
NODE_2257_length_10776_cov_45.718	0	0	0	0	0	0	0	0	0	0	0	0	0	0	0	24	0	0	95	0	0	0	0	0	184	36	195	14	0	0	0	0	0	0	0	0	0	0	0	0	39	0	0	0	0	0	0	0	0
NODE_2259_length_8839_cov_31.8046	0	0	0	0	0	0	0	0	0	237	0	0	0	0	0	0	0	0	0	0	0	0	0	0	0	0	8	0	0	0	0	0	0	0	0	0	0	0	0	0	0	0	0	0	0	0	0	0	0
NODE_226_length_39936_cov_16.2787	0	0	0	0	0	0	0	0	0	0	2821	0	0	0	9145	0	0	0	0	923	0	0	0	121	0	0	0	0	0	0	0	0	0	0	0	1626	0	0	0	0	0	72	1979	0	0	54	0	0	657
NODE_2260_length_7420_cov_13.7783	0	0	0	0	0	0	0	0	0	0	0	0	0	0	0	0	0	0	0	0	0	0	0	0	0	0	0	0	0	0	0	0	0	0	0	0	0	0	30	0	0	0	0	0	0	0	0	0	0
NODE_2275_length_10880_cov_8.87741	0	0	0	0	0	0	0	0	0	0	0	0	0	0	0	30	0	0	0	0	0	0	0	42	26	0	111	0	0	0	0	42	0	0	0	33	0	0	0	0	0	0	0	0	0	0	70	0	0
NODE_2291_length_7056_cov_100.066	0	0	0	0	0	0	0	0	0	0	0	0	0	0	0	0	0	0	0	0	0	0	11	0	0	0	0	0	0	0	0	1946	0	0	0	0	0	97	0	0	0	0	0	0	0	0	0	0	0
NODE_2299_length_8355_cov_10.9739	0	0	0	0	0	0	0	0	0	0	0	0	0	12	0	0	0	0	46	0	0	105	0	0	0	0	0	0	0	0	0	0	0	0	0	25	0	0	0	0	0	0	0	0	0	0	0	0	0
NODE_2313_length_7669_cov_6.4374_ID_65816	0	142	0	0	0	0	0	0	0	0	168	0	64	0	0	0	0	0	0	0	0	41	95	0	0	12	0	0	0	0	0	0	0	0	153	14	0	0	0	0	0	0	43	0	0	0	0	0	0
NODE_232_length_75945_cov_21.3402	0	0	0	0	0	0	0	0	0	0	0	0	0	0	0	0	0	0	0	0	0	0	0	0	78	0	0	0	0	0	0	0	0	0	0	0	0	0	0	0	0	0	0	1850	581	0	0	0	0
NODE_233_length_64884_cov_8.6695	0	0	0	0	0	0	0	0	0	0	0	0	0	0	0	0	0	0	0	0	0	0	0	0	0	0	0	0	0	0	0	0	0	0	0	0	0	0	0	0	578	0	0	0	0	0	0	0	0
NODE_233_length_77635_cov_12.2098	1196	0	0	0	0	316	2913	0	219	0	307	0	0	21663	1209	0	31459	349	142	4244	0	0	0	406	1601	0	0	1840	4456	1280	5092	15071	2166	0	0	1446	0	0	0	0	0	0	0	78	0	0	0	1851	83
NODE_234_length_40923_cov_11.8335	0	0	0	0	0	0	0	0	0	0	0	0	0	0	0	0	0	0	0	0	0	0	0	0	0	0	0	0	0	0	0	0	0	0	0	0	0	0	0	0	0	0	0	0	0	0	0	0	0
NODE_236_length_45206_cov_16.9858_ID_100963	0	0	0	0	1370	0	0	0	0	0	0	0	0	0	0	0	0	0	0	0	0	0	0	0	0	0	0	0	0	0	0	0	0	0	0	124	0	0	0	0	0	0	0	0	0	0	0	0	0
NODE_237_length_64576_cov_5.11528	0	0	0	0	0	3225	0	0	0	0	0	0	0	0	0	0	0	0	0	0	0	0	0	0	0	0	0	0	0	0	0	0	0	0	0	0	0	0	0	0	0	0	0	0	0	0	0	0	0
NODE_2373_length_13378_cov_43.9418	1740	398	433	59	0	0	4765	1084	0	0	124	665	670	0	287	301	0	249	87	461	374	0	117	4646	504	116	24	453	217	499	0	0	0	6614	2477	0	24586	548	4380	0	115	25	34	0	0	212	261	85	0
NODE_2374_length_8452_cov_16.0225_ID_58128	944	0	0	403	0	295	0	0	0	0	0	0	0	0	0	0	0	0	443	0	0	0	0	17	0	0	0	0	0	0	0	0	0	0	0	0	0	0	0	0	0	0	0	0	63	0	0	0	0
NODE_2377_length_4884_cov_31.8056_ID_55866	1311	906	3207	69	0	1171	245	142	0	0	0	250	166	184	308	0	737	15131	151	37	449	0	75	251	503	0	0	0	309	285	0	0	613	0	15	3398	0	118	410	0	575	10	29	8	15	13	0	11	31
NODE_238_length_32260_cov_25.7665_ID_19491	0	0	0	190	0	0	0	0	0	0	0	0	0	0	0	0	0	0	0	0	0	0	305	44	827	0	0	0	0	0	0	0	0	0	0	0	0	0	0	0	2773	0	0	0	0	0	0	0	0
NODE_238_length_62337_cov_50.9163	0	0	0	0	0	11657	0	0	0	0	0	0	0	0	0	13716	0	0	99	0	0	6544	0	0	736	0	0	0	0	0	0	0	0	0	0	591	0	0	0	0	0	122	0	477	0	485	2490	0	1592
NODE_238_length_97840_cov_23.778	0	0	0	0	0	224	804	0	0	0	0	0	0	0	0	0	0	0	0	0	0	190	0	0	0	0	0	0	0	0	0	0	0	0	702	0	0	0	0	0	0	0	0	0	0	0	0	0	0
NODE_2392_length_3822_cov_15.0040_ID_73404	0	0	0	0	0	0	0	0	0	0	0	0	0	0	0	0	0	0	0	0	0	0	0	0	16	0	0	0	0	0	0	0	0	0	0	0	0	0	0	0	0	0	0	0	0	0	0	0	0
NODE_2394_length_8043_cov_4.40235	18	0	0	0	0	12	103	10	0	0	0	0	110	13	0	0	0	21	0	0	0	0	0	0	33	14	75	0	0	0	0	22	20	0	0	0	0	0	0	0	0	100	14	0	0	0	0	10	0
NODE_23979_length_1607_cov_5.90206	14	33	9	31	0	218	29	0	0	0	23	126	22	197	206	10	0	39	25	17	32	7	41	30	31	8	105	20	11	10	0	301	24	39	35	29	0	0	0	27	70	13	21	10	19	0	19	0	10
NODE_24_length_123364_cov_17.1611_ID_4972	0	8972	3149	9057	0	6817	10283	2339	0	0	0	66793	3289	43349	0	0	0	0	0	0	0	0	8569	1031	3187	524	28030	0	0	0	0	3222	0	0	16217	0	0	0	0	0	13776	0	1612	416	2693	0	4043	3000	0
NODE_24_length_136683_cov_15.9974_ID_89214	0	0	0	0	0	0	500	0	0	0	0	0	0	0	0	0	0	0	428	0	0	0	0	0	0	0	0	0	0	0	0	0	0	0	0	0	0	0	0	0	0	0	0	0	0	0	0	0	0
NODE_2416_length_5415_cov_16.5748	0	0	0	0	0	0	16	0	0	0	0	0	0	0	0	0	0	0	0	0	0	0	0	72	0	0	0	0	0	0	0	8	6	0	14	0	0	0	0	0	0	0	0	0	0	0	0	0	0
NODE_2430_length_7507_cov_10.6102	16	0	0	0	0	0	0	0	0	0	0	0	0	0	0	0	0	0	0	0	0	0	0	0	0	0	0	0	0	0	0	0	0	0	0	0	0	0	0	0	0	0	0	0	0	0	0	0	0
NODE_244_length_32147_cov_3.59164	0	28	80	0	0	471	251	0	0	0	0	0	0	183	0	0	0	2538	222	0	0	0	703	0	510	0	1123	0	0	0	126	0	242	0	421	2261	0	0	0	0	1071	0	45	0	1543	76	0	0	0
NODE_2440_length_9289_cov_18.9215_ID_86516	0	13	0	0	0	19	0	0	0	0	0	0	16	0	0	0	0	0	0	0	0	40	0	419	29	528	0	0	0	0	0	0	65	0	22	44	0	0	0	0	43	0	42	28	0	81	113	0	29
NODE_2451_length_9329_cov_13.9435_ID_33330	0	0	0	0	0	0	0	0	0	0	0	0	0	0	0	0	0	0	0	0	0	0	0	0	0	0	0	0	0	0	0	0	0	0	0	0	0	0	0	0	0	27	0	0	0	0	0	0	0
NODE_2455_length_11509_cov_13.2361	0	0	15	0	0	43	166	86	0	0	36	0	36	0	0	47	0	0	0	0	0	38	0	26	300	179	254	0	0	0	0	0	63	0	0	23	0	0	0	237	60	18	50	0	17	0	38	0	0
NODE_248_length_62448_cov_14.1803	0	101	0	0	0	0	0	0	0	0	0	0	0	0	0	0	0	0	0	0	0	0	0	0	0	0	0	0	0	0	0	0	0	0	0	0	0	0	0	0	0	0	0	0	0	0	0	0	0
NODE_251_length_35247_cov_9.24125	0	0	0	0	0	0	0	0	0	0	138	59	0	0	158	0	0	0	38	0	0	0	72	0	59	282	0	0	0	0	0	62	0	0	0	0	0	0	0	1256	0	0	0	0	0	0	150	0	0
NODE_251_length_57296_cov_13.3391	0	0	0	0	0	0	0	0	0	0	0	0	0	0	0	0	0	0	242	0	0	0	0	0	621	0	0	0	0	0	0	0	0	0	0	626	0	0	0	0	0	83	307	0	105	0	0	0	0
NODE_2526_length_13336_cov_9.9721_ID_93089	0	0	0	0	0	0	0	0	0	0	0	0	0	0	0	0	0	0	0	0	0	0	0	78	0	0	0	0	0	0	0	0	0	0	0	0	0	0	0	0	0	0	0	0	0	0	0	0	0
NODE_253_length_73239_cov_4.28795	0	90	610	0	0	0	1187	252	0	0	123	0	562	118	0	3247	0	1837	1779	398	0	746	987	362	7041	1280	515	0	4775	0	0	222	0	0	337	0	0	0	0	130	81	0	0	0	93	323	0	197	0
NODE_2534_length_6579_cov_10.0015_ID_125250	14	0	0	197	0	10	60	0	0	0	2342	0	61	0	0	25	0	240	0	0	397	0	0	0	0	638	275	0	153	0	0	6	63	0	425	0	8	0	0	0	0	0	0	0	0	6	143	12	0
NODE_254_length_51995_cov_8.90882	0	0	0	0	0	0	0	0	0	0	0	0	0	0	0	0	0	0	0	0	0	0	0	0	194	0	731	0	0	0	0	0	0	0	0	87	0	0	0	0	0	0	0	0	0	0	0	134	0
NODE_2556_length_4010_cov_21.2281	0	54	0	0	0	8	56	0	212	125	1303	54	889	99	0	10	0	0	3144	42	0	0	0	310	0	0	901	68	284	0	0	38	0	0	0	26	0	0	0	0	398	98	269	0	49	0	44	0	0
NODE_256_length_61247_cov_8.51536	0	0	0	0	0	0	0	0	0	0	0	0	0	0	0	0	0	0	0	71	0	0	0	0	0	0	0	0	0	0	0	0	0	0	0	0	0	0	0	0	0	0	0	1173	239	1854	0	0	543
NODE_2561_length_4990_cov_2.05552	0	0	0	0	0	65	0	0	0	0	0	0	134	34	0	0	0	0	0	0	0	0	0	0	0	0	0	0	0	0	0	0	0	0	0	0	0	0	0	0	0	0	0	0	0	0	24	0	0
NODE_2562_length_6852_cov_14.1511	0	0	0	0	0	0	0	0	0	0	0	0	0	0	0	0	0	0	0	0	0	0	0	0	0	0	0	0	0	0	0	0	0	0	0	16	0	0	0	0	0	0	0	0	0	0	0	0	0
NODE_2563_length_14333_cov_2.89802	0	0	29	0	0	16	38	0	0	0	0	0	0	0	0	0	0	0	0	0	0	0	0	0	0	0	0	0	0	0	0	79	0	0	21	30	0	0	0	0	0	0	0	0	0	0	0	0	0
NODE_2569_length_5822_cov_61.9905	27	0	0	150	0	8	48	0	165	0	1832	0	0	0	0	12	0	213	0	0	305	0	0	0	73	466	172	0	106	0	0	9	0	13	275	0	13	0	0	0	0	0	0	0	0	0	82	10	0
NODE_257_length_40744_cov_38.9626_ID_81593	0	0	0	59042	0	0	0	0	0	0	0	0	0	0	0	13782	0	0	0	0	0	7176	0	0	3278	0	0	0	0	0	0	0	0	0	0	0	0	26820	0	0	0	10287	1072	1043	8164	788	0	0	0
NODE_2588_length_14219_cov_7.40744	0	0	0	0	0	0	0	129	0	0	0	0	0	0	0	0	0	0	0	0	0	0	0	969	71	167	0	0	0	0	0	0	0	0	0	0	0	0	0	0	0	0	21	25	0	0	0	0	0
NODE_2590_length_9802_cov_12.9752_ID_18958	0	0	0	0	0	0	0	0	0	0	0	0	0	0	0	8488	0	0	0	0	0	0	0	0	0	0	0	0	0	0	0	0	0	0	0	0	0	0	0	0	0	0	0	0	0	189	0	0	0
NODE_2597_length_13940_cov_6.41743	0	0	0	0	0	15	0	0	0	0	0	0	0	0	0	0	0	0	0	0	0	0	0	0	0	0	0	0	0	0	0	0	0	0	0	0	0	0	0	0	0	0	0	0	0	0	0	0	0
NODE_2598_length_7231_cov_72.0101_ID_116746	38	0	0	0	0	0	0	22	0	0	0	0	0	0	0	0	0	0	56	0	0	0	0	0	0	0	0	0	0	763	0	0	194	0	0	168	0	0	0	335	0	0	0	0	0	0	0	0	0
NODE_26_length_132492_cov_12.9925_ID_12107	1658	252	0	0	0	0	2263	1750	0	0	2136	0	7447	447	0	0	0	0	0	173	0	618	1869	373	410	0	4547	0	0	0	0	0	0	0	3632	0	0	0	0	3271	11336	1412	861	0	210	0	0	0	562
NODE_260_length_58973_cov_22.8134	0	0	0	0	0	0	0	0	0	0	0	0	0	0	0	0	0	0	0	0	0	0	0	0	0	0	0	0	0	0	0	0	0	0	0	0	0	0	0	0	0	0	0	0	0	0	73	0	0
NODE_260_length_71950_cov_8.28995	0	259	341	0	0	0	12686	0	0	0	85	0	4354	0	0	0	0	0	0	552	0	2574	0	1440	2262	761	0	738	0	0	0	0	0	0	83	0	0	0	0	0	417	631	367	0	157	0	180	595	424
NODE_2604_length_6445_cov_7.76463	0	29	0	0	0	117	0	38	165	0	0	0	74	0	293	249	0	1179	147	57	0	0	0	205	15	95	0	1927	665	0	0	0	0	0	0	812	0	34	0	0	1340	0	0	13	0	16	21	0	0
NODE_26153_length_2024_cov_5.5292	0	0	0	0	0	0	0	13	0	0	0	0	0	0	0	0	0	60	28	0	0	0	0	6	10	0	0	0	0	0	0	0	0	0	21	0	0	0	0	0	0	10	0	0	0	0	0	0	27
NODE_264_length_71615_cov_8.9972_ID_113232	0	0	0	0	0	0	0	0	0	0	0	0	0	0	0	0	0	0	0	0	0	0	0	0	0	0	0	0	0	0	0	0	0	0	0	0	0	0	0	0	0	0	0	0	0	0	0	0	0
NODE_265_length_71728_cov_69.5353	0	0	0	0	0	0	0	0	0	0	0	0	0	0	0	0	0	0	0	0	0	0	7500	0	0	0	0	0	0	0	0	0	0	0	0	0	160913	0	0	0	0	0	0	0	0	0	0	0	0
NODE_266_length_11385_cov_2.7647	0	0	41	0	0	0	0	0	0	0	1026	0	0	886	2020	0	0	0	0	400	0	0	0	24	0	0	0	0	0	0	0	0	0	0	0	369	0	0	0	0	0	0	361	0	0	13	0	0	234
NODE_2665_length_6128_cov_17.038	0	0	0	0	0	0	0	0	0	0	0	0	0	0	0	0	0	0	0	0	0	0	0	0	0	0	0	0	0	0	0	0	0	0	0	0	0	0	0	0	0	0	0	0	0	0	0	0	0
NODE_2666_length_18710_cov_6.31632	0	0	104	0	0	0	0	0	0	0	0	0	0	0	0	0	0	0	0	0	0	0	93	0	0	0	45	0	0	0	0	0	0	0	0	1356	0	0	0	0	0	0	0	0	0	0	40	0	0
NODE_2669_length_4124_cov_3.00688	0	0	0	0	0	0	0	0	1998	0	0	0	0	0	0	0	0	0	0	0	0	0	0	0	0	0	0	0	0	402	0	4150	0	0	0	0	0	0	0	0	0	0	0	0	0	0	0	0	0
NODE_2671_length_6705_cov_11.9299_ID_91689	157	118	101	422	0	68	74	125	0	0	74	297	81	26	45	21	0	137	226	22	46	213	118	62	49	237	112	93	108	22	0	53	119	0	108	29	0	12	0	0	150	0	122	17	19	51	74	21	13
NODE_2687_length_4549_cov_12.9484	0	0	0	0	0	0	0	0	0	0	0	125	0	0	0	0	0	0	0	0	0	28	0	0	0	0	0	0	0	0	0	0	0	0	0	0	0	0	0	0	0	0	0	0	0	0	0	0	0
NODE_270_length_106158_cov_6.88017	0	0	0	0	0	0	0	0	0	0	0	0	0	0	0	0	0	0	0	0	0	862	0	0	0	0	0	0	0	0	0	0	0	0	0	0	0	0	0	0	0	139	244	0	0	0	0	0	0
NODE_2708_length_2651_cov_7.33398	0	0	0	0	0	0	312	0	0	0	0	0	0	0	0	0	0	0	0	0	0	0	0	0	0	24	0	0	0	0	0	0	16	0	0	0	0	0	0	0	0	0	0	0	0	0	0	0	0
NODE_2708_length_6962_cov_11.9357_ID_27201	160	116	192	535	0	62	138	181	0	0	80	478	84	31	139	32	0	167	189	34	32	169	127	30	55	195	92	86	153	27	0	59	142	0	182	46	0	0	0	0	148	20	103	29	29	33	59	23	19
NODE_2731_length_5986_cov_11.0019_ID_106790	95	0	19	0	0	0	144	450	0	0	0	0	44	0	19	0	42	0	108	23	38	0	0	0	0	0	0	0	0	0	0	0	51	0	0	0	0	121	0	0	362	0	0	0	0	0	0	0	27
NODE_2733_length_5721_cov_23.0000_ID_46768	0	0	0	13	0	0	217	0	0	0	0	0	0	0	0	160	0	0	0	0	0	0	0	0	0	0	0	0	0	0	0	0	0	0	0	0	0	0	0	0	0	0	0	0	0	0	0	0	0
NODE_275_length_44793_cov_9.9669	246	0	0	0	0	267	0	0	0	0	0	0	0	0	0	0	0	0	0	0	0	0	0	0	0	0	0	0	0	0	0	0	0	0	0	0	0	0	0	0	0	0	0	0	0	0	0	0	0
NODE_275_length_9227_cov_9.0010_ID_14630	1972	19	371	0	0	0	695	1772	0	0	0	0	261	0	7047	621	12	57	26	27146	0	0	108	438	115	0	31	494	1076	1228	0	0	316	0	0	6393	0	569	1623	0	22343	559	131	216	24	1396	131	0	19
NODE_2752_length_12244_cov_13.108	0	154	26	0	0	0	15	0	0	0	118	0	16	0	0	190	0	0	708	0	0	0	0	0	0	390	206	75	0	0	0	0	52	0	0	0	0	0	0	0	160	0	0	0	0	0	33	0	0
NODE_279_length_4127_cov_332.857	0	0	0	0	0	0	20	0	7911	0	0	0	0	0	0	0	0	0	0	0	0	0	0	0	0	0	0	0	0	1373	0	1800	0	0	0	0	0	0	0	0	0	0	0	0	0	0	0	0	0
NODE_28_length_182841_cov_6.89908	374	431	0	0	0	0	961	888	0	11701	0	0	0	0	0	0	0	8510	0	0	0	0	0	0	0	0	0	0	0	0	0	0	0	0	1533	3998	0	0	0	3735	1728	632	1114	0	844	0	0	0	635
NODE_2807_length_3480_cov_9.0000_ID_78905	0	0	0	0	0	0	0	0	0	0	0	0	0	0	0	0	0	0	0	0	0	0	2239	0	0	0	21	0	0	0	0	0	0	0	17	0	0	0	0	0	0	0	0	0	0	12	0	0	0
NODE_281_length_42605_cov_4.10313	228	1865	1765	0	0	8064	1704	226	0	530	0	0	5784	301	4390	50	1613	1392	0	534	874	5727	2955	49	862	3493	822	0	861	0	663	0	786	0	9513	1136	0	281	1539	7348	320	370	1370	0	229	155	439	0	57
NODE_281_length_45017_cov_11.9902_ID_51079	0	320	0	0	0	0	0	0	0	0	0	14328	0	0	0	0	0	0	0	0	0	0	0	197	551	0	436	0	0	0	0	0	0	0	0	0	0	0	0	0	0	0	0	0	0	0	0	0	0
NODE_2813_length_16498_cov_8.57447	0	0	0	0	0	109	0	0	0	0	0	0	0	0	0	0	0	0	0	0	0	0	0	0	0	0	0	0	0	0	0	0	0	0	0	0	0	0	0	0	0	152	69	0	686	0	0	0	0
NODE_2825_length_7117_cov_5.7808	0	0	139	0	0	0	0	24	0	0	0	0	0	0	0	0	0	0	37	0	0	186	0	38	96	0	0	0	0	0	0	0	0	0	92	0	0	120	0	0	0	0	93	22	12	50	42	0	0
NODE_2827_length_9058_cov_22.0025_ID_154745	114	53	0	0	0	0	0	31	0	0	0	0	0	0	0	0	0	0	0	0	0	0	0	0	0	0	0	0	0	1550	0	0	0	0	0	249	0	0	0	7812	0	0	0	0	0	0	0	0	0
NODE_283_length_69609_cov_7.80418	0	770	2456	0	0	156	0	6775	0	0	0	0	0	0	0	1165	0	0	15200	0	0	2279	0	1187	1123	464	0	0	0	0	0	0	5263	0	848	2259	0	0	0	0	4454	505	730	568	1086	544	284	0	559
NODE_2839_length_7609_cov_11.4147	0	0	0	0	0	0	0	0	0	0	0	0	0	0	0	0	0	0	0	0	0	0	0	0	0	0	0	0	0	0	0	0	0	0	0	0	0	0	0	0	0	0	0	0	0	0	0	0	0
NODE_284_length_45923_cov_9.1263_ID_41523	0	0	0	0	0	0	3737	0	0	0	0	0	0	0	0	0	0	0	0	0	0	0	0	0	0	0	0	0	0	0	0	0	0	0	0	0	0	0	0	0	0	0	0	0	0	0	0	0	0
NODE_285_length_11805_cov_13.4465	0	0	69	0	0	0	0	1547	0	0	0	0	0	0	0	0	0	0	0	0	0	0	0	625	261	140	0	0	0	0	0	0	0	0	0	0	0	0	0	0	0	0	0	0	25	0	0	554	32
NODE_285_length_66113_cov_57.6514	0	0	177	0	0	0	0	0	0	0	2358	1334	0	1987	7468	291	0	0	962	1241	0	0	769	167	248	0	1828	0	0	0	0	0	0	0	1217	1389	0	0	0	0	0	107	1733	0	0	0	0	0	1819
NODE_285_length_83288_cov_4.74813	251	0	156	0	0	0	213	0	0	0	0	0	487	245	452	0	6185	193	205	118	116	259	904	0	290	0	221	0	1662	366	278	3222	651	0	491	660	0	915	0	0	1155	271	0	113	227	107	0	155	172
NODE_286_length_45021_cov_6.18407	0	0	0	0	0	672	0	0	0	0	0	0	0	0	0	0	0	0	0	0	0	0	0	0	0	0	0	0	0	0	0	0	201	0	0	0	0	0	0	0	0	0	0	0	0	0	0	0	0
NODE_2862_length_4230_cov_4.30563	0	0	0	0	0	0	0	5	0	0	6	8	0	0	0	0	0	0	22	0	0	0	0	0	0	0	0	0	0	0	0	0	0	0	0	0	0	6	0	22	0	0	21	0	0	0	0	0	0
NODE_2866_length_4582_cov_8.0018_ID_56533	40	0	0	0	0	25	277	0	0	0	0	0	20	0	0	0	0	0	27	0	8	0	0	10	6	65	6	0	0	0	0	0	0	0	12	0	0	0	0	0	9	0	0	0	28	0	6	0	5
NODE_2868_length_5302_cov_7.0013_ID_73820	29	0	173	0	0	0	0	8	0	0	0	0	6	0	0	0	0	0	8	0	0	24	0	98	54	0	64	0	0	0	0	0	0	0	521	5	0	35	0	79	0	20	153	64	0	39	0	0	0
NODE_2879_length_11891_cov_3.19838	0	0	0	0	0	188	0	0	0	0	0	0	0	0	0	0	0	0	0	0	0	0	0	0	48	0	0	0	0	0	0	0	0	0	0	0	0	0	0	0	0	0	0	76	0	34	0	0	0
NODE_29_length_115838_cov_32.7335_ID_6243	0	0	0	0	0	7899	0	0	0	0	0	0	0	0	0	8609	0	0	0	0	0	0	0	1103	0	0	0	0	0	0	0	0	0	0	0	0	0	0	0	0	0	0	205	0	0	0	3331	0	0
NODE_2926_length_19895_cov_7.2495	0	0	0	0	0	79	0	0	0	0	0	0	0	0	0	0	0	0	0	0	0	0	0	0	0	0	0	0	0	0	0	0	0	0	0	0	0	0	0	0	0	0	0	0	0	88	0	0	0
NODE_2929_length_10671_cov_3.98549	193	37	734	554	0	129	331	984	815	0	21	123	42	271	0	2374	548	141	260	40	0	0	0	163	142	18	0	0	624	0	0	183	4611	4213	0	362	0	1082	3503	0	64	38	27	27	80	11	67	101	86
NODE_294_length_41857_cov_7.83128	0	0	0	0	0	0	0	0	0	0	0	0	0	0	0	0	0	0	0	0	0	0	0	92	0	0	0	0	0	0	0	0	0	0	0	0	0	0	0	0	0	0	0	0	0	0	0	0	0
NODE_297_length_45172_cov_8.30776	0	0	0	0	0	0	0	722	0	0	0	0	0	0	0	0	180	0	0	0	0	0	0	0	0	0	0	0	0	0	0	0	0	0	0	0	0	0	0	0	0	0	0	0	0	0	0	0	0
NODE_297_length_86902_cov_7.4479	0	0	0	0	0	0	0	0	0	0	17068	0	0	0	30683	0	0	0	0	4825	0	0	0	483	0	0	0	0	0	0	0	0	0	0	0	5698	0	0	0	0	0	315	6748	0	0	114	0	0	3332
NODE_299_length_52183_cov_22.1701_ID_19691	0	0	0	0	0	2197	0	0	0	0	0	0	0	0	0	0	0	0	0	0	0	0	0	0	0	0	0	0	0	0	0	0	0	0	0	0	0	0	0	0	0	0	0	0	0	0	0	0	0
NODE_300_length_44120_cov_23.0397	0	0	0	0	0	0	2519	0	0	0	0	0	0	0	0	0	0	0	0	739	0	0	0	0	0	0	0	0	0	0	0	0	0	0	0	0	0	0	0	0	0	0	0	0	319	0	0	0	0
NODE_301_length_80549_cov_10.1771_ID_42132	0	0	0	0	0	20650	0	0	0	0	0	0	0	0	0	26150	0	0	160	0	0	11155	0	0	1319	0	0	0	0	0	0	0	0	0	0	1233	0	0	0	0	0	196	0	872	0	766	4138	0	2548
NODE_3012_length_2607_cov_18.6944	0	0	0	12	0	0	0	10	0	0	0	0	0	0	8	0	0	0	0	26	0	0	0	0	14	23	0	0	0	0	0	56	0	0	0	0	0	0	0	0	0	0	0	0	0	0	0	0	0
NODE_303_length_62554_cov_6.99699	831	0	0	0	0	211	1855	0	167	0	241	0	0	15457	816	0	24308	253	85	2998	0	0	0	342	1348	0	0	1273	3044	256	3941	10377	446	0	0	1004	0	0	0	0	81	0	0	76	0	0	0	1407	90
NODE_3054_length_6522_cov_30.1098	0	41	0	0	0	0	0	30	0	0	0	0	0	0	0	0	0	0	39	0	0	0	0	0	0	0	0	0	0	923	0	0	113	0	0	461	0	0	0	5984	0	0	0	0	0	0	0	0	0
NODE_3056_length_5715_cov_20.0154_ID_44312	0	0	0	0	0	1340	0	0	0	0	0	0	0	0	0	1517	0	0	10	0	0	869	0	0	87	0	0	0	0	0	0	0	0	0	0	41	0	0	0	0	0	9	0	46	0	52	266	0	177
NODE_3067_length_24941_cov_7.99972	71	0	0	0	0	0	43	0	0	0	0	0	119	59	115	0	2107	58	64	0	0	69	181	0	60	0	64	0	382	74	74	764	161	0	120	142	0	218	0	0	235	57	0	32	79	0	0	0	0
NODE_3099_length_11757_cov_8.00743	0	0	0	0	0	0	0	0	0	0	0	0	0	0	0	0	0	0	0	0	0	0	0	0	27	29	0	0	0	0	0	0	0	0	0	0	0	0	0	0	0	0	0	0	0	0	0	0	0
NODE_31_length_133425_cov_15.1026_ID_28019	0	0	0	0	0	5136	0	0	0	0	0	0	0	0	0	5048	0	0	0	0	0	0	0	1211	0	0	0	0	0	0	0	0	0	0	0	0	0	0	0	0	0	0	144	0	0	0	2366	0	0
NODE_312_length_78812_cov_11.9376	6416	2361	5322	3004	0	7162	6095	14841	0	0	3119	221	5201	4107	0	2497	0	13724	11742	6678	2005	5217	189	593	1627	4240	3894	2404	17500	8749	551	9730	6010	0	14663	3859	0	2843	0	2357	13707	1750	2130	634	1542	5245	2006	4356	1313
NODE_3121_length_7375_cov_7.77336	0	0	0	0	0	0	62	0	0	0	0	0	0	0	0	0	0	68	12	0	0	0	0	0	33	0	38	0	0	0	0	0	53	0	0	0	0	0	0	0	0	0	0	0	7	0	0	0	0
NODE_3123_length_6034_cov_7.64359	772	536	0	0	0	174	0	0	0	0	230	0	3094	0	6883	8	0	0	0	2256	0	0	0	2361	0	0	0	0	711	0	0	64	6519	0	0	0	0	340	0	1890	240	0	0	0	0	47	0	0	0
NODE_3124_length_8668_cov_11.8701	0	0	0	0	0	0	0	0	0	0	0	0	0	0	0	0	0	0	0	0	0	0	0	0	0	0	0	0	0	0	0	0	0	0	0	0	0	0	0	0	0	0	0	0	0	0	0	0	0
NODE_3131_length_6394_cov_13.0021_ID_141720	173	28	0	0	0	0	0	54	0	0	0	0	0	0	0	0	0	0	1210	0	0	0	0	0	0	0	0	0	0	1447	0	0	3470	0	0	342	0	0	0	10534	0	0	0	22	0	74	0	0	0
NODE_3132_length_14239_cov_3.40264	0	408	0	0	0	0	70	0	0	0	0	0	0	0	0	87	0	0	206	0	0	0	0	0	115	121	997	53	0	0	0	0	34	0	0	0	0	0	0	0	97	0	0	0	0	0	26	0	0
NODE_314_length_34046_cov_30.9919	0	0	0	0	0	0	0	0	0	0	114	87	0	0	185	0	0	0	42	0	0	0	63	0	123	205	0	0	0	0	0	0	0	0	0	0	0	0	0	1027	0	0	0	0	0	0	138	0	0
NODE_3147_length_5157_cov_5.80655	0	0	0	0	0	0	0	0	0	0	0	0	0	0	0	0	0	0	0	0	0	0	0	0	0	0	0	0	0	0	0	0	0	0	0	0	0	0	0	0	0	0	0	0	0	0	0	0	0
NODE_3148_length_6578_cov_4.96627	204	305	66	74	0	114	22	64	0	0	117	418	235	17	30	13	0	253	282	6	0	315	0	18	23	542	493	310	204	0	0	0	21	0	189	30	0	0	0	0	272	0	24	30	0	21	115	0	16
NODE_315_length_41467_cov_13.9866_ID_12287	0	0	0	0	0	0	0	1254	0	0	0	0	0	11215	0	0	0	0	0	0	0	0	0	250	0	0	0	0	0	0	0	0	0	0	544	0	0	0	0	0	209	0	0	0	0	0	0	0	921
NODE_3172_length_4269_cov_23.3386	0	0	0	0	0	0	6	0	0	0	0	0	0	0	0	0	0	0	0	0	0	0	0	12	0	0	0	0	0	0	0	0	0	0	0	0	0	0	0	0	0	0	0	0	0	0	0	0	0
NODE_318_length_78978_cov_5.41627	0	0	0	0	0	365	609	455	0	0	0	0	3930	0	0	0	0	1408	0	122	0	968	0	0	2212	0	261	0	0	0	0	0	0	0	171	224	0	0	0	0	0	187	0	0	279	0	0	0	0
NODE_3183_length_5535_cov_5.52518	0	75	0	0	0	65	25	21	0	0	0	77	0	18	0	0	0	123	168	657	0	1902	28	88	1226	237	106	536	21	233	24	56	513	0	140	746	0	0	0	0	197	26	183	294	0	357	25	0	0
NODE_3193_length_5740_cov_18.0000_ID_57044	12	0	22	0	0	0	0	0	0	0	0	0	0	0	27	0	0	0	48	0	0	20	0	0	23	0	148	48	0	0	0	0	47	0	0	0	0	0	0	0	0	0	0	0	0	0	0	0	0
NODE_32_length_111536_cov_6.76643	3080	6425	6536	755	0	876	3666	648	0	37870	2550	940	1114	5617	584	416	1960	1027	5394	2121	0	5999	2727	848	3501	0	10449	742	1796	2025	0	4292	1257	1198	2314	356	0	1198	0	5803	901	540	2182	337	2277	0	2881	0	365
NODE_32_length_163417_cov_12.4052_ID_2093	0	0	0	0	0	1051	0	0	0	0	0	0	0	0	0	0	0	0	0	0	0	0	0	0	799	0	0	0	0	0	0	0	0	0	0	0	0	0	0	0	0	0	0	0	0	0	0	0	0
NODE_320_length_49313_cov_33.1279_ID_50959	0	0	215	0	0	466	198	146	0	0	0	884	1016	0	0	991	0	900	0	0	0	222	0	495	798	418	557	381	0	0	0	0	67	0	641	333	0	0	0	0	4281	378	205	582	0	0	61	0	93
NODE_320_length_88600_cov_6.34324	0	0	0	0	0	0	0	0	0	0	0	0	0	0	0	0	0	0	0	0	0	0	0	0	0	0	0	0	0	0	0	0	0	0	0	0	0	0	0	0	0	0	0	0	0	0	0	0	0
NODE_3206_length_8204_cov_17.383	0	0	0	0	0	0	0	0	0	0	0	0	0	0	0	0	0	0	0	0	0	0	0	14	0	0	17	0	0	0	0	0	0	0	0	0	0	0	0	0	0	0	0	0	0	0	0	0	0
NODE_321_length_52112_cov_34.3016	2699	4283	855	945	0	1572	338	1354	0	0	1880	4770	2947	357	839	172	0	2677	3730	84	0	3525	0	183	371	6650	6032	3796	2568	0	0	115	424	0	2234	759	0	0	0	0	2914	0	480	265	49	189	1297	0	179
NODE_3210_length_3458_cov_3.56421	0	0	0	0	0	0	0	0	0	0	0	0	0	0	0	0	0	0	0	0	0	0	0	0	0	0	37	0	0	0	0	0	0	0	0	0	0	0	0	0	0	0	0	0	0	0	0	0	0
NODE_3210_length_9177_cov_31.5039	0	0	0	0	0	0	0	0	0	0	0	0	0	0	0	0	0	0	111	0	0	0	0	0	0	0	0	0	0	427	0	0	0	0	0	151	0	0	0	0	0	0	0	0	0	0	0	0	0
NODE_3213_length_5588_cov_12.7923	0	0	0	0	0	0	0	0	0	0	0	0	0	0	0	0	0	0	0	0	0	0	0	0	0	0	0	0	0	0	0	0	0	0	0	0	0	0	0	0	0	0	0	0	0	0	9	0	0
NODE_322_length_57224_cov_13.5936	255	0	184	0	0	1110	692	2438	0	0	234	189	386	257	0	0	0	4311	762	1545	0	624	0	147	186	1353	708	0	4037	0	0	224	421	0	835	549	0	0	0	231	383	782	151	0	166	198	240	0	767
NODE_325_length_61724_cov_18.9835	0	0	0	417	0	0	501	0	0	0	778	0	0	1547	0	0	0	0	0	0	0	0	0	147	0	0	0	0	0	0	0	0	0	0	569	609	0	0	0	0	0	0	659	0	217	0	296	0	165
NODE_3250_length_7445_cov_9.42179	0	0	0	0	0	34	705	0	0	0	21	0	0	45	0	58	0	31	20	0	0	25	0	14	54	60	145	0	11	0	0	0	0	0	71	0	0	0	0	0	15	0	10	57	0	17	16	0	0
NODE_3259_length_4674_cov_12.8848_ID_122333	0	0	0	0	0	0	0	0	0	0	0	226	0	0	0	0	0	0	0	0	0	26	0	0	0	0	0	0	0	0	0	0	0	0	0	0	0	0	0	0	0	0	0	0	0	0	0	0	0
NODE_326_length_57494_cov_20.167	0	0	0	0	0	0	0	0	0	0	0	0	0	0	0	2014	0	0	0	0	0	0	0	0	0	0	0	0	0	0	0	0	0	0	0	0	0	0	0	0	0	0	0	0	0	0	0	0	0
NODE_326_length_65943_cov_10.5988	108	108	0	0	0	0	244	217	0	2739	0	0	0	0	0	0	0	2001	0	0	0	0	0	0	0	0	0	0	0	0	0	0	0	0	334	826	0	0	0	886	408	167	257	0	209	0	0	0	169
NODE_3281_length_14708_cov_6.89122	0	13	129	0	0	0	239	56	0	0	30	0	105	24	0	682	0	364	366	80	0	148	193	62	1365	318	106	0	983	0	0	66	0	0	62	0	0	0	0	24	22	0	0	0	0	59	0	44	20
NODE_3285_length_3741_cov_5.84292	0	0	0	0	0	35	0	0	0	0	0	0	0	0	0	14	0	0	0	0	0	0	0	0	50	0	0	0	0	0	0	0	0	0	0	0	0	0	0	0	170	0	0	0	0	0	0	0	0
NODE_3290_length_5368_cov_9.1022	0	51	0	0	0	1545	40	0	0	0	0	0	352	0	992	0	0	0	17	17	0	0	0	0	0	0	0	0	6898	0	0	0	34	0	0	0	0	34	0	30288	0	0	0	0	0	0	0	0	0
NODE_3292_length_3719_cov_9.5818_ID_62712	73	84	0	0	0	209	0	0	0	14	0	0	147	9	83	0	24	0	0	9	20	19	70	0	0	0	23	0	38	0	23	0	12	0	225	12	0	0	43	0	0	14	47	0	0	0	14	0	0
NODE_3300_length_5491_cov_7.0000_ID_123302	0	0	0	60	0	21	0	0	0	0	0	0	0	0	0	0	0	0	0	0	0	0	0	0	40	0	0	0	0	0	0	0	0	0	0	0	0	0	0	0	0	0	0	0	12	0	17	0	0
NODE_3318_length_6963_cov_19.5761	1441	0	489	21	0	0	1439	1073	101	0	0	78	595	0	338	23	475	0	1718	0	387	0	0	0	61	29	0	72	0	0	0	0	1133	0	0	0	0	1405	0	0	237	0	28	0	0	0	36	100	0
NODE_3327_length_6776_cov_3.80524	0	0	0	0	0	0	0	0	0	0	0	0	0	0	0	0	0	0	0	0	0	0	0	0	0	0	0	0	0	0	0	0	0	0	0	0	0	0	0	0	0	0	0	11	0	0	0	0	0
NODE_3330_length_3891_cov_9.81022	0	0	0	0	0	0	0	0	0	0	0	0	0	0	0	0	0	0	0	0	0	28	0	0	0	0	0	0	0	0	0	0	0	0	0	0	0	0	0	0	0	0	0	0	0	0	0	0	0
NODE_3374_length_3723_cov_6.8506	0	0	0	0	0	0	0	0	0	0	0	0	0	0	0	0	0	0	0	0	0	2334	0	0	0	0	0	0	6	0	0	0	0	0	0	0	0	0	0	0	0	0	0	0	0	0	0	0	0
NODE_3385_length_12891_cov_4.19983	229	1292	56	152	0	17	81	82	554	0	5869	0	604	353	0	50	0	1058	982	0	4376	20	0	0	605	1715	1327	27	117	310	20	445	1442	43	0	0	51	0	0	0	229	0	326	0	0	0	415	270	0
NODE_3396_length_4850_cov_11.9537_ID_8756	114	26	179	72	0	10	89	43	0	0	82	122	27	23	12	24	0	106	314	0	0	34	0	0	19	103	143	0	66	0	0	25	66	0	69	8	0	0	0	0	112	0	0	0	33	29	35	0	0
NODE_340_length_43538_cov_13.9416_ID_59012	0	1219	2341	0	0	107	0	9615	0	0	0	0	0	292	0	0	0	0	0	0	0	103	0	0	0	3247	3205	0	203	0	0	0	0	0	686	0	0	0	0	145	0	100	0	0	0	0	0	0	0
NODE_344_length_21998_cov_71.0201	277	545	103	71	0	406	39	144	0	0	220	619	302	33	136	0	0	224	475	0	0	437	0	0	36	344	758	579	267	0	0	0	43	0	326	79	0	0	0	0	433	0	40	28	0	0	222	0	0
NODE_3447_length_5939_cov_20.2891	0	75	75	0	0	0	0	0	0	0	0	0	833	0	1045	0	0	6	0	42	0	0	0	35553	0	61	0	0	631	0	0	2811	14	0	0	0	0	3801	0	83	0	86	65	0	0	0	0	0	11
NODE_347_length_59180_cov_5.5248	0	0	0	0	0	0	0	0	0	0	0	0	0	0	0	0	0	0	0	0	0	0	0	0	0	597	0	0	0	0	0	0	0	0	0	0	0	0	0	0	0	0	0	0	0	0	0	0	0
NODE_3471_length_8365_cov_23.0066	0	0	0	0	0	0	0	0	0	0	0	0	0	0	0	0	522	0	0	0	0	1202	0	0	0	0	0	0	0	0	0	0	0	0	0	0	0	0	0	0	0	0	0	0	0	0	0	0	0
NODE_35_length_135422_cov_15.1642_ID_100118	0	0	0	0	0	657	1622	1226	0	0	0	0	10880	0	0	0	0	3311	0	449	0	2037	0	0	2807	0	525	0	0	0	0	0	0	0	380	460	0	0	0	0	0	394	0	0	682	171	0	0	139
NODE_350_length_43405_cov_25.7149	0	0	0	0	0	375	0	0	0	0	0	0	0	0	0	0	0	0	0	0	0	0	0	0	0	0	0	0	0	0	0	0	0	0	0	0	0	0	0	0	0	0	0	0	0	0	0	0	0
NODE_350_length_59836_cov_17.9886_ID_78723	2665	1006	162	148	0	373	80	316	0	0	463	1186	558	0	153	0	0	653	810	0	0	967	0	0	282	6746	5459	960	553	0	0	0	85	0	471	740	0	0	0	0	629	0	464	268	0	223	1085	0	0
NODE_354_length_9857_cov_18.3029	0	0	0	0	0	0	0	0	0	0	0	0	0	0	0	0	0	0	0	0	0	0	0	0	0	0	20	0	0	0	0	0	0	0	0	0	0	0	0	0	0	0	0	0	0	0	0	0	0
NODE_3543_length_5275_cov_7.9416_ID_26197	0	0	0	0	0	19	0	0	0	0	0	12	45	0	0	21	0	36	0	0	0	22	0	18	30	0	9	8	0	0	0	0	0	0	19	29	0	0	0	0	242	16	17	28	0	0	0	0	12
NODE_3592_length_2712_cov_3.78698	44	0	0	0	0	0	1129	0	0	0	5	0	0	0	0	0	0	0	0	0	0	0	0	0	0	0	0	0	0	0	0	0	0	0	0	12	0	0	0	0	0	0	0	0	0	0	0	0	0
NODE_3597_length_5163_cov_5.78211	0	0	0	74	0	0	0	0	0	0	0	0	0	0	0	0	0	0	0	0	0	0	0	0	0	0	0	0	0	0	0	0	0	0	0	0	0	0	0	0	0	0	0	0	0	0	0	0	0
NODE_36_length_103683_cov_12.0041_ID_2575	0	0	0	0	0	7304	0	9679	0	0	0	0	0	0	0	0	0	3411	32411	0	0	6050	0	0	0	0	0	0	0	0	0	1089	0	0	0	0	0	0	0	0	0	0	501	799	126	0	3293	0	0
NODE_36_length_195774_cov_11.9977_ID_166047	0	1064	0	0	0	43841	0	0	0	0	0	0	5728	0	0	0	0	0	0	0	0	49034	0	0	0	17115	0	0	0	0	0	0	0	0	0	0	0	0	0	0	0	0	5097	0	0	0	0	0	0
NODE_36_length_199265_cov_6.97301	0	0	0	0	0	12490	0	23611	0	0	0	0	0	0	0	0	0	6553	57365	0	0	3766	0	0	0	0	0	0	0	0	0	0	0	0	0	0	0	0	0	0	0	0	0	1889	0	0	5639	0	0
NODE_36_length_75841_cov_52.2375	0	0	0	0	0	0	0	0	0	0	0	0	0	0	0	0	0	0	0	0	0	0	0	0	0	0	0	0	0	0	0	0	0	0	0	0	0	0	0	0	0	0	0	0	0	0	0	0	0
NODE_360_length_15809_cov_162.075	0	0	0	0	0	0	0	0	0	0	0	0	0	0	0	0	0	0	0	0	0	0	0	0	0	0	0	0	0	0	0	0	0	0	0	0	0	37	0	0	0	0	0	0	0	0	0	0	0
NODE_360_length_21772_cov_29.0394	0	67	0	0	0	80	0	441	0	0	0	0	568	0	0	0	0	0	0	0	0	1326	0	1437	223	15483	0	34	0	0	0	0	175	0	113	94	0	0	0	0	571	39	0	73	349	188	341	0	0
NODE_361_length_10093_cov_7.00687	204	0	0	0	0	122	1474	0	0	0	213	20	80	1647	0	211	0	60	115	22	0	11	0	340	161	283	32	0	0	0	0	10	25	0	505	0	0	13	0	76	30	0	157	13	126	21	75	0	13
NODE_364_length_29328_cov_20.2950_ID_35274	0	0	0	0	0	0	0	0	0	0	0	0	0	0	0	0	0	0	0	0	0	0	0	0	0	0	0	0	0	0	0	0	0	0	0	0	0	0	0	0	0	0	0	0	0	0	0	0	0
NODE_3647_length_3825_cov_2.68329	0	0	0	76	0	0	0	0	0	0	16	0	0	602	0	0	22	0	28	36	0	0	68	0	42	8	148	5	0	0	0	114	8	0	16	35	0	52	0	0	0	0	0	0	0	0	0	0	0
NODE_3647_length_6982_cov_7.46586	0	0	0	0	0	0	0	0	0	0	0	0	0	0	0	0	0	0	618	0	62	20	0	0	0	0	0	0	0	0	0	0	44	0	0	0	0	0	0	0	0	0	0	0	0	0	0	0	0
NODE_365_length_11873_cov_224.85	15195	2683	6377	522	0	4446	8277	7676	3034	0	3160	1391	1578	1949	3756	9295	4844	6489	3839	5500	3066	481	1193	5974	2924	1238	480	11064	5964	9254	540	4086	7549	9022	2019	1968	2014	7144	6710	2085	6267	517	2178	349	766	719	582	734	1248
NODE_3662_length_12199_cov_4.40135	167	0	0	0	0	0	0	0	0	0	0	0	0	70	0	0	0	0	415	276	0	325	0	0	0	0	360	0	18	0	0	0	103	0	45	0	0	0	0	0	271	25	57	0	0	20	0	0	102
NODE_367_length_58357_cov_6.46707	2764	0	134	88	0	435	72	559	0	0	0	0	467	258	0	0	0	0	1084	0	834	526	64	0	118	0	603	0	0	116	0	704	194	0	428	508	0	0	0	939	2735	0	521	0	0	0	158	442	63
NODE_3674_length_8052_cov_11.9459_ID_85746	0	222	0	0	0	0	0	0	0	0	195	0	115	0	0	0	0	0	0	0	0	0	145	0	0	0	0	0	0	0	0	0	0	0	250	0	0	0	0	0	0	0	0	0	0	0	0	0	0
NODE_3678_length_12267_cov_31.4864	492	845	214	229	0	358	119	356	0	0	474	1191	758	113	162	87	0	427	740	36	23	695	0	108	136	1696	1614	923	709	0	0	50	110	0	435	185	0	0	0	0	617	0	113	100	28	45	318	0	35
NODE_368_length_53046_cov_6.79045	0	0	0	0	0	0	0	0	0	0	4607	0	0	0	9085	0	0	0	0	1501	0	0	0	149	0	0	0	0	0	0	0	0	0	0	0	1484	0	0	0	0	0	83	1512	0	0	0	0	0	1031
NODE_3728_length_5864_cov_6.04459	0	0	0	0	0	0	8	0	0	0	0	0	0	0	0	0	0	0	0	0	0	0	0	0	0	0	0	0	0	0	0	0	0	0	0	167	0	0	0	0	0	0	0	0	0	0	0	0	0
NODE_3732_length_4347_cov_6.50116	0	0	0	0	0	0	0	0	0	0	0	0	0	0	0	0	0	0	0	0	0	0	0	0	33	0	0	0	0	0	0	0	0	0	0	0	0	0	0	0	0	0	0	0	0	0	0	0	0
NODE_3737_length_9502_cov_3.98857	659	0	45	16	0	114	29	161	0	0	12	0	141	88	0	0	0	0	258	0	211	169	29	0	27	0	158	0	0	38	0	171	39	0	123	136	0	0	0	274	658	0	134	0	0	0	50	107	28
NODE_3758_length_4676_cov_28.0383	0	0	0	0	0	39	0	0	0	0	0	0	0	0	0	0	0	0	0	0	0	0	0	0	0	0	0	0	0	0	0	0	0	0	0	0	0	0	0	0	0	0	15	0	0	0	0	0	0
NODE_3761_length_9030_cov_43.8103	0	0	0	0	0	0	0	0	0	0	0	0	0	0	0	0	0	0	0	0	0	0	0	0	0	0	0	0	0	0	0	0	0	0	0	0	0	0	0	0	0	0	0	0	0	0	0	0	0
NODE_3774_length_7888_cov_16.8405	0	0	0	0	0	0	0	0	0	0	0	0	0	0	0	0	0	0	0	0	0	0	0	94	308	0	0	0	0	0	0	17	0	0	0	0	0	27	0	0	0	0	0	0	0	0	0	0	0
NODE_3795_length_4132_cov_33.0082_ID_94820	0	0	0	0	0	0	0	0	0	0	0	461	0	0	0	0	0	0	0	0	0	839	0	0	0	0	0	0	0	0	0	0	0	0	0	0	0	34	0	0	0	0	0	0	0	0	0	0	0
NODE_38_length_145487_cov_16.8331	0	0	0	0	0	0	0	0	0	0	0	0	0	0	0	0	0	0	0	0	0	7737	0	0	0	0	0	0	0	0	0	0	0	0	0	0	0	0	0	0	0	0	0	0	0	0	0	0	0
NODE_3806_length_3241_cov_22.8961	0	0	0	0	0	0	0	0	0	0	0	0	0	0	0	0	0	0	0	0	0	437	0	0	0	0	0	0	0	0	0	10	0	0	0	0	0	0	0	0	0	0	0	0	0	0	0	0	0
NODE_3808_length_5935_cov_6.11139	0	0	0	0	0	0	0	0	0	0	0	0	0	0	0	0	0	0	0	0	0	0	0	0	10	0	0	0	0	0	0	0	0	0	0	0	0	0	0	0	0	0	0	0	0	0	0	0	0
NODE_381_length_56014_cov_82.8975	0	0	0	70817	0	0	0	0	0	0	0	0	0	0	0	19444	0	0	0	0	0	9391	0	0	4566	0	0	0	0	0	0	0	0	0	0	0	0	31967	0	0	0	13449	1341	1582	10568	1059	0	0	0
NODE_3811_length_8046_cov_10.9748_ID_129847	0	0	0	0	0	0	0	0	0	0	0	0	0	0	0	0	0	0	0	0	0	0	0	0	0	0	0	0	0	0	0	0	0	0	0	0	0	0	0	0	0	0	0	0	0	0	0	0	0
NODE_382_length_59724_cov_25.4703	0	0	0	0	0	0	0	0	0	0	0	0	0	0	0	0	0	0	740	0	0	0	0	0	1815	0	0	0	0	0	0	0	0	0	0	450	0	0	0	0	0	917	747	0	164	0	0	0	0
NODE_3836_length_5333_cov_5.80769	0	0	0	0	0	0	63	0	0	0	0	0	0	0	0	0	0	0	0	0	0	0	0	0	0	0	0	0	98	0	0	0	0	0	0	0	0	0	120	0	0	0	0	0	0	0	0	0	0
NODE_3842_length_6981_cov_4.35663	0	0	0	0	0	0	0	0	0	0	0	0	0	0	0	0	0	0	0	0	0	0	0	7	0	0	0	0	0	0	0	0	0	0	0	0	0	0	0	43	0	0	0	0	0	0	0	0	0
NODE_3862_length_4055_cov_55.5295	387	0	0	0	0	0	0	172	0	0	0	0	0	0	0	0	0	105	0	0	47	0	0	0	0	0	0	0	0	300	0	102	158	0	47	0	0	0	108	58	0	0	0	0	0	0	0	0	0
NODE_392_length_37400_cov_11.9882_ID_143608	0	0	0	0	0	0	0	0	0	0	0	0	0	0	0	5200	0	0	0	0	0	0	0	0	0	0	0	0	0	0	0	0	0	0	0	0	0	0	0	0	0	0	0	0	0	0	0	0	0
NODE_3933_length_6944_cov_12.2344	237	0	0	0	0	0	0	0	0	0	0	0	0	0	0	0	0	0	0	0	0	0	0	0	0	0	0	0	0	0	0	0	0	0	0	826	0	0	0	133	0	0	0	0	0	0	0	0	0
NODE_3935_length_2612_cov_13.8303	972	212	807	7229	0	145	1391	342	656	5654	300	635	201	452	590	272	118	179	312	197	2093	119	1466	135	1673	267	1673	14	230	647	72	785	409	0	1043	478	218	278	71	426	1266	75	408	17	310	34	153	0	205
NODE_3977_length_8253_cov_9.85692	37	0	0	92	0	41	21	0	0	0	15	18	0	0	51	0	0	0	0	17	0	0	216	0	31	0	0	0	0	0	0	186	35	0	94	0	0	83	0	0	88	12	0	0	10	0	0	0	0
NODE_3981_length_7064_cov_31.3498	0	24	0	0	0	0	0	0	0	0	0	0	0	0	0	0	0	0	0	0	0	0	0	0	0	0	0	0	0	0	0	0	0	0	0	0	0	0	0	0	0	0	0	0	0	0	0	0	0
NODE_3988_length_9599_cov_5.01289	0	0	0	0	0	0	22	0	0	0	0	0	0	119	0	0	0	0	0	0	10	0	0	0	0	29	0	0	0	0	0	0	0	0	0	0	0	0	0	0	0	0	0	0	0	0	0	0	0
NODE_3992_length_8572_cov_19.6178	0	587	0	0	0	0	16	0	0	0	0	0	0	0	0	34	0	0	184	0	0	0	0	0	124	512	168	21	0	0	0	0	8	0	0	0	0	0	0	0	25	0	0	0	0	0	33	0	0
NODE_3999_length_6223_cov_21.9435_ID_57457	0	0	0	0	0	83	0	0	0	0	747	0	0	0	0	0	0	0	0	0	0	0	0	0	0	0	0	0	0	0	0	0	0	0	0	0	0	0	0	0	62	0	0	0	0	0	0	0	0
NODE_4_length_270895_cov_30.0024_ID_45670	0	0	0	0	0	0	0	0	0	0	0	0	0	0	0	0	0	0	0	0	0	0	0	0	0	27661	0	0	0	0	0	0	0	0	0	1718	0	0	0	0	0	0	4155	0	2260	0	0	0	0
NODE_40_length_83036_cov_12.6595	0	0	0	0	0	0	0	0	0	0	0	0	0	0	0	0	0	0	0	0	0	0	0	0	0	0	0	0	0	0	0	0	0	0	0	0	0	0	0	0	0	0	0	10179	0	0	0	0	0
NODE_40_length_93576_cov_26.6002	0	0	0	0	0	0	2418	0	0	0	11282	3081	737	1276	22359	0	0	0	0	4127	0	0	0	520	0	0	1869	0	0	0	0	0	0	0	912	4262	0	0	0	0	0	275	4797	0	446	121	0	0	2566
NODE_4002_length_4115_cov_2.67562	5	0	0	0	0	0	6	0	0	0	0	0	0	74	0	11	0	0	0	0	0	0	0	42	0	0	0	0	0	0	0	8	5	0	0	0	0	0	0	0	0	0	0	0	0	0	0	0	0
NODE_403_length_52159_cov_4.12654	124	0	0	553	0	0	173	0	0	0	177	0	0	0	106	0	0	0	430	0	0	0	169	0	0	0	499	0	0	69	0	103	0	0	0	0	0	869	0	204	0	0	0	0	0	0	0	65	0
NODE_4045_length_3783_cov_5.80365	0	0	0	0	18	0	0	0	0	0	0	0	0	12	0	0	0	0	0	0	0	0	0	0	0	0	0	0	0	0	0	0	0	0	0	0	0	0	0	0	0	0	0	0	0	0	0	0	0
NODE_4045_length_8921_cov_8.3439	0	0	0	0	0	0	0	0	0	0	0	0	0	0	0	0	0	0	66	0	0	0	0	0	0	0	0	0	0	535	0	0	148	0	0	43	0	0	0	0	0	0	0	0	0	0	0	0	0
NODE_4047_length_8296_cov_6.06528	89563	1602	7920	0	0	96	99	0	17372	0	0	0	7930	0	57	0	0	18197	2092	0	58497	0	10	3695	873	11	5673	0	144	51309	3224	0	15166	0	1131	117	0	14231	0	0	11304	17	32	9	14	110	0	26	354
NODE_4056_length_4432_cov_15.0000_ID_122856	0	0	0	0	0	0	0	41	0	0	0	0	247	0	0	0	0	0	0	0	0	0	21	0	0	0	0	0	0	0	0	0	0	0	0	0	0	0	0	0	0	0	0	0	0	0	0	0	0
NODE_41_length_152845_cov_15.5289	0	0	0	0	0	0	0	4816	0	0	0	0	0	32128	0	0	0	0	0	0	0	0	0	788	0	0	0	0	0	0	0	0	0	0	1622	0	0	0	0	0	822	0	0	0	0	0	0	0	2931
NODE_4105_length_8968_cov_3.6964	0	0	0	0	0	0	0	0	0	0	0	0	0	0	0	0	0	0	0	0	0	0	0	0	0	0	0	0	0	0	0	0	0	0	0	0	0	0	0	0	0	0	0	0	0	0	0	0	0
NODE_411_length_30689_cov_11.116	194	0	83	0	0	245	2510	0	4012	0	91	0	847	0	0	0	0	0	0	317	0	976	0	388	457	0	0	0	359	0	0	0	0	0	0	63	0	0	0	0	529	0	445	0	0	87	328	0	0
NODE_4144_length_9156_cov_8.81233	0	0	0	0	0	0	0	0	0	0	0	0	0	0	0	0	0	0	0	0	0	0	0	0	0	0	18	0	0	0	0	0	0	0	0	0	0	21	0	0	0	0	0	0	0	0	0	0	0
NODE_416_length_56674_cov_10.1860_ID_24120	138	95	415	0	0	207	303	367	0	0	152	0	233	0	932	0	0	140	0	192	0	1095	471	388	437	0	315	0	213	0	0	188	0	0	1226	136	0	331	0	163	0	217	596	65	103	98	286	0	192
NODE_4179_length_7546_cov_11.5357	0	0	0	0	0	0	94	0	0	0	0	169	0	228	0	0	0	0	0	0	0	0	0	0	0	10	0	0	0	0	0	0	0	0	0	0	0	0	44	0	0	0	0	0	0	0	0	0	0
NODE_423_length_56087_cov_6.39593	0	0	0	0	0	881	0	0	0	0	0	0	0	0	0	0	0	0	0	0	0	0	0	0	0	0	0	0	0	0	0	0	0	0	0	0	0	0	0	0	0	0	0	183	104	593	0	0	0
NODE_425_length_29224_cov_21.9712_ID_30629	0	0	78	0	0	0	2261	278	0	0	1018	0	983	0	0	0	0	555	1235	472	1547	0	0	2593	0	0	0	115	882	0	1298	0	0	0	0	0	0	0	0	0	106	133	0	0	127	1054	579	0	0
NODE_429_length_91740_cov_10.7615	3003	0	1002	94	0	665	5855	0	284	0	255	327	0	6740	382	0	1047	1029	2758	3151	2452	0	0	2647	322	224	0	868	2289	7427	548	1832	0	2425	0	958	0	2438	0	5723	2096	475	347	286	692	203	146	286	727
NODE_43_length_175306_cov_10.5519	0	0	0	0	0	0	0	0	0	0	0	0	0	0	0	0	0	0	0	0	0	0	0	4809	0	0	0	607	0	0	0	1112	0	0	0	0	0	0	0	0	0	0	0	0	0	0	0	0	0
NODE_434_length_49004_cov_6.74171	145	1708	246	846	0	128	451	0	0	0	6945	0	1183	292	0	0	0	0	0	173	0	0	0	0	441	185	1562	0	558	0	0	0	1304	51	2466	0	0	0	0	0	521	0	0	0	0	0	580	93	0
NODE_4343_length_4781_cov_18.9132	0	19	0	0	0	0	0	0	0	0	0	0	1182	0	237	0	0	0	0	21	0	0	0	462	0	0	0	0	30	0	0	0	0	0	0	0	0	54	0	73	993	0	0	0	0	0	81	0	0
NODE_4348_length_10620_cov_6.31519	0	74	33	0	0	15	0	12	0	0	137	0	30	53	0	0	0	43	54	0	0	132	0	47	106	90	0	0	0	0	0	91	0	0	41	42	0	0	0	0	49	0	53	25	16	0	37	0	0
NODE_4351_length_8006_cov_15.1714	0	187	0	0	0	0	0	126	0	0	0	0	0	0	0	0	0	0	1727	0	0	0	0	0	0	0	0	0	0	4639	0	0	4630	0	0	72	0	0	0	2507	0	0	0	41	0	80	0	0	0
NODE_4376_length_5054_cov_24.8006_ID_78561	127	210	37	37	0	98	24	62	0	0	111	282	163	16	52	16	0	168	210	0	0	268	0	0	24	337	300	208	122	0	0	0	26	0	141	41	0	0	0	0	198	0	36	26	5	15	51	0	9
NODE_4404_length_2945_cov_6.89204	0	0	0	0	0	0	0	0	0	0	0	0	0	0	0	0	0	0	0	0	0	0	0	0	0	0	0	0	0	0	0	0	0	0	0	0	0	0	0	0	0	0	0	0	0	0	0	0	0
NODE_441_length_46690_cov_4.88378	85	420	212	0	0	134	0	61	0	0	602	0	145	245	0	0	0	225	263	0	0	702	0	186	530	497	0	0	0	0	0	296	0	0	248	176	0	0	0	0	346	0	248	58	82	0	177	0	52
NODE_441_length_79135_cov_4.45062	0	0	0	0	0	5155	0	10166	0	0	0	0	0	0	0	0	0	2663	24667	0	0	1578	0	0	0	0	0	0	0	0	0	0	0	0	0	0	0	0	0	0	0	0	0	858	0	0	2155	0	0
NODE_4420_length_6535_cov_10.4671	0	0	0	0	0	0	0	0	0	0	0	0	0	0	0	0	0	0	0	0	0	0	0	0	0	0	0	0	0	0	0	0	0	0	0	0	0	92	0	0	178	0	0	0	48	0	0	0	0
NODE_4459_length_3093_cov_18.0000_ID_36117	0	0	0	0	0	0	0	0	0	0	0	0	0	0	0	0	0	0	0	0	0	0	0	0	0	0	0	0	0	0	0	0	0	0	0	6	0	151	0	0	0	0	0	0	0	0	0	0	0
NODE_4493_length_3240_cov_6.0968_ID_26724	205	408	27	58	0	781	216	48	39	276	55	39	687	102	65	9	84	186	149	116	163	557	381	32	140	93	212	24	84	31	0	227	14	16	849	29	51	30	145	13	105	13	214	6	12	0	76	19	18
NODE_4494_length_3160_cov_6.50209	0	0	0	0	0	0	0	0	0	0	0	0	0	0	0	0	0	0	0	0	0	0	0	132	0	0	0	0	0	0	0	0	0	0	0	0	0	0	0	0	0	0	0	0	0	0	0	0	0
NODE_4496_length_6661_cov_8.5769	0	22	0	0	0	0	0	0	0	0	0	0	0	0	0	0	0	0	87	0	0	0	0	0	0	0	0	0	0	464	0	0	235	0	0	19	0	0	0	74	0	0	0	0	0	0	0	0	0
NODE_4502_length_4498_cov_2.86496	0	0	0	0	0	0	0	0	0	0	0	0	0	412	0	6	0	21	0	0	0	0	0	0	12	0	0	0	0	0	0	0	0	0	6	0	0	0	0	0	0	0	0	0	0	0	0	0	0
NODE_4505_length_13296_cov_10.8526	0	0	0	0	0	0	23	0	0	0	0	0	0	0	0	0	0	0	0	0	0	0	0	0	0	0	0	0	0	0	0	0	0	0	0	0	0	0	0	0	0	0	0	0	0	0	0	0	0
NODE_4512_length_5699_cov_8.4922	817	0	92	0	0	71	0	0	0	0	0	0	0	0	0	0	0	0	0	0	0	0	0	0	0	0	0	0	0	0	0	0	0	0	0	173	0	0	0	0	0	0	0	0	0	0	0	0	0
NODE_4512_length_8776_cov_15.2929	79	0	347	186	0	0	22	27	0	0	0	0	0	0	1063	0	0	0	131	0	841	212	0	0	23	0	251	0	0	0	0	0	239	0	0	0	0	0	0	0	0	0	0	0	0	0	0	13	0
NODE_4539_length_3785_cov_25.5008	0	0	0	0	0	0	0	0	0	0	0	0	0	0	0	0	0	0	0	0	0	0	0	0	0	0	0	0	0	0	0	0	0	0	0	0	0	0	0	0	29	0	0	0	0	0	0	0	0
NODE_455_length_34030_cov_24.9427_ID_25945	783	201	1264	5999	0	105	260	65	0	0	0	3320	0	0	757	0	0	0	135	68	91	150	872	287	278	89	0	0	0	0	0	228	1144	0	0	0	0	0	0	0	65	119	842	162	174	167	305	0	75
NODE_4562_length_7071_cov_9.26611	0	0	0	0	0	0	19	0	0	0	52	0	0	777	0	27	0	0	0	0	0	0	0	12	0	14	11	0	0	0	0	0	0	0	17	0	0	0	0	0	0	0	0	0	0	0	0	0	0
NODE_458_length_69009_cov_10.3396	0	0	0	0	0	10664	0	0	0	0	106	0	0	417	627	0	0	0	130	0	0	136	1463	0	266	0	297	0	131	0	0	0	0	0	960	0	0	0	0	0	0	0	0	0	756	349	0	0	307
NODE_46_length_84204_cov_11.8420_ID_155518	0	0	0	0	0	2598	0	0	0	0	879	0	0	0	0	0	0	0	0	0	0	0	0	902	0	0	0	0	0	0	0	0	0	0	0	0	0	0	0	0	0	235	334	0	376	3393	0	0	420
NODE_4638_length_3435_cov_4.93935	0	0	438	0	0	0	0	0	0	0	0	0	0	0	0	0	0	0	13	0	0	0	0	0	0	0	0	0	0	0	0	0	0	0	0	0	0	0	0	0	0	0	0	0	14	0	0	0	0
NODE_4640_length_5318_cov_7.9435_ID_12910	0	0	0	0	0	0	0	0	0	0	0	0	0	0	0	0	0	0	0	0	0	187	0	0	0	0	0	0	0	0	0	0	0	0	0	68	0	0	0	0	0	0	167	0	0	0	0	0	0
NODE_4664_length_5312_cov_23.5579	0	0	0	0	0	896	50	0	0	0	173	0	0	0	0	0	0	9	0	46	0	0	0	200	67	17	0	0	0	0	0	0	0	0	52	0	0	0	0	0	0	0	0	0	0	9	0	0	0
NODE_469_length_15391_cov_17.9333_ID_11733	184	0	285	0	0	826	171	129	0	224	63	0	287	159	326	35	40	246	405	29	52	436	387	100	230	207	277	0	639	0	46	181	116	0	195	98	0	0	0	94	238	82	274	31	209	0	219	0	36
NODE_469_length_29353_cov_34.8714_ID_38815	0	66	86	0	0	0	4244	0	0	0	0	0	1479	0	0	0	0	0	0	172	0	855	0	378	675	236	0	256	0	0	0	0	0	0	40	0	0	0	0	0	125	170	119	0	59	0	0	228	101
NODE_469_length_72275_cov_18.1861	0	0	0	0	0	0	0	0	0	0	0	0	0	0	0	0	0	0	0	0	0	0	0	0	0	0	0	0	0	0	0	0	0	0	0	0	0	0	0	0	0	0	0	0	0	0	0	0	0
NODE_4691_length_6922_cov_8.1998	0	19	86	0	0	12	154	36	0	0	22	0	74	14	0	424	0	214	272	51	0	112	112	53	832	188	57	0	680	0	0	19	0	0	39	0	0	0	0	14	12	0	0	0	0	36	0	22	0
NODE_47_length_107497_cov_11.0000_ID_106337	2682	0	0	0	0	0	0	0	0	0	0	0	1456	0	0	0	0	0	0	0	0	0	0	498	0	0	0	0	0	0	0	0	0	0	0	0	0	0	0	0	0	0	0	0	0	0	0	0	0
NODE_47_length_146098_cov_11.7030_ID_31941	0	0	0	0	0	0	0	0	0	0	0	0	0	0	0	0	0	0	0	0	0	0	0	0	0	0	0	0	0	0	0	0	0	0	0	0	0	0	0	0	0	0	0	142	0	0	0	0	0
NODE_470_length_44536_cov_97.3751	0	0	0	0	0	0	0	0	0	0	0	0	0	0	0	0	0	0	0	0	0	0	0	0	0	0	0	0	0	0	0	0	0	0	0	0	0	0	0	0	0	0	0	0	0	0	0	0	0
NODE_472_length_58144_cov_22.9577_ID_78099	0	93	0	0	0	237	0	0	0	0	0	0	0	0	0	0	0	0	0	0	0	0	754	0	0	0	0	0	0	0	0	0	0	0	0	374	0	0	0	0	0	0	0	0	55	0	0	255	0
NODE_476_length_37589_cov_8.06469	0	0	0	0	0	0	0	0	0	0	0	0	0	0	0	0	0	0	0	0	0	0	0	0	0	0	0	0	0	0	0	0	0	0	0	0	0	0	0	0	0	0	0	0	0	0	0	0	0
NODE_478_length_52341_cov_4.83973	90	0	184	0	0	135	0	148	0	0	0	0	88	0	596	0	0	0	0	0	0	461	76	133	126	0	205	0	0	0	0	0	0	0	252	0	0	103	0	78	0	0	296	66	0	0	122	0	184
NODE_4780_length_6692_cov_55.0640_ID_101491	347	21	201	27	0	717	1268	622	0	333	1126	34	1297	1019	287	329	783	1453	149	75	19	922	3664	575	867	1756	1084	10	2678	16	173	416	214	23	2196	778	0	10	277	658	91	334	637	27	748	110	86	0	135
NODE_4783_length_5456_cov_6.33809	22	0	0	0	0	545	0	0	0	0	0	0	0	0	0	0	0	0	0	0	0	0	0	0	0	0	0	0	0	0	0	0	0	0	0	0	0	0	0	0	0	0	0	0	0	0	1150	0	0
NODE_4790_length_7174_cov_18.1572	0	0	0	0	0	0	0	0	0	0	0	0	0	0	0	0	0	0	0	0	0	0	0	0	0	13	0	0	0	0	0	0	0	0	0	0	0	0	0	0	0	0	0	0	0	0	0	0	847
NODE_48_length_161346_cov_6.81303	1311	0	812	6816	0	0	0	460	0	0	0	0	757	0	9688	0	0	0	0	0	0	0	14745	0	0	0	434	0	0	0	0	587	278	628	762	436	0	0	0	0	316	0	0	0	0	468	0	380	0
NODE_481_length_57626_cov_21.9854_ID_122961	444	0	0	0	0	0	297	160	0	0	0	0	119	0	0	105	0	805	3125	615	0	296	611	0	425	0	2573	0	0	0	0	1295	0	0	0	122	0	0	0	0	160	0	1014	0	205	0	0	0	189
NODE_4815_length_4658_cov_23.5722	0	0	0	0	0	0	0	0	0	0	0	0	0	0	0	0	0	0	0	0	0	0	0	0	0	0	19	0	0	0	0	0	0	0	0	0	0	0	0	0	0	0	0	0	0	0	0	0	0
NODE_483_length_33783_cov_10.5321	0	0	0	0	0	0	0	0	0	0	0	0	0	0	0	0	0	0	0	0	0	0	0	0	0	0	0	0	0	0	0	0	0	0	0	0	0	0	0	0	0	0	0	0	0	2429	0	0	0
NODE_4847_length_3257_cov_13.9897	0	0	0	0	0	0	0	0	0	0	0	0	0	0	0	0	0	0	0	0	0	0	0	0	0	0	0	0	0	0	0	0	0	0	0	0	0	0	0	0	0	0	0	0	18	0	0	0	0
NODE_485_length_28578_cov_8.11068	0	0	0	0	0	0	0	0	0	0	0	0	0	0	0	0	0	0	0	161	0	0	3872	0	0	0	0	0	0	0	0	0	0	0	0	0	0	0	0	0	0	0	0	0	0	0	0	52	0
NODE_485_length_5814_cov_82.6874	128	0	0	0	0	0	0	0	0	0	171	0	92	0	0	0	0	0	0	1312	0	0	0	81	0	0	0	0	0	0	0	0	687	0	0	37	0	0	0	0	31	0	0	0	0	27	0	0	0
NODE_4860_length_7712_cov_7.10618	0	0	0	0	0	0	0	0	0	0	0	0	0	0	0	0	0	0	0	0	0	0	0	0	0	0	0	0	0	0	0	0	0	0	0	0	0	0	0	0	0	0	0	0	0	0	23	0	0
NODE_488_length_55276_cov_10.6673	243	0	115	0	0	126	0	375	0	0	0	0	127	0	838	0	0	0	0	0	0	729	0	211	142	0	462	0	0	0	0	0	0	0	136	0	0	122	0	86	0	0	508	0	0	0	209	0	270
NODE_489_length_20749_cov_10.9774	0	39	62	0	0	0	2168	0	0	0	0	0	673	0	0	0	0	0	0	68	0	473	0	428	633	113	0	88	0	0	0	0	0	0	0	0	0	0	0	0	69	194	63	0	0	0	0	92	49
NODE_49_length_145115_cov_6.71486	0	0	0	0	0	0	0	0	0	0	0	0	0	0	0	0	0	0	0	0	0	0	0	0	0	0	0	0	0	0	0	0	0	0	0	0	0	0	0	0	0	0	4422	0	0	0	0	0	0
NODE_49_length_149010_cov_91.3309	2864	3000	0	0	0	0	1782	1609	0	16875	3944	0	0	0	0	0	0	6502	0	0	0	0	0	0	0	0	0	0	0	0	0	0	0	0	1839	3802	0	0	0	3069	2610	703	1266	0	1054	0	0	0	714
NODE_492_length_44522_cov_14.4903	0	0	0	0	0	719	0	0	0	0	0	0	0	0	0	0	0	0	0	0	0	0	0	0	0	0	0	0	0	0	0	0	210	0	0	0	0	0	0	0	0	0	0	0	0	0	0	0	58
NODE_4954_length_2723_cov_3.12744	0	0	0	0	0	0	0	16	0	0	0	0	9	0	0	0	0	0	0	0	0	0	0	0	0	0	0	0	0	0	0	0	0	0	0	0	0	0	0	0	0	0	0	0	0	0	0	0	0
NODE_4996_length_2472_cov_21.3653	0	0	0	11	0	0	0	0	0	0	0	0	0	0	10	0	0	0	0	21	0	0	0	0	19	25	0	0	0	0	0	53	0	0	0	0	0	0	0	0	0	0	0	0	0	0	0	0	0
NODE_5048_length_2040_cov_4.02519	0	0	0	0	0	0	0	0	0	0	0	0	0	0	0	0	0	0	0	0	0	0	0	0	0	0	0	0	0	0	0	0	0	0	0	0	0	0	0	0	0	0	0	0	0	0	0	0	0
NODE_505_length_44715_cov_40.9292	0	789	0	0	0	0	0	0	0	0	0	0	0	0	0	0	0	0	0	0	0	0	0	0	0	0	0	0	0	0	0	0	0	0	0	1208	0	0	0	0	0	176	0	109	56	0	143	0	751
NODE_5059_length_7193_cov_12.2261	0	0	0	0	0	0	0	0	0	0	0	0	0	0	0	0	0	0	0	0	0	0	0	0	0	0	0	0	0	0	0	0	0	0	0	0	0	0	0	0	0	0	0	0	0	0	0	0	0
NODE_508_length_53967_cov_9.27131	0	0	85	0	0	89	940	338	0	0	262	0	156	0	0	181	0	0	85	0	0	134	0	212	1426	920	1079	0	0	0	0	0	371	0	0	112	0	0	0	941	107	102	193	0	104	0	170	0	68
NODE_508_length_9729_cov_9.69578	0	0	0	0	0	32	0	0	0	0	0	0	0	0	0	0	0	0	0	0	0	0	0	0	0	0	0	0	0	0	0	0	0	0	0	0	0	0	0	0	0	0	0	0	72	0	0	0	0
NODE_5099_length_4662_cov_4.52464	0	0	0	0	0	0	0	0	0	0	0	0	0	0	0	0	0	0	0	0	0	0	0	0	0	0	0	0	0	0	0	0	0	0	0	0	0	0	0	0	0	0	0	0	0	0	0	0	0
NODE_51_length_112264_cov_9.16177	1461	529	5273	0	0	313	2324	306	0	30966	175	0	213	2673	0	0	1205	0	3731	1007	0	2330	2390	359	480	0	4350	475	936	2058	0	221	370	0	1094	0	0	0	0	5079	274	0	1486	267	1542	0	1861	0	0
NODE_5124_length_3108_cov_11.8994	0	0	0	0	0	0	0	0	0	0	0	0	0	0	0	0	0	0	0	0	0	0	0	35	0	0	0	0	0	0	0	0	0	0	0	0	0	0	0	0	0	0	0	0	0	0	0	0	0
NODE_5127_length_5261_cov_29.7753_ID_35964	0	0	0	0	0	0	0	0	0	0	0	0	0	0	0	0	0	0	0	0	0	160	0	0	0	0	0	0	0	0	0	0	0	0	0	0	0	0	0	0	0	0	0	60	0	0	0	0	0
NODE_5136_length_3421_cov_7.69905	0	0	0	5	0	0	0	0	0	0	0	0	0	0	0	0	0	0	0	0	0	0	0	0	0	0	0	0	0	0	0	0	0	0	0	0	0	0	0	0	0	0	0	0	0	0	0	0	0
NODE_514_length_80174_cov_23.5658	2673	102	929	0	0	1059	5085	0	158	0	271	244	0	6096	353	0	938	1010	2479	2974	1931	0	0	2319	468	283	0	1782	3011	6394	535	1633	0	2446	0	1720	0	3745	0	4976	2089	476	561	316	649	159	296	335	732
NODE_5147_length_2721_cov_8.49325	0	0	0	0	0	0	0	6	0	0	0	24	0	0	0	0	0	0	0	0	0	0	0	0	0	0	7	0	0	0	0	0	0	0	0	0	0	0	0	286	0	0	0	0	0	0	0	0	0
NODE_5158_length_5962_cov_84.5847	179	55	0	0	0	0	0	0	0	0	87	0	395	0	793	0	0	0	0	831	0	0	0	2945	0	0	0	0	86	0	0	0	1362	0	0	0	0	596	0	0	0	0	0	5	0	18	0	0	0
NODE_5170_length_12379_cov_12.9608_ID_197308	25	45	22	0	0	0	0	0	0	0	29	0	0	0	0	26	0	0	42	0	0	67	0	112	75	0	106	28	0	0	0	0	0	0	46	0	0	0	0	0	20	0	28	0	0	0	21	0	0
NODE_5190_length_4884_cov_6.69	0	0	0	0	0	0	0	0	0	0	0	0	0	0	0	7	0	0	0	0	0	0	0	0	0	0	0	0	0	0	0	0	0	0	42	0	0	0	0	0	0	0	0	0	0	0	0	0	0
NODE_522_length_64313_cov_6.81833	0	0	0	0	0	0	0	0	0	0	0	0	0	0	0	0	0	0	0	0	0	0	0	0	0	0	0	0	0	0	0	0	0	0	0	0	0	0	1267	0	0	0	0	267	351	0	0	0	0
NODE_527_length_69595_cov_7.07268	0	0	0	0	0	0	0	0	0	0	0	0	0	0	0	0	0	0	0	0	0	0	0	0	0	0	0	0	0	0	0	0	0	0	0	0	0	0	0	0	0	0	0	498	0	0	0	0	0
NODE_53_length_45941_cov_40.6265	0	0	0	0	0	0	0	0	0	0	0	0	0	670	0	311	0	0	0	0	0	0	0	0	0	0	0	0	0	0	0	0	342	0	121	0	0	0	0	0	0	0	0	0	0	0	0	0	0
NODE_532_length_43630_cov_10.1247	0	0	0	0	0	175	0	0	0	0	0	0	0	0	0	274	0	0	0	0	0	0	0	0	0	0	0	0	0	0	0	0	102	0	0	0	0	0	0	0	0	0	0	0	0	0	72	0	0
NODE_533_length_43069_cov_8.9916_ID_71113	0	0	0	0	0	1720	0	0	0	0	599	0	0	0	0	0	0	0	0	0	0	0	0	602	0	0	0	0	0	0	0	0	0	0	53	0	0	0	0	0	0	96	181	0	282	2243	0	0	352
NODE_533_length_48925_cov_24.068	0	0	0	0	0	0	0	0	0	0	0	0	0	0	0	0	0	0	0	0	0	0	0	0	0	0	0	0	0	0	0	0	0	0	0	0	0	78	0	0	0	0	0	0	0	0	86	0	0
NODE_5362_length_7176_cov_9.44586	1066	1639	325	10361	0	49	396	67	955	5762	226	600	110	81	1062	70	255	141	263	614	1759	942	649	0	289	81	841	77	193	363	37	128	242	0	183	174	0	271	0	289	280	33	255	34	62	47	339	1123	86
NODE_5394_length_6951_cov_6.19925	618	256	232	458	0	57	1037	964	0	0	145	0	34	0	0	46	0	742	835	31	0	497	0	0	46	127	43	0	77	0	0	237	422	0	589	118	0	0	0	0	718	42	107	32	44	528	235	0	34
NODE_54_length_60606_cov_8.31355	0	0	0	614	0	0	422	0	0	0	2713	0	0	5156	2696	0	0	0	0	511	0	0	0	255	394	0	1088	0	0	0	0	222	0	0	796	1586	0	0	0	0	0	0	1942	0	199	0	287	0	593
NODE_54_length_87036_cov_16.9994_ID_21881	0	0	0	0	0	0	0	0	0	0	0	0	0	0	0	0	0	0	0	0	0	0	0	0	0	0	0	0	0	0	0	0	0	0	0	0	0	0	0	0	0	520	0	643	0	0	0	0	0
NODE_546_length_9704_cov_7.0000_ID_20162	0	0	0	0	0	22	0	102	0	0	0	0	0	796	0	0	0	0	0	0	0	0	0	0	0	29	0	0	0	0	0	0	0	0	51	0	0	0	0	0	95	0	49	0	0	0	0	0	0
NODE_55_length_160929_cov_29.5651	0	0	0	0	0	2361	0	0	0	0	0	0	516	0	0	0	0	0	0	0	0	0	0	0	0	0	0	0	0	0	0	0	0	0	0	0	0	0	0	0	0	0	0	0	0	0	0	0	0
NODE_550_length_31657_cov_10.4421	173	811	0	0	0	0	0	0	0	0	102	48	0	944	0	0	0	0	0	0	273	0	0	496	0	0	0	725	0	0	0	176	0	0	1660	0	0	0	0	120	0	0	104	0	0	0	0	0	34
NODE_551_length_52638_cov_14.2182	0	0	0	0	0	0	0	0	0	0	0	0	0	0	0	0	0	0	0	0	0	0	0	409	0	0	0	0	0	0	0	0	0	0	0	0	0	0	0	0	0	0	0	0	0	0	137	0	0
NODE_5548_length_7354_cov_5.58583	0	0	0	0	0	0	54	0	0	0	0	0	0	0	0	0	0	0	0	0	0	0	0	0	0	0	0	0	0	0	0	0	0	0	0	0	0	0	0	0	0	0	0	0	0	0	0	0	0
NODE_555_length_38786_cov_11.5432	0	0	0	0	0	562	0	1349	0	0	0	0	0	0	0	0	0	378	2747	0	0	9216	0	0	0	0	0	0	0	0	0	0	0	0	0	0	0	0	0	0	0	0	0	0	0	0	0	0	0
NODE_5585_length_4960_cov_8.0265	0	0	0	0	0	0	0	0	0	0	0	0	0	0	0	0	0	0	0	0	0	0	0	0	0	0	0	0	0	6	0	0	0	0	0	0	0	0	0	0	0	0	0	0	0	0	0	0	0
NODE_56_length_113371_cov_191.6551_ID_74645	0	0	0	0	0	1565	0	655	0	0	0	0	1156	0	0	0	0	0	4384	0	0	0	0	0	0	0	0	0	0	0	0	429	0	0	241	0	0	0	0	0	0	274	131	0	0	0	0	599	0
NODE_5608_length_2931_cov_3.68428	0	0	0	0	0	0	0	0	0	0	0	0	0	0	0	0	0	0	0	0	0	0	0	0	0	0	0	0	0	0	0	0	0	0	0	0	0	0	0	0	0	0	0	0	0	0	0	0	0
NODE_5636_length_5790_cov_5.68195	0	0	0	0	0	0	0	0	0	0	0	0	0	0	0	0	0	0	0	0	0	0	0	0	0	0	0	0	0	0	0	0	0	0	0	0	0	0	0	0	0	0	0	0	0	0	0	0	0
NODE_565_length_3424_cov_24.881	0	0	0	0	72	0	0	0	0	0	0	0	0	0	0	0	0	0	0	0	0	0	0	0	0	0	0	0	0	0	0	0	0	0	0	0	0	0	0	0	0	0	0	0	0	0	0	0	0
NODE_566_length_31213_cov_7.83154	0	0	0	0	0	0	0	0	0	0	0	0	0	0	0	0	0	0	0	0	0	0	0	0	0	400	0	0	0	0	0	0	0	0	0	0	0	0	0	0	0	0	518	0	110	0	0	0	0
NODE_569_length_26672_cov_13.5968	66	0	47	0	0	126	1660	0	2229	0	0	0	457	0	0	0	0	0	0	163	0	1654	0	151	354	0	61	0	220	0	0	0	0	0	0	49	0	0	0	0	691	0	204	0	0	0	0	0	0
NODE_5690_length_3403_cov_6.0000_ID_33311	0	0	0	0	0	0	0	0	0	0	0	0	0	0	0	0	0	0	0	0	0	0	0	0	0	0	0	0	0	0	0	0	0	0	0	0	0	0	0	0	0	0	0	22	0	0	0	0	0
NODE_57_length_113395_cov_10.8581	7324	11597	6764	18253	0	1011	2491	951	0	1316	13647	9009	3666	9908	14958	0	0	0	32578	12783	11021	8482	3822	425	12130	3325	20298	2274	637	2597	0	537	1348	0	1945	406	0	1182	0	0	1057	458	2485	163	2042	261	3192	1077	338
NODE_571_length_44732_cov_14.4125	0	0	0	0	0	0	0	0	0	0	0	0	0	0	0	0	0	0	0	0	0	0	0	0	0	0	0	0	0	0	0	0	107	0	0	0	0	0	0	0	0	0	0	0	0	0	0	0	0
NODE_5744_length_5569_cov_6.19314	0	0	0	0	0	0	0	0	0	0	0	0	0	0	0	0	0	0	0	0	0	0	0	0	0	0	0	0	0	0	0	0	0	0	0	0	0	0	0	0	0	0	0	0	0	0	0	0	0
NODE_5762_length_7126_cov_4.04709	0	0	0	0	0	0	10	0	0	0	0	0	0	0	0	0	0	0	0	0	0	0	0	0	0	0	0	0	0	0	0	0	0	0	0	0	0	0	0	0	0	0	0	0	0	0	0	0	0
NODE_578_length_4004_cov_16.6184	0	455	0	16	0	0	8	0	0	0	175	0	0	0	0	0	0	388	0	0	25	0	0	0	0	41	1703	0	9	313	0	0	1757	0	24	0	0	0	0	0	0	0	0	0	0	0	14	0	0
NODE_58_length_110442_cov_8.03714	0	0	0	0	0	0	0	0	0	0	0	0	0	0	0	14472	0	0	0	0	0	8854	0	0	21027	0	0	0	0	0	0	0	0	0	7436	0	0	0	0	0	0	0	0	0	0	2037	1002	0	0
NODE_586_length_45975_cov_18.3815	0	0	0	0	0	0	0	0	0	0	0	0	400	932	0	2263	0	0	0	0	0	0	0	0	0	0	0	0	0	0	0	0	1081	0	633	0	0	0	0	0	0	0	0	0	0	0	0	0	0
NODE_5872_length_6807_cov_60.0000_ID_86710	45	0	0	0	0	0	0	0	0	0	0	0	0	0	0	0	0	0	0	0	0	0	0	20	0	0	0	0	0	0	0	0	0	0	0	0	0	0	0	9	0	0	0	0	0	0	0	0	0
NODE_589_length_44330_cov_34.1128	0	0	0	0	0	0	0	0	0	0	0	0	0	0	0	0	0	0	0	0	0	0	0	0	0	7994	0	0	0	0	0	0	0	0	0	0	0	0	0	0	0	0	0	0	0	0	0	0	0
NODE_5905_length_7837_cov_7.03572	0	0	0	0	0	0	58	0	0	0	0	0	0	0	0	0	0	38	0	0	0	0	0	0	16	0	0	0	0	0	0	0	25	0	0	0	0	0	0	0	0	0	0	0	0	0	0	0	0
NODE_594_length_23696_cov_316.344	0	0	0	0	0	0	0	0	0	0	0	0	0	0	0	0	0	0	0	0	0	0	0	0	0	0	0	0	0	0	0	0	0	0	0	0	0	0	0	0	0	0	0	1503	0	0	338	0	0
NODE_594_length_39112_cov_17.6984	0	1931	445	2882	0	0	0	0	0	0	0	0	0	0	2895	0	0	0	0	0	0	0	0	0	0	0	0	0	0	0	0	0	0	0	0	0	0	0	0	0	0	0	0	0	0	0	0	0	0
NODE_5950_length_4869_cov_2.78666	0	0	0	0	0	0	0	0	0	0	0	0	0	0	0	0	0	0	0	0	0	0	0	0	0	0	0	0	0	0	0	0	0	0	0	0	0	0	75	0	0	0	0	0	0	0	0	0	0
NODE_5969_length_6206_cov_3.01675	127	46	0	0	0	155	9	0	0	0	1884	0	242	0	672	0	0	0	0	36205	0	0	0	311	0	0	0	0	507	0	0	7	16700	0	0	39	0	38	0	2232	0	0	0	232	63	678	0	0	0
NODE_6_length_173578_cov_12.0001_ID_88397	0	0	0	0	0	515	0	0	0	0	0	0	0	0	0	0	0	0	0	0	0	0	0	2666	0	0	0	549	0	0	0	540	0	0	0	0	0	0	0	0	0	0	0	432	0	0	0	0	0
NODE_6_length_220349_cov_60.9891_ID_43045	0	0	1386	0	0	1652	0	0	0	0	0	0	0	0	0	0	0	0	0	0	0	0	0	0	0	1081	0	0	0	0	0	0	0	2219	0	0	0	0	0	0	1163	0	0	0	0	0	0	2194	0
NODE_600_length_27525_cov_7.72981	0	0	377	0	0	0	43	43	0	0	0	0	86	238	0	0	0	0	0	0	0	0	0	0	858	134	144	0	34	0	0	0	0	0	191	308	0	0	0	1930	66	0	0	0	0	0	0	0	0
NODE_601_length_60643_cov_8.7838	0	0	0	0	0	15610	0	0	0	0	0	0	0	0	0	16883	0	0	135	0	0	8096	0	0	857	0	0	0	0	0	0	0	0	0	0	779	0	0	0	0	0	107	0	592	0	555	2952	0	1817
NODE_6017_length_2632_cov_23.0091_ID_119704	0	54	0	0	0	0	0	0	0	0	68	0	0	0	0	0	0	0	0	0	0	0	0	0	0	0	0	0	0	0	0	0	0	0	0	0	0	0	0	0	0	0	0	0	0	0	0	0	0
NODE_602_length_11663_cov_27.6278	54	52	0	92	0	0	0	17	0	0	4972	0	0	88	0	24	0	900	0	74	0	0	0	0	183	494	631	207	79	98	0	0	552	0	0	0	29	0	0	0	25	0	0	0	0	0	168	58	0
NODE_606_length_48454_cov_14.8905	0	0	0	0	0	200	0	336	0	0	0	0	0	0	0	0	0	0	774	0	0	13779	0	0	0	0	0	0	0	0	0	792	0	0	0	0	0	0	0	0	0	0	1097	0	315	0	0	0	55
NODE_606_length_50778_cov_22.5228	48	0	0	634	0	0	164	0	0	0	172	0	0	0	85	0	0	0	394	0	0	0	146	0	0	0	439	0	0	48	0	113	0	0	0	0	0	1015	0	168	0	0	0	0	0	0	0	48	0
NODE_6087_length_3314_cov_11.1485	0	0	0	55	0	0	0	0	0	0	0	0	0	0	298	0	0	0	0	1239	0	0	0	0	21	0	0	0	0	0	0	0	0	0	0	0	0	0	0	0	0	0	0	0	0	0	0	0	0
NODE_6087_length_4600_cov_5.41452	0	0	0	131	0	0	0	0	0	0	0	0	0	0	0	0	0	0	0	0	0	0	0	0	0	0	0	0	0	0	0	0	0	0	0	0	0	0	0	0	0	0	0	0	0	0	0	0	0
NODE_6166_length_4709_cov_3.41942	0	0	0	0	0	0	0	0	0	0	0	0	0	0	0	632	0	0	0	0	0	393	0	0	590	0	0	0	0	0	0	0	0	0	264	0	0	0	0	0	0	0	0	0	0	95	33	0	0
NODE_6193_length_6881_cov_20.9205	0	0	0	0	0	0	7	0	0	0	0	0	0	0	0	20	0	0	0	0	0	0	0	0	37	0	0	0	0	0	0	0	0	0	0	0	0	0	0	0	0	0	0	0	0	0	0	0	0
NODE_621_length_35959_cov_8.92672	262	113	0	0	0	0	0	0	0	0	0	0	0	0	0	0	0	0	0	0	163	0	0	170	0	0	0	0	0	0	0	107	0	0	685	0	0	0	0	0	0	0	1074	0	0	0	0	0	0
NODE_6222_length_5528_cov_15.2498	65	326	0	0	0	0	0	221	0	0	0	0	0	0	0	0	0	0	0	0	0	0	0	0	0	0	0	0	0	8675	0	0	0	0	0	57	0	0	0	709	0	40	6	0	0	0	0	0	0
NODE_6239_length_3057_cov_6.57229	0	9	0	0	0	0	0	0	6	0	0	0	0	0	0	17	0	0	7	0	0	0	0	0	0	0	27	0	0	0	0	0	0	0	0	0	0	0	0	0	0	0	0	0	0	0	0	0	0
NODE_626_length_18499_cov_53.3107	0	0	0	0	0	0	0	0	0	0	0	0	0	0	0	0	0	0	0	0	0	0	0	0	0	0	0	0	0	0	0	0	0	0	0	0	0	0	0	0	0	0	0	0	0	0	0	0	0
NODE_628_length_32737_cov_10.5215	0	0	0	0	0	0	0	0	0	0	0	0	0	0	0	0	0	0	0	0	0	0	0	0	0	0	0	0	0	0	0	0	0	0	0	0	0	0	0	0	0	465	58	0	0	0	0	0	341
NODE_629_length_36649_cov_11.6407	450	235	464	2722	0	0	240	0	0	0	0	2205	0	0	373	0	0	0	0	0	0	163	377	169	231	77	0	0	0	0	0	181	484	0	0	0	0	0	0	0	0	63	317	73	71	81	143	0	37
NODE_6323_length_4308_cov_3.78533	0	0	0	0	0	8	38	0	0	0	0	0	0	0	0	0	0	10	0	0	0	0	0	0	0	0	0	0	0	0	0	0	0	0	0	0	0	0	0	0	0	0	6	0	0	0	0	0	0
NODE_6345_length_2414_cov_29.0114	0	0	0	0	0	0	0	0	0	0	0	0	0	0	44	0	0	0	0	10	0	0	0	0	19	5	0	0	0	0	0	12	0	0	0	0	0	0	0	0	0	0	0	0	0	0	0	0	0
NODE_636_length_32386_cov_5.8382	0	0	0	0	0	0	0	0	0	0	0	0	0	31	0	0	0	0	0	0	0	0	0	0	0	0	100	0	0	0	0	0	0	0	0	0	0	0	0	0	0	0	0	0	0	0	0	0	0
NODE_6366_length_5404_cov_8.42176	5	0	0	0	0	0	0	33	0	0	5	6	0	0	5	0	0	0	50	0	0	0	0	0	0	13	0	0	0	7	0	0	0	0	0	0	0	0	0	13	0	0	94	0	32	0	0	0	0
NODE_6390_length_5075_cov_49.5785_ID_45127	0	0	0	0	0	0	0	0	0	0	0	0	0	0	0	507	0	0	0	0	0	0	0	0	0	0	0	0	0	0	0	0	0	0	0	0	0	0	0	0	0	0	0	0	0	0	0	0	0
NODE_64_length_113186_cov_16.9942_ID_79625	0	0	0	0	0	0	0	0	0	0	0	0	0	0	0	0	0	0	0	0	0	0	0	0	0	0	0	0	0	0	0	0	0	0	0	0	0	0	0	0	0	0	0	13346	0	0	0	0	0
NODE_6446_length_5129_cov_19.0296	0	31	0	0	0	0	0	0	0	0	0	0	113	0	304	0	0	0	0	128	0	0	0	5754	0	0	0	0	102	0	0	60	83	0	0	0	0	479	0	89	0	0	0	0	0	0	0	0	0
NODE_645_length_8364_cov_37.7455	56	0	0	0	0	0	56	52	0	0	0	0	0	0	19	0	0	0	62	0	0	0	0	0	0	0	0	0	0	0	0	0	29	0	0	0	0	67	0	0	0	0	0	0	0	0	0	0	0
NODE_6474_length_5120_cov_6.50958	25	0	77	0	0	0	0	0	0	0	0	0	0	0	0	0	0	0	16	0	0	56	0	77	22	0	93	0	0	0	0	0	0	0	135	20	0	15	0	82	0	8	148	0	0	0	0	0	0
NODE_6492_length_5985_cov_16.0622	0	0	0	0	0	0	32	0	0	0	0	0	0	10	0	146	0	0	0	0	0	0	0	0	0	0	0	0	0	0	0	0	0	0	0	0	0	0	0	35	0	0	0	0	0	0	0	0	0
NODE_6501_length_3882_cov_3.27411	0	0	0	0	0	0	0	0	0	0	298	0	0	1223	0	104	0	0	22	52	0	0	0	0	0	197	77	144	38	132	0	63	45	0	19	38	0	0	0	116	0	0	0	0	0	0	0	0	0
NODE_652_length_28834_cov_23.9386	0	0	0	0	0	79	0	119	0	0	0	0	0	0	0	0	0	218	221	0	0	0	0	0	0	0	0	0	0	0	0	0	0	0	147	0	0	0	0	0	0	207	55	0	79	0	0	0	233
NODE_654_length_13402_cov_14.1147	1152	213	265	44	0	0	1943	512	0	0	68	218	873	0	57	9647	0	342	2901	382	237	0	112	1453	302	136	0	524	252	585	0	0	0	1011	1503	0	1072	246	3838	0	47	17	31	0	0	124	149	82	0
NODE_657_length_8580_cov_5.83566	0	0	0	0	0	0	0	0	0	0	0	0	0	0	0	0	0	0	0	0	16	0	0	0	15	0	62	0	0	0	0	0	0	0	0	0	0	0	0	0	12	0	0	0	0	0	0	0	0
NODE_6571_length_6259_cov_17.8702	0	0	0	0	0	0	0	0	0	0	0	0	0	1258	0	26	0	0	0	0	0	0	0	37	16	0	0	0	0	0	0	0	0	0	0	0	0	0	0	0	0	0	54	0	0	0	0	0	0
NODE_6581_length_1615_cov_6.0000_ID_27895	0	0	0	0	0	0	0	0	0	0	0	0	0	0	0	0	0	0	0	0	0	0	0	0	0	0	0	0	0	0	0	0	0	0	0	0	0	0	0	0	0	0	0	0	0	0	0	0	0
NODE_660_length_19721_cov_12.0147_ID_18995	2562	430	1142	1174	0	955	2852	6048	0	0	1822	0	1687	179	63	262	0	3104	2156	278	1992	524	0	60	117	2280	504	285	831	0	0	223	967	0	2892	1155	0	0	0	408	1108	131	178	124	762	326	123	57	385
NODE_6684_length_2807_cov_55.064	0	0	0	0	0	0	0	0	0	0	0	0	0	0	0	0	0	0	0	0	0	0	0	0	0	0	30	0	0	0	0	0	0	0	0	0	0	0	0	0	0	0	0	0	0	0	6	0	0
NODE_6686_length_4387_cov_18.1810_ID_12111	0	276	0	0	0	12	6	74	0	0	0	8	8	0	0	25	104	289	38	0	77	0	49	0	6	0	0	14	25	0	0	203	0	0	0	0	0	15	0	34	9	7	8	0	0	34	25	0	20
NODE_6692_length_6853_cov_12.1721	0	0	0	0	0	0	0	0	928	0	0	0	0	0	0	0	0	0	30	0	0	0	0	0	0	0	0	0	0	0	0	0	67	0	0	169	0	0	0	0	0	0	0	0	0	0	0	0	0
NODE_674_length_19847_cov_33.3146	0	0	0	0	0	116	0	0	0	0	0	0	0	0	0	0	0	0	0	0	0	178	0	102	106	74	0	0	0	0	0	0	0	0	0	0	0	0	0	0	256	0	0	0	43	0	0	0	0
NODE_6791_length_4418_cov_28.0882_ID_112100	25	58	70	43	0	365	41	21	0	42	0	0	181	77	129	0	49	107	0	0	34	400	154	0	173	281	39	0	11	0	41	0	49	0	459	108	0	0	53	575	8	6	123	0	21	23	22	0	0
NODE_68_length_48959_cov_14.9507	0	0	0	0	0	0	0	0	0	0	0	0	0	0	0	0	0	0	0	0	0	0	0	0	0	0	0	0	0	0	0	0	0	0	0	0	0	0	0	0	0	0	0	0	0	0	0	0	0
NODE_6805_length_5726_cov_6.43008	608	230	136	30	0	25	0	36	0	716	43	0	22	28	33	0	0	43	152	0	168	96	9	17	533	17	282	0	55	0	0	18	37	14	17	10	0	56	0	0	13	44	450	13	11	18	166	11	13
NODE_6806_length_2443_cov_14.6378	0	0	0	9	0	10	0	62	0	0	0	0	5	0	0	0	0	0	0	47	0	0	0	0	10	30	0	0	0	0	0	59	0	0	0	0	0	0	0	0	0	0	27	0	0	0	0	0	0
NODE_681_length_16409_cov_4.63379	424	30	175	471	0	0	0	489	424	0	47	85	86	360	0	1403	200	122	217	0	0	0	0	120	111	39	0	0	296	0	0	153	2748	2623	0	342	0	1232	3246	0	50	58	0	0	69	16	64	68	160
NODE_6810_length_3564_cov_6.0000_ID_104822	0	0	0	0	0	0	0	0	0	0	0	0	0	20	0	31	0	0	5	0	0	0	0	0	0	0	0	0	0	0	0	0	0	0	0	0	0	0	0	0	0	0	0	0	0	0	0	0	0
NODE_6822_length_3689_cov_3.52779	565	853	67	4392	0	6	83	0	337	2006	41	164	19	54	181	9	170	11	145	178	844	42	34	0	61	0	360	16	99	172	18	30	106	0	53	121	0	74	0	164	80	0	18	0	15	7	29	216	5
NODE_6845_length_2150_cov_4.98759	0	0	0	50	0	0	0	0	0	0	0	0	0	0	0	0	0	437	0	0	0	0	0	0	0	0	0	0	0	0	0	0	0	0	0	0	0	0	0	0	0	0	0	0	0	0	0	0	0
NODE_686_length_7745_cov_9.0000_ID_120808	0	0	0	0	0	0	0	0	0	0	0	0	0	0	0	0	0	0	0	0	0	0	0	0	0	0	0	0	0	0	0	0	0	0	0	0	0	0	0	0	0	0	0	0	0	0	0	0	0
NODE_6869_length_6771_cov_22.4568	16	0	0	130	0	0	41	0	0	0	0	0	0	0	369	0	0	0	931	0	64	26	0	0	20	0	162	21	0	0	0	0	151	0	0	0	0	0	0	0	0	0	0	0	0	0	0	0	0
NODE_687_length_28254_cov_12.0287_ID_3888	0	896	0	152	0	318	115	154	0	0	0	0	321	0	0	3719	0	90	521	236	0	222	0	0	793	0	139	0	0	0	0	0	0	0	0	0	0	0	0	0	0	0	0	330	0	0	105	0	0
NODE_6926_length_2411_cov_4.68124	0	0	0	44	0	0	0	39	0	0	0	0	0	0	0	0	0	0	0	0	0	0	0	6	0	0	0	0	0	0	0	0	0	0	0	0	0	0	0	0	0	0	0	0	0	0	0	15	0
NODE_693_length_52257_cov_5.94014	0	0	0	0	0	0	0	0	0	0	0	0	0	0	0	0	0	0	0	0	0	0	0	0	0	0	0	0	0	0	0	324	0	0	0	0	0	0	0	0	0	0	0	0	0	0	0	0	0
NODE_6954_length_4663_cov_4.96115	0	0	0	0	0	0	0	0	0	0	0	0	0	0	0	0	0	0	0	0	0	0	0	0	0	6	14	0	0	0	0	0	0	0	0	0	0	0	0	0	0	0	0	0	0	0	0	0	0
NODE_6998_length_4358_cov_12.4987	0	0	0	0	0	0	0	0	0	0	0	0	0	0	0	0	0	0	0	0	0	77	0	0	0	0	0	0	0	0	0	0	0	0	0	0	0	0	0	0	0	0	0	0	0	0	0	0	0
NODE_700_length_31187_cov_6.31884	0	0	0	0	0	0	0	0	0	0	0	0	0	0	0	0	0	0	0	0	0	0	0	0	0	0	0	0	0	0	0	0	0	0	0	0	0	0	0	0	0	0	0	0	0	0	0	0	0
NODE_700_length_5694_cov_37.1656	0	0	0	0	0	0	0	0	0	0	0	0	0	0	0	0	0	0	0	0	0	0	0	0	0	0	0	0	0	0	0	0	0	0	0	0	0	0	0	0	0	0	0	0	0	0	0	0	0
NODE_7039_length_6125_cov_6.46639	0	0	0	0	0	11	0	0	0	0	0	0	0	0	0	0	0	0	0	0	0	0	0	0	0	0	0	0	0	0	0	0	0	0	0	0	0	0	0	0	0	0	0	0	0	0	0	0	0
NODE_709_length_45527_cov_8.2144	0	0	0	0	0	0	0	0	0	0	0	0	0	0	0	0	0	0	0	0	0	0	0	0	0	0	0	0	0	0	0	0	97	0	0	0	0	0	0	0	0	0	0	0	0	0	0	0	0
NODE_710_length_37070_cov_7.22623	203	807	150	0	0	207	520	73	0	0	0	551	171	189	394	65	0	78	3391	659	0	1517	762	0	266	0	1096	0	347	0	37	786	0	0	160	129	0	0	0	0	0	0	0	81	82	48	231	0	49
NODE_7138_length_5079_cov_5.4162	39	836	0	0	0	0	361	0	2058	0	0	0	0	0	0	0	0	0	0	0	0	0	0	0	86	0	0	0	0	0	0	0	0	0	0	0	0	0	0	0	0	0	44	0	0	0	0	0	0
NODE_719_length_3492_cov_17.1024	0	0	0	0	0	0	0	0	0	0	0	0	0	33	0	0	0	0	0	6	0	0	0	0	0	0	63	0	0	0	0	0	0	0	0	0	0	7	0	0	0	0	0	0	0	0	0	0	0
NODE_72_length_127188_cov_32.5271	0	0	0	0	0	0	0	8042	0	0	0	0	0	0	0	0	0	0	0	0	0	0	0	0	0	0	0	0	0	0	0	0	0	0	0	0	0	0	0	0	0	0	0	0	0	0	0	0	0
NODE_721_length_52964_cov_23.6169	0	0	0	0	0	0	0	0	0	0	0	0	0	0	0	0	0	0	0	0	0	0	0	0	388	0	725	0	0	0	0	0	0	0	0	80	0	0	0	0	0	0	0	0	0	0	0	284	0
NODE_7222_length_4651_cov_2.9604	0	18	0	0	0	45	23	185	0	0	27	0	19	0	300	0	381	10	109	24	0	15	42	156	32	29	0	113	33	0	73	9	0	1189	0	391	1053	111	0	213	199	172	33	30	35	176	21	124	38
NODE_7231_length_5516_cov_6.71525	0	0	0	0	0	0	0	0	0	0	0	0	0	0	0	0	0	0	0	0	0	0	0	0	0	0	0	0	0	0	0	0	0	0	0	0	0	0	0	0	0	0	0	0	0	0	0	0	0
NODE_7236_length_4613_cov_8.80891	0	0	150	0	0	0	15	0	0	0	0	0	0	0	0	0	0	0	0	0	0	0	0	0	46	0	0	0	0	0	0	0	0	0	0	0	0	0	0	0	0	0	25	0	0	0	0	0	0
NODE_7261_length_4992_cov_7.65202	0	0	0	0	0	0	0	0	0	0	0	0	0	0	0	0	0	0	0	0	0	0	0	0	0	0	0	0	0	0	0	0	0	0	0	0	0	0	0	0	17	0	0	0	0	0	0	0	0
NODE_728_length_69020_cov_10.2215	0	0	0	0	0	3799	0	0	0	0	1344	0	0	0	0	0	0	0	0	0	0	0	0	1073	0	0	0	0	0	0	0	0	0	0	155	0	0	0	0	0	0	179	388	0	402	4635	0	0	732
NODE_729_length_54993_cov_26.8533	0	85	484	0	0	75	1144	236	0	0	154	0	440	136	0	2916	0	1615	1619	348	0	680	931	271	6748	1137	490	0	4232	0	0	197	0	0	351	0	0	0	0	145	101	0	0	0	97	327	0	175	0
NODE_7296_length_4947_cov_3.73365	0	0	0	0	0	0	0	0	0	0	0	0	0	0	0	0	0	0	0	0	0	0	0	0	0	0	0	0	0	0	0	0	0	0	0	0	0	0	0	0	0	0	0	0	0	0	0	0	0
NODE_7316_length_4031_cov_17.5111	0	0	0	0	5	0	0	0	0	0	0	0	0	0	0	0	0	0	0	0	0	13	0	0	0	0	7	0	0	0	0	0	0	0	0	0	0	0	0	0	0	0	0	0	0	0	0	0	0
NODE_7326_length_5385_cov_33.7493_ID_159544	458	495	115	96	0	197	37	147	0	0	274	668	350	52	134	54	0	291	470	6	0	444	0	12	57	925	864	485	370	0	0	14	59	0	266	88	0	0	0	0	389	0	71	29	0	18	172	0	20
NODE_7338_length_4587_cov_15.0000_ID_159465	0	0	0	0	0	0	0	0	0	0	0	0	0	0	0	0	0	0	0	0	0	0	0	0	0	0	0	0	6	0	0	0	18	0	16	0	0	0	0	0	0	0	0	0	0	0	0	0	0
NODE_734_length_28951_cov_7.9903_ID_23970	241	253	286	131	0	190	480	350	0	0	281	0	541	103	170	3243	0	0	684	173	54	32	332	0	33	0	2048	0	826	132	0	59	0	262	305	112	0	34	0	98	36	100	45	0	42	0	0	26	36
NODE_7345_length_4146_cov_68.7976	0	0	0	0	0	0	0	0	15	0	0	0	0	0	0	0	0	0	0	0	0	0	0	0	0	0	0	0	6	6	0	909	0	0	0	0	0	0	0	0	0	0	0	0	0	0	0	0	0
NODE_735_length_6717_cov_4.00886	0	0	0	0	0	27	0	0	0	0	0	0	0	0	24	0	0	0	186	0	0	0	33	56	0	0	0	0	0	0	0	0	0	467	0	161	0	0	0	0	0	117	0	0	103	11	0	11	0
NODE_7359_length_10540_cov_6.90434	0	0	0	0	0	0	0	0	0	0	0	0	0	0	0	0	0	0	0	0	0	45	0	0	0	0	0	0	0	0	0	0	0	0	0	0	0	0	0	0	0	0	0	0	0	0	0	0	0
NODE_7392_length_5036_cov_26.0235	0	366	0	0	0	49	0	0	0	0	29	0	2323	0	4640	0	0	0	0	1146	0	0	0	4353	0	0	0	0	263	0	0	214	592	0	0	0	0	342	0	559	0	0	0	0	0	23	0	0	0
NODE_7441_length_4656_cov_6.91654	0	0	0	0	0	0	0	0	0	0	0	0	0	0	0	0	151	0	0	0	0	214	0	0	0	0	0	0	0	0	0	0	0	0	0	0	0	0	0	0	0	0	0	0	0	0	0	0	0
NODE_751_length_48796_cov_3.73694	0	0	0	0	0	0	0	0	0	0	0	0	0	0	0	0	0	0	0	0	0	0	0	1500	187	0	0	0	0	0	0	0	0	0	0	0	0	0	0	0	0	0	0	0	0	72	66	0	0
NODE_751_length_7402_cov_18.8564	0	0	0	0	0	0	0	0	0	0	0	0	0	0	0	0	0	0	0	0	0	0	0	0	0	0	0	0	0	0	0	0	0	0	0	0	0	0	151	0	0	0	0	0	0	0	0	0	0
NODE_7521_length_4520_cov_18.0441	0	0	0	0	0	0	0	0	0	0	0	0	0	0	0	0	0	0	0	0	0	0	0	102	0	0	0	0	0	0	0	0	0	0	0	0	0	0	0	0	0	0	0	0	0	0	0	0	0
NODE_753_length_4517_cov_6.97221	0	87	22	0	0	0	740	0	0	0	5	0	40	0	0	0	0	0	0	0	0	1346	0	0	663	0	0	0	0	0	0	0	0	0	0	0	195	0	0	0	0	0	576	0	0	0	0	0	0
NODE_754_length_32277_cov_13.5543	0	0	0	0	0	0	0	0	0	0	0	0	0	0	0	363	0	0	1208	0	0	0	0	0	789	0	0	0	0	0	0	0	104	0	0	0	0	0	0	0	0	0	0	0	0	0	0	0	0
NODE_755_length_45671_cov_8.43259	0	0	0	0	0	653	0	0	0	0	0	0	0	0	0	0	0	0	0	0	0	0	0	0	0	0	0	0	0	0	0	0	0	0	0	0	0	0	0	0	0	0	0	0	0	0	0	0	0
NODE_76_length_74227_cov_9.49252	0	0	0	0	0	0	0	0	0	0	0	0	0	0	0	0	0	0	0	0	0	0	0	0	0	0	0	0	0	0	0	0	0	0	0	0	0	0	0	0	0	0	0	1714	521	0	0	0	0
NODE_761_length_13376_cov_18.1706	731	1320	224	210	0	382	0	418	0	0	529	1287	739	0	224	0	0	769	955	0	0	1006	0	0	0	2135	1834	1002	787	0	0	0	0	0	471	148	0	0	0	0	766	0	167	0	0	0	401	0	0
NODE_762_length_7446_cov_8.99716	0	0	0	0	0	0	0	0	0	0	0	0	0	0	0	0	0	0	0	0	0	0	0	0	0	0	0	0	0	0	0	0	0	0	0	0	0	0	394	0	0	0	0	0	0	0	0	0	0
NODE_765_length_45258_cov_22.1219	0	0	0	2083	0	0	0	0	0	0	129	921	0	0	110	0	0	0	0	0	0	0	0	0	0	0	0	0	0	0	255	0	0	0	0	0	0	147	0	58	88	0	0	0	0	0	0	0	0
NODE_77_length_104858_cov_14.6959	0	0	0	0	0	5428	0	0	0	0	1914	0	0	0	0	0	0	0	0	0	0	0	0	1651	0	0	0	0	0	0	0	0	0	0	211	0	0	0	0	0	0	284	452	0	522	6603	0	0	1045
NODE_77_length_62009_cov_94.0621	0	0	0	0	0	0	0	0	0	0	0	0	0	0	0	0	0	0	0	0	0	0	0	0	0	296	0	0	0	0	0	0	0	0	0	0	0	0	0	0	0	93	0	0	0	0	0	0	4029
NODE_772_length_49715_cov_14.4456	120	1987	309	811	0	106	399	0	0	0	8093	0	1237	341	0	0	0	0	0	132	0	0	0	0	373	0	1790	0	670	0	0	0	1535	0	2995	0	45	0	0	0	617	0	0	0	0	0	524	101	0
NODE_779_length_25571_cov_7.9906_ID_89795	0	0	0	0	0	0	0	0	0	0	0	0	0	0	0	0	0	0	0	0	0	0	0	0	0	0	0	0	0	0	0	0	0	0	0	0	0	0	0	0	0	0	0	0	0	0	0	0	0
NODE_7822_length_6593_cov_5.6915	0	0	0	0	0	0	0	0	0	0	0	0	0	0	0	0	0	0	0	0	0	0	0	168	786	0	0	0	0	0	0	38	0	0	0	0	0	0	0	0	0	0	0	0	0	0	0	0	0
NODE_7857_length_3331_cov_7.52686	0	0	0	0	0	0	0	0	0	0	0	0	0	147	0	14	0	0	0	0	0	0	0	0	0	0	0	0	0	0	0	0	0	0	0	0	0	0	0	0	0	0	0	0	0	0	0	0	0
NODE_788_length_13628_cov_4.44964	0	0	0	0	0	1076	0	1764	0	0	0	0	0	0	0	0	0	454	4229	0	0	2802	0	0	0	0	0	0	0	0	0	146	0	0	0	0	0	0	0	0	0	0	291	128	76	0	555	0	19
NODE_788_length_28951_cov_6.14943	0	0	0	0	0	262	2870	0	3201	0	0	0	857	0	0	0	0	0	0	390	0	932	0	103	411	0	0	0	195	0	0	0	0	0	0	0	0	0	0	0	368	0	134	0	0	0	116	0	0
NODE_7882_length_3023_cov_18.6479	0	0	3586	0	0	0	0	2315	0	0	0	0	2451	0	0	0	0	0	0	0	0	9	0	0	0	0	0	0	0	0	0	0	0	0	0	0	0	0	0	0	0	0	0	0	0	0	0	0	0
NODE_789_length_24438_cov_41.0651	1884	2809	589	549	0	1089	265	991	0	0	1274	2721	1892	250	610	131	0	1663	2674	56	0	2628	0	144	264	4534	3756	2630	1731	0	0	85	291	0	1465	493	0	0	0	0	2096	0	438	220	46	177	846	0	105
NODE_7895_length_3570_cov_16.8435	0	0	0	0	0	0	0	0	0	0	0	30	0	0	0	0	0	0	0	0	0	0	0	0	0	0	0	0	0	0	0	0	0	0	0	0	0	0	0	0	0	0	0	0	0	0	0	0	0
NODE_790_length_41817_cov_13.9784	0	0	0	0	0	304	0	421	0	0	0	0	0	0	0	0	0	131	1166	0	0	15959	0	0	0	0	0	0	0	0	0	935	0	0	0	0	0	0	0	0	0	0	1228	0	329	0	98	0	0
NODE_791_length_22491_cov_27.6683	1462	2143	410	169	0	889	187	775	0	0	750	405	1490	210	504	97	0	1232	2372	0	0	3147	0	436	319	3517	3443	1848	1597	0	0	108	246	0	1108	100	0	0	0	0	2118	0	301	219	0	167	719	0	87
NODE_792_length_21304_cov_9.0587_ID_98679	0	0	0	0	0	0	0	0	0	0	0	0	196	0	0	44	0	0	0	0	0	393	0	0	4318	0	0	0	0	0	0	0	0	0	0	0	0	0	0	0	0	0	0	0	0	0	0	0	0
NODE_7943_length_5179_cov_13.6831	0	0	0	0	0	0	0	0	0	0	0	0	0	0	0	0	0	0	0	0	0	0	0	0	0	0	0	0	0	0	0	0	0	0	0	0	0	0	0	0	313	0	0	0	0	0	49	0	0
NODE_799_length_23123_cov_14.0530_ID_40380	259	660	68	96	0	218	60	126	0	0	215	778	547	41	94	0	0	362	431	0	0	414	0	0	46	524	735	430	227	0	0	0	71	0	284	71	0	0	0	0	419	0	91	26	0	25	152	0	0
NODE_8_length_107961_cov_10.9963_ID_90615	0	0	0	0	0	0	0	0	0	0	0	0	0	0	0	18168	0	0	0	0	0	9729	0	0	22412	0	0	0	0	0	0	0	0	0	6265	0	0	0	0	0	0	0	0	0	0	2315	1117	0	0
NODE_80_length_114429_cov_12.8772	2338	0	469	0	0	0	1818	1607	0	0	4193	0	1400	4003	1977	649	0	14131	0	619	932	2219	6690	0	0	8128	10830	0	0	363	0	1884	1721	0	1085	2896	0	0	0	1632	479	446	138	0	0	121	160	0	258
NODE_80_length_137153_cov_54.3666	0	0	0	0	0	0	0	0	0	0	23242	0	0	1526	30592	0	0	0	0	3527	0	0	0	541	0	0	0	0	0	0	0	0	0	0	0	6751	0	0	0	0	0	241	8287	0	0	0	0	0	3435
NODE_804_length_29518_cov_30.9796_ID_24985	0	0	0	0	0	40	0	39	0	0	0	0	0	0	0	0	0	54	82	0	0	0	0	0	0	0	0	0	0	0	0	0	0	0	72	0	0	0	0	0	0	129	0	0	41	0	0	0	111
NODE_8096_length_5125_cov_3.90099	0	0	0	0	0	0	0	0	0	0	0	0	0	0	0	0	0	0	0	24	0	0	0	0	0	0	0	0	0	0	0	0	0	0	0	0	0	0	0	0	0	0	0	0	0	0	0	0	0
NODE_810_length_3431_cov_9.79562	0	0	0	0	0	0	0	0	76	0	0	0	0	0	0	7	0	0	0	0	0	0	0	0	54	0	0	0	0	0	0	0	0	0	0	0	0	0	0	0	0	0	0	0	0	0	0	0	0
NODE_8101_length_3508_cov_6.11468	0	0	0	0	0	0	0	0	0	0	0	0	0	0	0	0	0	0	0	0	0	0	0	0	0	0	0	0	0	0	0	0	0	0	0	0	0	0	0	0	0	17	0	0	0	0	0	0	0
NODE_8117_length_4540_cov_18.256	0	0	0	0	0	0	0	0	0	0	0	0	0	0	0	0	0	0	0	0	0	0	0	0	0	0	0	0	0	0	0	0	0	0	0	0	0	0	0	0	12	0	0	0	0	0	0	0	0
NODE_82_length_137529_cov_211.0324_ID_10783	0	0	0	0	0	0	0	0	0	0	0	0	0	0	0	0	0	0	0	0	0	0	0	0	0	0	0	0	0	0	0	0	0	0	0	0	0	0	0	0	0	0	0	0	0	2540	0	0	0
NODE_820_length_63123_cov_15.9638	0	0	0	0	0	4662	0	8831	0	0	0	0	0	0	0	0	0	2289	21434	0	0	1182	0	0	0	0	0	0	0	0	0	0	0	0	0	0	0	0	0	0	0	0	0	609	0	0	2033	0	0
NODE_8207_length_1657_cov_7.0045_ID_94997	0	0	0	152	0	0	5	0	0	6	0	0	0	0	0	0	0	339	5	0	0	0	0	0	0	0	64	0	0	8	0	11	0	0	0	67	0	29	0	82	0	0	0	26	0	0	0	0	17
NODE_8222_length_3687_cov_2.56801	0	0	0	0	0	52	0	0	0	0	585	0	0	0	0	0	0	0	0	0	0	0	0	0	0	0	0	0	0	0	0	0	0	0	0	0	0	0	0	0	167	0	0	0	0	0	0	0	0
NODE_829_length_34351_cov_5.26175	61	91	0	525	0	189	143	0	0	0	549	0	0	238	0	0	0	0	125	0	66	67	668	76	92	0	0	0	442	0	0	480	0	0	0	0	0	0	92	0	139	0	0	45	84	0	63	0	43
NODE_83_length_90592_cov_9.49423	0	0	0	0	0	0	0	0	0	0	0	0	0	0	0	0	0	0	0	0	0	0	0	0	0	0	0	0	0	0	0	0	0	0	0	0	0	0	0	0	0	309	0	407	0	0	0	0	0
NODE_835_length_22962_cov_17.0184_ID_30518	0	0	256	0	0	1537	0	0	0	0	72	0	629	0	0	0	0	0	5206	2148	0	0	0	56	288	0	0	0	0	0	0	4452	0	0	0	0	0	95	12038	0	0	0	0	0	42	0	0	39	0
NODE_8367_length_4054_cov_8.34784	6	0	90	0	0	0	0	0	0	0	0	0	0	0	0	0	0	0	5	0	0	0	0	49	0	0	26	0	0	0	0	0	0	0	123	0	0	7	0	20	0	0	106	0	0	0	0	0	0
NODE_8465_length_5348_cov_25.8757_ID_16745	0	81	0	0	0	0	0	0	0	0	73	0	35	0	0	0	0	0	0	0	0	0	75	0	0	9	0	0	0	0	0	0	0	0	94	0	0	0	0	0	0	0	0	0	0	0	0	0	0
NODE_848_length_33090_cov_15.8699	0	0	0	0	0	0	0	0	0	0	0	0	0	0	206	0	0	0	0	0	0	0	0	0	0	0	0	0	0	0	0	0	0	0	0	0	0	0	0	0	0	0	0	0	0	0	0	0	0
NODE_85_length_154631_cov_9.49512	0	0	0	0	0	0	0	0	0	0	0	0	660	0	0	0	0	0	0	0	0	0	0	0	5550	0	0	265	0	0	0	0	0	0	0	0	0	0	0	0	0	0	359	610	0	0	274	0	154
NODE_85_length_36229_cov_29.9355	0	0	0	117	0	0	0	0	0	0	0	0	0	0	0	0	0	0	0	3203	0	0	0	0	0	0	0	0	0	0	0	0	0	0	0	0	0	0	0	0	0	269	801	0	0	0	0	0	162
NODE_851_length_32356_cov_19.7035	108	0	218	629	0	214	318	166	0	302	117	0	76	0	0	0	0	431	432	149	0	371	287	139	0	0	446	0	129	60	0	205	142	0	416	161	0	0	0	0	93	87	144	0	59	79	96	0	0
NODE_852_length_15774_cov_8.9786_ID_94096	0	0	0	0	0	230	0	80	0	0	0	0	193	0	0	0	0	0	634	0	0	0	0	0	0	0	0	0	0	0	0	52	0	0	59	0	0	0	0	0	0	36	28	16	20	0	0	85	0
NODE_8553_length_4406_cov_17.3388	0	0	0	0	0	0	0	7	0	0	0	0	124	0	0	0	0	0	0	0	0	0	15	0	0	0	0	0	0	0	0	0	0	0	0	0	0	0	0	0	0	0	0	0	0	0	0	0	0
NODE_857_length_22053_cov_19.0139_ID_25529	0	0	0	0	0	0	0	0	0	0	0	0	0	0	0	0	0	0	0	0	0	0	0	0	0	0	0	0	0	0	0	0	0	0	0	0	0	0	0	0	0	0	0	0	0	0	0	0	0
NODE_8570_length_1618_cov_5.1945	0	0	0	0	0	0	0	25	0	0	0	0	0	0	11	0	0	0	0	0	0	0	0	0	0	0	148	0	0	0	0	0	12	0	0	0	0	0	0	0	0	0	0	0	0	0	0	0	0
NODE_86_length_117236_cov_14.6455	3717	18289	2853	5324	0	3322	7098	10236	0	0	38632	5532	2599	1450	24311	755	459	1013	12688	16210	1393	26117	26604	4900	11681	8494	8313	1572	1259	555	0	6568	1597	0	11045	3857	3118	1623	993	1859	32699	1600	13055	1315	2003	1424	4509	2260	3544
NODE_862_length_32978_cov_6.49403	0	0	135	0	0	354	1047	846	0	0	87	5278	214	0	0	2451	0	52	308	0	0	88	0	703	1089	2834	3331	719	0	0	0	417	409	0	0	0	0	0	0	0	970	59	0	58	0	63	0	60	0
NODE_863_length_44045_cov_75.0825	0	2523	4993	0	0	0	0	147020	0	0	0	38614	0	31091	0	0	0	70355	705	0	0	0	234	5858	0	1231	0	0	0	92665	0	38405	4890	1817	51199	41495	0	3666	76557	0	0	4372	6093	963	2661	1351	378	13855	5663
NODE_866_length_7987_cov_14.7562	0	0	0	0	0	0	0	820	0	0	0	0	0	0	15	0	0	0	0	73	46	0	0	0	0	0	0	0	0	0	0	0	0	0	0	0	0	0	0	0	217	0	0	0	0	0	0	0	53
NODE_87_length_41528_cov_65.0245	0	0	751	0	0	690	0	0	0	10621	24163	0	9168	0	887	0	0	0	6097	586	0	434	2143	64	0	0	0	0	2570	0	0	0	0	0	10522	0	0	0	0	0	10743	0	1072	0	0	0	3865	0	0
NODE_88_length_96172_cov_13.4630_ID_3258	0	0	0	0	0	524	0	0	0	0	0	0	0	292	0	0	0	0	224	0	0	0	0	0	556	0	131	0	0	0	0	0	0	0	0	3921	0	0	0	0	0	143	0	0	0	0	207	0	0
NODE_889_length_42520_cov_4.38064	0	0	0	0	0	1964	0	0	0	0	0	0	0	0	0	0	0	0	0	0	0	0	0	0	0	0	0	0	0	0	0	0	0	0	0	0	0	0	0	0	0	0	0	0	0	0	0	0	0
NODE_8913_length_1814_cov_18.9488	0	0	0	0	0	0	0	0	0	0	0	0	0	0	0	0	0	0	0	0	0	0	0	0	0	0	0	0	0	0	0	0	0	0	0	0	0	0	0	0	0	0	0	0	0	0	143	0	0
NODE_892_length_11895_cov_11.9626_ID_63238	0	0	0	0	0	570	0	0	0	0	205	0	0	0	0	0	0	0	0	0	0	0	0	173	0	0	0	0	0	0	0	0	0	0	62	0	0	0	0	0	0	25	54	0	82	615	0	0	126
NODE_892_length_8759_cov_6.50161	0	1055	266	0	0	28	2130	0	0	0	472	0	0	33	0	0	0	0	0	0	0	104	0	731	355	0	96	0	0	0	0	25	12	0	0	0	39	0	0	0	0	0	0	15	0	0	0	0	13
NODE_8945_length_5698_cov_20.8566_ID_173254	0	0	0	0	0	0	0	0	0	0	0	0	0	0	0	0	0	0	0	0	0	0	0	0	0	0	0	0	0	0	0	0	0	0	0	0	0	0	0	0	0	0	0	0	0	0	0	0	0
NODE_895_length_22861_cov_13.9771_ID_15194	1388	2165	408	358	0	811	160	674	0	0	964	2431	1399	159	506	98	0	1296	1781	31	0	1693	0	82	177	3363	2945	1993	1274	0	0	43	175	0	1106	363	0	0	0	0	1469	0	272	151	0	90	606	0	107
NODE_8965_length_4509_cov_3.48114	0	0	0	0	0	0	6	0	142	0	0	0	0	43	0	0	0	0	0	0	0	0	0	0	0	0	0	0	0	0	0	0	0	0	0	0	0	0	0	0	0	0	0	0	0	0	0	0	0
NODE_9_length_36847_cov_8.36848	0	0	130	112	263	58	463	0	75	61	65	71	0	154	0	138	0	0	172	0	50	346	0	0	196	56	759	0	0	0	0	265	0	0	65	315	208	657	0	0	0	0	66	0	64	0	63	0	0
NODE_9_length_45688_cov_10.9662	0	0	0	0	0	0	0	0	0	0	0	0	0	444	0	334	0	0	0	0	0	0	0	0	0	0	0	0	0	0	0	0	542	0	132	0	0	0	0	0	0	0	0	0	0	0	0	0	0
NODE_9023_length_4234_cov_31.6527_ID_61860	30	61	68	36	0	87	0	176	0	0	200	0	59	57	0	0	0	70	83	0	81	44	187	21	89	97	309	10	32	0	0	0	40	0	143	20	0	0	0	46	27	60	22	0	16	0	42	0	0
NODE_9078_length_3050_cov_7.35927	0	0	0	0	0	0	0	0	0	0	0	0	0	0	0	0	0	0	0	0	0	0	0	0	0	0	0	0	0	0	0	0	0	0	0	0	0	0	0	0	0	0	0	0	0	0	0	0	0
NODE_91_length_87665_cov_50.1357	41348	747	15457	0	0	0	1054	2760	0	0	1808	0	4501	1207	3058	0	4288	15395	10564	495	6810	0	0	21255	130	707	0	1841	7603	0	0	423	13613	0	0	889	0	328	0	0	6859	0	0	0	0	215	0	8735	0
NODE_914_length_5585_cov_20.2174	0	0	0	93	0	0	0	0	0	0	0	0	0	0	1318	0	0	0	0	409	0	0	0	0	60	0	0	0	0	0	0	0	0	0	0	0	0	0	0	0	47	8	0	0	0	0	0	0	0
NODE_922_length_18300_cov_34.9252_ID_38959	0	0	0	0	0	91	0	0	0	0	0	2288	0	0	0	0	0	0	0	0	0	0	162	73	338	0	0	0	0	0	0	72	0	0	0	0	0	0	0	0	807	0	0	0	82	0	0	0	0
NODE_9238_length_4157_cov_6.4627	0	0	0	0	0	0	0	0	0	0	0	0	0	0	0	0	0	0	0	0	0	0	0	20	0	0	0	0	0	0	0	0	0	0	0	0	0	0	0	0	0	0	0	0	0	0	0	0	0
NODE_9261_length_1605_cov_7.1164_ID_226984	0	0	0	0	0	6	0	0	0	0	0	0	0	0	0	10	0	90	170	0	0	131	0	0	7	0	0	0	0	0	0	0	0	0	197	0	0	0	0	0	0	6	0	0	0	152	0	0	0
NODE_9300_length_2579_cov_2.61529	0	0	0	0	0	0	0	0	0	0	0	0	0	0	0	0	0	0	0	0	0	0	0	0	0	0	0	0	0	0	0	0	0	0	0	0	0	0	0	0	0	0	0	0	0	0	0	0	0
NODE_931_length_18798_cov_9.59574	433	32	96	0	0	0	373	298	0	0	567	0	355	837	340	139	0	3053	0	157	187	525	1636	24	0	1534	1409	0	0	78	0	477	299	0	182	616	0	0	0	309	133	54	0	33	0	0	34	0	55
NODE_932_length_24673_cov_4.37152	973	3398	1352	820	0	117	400	256	0	14665	1071	0	388	168	381	63	0	41	646	341	1123	3496	915	71	800	0	5723	0	1212	0	0	832	494	0	1361	56	0	0	0	322	0	314	830	191	43	180	787	589	86
NODE_939_length_4271_cov_10.792	0	0	0	0	0	0	0	0	0	0	0	0	0	0	0	0	0	0	0	0	0	0	0	0	0	0	0	0	0	0	0	0	0	0	0	0	0	0	0	0	0	0	0	0	0	0	0	0	0
NODE_94_length_69297_cov_17.8262	0	0	0	0	0	0	0	0	0	0	0	0	0	0	0	0	0	0	0	0	0	0	0	0	0	0	0	0	0	0	0	0	0	0	0	0	0	0	0	0	0	0	0	0	0	0	0	0	0
NODE_94_length_82443_cov_14.0000_ID_37512	651	17537	726	0	0	667	6576	0	64943	0	0	15177	2125	0	0	1251	1377	1391	3204	976	0	6333	0	1195	6254	0	1158	0	1183	0	135	0	0	0	0	208	1735	772	0	0	2765	0	1255	316	235	77	1357	0	0
NODE_9437_length_4729_cov_4.92662	8	0	105	0	0	0	0	0	0	0	0	0	0	0	0	0	0	0	0	0	0	0	0	0	0	0	0	0	0	0	0	0	0	0	0	0	0	0	0	0	0	0	31	6	0	0	0	0	0
NODE_9480_length_4828_cov_10.745	0	0	0	0	0	0	0	0	0	0	0	0	0	0	0	0	0	0	0	0	0	0	0	0	0	0	0	0	0	0	0	0	0	26	0	309	0	0	0	0	0	0	0	0	0	0	0	0	0
NODE_950_length_3961_cov_6.53303	0	0	0	0	0	48	0	0	0	0	30	0	0	0	0	0	0	0	0	0	0	0	0	0	0	0	0	0	0	0	0	0	0	0	0	0	0	0	0	0	0	0	0	0	5	0	0	0	0
NODE_9572_length_4292_cov_6.09535	0	0	0	73	0	0	0	7	0	0	0	8	0	0	298	0	0	0	0	28	0	0	0	0	41	0	0	0	0	0	0	0	0	0	0	0	0	0	0	0	0	0	0	0	0	0	0	0	0
NODE_96_length_151941_cov_9.96877	0	0	0	0	0	0	0	0	0	0	0	0	0	0	0	0	0	0	0	0	0	0	0	0	0	0	0	0	0	0	0	0	0	0	0	0	0	0	0	0	0	0	0	0	0	0	0	0	0
NODE_96_length_87461_cov_95.2929	40947	0	12799	0	0	0	0	3999	0	0	1774	0	5823	917	2629	0	0	10333	9906	1949	4787	0	632	12844	425	610	0	2998	9312	3371	0	415	13275	0	0	2641	0	1047	6599	0	11830	223	292	0	0	0	838	1276	742
NODE_9622_length_3108_cov_5.1677	0	47	0	0	0	0	0	0	0	0	71	0	24	0	0	0	0	0	0	0	0	6	57	0	0	12	0	0	0	0	0	0	0	0	79	5	0	0	0	0	0	0	9	0	8	0	0	0	0
NODE_9646_length_3207_cov_18.9710_ID_64156	0	0	0	0	0	0	81	0	0	0	0	0	0	0	0	0	0	0	0	0	0	0	0	0	192	0	0	0	0	0	0	0	0	0	0	0	0	0	0	0	0	0	0	0	0	32	10	0	0
NODE_966_length_10142_cov_128.773	0	0	0	0	0	0	0	0	0	0	0	0	0	0	0	0	0	0	0	0	0	0	0	0	0	0	0	0	0	0	0	0	0	0	0	0	0	0	0	0	0	0	0	0	0	0	0	0	0
NODE_966_length_40725_cov_8.21441	0	0	0	0	0	11508	0	0	0	0	0	0	0	0	0	0	0	0	0	0	0	0	0	0	0	0	0	0	0	0	0	0	0	0	0	0	0	0	0	0	0	0	0	0	0	0	0	0	0
NODE_9670_length_3685_cov_5.59587	0	0	0	0	0	0	0	0	0	0	0	0	0	0	0	0	0	0	0	0	0	0	0	0	5	0	0	0	0	0	0	0	0	0	0	0	0	0	0	0	0	0	0	0	0	0	0	0	0
NODE_97_length_54556_cov_20.1218	3318	10749	1219	30710	0	418	1513	209	2991	22002	938	2571	1244	451	2780	394	1149	434	955	2200	6111	2950	1852	0	1401	295	4412	279	648	1349	69	570	916	0	1169	692	0	762	0	1032	965	80	1639	133	421	207	1432	3971	305
NODE_970_length_29470_cov_12.899	589	261	583	212	0	950	523	958	0	0	433	0	566	479	0	386	0	1414	1154	930	297	654	0	76	275	379	584	189	1926	1485	116	2170	517	0	1185	460	0	432	0	184	1232	374	245	56	167	306	170	1714	157
NODE_971_length_18581_cov_11.5365	0	0	0	0	0	0	0	0	0	0	0	0	0	0	0	0	0	0	0	0	0	1102	0	0	0	0	0	0	0	0	0	0	0	0	0	0	0	484	0	0	0	0	0	0	0	0	0	0	0
NODE_972_length_16109_cov_11.9725_ID_54287	0	59	0	0	0	101	0	83	0	0	22	0	246	0	0	193	0	0	0	0	0	729	0	1767	365	886	26	245	0	0	0	0	223	0	93	114	0	0	0	0	1009	0	146	185	101	262	312	0	117
NODE_98_length_122286_cov_130.995	0	0	0	0	0	0	0	0	0	0	0	0	0	0	0	0	0	0	0	0	0	2594	0	0	0	0	0	0	0	0	0	0	0	0	0	0	0	0	0	0	0	0	0	5162	4125	0	516	0	0
NODE_9892_length_2645_cov_13.1803	0	0	0	0	0	0	736	0	0	0	0	0	0	0	0	0	0	0	0	0	0	126	0	0	0	0	0	0	0	0	0	0	0	0	0	0	0	0	0	0	0	0	0	0	0	0	0	0	0
NODE_99_length_160422_cov_13.9072	0	0	0	0	0	0	0	0	0	70582	0	0	2345	0	0	0	1576	0	0	0	0	0	0	0	0	0	0	0	0	0	0	0	0	0	0	0	0	0	0	0	430	0	0	0	375	0	0	0	389
[truncated: 38 more columns]
