# Supplementary material for: Metagenomic assembled plasmids of the human microbiome vary across disease cohorts
Source: Sci Rep. 2022 Jun 2;12:9212. doi: 10.1038/s41598-022-13313-y (PMC9163076; doi:10.1038/s41598-022-13313-y)
Supplement: Supplementary file 2 — Supplementary Information 2. [file 41598_2022_13313_MOESM2_ESM.zip › Supplementary_Data/input/WGS_headers.txt]

>Healthy_900_NODE_1_length_169809_cov_33.1573
>Healthy_900_NODE_2_length_129759_cov_19.3506
>Healthy_900_NODE_3_length_103980_cov_16.6277
>Healthy_900_NODE_4_length_100471_cov_20.5611
>Healthy_900_NODE_5_length_100177_cov_16.9514
>Healthy_900_NODE_6_length_98771_cov_16.1385
>Healthy_900_NODE_7_length_97261_cov_18.9851
>Healthy_900_NODE_8_length_85204_cov_19.8965
>Healthy_900_NODE_9_length_70835_cov_15.8801
>Healthy_900_NODE_10_length_70151_cov_19.7492
>Healthy_900_NODE_11_length_70047_cov_19.7
>Healthy_900_NODE_12_length_67319_cov_20.4004
>Healthy_900_NODE_13_length_67231_cov_16.908
>Healthy_900_NODE_14_length_57905_cov_17.3595
>Healthy_900_NODE_15_length_55557_cov_16.8721
>Healthy_900_NODE_16_length_54452_cov_16.6319
>Healthy_900_NODE_17_length_52764_cov_15.5382
>Healthy_900_NODE_18_length_52407_cov_18.3724
>Healthy_900_NODE_19_length_51998_cov_20.9762
>Healthy_900_NODE_20_length_51972_cov_21.4451
>Healthy_900_NODE_21_length_49351_cov_5.47959
>Healthy_900_NODE_22_length_48503_cov_17.4755
>Healthy_900_NODE_23_length_48184_cov_21.6055
>Healthy_900_NODE_24_length_45501_cov_10.0633
>Healthy_900_NODE_25_length_44788_cov_5.00592
>Healthy_900_NODE_26_length_43170_cov_17.9006
>Healthy_900_NODE_27_length_43040_cov_21.5903
>Healthy_900_NODE_28_length_42916_cov_18.2343
>Healthy_900_NODE_29_length_41678_cov_17.5521
>Healthy_900_NODE_30_length_41176_cov_16.3976
>Healthy_900_NODE_31_length_40305_cov_20.1365
>Healthy_900_NODE_32_length_40251_cov_20.3726
>Healthy_900_NODE_33_length_39950_cov_19.8312
>Healthy_900_NODE_34_length_39362_cov_4.71216
>Healthy_900_NODE_35_length_37318_cov_4.65226
>Healthy_900_NODE_36_length_35533_cov_17.175
>Healthy_900_NODE_37_length_34071_cov_19.0864
>Healthy_900_NODE_38_length_33275_cov_18.3048
>Healthy_900_NODE_39_length_32976_cov_16.1046
>Healthy_900_NODE_40_length_31751_cov_18.1293
>Healthy_900_NODE_41_length_31738_cov_21.1989
>Healthy_900_NODE_42_length_31185_cov_4.34908
>Healthy_900_NODE_43_length_31015_cov_20.1182
>Healthy_900_NODE_44_length_30845_cov_17.829
>Healthy_900_NODE_45_length_30488_cov_19.4439
>Healthy_900_NODE_46_length_30427_cov_19.9727
>Healthy_900_NODE_47_length_30069_cov_4.40728
>Healthy_900_NODE_48_length_30066_cov_4.02539
>Healthy_900_NODE_49_length_29875_cov_17.7911
>Healthy_900_NODE_50_length_28857_cov_5.20915
>Healthy_900_NODE_51_length_28818_cov_19.9103
>Healthy_900_NODE_52_length_28613_cov_4.78307
>Healthy_900_NODE_53_length_28419_cov_3.72571
>Healthy_900_NODE_54_length_28150_cov_4.94287
>Healthy_900_NODE_55_length_28120_cov_4.72393
>Healthy_900_NODE_56_length_28074_cov_19.2526
>Healthy_900_NODE_57_length_26962_cov_6.31193
>Healthy_900_NODE_58_length_26907_cov_19.0801
>Healthy_900_NODE_59_length_26879_cov_5.32855
>Healthy_900_NODE_60_length_26868_cov_13.2123
>Healthy_900_NODE_61_length_26814_cov_4.8957
>Healthy_900_NODE_62_length_26581_cov_20.8239
>Healthy_900_NODE_63_length_26471_cov_4.69337
>Healthy_900_NODE_64_length_25365_cov_4.74255
>Healthy_900_NODE_65_length_25243_cov_4.70808
>Healthy_900_NODE_66_length_25218_cov_4.07809
>Healthy_900_NODE_67_length_25209_cov_16.9259
>Healthy_900_NODE_68_length_24997_cov_4.35723
>Healthy_900_NODE_69_length_24903_cov_19.4871
>Healthy_900_NODE_70_length_24757_cov_17.9222
>Healthy_900_NODE_71_length_24718_cov_4.66663
>Healthy_900_NODE_72_length_24542_cov_4.87642
>Healthy_900_NODE_73_length_23769_cov_5.10795
>Healthy_900_NODE_74_length_23541_cov_19.5873
>Healthy_900_NODE_75_length_23246_cov_4.81312
>Healthy_900_NODE_76_length_22754_cov_4.62787
>Healthy_900_NODE_77_length_22718_cov_4.36403
>Healthy_900_NODE_78_length_22660_cov_5.52572
>Healthy_900_NODE_79_length_22437_cov_3.98762
>Healthy_900_NODE_80_length_22425_cov_17.4658
>Healthy_900_NODE_81_length_22397_cov_4.84912
>Healthy_900_NODE_82_length_22352_cov_6.60618
>Healthy_900_NODE_83_length_22272_cov_4.32358
>Healthy_900_NODE_84_length_21975_cov_4.19941
>Healthy_900_NODE_85_length_21745_cov_4.55044
>Healthy_900_NODE_86_length_21229_cov_21.4344
>Healthy_900_NODE_87_length_21030_cov_18.4087
>Healthy_900_NODE_88_length_20922_cov_17.659
>Healthy_900_NODE_89_length_20513_cov_4.04942
>Healthy_900_NODE_90_length_20484_cov_20.6058
>Healthy_900_NODE_91_length_20440_cov_19.919
>Healthy_900_NODE_92_length_20345_cov_7.59862
>Healthy_900_NODE_93_length_20281_cov_20.893
>Healthy_900_NODE_94_length_20221_cov_4.63225
>Healthy_900_NODE_95_length_20159_cov_16.6424
>Healthy_900_NODE_96_length_20020_cov_22.0738
>Healthy_900_NODE_97_length_20000_cov_3.76821
>Healthy_900_NODE_98_length_19540_cov_4.30408
>Healthy_900_NODE_99_length_19497_cov_6.28901
>Healthy_900_NODE_100_length_19491_cov_3.67576
>Healthy_900_NODE_101_length_19445_cov_3.98365
>Healthy_900_NODE_102_length_19202_cov_4.35426
>Healthy_900_NODE_103_length_19177_cov_4.19036
>Healthy_900_NODE_104_length_18962_cov_4.17459
>Healthy_900_NODE_105_length_18843_cov_4.69848
>Healthy_900_NODE_106_length_18842_cov_4.55246
>Healthy_900_NODE_107_length_18665_cov_46.446
>Healthy_900_NODE_108_length_18456_cov_5.02875
>Healthy_900_NODE_109_length_18388_cov_5.0132
>Healthy_900_NODE_110_length_18282_cov_5.56784
>Healthy_900_NODE_111_length_18218_cov_61.6827
>Healthy_900_NODE_112_length_18052_cov_5.37262
>Healthy_900_NODE_113_length_17983_cov_7.3301
>Healthy_900_NODE_114_length_17893_cov_19.8236
>Healthy_900_NODE_115_length_17837_cov_4.18822
>Healthy_900_NODE_116_length_17805_cov_4.67882
>Healthy_900_NODE_117_length_17728_cov_10.5868
>Healthy_900_NODE_118_length_17703_cov_4.29986
>Healthy_900_NODE_119_length_17636_cov_5.59229
>Healthy_900_NODE_120_length_17601_cov_22.4425
>Healthy_900_NODE_121_length_16972_cov_21.4873
>Healthy_900_NODE_122_length_16926_cov_5.35025
>Healthy_900_NODE_123_length_16878_cov_5.51543
>Healthy_900_NODE_124_length_16751_cov_21.0679
>Healthy_900_NODE_125_length_16736_cov_9.17601
>Healthy_900_NODE_126_length_16720_cov_7.28125
>Healthy_900_NODE_127_length_16655_cov_4.54645
>Healthy_900_NODE_128_length_16611_cov_4.51166
>Healthy_900_NODE_129_length_16606_cov_9.12029
>Healthy_900_NODE_130_length_16600_cov_19.7295
>Healthy_900_NODE_131_length_16590_cov_17.1222
>Healthy_900_NODE_132_length_16509_cov_4.02388
>Healthy_900_NODE_133_length_16458_cov_3.88472
>Healthy_900_NODE_134_length_16401_cov_4.5602
>Healthy_900_NODE_135_length_16392_cov_17.5519
>Healthy_900_NODE_136_length_16369_cov_4.00858
>Healthy_900_NODE_137_length_16353_cov_4.16652
>Healthy_900_NODE_138_length_16339_cov_19.6388
>Healthy_900_NODE_139_length_16314_cov_3.90399
>Healthy_900_NODE_140_length_16284_cov_19.8227
>Healthy_900_NODE_141_length_16266_cov_4.42076
>Healthy_900_NODE_142_length_16246_cov_4.36656
>Healthy_900_NODE_143_length_16139_cov_4.51996
>Healthy_900_NODE_144_length_16050_cov_4.51447
>Healthy_900_NODE_145_length_15940_cov_39.6618
>Healthy_900_NODE_146_length_15895_cov_3.7137
>Healthy_900_NODE_147_length_15824_cov_7.9102
>Healthy_900_NODE_148_length_15767_cov_4.39352
>Healthy_900_NODE_149_length_15634_cov_18.2155
>Healthy_900_NODE_150_length_15620_cov_18.2885
>Healthy_900_NODE_151_length_15616_cov_4.0543
>Healthy_900_NODE_152_length_15583_cov_3.66255
>Healthy_900_NODE_153_length_15514_cov_4.33204
>Healthy_900_NODE_154_length_15490_cov_3.15659
>Healthy_900_NODE_155_length_15475_cov_10.219
>Healthy_900_NODE_156_length_15301_cov_4.31005
>Healthy_900_NODE_157_length_15259_cov_3.86043
>Healthy_900_NODE_158_length_15256_cov_4.24058
>Healthy_900_NODE_159_length_15196_cov_4.10105
>Healthy_900_NODE_160_length_15151_cov_4.19237
>Healthy_900_NODE_161_length_15113_cov_10.5565
>Healthy_900_NODE_162_length_15109_cov_4.69204
>Healthy_900_NODE_163_length_15091_cov_26.0311
>Healthy_900_NODE_164_length_15061_cov_19.6033
>Healthy_900_NODE_165_length_14990_cov_5.6233
>Healthy_900_NODE_166_length_14858_cov_4.56185
>Healthy_900_NODE_167_length_14777_cov_20.0423
>Healthy_900_NODE_168_length_14630_cov_6.86346
>Healthy_900_NODE_169_length_14546_cov_24.6825
>Healthy_900_NODE_170_length_14526_cov_4.78239
>Healthy_900_NODE_171_length_14353_cov_4.14373
>Healthy_900_NODE_172_length_14343_cov_3.78352
>Healthy_900_NODE_173_length_14083_cov_9.35365
>Healthy_900_NODE_174_length_13982_cov_6.20765
>Healthy_900_NODE_175_length_13943_cov_24.2638
>Healthy_900_NODE_176_length_13937_cov_4.5327
>Healthy_900_NODE_177_length_13928_cov_3.81684
>Healthy_900_NODE_178_length_13927_cov_4.66717
>Healthy_900_NODE_179_length_13675_cov_4.62966
>Healthy_900_NODE_180_length_13604_cov_4.60218
>Healthy_900_NODE_181_length_13576_cov_4.21027
>Healthy_900_NODE_182_length_13467_cov_4.46391
>Healthy_900_NODE_183_length_13447_cov_3.93914
>Healthy_900_NODE_184_length_13392_cov_4.83077
>Healthy_900_NODE_185_length_13383_cov_17.4948
>Healthy_900_NODE_186_length_13383_cov_7.3768
>Healthy_900_NODE_187_length_13338_cov_20.9676
>Healthy_900_NODE_188_length_13288_cov_6.56314
>Healthy_900_NODE_189_length_13184_cov_5.04593
>Healthy_900_NODE_190_length_13136_cov_20.7069
>Healthy_900_NODE_191_length_13060_cov_5.92857
>Healthy_900_NODE_192_length_13057_cov_3.30964
>Healthy_900_NODE_193_length_12896_cov_4.73997
>Healthy_900_NODE_194_length_12866_cov_6.72133
>Healthy_900_NODE_195_length_12861_cov_23.7523
>Healthy_900_NODE_196_length_12760_cov_4.0758
>Healthy_900_NODE_197_length_12738_cov_4.31523
>Healthy_900_NODE_198_length_12714_cov_4.76602
>Healthy_900_NODE_199_length_12613_cov_9.67001
>Healthy_900_NODE_200_length_12535_cov_5.80537
>Healthy_900_NODE_201_length_12400_cov_3.58663
>Healthy_900_NODE_202_length_12297_cov_3.73199
>Healthy_900_NODE_203_length_12156_cov_6.28576
>Healthy_900_NODE_204_length_12128_cov_18.4515
>Healthy_900_NODE_205_length_12060_cov_7.49296
>Healthy_900_NODE_206_length_12048_cov_3.86209
>Healthy_900_NODE_207_length_11964_cov_5.55026
>Healthy_900_NODE_208_length_11836_cov_2.98616
>Healthy_900_NODE_209_length_11775_cov_4.75324
>Healthy_900_NODE_210_length_11721_cov_17.742
>Healthy_900_NODE_211_length_11677_cov_3.27973
>Healthy_900_NODE_212_length_11592_cov_3.43287
>Healthy_900_NODE_213_length_11560_cov_3.8771
>Healthy_900_NODE_214_length_11528_cov_4.65842
>Healthy_900_NODE_215_length_11448_cov_4.89757
>Healthy_900_NODE_216_length_11442_cov_3.82682
>Healthy_900_NODE_217_length_11344_cov_17.6744
>Healthy_900_NODE_218_length_11341_cov_3.91831
>Healthy_900_NODE_219_length_11308_cov_10.6532
>Healthy_900_NODE_220_length_11277_cov_19.6252
>Healthy_900_NODE_221_length_11256_cov_4.34131
>Healthy_900_NODE_222_length_11251_cov_3.1329
>Healthy_900_NODE_223_length_11223_cov_6.88897
>Healthy_900_NODE_224_length_11214_cov_4.83834
>Healthy_900_NODE_225_length_11195_cov_4.46634
>Healthy_900_NODE_226_length_11188_cov_14.2735
>Healthy_900_NODE_227_length_11159_cov_8.02224
>Healthy_900_NODE_228_length_11102_cov_9.87743
>Healthy_900_NODE_229_length_11093_cov_23.9639
>Healthy_900_NODE_230_length_11074_cov_4.48943
>Healthy_900_NODE_231_length_11034_cov_19.2365
>Healthy_900_NODE_232_length_11011_cov_3.31836
>Healthy_900_NODE_233_length_10990_cov_2.94925
>Healthy_900_NODE_234_length_10976_cov_4.40262
>Healthy_900_NODE_235_length_10962_cov_5.38645
>Healthy_900_NODE_236_length_10950_cov_6.49022
>Healthy_900_NODE_237_length_10944_cov_5.79071
>Healthy_900_NODE_238_length_10923_cov_3.23105
>Healthy_900_NODE_239_length_10839_cov_4.05045
>Healthy_900_NODE_240_length_10690_cov_12.4118
>Healthy_900_NODE_241_length_10594_cov_4.04374
>Healthy_900_NODE_242_length_10552_cov_4.32876
>Healthy_900_NODE_243_length_10546_cov_5.75198
>Healthy_900_NODE_244_length_10486_cov_3.02013
>Healthy_900_NODE_245_length_10483_cov_4.85002
>Healthy_900_NODE_246_length_10437_cov_5.20555
>Healthy_900_NODE_247_length_10407_cov_3.29125
>Healthy_900_NODE_248_length_10355_cov_15.2406
>Healthy_900_NODE_249_length_10334_cov_18.4865
>Healthy_900_NODE_250_length_10295_cov_4.91436
>Healthy_900_NODE_251_length_10277_cov_3.61329
>Healthy_900_NODE_252_length_10258_cov_6.01862
>Healthy_900_NODE_253_length_10244_cov_4.77299
>Healthy_900_NODE_254_length_10237_cov_4.33068
>Healthy_900_NODE_255_length_10198_cov_13.8483
>Healthy_900_NODE_256_length_10171_cov_4.10459
>Healthy_900_NODE_257_length_10074_cov_4.24434
>Healthy_900_NODE_258_length_10045_cov_3.95506
>Healthy_900_NODE_259_length_10038_cov_4.48152
>Healthy_900_NODE_260_length_9901_cov_4.12411
>Healthy_900_NODE_261_length_9899_cov_3.67757
>Healthy_900_NODE_262_length_9881_cov_3.8163
>Healthy_900_NODE_263_length_9866_cov_3.16155
>Healthy_900_NODE_264_length_9858_cov_4.21147
>Healthy_900_NODE_265_length_9847_cov_21.185
>Healthy_900_NODE_266_length_9832_cov_4.7578
>Healthy_900_NODE_267_length_9826_cov_4.9475
>Healthy_900_NODE_268_length_9825_cov_10.4008
>Healthy_900_NODE_269_length_9813_cov_3.77721
>Healthy_900_NODE_270_length_9785_cov_3.39918
>Healthy_900_NODE_271_length_9777_cov_3.58301
>Healthy_900_NODE_272_length_9712_cov_19.1849
>Healthy_900_NODE_273_length_9675_cov_4.96123
>Healthy_900_NODE_274_length_9673_cov_18.6157
>Healthy_900_NODE_275_length_9648_cov_3.93975
>Healthy_900_NODE_276_length_9639_cov_4.00417
>Healthy_900_NODE_277_length_9594_cov_3.15012
>Healthy_900_NODE_278_length_9583_cov_4.22471
>Healthy_900_NODE_279_length_9511_cov_4.25772
>Healthy_900_NODE_280_length_9510_cov_4.53749
>Healthy_900_NODE_281_length_9486_cov_5.06829
>Healthy_900_NODE_282_length_9483_cov_4.38651
>Healthy_900_NODE_283_length_9406_cov_18.1176
>Healthy_900_NODE_284_length_9395_cov_16.2401
>Healthy_900_NODE_285_length_9388_cov_16.6867
>Healthy_900_NODE_286_length_9386_cov_3.46608
>Healthy_900_NODE_287_length_9367_cov_9.61072
>Healthy_900_NODE_288_length_9361_cov_3.82377
>Healthy_900_NODE_289_length_9352_cov_4.55674
>Healthy_900_NODE_290_length_9335_cov_3.9903
>Healthy_900_NODE_291_length_9333_cov_3.8407
>Healthy_900_NODE_292_length_9328_cov_5.01736
>Healthy_900_NODE_293_length_9305_cov_3.62324
>Healthy_900_NODE_294_length_9289_cov_12.466
>Healthy_900_NODE_295_length_9265_cov_17.7482
>Healthy_900_NODE_296_length_9260_cov_4.31124
>Healthy_900_NODE_297_length_9250_cov_3.94932
>Healthy_900_NODE_298_length_9236_cov_3.84076
>Healthy_900_NODE_299_length_9157_cov_4.47946
>Healthy_900_NODE_300_length_9122_cov_4.66461
>Healthy_900_NODE_301_length_9110_cov_9.21126
>Healthy_900_NODE_302_length_9086_cov_3.07076
>Healthy_900_NODE_303_length_9079_cov_3.51551
>Healthy_900_NODE_304_length_8982_cov_4.51596
>Healthy_900_NODE_305_length_8981_cov_4.44354
>Healthy_900_NODE_306_length_8979_cov_5.57183
>Healthy_900_NODE_307_length_8946_cov_5.29412
>Healthy_900_NODE_308_length_8944_cov_5.76477
>Healthy_900_NODE_309_length_8919_cov_3.59364
>Healthy_900_NODE_310_length_8894_cov_20.2391
>Healthy_900_NODE_311_length_8844_cov_3.71578
>Healthy_900_NODE_312_length_8842_cov_4.87288
>Healthy_900_NODE_313_length_8839_cov_3.16462
>Healthy_900_NODE_314_length_8805_cov_4.1576
>Healthy_900_NODE_315_length_8798_cov_3.21068
>Healthy_900_NODE_316_length_8773_cov_7.96375
>Healthy_900_NODE_317_length_8768_cov_3.1484
>Healthy_900_NODE_318_length_8763_cov_4.42019
>Healthy_900_NODE_319_length_8741_cov_6.59878
>Healthy_900_NODE_320_length_8720_cov_3.13376
>Healthy_900_NODE_321_length_8685_cov_4.73638
>Healthy_900_NODE_322_length_8672_cov_3.72601
>Healthy_900_NODE_323_length_8624_cov_4.19104
>Healthy_900_NODE_324_length_8599_cov_26.3438
>Healthy_900_NODE_325_length_8598_cov_9.31675
>Healthy_900_NODE_326_length_8597_cov_9.79454
>Healthy_900_NODE_327_length_8589_cov_3.2633
>Healthy_900_NODE_328_length_8544_cov_3.82683
>Healthy_900_NODE_329_length_8530_cov_6.75799
>Healthy_900_NODE_330_length_8521_cov_3.38661
>Healthy_900_NODE_331_length_8491_cov_4.16513
>Healthy_900_NODE_332_length_8461_cov_19.0761
>Healthy_900_NODE_333_length_8405_cov_17.3135
>Healthy_900_NODE_334_length_8404_cov_19.0369
>Healthy_900_NODE_335_length_8347_cov_3.52279
>Healthy_900_NODE_336_length_8323_cov_3.96952
>Healthy_900_NODE_337_length_8311_cov_4.4914
>Healthy_900_NODE_338_length_8281_cov_4.02164
>Healthy_900_NODE_339_length_8259_cov_3.2706
>Healthy_900_NODE_340_length_8257_cov_4.6713
>Healthy_900_NODE_341_length_8236_cov_19.7173
>Healthy_900_NODE_342_length_8217_cov_4.22543
>Healthy_900_NODE_343_length_8209_cov_4.58303
>Healthy_900_NODE_344_length_8198_cov_2.98404
>Healthy_900_NODE_345_length_8191_cov_3.51303
>Healthy_900_NODE_346_length_8183_cov_4.92581
>Healthy_900_NODE_347_length_8167_cov_3.41223
>Healthy_900_NODE_348_length_8127_cov_11.8601
>Healthy_900_NODE_349_length_8066_cov_5.94245
>Healthy_900_NODE_350_length_8066_cov_3.06529
>Healthy_900_NODE_351_length_8055_cov_9.43737
>Healthy_900_NODE_352_length_8050_cov_20.6732
>Healthy_900_NODE_353_length_8032_cov_2.86411
>Healthy_900_NODE_354_length_8028_cov_3.6507
>Healthy_900_NODE_355_length_7991_cov_3.8193
>Healthy_900_NODE_356_length_7982_cov_3.53993
>Healthy_900_NODE_357_length_7954_cov_3.28599
>Healthy_900_NODE_358_length_7932_cov_25.6683
>Healthy_900_NODE_359_length_7927_cov_5.16425
>Healthy_900_NODE_360_length_7888_cov_4.07213
>Healthy_900_NODE_361_length_7869_cov_3.02867
>Healthy_900_NODE_362_length_7860_cov_2.93414
>Healthy_900_NODE_363_length_7794_cov_3.33531
>Healthy_900_NODE_364_length_7782_cov_2.97153
>Healthy_900_NODE_365_length_7759_cov_4.23546
>Healthy_900_NODE_366_length_7758_cov_4.87057
>Healthy_900_NODE_367_length_7752_cov_4.52696
>Healthy_900_NODE_368_length_7748_cov_20.2888
>Healthy_900_NODE_369_length_7738_cov_4.41377
>Healthy_900_NODE_370_length_7711_cov_3.57497
>Healthy_900_NODE_371_length_7710_cov_3.62534
>Healthy_900_NODE_372_length_7692_cov_20.8573
>Healthy_900_NODE_373_length_7683_cov_6.79628
>Healthy_900_NODE_374_length_7676_cov_2.97258
>Healthy_900_NODE_375_length_7672_cov_4.29552
>Healthy_900_NODE_376_length_7668_cov_4.53671
>Healthy_900_NODE_377_length_7641_cov_18.823
>Healthy_900_NODE_378_length_7615_cov_3.67817
>Healthy_900_NODE_379_length_7604_cov_4.06464
>Healthy_900_NODE_380_length_7598_cov_3.9829
>Healthy_900_NODE_381_length_7593_cov_4.65137
>Healthy_900_NODE_382_length_7577_cov_4.41957
>Healthy_900_NODE_383_length_7572_cov_7.06625
>Healthy_900_NODE_384_length_7571_cov_4.52155
>Healthy_900_NODE_385_length_7554_cov_3.06748
>Healthy_900_NODE_386_length_7541_cov_4.39581
>Healthy_900_NODE_387_length_7537_cov_2.55106
>Healthy_900_NODE_388_length_7521_cov_3.56456
>Healthy_900_NODE_389_length_7516_cov_20.206
>Healthy_900_NODE_390_length_7489_cov_4.3032
>Healthy_900_NODE_391_length_7483_cov_2.75525
>Healthy_900_NODE_392_length_7479_cov_6.10897
>Healthy_900_NODE_393_length_7478_cov_4.35808
>Healthy_900_NODE_394_length_7474_cov_3.89891
>Healthy_900_NODE_395_length_7463_cov_3.58059
>Healthy_900_NODE_396_length_7457_cov_4.21386
>Healthy_900_NODE_397_length_7456_cov_4.30847
>Healthy_900_NODE_398_length_7433_cov_3.1659
>Healthy_900_NODE_399_length_7426_cov_3.24515
>Healthy_900_NODE_400_length_7367_cov_2.95801
>Healthy_900_NODE_401_length_7348_cov_3.42836
>Healthy_900_NODE_402_length_7296_cov_3.73056
>Healthy_900_NODE_403_length_7269_cov_4.70973
>Healthy_900_NODE_404_length_7248_cov_3.75365
>Healthy_900_NODE_405_length_7241_cov_3.31297
>Healthy_900_NODE_406_length_7235_cov_3.51267
>Healthy_900_NODE_407_length_7216_cov_3.09817
>Healthy_900_NODE_408_length_7201_cov_4.14162
>Healthy_900_NODE_409_length_7196_cov_3.81683
>Healthy_900_NODE_410_length_7196_cov_3.75942
>Healthy_900_NODE_411_length_7184_cov_3.93912
>Healthy_900_NODE_412_length_7182_cov_3.30027
>Healthy_900_NODE_413_length_7169_cov_4.04709
>Healthy_900_NODE_414_length_7135_cov_4.25226
>Healthy_900_NODE_415_length_7130_cov_4.01668
>Healthy_900_NODE_416_length_7120_cov_5.09625
>Healthy_900_NODE_417_length_7108_cov_20.4682
>Healthy_900_NODE_418_length_7081_cov_3.70211
>Healthy_900_NODE_419_length_7068_cov_3.68772
>Healthy_900_NODE_420_length_7066_cov_2.72714
>Healthy_900_NODE_421_length_7041_cov_3.0856
>Healthy_900_NODE_422_length_7029_cov_3.51506
>Healthy_900_NODE_423_length_7016_cov_3.49418
>Healthy_900_NODE_424_length_7013_cov_16.9467
>Healthy_900_NODE_425_length_7004_cov_3.14132
>Healthy_900_NODE_426_length_6977_cov_3.1881
>Healthy_900_NODE_427_length_6975_cov_6.99971
>Healthy_900_NODE_428_length_6971_cov_2.82794
>Healthy_900_NODE_429_length_6968_cov_2.89758
>Healthy_900_NODE_430_length_6947_cov_2.67629
>Healthy_900_NODE_431_length_6945_cov_4.05835
>Healthy_900_NODE_432_length_6945_cov_2.90943
>Healthy_900_NODE_433_length_6941_cov_2.96035
>Healthy_900_NODE_434_length_6940_cov_3.61351
>Healthy_900_NODE_435_length_6906_cov_16.8778
>Healthy_900_NODE_436_length_6906_cov_2.87214
>Healthy_900_NODE_437_length_6904_cov_2.7753
>Healthy_900_NODE_438_length_6879_cov_3.62969
>Healthy_900_NODE_439_length_6867_cov_3.75044
>Healthy_900_NODE_440_length_6848_cov_11.3604
>Healthy_900_NODE_441_length_6838_cov_4.47368
>Healthy_900_NODE_442_length_6833_cov_3.8625
>Healthy_900_NODE_443_length_6809_cov_4.46713
>Healthy_900_NODE_444_length_6797_cov_3.27262
>Healthy_900_NODE_445_length_6795_cov_3.23828
>Healthy_900_NODE_446_length_6788_cov_3.25754
>Healthy_900_NODE_447_length_6763_cov_3.08229
>Healthy_900_NODE_448_length_6758_cov_2.75787
>Healthy_900_NODE_449_length_6755_cov_3.53313
>Healthy_900_NODE_450_length_6750_cov_7.9419
>Healthy_900_NODE_451_length_6747_cov_3.24148
>Healthy_900_NODE_452_length_6743_cov_8.10317
>Healthy_900_NODE_453_length_6742_cov_4.4766
>Healthy_900_NODE_454_length_6737_cov_4.70563
>Healthy_900_NODE_455_length_6730_cov_4.00285
>Healthy_900_NODE_456_length_6729_cov_3.30237
>Healthy_900_NODE_457_length_6728_cov_3.14446
>Healthy_900_NODE_458_length_6713_cov_3.59402
>Healthy_900_NODE_459_length_6706_cov_3.17907
>Healthy_900_NODE_460_length_6698_cov_3.48818
>Healthy_900_NODE_461_length_6696_cov_3.47372
>Healthy_900_NODE_462_length_6694_cov_3.08947
>Healthy_900_NODE_463_length_6671_cov_4.09492
>Healthy_900_NODE_464_length_6669_cov_3.55821
>Healthy_900_NODE_465_length_6659_cov_3.32026
>Healthy_900_NODE_466_length_6643_cov_17.8303
>Healthy_900_NODE_467_length_6638_cov_3.67249
>Healthy_900_NODE_468_length_6599_cov_8.14288
>Healthy_900_NODE_469_length_6598_cov_3.38362
>Healthy_900_NODE_470_length_6593_cov_3.19394
>Healthy_900_NODE_471_length_6573_cov_3.58346
>Healthy_900_NODE_472_length_6573_cov_3.51826
>Healthy_900_NODE_473_length_6569_cov_3.55542
>Healthy_900_NODE_474_length_6544_cov_2.5403
>Healthy_900_NODE_475_length_6543_cov_5.03036
>Healthy_900_NODE_476_length_6534_cov_3.94968
>Healthy_900_NODE_477_length_6533_cov_2.89009
>Healthy_900_NODE_478_length_6532_cov_4.07503
>Healthy_900_NODE_479_length_6520_cov_3.60155
>Healthy_900_NODE_480_length_6518_cov_4.11837
>Healthy_900_NODE_481_length_6516_cov_3.84894
>Healthy_900_NODE_482_length_6501_cov_3.14877
>Healthy_900_NODE_483_length_6462_cov_3.11737
>Healthy_900_NODE_484_length_6454_cov_6.58994
>Healthy_900_NODE_485_length_6441_cov_2.684
>Healthy_900_NODE_486_length_6397_cov_3.29722
>Healthy_900_NODE_487_length_6394_cov_3.42862
>Healthy_900_NODE_488_length_6388_cov_2.79536
>Healthy_900_NODE_489_length_6387_cov_4.03617
>Healthy_900_NODE_490_length_6387_cov_3.01169
>Healthy_900_NODE_491_length_6378_cov_3.34936
>Healthy_900_NODE_492_length_6373_cov_3.05144
>Healthy_900_NODE_493_length_6372_cov_3.3804
>Healthy_900_NODE_494_length_6366_cov_4.1583
>Healthy_900_NODE_495_length_6362_cov_4.16077
>Healthy_900_NODE_496_length_6336_cov_4.26158
>Healthy_900_NODE_497_length_6325_cov_4.59777
>Healthy_900_NODE_498_length_6301_cov_3.91627
>Healthy_900_NODE_499_length_6299_cov_3.94763
>Healthy_900_NODE_500_length_6293_cov_3.86454
>Healthy_900_NODE_501_length_6281_cov_7.11773
>Healthy_900_NODE_502_length_6279_cov_5.20132
>Healthy_900_NODE_503_length_6268_cov_4.17125
>Healthy_900_NODE_504_length_6261_cov_3.58024
>Healthy_900_NODE_505_length_6260_cov_3.32409
>Healthy_900_NODE_506_length_6248_cov_6.02955
>Healthy_900_NODE_507_length_6244_cov_3.99321
>Healthy_900_NODE_508_length_6241_cov_3.18186
>Healthy_900_NODE_509_length_6227_cov_3.65327
>Healthy_900_NODE_510_length_6213_cov_3.44024
>Healthy_900_NODE_511_length_6185_cov_4.2677
>Healthy_900_NODE_512_length_6183_cov_3.06495
>Healthy_900_NODE_513_length_6164_cov_3.10476
>Healthy_900_NODE_514_length_6148_cov_4.02117
>Healthy_900_NODE_515_length_6146_cov_5.17436
>Healthy_900_NODE_516_length_6129_cov_4.08824
>Healthy_900_NODE_517_length_6129_cov_3.02996
>Healthy_900_NODE_518_length_6099_cov_10.5298
>Healthy_900_NODE_519_length_6093_cov_9.46588
>Healthy_900_NODE_520_length_6073_cov_3.67431
>Healthy_900_NODE_521_length_6066_cov_19.3397
>Healthy_900_NODE_522_length_6054_cov_2.95766
>Healthy_900_NODE_523_length_6042_cov_8.35744
>Healthy_900_NODE_524_length_6039_cov_3.60511
>Healthy_900_NODE_525_length_6036_cov_3.52332
>Healthy_900_NODE_526_length_6035_cov_3.2107
>Healthy_900_NODE_527_length_6021_cov_2.32585
>Healthy_900_NODE_528_length_6012_cov_3.1588
>Healthy_900_NODE_529_length_5986_cov_3.14095
>Healthy_900_NODE_530_length_5985_cov_3.60894
>Healthy_900_NODE_531_length_5985_cov_3.49848
>Healthy_900_NODE_532_length_5980_cov_10.6219
>Healthy_900_NODE_533_length_5979_cov_3.09943
>Healthy_900_NODE_534_length_5977_cov_3.15856
>Healthy_900_NODE_535_length_5966_cov_4.4967
>Healthy_900_NODE_536_length_5961_cov_4.52252
>Healthy_900_NODE_537_length_5952_cov_3.66288
>Healthy_900_NODE_538_length_5947_cov_2.50221
>Healthy_900_NODE_539_length_5941_cov_3.05861
>Healthy_900_NODE_540_length_5939_cov_3.97179
>Healthy_900_NODE_541_length_5928_cov_4.79193
>Healthy_900_NODE_542_length_5908_cov_4.64975
>Healthy_900_NODE_543_length_5907_cov_4.34381
>Healthy_900_NODE_544_length_5903_cov_4.671
>Healthy_900_NODE_545_length_5897_cov_2.72116
>Healthy_900_NODE_546_length_5892_cov_2.51139
>Healthy_900_NODE_547_length_5882_cov_22.4735
>Healthy_900_NODE_548_length_5851_cov_4.51225
>Healthy_900_NODE_549_length_5832_cov_2.96019
>Healthy_900_NODE_550_length_5829_cov_3.29269
>Healthy_900_NODE_551_length_5817_cov_3.19924
>Healthy_900_NODE_552_length_5809_cov_4.1187
>Healthy_900_NODE_553_length_5809_cov_3.75356
>Healthy_900_NODE_554_length_5798_cov_3.35504
>Healthy_900_NODE_555_length_5794_cov_2.84022
>Healthy_900_NODE_556_length_5791_cov_4.62029
>Healthy_900_NODE_557_length_5776_cov_2.55969
>Healthy_900_NODE_558_length_5762_cov_2.7829
>Healthy_900_NODE_559_length_5761_cov_5.40011
>Healthy_900_NODE_560_length_5744_cov_2.56214
>Healthy_900_NODE_561_length_5742_cov_7.15263
>Healthy_900_NODE_562_length_5734_cov_3.29741
>Healthy_900_NODE_563_length_5733_cov_3.05002
>Healthy_900_NODE_564_length_5707_cov_3.44038
>Healthy_900_NODE_565_length_5702_cov_3.53214
>Healthy_900_NODE_566_length_5700_cov_23.0526
>Healthy_900_NODE_567_length_5696_cov_3.46694
>Healthy_900_NODE_568_length_5693_cov_4.22526
>Healthy_900_NODE_569_length_5692_cov_2.62001
>Healthy_900_NODE_570_length_5678_cov_5.71172
>Healthy_900_NODE_571_length_5678_cov_4.96781
>Healthy_900_NODE_572_length_5678_cov_4.19349
>Healthy_900_NODE_573_length_5678_cov_3.22675
>Healthy_900_NODE_574_length_5676_cov_4.21509
>Healthy_900_NODE_575_length_5671_cov_3.12518
>Healthy_900_NODE_576_length_5668_cov_3.56387
>Healthy_900_NODE_577_length_5665_cov_4.17629
>Healthy_900_NODE_578_length_5649_cov_2.61834
>Healthy_900_NODE_579_length_5648_cov_3.99213
>Healthy_900_NODE_580_length_5634_cov_13.7433
>Healthy_900_NODE_581_length_5619_cov_4.46783
>Healthy_900_NODE_582_length_5595_cov_3.51805
>Healthy_900_NODE_583_length_5594_cov_5.1401
>Healthy_900_NODE_584_length_5594_cov_3.92724
>Healthy_900_NODE_585_length_5579_cov_18.9841
>Healthy_900_NODE_586_length_5575_cov_3.36667
>Healthy_900_NODE_587_length_5574_cov_3.57529
>Healthy_900_NODE_588_length_5572_cov_4.20953
>Healthy_900_NODE_589_length_5564_cov_3.31603
>Healthy_900_NODE_590_length_5562_cov_4.87852
>Healthy_900_NODE_591_length_5551_cov_3.68195
>Healthy_900_NODE_592_length_5550_cov_3.90555
>Healthy_900_NODE_593_length_5550_cov_3.86733
>Healthy_900_NODE_594_length_5542_cov_3.01367
>Healthy_900_NODE_595_length_5540_cov_4.54166
>Healthy_900_NODE_596_length_5538_cov_3.56174
>Healthy_900_NODE_597_length_5538_cov_2.7733
>Healthy_900_NODE_598_length_5520_cov_3.76285
>Healthy_900_NODE_599_length_5506_cov_3.34966
>Healthy_900_NODE_600_length_5501_cov_46.9254
>Healthy_900_NODE_601_length_5496_cov_3.50561
>Healthy_900_NODE_602_length_5492_cov_7.92717
>Healthy_900_NODE_603_length_5491_cov_4.54636
>Healthy_900_NODE_604_length_5489_cov_2.87523
>Healthy_900_NODE_605_length_5483_cov_3.00313
>Healthy_900_NODE_606_length_5482_cov_3.4297
>Healthy_900_NODE_607_length_5480_cov_4.33327
>Healthy_900_NODE_608_length_5469_cov_3.7355
>Healthy_900_NODE_609_length_5458_cov_2.93282
>Healthy_900_NODE_610_length_5450_cov_3.27488
>Healthy_900_NODE_611_length_5441_cov_178.925
>Healthy_900_NODE_612_length_5438_cov_2.67527
>Healthy_900_NODE_613_length_5430_cov_2.80874
>Healthy_900_NODE_614_length_5423_cov_3.82526
>Healthy_900_NODE_615_length_5421_cov_3.66176
>Healthy_900_NODE_616_length_5421_cov_3.47167
>Healthy_900_NODE_617_length_5402_cov_4.46493
>Healthy_900_NODE_618_length_5392_cov_4.08881
>Healthy_900_NODE_619_length_5391_cov_3.57702
>Healthy_900_NODE_620_length_5389_cov_3.37589
>Healthy_900_NODE_621_length_5384_cov_4.53612
>Healthy_900_NODE_622_length_5382_cov_4.28421
>Healthy_900_NODE_623_length_5356_cov_3.17129
>Healthy_900_NODE_624_length_5355_cov_15.2202
>Healthy_900_NODE_625_length_5352_cov_9.61658
>Healthy_900_NODE_626_length_5334_cov_3.60788
>Healthy_900_NODE_627_length_5333_cov_3.76279
>Healthy_900_NODE_628_length_5332_cov_2.6534
>Healthy_900_NODE_629_length_5330_cov_4.21479
>Healthy_900_NODE_630_length_5328_cov_3.73165
>Healthy_900_NODE_631_length_5326_cov_3.75375
>Healthy_900_NODE_632_length_5324_cov_23.2156
>Healthy_900_NODE_633_length_5319_cov_3.46106
>Healthy_900_NODE_634_length_5315_cov_2.67452
>Healthy_900_NODE_635_length_5314_cov_4.23388
>Healthy_900_NODE_636_length_5307_cov_2.81417
>Healthy_900_NODE_637_length_5304_cov_3.67041
>Healthy_900_NODE_638_length_5295_cov_3.5666
>Healthy_900_NODE_639_length_5270_cov_3.85849
>Healthy_900_NODE_640_length_5269_cov_3.40046
>Healthy_900_NODE_641_length_5265_cov_2.90806
>Healthy_900_NODE_642_length_5261_cov_2.56627
>Healthy_900_NODE_643_length_5256_cov_3.33724
>Healthy_900_NODE_644_length_5255_cov_15.575
>Healthy_900_NODE_645_length_5251_cov_2.80581
>Healthy_900_NODE_646_length_5230_cov_4.24193
>Healthy_900_NODE_647_length_5220_cov_2.81549
>Healthy_900_NODE_648_length_5213_cov_2.91857
>Healthy_900_NODE_649_length_5206_cov_3.71598
>Healthy_900_NODE_650_length_5202_cov_2.4216
>Healthy_900_NODE_651_length_5201_cov_3.71182
>Healthy_900_NODE_652_length_5196_cov_3.75958
>Healthy_900_NODE_653_length_5184_cov_4.19458
>Healthy_900_NODE_654_length_5182_cov_2.6419
>Healthy_900_NODE_655_length_5181_cov_4.77156
>Healthy_900_NODE_656_length_5177_cov_3.42737
>Healthy_900_NODE_657_length_5177_cov_3.21496
>Healthy_900_NODE_658_length_5160_cov_5.05877
>Healthy_900_NODE_659_length_5153_cov_2.93939
>Healthy_900_NODE_660_length_5149_cov_21.0018
>Healthy_900_NODE_661_length_5148_cov_3.17318
>Healthy_900_NODE_662_length_5145_cov_3.92299
>Healthy_900_NODE_663_length_5142_cov_3.45862
>Healthy_900_NODE_664_length_5138_cov_5.36573
>Healthy_900_NODE_665_length_5126_cov_3.2814
>Healthy_900_NODE_666_length_5118_cov_2.90302
>Healthy_900_NODE_667_length_5112_cov_9.51592
>Healthy_900_NODE_668_length_5111_cov_3.50949
>Healthy_900_NODE_669_length_5097_cov_3.18564
>Healthy_900_NODE_670_length_5090_cov_2.85521
>Healthy_900_NODE_671_length_5087_cov_3.98112
>Healthy_900_NODE_672_length_5082_cov_3.44321
>Healthy_900_NODE_673_length_5079_cov_4.84833
>Healthy_900_NODE_674_length_5079_cov_3.10211
>Healthy_900_NODE_675_length_5078_cov_3.47561
>Healthy_900_NODE_676_length_5075_cov_2.80717
>Healthy_900_NODE_677_length_5064_cov_2.69914
>Healthy_900_NODE_678_length_5041_cov_2.98095
>Healthy_900_NODE_679_length_5039_cov_2.69843
>Healthy_900_NODE_680_length_5039_cov_2.6549
>Healthy_900_NODE_681_length_5025_cov_3.06117
>Healthy_900_NODE_682_length_5023_cov_3.29408
>Healthy_900_NODE_683_length_5022_cov_4.91182
>Healthy_900_NODE_684_length_5020_cov_3.04834
>Healthy_900_NODE_685_length_5017_cov_20.2656
>Healthy_900_NODE_686_length_5012_cov_2.5348
>Healthy_900_NODE_687_length_5005_cov_3.79313
>Healthy_900_NODE_688_length_5005_cov_3.00727
>Healthy_900_NODE_689_length_5000_cov_5.74641
>Healthy_900_NODE_690_length_4988_cov_3.11535
>Healthy_900_NODE_691_length_4977_cov_3.39049
>Healthy_900_NODE_692_length_4972_cov_3.63941
>Healthy_900_NODE_693_length_4966_cov_4.09326
>Healthy_900_NODE_694_length_4966_cov_2.86683
>Healthy_900_NODE_695_length_4963_cov_3.97372
>Healthy_900_NODE_696_length_4958_cov_2.24924
>Healthy_900_NODE_697_length_4957_cov_2.90453
>Healthy_900_NODE_698_length_4939_cov_3.61343
>Healthy_900_NODE_699_length_4932_cov_3.12241
>Healthy_900_NODE_700_length_4924_cov_2.66276
>Healthy_900_NODE_701_length_4922_cov_3.62235
>Healthy_900_NODE_702_length_4908_cov_3.53596
>Healthy_900_NODE_703_length_4899_cov_3.48514
>Healthy_900_NODE_704_length_4894_cov_2.92684
>Healthy_900_NODE_705_length_4892_cov_3.47778
>Healthy_900_NODE_706_length_4885_cov_2.41304
>Healthy_900_NODE_707_length_4882_cov_3.81065
>Healthy_900_NODE_708_length_4881_cov_18.6359
>Healthy_900_NODE_709_length_4878_cov_21.7412
>Healthy_900_NODE_710_length_4877_cov_4.02053
>Healthy_900_NODE_711_length_4874_cov_2.69828
>Healthy_900_NODE_712_length_4871_cov_3.29174
>Healthy_900_NODE_713_length_4866_cov_2.8491
>Healthy_900_NODE_714_length_4854_cov_2.91061
>Healthy_900_NODE_715_length_4850_cov_2.43358
>Healthy_900_NODE_716_length_4848_cov_3.35844
>Healthy_900_NODE_717_length_4845_cov_2.71649
>Healthy_900_NODE_718_length_4841_cov_3.45842
>Healthy_900_NODE_719_length_4837_cov_2.7294
>Healthy_900_NODE_720_length_4836_cov_3.04957
>Healthy_900_NODE_721_length_4832_cov_3.4842
>Healthy_900_NODE_722_length_4832_cov_3.4821
>Healthy_900_NODE_723_length_4830_cov_3.25005
>Healthy_900_NODE_724_length_4829_cov_2.84939
>Healthy_900_NODE_725_length_4823_cov_3.77076
>Healthy_900_NODE_726_length_4821_cov_2.95657
>Healthy_900_NODE_727_length_4821_cov_2.64582
>Healthy_900_NODE_728_length_4816_cov_2.79962
>Healthy_900_NODE_729_length_4813_cov_3.32661
>Healthy_900_NODE_730_length_4812_cov_3.04751
>Healthy_900_NODE_731_length_4809_cov_3.14703
>Healthy_900_NODE_732_length_4803_cov_3.41639
>Healthy_900_NODE_733_length_4801_cov_2.84071
>Healthy_900_NODE_734_length_4794_cov_3.04368
>Healthy_900_NODE_735_length_4792_cov_5.64176
>Healthy_900_NODE_736_length_4792_cov_3.13722
>Healthy_900_NODE_737_length_4788_cov_3.38158
>Healthy_900_NODE_738_length_4783_cov_21.3173
>Healthy_900_NODE_739_length_4779_cov_2.53006
>Healthy_900_NODE_740_length_4771_cov_2.57103
>Healthy_900_NODE_741_length_4757_cov_2.86516
>Healthy_900_NODE_742_length_4755_cov_2.68
>Healthy_900_NODE_743_length_4734_cov_3.85959
>Healthy_900_NODE_744_length_4734_cov_3.45287
>Healthy_900_NODE_745_length_4728_cov_4.16627
>Healthy_900_NODE_746_length_4728_cov_3.28954
>Healthy_900_NODE_747_length_4728_cov_3.13139
>Healthy_900_NODE_748_length_4711_cov_3.89304
>Healthy_900_NODE_749_length_4704_cov_3.2721
>Healthy_900_NODE_750_length_4697_cov_2.95692
>Healthy_900_NODE_751_length_4696_cov_3.60978
>Healthy_900_NODE_752_length_4683_cov_19.0495
>Healthy_900_NODE_753_length_4683_cov_4.0013
>Healthy_900_NODE_754_length_4683_cov_3.74481
>Healthy_900_NODE_755_length_4677_cov_2.48875
>Healthy_900_NODE_756_length_4663_cov_3.88411
>Healthy_900_NODE_757_length_4652_cov_4.17859
>Healthy_900_NODE_758_length_4652_cov_2.68653
>Healthy_900_NODE_759_length_4651_cov_3.58029
>Healthy_900_NODE_760_length_4643_cov_3.05885
>Healthy_900_NODE_761_length_4632_cov_3.5886
>Healthy_900_NODE_762_length_4625_cov_3.66389
>Healthy_900_NODE_763_length_4618_cov_5.00482
>Healthy_900_NODE_764_length_4618_cov_2.87771
>Healthy_900_NODE_765_length_4617_cov_3.97413
>Healthy_900_NODE_766_length_4611_cov_3.76471
>Healthy_900_NODE_767_length_4611_cov_3.30619
>Healthy_900_NODE_768_length_4608_cov_3.43532
>Healthy_900_NODE_769_length_4608_cov_3.38304
>Healthy_900_NODE_770_length_4605_cov_3.43868
>Healthy_900_NODE_771_length_4603_cov_3.62335
>Healthy_900_NODE_772_length_4598_cov_3.20383
>Healthy_900_NODE_773_length_4597_cov_3.2686
>Healthy_900_NODE_774_length_4586_cov_3.04878
>Healthy_900_NODE_775_length_4584_cov_15.1371
>Healthy_900_NODE_776_length_4580_cov_3.59293
>Healthy_900_NODE_777_length_4577_cov_3.57762
>Healthy_900_NODE_778_length_4569_cov_2.69229
>Healthy_900_NODE_779_length_4566_cov_6.97473
>Healthy_900_NODE_780_length_4561_cov_3.79206
>Healthy_900_NODE_781_length_4551_cov_4.21864
>Healthy_900_NODE_782_length_4551_cov_3.27625
>Healthy_900_NODE_783_length_4551_cov_3.25
>Healthy_900_NODE_784_length_4551_cov_2.76824
>Healthy_900_NODE_785_length_4548_cov_3.13198
>Healthy_900_NODE_786_length_4546_cov_2.57582
>Healthy_900_NODE_787_length_4539_cov_3.61084
>Healthy_900_NODE_788_length_4538_cov_3.87888
>Healthy_900_NODE_789_length_4538_cov_3.07004
>Healthy_900_NODE_790_length_4535_cov_4.03036
>Healthy_900_NODE_791_length_4535_cov_2.98036
>Healthy_900_NODE_792_length_4532_cov_3.41613
>Healthy_900_NODE_793_length_4532_cov_2.69734
>Healthy_900_NODE_794_length_4529_cov_5.45306
>Healthy_900_NODE_795_length_4522_cov_3.99261
>Healthy_900_NODE_796_length_4522_cov_3.89613
>Healthy_900_NODE_797_length_4515_cov_3.76906
>Healthy_900_NODE_798_length_4509_cov_2.53256
>Healthy_900_NODE_799_length_4494_cov_4.35549
>Healthy_900_NODE_800_length_4489_cov_10.9001
>Healthy_900_NODE_801_length_4487_cov_2.61191
>Healthy_900_NODE_802_length_4485_cov_3.29865
>Healthy_900_NODE_803_length_4484_cov_2.78392
>Healthy_900_NODE_804_length_4483_cov_2.78162
>Healthy_900_NODE_805_length_4482_cov_4.27987
>Healthy_900_NODE_806_length_4476_cov_4.36847
>Healthy_900_NODE_807_length_4470_cov_2.71348
>Healthy_900_NODE_808_length_4468_cov_10.6263
>Healthy_900_NODE_809_length_4467_cov_3.43155
>Healthy_900_NODE_810_length_4465_cov_32.5406
>Healthy_900_NODE_811_length_4465_cov_2.95782
>Healthy_900_NODE_812_length_4461_cov_3.1305
>Healthy_900_NODE_813_length_4449_cov_3.34411
>Healthy_900_NODE_814_length_4447_cov_3.17646
>Healthy_900_NODE_815_length_4446_cov_2.81371
>Healthy_900_NODE_816_length_4436_cov_6.06391
>Healthy_900_NODE_817_length_4434_cov_3.15985
>Healthy_900_NODE_818_length_4433_cov_4.32732
>Healthy_900_NODE_819_length_4433_cov_3.44746
>Healthy_900_NODE_820_length_4433_cov_2.70352
>Healthy_900_NODE_821_length_4430_cov_3.1088
>Healthy_900_NODE_822_length_4428_cov_3.36954
>Healthy_900_NODE_823_length_4423_cov_2.81662
>Healthy_900_NODE_824_length_4419_cov_3.22365
>Healthy_900_NODE_825_length_4416_cov_2.50608
>Healthy_900_NODE_826_length_4409_cov_10.1966
>Healthy_900_NODE_827_length_4409_cov_2.95085
>Healthy_900_NODE_828_length_4405_cov_4.95172
>Healthy_900_NODE_829_length_4402_cov_3.38509
>Healthy_900_NODE_830_length_4395_cov_3.64839
>Healthy_900_NODE_831_length_4393_cov_3.63854
>Healthy_900_NODE_832_length_4392_cov_3.32742
>Healthy_900_NODE_833_length_4390_cov_2.50934
>Healthy_900_NODE_834_length_4388_cov_2.93215
>Healthy_900_NODE_835_length_4382_cov_4.60504
>Healthy_900_NODE_836_length_4382_cov_2.87659
>Healthy_900_NODE_837_length_4381_cov_3.25543
>Healthy_900_NODE_838_length_4381_cov_2.94267
>Healthy_900_NODE_839_length_4380_cov_4.36023
>Healthy_900_NODE_840_length_4370_cov_3.72399
>Healthy_900_NODE_841_length_4368_cov_3.06492
>Healthy_900_NODE_842_length_4363_cov_3.77414
>Healthy_900_NODE_843_length_4362_cov_3.20641
>Healthy_900_NODE_844_length_4361_cov_2.90618
>Healthy_900_NODE_845_length_4353_cov_3.78944
>Healthy_900_NODE_846_length_4352_cov_4.54364
>Healthy_900_NODE_847_length_4352_cov_3.76868
>Healthy_900_NODE_848_length_4349_cov_2.15487
>Healthy_900_NODE_849_length_4343_cov_3.94893
>Healthy_900_NODE_850_length_4342_cov_5.22813
>Healthy_900_NODE_851_length_4339_cov_2.91176
>Healthy_900_NODE_852_length_4339_cov_2.66573
>Healthy_900_NODE_853_length_4337_cov_3.98575
>Healthy_900_NODE_854_length_4336_cov_3.83789
>Healthy_900_NODE_855_length_4327_cov_3.39724
>Healthy_900_NODE_856_length_4326_cov_2.60033
>Healthy_900_NODE_857_length_4325_cov_3.72623
>Healthy_900_NODE_858_length_4324_cov_2.60974
>Healthy_900_NODE_859_length_4323_cov_3.92737
>Healthy_900_NODE_860_length_4322_cov_3.44762
>Healthy_900_NODE_861_length_4320_cov_3.17773
>Healthy_900_NODE_862_length_4319_cov_6.66205
>Healthy_900_NODE_863_length_4317_cov_2.25927
>Healthy_900_NODE_864_length_4314_cov_2.48204
>Healthy_900_NODE_865_length_4311_cov_3.50258
>Healthy_900_NODE_866_length_4310_cov_3.02186
>Healthy_900_NODE_867_length_4305_cov_3.36424
>Healthy_900_NODE_868_length_4301_cov_2.99034
>Healthy_900_NODE_869_length_4299_cov_2.76013
>Healthy_900_NODE_870_length_4289_cov_2.70501
>Healthy_900_NODE_871_length_4283_cov_8.67171
>Healthy_900_NODE_872_length_4282_cov_2.74521
>Healthy_900_NODE_873_length_4278_cov_3.8044
>Healthy_900_NODE_874_length_4277_cov_3.22454
>Healthy_900_NODE_875_length_4274_cov_3.89618
>Healthy_900_NODE_876_length_4265_cov_2.44774
>Healthy_900_NODE_877_length_4257_cov_3.15873
>Healthy_900_NODE_878_length_4255_cov_3.59786
>Healthy_900_NODE_879_length_4255_cov_2.68833
>Healthy_900_NODE_880_length_4248_cov_3.16742
>Healthy_900_NODE_881_length_4247_cov_3.18535
>Healthy_900_NODE_882_length_4244_cov_2.55264
>Healthy_900_NODE_883_length_4238_cov_4.57208
>Healthy_900_NODE_884_length_4233_cov_3.40522
>Healthy_900_NODE_885_length_4231_cov_2.95761
>Healthy_900_NODE_886_length_4228_cov_38.132
>Healthy_900_NODE_887_length_4225_cov_2.46307
>Healthy_900_NODE_888_length_4224_cov_7.59607
>Healthy_900_NODE_889_length_4221_cov_3.19227
>Healthy_900_NODE_890_length_4217_cov_3.27295
>Healthy_900_NODE_891_length_4217_cov_2.82316
>Healthy_900_NODE_892_length_4215_cov_3.19952
>Healthy_900_NODE_893_length_4215_cov_2.86899
>Healthy_900_NODE_894_length_4214_cov_3.24309
>Healthy_900_NODE_895_length_4212_cov_2.67068
>Healthy_900_NODE_896_length_4211_cov_3.20645
>Healthy_900_NODE_897_length_4208_cov_3.04045
>Healthy_900_NODE_898_length_4205_cov_3.80337
>Healthy_900_NODE_899_length_4198_cov_4.3833
>Healthy_900_NODE_900_length_4196_cov_3.94132
>Healthy_900_NODE_901_length_4186_cov_10.4411
>Healthy_900_NODE_902_length_4186_cov_4.12588
>Healthy_900_NODE_903_length_4186_cov_2.65698
>Healthy_900_NODE_904_length_4180_cov_3.03976
>Healthy_900_NODE_905_length_4178_cov_4.86733
>Healthy_900_NODE_906_length_4178_cov_2.58768
>Healthy_900_NODE_907_length_4176_cov_3.11187
>Healthy_900_NODE_908_length_4174_cov_3.08376
>Healthy_900_NODE_909_length_4172_cov_3.26208
>Healthy_900_NODE_910_length_4166_cov_3.31404
>Healthy_900_NODE_911_length_4162_cov_3.23034
>Healthy_900_NODE_912_length_4156_cov_2.94928
>Healthy_900_NODE_913_length_4155_cov_12.5717
>Healthy_900_NODE_914_length_4152_cov_3.47986
>Healthy_900_NODE_915_length_4150_cov_4.57778
>Healthy_900_NODE_916_length_4150_cov_3.07253
>Healthy_900_NODE_917_length_4148_cov_3.32079
>Healthy_900_NODE_918_length_4146_cov_3.68736
>Healthy_900_NODE_919_length_4140_cov_3.53635
>Healthy_900_NODE_920_length_4137_cov_2.11293
>Healthy_900_NODE_921_length_4136_cov_4.19726
>Healthy_900_NODE_922_length_4136_cov_3.85347
>Healthy_900_NODE_923_length_4133_cov_2.84944
>Healthy_900_NODE_924_length_4130_cov_2.96344
>Healthy_900_NODE_925_length_4128_cov_3.46771
>Healthy_900_NODE_926_length_4128_cov_3.35404
>Healthy_900_NODE_927_length_4125_cov_2.99042
>Healthy_900_NODE_928_length_4125_cov_2.70467
>Healthy_900_NODE_929_length_4123_cov_2.99459
>Healthy_900_NODE_930_length_4121_cov_3.24914
>Healthy_900_NODE_931_length_4118_cov_4.70884
>Healthy_900_NODE_932_length_4117_cov_32.6384
>Healthy_900_NODE_933_length_4115_cov_2.5532
>Healthy_900_NODE_934_length_4114_cov_3.18502
>Healthy_900_NODE_935_length_4113_cov_6.12149
>Healthy_900_NODE_936_length_4112_cov_2.35149
>Healthy_900_NODE_937_length_4108_cov_4.60054
>Healthy_900_NODE_938_length_4102_cov_3.29034
>Healthy_900_NODE_939_length_4101_cov_4.09911
>Healthy_900_NODE_940_length_4099_cov_2.8452
>Healthy_900_NODE_941_length_4091_cov_3.22696
>Healthy_900_NODE_942_length_4089_cov_3.40506
>Healthy_900_NODE_943_length_4089_cov_2.59544
>Healthy_900_NODE_944_length_4088_cov_3.53186
>Healthy_900_NODE_945_length_4086_cov_3.27661
>Healthy_900_NODE_946_length_4080_cov_3.02062
>Healthy_900_NODE_947_length_4076_cov_2.87963
>Healthy_900_NODE_948_length_4075_cov_4.30796
>Healthy_900_NODE_949_length_4066_cov_2.92994
>Healthy_900_NODE_950_length_4064_cov_3.09678
>Healthy_900_NODE_951_length_4064_cov_2.55301
>Healthy_900_NODE_952_length_4058_cov_2.47115
>Healthy_900_NODE_953_length_4053_cov_4.02926
>Healthy_900_NODE_954_length_4047_cov_4.33241
>Healthy_900_NODE_955_length_4045_cov_27.9652
>Healthy_900_NODE_956_length_4042_cov_3.5395
>Healthy_900_NODE_957_length_4040_cov_3.19072
>Healthy_900_NODE_958_length_4032_cov_3.20216
>Healthy_900_NODE_959_length_4031_cov_3.46127
>Healthy_900_NODE_960_length_4019_cov_3.36932
>Healthy_900_NODE_961_length_4013_cov_2.73017
>Healthy_900_NODE_962_length_4011_cov_2.61982
>Healthy_900_NODE_963_length_4010_cov_3.311
>Healthy_900_NODE_964_length_4008_cov_4.35796
>Healthy_900_NODE_965_length_4006_cov_2.63933
>Healthy_900_NODE_966_length_4004_cov_2.77589
>Healthy_900_NODE_967_length_4002_cov_3.33696
>Healthy_900_NODE_968_length_3998_cov_3.3647
>Healthy_900_NODE_969_length_3998_cov_3.04438
>Healthy_900_NODE_970_length_3998_cov_2.71747
>Healthy_900_NODE_971_length_3994_cov_3.67885
>Healthy_900_NODE_972_length_3994_cov_2.61132
>Healthy_900_NODE_973_length_3992_cov_3.01422
>Healthy_900_NODE_974_length_3992_cov_2.92761
>Healthy_900_NODE_975_length_3988_cov_3.32774
>Healthy_900_NODE_976_length_3984_cov_3.15144
>Healthy_900_NODE_977_length_3982_cov_4.36542
>Healthy_900_NODE_978_length_3976_cov_3.61362
>Healthy_900_NODE_979_length_3975_cov_3.67959
>Healthy_900_NODE_980_length_3974_cov_3.90482
>Healthy_900_NODE_981_length_3973_cov_3.05462
>Healthy_900_NODE_982_length_3972_cov_3.35206
>Healthy_900_NODE_983_length_3969_cov_5.57179
>Healthy_900_NODE_984_length_3969_cov_2.71819
>Healthy_900_NODE_985_length_3965_cov_2.51586
>Healthy_900_NODE_986_length_3963_cov_21.8334
>Healthy_900_NODE_987_length_3963_cov_3.73618
>Healthy_900_NODE_988_length_3962_cov_4.25262
>Healthy_900_NODE_989_length_3962_cov_3.0494
>Healthy_900_NODE_990_length_3962_cov_2.68134
>Healthy_900_NODE_991_length_3960_cov_3.30243
>Healthy_900_NODE_992_length_3959_cov_3.37398
>Healthy_900_NODE_993_length_3958_cov_3.88317
>Healthy_900_NODE_994_length_3958_cov_3.12093
>Healthy_900_NODE_995_length_3953_cov_5.71934
>Healthy_900_NODE_996_length_3950_cov_3.0973
>Healthy_900_NODE_997_length_3948_cov_3.4336
>Healthy_900_NODE_998_length_3942_cov_3.87831
>Healthy_900_NODE_999_length_3942_cov_3.08516
>Healthy_900_NODE_1000_length_3942_cov_2.53254
>Healthy_900_NODE_1001_length_3941_cov_2.18013
>Healthy_900_NODE_1002_length_3939_cov_5.31668
>Healthy_900_NODE_1003_length_3939_cov_5.03476
>Healthy_900_NODE_1004_length_3937_cov_29.7117
>Healthy_900_NODE_1005_length_3935_cov_3.48634
>Healthy_900_NODE_1006_length_3935_cov_3.20387
>Healthy_900_NODE_1007_length_3929_cov_3.34564
>Healthy_900_NODE_1008_length_3927_cov_3.57825
>Healthy_900_NODE_1009_length_3926_cov_2.70369
>Healthy_900_NODE_1010_length_3923_cov_2.86582
>Healthy_900_NODE_1011_length_3922_cov_3.17481
>Healthy_900_NODE_1012_length_3921_cov_2.96456
>Healthy_900_NODE_1013_length_3917_cov_3.28975
>Healthy_900_NODE_1014_length_3915_cov_2.68938
>Healthy_900_NODE_1015_length_3915_cov_2.20389
>Healthy_900_NODE_1016_length_3914_cov_3.08422
>Healthy_900_NODE_1017_length_3904_cov_3.81398
>Healthy_900_NODE_1018_length_3904_cov_3.75734
>Healthy_900_NODE_1019_length_3904_cov_2.19823
>Healthy_900_NODE_1020_length_3898_cov_2.71168
>Healthy_900_NODE_1021_length_3897_cov_3.53462
>Healthy_900_NODE_1022_length_3896_cov_3.03541
>Healthy_900_NODE_1023_length_3884_cov_2.44241
>Healthy_900_NODE_1024_length_3883_cov_2.54049
>Healthy_900_NODE_1025_length_3882_cov_2.27149
>Healthy_900_NODE_1026_length_3880_cov_3.21359
>Healthy_900_NODE_1027_length_3878_cov_3.32435
>Healthy_900_NODE_1028_length_3872_cov_7.87267
>Healthy_900_NODE_1029_length_3872_cov_4.64684
>Healthy_900_NODE_1030_length_3872_cov_3.00367
>Healthy_900_NODE_1031_length_3869_cov_3.09386
>Healthy_900_NODE_1032_length_3869_cov_2.98479
>Healthy_900_NODE_1033_length_3868_cov_29.3491
>Healthy_900_NODE_1034_length_3867_cov_2.851
>Healthy_900_NODE_1035_length_3866_cov_4.25977
>Healthy_900_NODE_1036_length_3862_cov_4.27213
>Healthy_900_NODE_1037_length_3861_cov_3.33894
>Healthy_900_NODE_1038_length_3859_cov_2.86935
>Healthy_900_NODE_1039_length_3858_cov_4.97029
>Healthy_900_NODE_1040_length_3856_cov_17.7372
>Healthy_900_NODE_1041_length_3855_cov_3.45711
>Healthy_900_NODE_1042_length_3855_cov_2.72605
>Healthy_900_NODE_1043_length_3849_cov_3.80627
>Healthy_900_NODE_1044_length_3848_cov_2.87029
>Healthy_900_NODE_1045_length_3845_cov_3.37388
>Healthy_900_NODE_1046_length_3844_cov_2.48113
>Healthy_900_NODE_1047_length_3841_cov_15.5689
>Healthy_900_NODE_1048_length_3841_cov_3.2533
>Healthy_900_NODE_1049_length_3833_cov_2.1387
>Healthy_900_NODE_1050_length_3829_cov_2.48384
>Healthy_900_NODE_1051_length_3828_cov_2.81421
>Healthy_900_NODE_1052_length_3826_cov_3.58473
>Healthy_900_NODE_1053_length_3825_cov_4.24828
>Healthy_900_NODE_1054_length_3822_cov_35.7438
>Healthy_900_NODE_1055_length_3822_cov_3.91638
>Healthy_900_NODE_1056_length_3815_cov_3.05479
>Healthy_900_NODE_1057_length_3812_cov_3.72744
>Healthy_900_NODE_1058_length_3811_cov_3.17705
>Healthy_900_NODE_1059_length_3811_cov_2.75666
>Healthy_900_NODE_1060_length_3810_cov_3.54993
>Healthy_900_NODE_1061_length_3810_cov_2.84128
>Healthy_900_NODE_1062_length_3800_cov_3.04806
>Healthy_900_NODE_1063_length_3800_cov_2.93645
>Healthy_900_NODE_1064_length_3799_cov_9.40304
>Healthy_900_NODE_1065_length_3799_cov_3.37874
>Healthy_900_NODE_1066_length_3795_cov_2.15775
>Healthy_900_NODE_1067_length_3794_cov_3.07997
>Healthy_900_NODE_1068_length_3794_cov_2.48409
>Healthy_900_NODE_1069_length_3790_cov_3.84364
>Healthy_900_NODE_1070_length_3790_cov_2.93253
>Healthy_900_NODE_1071_length_3790_cov_2.46586
>Healthy_900_NODE_1072_length_3789_cov_3.43171
>Healthy_900_NODE_1073_length_3787_cov_3.22803
>Healthy_900_NODE_1074_length_3785_cov_3.20268
>Healthy_900_NODE_1075_length_3785_cov_2.6874
>Healthy_900_NODE_1076_length_3779_cov_3.38104
>Healthy_900_NODE_1077_length_3777_cov_3.70849
>Healthy_900_NODE_1078_length_3776_cov_1.96318
>Healthy_900_NODE_1079_length_3775_cov_3.22366
>Healthy_900_NODE_1080_length_3772_cov_3.37826
>Healthy_900_NODE_1081_length_3772_cov_2.60909
>Healthy_900_NODE_1082_length_3772_cov_2.02744
>Healthy_900_NODE_1083_length_3771_cov_3.80032
>Healthy_900_NODE_1084_length_3771_cov_3.67169
>Healthy_900_NODE_1085_length_3770_cov_3.63688
>Healthy_900_NODE_1086_length_3768_cov_3.82252
>Healthy_900_NODE_1087_length_3768_cov_3.28791
>Healthy_900_NODE_1088_length_3763_cov_3.14239
>Healthy_900_NODE_1089_length_3763_cov_2.71386
>Healthy_900_NODE_1090_length_3758_cov_3.44802
>Healthy_900_NODE_1091_length_3757_cov_4.27256
>Healthy_900_NODE_1092_length_3756_cov_2.7879
>Healthy_900_NODE_1093_length_3755_cov_4.05514
>Healthy_900_NODE_1094_length_3754_cov_3.57799
>Healthy_900_NODE_1095_length_3753_cov_2.47945
>Healthy_900_NODE_1096_length_3751_cov_2.76272
>Healthy_900_NODE_1097_length_3747_cov_3.47941
>Healthy_900_NODE_1098_length_3745_cov_3.98428
>Healthy_900_NODE_1099_length_3742_cov_3.30485
>Healthy_900_NODE_1100_length_3742_cov_2.91918
>Healthy_900_NODE_1101_length_3738_cov_2.10508
>Healthy_900_NODE_1102_length_3731_cov_5.02856
>Healthy_900_NODE_1103_length_3730_cov_4.76599
>Healthy_900_NODE_1104_length_3729_cov_3.24524
>Healthy_900_NODE_1105_length_3725_cov_8.88011
>Healthy_900_NODE_1106_length_3725_cov_3.13733
>Healthy_900_NODE_1107_length_3725_cov_2.17466
>Healthy_900_NODE_1108_length_3724_cov_4.04279
>Healthy_900_NODE_1109_length_3724_cov_2.90733
>Healthy_900_NODE_1110_length_3721_cov_3.0311
>Healthy_900_NODE_1111_length_3719_cov_2.73171
>Healthy_900_NODE_1112_length_3716_cov_3.39743
>Healthy_900_NODE_1113_length_3713_cov_3.39913
>Healthy_900_NODE_1114_length_3713_cov_3.14954
>Healthy_900_NODE_1115_length_3709_cov_3.49343
>Healthy_900_NODE_1116_length_3709_cov_3.40038
>Healthy_900_NODE_1117_length_3709_cov_2.67652
>Healthy_900_NODE_1118_length_3705_cov_2.86466
>Healthy_900_NODE_1119_length_3704_cov_2.52042
>Healthy_900_NODE_1120_length_3695_cov_3.53407
>Healthy_900_NODE_1121_length_3693_cov_3.34662
>Healthy_900_NODE_1122_length_3691_cov_3.96232
>Healthy_900_NODE_1123_length_3690_cov_3.33563
>Healthy_900_NODE_1124_length_3687_cov_3.11977
>Healthy_900_NODE_1125_length_3679_cov_3.46054
>Healthy_900_NODE_1126_length_3678_cov_2.91747
>Healthy_900_NODE_1127_length_3676_cov_3.25932
>Healthy_900_NODE_1128_length_3675_cov_3.09641
>Healthy_900_NODE_1129_length_3674_cov_2.7234
>Healthy_900_NODE_1130_length_3674_cov_2.65764
>Healthy_900_NODE_1131_length_3671_cov_2.61919
>Healthy_900_NODE_1132_length_3670_cov_2.92503
>Healthy_900_NODE_1133_length_3669_cov_2.99198
>Healthy_900_NODE_1134_length_3662_cov_2.91489
>Healthy_900_NODE_1135_length_3658_cov_3.70802
>Healthy_900_NODE_1136_length_3651_cov_2.97803
>Healthy_900_NODE_1137_length_3647_cov_3.73413
>Healthy_900_NODE_1138_length_3642_cov_9.46306
>Healthy_900_NODE_1139_length_3639_cov_4.57952
>Healthy_900_NODE_1140_length_3637_cov_4.08124
>Healthy_900_NODE_1141_length_3634_cov_2.54596
>Healthy_900_NODE_1142_length_3627_cov_3.53863
>Healthy_900_NODE_1143_length_3626_cov_2.76589
>Healthy_900_NODE_1144_length_3625_cov_3.12185
>Healthy_900_NODE_1145_length_3623_cov_2.98543
>Healthy_900_NODE_1146_length_3623_cov_2.12276
>Healthy_900_NODE_1147_length_3622_cov_3.27754
>Healthy_900_NODE_1148_length_3622_cov_3.07682
>Healthy_900_NODE_1149_length_3618_cov_3.45776
>Healthy_900_NODE_1150_length_3617_cov_2.68192
>Healthy_900_NODE_1151_length_3614_cov_3.10031
>Healthy_900_NODE_1152_length_3611_cov_2.91367
>Healthy_900_NODE_1153_length_3610_cov_2.76006
>Healthy_900_NODE_1154_length_3609_cov_4.23213
>Healthy_900_NODE_1155_length_3601_cov_2.42047
>Healthy_900_NODE_1156_length_3598_cov_2.76178
>Healthy_900_NODE_1157_length_3594_cov_3.69455
>Healthy_900_NODE_1158_length_3594_cov_2.9805
>Healthy_900_NODE_1159_length_3594_cov_2.66544
>Healthy_900_NODE_1160_length_3593_cov_2.98417
>Healthy_900_NODE_1161_length_3593_cov_2.82702
>Healthy_900_NODE_1162_length_3593_cov_2.75579
>Healthy_900_NODE_1163_length_3592_cov_3.42692
>Healthy_900_NODE_1164_length_3592_cov_3.30195
>Healthy_900_NODE_1165_length_3592_cov_2.79333
>Healthy_900_NODE_1166_length_3589_cov_3.26259
>Healthy_900_NODE_1167_length_3586_cov_2.95837
>Healthy_900_NODE_1168_length_3586_cov_2.06485
>Healthy_900_NODE_1169_length_3585_cov_4.2762
>Healthy_900_NODE_1170_length_3584_cov_1.91074
>Healthy_900_NODE_1171_length_3583_cov_4.62954
>Healthy_900_NODE_1172_length_3583_cov_3.20833
>Healthy_900_NODE_1173_length_3581_cov_3.20164
>Healthy_900_NODE_1174_length_3580_cov_3.92993
>Healthy_900_NODE_1175_length_3580_cov_3.07688
>Healthy_900_NODE_1176_length_3577_cov_3.8021
>Healthy_900_NODE_1177_length_3577_cov_3.58802
>Healthy_900_NODE_1178_length_3576_cov_3.24595
>Healthy_900_NODE_1179_length_3573_cov_16.0188
>Healthy_900_NODE_1180_length_3573_cov_3.29505
>Healthy_900_NODE_1181_length_3572_cov_3.15553
>Healthy_900_NODE_1182_length_3564_cov_2.67826
>Healthy_900_NODE_1183_length_3563_cov_3.06442
>Healthy_900_NODE_1184_length_3562_cov_3.53949
>Healthy_900_NODE_1185_length_3562_cov_2.60365
>Healthy_900_NODE_1186_length_3560_cov_3.66847
>Healthy_900_NODE_1187_length_3560_cov_3.25164
>Healthy_900_NODE_1188_length_3557_cov_4.55568
>Healthy_900_NODE_1189_length_3555_cov_3.15314
>Healthy_900_NODE_1190_length_3553_cov_5.86507
>Healthy_900_NODE_1191_length_3552_cov_3.49786
>Healthy_900_NODE_1192_length_3552_cov_2.31541
>Healthy_900_NODE_1193_length_3542_cov_2.91196
>Healthy_900_NODE_1194_length_3540_cov_4.73486
>Healthy_900_NODE_1195_length_3538_cov_3.79788
>Healthy_900_NODE_1196_length_3536_cov_2.37547
>Healthy_900_NODE_1197_length_3536_cov_2.33755
>Healthy_900_NODE_1198_length_3535_cov_2.82816
>Healthy_900_NODE_1199_length_3532_cov_2.80012
>Healthy_900_NODE_1200_length_3530_cov_2.81007
>Healthy_900_NODE_1201_length_3527_cov_2.48992
>Healthy_900_NODE_1202_length_3522_cov_4.18517
>Healthy_900_NODE_1203_length_3521_cov_4.73254
>Healthy_900_NODE_1204_length_3516_cov_2.63565
>Healthy_900_NODE_1205_length_3515_cov_3.07919
>Healthy_900_NODE_1206_length_3512_cov_3.02835
>Healthy_900_NODE_1207_length_3512_cov_2.72693
>Healthy_900_NODE_1208_length_3512_cov_2.1212
>Healthy_900_NODE_1209_length_3506_cov_2.70125
>Healthy_900_NODE_1210_length_3505_cov_2.52377
>Healthy_900_NODE_1211_length_3502_cov_6.37627
>Healthy_900_NODE_1212_length_3502_cov_2.70293
>Healthy_900_NODE_1213_length_3501_cov_2.89437
>Healthy_900_NODE_1214_length_3498_cov_4.26285
>Healthy_900_NODE_1215_length_3496_cov_2.99651
>Healthy_900_NODE_1216_length_3494_cov_2.82931
>Healthy_900_NODE_1217_length_3491_cov_20.8641
>Healthy_900_NODE_1218_length_3491_cov_3.5521
>Healthy_900_NODE_1219_length_3491_cov_2.94179
>Healthy_900_NODE_1220_length_3487_cov_2.98485
>Healthy_900_NODE_1221_length_3485_cov_3.39708
>Healthy_900_NODE_1222_length_3482_cov_3.2527
>Healthy_900_NODE_1223_length_3478_cov_3.4125
>Healthy_900_NODE_1224_length_3476_cov_3.20608
>Healthy_900_NODE_1225_length_3476_cov_3.02719
>Healthy_900_NODE_1226_length_3473_cov_4.1928
>Healthy_900_NODE_1227_length_3469_cov_2.35325
>Healthy_900_NODE_1228_length_3467_cov_2.82767
>Healthy_900_NODE_1229_length_3466_cov_2.635
>Healthy_900_NODE_1230_length_3457_cov_4.14227
>Healthy_900_NODE_1231_length_3456_cov_3.48545
>Healthy_900_NODE_1232_length_3455_cov_3.18706
>Healthy_900_NODE_1233_length_3451_cov_4.15872
>Healthy_900_NODE_1234_length_3450_cov_8.59705
>Healthy_900_NODE_1235_length_3450_cov_4.97261
>Healthy_900_NODE_1236_length_3449_cov_4.4561
>Healthy_900_NODE_1237_length_3447_cov_7.98555
>Healthy_900_NODE_1238_length_3445_cov_3.70295
>Healthy_900_NODE_1239_length_3445_cov_3.0649
>Healthy_900_NODE_1240_length_3445_cov_2.96814
>Healthy_900_NODE_1241_length_3444_cov_3.62201
>Healthy_900_NODE_1242_length_3444_cov_2.81558
>Healthy_900_NODE_1243_length_3443_cov_3.13636
>Healthy_900_NODE_1244_length_3438_cov_3.3426
>Healthy_900_NODE_1245_length_3435_cov_2.95947
>Healthy_900_NODE_1246_length_3434_cov_4.63747
>Healthy_900_NODE_1247_length_3434_cov_4.25688
>Healthy_900_NODE_1248_length_3433_cov_3.20071
>Healthy_900_NODE_1249_length_3432_cov_3.61179
>Healthy_900_NODE_1250_length_3431_cov_3.53703
>Healthy_900_NODE_1251_length_3426_cov_4.8852
>Healthy_900_NODE_1252_length_3424_cov_3.34907
>Healthy_900_NODE_1253_length_3423_cov_3.84234
>Healthy_900_NODE_1254_length_3423_cov_2.45873
>Healthy_900_NODE_1255_length_3418_cov_2.90187
>Healthy_900_NODE_1256_length_3418_cov_2.86173
>Healthy_900_NODE_1257_length_3418_cov_2.78055
>Healthy_900_NODE_1258_length_3418_cov_2.63574
>Healthy_900_NODE_1259_length_3417_cov_3.75045
>Healthy_900_NODE_1260_length_3417_cov_3.65883
>Healthy_900_NODE_1261_length_3416_cov_3.02559
>Healthy_900_NODE_1262_length_3413_cov_2.9869
>Healthy_900_NODE_1263_length_3412_cov_2.75365
>Healthy_900_NODE_1264_length_3410_cov_21.3893
>Healthy_900_NODE_1265_length_3409_cov_3.70453
>Healthy_900_NODE_1266_length_3406_cov_3.09609
>Healthy_900_NODE_1267_length_3405_cov_2.59373
>Healthy_900_NODE_1268_length_3403_cov_4.04749
>Healthy_900_NODE_1269_length_3402_cov_2.86047
>Healthy_900_NODE_1270_length_3401_cov_3.19665
>Healthy_900_NODE_1271_length_3401_cov_2.66736
>Healthy_900_NODE_1272_length_3397_cov_3.20347
>Healthy_900_NODE_1273_length_3397_cov_1.848
>Healthy_900_NODE_1274_length_3396_cov_6.23047
>Healthy_900_NODE_1275_length_3396_cov_3.29662
>Healthy_900_NODE_1276_length_3393_cov_3.43589
>Healthy_900_NODE_1277_length_3391_cov_3.53028
>Healthy_900_NODE_1278_length_3387_cov_4.64316
>Healthy_900_NODE_1279_length_3384_cov_2.59207
>Healthy_900_NODE_1280_length_3380_cov_2.60541
>Healthy_900_NODE_1281_length_3378_cov_3.23413
>Healthy_900_NODE_1282_length_3378_cov_2.36353
>Healthy_900_NODE_1283_length_3375_cov_2.55693
>Healthy_900_NODE_1284_length_3370_cov_13.8552
>Healthy_900_NODE_1285_length_3365_cov_4.17825
>Healthy_900_NODE_1286_length_3365_cov_4.17613
>Healthy_900_NODE_1287_length_3365_cov_3.45529
>Healthy_900_NODE_1288_length_3365_cov_3.26949
>Healthy_900_NODE_1289_length_3363_cov_3.76542
>Healthy_900_NODE_1290_length_3363_cov_3.74547
>Healthy_900_NODE_1291_length_3360_cov_3.81059
>Healthy_900_NODE_1292_length_3356_cov_3.04211
>Healthy_900_NODE_1293_length_3355_cov_2.89848
>Healthy_900_NODE_1294_length_3355_cov_2.88424
>Healthy_900_NODE_1295_length_3355_cov_2.73788
>Healthy_900_NODE_1296_length_3353_cov_3.28775
>Healthy_900_NODE_1297_length_3352_cov_2.47376
>Healthy_900_NODE_1298_length_3350_cov_2.88741
>Healthy_900_NODE_1299_length_3346_cov_3.19964
>Healthy_900_NODE_1300_length_3346_cov_3.12337
>Healthy_900_NODE_1301_length_3345_cov_3.08815
>Healthy_900_NODE_1302_length_3343_cov_3.5955
>Healthy_900_NODE_1303_length_3343_cov_2.92123
>Healthy_900_NODE_1304_length_3341_cov_3.27937
>Healthy_900_NODE_1305_length_3340_cov_16.9732
>Healthy_900_NODE_1306_length_3337_cov_2.6234
>Healthy_900_NODE_1307_length_3337_cov_2.1947
>Healthy_900_NODE_1308_length_3334_cov_2.79231
>Healthy_900_NODE_1309_length_3333_cov_2.51434
>Healthy_900_NODE_1310_length_3332_cov_2.21758
>Healthy_900_NODE_1311_length_3330_cov_3.34779
>Healthy_900_NODE_1312_length_3330_cov_2.0742
>Healthy_900_NODE_1313_length_3329_cov_3.28894
>Healthy_900_NODE_1314_length_3327_cov_3.31174
>Healthy_900_NODE_1315_length_3325_cov_3.31284
>Healthy_900_NODE_1316_length_3322_cov_2.86501
>Healthy_900_NODE_1317_length_3321_cov_2.42835
>Healthy_900_NODE_1318_length_3318_cov_2.83451
>Healthy_900_NODE_1319_length_3313_cov_4.03407
>Healthy_900_NODE_1320_length_3311_cov_2.9699
>Healthy_900_NODE_1321_length_3310_cov_3.90937
>Healthy_900_NODE_1322_length_3303_cov_2.7657
>Healthy_900_NODE_1323_length_3294_cov_3.29083
>Healthy_900_NODE_1324_length_3294_cov_2.17938
>Healthy_900_NODE_1325_length_3293_cov_2.55219
>Healthy_900_NODE_1326_length_3292_cov_3.85789
>Healthy_900_NODE_1327_length_3291_cov_3.25865
>Healthy_900_NODE_1328_length_3290_cov_3.09459
>Healthy_900_NODE_1329_length_3286_cov_2.70938
>Healthy_900_NODE_1330_length_3284_cov_3.66956
>Healthy_900_NODE_1331_length_3284_cov_2.64943
>Healthy_900_NODE_1332_length_3280_cov_4.69674
>Healthy_900_NODE_1333_length_3279_cov_2.21309
>Healthy_900_NODE_1334_length_3278_cov_3.34905
>Healthy_900_NODE_1335_length_3277_cov_3.64215
>Healthy_900_NODE_1336_length_3274_cov_3.61603
>Healthy_900_NODE_1337_length_3273_cov_4.03884
>Healthy_900_NODE_1338_length_3272_cov_3.64159
>Healthy_900_NODE_1339_length_3272_cov_3.11843
>Healthy_900_NODE_1340_length_3270_cov_3.39067
>Healthy_900_NODE_1341_length_3268_cov_2.65889
>Healthy_900_NODE_1342_length_3263_cov_2.87188
>Healthy_900_NODE_1343_length_3262_cov_4.03991
>Healthy_900_NODE_1344_length_3262_cov_3.07265
>Healthy_900_NODE_1345_length_3259_cov_2.4098
>Healthy_900_NODE_1346_length_3255_cov_3.32125
>Healthy_900_NODE_1347_length_3253_cov_2.19293
>Healthy_900_NODE_1348_length_3252_cov_3.37848
>Healthy_900_NODE_1349_length_3252_cov_2.86957
>Healthy_900_NODE_1350_length_3252_cov_2.68126
>Healthy_900_NODE_1351_length_3251_cov_3.52722
>Healthy_900_NODE_1352_length_3249_cov_3.29869
>Healthy_900_NODE_1353_length_3248_cov_3.68556
>Healthy_900_NODE_1354_length_3248_cov_2.70341
>Healthy_900_NODE_1355_length_3241_cov_3.59573
>Healthy_900_NODE_1356_length_3241_cov_2.8597
>Healthy_900_NODE_1357_length_3237_cov_3.19327
>Healthy_900_NODE_1358_length_3234_cov_2.83171
>Healthy_900_NODE_1359_length_3232_cov_3.34592
>Healthy_900_NODE_1360_length_3226_cov_3.95743
>Healthy_900_NODE_1361_length_3226_cov_3.88679
>Healthy_900_NODE_1362_length_3225_cov_2.71104
>Healthy_900_NODE_1363_length_3221_cov_3.19457
>Healthy_900_NODE_1364_length_3219_cov_4.06384
>Healthy_900_NODE_1365_length_3219_cov_3.39665
>Healthy_900_NODE_1366_length_3218_cov_2.9197
>Healthy_900_NODE_1367_length_3217_cov_3.27451
>Healthy_900_NODE_1368_length_3216_cov_3.17241
>Healthy_900_NODE_1369_length_3215_cov_3.10127
>Healthy_900_NODE_1370_length_3214_cov_5.88667
>Healthy_900_NODE_1371_length_3214_cov_2.47578
>Healthy_900_NODE_1372_length_3210_cov_18.9496
>Healthy_900_NODE_1373_length_3209_cov_2.31008
>Healthy_900_NODE_1374_length_3206_cov_2.82767
>Healthy_900_NODE_1375_length_3205_cov_2.8419
>Healthy_900_NODE_1376_length_3200_cov_2.43784
>Healthy_900_NODE_1377_length_3199_cov_2.86546
>Healthy_900_NODE_1378_length_3199_cov_2.28912
>Healthy_900_NODE_1379_length_3198_cov_7.33726
>Healthy_900_NODE_1380_length_3198_cov_3.06141
>Healthy_900_NODE_1381_length_3196_cov_4.20949
>Healthy_900_NODE_1382_length_3196_cov_3.15855
>Healthy_900_NODE_1383_length_3194_cov_4.1303
>Healthy_900_NODE_1384_length_3192_cov_3.48199
>Healthy_900_NODE_1385_length_3191_cov_2.50319
>Healthy_900_NODE_1386_length_3190_cov_3.25805
>Healthy_900_NODE_1387_length_3188_cov_3
>Healthy_900_NODE_1388_length_3188_cov_2.58602
>Healthy_900_NODE_1389_length_3185_cov_3.14313
>Healthy_900_NODE_1390_length_3185_cov_2.58818
>Healthy_900_NODE_1391_length_3184_cov_3.13327
>Healthy_900_NODE_1392_length_3184_cov_2.82103
>Healthy_900_NODE_1393_length_3183_cov_3.66017
>Healthy_900_NODE_1394_length_3183_cov_2.37404
>Healthy_900_NODE_1395_length_3182_cov_5.23345
>Healthy_900_NODE_1396_length_3182_cov_2.50752
>Healthy_900_NODE_1397_length_3181_cov_3.24056
>Healthy_900_NODE_1398_length_3181_cov_2.93538
>Healthy_900_NODE_1399_length_3180_cov_3.45024
>Healthy_900_NODE_1400_length_3179_cov_3.25096
>Healthy_900_NODE_1401_length_3179_cov_2.85307
>Healthy_900_NODE_1402_length_3177_cov_2.62748
>Healthy_900_NODE_1403_length_3175_cov_2.86314
>Healthy_900_NODE_1404_length_3168_cov_3.9486
>Healthy_900_NODE_1405_length_3164_cov_2.99325
>Healthy_900_NODE_1406_length_3162_cov_3.25555
>Healthy_900_NODE_1407_length_3161_cov_4.5058
>Healthy_900_NODE_1408_length_3158_cov_2.80986
>Healthy_900_NODE_1409_length_3158_cov_2.34579
>Healthy_900_NODE_1410_length_3157_cov_3.04997
>Healthy_900_NODE_1411_length_3155_cov_21.7787
>Healthy_900_NODE_1412_length_3154_cov_10.4889
>Healthy_900_NODE_1413_length_3152_cov_3.98967
>Healthy_900_NODE_1414_length_3150_cov_2.57771
>Healthy_900_NODE_1415_length_3147_cov_2.84347
>Healthy_900_NODE_1416_length_3144_cov_2.97734
>Healthy_900_NODE_1417_length_3142_cov_4.15128
>Healthy_900_NODE_1418_length_3142_cov_3.83706
>Healthy_900_NODE_1419_length_3142_cov_2.87172
>Healthy_900_NODE_1420_length_3141_cov_3.15522
>Healthy_900_NODE_1421_length_3140_cov_3.65997
>Healthy_900_NODE_1422_length_3139_cov_3.06874
>Healthy_900_NODE_1423_length_3139_cov_2.81291
>Healthy_900_NODE_1424_length_3138_cov_3.01135
>Healthy_900_NODE_1425_length_3138_cov_2.90983
>Healthy_900_NODE_1426_length_3136_cov_3.26095
>Healthy_900_NODE_1427_length_3135_cov_3.62338
>Healthy_900_NODE_1428_length_3134_cov_2.74992
>Healthy_900_NODE_1429_length_3134_cov_2.26924
>Healthy_900_NODE_1430_length_3132_cov_4.10075
>Healthy_900_NODE_1431_length_3131_cov_2.81339
>Healthy_900_NODE_1432_length_3129_cov_3.02082
>Healthy_900_NODE_1433_length_3129_cov_2.67469
>Healthy_900_NODE_1434_length_3125_cov_3.54691
>Healthy_900_NODE_1435_length_3125_cov_3.13844
>Healthy_900_NODE_1436_length_3125_cov_2.91792
>Healthy_900_NODE_1437_length_3120_cov_3.1491
>Healthy_900_NODE_1438_length_3119_cov_3.08943
>Healthy_900_NODE_1439_length_3117_cov_3.28837
>Healthy_900_NODE_1440_length_3117_cov_2.03984
>Healthy_900_NODE_1441_length_3114_cov_3.23635
>Healthy_900_NODE_1442_length_3112_cov_3.23749
>Healthy_900_NODE_1443_length_3111_cov_3.09064
>Healthy_900_NODE_1444_length_3107_cov_3.07536
>Healthy_900_NODE_1445_length_3105_cov_3.8882
>Healthy_900_NODE_1446_length_3103_cov_2.87828
>Healthy_900_NODE_1447_length_3102_cov_12.4001
>Healthy_900_NODE_1448_length_3098_cov_3.10483
>Healthy_900_NODE_1449_length_3098_cov_2.78179
>Healthy_900_NODE_1450_length_3095_cov_3.53289
>Healthy_900_NODE_1451_length_3095_cov_3.40263
>Healthy_900_NODE_1452_length_3095_cov_3.27829
>Healthy_900_NODE_1453_length_3094_cov_5.55577
>Healthy_900_NODE_1454_length_3089_cov_3.38629
>Healthy_900_NODE_1455_length_3087_cov_2.92777
>Healthy_900_NODE_1456_length_3085_cov_2.81485
>Healthy_900_NODE_1457_length_3084_cov_3.22813
>Healthy_900_NODE_1458_length_3082_cov_2.45524
>Healthy_900_NODE_1459_length_3080_cov_3.63306
>Healthy_900_NODE_1460_length_3080_cov_3.27041
>Healthy_900_NODE_1461_length_3077_cov_3.08206
>Healthy_900_NODE_1462_length_3075_cov_22.9444
>Healthy_900_NODE_1463_length_3075_cov_2.84272
>Healthy_900_NODE_1464_length_3074_cov_2.41934
>Healthy_900_NODE_1465_length_3072_cov_4.80411
>Healthy_900_NODE_1466_length_3067_cov_4.01394
>Healthy_900_NODE_1467_length_3066_cov_3.81734
>Healthy_900_NODE_1468_length_3066_cov_3.19362
>Healthy_900_NODE_1469_length_3066_cov_2.51445
>Healthy_900_NODE_1470_length_3063_cov_3.04189
>Healthy_900_NODE_1471_length_3061_cov_3.10645
>Healthy_900_NODE_1472_length_3060_cov_2.95574
>Healthy_900_NODE_1473_length_3058_cov_14.1528
>Healthy_900_NODE_1474_length_3058_cov_3.79121
>Healthy_900_NODE_1475_length_3058_cov_3.14386
>Healthy_900_NODE_1476_length_3056_cov_2.79773
>Healthy_900_NODE_1477_length_3056_cov_2.13795
>Healthy_900_NODE_1478_length_3055_cov_3.648
>Healthy_900_NODE_1479_length_3051_cov_2.23565
>Healthy_900_NODE_1480_length_3048_cov_3.11894
>Healthy_900_NODE_1481_length_3045_cov_3.81438
>Healthy_900_NODE_1482_length_3045_cov_2.66254
>Healthy_900_NODE_1483_length_3044_cov_2.48678
>Healthy_900_NODE_1484_length_3043_cov_2.61981
>Healthy_900_NODE_1485_length_3043_cov_2.06024
>Healthy_900_NODE_1486_length_3042_cov_3.15166
>Healthy_900_NODE_1487_length_3042_cov_2.05089
>Healthy_900_NODE_1488_length_3041_cov_3.41427
>Healthy_900_NODE_1489_length_3041_cov_2.4367
>Healthy_900_NODE_1490_length_3033_cov_3.66588
>Healthy_900_NODE_1491_length_3033_cov_3.53291
>Healthy_900_NODE_1492_length_3033_cov_2.48825
>Healthy_900_NODE_1493_length_3030_cov_1.87697
>Healthy_900_NODE_1494_length_3028_cov_3.38715
>Healthy_900_NODE_1495_length_3027_cov_2.95155
>Healthy_900_NODE_1496_length_3026_cov_5.07842
>Healthy_900_NODE_1497_length_3026_cov_2.71154
>Healthy_900_NODE_1498_length_3023_cov_1.95957
>Healthy_900_NODE_1499_length_3022_cov_2.70947
>Healthy_900_NODE_1500_length_3022_cov_2.03472
>Healthy_900_NODE_1501_length_3021_cov_2.32839
>Healthy_900_NODE_1502_length_3020_cov_2.34503
>Healthy_900_NODE_1503_length_3020_cov_2.25093
>Healthy_900_NODE_1504_length_3016_cov_3.16751
>Healthy_900_NODE_1505_length_3012_cov_3.63003
>Healthy_900_NODE_1506_length_3009_cov_2.29689
>Healthy_900_NODE_1507_length_3007_cov_3.31335
>Healthy_900_NODE_1508_length_3007_cov_3.11856
>Healthy_900_NODE_1509_length_3006_cov_2.76449
>Healthy_900_NODE_1510_length_3003_cov_23.0899
>Healthy_900_NODE_1511_length_3001_cov_2.73388
>Healthy_901_NODE_1_length_158340_cov_5.43065
>Healthy_901_NODE_2_length_94754_cov_16.9603
>Healthy_901_NODE_3_length_92465_cov_8.98758
>Healthy_901_NODE_4_length_88977_cov_6.32901
>Healthy_901_NODE_5_length_87917_cov_5.43121
>Healthy_901_NODE_6_length_85200_cov_5.15019
>Healthy_901_NODE_7_length_77724_cov_5.36175
>Healthy_901_NODE_8_length_74962_cov_6.16463
>Healthy_901_NODE_9_length_73165_cov_5.92387
>Healthy_901_NODE_10_length_69359_cov_5.70886
>Healthy_901_NODE_11_length_69320_cov_6.161
>Healthy_901_NODE_12_length_67834_cov_5.49985
>Healthy_901_NODE_13_length_67488_cov_5.9525
>Healthy_901_NODE_14_length_66719_cov_5.16109
>Healthy_901_NODE_15_length_66527_cov_5.13503
>Healthy_901_NODE_16_length_66065_cov_5.90461
>Healthy_901_NODE_17_length_63535_cov_5.70673
>Healthy_901_NODE_18_length_63231_cov_6.103
>Healthy_901_NODE_19_length_63131_cov_7.5338
>Healthy_901_NODE_20_length_61296_cov_5.23994
>Healthy_901_NODE_21_length_61077_cov_5.3408
>Healthy_901_NODE_22_length_60647_cov_6.09303
>Healthy_901_NODE_23_length_59912_cov_6.95521
>Healthy_901_NODE_24_length_59842_cov_5.15866
>Healthy_901_NODE_25_length_59490_cov_15.188
>Healthy_901_NODE_26_length_59480_cov_9.12927
>Healthy_901_NODE_27_length_59266_cov_4.9723
>Healthy_901_NODE_28_length_59099_cov_5.32903
>Healthy_901_NODE_29_length_58806_cov_5.30622
>Healthy_901_NODE_30_length_56032_cov_5.68985
>Healthy_901_NODE_31_length_55894_cov_6.32207
>Healthy_901_NODE_32_length_55181_cov_6.14302
>Healthy_901_NODE_33_length_55087_cov_5.93589
>Healthy_901_NODE_34_length_54079_cov_6.32859
>Healthy_901_NODE_35_length_53383_cov_5.90416
>Healthy_901_NODE_36_length_52630_cov_5.99814
>Healthy_901_NODE_37_length_52103_cov_5.39012
>Healthy_901_NODE_38_length_51387_cov_5.37174
>Healthy_901_NODE_39_length_50937_cov_6.3165
>Healthy_901_NODE_40_length_50531_cov_5.77217
>Healthy_901_NODE_41_length_49675_cov_8.14055
>Healthy_901_NODE_42_length_49623_cov_6.52637
>Healthy_901_NODE_43_length_49554_cov_5.39427
>Healthy_901_NODE_44_length_48438_cov_5.05806
>Healthy_901_NODE_45_length_48286_cov_5.17976
>Healthy_901_NODE_46_length_47677_cov_5.15447
>Healthy_901_NODE_47_length_47092_cov_5.43232
>Healthy_901_NODE_48_length_46940_cov_5.53239
>Healthy_901_NODE_49_length_45951_cov_5.28336
>Healthy_901_NODE_50_length_45665_cov_4.76185
>Healthy_901_NODE_51_length_45445_cov_4.87678
>Healthy_901_NODE_52_length_45118_cov_5.07962
>Healthy_901_NODE_53_length_44926_cov_6.02242
>Healthy_901_NODE_54_length_44464_cov_5.19052
>Healthy_901_NODE_55_length_44128_cov_5.70932
>Healthy_901_NODE_56_length_43927_cov_6.23587
>Healthy_901_NODE_57_length_43383_cov_5.23271
>Healthy_901_NODE_58_length_43183_cov_4.98421
>Healthy_901_NODE_59_length_42266_cov_5.20935
>Healthy_901_NODE_60_length_41682_cov_4.90797
>Healthy_901_NODE_61_length_41648_cov_6.18917
>Healthy_901_NODE_62_length_41532_cov_5.95446
>Healthy_901_NODE_63_length_41262_cov_5.67052
>Healthy_901_NODE_64_length_41200_cov_5.92847
>Healthy_901_NODE_65_length_40252_cov_4.975
>Healthy_901_NODE_66_length_39971_cov_4.88453
>Healthy_901_NODE_67_length_39911_cov_6.13842
>Healthy_901_NODE_68_length_38844_cov_5.92199
>Healthy_901_NODE_69_length_38537_cov_5.15321
>Healthy_901_NODE_70_length_38466_cov_6.00627
>Healthy_901_NODE_71_length_38456_cov_4.99688
>Healthy_901_NODE_72_length_38388_cov_5.16187
>Healthy_901_NODE_73_length_38203_cov_5.35606
>Healthy_901_NODE_74_length_38112_cov_6.43627
>Healthy_901_NODE_75_length_37816_cov_5.13914
>Healthy_901_NODE_76_length_37692_cov_5.87504
>Healthy_901_NODE_77_length_37446_cov_5.48148
>Healthy_901_NODE_78_length_37148_cov_4.95929
>Healthy_901_NODE_79_length_37119_cov_5.0793
>Healthy_901_NODE_80_length_37072_cov_6.15577
>Healthy_901_NODE_81_length_36723_cov_4.9835
>Healthy_901_NODE_82_length_36602_cov_4.89077
>Healthy_901_NODE_83_length_36542_cov_5.42615
>Healthy_901_NODE_84_length_36196_cov_5.24911
>Healthy_901_NODE_85_length_36116_cov_6.18596
>Healthy_901_NODE_86_length_35931_cov_11.2628
>Healthy_901_NODE_87_length_35161_cov_5.20769
>Healthy_901_NODE_88_length_35116_cov_5.51713
>Healthy_901_NODE_89_length_34872_cov_4.21142
>Healthy_901_NODE_90_length_34732_cov_13.2829
>Healthy_901_NODE_91_length_34443_cov_6.1388
>Healthy_901_NODE_92_length_34193_cov_5.42595
>Healthy_901_NODE_93_length_34017_cov_5.44173
>Healthy_901_NODE_94_length_33746_cov_4.35915
>Healthy_901_NODE_95_length_33400_cov_6.00933
>Healthy_901_NODE_96_length_33205_cov_6.00229
>Healthy_901_NODE_97_length_32959_cov_5.63135
>Healthy_901_NODE_98_length_32726_cov_5.38404
>Healthy_901_NODE_99_length_32531_cov_5.29083
>Healthy_901_NODE_100_length_32447_cov_5.87793
>Healthy_901_NODE_101_length_32431_cov_5.56922
>Healthy_901_NODE_102_length_32114_cov_6.67775
>Healthy_901_NODE_103_length_32046_cov_5.06367
>Healthy_901_NODE_104_length_31905_cov_12.6489
>Healthy_901_NODE_105_length_31759_cov_5.72347
>Healthy_901_NODE_106_length_31719_cov_6.14704
>Healthy_901_NODE_107_length_31609_cov_5.09431
>Healthy_901_NODE_108_length_31593_cov_5.49398
>Healthy_901_NODE_109_length_31250_cov_3.97048
>Healthy_901_NODE_110_length_31061_cov_6.28356
>Healthy_901_NODE_111_length_31002_cov_5.11155
>Healthy_901_NODE_112_length_30763_cov_5.15358
>Healthy_901_NODE_113_length_30727_cov_5.38928
>Healthy_901_NODE_114_length_30501_cov_5.16846
>Healthy_901_NODE_115_length_30003_cov_4.29722
>Healthy_901_NODE_116_length_29821_cov_6.68276
>Healthy_901_NODE_117_length_29580_cov_5.0992
>Healthy_901_NODE_118_length_29494_cov_5.09654
>Healthy_901_NODE_119_length_29367_cov_5.32642
>Healthy_901_NODE_120_length_28900_cov_4.97736
>Healthy_901_NODE_121_length_28819_cov_4.1982
>Healthy_901_NODE_122_length_28784_cov_9.39612
>Healthy_901_NODE_123_length_28285_cov_5.64949
>Healthy_901_NODE_124_length_27870_cov_5.17746
>Healthy_901_NODE_125_length_27695_cov_5.43947
>Healthy_901_NODE_126_length_27663_cov_6.29401
>Healthy_901_NODE_127_length_27661_cov_5.28961
>Healthy_901_NODE_128_length_27608_cov_5.98258
>Healthy_901_NODE_129_length_27597_cov_6.80916
>Healthy_901_NODE_130_length_27558_cov_4.17456
>Healthy_901_NODE_131_length_27420_cov_4.2247
>Healthy_901_NODE_132_length_27379_cov_6.35698
>Healthy_901_NODE_133_length_27347_cov_6.29481
>Healthy_901_NODE_134_length_27312_cov_4.20292
>Healthy_901_NODE_135_length_27296_cov_6.13039
>Healthy_901_NODE_136_length_26968_cov_5.55089
>Healthy_901_NODE_137_length_26964_cov_6.06916
>Healthy_901_NODE_138_length_26921_cov_5.26238
>Healthy_901_NODE_139_length_26911_cov_5.03522
>Healthy_901_NODE_140_length_26898_cov_4.9477
>Healthy_901_NODE_141_length_26879_cov_5.21645
>Healthy_901_NODE_142_length_26817_cov_4.65724
>Healthy_901_NODE_143_length_26808_cov_6.101
>Healthy_901_NODE_144_length_26655_cov_5.25534
>Healthy_901_NODE_145_length_26505_cov_5.25743
>Healthy_901_NODE_146_length_26051_cov_5.90841
>Healthy_901_NODE_147_length_25746_cov_5.50306
>Healthy_901_NODE_148_length_25728_cov_5.74339
>Healthy_901_NODE_149_length_25722_cov_6.13056
>Healthy_901_NODE_150_length_25542_cov_5.2754
>Healthy_901_NODE_151_length_25457_cov_5.00035
>Healthy_901_NODE_152_length_25388_cov_5.23981
>Healthy_901_NODE_153_length_25365_cov_5.81486
>Healthy_901_NODE_154_length_25316_cov_5.35406
>Healthy_901_NODE_155_length_25250_cov_5.40623
>Healthy_901_NODE_156_length_25174_cov_5.07186
>Healthy_901_NODE_157_length_25107_cov_6.55684
>Healthy_901_NODE_158_length_25052_cov_6.56103
>Healthy_901_NODE_159_length_24915_cov_6.08741
>Healthy_901_NODE_160_length_24750_cov_6.03005
>Healthy_901_NODE_161_length_24740_cov_4.97776
>Healthy_901_NODE_162_length_24719_cov_7.01788
>Healthy_901_NODE_163_length_24629_cov_4.23826
>Healthy_901_NODE_164_length_24433_cov_6.07531
>Healthy_901_NODE_165_length_24304_cov_3.8503
>Healthy_901_NODE_166_length_24262_cov_3.7585
>Healthy_901_NODE_167_length_24016_cov_4.65577
>Healthy_901_NODE_168_length_24012_cov_5.23333
>Healthy_901_NODE_169_length_24000_cov_5.89852
>Healthy_901_NODE_170_length_23854_cov_5.23589
>Healthy_901_NODE_171_length_23732_cov_5.4732
>Healthy_901_NODE_172_length_23661_cov_5.91888
>Healthy_901_NODE_173_length_23636_cov_6.05331
>Healthy_901_NODE_174_length_23567_cov_5.78611
>Healthy_901_NODE_175_length_23508_cov_6.42246
>Healthy_901_NODE_176_length_23318_cov_4.81292
>Healthy_901_NODE_177_length_22960_cov_4.98524
>Healthy_901_NODE_178_length_22927_cov_9.83084
>Healthy_901_NODE_179_length_22896_cov_3.40029
>Healthy_901_NODE_180_length_22770_cov_4.21523
>Healthy_901_NODE_181_length_22721_cov_5.42623
>Healthy_901_NODE_182_length_22719_cov_5.66312
>Healthy_901_NODE_183_length_22693_cov_5.08035
>Healthy_901_NODE_184_length_22608_cov_5.99982
>Healthy_901_NODE_185_length_22543_cov_5.57382
>Healthy_901_NODE_186_length_22486_cov_4.94811
>Healthy_901_NODE_187_length_22429_cov_4.25311
>Healthy_901_NODE_188_length_22310_cov_4.77529
>Healthy_901_NODE_189_length_22123_cov_5.51409
>Healthy_901_NODE_190_length_22082_cov_6.23212
>Healthy_901_NODE_191_length_22036_cov_5.11701
>Healthy_901_NODE_192_length_22008_cov_4.22749
>Healthy_901_NODE_193_length_21998_cov_4.92143
>Healthy_901_NODE_194_length_21974_cov_4.47666
>Healthy_901_NODE_195_length_21800_cov_5.96086
>Healthy_901_NODE_196_length_21769_cov_7.76439
>Healthy_901_NODE_197_length_21569_cov_4.83058
>Healthy_901_NODE_198_length_21528_cov_5.27784
>Healthy_901_NODE_199_length_21499_cov_9.1281
>Healthy_901_NODE_200_length_21460_cov_3.70236
>Healthy_901_NODE_201_length_21424_cov_5.20745
>Healthy_901_NODE_202_length_21390_cov_6.18303
>Healthy_901_NODE_203_length_21270_cov_5.433
>Healthy_901_NODE_204_length_21163_cov_5.69741
>Healthy_901_NODE_205_length_21153_cov_5.94976
>Healthy_901_NODE_206_length_20935_cov_4.76782
>Healthy_901_NODE_207_length_20881_cov_5.71877
>Healthy_901_NODE_208_length_20722_cov_5.22079
>Healthy_901_NODE_209_length_20697_cov_14.5785
>Healthy_901_NODE_210_length_20639_cov_5.2501
>Healthy_901_NODE_211_length_20542_cov_5.94777
>Healthy_901_NODE_212_length_20524_cov_4.92169
>Healthy_901_NODE_213_length_20326_cov_4.29619
>Healthy_901_NODE_214_length_20307_cov_5.70907
>Healthy_901_NODE_215_length_20216_cov_4.45955
>Healthy_901_NODE_216_length_20193_cov_5.55244
>Healthy_901_NODE_217_length_20188_cov_4.94541
>Healthy_901_NODE_218_length_20077_cov_5.07547
>Healthy_901_NODE_219_length_19958_cov_6.56474
>Healthy_901_NODE_220_length_19804_cov_4.14735
>Healthy_901_NODE_221_length_19725_cov_5.14098
>Healthy_901_NODE_222_length_19637_cov_4.83965
>Healthy_901_NODE_223_length_19623_cov_4.04344
>Healthy_901_NODE_224_length_19539_cov_4.78613
>Healthy_901_NODE_225_length_19522_cov_4.02635
>Healthy_901_NODE_226_length_19496_cov_5.50445
>Healthy_901_NODE_227_length_19463_cov_4.77968
>Healthy_901_NODE_228_length_19447_cov_6.00944
>Healthy_901_NODE_229_length_19419_cov_5.81559
>Healthy_901_NODE_230_length_19349_cov_4.19949
>Healthy_901_NODE_231_length_19344_cov_4.26036
>Healthy_901_NODE_232_length_19234_cov_36.5419
>Healthy_901_NODE_233_length_19230_cov_5.4292
>Healthy_901_NODE_234_length_19213_cov_4.27028
>Healthy_901_NODE_235_length_19110_cov_5.89467
>Healthy_901_NODE_236_length_19020_cov_5.55508
>Healthy_901_NODE_237_length_19013_cov_7.69833
>Healthy_901_NODE_238_length_18963_cov_4.12868
>Healthy_901_NODE_239_length_18960_cov_4.37249
>Healthy_901_NODE_240_length_18909_cov_6.80307
>Healthy_901_NODE_241_length_18880_cov_6.26954
>Healthy_901_NODE_242_length_18819_cov_4.57568
>Healthy_901_NODE_243_length_18807_cov_4.46475
>Healthy_901_NODE_244_length_18626_cov_4.4626
>Healthy_901_NODE_245_length_18625_cov_4.87167
>Healthy_901_NODE_246_length_18598_cov_5.3809
>Healthy_901_NODE_247_length_18564_cov_4.95975
>Healthy_901_NODE_248_length_18518_cov_5.02199
>Healthy_901_NODE_249_length_18462_cov_5.2793
>Healthy_901_NODE_250_length_18454_cov_4.6415
>Healthy_901_NODE_251_length_18447_cov_4.93432
>Healthy_901_NODE_252_length_18440_cov_5.00016
>Healthy_901_NODE_253_length_18215_cov_4.46046
>Healthy_901_NODE_254_length_18205_cov_5.30331
>Healthy_901_NODE_255_length_18152_cov_4.02116
>Healthy_901_NODE_256_length_18100_cov_4.40432
>Healthy_901_NODE_257_length_18013_cov_5.10519
>Healthy_901_NODE_258_length_17989_cov_5.65719
>Healthy_901_NODE_259_length_17986_cov_3.62478
>Healthy_901_NODE_260_length_17977_cov_4.24556
>Healthy_901_NODE_261_length_17923_cov_5.75509
>Healthy_901_NODE_262_length_17831_cov_4.772
>Healthy_901_NODE_263_length_17803_cov_5.05584
>Healthy_901_NODE_264_length_17788_cov_5.07838
>Healthy_901_NODE_265_length_17703_cov_6.00493
>Healthy_901_NODE_266_length_17700_cov_5.50796
>Healthy_901_NODE_267_length_17699_cov_5.65575
>Healthy_901_NODE_268_length_17651_cov_4.38509
>Healthy_901_NODE_269_length_17636_cov_4.9161
>Healthy_901_NODE_270_length_17604_cov_5.35056
>Healthy_901_NODE_271_length_17525_cov_5.18884
>Healthy_901_NODE_272_length_17476_cov_4.98083
>Healthy_901_NODE_273_length_17418_cov_4.96141
>Healthy_901_NODE_274_length_17388_cov_5.40085
>Healthy_901_NODE_275_length_17285_cov_10.0584
>Healthy_901_NODE_276_length_17207_cov_4.32585
>Healthy_901_NODE_277_length_17074_cov_5.08567
>Healthy_901_NODE_278_length_16986_cov_3.9583
>Healthy_901_NODE_279_length_16924_cov_5.2552
>Healthy_901_NODE_280_length_16907_cov_5.17939
>Healthy_901_NODE_281_length_16892_cov_6.66764
>Healthy_901_NODE_282_length_16848_cov_3.70017
>Healthy_901_NODE_283_length_16760_cov_3.88357
>Healthy_901_NODE_284_length_16749_cov_6.70427
>Healthy_901_NODE_285_length_16636_cov_11.0291
>Healthy_901_NODE_286_length_16507_cov_5.02067
>Healthy_901_NODE_287_length_16478_cov_4.22669
>Healthy_901_NODE_288_length_16474_cov_3.57622
>Healthy_901_NODE_289_length_16451_cov_3.92126
>Healthy_901_NODE_290_length_16443_cov_4.73035
>Healthy_901_NODE_291_length_16428_cov_3.52122
>Healthy_901_NODE_292_length_16421_cov_4.01234
>Healthy_901_NODE_293_length_16351_cov_6.63175
>Healthy_901_NODE_294_length_16300_cov_5.24377
>Healthy_901_NODE_295_length_16250_cov_5.52306
>Healthy_901_NODE_296_length_16226_cov_4.53058
>Healthy_901_NODE_297_length_16221_cov_3.82643
>Healthy_901_NODE_298_length_16175_cov_5.0255
>Healthy_901_NODE_299_length_16138_cov_5.70279
>Healthy_901_NODE_300_length_16093_cov_4.87336
>Healthy_901_NODE_301_length_16077_cov_5.17145
>Healthy_901_NODE_302_length_16057_cov_5.14429
>Healthy_901_NODE_303_length_16052_cov_3.38657
>Healthy_901_NODE_304_length_16041_cov_5.57488
>Healthy_901_NODE_305_length_16033_cov_7.22856
>Healthy_901_NODE_306_length_15969_cov_4.92818
>Healthy_901_NODE_307_length_15965_cov_4.83338
>Healthy_901_NODE_308_length_15913_cov_4.79039
>Healthy_901_NODE_309_length_15907_cov_4.18515
>Healthy_901_NODE_310_length_15901_cov_4.26543
>Healthy_901_NODE_311_length_15880_cov_5.59336
>Healthy_901_NODE_312_length_15842_cov_6.54361
>Healthy_901_NODE_313_length_15771_cov_3.76597
>Healthy_901_NODE_314_length_15760_cov_5.24113
>Healthy_901_NODE_315_length_15759_cov_4.30311
>Healthy_901_NODE_316_length_15736_cov_4.76532
>Healthy_901_NODE_317_length_15702_cov_4.82412
>Healthy_901_NODE_318_length_15678_cov_5.83121
>Healthy_901_NODE_319_length_15678_cov_4.3925
>Healthy_901_NODE_320_length_15672_cov_5.3443
>Healthy_901_NODE_321_length_15660_cov_6.3695
>Healthy_901_NODE_322_length_15619_cov_3.97642
>Healthy_901_NODE_323_length_15609_cov_9.54764
>Healthy_901_NODE_324_length_15590_cov_4.76099
>Healthy_901_NODE_325_length_15586_cov_5.41775
>Healthy_901_NODE_326_length_15566_cov_5.05035
>Healthy_901_NODE_327_length_15555_cov_5.18052
>Healthy_901_NODE_328_length_15516_cov_3.64084
>Healthy_901_NODE_329_length_15330_cov_3.55535
>Healthy_901_NODE_330_length_15114_cov_5.3058
>Healthy_901_NODE_331_length_15111_cov_5.07319
>Healthy_901_NODE_332_length_15049_cov_3.36668
>Healthy_901_NODE_333_length_15047_cov_4.1943
>Healthy_901_NODE_334_length_15036_cov_3.87437
>Healthy_901_NODE_335_length_15025_cov_6.1167
>Healthy_901_NODE_336_length_15013_cov_3.94926
>Healthy_901_NODE_337_length_15002_cov_3.2911
>Healthy_901_NODE_338_length_14995_cov_5.27236
>Healthy_901_NODE_339_length_14954_cov_4.94792
>Healthy_901_NODE_340_length_14949_cov_5.0991
>Healthy_901_NODE_341_length_14933_cov_4.57373
>Healthy_901_NODE_342_length_14911_cov_4.66115
>Healthy_901_NODE_343_length_14903_cov_5.3647
>Healthy_901_NODE_344_length_14872_cov_5.90173
>Healthy_901_NODE_345_length_14844_cov_3.56765
>Healthy_901_NODE_346_length_14840_cov_3.80595
>Healthy_901_NODE_347_length_14832_cov_5.2173
>Healthy_901_NODE_348_length_14818_cov_3.98686
>Healthy_901_NODE_349_length_14814_cov_5.37482
>Healthy_901_NODE_350_length_14766_cov_8.09177
>Healthy_901_NODE_351_length_14763_cov_4.82037
>Healthy_901_NODE_352_length_14742_cov_4.80234
>Healthy_901_NODE_353_length_14718_cov_3.69038
>Healthy_901_NODE_354_length_14687_cov_4.03021
>Healthy_901_NODE_355_length_14668_cov_6.1652
>Healthy_901_NODE_356_length_14645_cov_3.77485
>Healthy_901_NODE_357_length_14621_cov_6.24646
>Healthy_901_NODE_358_length_14613_cov_4.12103
>Healthy_901_NODE_359_length_14600_cov_6.38907
>Healthy_901_NODE_360_length_14506_cov_5.9153
>Healthy_901_NODE_361_length_14421_cov_5.84533
>Healthy_901_NODE_362_length_14404_cov_4.27249
>Healthy_901_NODE_363_length_14352_cov_4.59509
>Healthy_901_NODE_364_length_14341_cov_5.15456
>Healthy_901_NODE_365_length_14332_cov_6.75002
>Healthy_901_NODE_366_length_14329_cov_4.17711
>Healthy_901_NODE_367_length_14314_cov_4.7044
>Healthy_901_NODE_368_length_14303_cov_5.9788
>Healthy_901_NODE_369_length_14293_cov_4.74182
>Healthy_901_NODE_370_length_14281_cov_8.69809
>Healthy_901_NODE_371_length_14266_cov_3.64345
>Healthy_901_NODE_372_length_14242_cov_18.3662
>Healthy_901_NODE_373_length_14214_cov_4.23808
>Healthy_901_NODE_374_length_14183_cov_3.45746
>Healthy_901_NODE_375_length_14148_cov_5.18747
>Healthy_901_NODE_376_length_14133_cov_4.70663
>Healthy_901_NODE_377_length_14127_cov_3.14085
>Healthy_901_NODE_378_length_14114_cov_4.45615
>Healthy_901_NODE_379_length_14112_cov_4.74461
>Healthy_901_NODE_380_length_14094_cov_6.98967
>Healthy_901_NODE_381_length_14075_cov_4.32254
>Healthy_901_NODE_382_length_14072_cov_4.98716
>Healthy_901_NODE_383_length_13966_cov_5.0133
>Healthy_901_NODE_384_length_13922_cov_3.3085
>Healthy_901_NODE_385_length_13910_cov_3.76868
>Healthy_901_NODE_386_length_13822_cov_3.50803
>Healthy_901_NODE_387_length_13819_cov_4.02448
>Healthy_901_NODE_388_length_13773_cov_3.93082
>Healthy_901_NODE_389_length_13718_cov_4.96824
>Healthy_901_NODE_390_length_13707_cov_5.32105
>Healthy_901_NODE_391_length_13683_cov_6.39441
>Healthy_901_NODE_392_length_13623_cov_3.54621
>Healthy_901_NODE_393_length_13587_cov_4.28894
>Healthy_901_NODE_394_length_13586_cov_6.31653
>Healthy_901_NODE_395_length_13582_cov_4.54587
>Healthy_901_NODE_396_length_13581_cov_4.67034
>Healthy_901_NODE_397_length_13563_cov_3.52399
>Healthy_901_NODE_398_length_13554_cov_3.50767
>Healthy_901_NODE_399_length_13524_cov_5.9882
>Healthy_901_NODE_400_length_13518_cov_5.51601
>Healthy_901_NODE_401_length_13504_cov_3.43037
>Healthy_901_NODE_402_length_13497_cov_5.17044
>Healthy_901_NODE_403_length_13488_cov_30.0205
>Healthy_901_NODE_404_length_13485_cov_3.61742
>Healthy_901_NODE_405_length_13449_cov_3.77064
>Healthy_901_NODE_406_length_13444_cov_5.52678
>Healthy_901_NODE_407_length_13423_cov_5.15941
>Healthy_901_NODE_408_length_13389_cov_4.77554
>Healthy_901_NODE_409_length_13361_cov_4.92409
>Healthy_901_NODE_410_length_13359_cov_4.55141
>Healthy_901_NODE_411_length_13343_cov_17.5427
>Healthy_901_NODE_412_length_13312_cov_3.58
>Healthy_901_NODE_413_length_13311_cov_5.82385
>Healthy_901_NODE_414_length_13305_cov_4.96362
>Healthy_901_NODE_415_length_13304_cov_5.69047
>Healthy_901_NODE_416_length_13302_cov_9.7265
>Healthy_901_NODE_417_length_13258_cov_21.1678
>Healthy_901_NODE_418_length_13191_cov_4.28449
>Healthy_901_NODE_419_length_13188_cov_4.91533
>Healthy_901_NODE_420_length_13139_cov_6.22378
>Healthy_901_NODE_421_length_13117_cov_6.10764
>Healthy_901_NODE_422_length_13090_cov_4.12083
>Healthy_901_NODE_423_length_13079_cov_4.54814
>Healthy_901_NODE_424_length_13060_cov_4.45229
>Healthy_901_NODE_425_length_13055_cov_4.95169
>Healthy_901_NODE_426_length_13023_cov_3.84392
>Healthy_901_NODE_427_length_13015_cov_3.87029
>Healthy_901_NODE_428_length_12968_cov_5.2949
>Healthy_901_NODE_429_length_12957_cov_27.2565
>Healthy_901_NODE_430_length_12942_cov_3.36207
>Healthy_901_NODE_431_length_12929_cov_4.56292
>Healthy_901_NODE_432_length_12906_cov_6.12116
>Healthy_901_NODE_433_length_12884_cov_3.20516
>Healthy_901_NODE_434_length_12883_cov_4.16433
>Healthy_901_NODE_435_length_12864_cov_3.82114
>Healthy_901_NODE_436_length_12842_cov_5.30257
>Healthy_901_NODE_437_length_12837_cov_7.8077
>Healthy_901_NODE_438_length_12803_cov_3.1219
>Healthy_901_NODE_439_length_12794_cov_4.73389
>Healthy_901_NODE_440_length_12786_cov_5.05239
>Healthy_901_NODE_441_length_12786_cov_4.94777
>Healthy_901_NODE_442_length_12754_cov_4.64596
>Healthy_901_NODE_443_length_12749_cov_5.1403
>Healthy_901_NODE_444_length_12745_cov_4.13294
>Healthy_901_NODE_445_length_12718_cov_7.51496
>Healthy_901_NODE_446_length_12708_cov_5.28412
>Healthy_901_NODE_447_length_12694_cov_4.21323
>Healthy_901_NODE_448_length_12682_cov_3.63158
>Healthy_901_NODE_449_length_12674_cov_4.03257
>Healthy_901_NODE_450_length_12659_cov_3.48818
>Healthy_901_NODE_451_length_12650_cov_3.36062
>Healthy_901_NODE_452_length_12625_cov_4.9794
>Healthy_901_NODE_453_length_12613_cov_6.64724
>Healthy_901_NODE_454_length_12596_cov_4.11379
>Healthy_901_NODE_455_length_12565_cov_6.21639
>Healthy_901_NODE_456_length_12531_cov_6.40895
>Healthy_901_NODE_457_length_12516_cov_7.41939
>Healthy_901_NODE_458_length_12511_cov_5.53829
>Healthy_901_NODE_459_length_12492_cov_3.71102
>Healthy_901_NODE_460_length_12457_cov_4.36389
>Healthy_901_NODE_461_length_12450_cov_5.00016
>Healthy_901_NODE_462_length_12432_cov_6.11029
>Healthy_901_NODE_463_length_12413_cov_4.08877
>Healthy_901_NODE_464_length_12401_cov_3.74218
>Healthy_901_NODE_465_length_12388_cov_5.52891
>Healthy_901_NODE_466_length_12314_cov_3.9721
>Healthy_901_NODE_467_length_12282_cov_4.04866
>Healthy_901_NODE_468_length_12281_cov_4.85891
>Healthy_901_NODE_469_length_12257_cov_3.55245
>Healthy_901_NODE_470_length_12241_cov_7.00254
>Healthy_901_NODE_471_length_12232_cov_5.57789
>Healthy_901_NODE_472_length_12222_cov_5.49848
>Healthy_901_NODE_473_length_12210_cov_8.27865
>Healthy_901_NODE_474_length_12183_cov_5.03372
>Healthy_901_NODE_475_length_12182_cov_4.76268
>Healthy_901_NODE_476_length_12174_cov_5.10224
>Healthy_901_NODE_477_length_12171_cov_3.90376
>Healthy_901_NODE_478_length_12164_cov_4.40466
>Healthy_901_NODE_479_length_12131_cov_5.43061
>Healthy_901_NODE_480_length_12096_cov_5.47754
>Healthy_901_NODE_481_length_12077_cov_18.6939
>Healthy_901_NODE_482_length_12061_cov_4.2627
>Healthy_901_NODE_483_length_12060_cov_3.85764
>Healthy_901_NODE_484_length_12050_cov_4.41217
>Healthy_901_NODE_485_length_12035_cov_6.3015
>Healthy_901_NODE_486_length_12031_cov_5.64537
>Healthy_901_NODE_487_length_12031_cov_5.60721
>Healthy_901_NODE_488_length_12024_cov_4.65177
>Healthy_901_NODE_489_length_11988_cov_6.39353
>Healthy_901_NODE_490_length_11958_cov_3.91632
>Healthy_901_NODE_491_length_11944_cov_4.95248
>Healthy_901_NODE_492_length_11938_cov_4.12127
>Healthy_901_NODE_493_length_11915_cov_6.59654
>Healthy_901_NODE_494_length_11878_cov_5.19268
>Healthy_901_NODE_495_length_11867_cov_4.89375
>Healthy_901_NODE_496_length_11864_cov_4.56025
>Healthy_901_NODE_497_length_11859_cov_3.76101
>Healthy_901_NODE_498_length_11854_cov_4.3991
>Healthy_901_NODE_499_length_11838_cov_6.7897
>Healthy_901_NODE_500_length_11834_cov_6.74285
>Healthy_901_NODE_501_length_11776_cov_3.81691
>Healthy_901_NODE_502_length_11761_cov_4.45959
>Healthy_901_NODE_503_length_11705_cov_4.0988
>Healthy_901_NODE_504_length_11701_cov_5.63533
>Healthy_901_NODE_505_length_11693_cov_3.39156
>Healthy_901_NODE_506_length_11690_cov_5.00232
>Healthy_901_NODE_507_length_11647_cov_3.93107
>Healthy_901_NODE_508_length_11637_cov_4.1593
>Healthy_901_NODE_509_length_11601_cov_5.28382
>Healthy_901_NODE_510_length_11596_cov_5.07001
>Healthy_901_NODE_511_length_11590_cov_4.33723
>Healthy_901_NODE_512_length_11587_cov_4.42829
>Healthy_901_NODE_513_length_11579_cov_5.36793
>Healthy_901_NODE_514_length_11573_cov_3.03412
>Healthy_901_NODE_515_length_11558_cov_3.53786
>Healthy_901_NODE_516_length_11540_cov_3.91162
>Healthy_901_NODE_517_length_11518_cov_4.60325
>Healthy_901_NODE_518_length_11485_cov_3.92721
>Healthy_901_NODE_519_length_11480_cov_3.47851
>Healthy_901_NODE_520_length_11436_cov_4.9964
>Healthy_901_NODE_521_length_11384_cov_3.55645
>Healthy_901_NODE_522_length_11360_cov_2.97258
>Healthy_901_NODE_523_length_11349_cov_3.73942
>Healthy_901_NODE_524_length_11343_cov_4.30262
>Healthy_901_NODE_525_length_11340_cov_4.51732
>Healthy_901_NODE_526_length_11328_cov_3.63231
>Healthy_901_NODE_527_length_11317_cov_4.68043
>Healthy_901_NODE_528_length_11313_cov_4.31151
>Healthy_901_NODE_529_length_11311_cov_5.26688
>Healthy_901_NODE_530_length_11308_cov_5.26624
>Healthy_901_NODE_531_length_11302_cov_4.82742
>Healthy_901_NODE_532_length_11286_cov_3.65337
>Healthy_901_NODE_533_length_11259_cov_4.65727
>Healthy_901_NODE_534_length_11256_cov_5.58584
>Healthy_901_NODE_535_length_11252_cov_6.58953
>Healthy_901_NODE_536_length_11224_cov_6.73265
>Healthy_901_NODE_537_length_11208_cov_5.22882
>Healthy_901_NODE_538_length_11207_cov_5.81062
>Healthy_901_NODE_539_length_11157_cov_4.16979
>Healthy_901_NODE_540_length_11156_cov_4.35411
>Healthy_901_NODE_541_length_11146_cov_5.04995
>Healthy_901_NODE_542_length_11135_cov_3.71968
>Healthy_901_NODE_543_length_11131_cov_3.75894
>Healthy_901_NODE_544_length_11113_cov_5.35079
>Healthy_901_NODE_545_length_11108_cov_15.5922
>Healthy_901_NODE_546_length_11078_cov_5.41159
>Healthy_901_NODE_547_length_11071_cov_3.52487
>Healthy_901_NODE_548_length_11050_cov_4.80055
>Healthy_901_NODE_549_length_11030_cov_3.8472
>Healthy_901_NODE_550_length_11020_cov_3.89339
>Healthy_901_NODE_551_length_11017_cov_4.41151
>Healthy_901_NODE_552_length_10991_cov_4.01609
>Healthy_901_NODE_553_length_10973_cov_3.03297
>Healthy_901_NODE_554_length_10968_cov_4.89627
>Healthy_901_NODE_555_length_10965_cov_4.03978
>Healthy_901_NODE_556_length_10963_cov_3.89081
>Healthy_901_NODE_557_length_10951_cov_4.54525
>Healthy_901_NODE_558_length_10945_cov_4.12378
>Healthy_901_NODE_559_length_10895_cov_5.48395
>Healthy_901_NODE_560_length_10890_cov_2.76973
>Healthy_901_NODE_561_length_10869_cov_4.68282
>Healthy_901_NODE_562_length_10820_cov_6.98634
>Healthy_901_NODE_563_length_10818_cov_5.22457
>Healthy_901_NODE_564_length_10815_cov_3.62872
>Healthy_901_NODE_565_length_10807_cov_3.56669
>Healthy_901_NODE_566_length_10801_cov_4.05984
>Healthy_901_NODE_567_length_10799_cov_4.15199
>Healthy_901_NODE_568_length_10780_cov_4.16886
>Healthy_901_NODE_569_length_10778_cov_6.43868
>Healthy_901_NODE_570_length_10773_cov_4.01735
>Healthy_901_NODE_571_length_10764_cov_4.99533
>Healthy_901_NODE_572_length_10752_cov_3.98439
>Healthy_901_NODE_573_length_10722_cov_4.56248
>Healthy_901_NODE_574_length_10720_cov_4.0948
>Healthy_901_NODE_575_length_10716_cov_3.0999
>Healthy_901_NODE_576_length_10713_cov_13.2186
>Healthy_901_NODE_577_length_10706_cov_4.12534
>Healthy_901_NODE_578_length_10700_cov_3.50615
>Healthy_901_NODE_579_length_10687_cov_3.76298
>Healthy_901_NODE_580_length_10682_cov_5.00311
>Healthy_901_NODE_581_length_10660_cov_4.55625
>Healthy_901_NODE_582_length_10658_cov_4.19476
>Healthy_901_NODE_583_length_10655_cov_6.38434
>Healthy_901_NODE_584_length_10647_cov_3.99726
>Healthy_901_NODE_585_length_10635_cov_3.58025
>Healthy_901_NODE_586_length_10614_cov_13.1009
>Healthy_901_NODE_587_length_10614_cov_4.12567
>Healthy_901_NODE_588_length_10614_cov_3.70594
>Healthy_901_NODE_589_length_10604_cov_4.32306
>Healthy_901_NODE_590_length_10592_cov_2.9554
>Healthy_901_NODE_591_length_10584_cov_3.7826
>Healthy_901_NODE_592_length_10535_cov_4.08798
>Healthy_901_NODE_593_length_10528_cov_4.03657
>Healthy_901_NODE_594_length_10527_cov_5.33327
>Healthy_901_NODE_595_length_10523_cov_4.92272
>Healthy_901_NODE_596_length_10516_cov_3.98757
>Healthy_901_NODE_597_length_10483_cov_6.05783
>Healthy_901_NODE_598_length_10477_cov_3.22251
>Healthy_901_NODE_599_length_10476_cov_3.84215
>Healthy_901_NODE_600_length_10471_cov_4.94796
>Healthy_901_NODE_601_length_10462_cov_3.88095
>Healthy_901_NODE_602_length_10459_cov_5.39792
>Healthy_901_NODE_603_length_10458_cov_3.17918
>Healthy_901_NODE_604_length_10449_cov_7.51636
>Healthy_901_NODE_605_length_10428_cov_4.09409
>Healthy_901_NODE_606_length_10415_cov_4.0528
>Healthy_901_NODE_607_length_10414_cov_5.25022
>Healthy_901_NODE_608_length_10398_cov_3.6238
>Healthy_901_NODE_609_length_10390_cov_4.91495
>Healthy_901_NODE_610_length_10375_cov_6.87141
>Healthy_901_NODE_611_length_10358_cov_4.78511
>Healthy_901_NODE_612_length_10357_cov_3.7052
>Healthy_901_NODE_613_length_10346_cov_4.87368
>Healthy_901_NODE_614_length_10342_cov_4.62127
>Healthy_901_NODE_615_length_10342_cov_3.43346
>Healthy_901_NODE_616_length_10332_cov_5.79936
>Healthy_901_NODE_617_length_10331_cov_3.25584
>Healthy_901_NODE_618_length_10321_cov_4.89041
>Healthy_901_NODE_619_length_10321_cov_3.6092
>Healthy_901_NODE_620_length_10285_cov_4.70401
>Healthy_901_NODE_621_length_10283_cov_4.64255
>Healthy_901_NODE_622_length_10283_cov_4.04292
>Healthy_901_NODE_623_length_10254_cov_3.53446
>Healthy_901_NODE_624_length_10221_cov_3.46242
>Healthy_901_NODE_625_length_10207_cov_6.16972
>Healthy_901_NODE_626_length_10205_cov_3.39113
>Healthy_901_NODE_627_length_10187_cov_4.03484
>Healthy_901_NODE_628_length_10172_cov_4.19502
>Healthy_901_NODE_629_length_10157_cov_4.16393
>Healthy_901_NODE_630_length_10139_cov_4.34768
>Healthy_901_NODE_631_length_10131_cov_4.81947
>Healthy_901_NODE_632_length_10121_cov_3.03715
>Healthy_901_NODE_633_length_10116_cov_4.78114
>Healthy_901_NODE_634_length_10116_cov_3.73362
>Healthy_901_NODE_635_length_10097_cov_5.28182
>Healthy_901_NODE_636_length_10090_cov_3.25521
>Healthy_901_NODE_637_length_10065_cov_4.28362
>Healthy_901_NODE_638_length_10063_cov_5.58453
>Healthy_901_NODE_639_length_10061_cov_4.02159
>Healthy_901_NODE_640_length_10013_cov_3.26451
>Healthy_901_NODE_641_length_10012_cov_3.56292
>Healthy_901_NODE_642_length_9995_cov_5.32586
>Healthy_901_NODE_643_length_9985_cov_4.79426
>Healthy_901_NODE_644_length_9982_cov_4.94238
>Healthy_901_NODE_645_length_9974_cov_3.01916
>Healthy_901_NODE_646_length_9971_cov_3.69837
>Healthy_901_NODE_647_length_9967_cov_5.76655
>Healthy_901_NODE_648_length_9958_cov_5.28042
>Healthy_901_NODE_649_length_9950_cov_5.20586
>Healthy_901_NODE_650_length_9939_cov_5.10198
>Healthy_901_NODE_651_length_9935_cov_5.23168
>Healthy_901_NODE_652_length_9906_cov_4.90844
>Healthy_901_NODE_653_length_9854_cov_4.0846
>Healthy_901_NODE_654_length_9846_cov_4.70555
>Healthy_901_NODE_655_length_9841_cov_4.31463
>Healthy_901_NODE_656_length_9834_cov_3.3077
>Healthy_901_NODE_657_length_9823_cov_4.45567
>Healthy_901_NODE_658_length_9804_cov_4.26516
>Healthy_901_NODE_659_length_9798_cov_3.25393
>Healthy_901_NODE_660_length_9787_cov_6.2127
>Healthy_901_NODE_661_length_9777_cov_3.07272
>Healthy_901_NODE_662_length_9774_cov_3.52752
>Healthy_901_NODE_663_length_9758_cov_3.85417
>Healthy_901_NODE_664_length_9708_cov_5.30001
>Healthy_901_NODE_665_length_9707_cov_5.42136
>Healthy_901_NODE_666_length_9685_cov_4.0757
>Healthy_901_NODE_667_length_9670_cov_3.40697
>Healthy_901_NODE_668_length_9661_cov_4.26827
>Healthy_901_NODE_669_length_9659_cov_4.75906
>Healthy_901_NODE_670_length_9656_cov_4.66087
>Healthy_901_NODE_671_length_9654_cov_3.91364
>Healthy_901_NODE_672_length_9637_cov_4.91296
>Healthy_901_NODE_673_length_9623_cov_3.69022
>Healthy_901_NODE_674_length_9610_cov_3.08006
>Healthy_901_NODE_675_length_9603_cov_4.19114
>Healthy_901_NODE_676_length_9593_cov_3.49685
>Healthy_901_NODE_677_length_9570_cov_4.09217
>Healthy_901_NODE_678_length_9568_cov_4.01062
>Healthy_901_NODE_679_length_9568_cov_3.66551
>Healthy_901_NODE_680_length_9564_cov_3.68861
>Healthy_901_NODE_681_length_9551_cov_3.15891
>Healthy_901_NODE_682_length_9548_cov_8.49679
>Healthy_901_NODE_683_length_9535_cov_3.73977
>Healthy_901_NODE_684_length_9524_cov_5.11744
>Healthy_901_NODE_685_length_9510_cov_3.71909
>Healthy_901_NODE_686_length_9506_cov_6.08475
>Healthy_901_NODE_687_length_9491_cov_3.57302
>Healthy_901_NODE_688_length_9484_cov_4.95673
>Healthy_901_NODE_689_length_9480_cov_3.2139
>Healthy_901_NODE_690_length_9467_cov_3.62505
>Healthy_901_NODE_691_length_9465_cov_3.26621
>Healthy_901_NODE_692_length_9460_cov_3.01382
>Healthy_901_NODE_693_length_9458_cov_3.82633
>Healthy_901_NODE_694_length_9444_cov_4.22249
>Healthy_901_NODE_695_length_9442_cov_6.21519
>Healthy_901_NODE_696_length_9436_cov_4.10511
>Healthy_901_NODE_697_length_9392_cov_5.00557
>Healthy_901_NODE_698_length_9385_cov_3.73719
>Healthy_901_NODE_699_length_9381_cov_4.39535
>Healthy_901_NODE_700_length_9374_cov_4.80513
>Healthy_901_NODE_701_length_9352_cov_3.82736
>Healthy_901_NODE_702_length_9341_cov_3.98374
>Healthy_901_NODE_703_length_9340_cov_3.41206
>Healthy_901_NODE_704_length_9339_cov_7.70885
>Healthy_901_NODE_705_length_9339_cov_3.36073
>Healthy_901_NODE_706_length_9338_cov_5.05009
>Healthy_901_NODE_707_length_9315_cov_7.23823
>Healthy_901_NODE_708_length_9306_cov_3.90477
>Healthy_901_NODE_709_length_9297_cov_3.67691
>Healthy_901_NODE_710_length_9294_cov_4.89079
>Healthy_901_NODE_711_length_9284_cov_4.98147
>Healthy_901_NODE_712_length_9278_cov_3.81308
>Healthy_901_NODE_713_length_9272_cov_3.88597
>Healthy_901_NODE_714_length_9265_cov_4.21531
>Healthy_901_NODE_715_length_9253_cov_5.36454
>Healthy_901_NODE_716_length_9252_cov_3.75351
>Healthy_901_NODE_717_length_9241_cov_4.44807
>Healthy_901_NODE_718_length_9240_cov_3.46913
>Healthy_901_NODE_719_length_9239_cov_5.22801
>Healthy_901_NODE_720_length_9221_cov_3.67969
>Healthy_901_NODE_721_length_9212_cov_3.91537
>Healthy_901_NODE_722_length_9209_cov_4.40747
>Healthy_901_NODE_723_length_9188_cov_7.56433
>Healthy_901_NODE_724_length_9154_cov_4.67546
>Healthy_901_NODE_725_length_9149_cov_19.8033
>Healthy_901_NODE_726_length_9144_cov_4.18264
>Healthy_901_NODE_727_length_9142_cov_5.04501
>Healthy_901_NODE_728_length_9140_cov_3.78261
>Healthy_901_NODE_729_length_9131_cov_5.15227
>Healthy_901_NODE_730_length_9127_cov_2.95227
>Healthy_901_NODE_731_length_9119_cov_4.42376
>Healthy_901_NODE_732_length_9119_cov_4.17696
>Healthy_901_NODE_733_length_9108_cov_3.37789
>Healthy_901_NODE_734_length_9107_cov_4.05711
>Healthy_901_NODE_735_length_9105_cov_5.51083
>Healthy_901_NODE_736_length_9102_cov_4.07351
>Healthy_901_NODE_737_length_9101_cov_6.32567
>Healthy_901_NODE_738_length_9078_cov_4.59116
>Healthy_901_NODE_739_length_9070_cov_3.7624
>Healthy_901_NODE_740_length_9069_cov_5.81673
>Healthy_901_NODE_741_length_9060_cov_4.91682
>Healthy_901_NODE_742_length_9059_cov_5.81564
>Healthy_901_NODE_743_length_9048_cov_3.862
>Healthy_901_NODE_744_length_9043_cov_8.27915
>Healthy_901_NODE_745_length_9039_cov_2.9075
>Healthy_901_NODE_746_length_9033_cov_5.27423
>Healthy_901_NODE_747_length_9007_cov_3.52949
>Healthy_901_NODE_748_length_8989_cov_3.61249
>Healthy_901_NODE_749_length_8969_cov_29.3563
>Healthy_901_NODE_750_length_8955_cov_3.74663
>Healthy_901_NODE_751_length_8954_cov_5.35217
>Healthy_901_NODE_752_length_8942_cov_3.99674
>Healthy_901_NODE_753_length_8929_cov_3.36218
>Healthy_901_NODE_754_length_8928_cov_3.44697
>Healthy_901_NODE_755_length_8920_cov_5.62583
>Healthy_901_NODE_756_length_8909_cov_5.64683
>Healthy_901_NODE_757_length_8907_cov_3.21249
>Healthy_901_NODE_758_length_8899_cov_5.65672
>Healthy_901_NODE_759_length_8892_cov_3.51771
>Healthy_901_NODE_760_length_8891_cov_3.18187
>Healthy_901_NODE_761_length_8884_cov_5.9966
>Healthy_901_NODE_762_length_8880_cov_3.03592
>Healthy_901_NODE_763_length_8878_cov_4.03933
>Healthy_901_NODE_764_length_8877_cov_3.03072
>Healthy_901_NODE_765_length_8864_cov_3.61471
>Healthy_901_NODE_766_length_8855_cov_5.21625
>Healthy_901_NODE_767_length_8842_cov_4.09685
>Healthy_901_NODE_768_length_8836_cov_5.08746
>Healthy_901_NODE_769_length_8831_cov_4.05857
>Healthy_901_NODE_770_length_8826_cov_4.3824
>Healthy_901_NODE_771_length_8818_cov_3.91167
>Healthy_901_NODE_772_length_8810_cov_3.81291
>Healthy_901_NODE_773_length_8806_cov_4.13381
>Healthy_901_NODE_774_length_8806_cov_3.37561
>Healthy_901_NODE_775_length_8804_cov_4.93302
>Healthy_901_NODE_776_length_8795_cov_3.4254
>Healthy_901_NODE_777_length_8768_cov_4.99472
>Healthy_901_NODE_778_length_8758_cov_4.06481
>Healthy_901_NODE_779_length_8753_cov_3.4416
>Healthy_901_NODE_780_length_8751_cov_3.7822
>Healthy_901_NODE_781_length_8741_cov_5.13148
>Healthy_901_NODE_782_length_8729_cov_4.57759
>Healthy_901_NODE_783_length_8720_cov_3.54045
>Healthy_901_NODE_784_length_8708_cov_5.29481
>Healthy_901_NODE_785_length_8696_cov_5.50573
>Healthy_901_NODE_786_length_8696_cov_3.48397
>Healthy_901_NODE_787_length_8686_cov_4.43552
>Healthy_901_NODE_788_length_8681_cov_5.45038
>Healthy_901_NODE_789_length_8677_cov_5.58896
>Healthy_901_NODE_790_length_8670_cov_2.96541
>Healthy_901_NODE_791_length_8659_cov_4.73512
>Healthy_901_NODE_792_length_8651_cov_4.57631
>Healthy_901_NODE_793_length_8635_cov_4.05058
>Healthy_901_NODE_794_length_8628_cov_3.94319
>Healthy_901_NODE_795_length_8603_cov_5.43554
>Healthy_901_NODE_796_length_8603_cov_3.13758
>Healthy_901_NODE_797_length_8589_cov_6.9959
>Healthy_901_NODE_798_length_8573_cov_3.9467
>Healthy_901_NODE_799_length_8552_cov_3.9248
>Healthy_901_NODE_800_length_8548_cov_3.89615
>Healthy_901_NODE_801_length_8540_cov_5.77195
>Healthy_901_NODE_802_length_8529_cov_14.957
>Healthy_901_NODE_803_length_8527_cov_3.15722
>Healthy_901_NODE_804_length_8519_cov_3.88658
>Healthy_901_NODE_805_length_8515_cov_5.37553
>Healthy_901_NODE_806_length_8511_cov_4.05357
>Healthy_901_NODE_807_length_8511_cov_3.38363
>Healthy_901_NODE_808_length_8508_cov_3.77523
>Healthy_901_NODE_809_length_8507_cov_4.40937
>Healthy_901_NODE_810_length_8506_cov_4.52763
>Healthy_901_NODE_811_length_8500_cov_3.73203
>Healthy_901_NODE_812_length_8500_cov_3.31415
>Healthy_901_NODE_813_length_8490_cov_3.96183
>Healthy_901_NODE_814_length_8467_cov_3.19627
>Healthy_901_NODE_815_length_8453_cov_3.75566
>Healthy_901_NODE_816_length_8450_cov_3.09434
>Healthy_901_NODE_817_length_8447_cov_3.6679
>Healthy_901_NODE_818_length_8437_cov_3.89609
>Healthy_901_NODE_819_length_8432_cov_2.76913
>Healthy_901_NODE_820_length_8427_cov_4.58039
>Healthy_901_NODE_821_length_8423_cov_3.1103
>Healthy_901_NODE_822_length_8420_cov_3.53425
>Healthy_901_NODE_823_length_8416_cov_4.15692
>Healthy_901_NODE_824_length_8408_cov_4.72669
>Healthy_901_NODE_825_length_8405_cov_15.5966
>Healthy_901_NODE_826_length_8402_cov_3.60597
>Healthy_901_NODE_827_length_8400_cov_4.20264
>Healthy_901_NODE_828_length_8397_cov_6.96811
>Healthy_901_NODE_829_length_8392_cov_3.16697
>Healthy_901_NODE_830_length_8388_cov_4.27673
>Healthy_901_NODE_831_length_8361_cov_9.23778
>Healthy_901_NODE_832_length_8342_cov_5.41668
>Healthy_901_NODE_833_length_8339_cov_4.53356
>Healthy_901_NODE_834_length_8338_cov_3.85863
>Healthy_901_NODE_835_length_8337_cov_3.13692
>Healthy_901_NODE_836_length_8336_cov_3.26482
>Healthy_901_NODE_837_length_8330_cov_4.0232
>Healthy_901_NODE_838_length_8298_cov_3.6221
>Healthy_901_NODE_839_length_8293_cov_3.58728
>Healthy_901_NODE_840_length_8292_cov_2.92012
>Healthy_901_NODE_841_length_8284_cov_5.36663
>Healthy_901_NODE_842_length_8278_cov_3.35766
>Healthy_901_NODE_843_length_8247_cov_4.08044
>Healthy_901_NODE_844_length_8241_cov_4.5816
>Healthy_901_NODE_845_length_8228_cov_5.61397
>Healthy_901_NODE_846_length_8224_cov_5.78859
>Healthy_901_NODE_847_length_8209_cov_3.70849
>Healthy_901_NODE_848_length_8190_cov_5.28875
>Healthy_901_NODE_849_length_8185_cov_4.20738
>Healthy_901_NODE_850_length_8176_cov_3.81455
>Healthy_901_NODE_851_length_8170_cov_4.75206
>Healthy_901_NODE_852_length_8162_cov_8.22129
>Healthy_901_NODE_853_length_8160_cov_5.71832
>Healthy_901_NODE_854_length_8154_cov_5.00444
>Healthy_901_NODE_855_length_8141_cov_6.27826
>Healthy_901_NODE_856_length_8138_cov_3.4408
>Healthy_901_NODE_857_length_8118_cov_4.25623
>Healthy_901_NODE_858_length_8114_cov_5.68296
>Healthy_901_NODE_859_length_8112_cov_4.66079
>Healthy_901_NODE_860_length_8103_cov_7.10698
>Healthy_901_NODE_861_length_8098_cov_4.883
>Healthy_901_NODE_862_length_8098_cov_2.85888
>Healthy_901_NODE_863_length_8097_cov_9.99751
>Healthy_901_NODE_864_length_8097_cov_3.34867
>Healthy_901_NODE_865_length_8096_cov_6.35195
>Healthy_901_NODE_866_length_8087_cov_5.33254
>Healthy_901_NODE_867_length_8085_cov_25.9903
>Healthy_901_NODE_868_length_8061_cov_5.18823
>Healthy_901_NODE_869_length_8057_cov_5.00812
>Healthy_901_NODE_870_length_8047_cov_3.873
>Healthy_901_NODE_871_length_8046_cov_3.39244
>Healthy_901_NODE_872_length_8043_cov_3.15148
>Healthy_901_NODE_873_length_8024_cov_3.75317
>Healthy_901_NODE_874_length_8017_cov_3.58465
>Healthy_901_NODE_875_length_8011_cov_2.62381
>Healthy_901_NODE_876_length_8009_cov_3.63792
>Healthy_901_NODE_877_length_8007_cov_3.56489
>Healthy_901_NODE_878_length_7998_cov_5.70628
>Healthy_901_NODE_879_length_7998_cov_4.14189
>Healthy_901_NODE_880_length_7992_cov_3.83722
>Healthy_901_NODE_881_length_7991_cov_4.68548
>Healthy_901_NODE_882_length_7991_cov_4.1371
>Healthy_901_NODE_883_length_7988_cov_3.81987
>Healthy_901_NODE_884_length_7987_cov_3.12179
>Healthy_901_NODE_885_length_7981_cov_3.95471
>Healthy_901_NODE_886_length_7972_cov_6.49147
>Healthy_901_NODE_887_length_7960_cov_4.4167
>Healthy_901_NODE_888_length_7958_cov_2.79362
>Healthy_901_NODE_889_length_7957_cov_4.20729
>Healthy_901_NODE_890_length_7945_cov_9.67199
>Healthy_901_NODE_891_length_7945_cov_4.74512
>Healthy_901_NODE_892_length_7945_cov_2.66768
>Healthy_901_NODE_893_length_7943_cov_3.98251
>Healthy_901_NODE_894_length_7932_cov_4.06589
>Healthy_901_NODE_895_length_7927_cov_3.45503
>Healthy_901_NODE_896_length_7924_cov_2.95794
>Healthy_901_NODE_897_length_7919_cov_5.10987
>Healthy_901_NODE_898_length_7910_cov_4.40993
>Healthy_901_NODE_899_length_7909_cov_3.66476
>Healthy_901_NODE_900_length_7905_cov_4.08076
>Healthy_901_NODE_901_length_7889_cov_5.76908
>Healthy_901_NODE_902_length_7885_cov_6.14061
>Healthy_901_NODE_903_length_7882_cov_3.75508
>Healthy_901_NODE_904_length_7875_cov_2.78529
>Healthy_901_NODE_905_length_7856_cov_7.37393
>Healthy_901_NODE_906_length_7853_cov_4.66184
>Healthy_901_NODE_907_length_7852_cov_6.66192
>Healthy_901_NODE_908_length_7851_cov_5.68368
>Healthy_901_NODE_909_length_7850_cov_3.67941
>Healthy_901_NODE_910_length_7848_cov_4.01861
>Healthy_901_NODE_911_length_7838_cov_3.05422
>Healthy_901_NODE_912_length_7823_cov_4.50734
>Healthy_901_NODE_913_length_7820_cov_3.3405
>Healthy_901_NODE_914_length_7813_cov_4.31323
>Healthy_901_NODE_915_length_7810_cov_4.39265
>Healthy_901_NODE_916_length_7806_cov_3.04399
>Healthy_901_NODE_917_length_7802_cov_3.76133
>Healthy_901_NODE_918_length_7798_cov_4.71226
>Healthy_901_NODE_919_length_7798_cov_3.41547
>Healthy_901_NODE_920_length_7795_cov_5.66705
>Healthy_901_NODE_921_length_7783_cov_3.51423
>Healthy_901_NODE_922_length_7779_cov_3.65769
>Healthy_901_NODE_923_length_7766_cov_3.46712
>Healthy_901_NODE_924_length_7759_cov_3.84566
>Healthy_901_NODE_925_length_7750_cov_2.9488
>Healthy_901_NODE_926_length_7743_cov_4.11459
>Healthy_901_NODE_927_length_7743_cov_3.6544
>Healthy_901_NODE_928_length_7740_cov_4.31113
>Healthy_901_NODE_929_length_7736_cov_2.65955
>Healthy_901_NODE_930_length_7727_cov_5.26134
>Healthy_901_NODE_931_length_7726_cov_3.28406
>Healthy_901_NODE_932_length_7721_cov_4.88625
>Healthy_901_NODE_933_length_7716_cov_3.38729
>Healthy_901_NODE_934_length_7714_cov_4.39483
>Healthy_901_NODE_935_length_7712_cov_6.34335
>Healthy_901_NODE_936_length_7708_cov_3.50934
>Healthy_901_NODE_937_length_7700_cov_3.96063
>Healthy_901_NODE_938_length_7698_cov_4.62057
>Healthy_901_NODE_939_length_7691_cov_4.50144
>Healthy_901_NODE_940_length_7689_cov_4.95769
>Healthy_901_NODE_941_length_7686_cov_3.93828
>Healthy_901_NODE_942_length_7681_cov_3.93863
>Healthy_901_NODE_943_length_7679_cov_3.22613
>Healthy_901_NODE_944_length_7658_cov_4.34934
>Healthy_901_NODE_945_length_7658_cov_3.94239
>Healthy_901_NODE_946_length_7656_cov_3.57321
>Healthy_901_NODE_947_length_7655_cov_3.64461
>Healthy_901_NODE_948_length_7653_cov_3.92853
>Healthy_901_NODE_949_length_7649_cov_6.17027
>Healthy_901_NODE_950_length_7649_cov_5.21135
>Healthy_901_NODE_951_length_7648_cov_3.41156
>Healthy_901_NODE_952_length_7642_cov_3.71926
>Healthy_901_NODE_953_length_7630_cov_3.88686
>Healthy_901_NODE_954_length_7627_cov_3.85578
>Healthy_901_NODE_955_length_7622_cov_2.98242
>Healthy_901_NODE_956_length_7608_cov_6.89276
>Healthy_901_NODE_957_length_7607_cov_3.42174
>Healthy_901_NODE_958_length_7606_cov_3.62363
>Healthy_901_NODE_959_length_7604_cov_3.87045
>Healthy_901_NODE_960_length_7603_cov_3.40792
>Healthy_901_NODE_961_length_7596_cov_5.99615
>Healthy_901_NODE_962_length_7596_cov_4.16974
>Healthy_901_NODE_963_length_7595_cov_3.98408
>Healthy_901_NODE_964_length_7592_cov_3.57516
>Healthy_901_NODE_965_length_7573_cov_4.73996
>Healthy_901_NODE_966_length_7557_cov_3.18435
>Healthy_901_NODE_967_length_7552_cov_3.75003
>Healthy_901_NODE_968_length_7528_cov_5.59079
>Healthy_901_NODE_969_length_7522_cov_3.78331
>Healthy_901_NODE_970_length_7514_cov_5.00617
>Healthy_901_NODE_971_length_7513_cov_2.85331
>Healthy_901_NODE_972_length_7507_cov_4.29308
>Healthy_901_NODE_973_length_7503_cov_2.84989
>Healthy_901_NODE_974_length_7502_cov_3.2166
>Healthy_901_NODE_975_length_7497_cov_3.21446
>Healthy_901_NODE_976_length_7495_cov_2.79516
>Healthy_901_NODE_977_length_7491_cov_4.23951
>Healthy_901_NODE_978_length_7485_cov_3.91561
>Healthy_901_NODE_979_length_7480_cov_7.49199
>Healthy_901_NODE_980_length_7480_cov_3.47623
>Healthy_901_NODE_981_length_7480_cov_2.67852
>Healthy_901_NODE_982_length_7479_cov_3.93912
>Healthy_901_NODE_983_length_7478_cov_3.59491
>Healthy_901_NODE_984_length_7462_cov_11.5965
>Healthy_901_NODE_985_length_7459_cov_3.43017
>Healthy_901_NODE_986_length_7450_cov_3.41122
>Healthy_901_NODE_987_length_7435_cov_7.39864
>Healthy_901_NODE_988_length_7427_cov_3.1697
>Healthy_901_NODE_989_length_7425_cov_4.33379
>Healthy_901_NODE_990_length_7412_cov_4.31902
>Healthy_901_NODE_991_length_7412_cov_3.11309
>Healthy_901_NODE_992_length_7410_cov_3.28606
>Healthy_901_NODE_993_length_7402_cov_5.60338
>Healthy_901_NODE_994_length_7402_cov_3.6423
>Healthy_901_NODE_995_length_7395_cov_2.72956
>Healthy_901_NODE_996_length_7389_cov_3.05195
>Healthy_901_NODE_997_length_7373_cov_3.67054
>Healthy_901_NODE_998_length_7373_cov_3.59483
>Healthy_901_NODE_999_length_7373_cov_3.59087
>Healthy_901_NODE_1000_length_7373_cov_3.35228
>Healthy_901_NODE_1001_length_7370_cov_4.82133
>Healthy_901_NODE_1002_length_7358_cov_3.45543
>Healthy_901_NODE_1003_length_7354_cov_3.04686
>Healthy_901_NODE_1004_length_7351_cov_2.45312
>Healthy_901_NODE_1005_length_7350_cov_4.13914
>Healthy_901_NODE_1006_length_7343_cov_3.99012
>Healthy_901_NODE_1007_length_7340_cov_3.23061
>Healthy_901_NODE_1008_length_7336_cov_3.74591
>Healthy_901_NODE_1009_length_7323_cov_5.41648
>Healthy_901_NODE_1010_length_7321_cov_3.6262
>Healthy_901_NODE_1011_length_7315_cov_7.99587
>Healthy_901_NODE_1012_length_7315_cov_3.23209
>Healthy_901_NODE_1013_length_7309_cov_4.11263
>Healthy_901_NODE_1014_length_7309_cov_3.26882
>Healthy_901_NODE_1015_length_7302_cov_3.38416
>Healthy_901_NODE_1016_length_7298_cov_12.197
>Healthy_901_NODE_1017_length_7290_cov_5.27657
>Healthy_901_NODE_1018_length_7287_cov_4.35772
>Healthy_901_NODE_1019_length_7285_cov_4.2455
>Healthy_901_NODE_1020_length_7283_cov_3.61193
>Healthy_901_NODE_1021_length_7279_cov_6.00775
>Healthy_901_NODE_1022_length_7278_cov_4.87457
>Healthy_901_NODE_1023_length_7265_cov_4.73398
>Healthy_901_NODE_1024_length_7260_cov_4.78237
>Healthy_901_NODE_1025_length_7260_cov_3.82706
>Healthy_901_NODE_1026_length_7249_cov_3.37517
>Healthy_901_NODE_1027_length_7247_cov_4.13418
>Healthy_901_NODE_1028_length_7247_cov_3.74013
>Healthy_901_NODE_1029_length_7241_cov_3.83871
>Healthy_901_NODE_1030_length_7235_cov_4.40641
>Healthy_901_NODE_1031_length_7232_cov_5.02647
>Healthy_901_NODE_1032_length_7229_cov_3.87106
>Healthy_901_NODE_1033_length_7226_cov_3.20471
>Healthy_901_NODE_1034_length_7219_cov_13.8219
>Healthy_901_NODE_1035_length_7216_cov_10.8662
>Healthy_901_NODE_1036_length_7213_cov_3.51383
>Healthy_901_NODE_1037_length_7212_cov_10.1333
>Healthy_901_NODE_1038_length_7206_cov_3.81737
>Healthy_901_NODE_1039_length_7203_cov_5.04896
>Healthy_901_NODE_1040_length_7201_cov_4.2323
>Healthy_901_NODE_1041_length_7193_cov_4.04329
>Healthy_901_NODE_1042_length_7188_cov_4.47792
>Healthy_901_NODE_1043_length_7186_cov_2.89889
>Healthy_901_NODE_1044_length_7179_cov_4.06527
>Healthy_901_NODE_1045_length_7179_cov_3.94568
>Healthy_901_NODE_1046_length_7177_cov_6.31003
>Healthy_901_NODE_1047_length_7177_cov_4.58242
>Healthy_901_NODE_1048_length_7173_cov_9.01349
>Healthy_901_NODE_1049_length_7172_cov_3.20065
>Healthy_901_NODE_1050_length_7169_cov_12.762
>Healthy_901_NODE_1051_length_7164_cov_3.42073
>Healthy_901_NODE_1052_length_7153_cov_4.38617
>Healthy_901_NODE_1053_length_7150_cov_4.42537
>Healthy_901_NODE_1054_length_7149_cov_4.05836
>Healthy_901_NODE_1055_length_7137_cov_3.3643
>Healthy_901_NODE_1056_length_7136_cov_3.34374
>Healthy_901_NODE_1057_length_7131_cov_3.07024
>Healthy_901_NODE_1058_length_7127_cov_3.63235
>Healthy_901_NODE_1059_length_7122_cov_4.776
>Healthy_901_NODE_1060_length_7114_cov_3.67842
>Healthy_901_NODE_1061_length_7101_cov_6.72736
>Healthy_901_NODE_1062_length_7095_cov_2.79972
>Healthy_901_NODE_1063_length_7092_cov_2.87424
>Healthy_901_NODE_1064_length_7086_cov_42.0855
>Healthy_901_NODE_1065_length_7084_cov_2.79186
>Healthy_901_NODE_1066_length_7075_cov_5.07208
>Healthy_901_NODE_1067_length_7073_cov_13.6013
>Healthy_901_NODE_1068_length_7068_cov_5.98931
>Healthy_901_NODE_1069_length_7055_cov_3.222
>Healthy_901_NODE_1070_length_7054_cov_5.01014
>Healthy_901_NODE_1071_length_7048_cov_3.07951
>Healthy_901_NODE_1072_length_7045_cov_3.86652
>Healthy_901_NODE_1073_length_7023_cov_5.74125
>Healthy_901_NODE_1074_length_7020_cov_14.977
>Healthy_901_NODE_1075_length_7011_cov_4.45428
>Healthy_901_NODE_1076_length_7007_cov_3.10846
>Healthy_901_NODE_1077_length_7003_cov_4.0829
>Healthy_901_NODE_1078_length_7001_cov_5.20227
>Healthy_901_NODE_1079_length_6997_cov_3.65269
>Healthy_901_NODE_1080_length_6996_cov_6.41622
>Healthy_901_NODE_1081_length_6993_cov_5.45532
>Healthy_901_NODE_1082_length_6984_cov_3.46803
>Healthy_901_NODE_1083_length_6975_cov_4.20145
>Healthy_901_NODE_1084_length_6972_cov_3.08992
>Healthy_901_NODE_1085_length_6971_cov_3.03051
>Healthy_901_NODE_1086_length_6966_cov_4.34597
>Healthy_901_NODE_1087_length_6966_cov_3.53147
>Healthy_901_NODE_1088_length_6965_cov_5.74501
>Healthy_901_NODE_1089_length_6964_cov_4.11926
>Healthy_901_NODE_1090_length_6959_cov_2.87341
>Healthy_901_NODE_1091_length_6956_cov_3.59296
>Healthy_901_NODE_1092_length_6937_cov_4.38535
>Healthy_901_NODE_1093_length_6934_cov_5.62756
>Healthy_901_NODE_1094_length_6933_cov_4.63609
>Healthy_901_NODE_1095_length_6930_cov_5.47971
>Healthy_901_NODE_1096_length_6928_cov_3.28314
>Healthy_901_NODE_1097_length_6924_cov_5.97263
>Healthy_901_NODE_1098_length_6924_cov_4.59397
>Healthy_901_NODE_1099_length_6921_cov_2.7189
>Healthy_901_NODE_1100_length_6917_cov_7.85587
>Healthy_901_NODE_1101_length_6913_cov_3.72208
>Healthy_901_NODE_1102_length_6904_cov_4.05884
>Healthy_901_NODE_1103_length_6904_cov_3.76931
>Healthy_901_NODE_1104_length_6900_cov_5.24879
>Healthy_901_NODE_1105_length_6896_cov_3.73483
>Healthy_901_NODE_1106_length_6895_cov_3.5307
>Healthy_901_NODE_1107_length_6892_cov_3.86749
>Healthy_901_NODE_1108_length_6885_cov_4.01376
>Healthy_901_NODE_1109_length_6880_cov_4.6041
>Healthy_901_NODE_1110_length_6879_cov_3.45853
>Healthy_901_NODE_1111_length_6874_cov_4.00997
>Healthy_901_NODE_1112_length_6870_cov_3.33206
>Healthy_901_NODE_1113_length_6861_cov_2.87217
>Healthy_901_NODE_1114_length_6848_cov_3.91506
>Healthy_901_NODE_1115_length_6845_cov_4.59308
>Healthy_901_NODE_1116_length_6844_cov_4.25954
>Healthy_901_NODE_1117_length_6842_cov_4.32975
>Healthy_901_NODE_1118_length_6835_cov_2.5823
>Healthy_901_NODE_1119_length_6832_cov_4.45492
>Healthy_901_NODE_1120_length_6828_cov_4.48442
>Healthy_901_NODE_1121_length_6817_cov_3.77329
>Healthy_901_NODE_1122_length_6816_cov_3.28931
>Healthy_901_NODE_1123_length_6813_cov_5.08198
>Healthy_901_NODE_1124_length_6813_cov_3.8396
>Healthy_901_NODE_1125_length_6813_cov_3.47825
>Healthy_901_NODE_1126_length_6812_cov_4.51339
>Healthy_901_NODE_1127_length_6805_cov_4.82607
>Healthy_901_NODE_1128_length_6804_cov_4.55742
>Healthy_901_NODE_1129_length_6803_cov_3.52223
>Healthy_901_NODE_1130_length_6798_cov_2.8345
>Healthy_901_NODE_1131_length_6769_cov_23.8116
>Healthy_901_NODE_1132_length_6765_cov_10.5899
>Healthy_901_NODE_1133_length_6765_cov_3.77079
>Healthy_901_NODE_1134_length_6756_cov_3.83644
>Healthy_901_NODE_1135_length_6753_cov_3.606
>Healthy_901_NODE_1136_length_6752_cov_3.15186
>Healthy_901_NODE_1137_length_6732_cov_4.06096
>Healthy_901_NODE_1138_length_6718_cov_3.89524
>Healthy_901_NODE_1139_length_6714_cov_4.61481
>Healthy_901_NODE_1140_length_6713_cov_3.78807
>Healthy_901_NODE_1141_length_6710_cov_3.542
>Healthy_901_NODE_1142_length_6705_cov_3.72782
>Healthy_901_NODE_1143_length_6704_cov_5.54504
>Healthy_901_NODE_1144_length_6701_cov_4.08215
>Healthy_901_NODE_1145_length_6696_cov_4.09998
>Healthy_901_NODE_1146_length_6692_cov_3.4939
>Healthy_901_NODE_1147_length_6691_cov_2.9138
>Healthy_901_NODE_1148_length_6686_cov_5.48364
>Healthy_901_NODE_1149_length_6672_cov_3.81789
>Healthy_901_NODE_1150_length_6672_cov_3.15082
>Healthy_901_NODE_1151_length_6665_cov_4.077
>Healthy_901_NODE_1152_length_6663_cov_2.44855
>Healthy_901_NODE_1153_length_6662_cov_3.9782
>Healthy_901_NODE_1154_length_6654_cov_4.78072
>Healthy_901_NODE_1155_length_6648_cov_3.34885
>Healthy_901_NODE_1156_length_6646_cov_4.06888
>Healthy_901_NODE_1157_length_6642_cov_7.9083
>Healthy_901_NODE_1158_length_6631_cov_5.13428
>Healthy_901_NODE_1159_length_6631_cov_3.96974
>Healthy_901_NODE_1160_length_6629_cov_4.18558
>Healthy_901_NODE_1161_length_6610_cov_3.49474
>Healthy_901_NODE_1162_length_6598_cov_4.29619
>Healthy_901_NODE_1163_length_6597_cov_4.01131
>Healthy_901_NODE_1164_length_6594_cov_5.32222
>Healthy_901_NODE_1165_length_6588_cov_3.90647
>Healthy_901_NODE_1166_length_6585_cov_6.77152
>Healthy_901_NODE_1167_length_6583_cov_5.07491
>Healthy_901_NODE_1168_length_6583_cov_3.08241
>Healthy_901_NODE_1169_length_6577_cov_4.53665
>Healthy_901_NODE_1170_length_6575_cov_3.23589
>Healthy_901_NODE_1171_length_6574_cov_3.19267
>Healthy_901_NODE_1172_length_6571_cov_4.1682
>Healthy_901_NODE_1173_length_6567_cov_4.30298
>Healthy_901_NODE_1174_length_6561_cov_4.69982
>Healthy_901_NODE_1175_length_6561_cov_2.56502
>Healthy_901_NODE_1176_length_6552_cov_3.68001
>Healthy_901_NODE_1177_length_6551_cov_3.79418
>Healthy_901_NODE_1178_length_6546_cov_3.92097
>Healthy_901_NODE_1179_length_6541_cov_3.18116
>Healthy_901_NODE_1180_length_6532_cov_3.24255
>Healthy_901_NODE_1181_length_6526_cov_4.03848
>Healthy_901_NODE_1182_length_6525_cov_6.34946
>Healthy_901_NODE_1183_length_6522_cov_2.75414
>Healthy_901_NODE_1184_length_6519_cov_4.33168
>Healthy_901_NODE_1185_length_6517_cov_4.02615
>Healthy_901_NODE_1186_length_6517_cov_3.11188
>Healthy_901_NODE_1187_length_6513_cov_3.49272
>Healthy_901_NODE_1188_length_6513_cov_3.08718
>Healthy_901_NODE_1189_length_6509_cov_3.98652
>Healthy_901_NODE_1190_length_6507_cov_2.82052
>Healthy_901_NODE_1191_length_6506_cov_2.89568
>Healthy_901_NODE_1192_length_6504_cov_3.84618
>Healthy_901_NODE_1193_length_6502_cov_3.47774
>Healthy_901_NODE_1194_length_6501_cov_5.23829
>Healthy_901_NODE_1195_length_6500_cov_3.60559
>Healthy_901_NODE_1196_length_6499_cov_3.92101
>Healthy_901_NODE_1197_length_6497_cov_3.1543
>Healthy_901_NODE_1198_length_6496_cov_3.22729
>Healthy_901_NODE_1199_length_6490_cov_13.0906
>Healthy_901_NODE_1200_length_6489_cov_2.78816
>Healthy_901_NODE_1201_length_6485_cov_2.86128
>Healthy_901_NODE_1202_length_6482_cov_3.06582
>Healthy_901_NODE_1203_length_6482_cov_2.64742
>Healthy_901_NODE_1204_length_6476_cov_4.18424
>Healthy_901_NODE_1205_length_6473_cov_5.2225
>Healthy_901_NODE_1206_length_6458_cov_4.24395
>Healthy_901_NODE_1207_length_6456_cov_3.30808
>Healthy_901_NODE_1208_length_6453_cov_4.13926
>Healthy_901_NODE_1209_length_6452_cov_3.95498
>Healthy_901_NODE_1210_length_6452_cov_3.11896
>Healthy_901_NODE_1211_length_6450_cov_2.8405
>Healthy_901_NODE_1212_length_6447_cov_3.42287
>Healthy_901_NODE_1213_length_6437_cov_4.05954
>Healthy_901_NODE_1214_length_6430_cov_3.368
>Healthy_901_NODE_1215_length_6428_cov_3.16068
>Healthy_901_NODE_1216_length_6422_cov_2.93152
>Healthy_901_NODE_1217_length_6421_cov_3.85077
>Healthy_901_NODE_1218_length_6421_cov_2.94816
>Healthy_901_NODE_1219_length_6406_cov_5.28358
>Healthy_901_NODE_1220_length_6406_cov_4.83751
>Healthy_901_NODE_1221_length_6405_cov_35.4294
>Healthy_901_NODE_1222_length_6404_cov_2.79335
>Healthy_901_NODE_1223_length_6403_cov_3.25662
>Healthy_901_NODE_1224_length_6398_cov_5.98691
>Healthy_901_NODE_1225_length_6396_cov_3.82479
>Healthy_901_NODE_1226_length_6395_cov_7.1836
>Healthy_901_NODE_1227_length_6394_cov_5.22322
>Healthy_901_NODE_1228_length_6392_cov_4.72747
>Healthy_901_NODE_1229_length_6385_cov_4.2188
>Healthy_901_NODE_1230_length_6383_cov_5.14396
>Healthy_901_NODE_1231_length_6379_cov_3.1118
>Healthy_901_NODE_1232_length_6379_cov_2.86101
>Healthy_901_NODE_1233_length_6376_cov_6.03955
>Healthy_901_NODE_1234_length_6374_cov_3.10381
>Healthy_901_NODE_1235_length_6371_cov_3.89155
>Healthy_901_NODE_1236_length_6370_cov_5.38195
>Healthy_901_NODE_1237_length_6366_cov_3.63619
>Healthy_901_NODE_1238_length_6359_cov_4.05219
>Healthy_901_NODE_1239_length_6358_cov_3.91306
>Healthy_901_NODE_1240_length_6358_cov_2.8066
>Healthy_901_NODE_1241_length_6354_cov_3.6066
>Healthy_901_NODE_1242_length_6353_cov_2.94649
>Healthy_901_NODE_1243_length_6339_cov_3.67871
>Healthy_901_NODE_1244_length_6324_cov_3.03525
>Healthy_901_NODE_1245_length_6322_cov_3.01261
>Healthy_901_NODE_1246_length_6314_cov_3.89919
>Healthy_901_NODE_1247_length_6314_cov_3.35581
>Healthy_901_NODE_1248_length_6312_cov_4.4809
>Healthy_901_NODE_1249_length_6311_cov_3.25048
>Healthy_901_NODE_1250_length_6310_cov_3.46603
>Healthy_901_NODE_1251_length_6298_cov_3.84863
>Healthy_901_NODE_1252_length_6294_cov_3.58775
>Healthy_901_NODE_1253_length_6292_cov_4.0295
>Healthy_901_NODE_1254_length_6291_cov_12.3297
>Healthy_901_NODE_1255_length_6289_cov_3.75473
>Healthy_901_NODE_1256_length_6287_cov_3.83841
>Healthy_901_NODE_1257_length_6286_cov_4.10335
>Healthy_901_NODE_1258_length_6283_cov_3.01654
>Healthy_901_NODE_1259_length_6272_cov_5.22696
>Healthy_901_NODE_1260_length_6271_cov_4.57706
>Healthy_901_NODE_1261_length_6265_cov_4.10193
>Healthy_901_NODE_1262_length_6264_cov_3.6286
>Healthy_901_NODE_1263_length_6256_cov_4.71295
>Healthy_901_NODE_1264_length_6243_cov_3.22624
>Healthy_901_NODE_1265_length_6241_cov_3.56208
>Healthy_901_NODE_1266_length_6240_cov_3.34535
>Healthy_901_NODE_1267_length_6239_cov_3.27895
>Healthy_901_NODE_1268_length_6232_cov_3.06638
>Healthy_901_NODE_1269_length_6225_cov_7.68655
>Healthy_901_NODE_1270_length_6222_cov_4.23091
>Healthy_901_NODE_1271_length_6220_cov_2.55766
>Healthy_901_NODE_1272_length_6218_cov_6.95181
>Healthy_901_NODE_1273_length_6218_cov_3.45368
>Healthy_901_NODE_1274_length_6217_cov_3.40149
>Healthy_901_NODE_1275_length_6215_cov_4.06981
>Healthy_901_NODE_1276_length_6213_cov_4.72767
>Healthy_901_NODE_1277_length_6212_cov_3.30518
>Healthy_901_NODE_1278_length_6210_cov_3.73306
>Healthy_901_NODE_1279_length_6205_cov_3.83724
>Healthy_901_NODE_1280_length_6196_cov_4.64045
>Healthy_901_NODE_1281_length_6193_cov_3.99039
>Healthy_901_NODE_1282_length_6192_cov_3.24768
>Healthy_901_NODE_1283_length_6190_cov_3.33578
>Healthy_901_NODE_1284_length_6188_cov_17.6069
>Healthy_901_NODE_1285_length_6181_cov_4.9316
>Healthy_901_NODE_1286_length_6175_cov_3.90245
>Healthy_901_NODE_1287_length_6172_cov_3.3966
>Healthy_901_NODE_1288_length_6171_cov_4.20553
>Healthy_901_NODE_1289_length_6165_cov_5.21015
>Healthy_901_NODE_1290_length_6156_cov_3.21636
>Healthy_901_NODE_1291_length_6155_cov_4.6682
>Healthy_901_NODE_1292_length_6146_cov_3.96782
>Healthy_901_NODE_1293_length_6146_cov_3.68429
>Healthy_901_NODE_1294_length_6145_cov_3.84828
>Healthy_901_NODE_1295_length_6144_cov_3.11775
>Healthy_901_NODE_1296_length_6140_cov_3.99786
>Healthy_901_NODE_1297_length_6137_cov_3.10046
>Healthy_901_NODE_1298_length_6134_cov_4.33246
>Healthy_901_NODE_1299_length_6130_cov_3.20148
>Healthy_901_NODE_1300_length_6127_cov_3.25576
>Healthy_901_NODE_1301_length_6124_cov_4.38194
>Healthy_901_NODE_1302_length_6120_cov_3.90569
>Healthy_901_NODE_1303_length_6114_cov_4.27397
>Healthy_901_NODE_1304_length_6111_cov_2.79475
>Healthy_901_NODE_1305_length_6108_cov_2.7849
>Healthy_901_NODE_1306_length_6105_cov_5.7443
>Healthy_901_NODE_1307_length_6102_cov_3.85431
>Healthy_901_NODE_1308_length_6097_cov_3.28103
>Healthy_901_NODE_1309_length_6097_cov_2.60659
>Healthy_901_NODE_1310_length_6091_cov_2.71504
>Healthy_901_NODE_1311_length_6089_cov_14.9113
>Healthy_901_NODE_1312_length_6088_cov_13.8039
>Healthy_901_NODE_1313_length_6087_cov_4.81698
>Healthy_901_NODE_1314_length_6082_cov_5.58935
>Healthy_901_NODE_1315_length_6081_cov_3.41172
>Healthy_901_NODE_1316_length_6070_cov_2.59485
>Healthy_901_NODE_1317_length_6068_cov_3.21038
>Healthy_901_NODE_1318_length_6066_cov_4.39644
>Healthy_901_NODE_1319_length_6061_cov_4.19497
>Healthy_901_NODE_1320_length_6053_cov_2.86162
>Healthy_901_NODE_1321_length_6048_cov_3.40914
>Healthy_901_NODE_1322_length_6048_cov_2.58468
>Healthy_901_NODE_1323_length_6047_cov_2.84646
>Healthy_901_NODE_1324_length_6039_cov_4.67229
>Healthy_901_NODE_1325_length_6038_cov_3.25572
>Healthy_901_NODE_1326_length_6030_cov_3.7518
>Healthy_901_NODE_1327_length_6028_cov_3.56605
>Healthy_901_NODE_1328_length_6027_cov_4.96802
>Healthy_901_NODE_1329_length_6024_cov_3.73279
>Healthy_901_NODE_1330_length_6022_cov_5.20396
>Healthy_901_NODE_1331_length_6018_cov_3.87238
>Healthy_901_NODE_1332_length_6015_cov_3.48372
>Healthy_901_NODE_1333_length_6012_cov_3.58352
>Healthy_901_NODE_1334_length_6011_cov_3.41253
>Healthy_901_NODE_1335_length_6011_cov_3.06447
>Healthy_901_NODE_1336_length_6010_cov_3.25726
>Healthy_901_NODE_1337_length_6003_cov_4.14341
>Healthy_901_NODE_1338_length_6001_cov_15.7033
>Healthy_901_NODE_1339_length_5999_cov_3.09253
>Healthy_901_NODE_1340_length_5998_cov_5.60205
>Healthy_901_NODE_1341_length_5994_cov_4.43122
>Healthy_901_NODE_1342_length_5994_cov_4.02071
>Healthy_901_NODE_1343_length_5983_cov_3.64103
>Healthy_901_NODE_1344_length_5982_cov_2.96187
>Healthy_901_NODE_1345_length_5980_cov_4.03325
>Healthy_901_NODE_1346_length_5977_cov_4.93921
>Healthy_901_NODE_1347_length_5976_cov_3.60243
>Healthy_901_NODE_1348_length_5972_cov_3.74717
>Healthy_901_NODE_1349_length_5969_cov_2.91461
>Healthy_901_NODE_1350_length_5968_cov_7.23694
>Healthy_901_NODE_1351_length_5951_cov_5.34651
>Healthy_901_NODE_1352_length_5949_cov_3.77995
>Healthy_901_NODE_1353_length_5943_cov_3.5642
>Healthy_901_NODE_1354_length_5935_cov_5.95442
>Healthy_901_NODE_1355_length_5935_cov_3.93282
>Healthy_901_NODE_1356_length_5933_cov_2.94505
>Healthy_901_NODE_1357_length_5930_cov_3.61055
>Healthy_901_NODE_1358_length_5927_cov_5.99745
>Healthy_901_NODE_1359_length_5927_cov_3.54615
>Healthy_901_NODE_1360_length_5923_cov_3.78119
>Healthy_901_NODE_1361_length_5923_cov_2.63395
>Healthy_901_NODE_1362_length_5921_cov_3.8418
>Healthy_901_NODE_1363_length_5918_cov_3.82773
>Healthy_901_NODE_1364_length_5917_cov_3.2581
>Healthy_901_NODE_1365_length_5917_cov_2.83709
>Healthy_901_NODE_1366_length_5912_cov_3.59604
>Healthy_901_NODE_1367_length_5911_cov_2.99351
>Healthy_901_NODE_1368_length_5909_cov_3.26717
>Healthy_901_NODE_1369_length_5906_cov_6.9612
>Healthy_901_NODE_1370_length_5903_cov_3.96888
>Healthy_901_NODE_1371_length_5899_cov_3.32118
>Healthy_901_NODE_1372_length_5896_cov_3.23695
>Healthy_901_NODE_1373_length_5888_cov_3.42345
>Healthy_901_NODE_1374_length_5885_cov_3.10034
>Healthy_901_NODE_1375_length_5882_cov_6.3803
>Healthy_901_NODE_1376_length_5882_cov_4.3132
>Healthy_901_NODE_1377_length_5878_cov_3.00378
>Healthy_901_NODE_1378_length_5871_cov_2.73831
>Healthy_901_NODE_1379_length_5870_cov_6.82218
>Healthy_901_NODE_1380_length_5869_cov_2.79171
>Healthy_901_NODE_1381_length_5869_cov_2.67389
>Healthy_901_NODE_1382_length_5868_cov_2.75985
>Healthy_901_NODE_1383_length_5864_cov_8.33655
>Healthy_901_NODE_1384_length_5862_cov_3.78646
>Healthy_901_NODE_1385_length_5859_cov_9.90231
>Healthy_901_NODE_1386_length_5859_cov_7.4621
>Healthy_901_NODE_1387_length_5856_cov_5.26306
>Healthy_901_NODE_1388_length_5853_cov_3.24422
>Healthy_901_NODE_1389_length_5852_cov_10.7302
>Healthy_901_NODE_1390_length_5845_cov_3.73437
>Healthy_901_NODE_1391_length_5844_cov_4.17119
>Healthy_901_NODE_1392_length_5844_cov_3.89843
>Healthy_901_NODE_1393_length_5843_cov_4.08379
>Healthy_901_NODE_1394_length_5842_cov_4.22758
>Healthy_901_NODE_1395_length_5841_cov_4.0299
>Healthy_901_NODE_1396_length_5837_cov_3.92373
>Healthy_901_NODE_1397_length_5835_cov_3.88166
>Healthy_901_NODE_1398_length_5835_cov_3.42785
>Healthy_901_NODE_1399_length_5831_cov_3.08501
>Healthy_901_NODE_1400_length_5824_cov_3.645
>Healthy_901_NODE_1401_length_5814_cov_3.48185
>Healthy_901_NODE_1402_length_5813_cov_3.22595
>Healthy_901_NODE_1403_length_5811_cov_21.327
>Healthy_901_NODE_1404_length_5810_cov_4.75899
>Healthy_901_NODE_1405_length_5804_cov_3.63159
>Healthy_901_NODE_1406_length_5803_cov_3.15014
>Healthy_901_NODE_1407_length_5801_cov_4.53759
>Healthy_901_NODE_1408_length_5800_cov_2.70983
>Healthy_901_NODE_1409_length_5799_cov_6.11473
>Healthy_901_NODE_1410_length_5799_cov_4.09854
>Healthy_901_NODE_1411_length_5795_cov_3.96812
>Healthy_901_NODE_1412_length_5794_cov_7.40704
>Healthy_901_NODE_1413_length_5789_cov_5.64039
>Healthy_901_NODE_1414_length_5787_cov_3.5738
>Healthy_901_NODE_1415_length_5786_cov_2.93143
>Healthy_901_NODE_1416_length_5785_cov_3.15707
>Healthy_901_NODE_1417_length_5784_cov_3.61372
>Healthy_901_NODE_1418_length_5784_cov_2.91098
>Healthy_901_NODE_1419_length_5783_cov_2.90695
>Healthy_901_NODE_1420_length_5770_cov_4.51881
>Healthy_901_NODE_1421_length_5770_cov_2.97498
>Healthy_901_NODE_1422_length_5767_cov_2.84104
>Healthy_901_NODE_1423_length_5765_cov_3.15201
>Healthy_901_NODE_1424_length_5763_cov_3.62246
>Healthy_901_NODE_1425_length_5758_cov_14.2799
>Healthy_901_NODE_1426_length_5758_cov_3.3407
>Healthy_901_NODE_1427_length_5753_cov_2.64198
>Healthy_901_NODE_1428_length_5752_cov_3.06196
>Healthy_901_NODE_1429_length_5749_cov_3.12364
>Healthy_901_NODE_1430_length_5748_cov_2.55155
>Healthy_901_NODE_1431_length_5747_cov_5.94958
>Healthy_901_NODE_1432_length_5745_cov_3.3696
>Healthy_901_NODE_1433_length_5744_cov_5.1067
>Healthy_901_NODE_1434_length_5735_cov_4.50475
>Healthy_901_NODE_1435_length_5735_cov_4.21408
>Healthy_901_NODE_1436_length_5734_cov_5.15179
>Healthy_901_NODE_1437_length_5732_cov_4.40567
>Healthy_901_NODE_1438_length_5726_cov_3.6401
>Healthy_901_NODE_1439_length_5721_cov_3.06583
>Healthy_901_NODE_1440_length_5709_cov_4.4549
>Healthy_901_NODE_1441_length_5706_cov_3.48027
>Healthy_901_NODE_1442_length_5705_cov_4.59239
>Healthy_901_NODE_1443_length_5705_cov_4.52814
>Healthy_901_NODE_1444_length_5705_cov_3.51221
>Healthy_901_NODE_1445_length_5700_cov_2.86236
>Healthy_901_NODE_1446_length_5697_cov_3.00585
>Healthy_901_NODE_1447_length_5696_cov_4.78142
>Healthy_901_NODE_1448_length_5696_cov_2.97217
>Healthy_901_NODE_1449_length_5692_cov_3.7025
>Healthy_901_NODE_1450_length_5691_cov_3.60273
>Healthy_901_NODE_1451_length_5691_cov_2.76757
>Healthy_901_NODE_1452_length_5690_cov_3.08731
>Healthy_901_NODE_1453_length_5684_cov_3.32794
>Healthy_901_NODE_1454_length_5684_cov_2.91366
>Healthy_901_NODE_1455_length_5681_cov_3.63758
>Healthy_901_NODE_1456_length_5681_cov_2.87682
>Healthy_901_NODE_1457_length_5678_cov_2.89721
>Healthy_901_NODE_1458_length_5677_cov_3.77339
>Healthy_901_NODE_1459_length_5669_cov_2.83096
>Healthy_901_NODE_1460_length_5668_cov_3.23659
>Healthy_901_NODE_1461_length_5668_cov_3.06307
>Healthy_901_NODE_1462_length_5665_cov_6.26863
>Healthy_901_NODE_1463_length_5662_cov_4.22418
>Healthy_901_NODE_1464_length_5661_cov_3.71602
>Healthy_901_NODE_1465_length_5659_cov_3.77034
>Healthy_901_NODE_1466_length_5654_cov_3.9741
>Healthy_901_NODE_1467_length_5652_cov_7.33572
>Healthy_901_NODE_1468_length_5651_cov_3.48946
>Healthy_901_NODE_1469_length_5650_cov_3.237
>Healthy_901_NODE_1470_length_5646_cov_3.14112
>Healthy_901_NODE_1471_length_5646_cov_2.77446
>Healthy_901_NODE_1472_length_5645_cov_3.5644
>Healthy_901_NODE_1473_length_5636_cov_2.87834
>Healthy_901_NODE_1474_length_5635_cov_2.75
>Healthy_901_NODE_1475_length_5624_cov_3.66691
>Healthy_901_NODE_1476_length_5618_cov_4.68093
>Healthy_901_NODE_1477_length_5618_cov_2.90005
>Healthy_901_NODE_1478_length_5617_cov_6.12531
>Healthy_901_NODE_1479_length_5614_cov_3.47509
>Healthy_901_NODE_1480_length_5614_cov_3.09282
>Healthy_901_NODE_1481_length_5612_cov_3.09538
>Healthy_901_NODE_1482_length_5610_cov_6.18236
>Healthy_901_NODE_1483_length_5610_cov_3.26229
>Healthy_901_NODE_1484_length_5606_cov_3.37867
>Healthy_901_NODE_1485_length_5605_cov_11.1787
>Healthy_901_NODE_1486_length_5604_cov_4.73238
>Healthy_901_NODE_1487_length_5595_cov_3.48718
>Healthy_901_NODE_1488_length_5593_cov_5.68093
>Healthy_901_NODE_1489_length_5593_cov_2.65096
>Healthy_901_NODE_1490_length_5589_cov_3.06596
>Healthy_901_NODE_1491_length_5584_cov_2.88786
>Healthy_901_NODE_1492_length_5580_cov_5.16
>Healthy_901_NODE_1493_length_5580_cov_3.38407
>Healthy_901_NODE_1494_length_5578_cov_3.55097
>Healthy_901_NODE_1495_length_5572_cov_3.25267
>Healthy_901_NODE_1496_length_5567_cov_4.27268
>Healthy_901_NODE_1497_length_5567_cov_2.79953
>Healthy_901_NODE_1498_length_5566_cov_4.21357
>Healthy_901_NODE_1499_length_5565_cov_4.98675
>Healthy_901_NODE_1500_length_5563_cov_3.97077
>Healthy_901_NODE_1501_length_5562_cov_4.46632
>Healthy_901_NODE_1502_length_5561_cov_4.78496
>Healthy_901_NODE_1503_length_5560_cov_2.75931
>Healthy_901_NODE_1504_length_5556_cov_7.46737
>Healthy_901_NODE_1505_length_5555_cov_5.90727
>Healthy_901_NODE_1506_length_5553_cov_3.89505
>Healthy_901_NODE_1507_length_5551_cov_4.00582
>Healthy_901_NODE_1508_length_5546_cov_3.61464
>Healthy_901_NODE_1509_length_5544_cov_3.12953
>Healthy_901_NODE_1510_length_5539_cov_3.42086
>Healthy_901_NODE_1511_length_5538_cov_3.14627
>Healthy_901_NODE_1512_length_5535_cov_2.99562
>Healthy_901_NODE_1513_length_5534_cov_3.33747
>Healthy_901_NODE_1514_length_5526_cov_3.18936
>Healthy_901_NODE_1515_length_5525_cov_3.38318
>Healthy_901_NODE_1516_length_5523_cov_3.99762
>Healthy_901_NODE_1517_length_5521_cov_2.93103
>Healthy_901_NODE_1518_length_5521_cov_2.22027
>Healthy_901_NODE_1519_length_5519_cov_4.12445
>Healthy_901_NODE_1520_length_5519_cov_3.95663
>Healthy_901_NODE_1521_length_5518_cov_3.52499
>Healthy_901_NODE_1522_length_5518_cov_3.34944
>Healthy_901_NODE_1523_length_5515_cov_3.27839
>Healthy_901_NODE_1524_length_5514_cov_4.0588
>Healthy_901_NODE_1525_length_5513_cov_2.79809
>Healthy_901_NODE_1526_length_5508_cov_3.38639
>Healthy_901_NODE_1527_length_5507_cov_3.98092
>Healthy_901_NODE_1528_length_5507_cov_3.03155
>Healthy_901_NODE_1529_length_5502_cov_3.55609
>Healthy_901_NODE_1530_length_5501_cov_3.32042
>Healthy_901_NODE_1531_length_5500_cov_2.18531
>Healthy_901_NODE_1532_length_5498_cov_3.0801
>Healthy_901_NODE_1533_length_5497_cov_3.30026
>Healthy_901_NODE_1534_length_5496_cov_4.18618
>Healthy_901_NODE_1535_length_5496_cov_3.51351
>Healthy_901_NODE_1536_length_5490_cov_3.77921
>Healthy_901_NODE_1537_length_5488_cov_3.56304
>Healthy_901_NODE_1538_length_5487_cov_3.61764
>Healthy_901_NODE_1539_length_5487_cov_3.11064
>Healthy_901_NODE_1540_length_5481_cov_3.55713
>Healthy_901_NODE_1541_length_5478_cov_3.89913
>Healthy_901_NODE_1542_length_5478_cov_3.09146
>Healthy_901_NODE_1543_length_5476_cov_4.94687
>Healthy_901_NODE_1544_length_5472_cov_5.0312
>Healthy_901_NODE_1545_length_5468_cov_3.18437
>Healthy_901_NODE_1546_length_5467_cov_2.85828
>Healthy_901_NODE_1547_length_5465_cov_2.94399
>Healthy_901_NODE_1548_length_5465_cov_2.64806
>Healthy_901_NODE_1549_length_5464_cov_4.53356
>Healthy_901_NODE_1550_length_5463_cov_6.73743
>Healthy_901_NODE_1551_length_5462_cov_4.07305
>Healthy_901_NODE_1552_length_5462_cov_3.43869
>Healthy_901_NODE_1553_length_5459_cov_5.08808
>Healthy_901_NODE_1554_length_5459_cov_3.21299
>Healthy_901_NODE_1555_length_5454_cov_3.15521
>Healthy_901_NODE_1556_length_5454_cov_2.88905
>Healthy_901_NODE_1557_length_5451_cov_11.5196
>Healthy_901_NODE_1558_length_5448_cov_3.29594
>Healthy_901_NODE_1559_length_5447_cov_4.46977
>Healthy_901_NODE_1560_length_5447_cov_3.30601
>Healthy_901_NODE_1561_length_5447_cov_3.16283
>Healthy_901_NODE_1562_length_5445_cov_5.39425
>Healthy_901_NODE_1563_length_5441_cov_319.685
>Healthy_901_NODE_1564_length_5441_cov_2.73097
>Healthy_901_NODE_1565_length_5440_cov_3.93148
>Healthy_901_NODE_1566_length_5438_cov_4.49805
>Healthy_901_NODE_1567_length_5436_cov_3.78796
>Healthy_901_NODE_1568_length_5436_cov_3.41516
>Healthy_901_NODE_1569_length_5434_cov_2.84756
>Healthy_901_NODE_1570_length_5433_cov_2.41186
>Healthy_901_NODE_1571_length_5430_cov_2.70698
>Healthy_901_NODE_1572_length_5426_cov_3.77043
>Healthy_901_NODE_1573_length_5424_cov_5.17471
>Healthy_901_NODE_1574_length_5418_cov_4.57654
>Healthy_901_NODE_1575_length_5416_cov_4.92371
>Healthy_901_NODE_1576_length_5416_cov_2.70547
>Healthy_901_NODE_1577_length_5415_cov_5.51642
>Healthy_901_NODE_1578_length_5412_cov_3.55553
>Healthy_901_NODE_1579_length_5412_cov_3.07542
>Healthy_901_NODE_1580_length_5407_cov_4.49103
>Healthy_901_NODE_1581_length_5406_cov_3.14633
>Healthy_901_NODE_1582_length_5402_cov_2.79054
>Healthy_901_NODE_1583_length_5397_cov_2.95807
>Healthy_901_NODE_1584_length_5396_cov_2.97566
>Healthy_901_NODE_1585_length_5394_cov_2.91984
>Healthy_901_NODE_1586_length_5394_cov_2.55198
>Healthy_901_NODE_1587_length_5387_cov_2.71755
>Healthy_901_NODE_1588_length_5386_cov_4.23485
>Healthy_901_NODE_1589_length_5385_cov_3.61614
>Healthy_901_NODE_1590_length_5378_cov_2.83036
>Healthy_901_NODE_1591_length_5376_cov_2.91618
>Healthy_901_NODE_1592_length_5372_cov_3.08275
>Healthy_901_NODE_1593_length_5370_cov_2.81731
>Healthy_901_NODE_1594_length_5369_cov_5.3886
>Healthy_901_NODE_1595_length_5368_cov_3.5607
>Healthy_901_NODE_1596_length_5365_cov_4.06573
>Healthy_901_NODE_1597_length_5363_cov_3.35324
>Healthy_901_NODE_1598_length_5361_cov_3.63494
>Healthy_901_NODE_1599_length_5359_cov_4.39461
>Healthy_901_NODE_1600_length_5358_cov_3.48067
>Healthy_901_NODE_1601_length_5357_cov_4.05488
>Healthy_901_NODE_1602_length_5357_cov_3.24462
>Healthy_901_NODE_1603_length_5357_cov_2.66352
>Healthy_901_NODE_1604_length_5356_cov_4.37521
>Healthy_901_NODE_1605_length_5352_cov_38.2432
>Healthy_901_NODE_1606_length_5352_cov_32.61
>Healthy_901_NODE_1607_length_5351_cov_5.25019
>Healthy_901_NODE_1608_length_5347_cov_3.54989
>Healthy_901_NODE_1609_length_5345_cov_23.6934
>Healthy_901_NODE_1610_length_5344_cov_3.28266
>Healthy_901_NODE_1611_length_5339_cov_4.97748
>Healthy_901_NODE_1612_length_5339_cov_4.85409
>Healthy_901_NODE_1613_length_5336_cov_4.21549
>Healthy_901_NODE_1614_length_5336_cov_2.77618
>Healthy_901_NODE_1615_length_5336_cov_2.68775
>Healthy_901_NODE_1616_length_5333_cov_3.94676
>Healthy_901_NODE_1617_length_5332_cov_4.13019
>Healthy_901_NODE_1618_length_5332_cov_3.69737
>Healthy_901_NODE_1619_length_5331_cov_3.57373
>Healthy_901_NODE_1620_length_5322_cov_4.9288
>Healthy_901_NODE_1621_length_5321_cov_4.19654
>Healthy_901_NODE_1622_length_5317_cov_3.0726
>Healthy_901_NODE_1623_length_5317_cov_2.98385
>Healthy_901_NODE_1624_length_5314_cov_3.73911
>Healthy_901_NODE_1625_length_5309_cov_5.78797
>Healthy_901_NODE_1626_length_5308_cov_10.7904
>Healthy_901_NODE_1627_length_5304_cov_3.04534
>Healthy_901_NODE_1628_length_5299_cov_6.79634
>Healthy_901_NODE_1629_length_5299_cov_3.12967
>Healthy_901_NODE_1630_length_5298_cov_3.81347
>Healthy_901_NODE_1631_length_5297_cov_2.90652
>Healthy_901_NODE_1632_length_5296_cov_5.25052
>Healthy_901_NODE_1633_length_5292_cov_3.53504
>Healthy_901_NODE_1634_length_5284_cov_2.23523
>Healthy_901_NODE_1635_length_5282_cov_3.31222
>Healthy_901_NODE_1636_length_5282_cov_3.14042
>Healthy_901_NODE_1637_length_5280_cov_3.95349
>Healthy_901_NODE_1638_length_5280_cov_3.93206
>Healthy_901_NODE_1639_length_5275_cov_3.08314
>Healthy_901_NODE_1640_length_5273_cov_4.9703
>Healthy_901_NODE_1641_length_5271_cov_3.38516
>Healthy_901_NODE_1642_length_5270_cov_3.99578
>Healthy_901_NODE_1643_length_5268_cov_3.35872
>Healthy_901_NODE_1644_length_5266_cov_5.84187
>Healthy_901_NODE_1645_length_5262_cov_3.34569
>Healthy_901_NODE_1646_length_5262_cov_2.58517
>Healthy_901_NODE_1647_length_5260_cov_6.11162
>Healthy_901_NODE_1648_length_5260_cov_3.19039
>Healthy_901_NODE_1649_length_5260_cov_3.11566
>Healthy_901_NODE_1650_length_5256_cov_4.02519
>Healthy_901_NODE_1651_length_5254_cov_4.1433
>Healthy_901_NODE_1652_length_5248_cov_2.26478
>Healthy_901_NODE_1653_length_5245_cov_3.58497
>Healthy_901_NODE_1654_length_5242_cov_3.74648
>Healthy_901_NODE_1655_length_5235_cov_5.19942
>Healthy_901_NODE_1656_length_5232_cov_3.3419
>Healthy_901_NODE_1657_length_5225_cov_4.15977
>Healthy_901_NODE_1658_length_5221_cov_3.7619
>Healthy_901_NODE_1659_length_5213_cov_2.90268
>Healthy_901_NODE_1660_length_5213_cov_2.84432
>Healthy_901_NODE_1661_length_5212_cov_4.73512
>Healthy_901_NODE_1662_length_5211_cov_3.9199
>Healthy_901_NODE_1663_length_5208_cov_5.48263
>Healthy_901_NODE_1664_length_5202_cov_3.66874
>Healthy_901_NODE_1665_length_5201_cov_5.35056
>Healthy_901_NODE_1666_length_5201_cov_3.12962
>Healthy_901_NODE_1667_length_5200_cov_3.30321
>Healthy_901_NODE_1668_length_5197_cov_3.0811
>Healthy_901_NODE_1669_length_5193_cov_3.32269
>Healthy_901_NODE_1670_length_5191_cov_3.73988
>Healthy_901_NODE_1671_length_5191_cov_2.97294
>Healthy_901_NODE_1672_length_5190_cov_3.30243
>Healthy_901_NODE_1673_length_5189_cov_3.49942
>Healthy_901_NODE_1674_length_5187_cov_2.61769
>Healthy_901_NODE_1675_length_5185_cov_3.26433
>Healthy_901_NODE_1676_length_5185_cov_3.13957
>Healthy_901_NODE_1677_length_5181_cov_2.93192
>Healthy_901_NODE_1678_length_5179_cov_4.54176
>Healthy_901_NODE_1679_length_5176_cov_3.23941
>Healthy_901_NODE_1680_length_5176_cov_2.9547
>Healthy_901_NODE_1681_length_5172_cov_3.94235
>Healthy_901_NODE_1682_length_5171_cov_2.73925
>Healthy_901_NODE_1683_length_5169_cov_3.33418
>Healthy_901_NODE_1684_length_5168_cov_3.77743
>Healthy_901_NODE_1685_length_5168_cov_2.94367
>Healthy_901_NODE_1686_length_5167_cov_5.49315
>Healthy_901_NODE_1687_length_5167_cov_3.13302
>Healthy_901_NODE_1688_length_5166_cov_4.26198
>Healthy_901_NODE_1689_length_5165_cov_2.7638
>Healthy_901_NODE_1690_length_5162_cov_4.49931
>Healthy_901_NODE_1691_length_5162_cov_3.44821
>Healthy_901_NODE_1692_length_5160_cov_3.78472
>Healthy_901_NODE_1693_length_5160_cov_3.39099
>Healthy_901_NODE_1694_length_5154_cov_4.08649
>Healthy_901_NODE_1695_length_5154_cov_3.59365
>Healthy_901_NODE_1696_length_5151_cov_3.8648
>Healthy_901_NODE_1697_length_5148_cov_3.59415
>Healthy_901_NODE_1698_length_5144_cov_4.05207
>Healthy_901_NODE_1699_length_5143_cov_4.19556
>Healthy_901_NODE_1700_length_5143_cov_4.05837
>Healthy_901_NODE_1701_length_5141_cov_4.51219
>Healthy_901_NODE_1702_length_5139_cov_9.10484
>Healthy_901_NODE_1703_length_5138_cov_7.2347
>Healthy_901_NODE_1704_length_5137_cov_3.1464
>Healthy_901_NODE_1705_length_5135_cov_2.51594
>Healthy_901_NODE_1706_length_5134_cov_3.19925
>Healthy_901_NODE_1707_length_5132_cov_3.84696
>Healthy_901_NODE_1708_length_5130_cov_3.24709
>Healthy_901_NODE_1709_length_5130_cov_2.79941
>Healthy_901_NODE_1710_length_5129_cov_3.47556
>Healthy_901_NODE_1711_length_5128_cov_2.94717
>Healthy_901_NODE_1712_length_5127_cov_5.88525
>Healthy_901_NODE_1713_length_5123_cov_2.46626
>Healthy_901_NODE_1714_length_5122_cov_3.92737
>Healthy_901_NODE_1715_length_5117_cov_3.90932
>Healthy_901_NODE_1716_length_5116_cov_3.31397
>Healthy_901_NODE_1717_length_5115_cov_5.48775
>Healthy_901_NODE_1718_length_5115_cov_3.27569
>Healthy_901_NODE_1719_length_5115_cov_2.95791
>Healthy_901_NODE_1720_length_5108_cov_5.34969
>Healthy_901_NODE_1721_length_5106_cov_3.64502
>Healthy_901_NODE_1722_length_5102_cov_8.14127
>Healthy_901_NODE_1723_length_5097_cov_3.40262
>Healthy_901_NODE_1724_length_5093_cov_3.26181
>Healthy_901_NODE_1725_length_5092_cov_3.37324
>Healthy_901_NODE_1726_length_5090_cov_2.95531
>Healthy_901_NODE_1727_length_5089_cov_3.33155
>Healthy_901_NODE_1728_length_5089_cov_2.36393
>Healthy_901_NODE_1729_length_5087_cov_3.14944
>Healthy_901_NODE_1730_length_5085_cov_3.56958
>Healthy_901_NODE_1731_length_5084_cov_2.52953
>Healthy_901_NODE_1732_length_5081_cov_3.29865
>Healthy_901_NODE_1733_length_5079_cov_5.96119
>Healthy_901_NODE_1734_length_5079_cov_4.02886
>Healthy_901_NODE_1735_length_5079_cov_3.28842
>Healthy_901_NODE_1736_length_5079_cov_3.08798
>Healthy_901_NODE_1737_length_5077_cov_4.22501
>Healthy_901_NODE_1738_length_5075_cov_9.1988
>Healthy_901_NODE_1739_length_5075_cov_4.04562
>Healthy_901_NODE_1740_length_5074_cov_2.53816
>Healthy_901_NODE_1741_length_5073_cov_3.04285
>Healthy_901_NODE_1742_length_5072_cov_2.75842
>Healthy_901_NODE_1743_length_5070_cov_2.81236
>Healthy_901_NODE_1744_length_5067_cov_6.06983
>Healthy_901_NODE_1745_length_5066_cov_4.14987
>Healthy_901_NODE_1746_length_5063_cov_5.23383
>Healthy_901_NODE_1747_length_5063_cov_4.66474
>Healthy_901_NODE_1748_length_5057_cov_4.33507
>Healthy_901_NODE_1749_length_5054_cov_5.66953
>Healthy_901_NODE_1750_length_5054_cov_2.87137
>Healthy_901_NODE_1751_length_5052_cov_6.02542
>Healthy_901_NODE_1752_length_5052_cov_4.75445
>Healthy_901_NODE_1753_length_5049_cov_5.15839
>Healthy_901_NODE_1754_length_5049_cov_4.7509
>Healthy_901_NODE_1755_length_5049_cov_2.68722
>Healthy_901_NODE_1756_length_5047_cov_7.60857
>Healthy_901_NODE_1757_length_5046_cov_7.21058
>Healthy_901_NODE_1758_length_5045_cov_3.09359
>Healthy_901_NODE_1759_length_5043_cov_4.35706
>Healthy_901_NODE_1760_length_5042_cov_4.27471
>Healthy_901_NODE_1761_length_5042_cov_2.80549
>Healthy_901_NODE_1762_length_5039_cov_19.7085
>Healthy_901_NODE_1763_length_5036_cov_3.43525
>Healthy_901_NODE_1764_length_5029_cov_2.75573
>Healthy_901_NODE_1765_length_5026_cov_4.20821
>Healthy_901_NODE_1766_length_5026_cov_3.30839
>Healthy_901_NODE_1767_length_5026_cov_2.8787
>Healthy_901_NODE_1768_length_5026_cov_2.52424
>Healthy_901_NODE_1769_length_5026_cov_2.22309
>Healthy_901_NODE_1770_length_5025_cov_15.269
>Healthy_901_NODE_1771_length_5024_cov_4.24069
>Healthy_901_NODE_1772_length_5024_cov_3.22701
>Healthy_901_NODE_1773_length_5021_cov_3.01389
>Healthy_901_NODE_1774_length_5017_cov_3.77489
>Healthy_901_NODE_1775_length_5015_cov_5.57036
>Healthy_901_NODE_1776_length_5014_cov_3.79492
>Healthy_901_NODE_1777_length_5010_cov_3.68335
>Healthy_901_NODE_1778_length_5010_cov_3.15984
>Healthy_901_NODE_1779_length_5008_cov_4.71694
>Healthy_901_NODE_1780_length_5006_cov_3.99091
>Healthy_901_NODE_1781_length_5005_cov_3.34788
>Healthy_901_NODE_1782_length_5005_cov_2.72545
>Healthy_901_NODE_1783_length_5002_cov_3.26036
>Healthy_901_NODE_1784_length_5000_cov_3.65986
>Healthy_901_NODE_1785_length_4999_cov_3.20854
>Healthy_901_NODE_1786_length_4997_cov_4.47086
>Healthy_901_NODE_1787_length_4995_cov_4.06883
>Healthy_901_NODE_1788_length_4993_cov_4.30437
>Healthy_901_NODE_1789_length_4993_cov_3.8471
>Healthy_901_NODE_1790_length_4991_cov_2.97549
>Healthy_901_NODE_1791_length_4985_cov_4.52677
>Healthy_901_NODE_1792_length_4983_cov_2.92776
>Healthy_901_NODE_1793_length_4973_cov_3.54921
>Healthy_901_NODE_1794_length_4971_cov_3.7799
>Healthy_901_NODE_1795_length_4971_cov_3.52726
>Healthy_901_NODE_1796_length_4971_cov_3.1428
>Healthy_901_NODE_1797_length_4970_cov_4.91699
>Healthy_901_NODE_1798_length_4964_cov_6.49114
>Healthy_901_NODE_1799_length_4961_cov_7.4095
>Healthy_901_NODE_1800_length_4961_cov_2.82124
>Healthy_901_NODE_1801_length_4954_cov_4.95693
>Healthy_901_NODE_1802_length_4953_cov_4.21396
>Healthy_901_NODE_1803_length_4953_cov_3.13352
>Healthy_901_NODE_1804_length_4949_cov_3.26563
>Healthy_901_NODE_1805_length_4947_cov_4.81071
>Healthy_901_NODE_1806_length_4945_cov_8.53436
>Healthy_901_NODE_1807_length_4943_cov_4.42103
>Healthy_901_NODE_1808_length_4940_cov_3.65097
>Healthy_901_NODE_1809_length_4937_cov_2.74662
>Healthy_901_NODE_1810_length_4936_cov_4.58103
>Healthy_901_NODE_1811_length_4934_cov_2.66428
>Healthy_901_NODE_1812_length_4932_cov_3.92659
>Healthy_901_NODE_1813_length_4931_cov_3.15874
>Healthy_901_NODE_1814_length_4930_cov_2.87344
>Healthy_901_NODE_1815_length_4924_cov_3.31547
>Healthy_901_NODE_1816_length_4922_cov_2.7144
>Healthy_901_NODE_1817_length_4920_cov_10.7858
>Healthy_901_NODE_1818_length_4920_cov_4.84049
>Healthy_901_NODE_1819_length_4917_cov_4.39243
>Healthy_901_NODE_1820_length_4915_cov_3.99979
>Healthy_901_NODE_1821_length_4913_cov_4.57904
>Healthy_901_NODE_1822_length_4911_cov_2.7257
>Healthy_901_NODE_1823_length_4909_cov_4.54553
>Healthy_901_NODE_1824_length_4909_cov_2.9761
>Healthy_901_NODE_1825_length_4907_cov_3.37923
>Healthy_901_NODE_1826_length_4907_cov_2.38108
>Healthy_901_NODE_1827_length_4906_cov_2.97609
>Healthy_901_NODE_1828_length_4903_cov_2.78878
>Healthy_901_NODE_1829_length_4900_cov_8.15418
>Healthy_901_NODE_1830_length_4898_cov_3.57733
>Healthy_901_NODE_1831_length_4896_cov_3.76327
>Healthy_901_NODE_1832_length_4895_cov_3.8
>Healthy_901_NODE_1833_length_4894_cov_3.63774
>Healthy_901_NODE_1834_length_4893_cov_3.37371
>Healthy_901_NODE_1835_length_4893_cov_3.16536
>Healthy_901_NODE_1836_length_4892_cov_3.70457
>Healthy_901_NODE_1837_length_4889_cov_2.82251
>Healthy_901_NODE_1838_length_4888_cov_3.75957
>Healthy_901_NODE_1839_length_4887_cov_4.19205
>Healthy_901_NODE_1840_length_4886_cov_5.33016
>Healthy_901_NODE_1841_length_4885_cov_2.89731
>Healthy_901_NODE_1842_length_4885_cov_2.29296
>Healthy_901_NODE_1843_length_4882_cov_8.28361
>Healthy_901_NODE_1844_length_4881_cov_5.16784
>Healthy_901_NODE_1845_length_4880_cov_4.04933
>Healthy_901_NODE_1846_length_4880_cov_3.69617
>Healthy_901_NODE_1847_length_4880_cov_3.14383
>Healthy_901_NODE_1848_length_4875_cov_3.78817
>Healthy_901_NODE_1849_length_4874_cov_3.17057
>Healthy_901_NODE_1850_length_4873_cov_3.94479
>Healthy_901_NODE_1851_length_4867_cov_2.74875
>Healthy_901_NODE_1852_length_4865_cov_4.66944
>Healthy_901_NODE_1853_length_4860_cov_4.16545
>Healthy_901_NODE_1854_length_4857_cov_11.6899
>Healthy_901_NODE_1855_length_4857_cov_3.23469
>Healthy_901_NODE_1856_length_4851_cov_2.72769
>Healthy_901_NODE_1857_length_4850_cov_4.62002
>Healthy_901_NODE_1858_length_4848_cov_4.72063
>Healthy_901_NODE_1859_length_4848_cov_3.77279
>Healthy_901_NODE_1860_length_4847_cov_2.59328
>Healthy_901_NODE_1861_length_4846_cov_3.17637
>Healthy_901_NODE_1862_length_4839_cov_2.97345
>Healthy_901_NODE_1863_length_4836_cov_2.52228
>Healthy_901_NODE_1864_length_4833_cov_2.57702
>Healthy_901_NODE_1865_length_4832_cov_18.9623
>Healthy_901_NODE_1866_length_4830_cov_4.08419
>Healthy_901_NODE_1867_length_4830_cov_3.08105
>Healthy_901_NODE_1868_length_4829_cov_4.15228
>Healthy_901_NODE_1869_length_4829_cov_2.85044
>Healthy_901_NODE_1870_length_4827_cov_4.90968
>Healthy_901_NODE_1871_length_4827_cov_3.12238
>Healthy_901_NODE_1872_length_4821_cov_3.13428
>Healthy_901_NODE_1873_length_4818_cov_19.8461
>Healthy_901_NODE_1874_length_4818_cov_3.962
>Healthy_901_NODE_1875_length_4818_cov_2.97963
>Healthy_901_NODE_1876_length_4811_cov_3.24474
>Healthy_901_NODE_1877_length_4811_cov_3.00715
>Healthy_901_NODE_1878_length_4810_cov_5.32723
>Healthy_901_NODE_1879_length_4808_cov_4.21376
>Healthy_901_NODE_1880_length_4806_cov_4.1084
>Healthy_901_NODE_1881_length_4804_cov_5.60729
>Healthy_901_NODE_1882_length_4803_cov_2.78033
>Healthy_901_NODE_1883_length_4800_cov_2.75975
>Healthy_901_NODE_1884_length_4799_cov_3.80818
>Healthy_901_NODE_1885_length_4799_cov_2.90367
>Healthy_901_NODE_1886_length_4798_cov_2.62323
>Healthy_901_NODE_1887_length_4794_cov_3.31336
>Healthy_901_NODE_1888_length_4792_cov_2.61748
>Healthy_901_NODE_1889_length_4790_cov_3.03105
>Healthy_901_NODE_1890_length_4790_cov_2.39873
>Healthy_901_NODE_1891_length_4786_cov_2.06383
>Healthy_901_NODE_1892_length_4782_cov_4.93653
>Healthy_901_NODE_1893_length_4780_cov_3.42053
>Healthy_901_NODE_1894_length_4780_cov_2.60868
>Healthy_901_NODE_1895_length_4779_cov_3.33764
>Healthy_901_NODE_1896_length_4779_cov_2.77011
>Healthy_901_NODE_1897_length_4777_cov_2.88818
>Healthy_901_NODE_1898_length_4776_cov_3.19742
>Healthy_901_NODE_1899_length_4776_cov_2.79898
>Healthy_901_NODE_1900_length_4774_cov_27.2333
>Healthy_901_NODE_1901_length_4773_cov_2.75922
>Healthy_901_NODE_1902_length_4769_cov_2.40178
>Healthy_901_NODE_1903_length_4766_cov_2.38782
>Healthy_901_NODE_1904_length_4763_cov_2.82073
>Healthy_901_NODE_1905_length_4759_cov_14.9162
>Healthy_901_NODE_1906_length_4758_cov_3.67723
>Healthy_901_NODE_1907_length_4758_cov_3.6549
>Healthy_901_NODE_1908_length_4758_cov_3.6347
>Healthy_901_NODE_1909_length_4757_cov_3.56806
>Healthy_901_NODE_1910_length_4756_cov_11.2927
>Healthy_901_NODE_1911_length_4755_cov_3.40745
>Healthy_901_NODE_1912_length_4755_cov_3.2417
>Healthy_901_NODE_1913_length_4754_cov_4.08704
>Healthy_901_NODE_1914_length_4752_cov_3.12263
>Healthy_901_NODE_1915_length_4746_cov_2.67811
>Healthy_901_NODE_1916_length_4743_cov_3.77986
>Healthy_901_NODE_1917_length_4743_cov_3.57274
>Healthy_901_NODE_1918_length_4741_cov_2.78852
>Healthy_901_NODE_1919_length_4738_cov_5.57186
>Healthy_901_NODE_1920_length_4738_cov_3.205
>Healthy_901_NODE_1921_length_4737_cov_3.58757
>Healthy_901_NODE_1922_length_4736_cov_3.29374
>Healthy_901_NODE_1923_length_4736_cov_2.70348
>Healthy_901_NODE_1924_length_4734_cov_3.63283
>Healthy_901_NODE_1925_length_4733_cov_3.36832
>Healthy_901_NODE_1926_length_4730_cov_4.89925
>Healthy_901_NODE_1927_length_4726_cov_2.97581
>Healthy_901_NODE_1928_length_4726_cov_2.59345
>Healthy_901_NODE_1929_length_4723_cov_3.04692
>Healthy_901_NODE_1930_length_4721_cov_3.76039
>Healthy_901_NODE_1931_length_4718_cov_4.24491
>Healthy_901_NODE_1932_length_4715_cov_3.21631
>Healthy_901_NODE_1933_length_4713_cov_3.27523
>Healthy_901_NODE_1934_length_4712_cov_2.84969
>Healthy_901_NODE_1935_length_4710_cov_4.12696
>Healthy_901_NODE_1936_length_4710_cov_2.37078
>Healthy_901_NODE_1937_length_4709_cov_3.41771
>Healthy_901_NODE_1938_length_4704_cov_4.25575
>Healthy_901_NODE_1939_length_4704_cov_3.30996
>Healthy_901_NODE_1940_length_4703_cov_2.32681
>Healthy_901_NODE_1941_length_4702_cov_4.77814
>Healthy_901_NODE_1942_length_4701_cov_2.63797
>Healthy_901_NODE_1943_length_4699_cov_6.05146
>Healthy_901_NODE_1944_length_4699_cov_2.62618
>Healthy_901_NODE_1945_length_4698_cov_5.14538
>Healthy_901_NODE_1946_length_4698_cov_3.6037
>Healthy_901_NODE_1947_length_4696_cov_6.16096
>Healthy_901_NODE_1948_length_4696_cov_2.91532
>Healthy_901_NODE_1949_length_4694_cov_3.92585
>Healthy_901_NODE_1950_length_4691_cov_4.14603
>Healthy_901_NODE_1951_length_4690_cov_4.02309
>Healthy_901_NODE_1952_length_4689_cov_3.34635
>Healthy_901_NODE_1953_length_4688_cov_3.7589
>Healthy_901_NODE_1954_length_4687_cov_2.55397
>Healthy_901_NODE_1955_length_4686_cov_4.12308
>Healthy_901_NODE_1956_length_4686_cov_3.08486
>Healthy_901_NODE_1957_length_4686_cov_2.69035
>Healthy_901_NODE_1958_length_4685_cov_3.33132
>Healthy_901_NODE_1959_length_4683_cov_3.55618
>Healthy_901_NODE_1960_length_4680_cov_3.51892
>Healthy_901_NODE_1961_length_4679_cov_3.91133
>Healthy_901_NODE_1962_length_4679_cov_3.40268
>Healthy_901_NODE_1963_length_4679_cov_2.45199
>Healthy_901_NODE_1964_length_4676_cov_3.35598
>Healthy_901_NODE_1965_length_4676_cov_2.44731
>Healthy_901_NODE_1966_length_4675_cov_2.68377
>Healthy_901_NODE_1967_length_4673_cov_3.67735
>Healthy_901_NODE_1968_length_4671_cov_5.04528
>Healthy_901_NODE_1969_length_4669_cov_4.07391
>Healthy_901_NODE_1970_length_4669_cov_3.26073
>Healthy_901_NODE_1971_length_4666_cov_5.03904
>Healthy_901_NODE_1972_length_4664_cov_3.86353
>Healthy_901_NODE_1973_length_4663_cov_2.51931
>Healthy_901_NODE_1974_length_4662_cov_3.20599
>Healthy_901_NODE_1975_length_4660_cov_2.66732
>Healthy_901_NODE_1976_length_4659_cov_3.72698
>Healthy_901_NODE_1977_length_4655_cov_3.7037
>Healthy_901_NODE_1978_length_4655_cov_3.07978
>Healthy_901_NODE_1979_length_4655_cov_2.90022
>Healthy_901_NODE_1980_length_4654_cov_4.68297
>Healthy_901_NODE_1981_length_4648_cov_3.12192
>Healthy_901_NODE_1982_length_4647_cov_4.8591
>Healthy_901_NODE_1983_length_4647_cov_3.62609
>Healthy_901_NODE_1984_length_4645_cov_3.96993
>Healthy_901_NODE_1985_length_4645_cov_2.79499
>Healthy_901_NODE_1986_length_4644_cov_3.23578
>Healthy_901_NODE_1987_length_4641_cov_3.15177
>Healthy_901_NODE_1988_length_4640_cov_2.5771
>Healthy_901_NODE_1989_length_4636_cov_2.63087
>Healthy_901_NODE_1990_length_4635_cov_3.08603
>Healthy_901_NODE_1991_length_4632_cov_4.04392
>Healthy_901_NODE_1992_length_4632_cov_3.67315
>Healthy_901_NODE_1993_length_4632_cov_3.64059
>Healthy_901_NODE_1994_length_4630_cov_3.69705
>Healthy_901_NODE_1995_length_4630_cov_2.98273
>Healthy_901_NODE_1996_length_4628_cov_4.03717
>Healthy_901_NODE_1997_length_4627_cov_3.23119
>Healthy_901_NODE_1998_length_4625_cov_2.90853
>Healthy_901_NODE_1999_length_4625_cov_2.57352
>Healthy_901_NODE_2000_length_4624_cov_3.70015
>Healthy_901_NODE_2001_length_4623_cov_2.8461
>Healthy_901_NODE_2002_length_4622_cov_4.47559
>Healthy_901_NODE_2003_length_4622_cov_3.0427
>Healthy_901_NODE_2004_length_4621_cov_3.32939
>Healthy_901_NODE_2005_length_4619_cov_2.94479
>Healthy_901_NODE_2006_length_4612_cov_3.08339
>Healthy_901_NODE_2007_length_4610_cov_5.88738
>Healthy_901_NODE_2008_length_4608_cov_4.03844
>Healthy_901_NODE_2009_length_4608_cov_3.42499
>Healthy_901_NODE_2010_length_4606_cov_2.93188
>Healthy_901_NODE_2011_length_4604_cov_2.65377
>Healthy_901_NODE_2012_length_4603_cov_6.37929
>Healthy_901_NODE_2013_length_4603_cov_5.17128
>Healthy_901_NODE_2014_length_4603_cov_3.02902
>Healthy_901_NODE_2015_length_4602_cov_2.56279
>Healthy_901_NODE_2016_length_4599_cov_2.62324
>Healthy_901_NODE_2017_length_4598_cov_3.16839
>Healthy_901_NODE_2018_length_4595_cov_6.04471
>Healthy_901_NODE_2019_length_4591_cov_5.85075
>Healthy_901_NODE_2020_length_4591_cov_3.20282
>Healthy_901_NODE_2021_length_4591_cov_3.10251
>Healthy_901_NODE_2022_length_4591_cov_3.05467
>Healthy_901_NODE_2023_length_4590_cov_2.57354
>Healthy_901_NODE_2024_length_4588_cov_3.91551
>Healthy_901_NODE_2025_length_4586_cov_6.74641
>Healthy_901_NODE_2026_length_4586_cov_3.29265
>Healthy_901_NODE_2027_length_4585_cov_2.53157
>Healthy_901_NODE_2028_length_4584_cov_7.60035
>Healthy_901_NODE_2029_length_4584_cov_3.58401
>Healthy_901_NODE_2030_length_4583_cov_4.13295
>Healthy_901_NODE_2031_length_4582_cov_2.62558
>Healthy_901_NODE_2032_length_4581_cov_3.07689
>Healthy_901_NODE_2033_length_4581_cov_2.33385
>Healthy_901_NODE_2034_length_4580_cov_2.92773
>Healthy_901_NODE_2035_length_4579_cov_8.48386
>Healthy_901_NODE_2036_length_4579_cov_4.59063
>Healthy_901_NODE_2037_length_4578_cov_2.41565
>Healthy_901_NODE_2038_length_4577_cov_3.1276
>Healthy_901_NODE_2039_length_4575_cov_2.59934
>Healthy_901_NODE_2040_length_4573_cov_2.74369
>Healthy_901_NODE_2041_length_4570_cov_6.27796
>Healthy_901_NODE_2042_length_4570_cov_3.91717
>Healthy_901_NODE_2043_length_4569_cov_4.29353
>Healthy_901_NODE_2044_length_4569_cov_3.11276
>Healthy_901_NODE_2045_length_4568_cov_6.98538
>Healthy_901_NODE_2046_length_4568_cov_3.37647
>Healthy_901_NODE_2047_length_4565_cov_4.01685
>Healthy_901_NODE_2048_length_4565_cov_3.23548
>Healthy_901_NODE_2049_length_4565_cov_2.79579
>Healthy_901_NODE_2050_length_4562_cov_2.8844
>Healthy_901_NODE_2051_length_4561_cov_3.56303
>Healthy_901_NODE_2052_length_4560_cov_3.9465
>Healthy_901_NODE_2053_length_4560_cov_2.9061
>Healthy_901_NODE_2054_length_4558_cov_4.78237
>Healthy_901_NODE_2055_length_4555_cov_3.10444
>Healthy_901_NODE_2056_length_4551_cov_3.53403
>Healthy_901_NODE_2057_length_4551_cov_3.13568
>Healthy_901_NODE_2058_length_4550_cov_2.65651
>Healthy_901_NODE_2059_length_4549_cov_2.92857
>Healthy_901_NODE_2060_length_4546_cov_3.23736
>Healthy_901_NODE_2061_length_4546_cov_2.94077
>Healthy_901_NODE_2062_length_4543_cov_3.30214
>Healthy_901_NODE_2063_length_4542_cov_2.72431
>Healthy_901_NODE_2064_length_4541_cov_4.02809
>Healthy_901_NODE_2065_length_4540_cov_2.47514
>Healthy_901_NODE_2066_length_4537_cov_3.54663
>Healthy_901_NODE_2067_length_4537_cov_2.25502
>Healthy_901_NODE_2068_length_4536_cov_3.61616
>Healthy_901_NODE_2069_length_4533_cov_4.30304
>Healthy_901_NODE_2070_length_4533_cov_2.38879
>Healthy_901_NODE_2071_length_4532_cov_3.18629
>Healthy_901_NODE_2072_length_4531_cov_2.78887
>Healthy_901_NODE_2073_length_4529_cov_3.31024
>Healthy_901_NODE_2074_length_4529_cov_2.95396
>Healthy_901_NODE_2075_length_4527_cov_2.81775
>Healthy_901_NODE_2076_length_4526_cov_2.38895
>Healthy_901_NODE_2077_length_4523_cov_4.28066
>Healthy_901_NODE_2078_length_4521_cov_3.1189
>Healthy_901_NODE_2079_length_4521_cov_2.94805
>Healthy_901_NODE_2080_length_4520_cov_3.59754
>Healthy_901_NODE_2081_length_4520_cov_3.44905
>Healthy_901_NODE_2082_length_4520_cov_2.53707
>Healthy_901_NODE_2083_length_4519_cov_2.18907
>Healthy_901_NODE_2084_length_4518_cov_2.86489
>Healthy_901_NODE_2085_length_4517_cov_3.59951
>Healthy_901_NODE_2086_length_4517_cov_2.60377
>Healthy_901_NODE_2087_length_4516_cov_3.2941
>Healthy_901_NODE_2088_length_4515_cov_3.963
>Healthy_901_NODE_2089_length_4515_cov_2.60516
>Healthy_901_NODE_2090_length_4515_cov_2.54776
>Healthy_901_NODE_2091_length_4513_cov_3.64827
>Healthy_901_NODE_2092_length_4513_cov_2.9336
>Healthy_901_NODE_2093_length_4511_cov_3.57383
>Healthy_901_NODE_2094_length_4510_cov_4.15556
>Healthy_901_NODE_2095_length_4510_cov_3.75084
>Healthy_901_NODE_2096_length_4508_cov_3.61868
>Healthy_901_NODE_2097_length_4506_cov_5.52842
>Healthy_901_NODE_2098_length_4503_cov_3.80598
>Healthy_901_NODE_2099_length_4499_cov_2.59766
>Healthy_901_NODE_2100_length_4498_cov_3.62188
>Healthy_901_NODE_2101_length_4496_cov_3.57149
>Healthy_901_NODE_2102_length_4495_cov_6.44414
>Healthy_901_NODE_2103_length_4493_cov_2.87517
>Healthy_901_NODE_2104_length_4491_cov_2.9628
>Healthy_901_NODE_2105_length_4491_cov_2.41546
>Healthy_901_NODE_2106_length_4490_cov_3.12379
>Healthy_901_NODE_2107_length_4488_cov_4.2716
>Healthy_901_NODE_2108_length_4487_cov_4.60605
>Healthy_901_NODE_2109_length_4485_cov_3.01964
>Healthy_901_NODE_2110_length_4484_cov_3.28742
>Healthy_901_NODE_2111_length_4484_cov_2.62204
>Healthy_901_NODE_2112_length_4483_cov_3.09146
>Healthy_901_NODE_2113_length_4482_cov_3.15767
>Healthy_901_NODE_2114_length_4480_cov_3.65989
>Healthy_901_NODE_2115_length_4479_cov_2.16727
>Healthy_901_NODE_2116_length_4478_cov_3.24011
>Healthy_901_NODE_2117_length_4476_cov_4.82674
>Healthy_901_NODE_2118_length_4476_cov_3.74553
>Healthy_901_NODE_2119_length_4473_cov_3.03056
>Healthy_901_NODE_2120_length_4473_cov_2.90244
>Healthy_901_NODE_2121_length_4473_cov_2.8531
>Healthy_901_NODE_2122_length_4473_cov_2.48551
>Healthy_901_NODE_2123_length_4470_cov_3.56421
>Healthy_901_NODE_2124_length_4468_cov_3.21142
>Healthy_901_NODE_2125_length_4467_cov_2.87987
>Healthy_901_NODE_2126_length_4466_cov_3.6053
>Healthy_901_NODE_2127_length_4466_cov_3.16504
>Healthy_901_NODE_2128_length_4465_cov_3.22653
>Healthy_901_NODE_2129_length_4464_cov_2.56158
>Healthy_901_NODE_2130_length_4463_cov_2.7534
>Healthy_901_NODE_2131_length_4460_cov_3.84813
>Healthy_901_NODE_2132_length_4460_cov_2.75573
>Healthy_901_NODE_2133_length_4459_cov_4.10627
>Healthy_901_NODE_2134_length_4459_cov_2.99659
>Healthy_901_NODE_2135_length_4457_cov_4.01068
>Healthy_901_NODE_2136_length_4457_cov_3.16311
>Healthy_901_NODE_2137_length_4455_cov_4.31773
>Healthy_901_NODE_2138_length_4454_cov_3.80155
>Healthy_901_NODE_2139_length_4453_cov_4.01705
>Healthy_901_NODE_2140_length_4449_cov_3.24875
>Healthy_901_NODE_2141_length_4448_cov_3.04826
>Healthy_901_NODE_2142_length_4448_cov_3.00137
>Healthy_901_NODE_2143_length_4447_cov_2.74886
>Healthy_901_NODE_2144_length_4446_cov_2.27488
>Healthy_901_NODE_2145_length_4444_cov_2.9681
>Healthy_901_NODE_2146_length_4443_cov_6.44348
>Healthy_901_NODE_2147_length_4443_cov_4.64517
>Healthy_901_NODE_2148_length_4442_cov_2.99704
>Healthy_901_NODE_2149_length_4440_cov_4.29008
>Healthy_901_NODE_2150_length_4438_cov_3.76158
>Healthy_901_NODE_2151_length_4438_cov_2.51837
>Healthy_901_NODE_2152_length_4434_cov_3.8696
>Healthy_901_NODE_2153_length_4434_cov_3.40169
>Healthy_901_NODE_2154_length_4433_cov_2.94701
>Healthy_901_NODE_2155_length_4432_cov_3.63331
>Healthy_901_NODE_2156_length_4432_cov_3.14668
>Healthy_901_NODE_2157_length_4431_cov_4.11037
>Healthy_901_NODE_2158_length_4430_cov_2.73006
>Healthy_901_NODE_2159_length_4429_cov_3.4593
>Healthy_901_NODE_2160_length_4428_cov_3.64349
>Healthy_901_NODE_2161_length_4426_cov_3.07367
>Healthy_901_NODE_2162_length_4426_cov_2.90757
>Healthy_901_NODE_2163_length_4425_cov_4.12082
>Healthy_901_NODE_2164_length_4425_cov_3.32311
>Healthy_901_NODE_2165_length_4425_cov_3.25584
>Healthy_901_NODE_2166_length_4424_cov_3.11192
>Healthy_901_NODE_2167_length_4423_cov_3.09478
>Healthy_901_NODE_2168_length_4421_cov_2.17636
>Healthy_901_NODE_2169_length_4420_cov_4.26758
>Healthy_901_NODE_2170_length_4419_cov_2.55202
>Healthy_901_NODE_2171_length_4419_cov_2.26971
>Healthy_901_NODE_2172_length_4418_cov_2.90053
>Healthy_901_NODE_2173_length_4415_cov_15.0087
>Healthy_901_NODE_2174_length_4414_cov_2.86144
>Healthy_901_NODE_2175_length_4409_cov_3.57258
>Healthy_901_NODE_2176_length_4409_cov_2.52756
>Healthy_901_NODE_2177_length_4408_cov_3.20538
>Healthy_901_NODE_2178_length_4407_cov_3.53699
>Healthy_901_NODE_2179_length_4407_cov_3.36075
>Healthy_901_NODE_2180_length_4407_cov_3.07031
>Healthy_901_NODE_2181_length_4406_cov_3.17766
>Healthy_901_NODE_2182_length_4405_cov_2.20023
>Healthy_901_NODE_2183_length_4404_cov_2.89837
>Healthy_901_NODE_2184_length_4401_cov_3.49172
>Healthy_901_NODE_2185_length_4396_cov_2.91799
>Healthy_901_NODE_2186_length_4395_cov_4.50714
>Healthy_901_NODE_2187_length_4395_cov_3.0212
>Healthy_901_NODE_2188_length_4394_cov_3.59115
>Healthy_901_NODE_2189_length_4392_cov_3.44662
>Healthy_901_NODE_2190_length_4391_cov_2.7809
>Healthy_901_NODE_2191_length_4387_cov_3.46884
>Healthy_901_NODE_2192_length_4385_cov_3.60785
>Healthy_901_NODE_2193_length_4383_cov_22.461
>Healthy_901_NODE_2194_length_4383_cov_2.36576
>Healthy_901_NODE_2195_length_4382_cov_2.63809
>Healthy_901_NODE_2196_length_4381_cov_3.14147
>Healthy_901_NODE_2197_length_4379_cov_4.18802
>Healthy_901_NODE_2198_length_4374_cov_4.04121
>Healthy_901_NODE_2199_length_4373_cov_7.15401
>Healthy_901_NODE_2200_length_4373_cov_5.00741
>Healthy_901_NODE_2201_length_4373_cov_4.05118
>Healthy_901_NODE_2202_length_4370_cov_2.94438
>Healthy_901_NODE_2203_length_4369_cov_7.12054
>Healthy_901_NODE_2204_length_4367_cov_3.62616
>Healthy_901_NODE_2205_length_4366_cov_5.74461
>Healthy_901_NODE_2206_length_4366_cov_3.08907
>Healthy_901_NODE_2207_length_4364_cov_2.93061
>Healthy_901_NODE_2208_length_4362_cov_5.02484
>Healthy_901_NODE_2209_length_4362_cov_3.07198
>Healthy_901_NODE_2210_length_4362_cov_2.96703
>Healthy_901_NODE_2211_length_4361_cov_3.53576
>Healthy_901_NODE_2212_length_4361_cov_2.87088
>Healthy_901_NODE_2213_length_4360_cov_2.64762
>Healthy_901_NODE_2214_length_4357_cov_8.9298
>Healthy_901_NODE_2215_length_4354_cov_3.70342
>Healthy_901_NODE_2216_length_4354_cov_2.57083
>Healthy_901_NODE_2217_length_4351_cov_3.72626
>Healthy_901_NODE_2218_length_4351_cov_3.0298
>Healthy_901_NODE_2219_length_4349_cov_2.3463
>Healthy_901_NODE_2220_length_4346_cov_2.96248
>Healthy_901_NODE_2221_length_4345_cov_3.71818
>Healthy_901_NODE_2222_length_4344_cov_3.64514
>Healthy_901_NODE_2223_length_4341_cov_3.48763
>Healthy_901_NODE_2224_length_4341_cov_3.38334
>Healthy_901_NODE_2225_length_4340_cov_2.44901
>Healthy_901_NODE_2226_length_4339_cov_9.7514
>Healthy_901_NODE_2227_length_4334_cov_5.66347
>Healthy_901_NODE_2228_length_4333_cov_5.33006
>Healthy_901_NODE_2229_length_4332_cov_4.30419
>Healthy_901_NODE_2230_length_4332_cov_2.75193
>Healthy_901_NODE_2231_length_4331_cov_13.0229
>Healthy_901_NODE_2232_length_4329_cov_2.66448
>Healthy_901_NODE_2233_length_4328_cov_5.65621
>Healthy_901_NODE_2234_length_4326_cov_3.67455
>Healthy_901_NODE_2235_length_4326_cov_3.21915
>Healthy_901_NODE_2236_length_4325_cov_4.26534
>Healthy_901_NODE_2237_length_4325_cov_3.3445
>Healthy_901_NODE_2238_length_4325_cov_2.83583
>Healthy_901_NODE_2239_length_4324_cov_6.39471
>Healthy_901_NODE_2240_length_4323_cov_4.05014
>Healthy_901_NODE_2241_length_4323_cov_2.98055
>Healthy_901_NODE_2242_length_4321_cov_2.68636
>Healthy_901_NODE_2243_length_4320_cov_3.58101
>Healthy_901_NODE_2244_length_4316_cov_3.65806
>Healthy_901_NODE_2245_length_4316_cov_3.16334
>Healthy_901_NODE_2246_length_4316_cov_3.05327
>Healthy_901_NODE_2247_length_4314_cov_2.74595
>Healthy_901_NODE_2248_length_4313_cov_4.18741
>Healthy_901_NODE_2249_length_4312_cov_3.31548
>Healthy_901_NODE_2250_length_4311_cov_3.14756
>Healthy_901_NODE_2251_length_4311_cov_3.05992
>Healthy_901_NODE_2252_length_4310_cov_4.48202
>Healthy_901_NODE_2253_length_4310_cov_4.17556
>Healthy_901_NODE_2254_length_4310_cov_4.04489
>Healthy_901_NODE_2255_length_4309_cov_5.2212
>Healthy_901_NODE_2256_length_4309_cov_3.39704
>Healthy_901_NODE_2257_length_4308_cov_3.91018
>Healthy_901_NODE_2258_length_4307_cov_18.3972
>Healthy_901_NODE_2259_length_4307_cov_3.42686
>Healthy_901_NODE_2260_length_4306_cov_3.26794
>Healthy_901_NODE_2261_length_4306_cov_3.08422
>Healthy_901_NODE_2262_length_4306_cov_3.03599
>Healthy_901_NODE_2263_length_4302_cov_3.55051
>Healthy_901_NODE_2264_length_4302_cov_3.3765
>Healthy_901_NODE_2265_length_4301_cov_3.9894
>Healthy_901_NODE_2266_length_4300_cov_3.8914
>Healthy_901_NODE_2267_length_4300_cov_3.58516
>Healthy_901_NODE_2268_length_4300_cov_3.27138
>Healthy_901_NODE_2269_length_4298_cov_3.2008
>Healthy_901_NODE_2270_length_4296_cov_2.8821
>Healthy_901_NODE_2271_length_4295_cov_4.14387
>Healthy_901_NODE_2272_length_4294_cov_5.17221
>Healthy_901_NODE_2273_length_4292_cov_3.903
>Healthy_901_NODE_2274_length_4290_cov_2.34947
>Healthy_901_NODE_2275_length_4287_cov_5.65714
>Healthy_901_NODE_2276_length_4286_cov_3.98062
>Healthy_901_NODE_2277_length_4285_cov_4.32293
>Healthy_901_NODE_2278_length_4285_cov_3.00142
>Healthy_901_NODE_2279_length_4283_cov_3.48912
>Healthy_901_NODE_2280_length_4282_cov_3.53064
>Healthy_901_NODE_2281_length_4279_cov_3.1991
>Healthy_901_NODE_2282_length_4279_cov_2.85961
>Healthy_901_NODE_2283_length_4277_cov_3.02866
>Healthy_901_NODE_2284_length_4275_cov_4.23294
>Healthy_901_NODE_2285_length_4275_cov_3.78412
>Healthy_901_NODE_2286_length_4275_cov_3.09336
>Healthy_901_NODE_2287_length_4274_cov_3.39867
>Healthy_901_NODE_2288_length_4273_cov_2.89924
>Healthy_901_NODE_2289_length_4268_cov_2.93117
>Healthy_901_NODE_2290_length_4267_cov_3.46368
>Healthy_901_NODE_2291_length_4267_cov_2.8084
>Healthy_901_NODE_2292_length_4265_cov_3.81805
>Healthy_901_NODE_2293_length_4265_cov_2.44394
>Healthy_901_NODE_2294_length_4263_cov_3.06464
>Healthy_901_NODE_2295_length_4262_cov_2.88947
>Healthy_901_NODE_2296_length_4261_cov_6.57347
>Healthy_901_NODE_2297_length_4261_cov_4.00666
>Healthy_901_NODE_2298_length_4260_cov_2.28728
>Healthy_901_NODE_2299_length_4259_cov_4.11941
>Healthy_901_NODE_2300_length_4257_cov_6.68586
>Healthy_901_NODE_2301_length_4257_cov_3.51928
>Healthy_901_NODE_2302_length_4255_cov_2.9719
>Healthy_901_NODE_2303_length_4254_cov_3.24101
>Healthy_901_NODE_2304_length_4252_cov_3.63927
>Healthy_901_NODE_2305_length_4252_cov_3.38289
>Healthy_901_NODE_2306_length_4250_cov_2.66293
>Healthy_901_NODE_2307_length_4249_cov_2.79781
>Healthy_901_NODE_2308_length_4246_cov_16.795
>Healthy_901_NODE_2309_length_4245_cov_3.34582
>Healthy_901_NODE_2310_length_4244_cov_2.8021
>Healthy_901_NODE_2311_length_4243_cov_3.83357
>Healthy_901_NODE_2312_length_4241_cov_3.95509
>Healthy_901_NODE_2313_length_4238_cov_3.46378
>Healthy_901_NODE_2314_length_4236_cov_4.44774
>Healthy_901_NODE_2315_length_4236_cov_3.5171
>Healthy_901_NODE_2316_length_4234_cov_2.39962
>Healthy_901_NODE_2317_length_4232_cov_2.58224
>Healthy_901_NODE_2318_length_4230_cov_3.98012
>Healthy_901_NODE_2319_length_4230_cov_2.01749
>Healthy_901_NODE_2320_length_4229_cov_4.48251
>Healthy_901_NODE_2321_length_4227_cov_3.88111
>Healthy_901_NODE_2322_length_4225_cov_3.55324
>Healthy_901_NODE_2323_length_4225_cov_2.7199
>Healthy_901_NODE_2324_length_4224_cov_3.11058
>Healthy_901_NODE_2325_length_4224_cov_2.07124
>Healthy_901_NODE_2326_length_4223_cov_4.6322
>Healthy_901_NODE_2327_length_4223_cov_2.81358
>Healthy_901_NODE_2328_length_4222_cov_2.80898
>Healthy_901_NODE_2329_length_4221_cov_6.09482
>Healthy_901_NODE_2330_length_4221_cov_2.98704
>Healthy_901_NODE_2331_length_4220_cov_3.39136
>Healthy_901_NODE_2332_length_4220_cov_3.03818
>Healthy_901_NODE_2333_length_4220_cov_2.78968
>Healthy_901_NODE_2334_length_4217_cov_3.14128
>Healthy_901_NODE_2335_length_4215_cov_4.86394
>Healthy_901_NODE_2336_length_4213_cov_2.75108
>Healthy_901_NODE_2337_length_4212_cov_3.72841
>Healthy_901_NODE_2338_length_4212_cov_2.50998
>Healthy_901_NODE_2339_length_4211_cov_4.18696
>Healthy_901_NODE_2340_length_4210_cov_3.43153
>Healthy_901_NODE_2341_length_4209_cov_3.43572
>Healthy_901_NODE_2342_length_4207_cov_4.30419
>Healthy_901_NODE_2343_length_4203_cov_45.8884
>Healthy_901_NODE_2344_length_4202_cov_4.17555
>Healthy_901_NODE_2345_length_4200_cov_2.37853
>Healthy_901_NODE_2346_length_4197_cov_15.8566
>Healthy_901_NODE_2347_length_4197_cov_3.37277
>Healthy_901_NODE_2348_length_4193_cov_3.01788
>Healthy_901_NODE_2349_length_4192_cov_3.8001
>Healthy_901_NODE_2350_length_4191_cov_2.61074
>Healthy_901_NODE_2351_length_4188_cov_3.87104
>Healthy_901_NODE_2352_length_4188_cov_3.10646
>Healthy_901_NODE_2353_length_4187_cov_2.87682
>Healthy_901_NODE_2354_length_4187_cov_2.6273
>Healthy_901_NODE_2355_length_4186_cov_2.73929
>Healthy_901_NODE_2356_length_4183_cov_2.9719
>Healthy_901_NODE_2357_length_4182_cov_3.40053
>Healthy_901_NODE_2358_length_4182_cov_3.1088
>Healthy_901_NODE_2359_length_4182_cov_2.14369
>Healthy_901_NODE_2360_length_4181_cov_2.58168
>Healthy_901_NODE_2361_length_4178_cov_3.07737
>Healthy_901_NODE_2362_length_4177_cov_3.77511
>Healthy_901_NODE_2363_length_4177_cov_3.36002
>Healthy_901_NODE_2364_length_4177_cov_2.78627
>Healthy_901_NODE_2365_length_4176_cov_2.62145
>Healthy_901_NODE_2366_length_4174_cov_3.24302
>Healthy_901_NODE_2367_length_4173_cov_6.21515
>Healthy_901_NODE_2368_length_4172_cov_3.2016
>Healthy_901_NODE_2369_length_4171_cov_3.15185
>Healthy_901_NODE_2370_length_4169_cov_6.23991
>Healthy_901_NODE_2371_length_4166_cov_3.90075
>Healthy_901_NODE_2372_length_4165_cov_3.26837
>Healthy_901_NODE_2373_length_4165_cov_3.03504
>Healthy_901_NODE_2374_length_4164_cov_2.8788
>Healthy_901_NODE_2375_length_4163_cov_3.51363
>Healthy_901_NODE_2376_length_4160_cov_3.05432
>Healthy_901_NODE_2377_length_4160_cov_3.01462
>Healthy_901_NODE_2378_length_4158_cov_6.53107
>Healthy_901_NODE_2379_length_4158_cov_2.51645
>Healthy_901_NODE_2380_length_4157_cov_3.49902
>Healthy_901_NODE_2381_length_4157_cov_2.80595
>Healthy_901_NODE_2382_length_4157_cov_2.34032
>Healthy_901_NODE_2383_length_4155_cov_3.30049
>Healthy_901_NODE_2384_length_4153_cov_5.85749
>Healthy_901_NODE_2385_length_4152_cov_3.52209
>Healthy_901_NODE_2386_length_4151_cov_3.67432
>Healthy_901_NODE_2387_length_4150_cov_3.21758
>Healthy_901_NODE_2388_length_4149_cov_3.14729
>Healthy_901_NODE_2389_length_4148_cov_3.0237
>Healthy_901_NODE_2390_length_4148_cov_2.4818
>Healthy_901_NODE_2391_length_4146_cov_2.75165
>Healthy_901_NODE_2392_length_4144_cov_4.23355
>Healthy_901_NODE_2393_length_4144_cov_2.99609
>Healthy_901_NODE_2394_length_4143_cov_3.37451
>Healthy_901_NODE_2395_length_4142_cov_2.96721
>Healthy_901_NODE_2396_length_4140_cov_2.80073
>Healthy_901_NODE_2397_length_4140_cov_2.46047
>Healthy_901_NODE_2398_length_4139_cov_16.5492
>Healthy_901_NODE_2399_length_4139_cov_5.85725
>Healthy_901_NODE_2400_length_4138_cov_2.92016
>Healthy_901_NODE_2401_length_4137_cov_3.34076
>Healthy_901_NODE_2402_length_4136_cov_4.48199
>Healthy_901_NODE_2403_length_4136_cov_3.44107
>Healthy_901_NODE_2404_length_4136_cov_3.37932
>Healthy_901_NODE_2405_length_4135_cov_3.8125
>Healthy_901_NODE_2406_length_4134_cov_2.97254
>Healthy_901_NODE_2407_length_4134_cov_2.34567
>Healthy_901_NODE_2408_length_4132_cov_2.72357
>Healthy_901_NODE_2409_length_4130_cov_3.48123
>Healthy_901_NODE_2410_length_4129_cov_6.4541
>Healthy_901_NODE_2411_length_4128_cov_2.79376
>Healthy_901_NODE_2412_length_4124_cov_3.00762
>Healthy_901_NODE_2413_length_4121_cov_4.30915
>Healthy_901_NODE_2414_length_4121_cov_3.3003
>Healthy_901_NODE_2415_length_4118_cov_3.84174
>Healthy_901_NODE_2416_length_4118_cov_2.35466
>Healthy_901_NODE_2417_length_4116_cov_3.31938
>Healthy_901_NODE_2418_length_4111_cov_3.34763
>Healthy_901_NODE_2419_length_4111_cov_3.00074
>Healthy_901_NODE_2420_length_4109_cov_3.43759
>Healthy_901_NODE_2421_length_4107_cov_3.40202
>Healthy_901_NODE_2422_length_4107_cov_3.28282
>Healthy_901_NODE_2423_length_4105_cov_3.16123
>Healthy_901_NODE_2424_length_4101_cov_2.83144
>Healthy_901_NODE_2425_length_4100_cov_2.65216
>Healthy_901_NODE_2426_length_4099_cov_4.32542
>Healthy_901_NODE_2427_length_4098_cov_3.08187
>Healthy_901_NODE_2428_length_4096_cov_2.96511
>Healthy_901_NODE_2429_length_4096_cov_2.13759
>Healthy_901_NODE_2430_length_4093_cov_2.26127
>Healthy_901_NODE_2431_length_4092_cov_3.0753
>Healthy_901_NODE_2432_length_4091_cov_5.0949
>Healthy_901_NODE_2433_length_4090_cov_3.0917
>Healthy_901_NODE_2434_length_4088_cov_3.23109
>Healthy_901_NODE_2435_length_4087_cov_2.56498
>Healthy_901_NODE_2436_length_4086_cov_3.25825
>Healthy_901_NODE_2437_length_4086_cov_2.2446
>Healthy_901_NODE_2438_length_4085_cov_3.71017
>Healthy_901_NODE_2439_length_4082_cov_4.43432
>Healthy_901_NODE_2440_length_4082_cov_3.64639
>Healthy_901_NODE_2441_length_4082_cov_2.35858
>Healthy_901_NODE_2442_length_4081_cov_3.02707
>Healthy_901_NODE_2443_length_4081_cov_2.5929
>Healthy_901_NODE_2444_length_4080_cov_3.71553
>Healthy_901_NODE_2445_length_4080_cov_2.76497
>Healthy_901_NODE_2446_length_4079_cov_2.52908
>Healthy_901_NODE_2447_length_4077_cov_3.64247
>Healthy_901_NODE_2448_length_4077_cov_2.59896
>Healthy_901_NODE_2449_length_4076_cov_3.04029
>Healthy_901_NODE_2450_length_4072_cov_2.53597
>Healthy_901_NODE_2451_length_4071_cov_4.08142
>Healthy_901_NODE_2452_length_4068_cov_3.50237
>Healthy_901_NODE_2453_length_4068_cov_2.97857
>Healthy_901_NODE_2454_length_4067_cov_2.9838
>Healthy_901_NODE_2455_length_4066_cov_3.39292
>Healthy_901_NODE_2456_length_4066_cov_2.89853
>Healthy_901_NODE_2457_length_4064_cov_3.31654
>Healthy_901_NODE_2458_length_4063_cov_3.0771
>Healthy_901_NODE_2459_length_4061_cov_4.15776
>Healthy_901_NODE_2460_length_4061_cov_2.8672
>Healthy_901_NODE_2461_length_4061_cov_2.19271
>Healthy_901_NODE_2462_length_4060_cov_2.7201
>Healthy_901_NODE_2463_length_4058_cov_3.02273
>Healthy_901_NODE_2464_length_4057_cov_2.79285
>Healthy_901_NODE_2465_length_4053_cov_4.14632
>Healthy_901_NODE_2466_length_4053_cov_3.498
>Healthy_901_NODE_2467_length_4051_cov_3.58008
>Healthy_901_NODE_2468_length_4050_cov_2.93016
>Healthy_901_NODE_2469_length_4050_cov_2.45482
>Healthy_901_NODE_2470_length_4049_cov_10.0839
>Healthy_901_NODE_2471_length_4048_cov_4.58377
>Healthy_901_NODE_2472_length_4048_cov_2.95843
>Healthy_901_NODE_2473_length_4045_cov_3.03885
>Healthy_901_NODE_2474_length_4045_cov_2.66617
>Healthy_901_NODE_2475_length_4043_cov_4.34328
>Healthy_901_NODE_2476_length_4042_cov_2.614
>Healthy_901_NODE_2477_length_4041_cov_3.58028
>Healthy_901_NODE_2478_length_4041_cov_3.31661
>Healthy_901_NODE_2479_length_4041_cov_2.69393
>Healthy_901_NODE_2480_length_4038_cov_3.9882
>Healthy_901_NODE_2481_length_4038_cov_2.90987
>Healthy_901_NODE_2482_length_4035_cov_2.98492
>Healthy_901_NODE_2483_length_4035_cov_2.52487
>Healthy_901_NODE_2484_length_4034_cov_3.23875
>Healthy_901_NODE_2485_length_4034_cov_3.05428
>Healthy_901_NODE_2486_length_4032_cov_2.06387
>Healthy_901_NODE_2487_length_4031_cov_3.75201
>Healthy_901_NODE_2488_length_4031_cov_3.73089
>Healthy_901_NODE_2489_length_4029_cov_4.51812
>Healthy_901_NODE_2490_length_4026_cov_4.09569
>Healthy_901_NODE_2491_length_4026_cov_3.78444
>Healthy_901_NODE_2492_length_4026_cov_3.46814
>Healthy_901_NODE_2493_length_4025_cov_5.31587
>Healthy_901_NODE_2494_length_4025_cov_3.27809
>Healthy_901_NODE_2495_length_4025_cov_2.45088
>Healthy_901_NODE_2496_length_4024_cov_2.97405
>Healthy_901_NODE_2497_length_4023_cov_9.42767
>Healthy_901_NODE_2498_length_4023_cov_2.76915
>Healthy_901_NODE_2499_length_4021_cov_4.15179
>Healthy_901_NODE_2500_length_4020_cov_2.92913
>Healthy_901_NODE_2501_length_4018_cov_3.37547
>Healthy_901_NODE_2502_length_4016_cov_2.81697
>Healthy_901_NODE_2503_length_4015_cov_2.33005
>Healthy_901_NODE_2504_length_4013_cov_4.00076
>Healthy_901_NODE_2505_length_4012_cov_14.044
>Healthy_901_NODE_2506_length_4012_cov_3.83245
>Healthy_901_NODE_2507_length_4011_cov_5.66178
>Healthy_901_NODE_2508_length_4011_cov_2.83493
>Healthy_901_NODE_2509_length_4010_cov_3.20986
>Healthy_901_NODE_2510_length_4010_cov_3.06574
>Healthy_901_NODE_2511_length_4009_cov_3.70561
>Healthy_901_NODE_2512_length_4008_cov_3.45687
>Healthy_901_NODE_2513_length_4007_cov_3.13664
>Healthy_901_NODE_2514_length_4006_cov_3.29031
>Healthy_901_NODE_2515_length_4004_cov_2.56267
>Healthy_901_NODE_2516_length_4003_cov_3.327
>Healthy_901_NODE_2517_length_4002_cov_4.01773
>Healthy_901_NODE_2518_length_4002_cov_2.99063
>Healthy_901_NODE_2519_length_3999_cov_4.61359
>Healthy_901_NODE_2520_length_3999_cov_4.53271
>Healthy_901_NODE_2521_length_3999_cov_3.37576
>Healthy_901_NODE_2522_length_3999_cov_2.21831
>Healthy_901_NODE_2523_length_3995_cov_7.19822
>Healthy_901_NODE_2524_length_3995_cov_2.94848
>Healthy_901_NODE_2525_length_3991_cov_2.99619
>Healthy_901_NODE_2526_length_3991_cov_2.29751
>Healthy_901_NODE_2527_length_3989_cov_3.44916
>Healthy_901_NODE_2528_length_3989_cov_2.32689
>Healthy_901_NODE_2529_length_3987_cov_3.76857
>Healthy_901_NODE_2530_length_3987_cov_2.26806
>Healthy_901_NODE_2531_length_3987_cov_2.25763
>Healthy_901_NODE_2532_length_3986_cov_2.8929
>Healthy_901_NODE_2533_length_3986_cov_2.65658
>Healthy_901_NODE_2534_length_3986_cov_2.61028
>Healthy_901_NODE_2535_length_3985_cov_2.87125
>Healthy_901_NODE_2536_length_3984_cov_3.27641
>Healthy_901_NODE_2537_length_3983_cov_2.77164
>Healthy_901_NODE_2538_length_3982_cov_3.27426
>Healthy_901_NODE_2539_length_3980_cov_3.80433
>Healthy_901_NODE_2540_length_3980_cov_3.21554
>Healthy_901_NODE_2541_length_3979_cov_3.65673
>Healthy_901_NODE_2542_length_3978_cov_2.92072
>Healthy_901_NODE_2543_length_3977_cov_2.29806
>Healthy_901_NODE_2544_length_3976_cov_4.26779
>Healthy_901_NODE_2545_length_3975_cov_3.0625
>Healthy_901_NODE_2546_length_3975_cov_2.95612
>Healthy_901_NODE_2547_length_3975_cov_2.73189
>Healthy_901_NODE_2548_length_3974_cov_2.84715
>Healthy_901_NODE_2549_length_3969_cov_4.48288
>Healthy_901_NODE_2550_length_3968_cov_3.43292
>Healthy_901_NODE_2551_length_3967_cov_2.30215
>Healthy_901_NODE_2552_length_3966_cov_3.15699
>Healthy_901_NODE_2553_length_3966_cov_2.72462
>Healthy_901_NODE_2554_length_3964_cov_12.4108
>Healthy_901_NODE_2555_length_3964_cov_3.70146
>Healthy_901_NODE_2556_length_3964_cov_3.55973
>Healthy_901_NODE_2557_length_3964_cov_2.87107
>Healthy_901_NODE_2558_length_3960_cov_3.10704
>Healthy_901_NODE_2559_length_3960_cov_2.97029
>Healthy_901_NODE_2560_length_3959_cov_3.70569
>Healthy_901_NODE_2561_length_3959_cov_3.26332
>Healthy_901_NODE_2562_length_3957_cov_3.5305
>Healthy_901_NODE_2563_length_3957_cov_3.38262
>Healthy_901_NODE_2564_length_3957_cov_3.00589
>Healthy_901_NODE_2565_length_3956_cov_6.2243
>Healthy_901_NODE_2566_length_3955_cov_3.04179
>Healthy_901_NODE_2567_length_3954_cov_4.03565
>Healthy_901_NODE_2568_length_3954_cov_3.03078
>Healthy_901_NODE_2569_length_3953_cov_3.61698
>Healthy_901_NODE_2570_length_3953_cov_3.41662
>Healthy_901_NODE_2571_length_3953_cov_2.87532
>Healthy_901_NODE_2572_length_3952_cov_2.92789
>Healthy_901_NODE_2573_length_3950_cov_3.08062
>Healthy_901_NODE_2574_length_3948_cov_2.9738
>Healthy_901_NODE_2575_length_3948_cov_2.3401
>Healthy_901_NODE_2576_length_3946_cov_5.29992
>Healthy_901_NODE_2577_length_3946_cov_2.59599
>Healthy_901_NODE_2578_length_3945_cov_2.94627
>Healthy_901_NODE_2579_length_3944_cov_3.29468
>Healthy_901_NODE_2580_length_3944_cov_3.05246
>Healthy_901_NODE_2581_length_3944_cov_2.46927
>Healthy_901_NODE_2582_length_3943_cov_3.10931
>Healthy_901_NODE_2583_length_3941_cov_2.68065
>Healthy_901_NODE_2584_length_3940_cov_3.01313
>Healthy_901_NODE_2585_length_3940_cov_2.55856
>Healthy_901_NODE_2586_length_3939_cov_2.69207
>Healthy_901_NODE_2587_length_3938_cov_11.5586
>Healthy_901_NODE_2588_length_3938_cov_3.45403
>Healthy_901_NODE_2589_length_3935_cov_5.33428
>Healthy_901_NODE_2590_length_3935_cov_3.21289
>Healthy_901_NODE_2591_length_3934_cov_3.52256
>Healthy_901_NODE_2592_length_3934_cov_3.40397
>Healthy_901_NODE_2593_length_3933_cov_5.9688
>Healthy_901_NODE_2594_length_3933_cov_3.35714
>Healthy_901_NODE_2595_length_3931_cov_3.71543
>Healthy_901_NODE_2596_length_3930_cov_3.79381
>Healthy_901_NODE_2597_length_3930_cov_3.54684
>Healthy_901_NODE_2598_length_3929_cov_2.81105
>Healthy_901_NODE_2599_length_3927_cov_3.40573
>Healthy_901_NODE_2600_length_3927_cov_2.52092
>Healthy_901_NODE_2601_length_3927_cov_2.39618
>Healthy_901_NODE_2602_length_3926_cov_3.16585
>Healthy_901_NODE_2603_length_3925_cov_3.01809
>Healthy_901_NODE_2604_length_3922_cov_2.08922
>Healthy_901_NODE_2605_length_3921_cov_3.28686
>Healthy_901_NODE_2606_length_3921_cov_3.09855
>Healthy_901_NODE_2607_length_3920_cov_5.75653
>Healthy_901_NODE_2608_length_3919_cov_3.64881
>Healthy_901_NODE_2609_length_3916_cov_3.17586
>Healthy_901_NODE_2610_length_3915_cov_3.68212
>Healthy_901_NODE_2611_length_3915_cov_3.29689
>Healthy_901_NODE_2612_length_3914_cov_3.83104
>Healthy_901_NODE_2613_length_3914_cov_3.4128
>Healthy_901_NODE_2614_length_3914_cov_3.01062
>Healthy_901_NODE_2615_length_3914_cov_2.3247
>Healthy_901_NODE_2616_length_3912_cov_4.31501
>Healthy_901_NODE_2617_length_3907_cov_3.59969
>Healthy_901_NODE_2618_length_3907_cov_3.1716
>Healthy_901_NODE_2619_length_3906_cov_2.99247
>Healthy_901_NODE_2620_length_3904_cov_4.14211
>Healthy_901_NODE_2621_length_3903_cov_3.15541
>Healthy_901_NODE_2622_length_3902_cov_5.03301
>Healthy_901_NODE_2623_length_3902_cov_2.68781
>Healthy_901_NODE_2624_length_3900_cov_2.83485
>Healthy_901_NODE_2625_length_3900_cov_2.8
>Healthy_901_NODE_2626_length_3898_cov_12.4361
>Healthy_901_NODE_2627_length_3897_cov_5.10776
>Healthy_901_NODE_2628_length_3895_cov_5.26901
>Healthy_901_NODE_2629_length_3895_cov_3.57292
>Healthy_901_NODE_2630_length_3894_cov_3.26778
>Healthy_901_NODE_2631_length_3894_cov_3.14587
>Healthy_901_NODE_2632_length_3894_cov_2.98645
>Healthy_901_NODE_2633_length_3894_cov_1.9802
>Healthy_901_NODE_2634_length_3892_cov_3.71723
>Healthy_901_NODE_2635_length_3891_cov_9.39051
>Healthy_901_NODE_2636_length_3888_cov_3.491
>Healthy_901_NODE_2637_length_3888_cov_2.85729
>Healthy_901_NODE_2638_length_3888_cov_2.515
>Healthy_901_NODE_2639_length_3887_cov_2.85256
>Healthy_901_NODE_2640_length_3887_cov_2.49322
>Healthy_901_NODE_2641_length_3886_cov_2.79692
>Healthy_901_NODE_2642_length_3885_cov_2.8893
>Healthy_901_NODE_2643_length_3885_cov_2.54282
>Healthy_901_NODE_2644_length_3884_cov_3.65996
>Healthy_901_NODE_2645_length_3883_cov_3.06217
>Healthy_901_NODE_2646_length_3883_cov_3.06008
>Healthy_901_NODE_2647_length_3883_cov_2.74634
>Healthy_901_NODE_2648_length_3883_cov_2.5755
>Healthy_901_NODE_2649_length_3882_cov_3.28116
>Healthy_901_NODE_2650_length_3882_cov_2.98641
>Healthy_901_NODE_2651_length_3881_cov_7.23366
>Healthy_901_NODE_2652_length_3881_cov_3.6759
>Healthy_901_NODE_2653_length_3880_cov_3.55216
>Healthy_901_NODE_2654_length_3879_cov_8.45633
>Healthy_901_NODE_2655_length_3879_cov_4.36192
>Healthy_901_NODE_2656_length_3877_cov_3.55154
>Healthy_901_NODE_2657_length_3877_cov_3.53925
>Healthy_901_NODE_2658_length_3877_cov_2.38959
>Healthy_901_NODE_2659_length_3875_cov_3.64215
>Healthy_901_NODE_2660_length_3875_cov_2.71571
>Healthy_901_NODE_2661_length_3874_cov_4.30296
>Healthy_901_NODE_2662_length_3872_cov_3.23264
>Healthy_901_NODE_2663_length_3872_cov_3.18365
>Healthy_901_NODE_2664_length_3872_cov_3.10217
>Healthy_901_NODE_2665_length_3870_cov_5.46107
>Healthy_901_NODE_2666_length_3870_cov_2.13001
>Healthy_901_NODE_2667_length_3869_cov_3.67278
>Healthy_901_NODE_2668_length_3867_cov_5.03095
>Healthy_901_NODE_2669_length_3867_cov_3.59496
>Healthy_901_NODE_2670_length_3866_cov_3.21674
>Healthy_901_NODE_2671_length_3866_cov_2.66675
>Healthy_901_NODE_2672_length_3865_cov_4.04462
>Healthy_901_NODE_2673_length_3865_cov_2.57769
>Healthy_901_NODE_2674_length_3864_cov_3.45287
>Healthy_901_NODE_2675_length_3864_cov_2.78945
>Healthy_901_NODE_2676_length_3863_cov_14.881
>Healthy_901_NODE_2677_length_3862_cov_2.46703
>Healthy_901_NODE_2678_length_3861_cov_3.59196
>Healthy_901_NODE_2679_length_3861_cov_2.37782
>Healthy_901_NODE_2680_length_3858_cov_3.66684
>Healthy_901_NODE_2681_length_3858_cov_3.30555
>Healthy_901_NODE_2682_length_3858_cov_2.63713
>Healthy_901_NODE_2683_length_3857_cov_3.25907
>Healthy_901_NODE_2684_length_3857_cov_3.08653
>Healthy_901_NODE_2685_length_3856_cov_3.18364
>Healthy_901_NODE_2686_length_3855_cov_6.45211
>Healthy_901_NODE_2687_length_3855_cov_2.90658
>Healthy_901_NODE_2688_length_3855_cov_2.80947
>Healthy_901_NODE_2689_length_3854_cov_3.07476
>Healthy_901_NODE_2690_length_3853_cov_2.65245
>Healthy_901_NODE_2691_length_3852_cov_3.48512
>Healthy_901_NODE_2692_length_3851_cov_4.10248
>Healthy_901_NODE_2693_length_3845_cov_4.46042
>Healthy_901_NODE_2694_length_3844_cov_2.92769
>Healthy_901_NODE_2695_length_3843_cov_3.24261
>Healthy_901_NODE_2696_length_3843_cov_2.72598
>Healthy_901_NODE_2697_length_3842_cov_2.42963
>Healthy_901_NODE_2698_length_3841_cov_6.63471
>Healthy_901_NODE_2699_length_3840_cov_3.91704
>Healthy_901_NODE_2700_length_3838_cov_3.1097
>Healthy_901_NODE_2701_length_3834_cov_2.61683
>Healthy_901_NODE_2702_length_3832_cov_2.75748
>Healthy_901_NODE_2703_length_3831_cov_3.88136
>Healthy_901_NODE_2704_length_3831_cov_3.6544
>Healthy_901_NODE_2705_length_3830_cov_2.91497
>Healthy_901_NODE_2706_length_3828_cov_3.1463
>Healthy_901_NODE_2707_length_3827_cov_3.53606
>Healthy_901_NODE_2708_length_3827_cov_2.67577
>Healthy_901_NODE_2709_length_3827_cov_2.21819
>Healthy_901_NODE_2710_length_3826_cov_8.85521
>Healthy_901_NODE_2711_length_3825_cov_4.44828
>Healthy_901_NODE_2712_length_3825_cov_4.14987
>Healthy_901_NODE_2713_length_3825_cov_2.81618
>Healthy_901_NODE_2714_length_3824_cov_3.19793
>Healthy_901_NODE_2715_length_3821_cov_21.9233
>Healthy_901_NODE_2716_length_3821_cov_2.58603
>Healthy_901_NODE_2717_length_3821_cov_2.49708
>Healthy_901_NODE_2718_length_3820_cov_3.23559
>Healthy_901_NODE_2719_length_3819_cov_3.65064
>Healthy_901_NODE_2720_length_3818_cov_2.91284
>Healthy_901_NODE_2721_length_3817_cov_5.4176
>Healthy_901_NODE_2722_length_3814_cov_3.65017
>Healthy_901_NODE_2723_length_3814_cov_2.6249
>Healthy_901_NODE_2724_length_3813_cov_1.86456
>Healthy_901_NODE_2725_length_3812_cov_4.36359
>Healthy_901_NODE_2726_length_3812_cov_2.45755
>Healthy_901_NODE_2727_length_3811_cov_2.21778
>Healthy_901_NODE_2728_length_3810_cov_3.64554
>Healthy_901_NODE_2729_length_3809_cov_2.96617
>Healthy_901_NODE_2730_length_3808_cov_2.65388
>Healthy_901_NODE_2731_length_3805_cov_3.62
>Healthy_901_NODE_2732_length_3805_cov_2.984
>Healthy_901_NODE_2733_length_3805_cov_2.96907
>Healthy_901_NODE_2734_length_3804_cov_3.10963
>Healthy_901_NODE_2735_length_3803_cov_3.41942
>Healthy_901_NODE_2736_length_3802_cov_3.34187
>Healthy_901_NODE_2737_length_3802_cov_2.13851
>Healthy_901_NODE_2738_length_3801_cov_3.64549
>Healthy_901_NODE_2739_length_3801_cov_3.17379
>Healthy_901_NODE_2740_length_3801_cov_2.59931
>Healthy_901_NODE_2741_length_3799_cov_3.06571
>Healthy_901_NODE_2742_length_3799_cov_2.94845
>Healthy_901_NODE_2743_length_3798_cov_4.93428
>Healthy_901_NODE_2744_length_3796_cov_4.63299
>Healthy_901_NODE_2745_length_3795_cov_3.8377
>Healthy_901_NODE_2746_length_3794_cov_3.8866
>Healthy_901_NODE_2747_length_3793_cov_4.86356
>Healthy_901_NODE_2748_length_3793_cov_3.95907
>Healthy_901_NODE_2749_length_3793_cov_2.44837
>Healthy_901_NODE_2750_length_3793_cov_2.21348
>Healthy_901_NODE_2751_length_3792_cov_6.64303
>Healthy_901_NODE_2752_length_3792_cov_3.57881
>Healthy_901_NODE_2753_length_3790_cov_5.09103
>Healthy_901_NODE_2754_length_3790_cov_3.13681
>Healthy_901_NODE_2755_length_3790_cov_2.60428
>Healthy_901_NODE_2756_length_3790_cov_2.37564
>Healthy_901_NODE_2757_length_3789_cov_4.44671
>Healthy_901_NODE_2758_length_3789_cov_3.63605
>Healthy_901_NODE_2759_length_3789_cov_2.61302
>Healthy_901_NODE_2760_length_3788_cov_4.16609
>Healthy_901_NODE_2761_length_3788_cov_2.23868
>Healthy_901_NODE_2762_length_3787_cov_2.43489
>Healthy_901_NODE_2763_length_3786_cov_3.76521
>Healthy_901_NODE_2764_length_3786_cov_2.6379
>Healthy_901_NODE_2765_length_3785_cov_4.45496
>Healthy_901_NODE_2766_length_3785_cov_3.47024
>Healthy_901_NODE_2767_length_3785_cov_2.55389
>Healthy_901_NODE_2768_length_3783_cov_3.07108
>Healthy_901_NODE_2769_length_3781_cov_3.44042
>Healthy_901_NODE_2770_length_3780_cov_5.39302
>Healthy_901_NODE_2771_length_3779_cov_3.36439
>Healthy_901_NODE_2772_length_3778_cov_3.0188
>Healthy_901_NODE_2773_length_3776_cov_5.92314
>Healthy_901_NODE_2774_length_3776_cov_4.16178
>Healthy_901_NODE_2775_length_3776_cov_2.8229
>Healthy_901_NODE_2776_length_3775_cov_5.79973
>Healthy_901_NODE_2777_length_3775_cov_3.41129
>Healthy_901_NODE_2778_length_3774_cov_3.07099
>Healthy_901_NODE_2779_length_3774_cov_2.68943
>Healthy_901_NODE_2780_length_3773_cov_3.66514
>Healthy_901_NODE_2781_length_3773_cov_3.21194
>Healthy_901_NODE_2782_length_3773_cov_2.33082
>Healthy_901_NODE_2783_length_3772_cov_3.10331
>Healthy_901_NODE_2784_length_3771_cov_4.56674
>Healthy_901_NODE_2785_length_3771_cov_3.90823
>Healthy_901_NODE_2786_length_3771_cov_3.28579
>Healthy_901_NODE_2787_length_3770_cov_3.26326
>Healthy_901_NODE_2788_length_3769_cov_4.24879
>Healthy_901_NODE_2789_length_3769_cov_2.78945
>Healthy_901_NODE_2790_length_3768_cov_3.67924
>Healthy_901_NODE_2791_length_3768_cov_2.95395
>Healthy_901_NODE_2792_length_3768_cov_2.60867
>Healthy_901_NODE_2793_length_3767_cov_3.40894
>Healthy_901_NODE_2794_length_3767_cov_2.94801
>Healthy_901_NODE_2795_length_3766_cov_3.18944
>Healthy_901_NODE_2796_length_3765_cov_2.83558
>Healthy_901_NODE_2797_length_3763_cov_4.59547
>Healthy_901_NODE_2798_length_3763_cov_4.38242
>Healthy_901_NODE_2799_length_3763_cov_2.88538
>Healthy_901_NODE_2800_length_3762_cov_3.44915
>Healthy_901_NODE_2801_length_3760_cov_4.79919
>Healthy_901_NODE_2802_length_3760_cov_4.54926
>Healthy_901_NODE_2803_length_3760_cov_3.06127
>Healthy_901_NODE_2804_length_3759_cov_7.57046
>Healthy_901_NODE_2805_length_3759_cov_3.42225
>Healthy_901_NODE_2806_length_3758_cov_2.7394
>Healthy_901_NODE_2807_length_3757_cov_2.86332
>Healthy_901_NODE_2808_length_3756_cov_14.746
>Healthy_901_NODE_2809_length_3756_cov_5.07214
>Healthy_901_NODE_2810_length_3756_cov_3.49392
>Healthy_901_NODE_2811_length_3756_cov_2.13456
>Healthy_901_NODE_2812_length_3754_cov_2.9654
>Healthy_901_NODE_2813_length_3753_cov_4.55814
>Healthy_901_NODE_2814_length_3753_cov_4.17631
>Healthy_901_NODE_2815_length_3753_cov_2.46187
>Healthy_901_NODE_2816_length_3752_cov_3.55991
>Healthy_901_NODE_2817_length_3752_cov_2.97295
>Healthy_901_NODE_2818_length_3751_cov_2.98025
>Healthy_901_NODE_2819_length_3751_cov_2.89313
>Healthy_901_NODE_2820_length_3750_cov_2.79215
>Healthy_901_NODE_2821_length_3749_cov_6.15566
>Healthy_901_NODE_2822_length_3749_cov_3.04764
>Healthy_901_NODE_2823_length_3749_cov_3.00677
>Healthy_901_NODE_2824_length_3747_cov_3.25271
>Healthy_901_NODE_2825_length_3746_cov_3.25278
>Healthy_901_NODE_2826_length_3746_cov_3.18884
>Healthy_901_NODE_2827_length_3745_cov_2.57236
>Healthy_901_NODE_2828_length_3743_cov_3.63097
>Healthy_901_NODE_2829_length_3742_cov_3.72091
>Healthy_901_NODE_2830_length_3741_cov_2.89094
>Healthy_901_NODE_2831_length_3741_cov_2.63619
>Healthy_901_NODE_2832_length_3740_cov_3.20109
>Healthy_901_NODE_2833_length_3740_cov_2.85102
>Healthy_901_NODE_2834_length_3739_cov_4.07655
>Healthy_901_NODE_2835_length_3739_cov_4.05945
>Healthy_901_NODE_2836_length_3739_cov_2.62731
>Healthy_901_NODE_2837_length_3738_cov_2.83275
>Healthy_901_NODE_2838_length_3737_cov_3.64449
>Healthy_901_NODE_2839_length_3737_cov_2.96334
>Healthy_901_NODE_2840_length_3736_cov_6.53165
>Healthy_901_NODE_2841_length_3735_cov_5.74728
>Healthy_901_NODE_2842_length_3735_cov_4.87935
>Healthy_901_NODE_2843_length_3734_cov_2.38108
>Healthy_901_NODE_2844_length_3730_cov_11.0182
>Healthy_901_NODE_2845_length_3730_cov_3.06503
>Healthy_901_NODE_2846_length_3729_cov_2.97441
>Healthy_901_NODE_2847_length_3728_cov_3.49415
>Healthy_901_NODE_2848_length_3727_cov_2.80365
>Healthy_901_NODE_2849_length_3725_cov_3.06322
>Healthy_901_NODE_2850_length_3724_cov_2.24666
>Healthy_901_NODE_2851_length_3722_cov_2.19471
>Healthy_901_NODE_2852_length_3721_cov_3.2736
>Healthy_901_NODE_2853_length_3721_cov_2.89689
>Healthy_901_NODE_2854_length_3721_cov_2.24495
>Healthy_901_NODE_2855_length_3720_cov_3.64366
>Healthy_901_NODE_2856_length_3719_cov_3.37855
>Healthy_901_NODE_2857_length_3719_cov_2.92767
>Healthy_901_NODE_2858_length_3718_cov_3.67895
>Healthy_901_NODE_2859_length_3718_cov_2.53508
>Healthy_901_NODE_2860_length_3717_cov_2.77581
>Healthy_901_NODE_2861_length_3716_cov_3.04644
>Healthy_901_NODE_2862_length_3716_cov_2.44387
>Healthy_901_NODE_2863_length_3714_cov_2.60344
>Healthy_901_NODE_2864_length_3712_cov_3.26306
>Healthy_901_NODE_2865_length_3711_cov_5.00903
>Healthy_901_NODE_2866_length_3710_cov_2.72257
>Healthy_901_NODE_2867_length_3708_cov_6.58308
>Healthy_901_NODE_2868_length_3708_cov_3.48754
>Healthy_901_NODE_2869_length_3708_cov_3.05639
>Healthy_901_NODE_2870_length_3708_cov_2.5297
>Healthy_901_NODE_2871_length_3706_cov_3.38181
>Healthy_901_NODE_2872_length_3702_cov_4.06471
>Healthy_901_NODE_2873_length_3702_cov_3.50507
>Healthy_901_NODE_2874_length_3702_cov_2.36386
>Healthy_901_NODE_2875_length_3700_cov_3.65267
>Healthy_901_NODE_2876_length_3699_cov_3.24259
>Healthy_901_NODE_2877_length_3699_cov_3.17645
>Healthy_901_NODE_2878_length_3699_cov_2.62761
>Healthy_901_NODE_2879_length_3697_cov_2.8575
>Healthy_901_NODE_2880_length_3696_cov_3.36062
>Healthy_901_NODE_2881_length_3696_cov_3.25323
>Healthy_901_NODE_2882_length_3693_cov_5.02666
>Healthy_901_NODE_2883_length_3691_cov_2.80803
>Healthy_901_NODE_2884_length_3691_cov_2.43262
>Healthy_901_NODE_2885_length_3689_cov_3.65768
>Healthy_901_NODE_2886_length_3689_cov_3.06962
>Healthy_901_NODE_2887_length_3688_cov_13.4916
>Healthy_901_NODE_2888_length_3687_cov_2.76019
>Healthy_901_NODE_2889_length_3686_cov_2.97494
>Healthy_901_NODE_2890_length_3686_cov_2.59901
>Healthy_901_NODE_2891_length_3683_cov_3.69901
>Healthy_901_NODE_2892_length_3681_cov_3.09129
>Healthy_901_NODE_2893_length_3678_cov_4.45901
>Healthy_901_NODE_2894_length_3677_cov_5.84567
>Healthy_901_NODE_2895_length_3677_cov_2.98785
>Healthy_901_NODE_2896_length_3675_cov_2.7721
>Healthy_901_NODE_2897_length_3673_cov_3.39138
>Healthy_901_NODE_2898_length_3672_cov_3.42438
>Healthy_901_NODE_2899_length_3671_cov_4.55088
>Healthy_901_NODE_2900_length_3671_cov_2.66289
>Healthy_901_NODE_2901_length_3670_cov_3.58174
>Healthy_901_NODE_2902_length_3668_cov_4.42458
>Healthy_901_NODE_2903_length_3668_cov_2.70385
>Healthy_901_NODE_2904_length_3668_cov_2.28647
>Healthy_901_NODE_2905_length_3666_cov_3.6519
>Healthy_901_NODE_2906_length_3666_cov_3.21185
>Healthy_901_NODE_2907_length_3665_cov_3.59114
>Healthy_901_NODE_2908_length_3664_cov_2.74702
>Healthy_901_NODE_2909_length_3663_cov_3.17045
>Healthy_901_NODE_2910_length_3663_cov_2.39579
>Healthy_901_NODE_2911_length_3662_cov_3.53479
>Healthy_901_NODE_2912_length_3662_cov_1.93097
>Healthy_901_NODE_2913_length_3661_cov_2.64448
>Healthy_901_NODE_2914_length_3658_cov_3.5995
>Healthy_901_NODE_2915_length_3658_cov_3.41049
>Healthy_901_NODE_2916_length_3658_cov_2.7108
>Healthy_901_NODE_2917_length_3658_cov_2.48848
>Healthy_901_NODE_2918_length_3657_cov_4.37202
>Healthy_901_NODE_2919_length_3657_cov_2.96891
>Healthy_901_NODE_2920_length_3656_cov_3.46681
>Healthy_901_NODE_2921_length_3656_cov_2.20355
>Healthy_901_NODE_2922_length_3655_cov_2.47278
>Healthy_901_NODE_2923_length_3654_cov_4.33871
>Healthy_901_NODE_2924_length_3654_cov_2.39039
>Healthy_901_NODE_2925_length_3652_cov_4.21462
>Healthy_901_NODE_2926_length_3652_cov_3.41701
>Healthy_901_NODE_2927_length_3650_cov_3.25535
>Healthy_901_NODE_2928_length_3649_cov_8.26322
>Healthy_901_NODE_2929_length_3649_cov_3.14135
>Healthy_901_NODE_2930_length_3649_cov_2.94769
>Healthy_901_NODE_2931_length_3648_cov_4.62566
>Healthy_901_NODE_2932_length_3648_cov_3.26245
>Healthy_901_NODE_2933_length_3648_cov_2.65043
>Healthy_901_NODE_2934_length_3647_cov_3.68959
>Healthy_901_NODE_2935_length_3647_cov_3.0284
>Healthy_901_NODE_2936_length_3646_cov_2.93846
>Healthy_901_NODE_2937_length_3646_cov_2.86745
>Healthy_901_NODE_2938_length_3645_cov_3.42953
>Healthy_901_NODE_2939_length_3644_cov_5.56199
>Healthy_901_NODE_2940_length_3644_cov_3.31402
>Healthy_901_NODE_2941_length_3643_cov_3.09643
>Healthy_901_NODE_2942_length_3642_cov_3.59939
>Healthy_901_NODE_2943_length_3642_cov_3.43769
>Healthy_901_NODE_2944_length_3642_cov_2.28074
>Healthy_901_NODE_2945_length_3641_cov_2.9512
>Healthy_901_NODE_2946_length_3640_cov_6.31771
>Healthy_901_NODE_2947_length_3640_cov_3.81199
>Healthy_901_NODE_2948_length_3640_cov_3.19777
>Healthy_901_NODE_2949_length_3640_cov_3.04407
>Healthy_901_NODE_2950_length_3639_cov_3.11914
>Healthy_901_NODE_2951_length_3638_cov_3.81301
>Healthy_901_NODE_2952_length_3638_cov_3.19286
>Healthy_901_NODE_2953_length_3633_cov_5.67775
>Healthy_901_NODE_2954_length_3633_cov_2.76467
>Healthy_901_NODE_2955_length_3632_cov_2.81409
>Healthy_901_NODE_2956_length_3631_cov_3.01818
>Healthy_901_NODE_2957_length_3631_cov_2.62136
>Healthy_901_NODE_2958_length_3630_cov_5.03524
>Healthy_901_NODE_2959_length_3630_cov_3.38685
>Healthy_901_NODE_2960_length_3630_cov_3.05902
>Healthy_901_NODE_2961_length_3630_cov_2.34154
>Healthy_901_NODE_2962_length_3629_cov_2.8573
>Healthy_901_NODE_2963_length_3627_cov_5.05739
>Healthy_901_NODE_2964_length_3627_cov_2.18561
>Healthy_901_NODE_2965_length_3625_cov_28.3824
>Healthy_901_NODE_2966_length_3625_cov_4.20588
>Healthy_901_NODE_2967_length_3625_cov_2.93529
>Healthy_901_NODE_2968_length_3624_cov_2.68759
>Healthy_901_NODE_2969_length_3623_cov_2.49888
>Healthy_901_NODE_2970_length_3623_cov_2.43246
>Healthy_901_NODE_2971_length_3622_cov_4.15728
>Healthy_901_NODE_2972_length_3620_cov_2.28415
>Healthy_901_NODE_2973_length_3618_cov_3.24361
>Healthy_901_NODE_2974_length_3616_cov_2.39174
>Healthy_901_NODE_2975_length_3615_cov_2.88848
>Healthy_901_NODE_2976_length_3613_cov_3.0326
>Healthy_901_NODE_2977_length_3610_cov_4.23432
>Healthy_901_NODE_2978_length_3610_cov_3.29508
>Healthy_901_NODE_2979_length_3609_cov_2.61311
>Healthy_901_NODE_2980_length_3607_cov_4.53632
>Healthy_901_NODE_2981_length_3607_cov_4.34572
>Healthy_901_NODE_2982_length_3607_cov_3.30293
>Healthy_901_NODE_2983_length_3607_cov_3.29307
>Healthy_901_NODE_2984_length_3604_cov_3.10172
>Healthy_901_NODE_2985_length_3604_cov_2.81572
>Healthy_901_NODE_2986_length_3604_cov_2.13919
>Healthy_901_NODE_2987_length_3603_cov_3.41404
>Healthy_901_NODE_2988_length_3602_cov_3.25937
>Healthy_901_NODE_2989_length_3602_cov_2.46772
>Healthy_901_NODE_2990_length_3602_cov_2.1497
>Healthy_901_NODE_2991_length_3599_cov_3.57026
>Healthy_901_NODE_2992_length_3599_cov_3.09199
>Healthy_901_NODE_2993_length_3599_cov_2.80192
>Healthy_901_NODE_2994_length_3599_cov_2.58042
>Healthy_901_NODE_2995_length_3598_cov_2.92605
>Healthy_901_NODE_2996_length_3598_cov_2.08496
>Healthy_901_NODE_2997_length_3597_cov_2.56719
>Healthy_901_NODE_2998_length_3596_cov_2.86106
>Healthy_901_NODE_2999_length_3595_cov_3.83588
>Healthy_901_NODE_3000_length_3594_cov_3.39164
>Healthy_901_NODE_3001_length_3594_cov_3.16304
>Healthy_901_NODE_3002_length_3592_cov_2.51202
>Healthy_901_NODE_3003_length_3590_cov_3.92192
>Healthy_901_NODE_3004_length_3590_cov_3.7471
>Healthy_901_NODE_3005_length_3589_cov_3.82852
>Healthy_901_NODE_3006_length_3589_cov_2.60668
>Healthy_901_NODE_3007_length_3588_cov_2.76252
>Healthy_901_NODE_3008_length_3585_cov_3.3289
>Healthy_901_NODE_3009_length_3585_cov_3.06714
>Healthy_901_NODE_3010_length_3585_cov_3.04363
>Healthy_901_NODE_3011_length_3585_cov_2.79065
>Healthy_901_NODE_3012_length_3585_cov_2.64391
>Healthy_901_NODE_3013_length_3584_cov_4.97025
>Healthy_901_NODE_3014_length_3584_cov_3.03939
>Healthy_901_NODE_3015_length_3583_cov_2.28798
>Healthy_901_NODE_3016_length_3580_cov_4.13163
>Healthy_901_NODE_3017_length_3580_cov_3.3427
>Healthy_901_NODE_3018_length_3579_cov_2.98383
>Healthy_901_NODE_3019_length_3578_cov_2.81805
>Healthy_901_NODE_3020_length_3577_cov_4.15446
>Healthy_901_NODE_3021_length_3576_cov_3.53195
>Healthy_901_NODE_3022_length_3576_cov_3.36893
>Healthy_901_NODE_3023_length_3575_cov_2.9517
>Healthy_901_NODE_3024_length_3575_cov_2.28977
>Healthy_901_NODE_3025_length_3574_cov_3.78176
>Healthy_901_NODE_3026_length_3574_cov_3.05399
>Healthy_901_NODE_3027_length_3574_cov_2.62205
>Healthy_901_NODE_3028_length_3573_cov_2.66913
>Healthy_901_NODE_3029_length_3572_cov_4.75149
>Healthy_901_NODE_3030_length_3572_cov_2.50384
>Healthy_901_NODE_3031_length_3570_cov_3.01878
>Healthy_901_NODE_3032_length_3570_cov_2.25974
>Healthy_901_NODE_3033_length_3569_cov_4.0387
>Healthy_901_NODE_3034_length_3569_cov_3.00256
>Healthy_901_NODE_3035_length_3567_cov_4.25911
>Healthy_901_NODE_3036_length_3567_cov_2.52278
>Healthy_901_NODE_3037_length_3567_cov_2.18479
>Healthy_901_NODE_3038_length_3565_cov_1.81795
>Healthy_901_NODE_3039_length_3564_cov_2.74979
>Healthy_901_NODE_3040_length_3562_cov_2.85058
>Healthy_901_NODE_3041_length_3560_cov_5.59829
>Healthy_901_NODE_3042_length_3560_cov_2.5398
>Healthy_901_NODE_3043_length_3559_cov_3.14869
>Healthy_901_NODE_3044_length_3557_cov_2.64306
>Healthy_901_NODE_3045_length_3556_cov_2.41902
>Healthy_901_NODE_3046_length_3556_cov_2.15424
>Healthy_901_NODE_3047_length_3555_cov_2.84971
>Healthy_901_NODE_3048_length_3554_cov_2.5876
>Healthy_901_NODE_3049_length_3553_cov_3.90223
>Healthy_901_NODE_3050_length_3552_cov_2.87704
>Healthy_901_NODE_3051_length_3550_cov_2.69871
>Healthy_901_NODE_3052_length_3548_cov_3.37131
>Healthy_901_NODE_3053_length_3548_cov_2.93559
>Healthy_901_NODE_3054_length_3548_cov_2.52906
>Healthy_901_NODE_3055_length_3547_cov_3.03121
>Healthy_901_NODE_3056_length_3547_cov_2.72222
>Healthy_901_NODE_3057_length_3546_cov_2.69722
>Healthy_901_NODE_3058_length_3541_cov_2.83764
>Healthy_901_NODE_3059_length_3539_cov_2.25057
>Healthy_901_NODE_3060_length_3538_cov_3.83147
>Healthy_901_NODE_3061_length_3538_cov_2.06058
>Healthy_901_NODE_3062_length_3536_cov_5.15024
>Healthy_901_NODE_3063_length_3536_cov_3.00316
>Healthy_901_NODE_3064_length_3535_cov_2.9092
>Healthy_901_NODE_3065_length_3534_cov_4.9198
>Healthy_901_NODE_3066_length_3534_cov_3.90457
>Healthy_901_NODE_3067_length_3534_cov_3.40558
>Healthy_901_NODE_3068_length_3533_cov_3.68488
>Healthy_901_NODE_3069_length_3533_cov_3.3364
>Healthy_901_NODE_3070_length_3532_cov_5.48116
>Healthy_901_NODE_3071_length_3532_cov_2.94737
>Healthy_901_NODE_3072_length_3531_cov_3.46519
>Healthy_901_NODE_3073_length_3531_cov_3.34753
>Healthy_901_NODE_3074_length_3530_cov_5.24921
>Healthy_901_NODE_3075_length_3530_cov_3.30647
>Healthy_901_NODE_3076_length_3530_cov_3.11626
>Healthy_901_NODE_3077_length_3528_cov_4.44054
>Healthy_901_NODE_3078_length_3528_cov_3.4152
>Healthy_901_NODE_3079_length_3526_cov_4.72313
>Healthy_901_NODE_3080_length_3524_cov_4.46584
>Healthy_901_NODE_3081_length_3522_cov_3.22152
>Healthy_901_NODE_3082_length_3522_cov_2.51485
>Healthy_901_NODE_3083_length_3521_cov_3.74495
>Healthy_901_NODE_3084_length_3521_cov_3.22014
>Healthy_901_NODE_3085_length_3521_cov_2.9723
>Healthy_901_NODE_3086_length_3520_cov_2.8759
>Healthy_901_NODE_3087_length_3518_cov_7.29165
>Healthy_901_NODE_3088_length_3517_cov_3.38764
>Healthy_901_NODE_3089_length_3517_cov_3.24668
>Healthy_901_NODE_3090_length_3517_cov_3.08839
>Healthy_901_NODE_3091_length_3517_cov_2.89341
>Healthy_901_NODE_3092_length_3517_cov_2.52224
>Healthy_901_NODE_3093_length_3517_cov_2.2591
>Healthy_901_NODE_3094_length_3511_cov_3.2963
>Healthy_901_NODE_3095_length_3511_cov_2.83449
>Healthy_901_NODE_3096_length_3511_cov_2.5408
>Healthy_901_NODE_3097_length_3510_cov_4.86194
>Healthy_901_NODE_3098_length_3510_cov_3.77453
>Healthy_901_NODE_3099_length_3509_cov_4.16821
>Healthy_901_NODE_3100_length_3508_cov_7.58065
>Healthy_901_NODE_3101_length_3506_cov_4.66995
>Healthy_901_NODE_3102_length_3506_cov_3.93219
>Healthy_901_NODE_3103_length_3506_cov_2.96349
>Healthy_901_NODE_3104_length_3506_cov_2.23819
>Healthy_901_NODE_3105_length_3505_cov_2.65623
>Healthy_901_NODE_3106_length_3504_cov_3.5793
>Healthy_901_NODE_3107_length_3502_cov_4.97708
>Healthy_901_NODE_3108_length_3498_cov_3.07813
>Healthy_901_NODE_3109_length_3497_cov_2.41575
>Healthy_901_NODE_3110_length_3497_cov_2.08861
>Healthy_901_NODE_3111_length_3496_cov_5.99157
>Healthy_901_NODE_3112_length_3494_cov_2.82815
>Healthy_901_NODE_3113_length_3493_cov_3.23124
>Healthy_901_NODE_3114_length_3493_cov_2.37289
>Healthy_901_NODE_3115_length_3491_cov_5.59983
>Healthy_901_NODE_3116_length_3491_cov_3.14959
>Healthy_901_NODE_3117_length_3491_cov_2.82829
>Healthy_901_NODE_3118_length_3490_cov_2.98457
>Healthy_901_NODE_3119_length_3488_cov_2.552
>Healthy_901_NODE_3120_length_3487_cov_3.07838
>Healthy_901_NODE_3121_length_3487_cov_2.70542
>Healthy_901_NODE_3122_length_3486_cov_2.8123
>Healthy_901_NODE_3123_length_3486_cov_2.81172
>Healthy_901_NODE_3124_length_3486_cov_2.54299
>Healthy_901_NODE_3125_length_3485_cov_3.58659
>Healthy_901_NODE_3126_length_3485_cov_2.73557
>Healthy_901_NODE_3127_length_3485_cov_2.37026
>Healthy_901_NODE_3128_length_3484_cov_4.46807
>Healthy_901_NODE_3129_length_3484_cov_3.09828
>Healthy_901_NODE_3130_length_3484_cov_2.46923
>Healthy_901_NODE_3131_length_3484_cov_2.44153
>Healthy_901_NODE_3132_length_3483_cov_3.27975
>Healthy_901_NODE_3133_length_3483_cov_3.278
>Healthy_901_NODE_3134_length_3483_cov_3.27071
>Healthy_901_NODE_3135_length_3482_cov_4.73505
>Healthy_901_NODE_3136_length_3482_cov_4.0712
>Healthy_901_NODE_3137_length_3482_cov_3.89145
>Healthy_901_NODE_3138_length_3481_cov_2.70695
>Healthy_901_NODE_3139_length_3481_cov_2.30852
>Healthy_901_NODE_3140_length_3480_cov_41.4622
>Healthy_901_NODE_3141_length_3480_cov_3.68613
>Healthy_901_NODE_3142_length_3478_cov_3.5799
>Healthy_901_NODE_3143_length_3478_cov_3.03564
>Healthy_901_NODE_3144_length_3476_cov_3.67115
>Healthy_901_NODE_3145_length_3473_cov_3.23142
>Healthy_901_NODE_3146_length_3473_cov_2.91428
>Healthy_901_NODE_3147_length_3473_cov_2.86834
>Healthy_901_NODE_3148_length_3472_cov_2.55663
>Healthy_901_NODE_3149_length_3470_cov_6.84334
>Healthy_901_NODE_3150_length_3470_cov_3.18682
>Healthy_901_NODE_3151_length_3470_cov_2.84158
>Healthy_901_NODE_3152_length_3469_cov_2.45313
>Healthy_901_NODE_3153_length_3467_cov_7.22069
>Healthy_901_NODE_3154_length_3467_cov_3.10932
>Healthy_901_NODE_3155_length_3467_cov_2.83118
>Healthy_901_NODE_3156_length_3466_cov_2.9959
>Healthy_901_NODE_3157_length_3466_cov_2.32718
>Healthy_901_NODE_3158_length_3464_cov_3.37342
>Healthy_901_NODE_3159_length_3464_cov_3.15958
>Healthy_901_NODE_3160_length_3464_cov_3.10678
>Healthy_901_NODE_3161_length_3464_cov_2.76386
>Healthy_901_NODE_3162_length_3463_cov_7.38292
>Healthy_901_NODE_3163_length_3463_cov_4.90229
>Healthy_901_NODE_3164_length_3462_cov_3.35838
>Healthy_901_NODE_3165_length_3461_cov_2.81445
>Healthy_901_NODE_3166_length_3459_cov_2.95476
>Healthy_901_NODE_3167_length_3459_cov_2.33137
>Healthy_901_NODE_3168_length_3458_cov_3.54423
>Healthy_901_NODE_3169_length_3456_cov_3.92943
>Healthy_901_NODE_3170_length_3454_cov_31.5543
>Healthy_901_NODE_3171_length_3454_cov_2.72521
>Healthy_901_NODE_3172_length_3453_cov_3.7425
>Healthy_901_NODE_3173_length_3453_cov_2.72013
>Healthy_901_NODE_3174_length_3453_cov_2.37846
>Healthy_901_NODE_3175_length_3451_cov_2.24499
>Healthy_901_NODE_3176_length_3450_cov_2.54227
>Healthy_901_NODE_3177_length_3449_cov_3.71184
>Healthy_901_NODE_3178_length_3448_cov_3.38078
>Healthy_901_NODE_3179_length_3448_cov_2.84645
>Healthy_901_NODE_3180_length_3447_cov_4.30071
>Healthy_901_NODE_3181_length_3447_cov_2.32488
>Healthy_901_NODE_3182_length_3446_cov_2.75789
>Healthy_901_NODE_3183_length_3445_cov_24.3693
>Healthy_901_NODE_3184_length_3445_cov_3.57817
>Healthy_901_NODE_3185_length_3444_cov_3.49248
>Healthy_901_NODE_3186_length_3443_cov_3.67385
>Healthy_901_NODE_3187_length_3443_cov_2.5121
>Healthy_901_NODE_3188_length_3442_cov_2.72276
>Healthy_901_NODE_3189_length_3441_cov_3.26698
>Healthy_901_NODE_3190_length_3441_cov_3.19138
>Healthy_901_NODE_3191_length_3441_cov_2.82221
>Healthy_901_NODE_3192_length_3440_cov_2.31521
>Healthy_901_NODE_3193_length_3439_cov_2.47193
>Healthy_901_NODE_3194_length_3438_cov_13.7003
>Healthy_901_NODE_3195_length_3437_cov_3.72235
>Healthy_901_NODE_3196_length_3436_cov_3.25377
>Healthy_901_NODE_3197_length_3436_cov_2.81692
>Healthy_901_NODE_3198_length_3436_cov_2.66608
>Healthy_901_NODE_3199_length_3435_cov_2.02692
>Healthy_901_NODE_3200_length_3434_cov_3.60166
>Healthy_901_NODE_3201_length_3434_cov_3.53448
>Healthy_901_NODE_3202_length_3433_cov_5.30225
>Healthy_901_NODE_3203_length_3432_cov_4.57655
>Healthy_901_NODE_3204_length_3432_cov_3.99763
>Healthy_901_NODE_3205_length_3432_cov_2.91531
>Healthy_901_NODE_3206_length_3431_cov_3.34953
>Healthy_901_NODE_3207_length_3431_cov_2.9612
>Healthy_901_NODE_3208_length_3430_cov_3.14519
>Healthy_901_NODE_3209_length_3428_cov_3.94308
>Healthy_901_NODE_3210_length_3428_cov_2.6804
>Healthy_901_NODE_3211_length_3428_cov_2.24311
>Healthy_901_NODE_3212_length_3427_cov_4.65214
>Healthy_901_NODE_3213_length_3426_cov_2.59686
>Healthy_901_NODE_3214_length_3424_cov_2.58771
>Healthy_901_NODE_3215_length_3423_cov_2.61401
>Healthy_901_NODE_3216_length_3422_cov_3.33442
>Healthy_901_NODE_3217_length_3421_cov_2.89275
>Healthy_901_NODE_3218_length_3421_cov_2.83363
>Healthy_901_NODE_3219_length_3421_cov_2.70202
>Healthy_901_NODE_3220_length_3420_cov_3.82496
>Healthy_901_NODE_3221_length_3420_cov_2.50966
>Healthy_901_NODE_3222_length_3419_cov_2.73008
>Healthy_901_NODE_3223_length_3419_cov_2.54756
>Healthy_901_NODE_3224_length_3419_cov_2.21938
>Healthy_901_NODE_3225_length_3418_cov_3.08683
>Healthy_901_NODE_3226_length_3418_cov_2.62206
>Healthy_901_NODE_3227_length_3417_cov_3.33105
>Healthy_901_NODE_3228_length_3417_cov_3.28614
>Healthy_901_NODE_3229_length_3416_cov_3.33056
>Healthy_901_NODE_3230_length_3415_cov_2.67321
>Healthy_901_NODE_3231_length_3414_cov_3.39297
>Healthy_901_NODE_3232_length_3414_cov_3.31914
>Healthy_901_NODE_3233_length_3414_cov_2.29592
>Healthy_901_NODE_3234_length_3413_cov_3.0545
>Healthy_901_NODE_3235_length_3412_cov_4.23622
>Healthy_901_NODE_3236_length_3412_cov_2.89306
>Healthy_901_NODE_3237_length_3411_cov_2.69696
>Healthy_901_NODE_3238_length_3411_cov_2.68087
>Healthy_901_NODE_3239_length_3410_cov_14.5475
>Healthy_901_NODE_3240_length_3410_cov_2.00387
>Healthy_901_NODE_3241_length_3409_cov_3.12791
>Healthy_901_NODE_3242_length_3408_cov_4.07337
>Healthy_901_NODE_3243_length_3408_cov_2.74322
>Healthy_901_NODE_3244_length_3408_cov_2.47003
>Healthy_901_NODE_3245_length_3407_cov_4.80907
>Healthy_901_NODE_3246_length_3406_cov_2.77529
>Healthy_901_NODE_3247_length_3405_cov_3.60149
>Healthy_901_NODE_3248_length_3404_cov_2.77695
>Healthy_901_NODE_3249_length_3403_cov_3.42443
>Healthy_901_NODE_3250_length_3403_cov_3.04271
>Healthy_901_NODE_3251_length_3402_cov_2.99701
>Healthy_901_NODE_3252_length_3400_cov_3.38236
>Healthy_901_NODE_3253_length_3400_cov_2.44185
>Healthy_901_NODE_3254_length_3399_cov_2.74252
>Healthy_901_NODE_3255_length_3399_cov_2.39085
>Healthy_901_NODE_3256_length_3398_cov_3.21807
>Healthy_901_NODE_3257_length_3398_cov_2.10978
>Healthy_901_NODE_3258_length_3397_cov_2.9216
>Healthy_901_NODE_3259_length_3395_cov_2.63234
>Healthy_901_NODE_3260_length_3393_cov_3.16387
>Healthy_901_NODE_3261_length_3392_cov_3.88043
>Healthy_901_NODE_3262_length_3392_cov_2.65808
>Healthy_901_NODE_3263_length_3392_cov_2.52772
>Healthy_901_NODE_3264_length_3391_cov_3.42956
>Healthy_901_NODE_3265_length_3390_cov_3.66867
>Healthy_901_NODE_3266_length_3390_cov_3.37601
>Healthy_901_NODE_3267_length_3390_cov_3.07136
>Healthy_901_NODE_3268_length_3389_cov_3.68176
>Healthy_901_NODE_3269_length_3389_cov_2.56449
>Healthy_901_NODE_3270_length_3388_cov_3.07471
>Healthy_901_NODE_3271_length_3388_cov_2.59526
>Healthy_901_NODE_3272_length_3387_cov_2.37035
>Healthy_901_NODE_3273_length_3386_cov_3.1372
>Healthy_901_NODE_3274_length_3385_cov_2.2994
>Healthy_901_NODE_3275_length_3383_cov_3.34675
>Healthy_901_NODE_3276_length_3383_cov_3.20132
>Healthy_901_NODE_3277_length_3382_cov_3.40637
>Healthy_901_NODE_3278_length_3381_cov_7.07005
>Healthy_901_NODE_3279_length_3381_cov_3.55683
>Healthy_901_NODE_3280_length_3381_cov_3.06855
>Healthy_901_NODE_3281_length_3380_cov_4.42496
>Healthy_901_NODE_3282_length_3379_cov_2.59687
>Healthy_901_NODE_3283_length_3378_cov_3.52784
>Healthy_901_NODE_3284_length_3378_cov_2.96208
>Healthy_901_NODE_3285_length_3378_cov_2.78965
>Healthy_901_NODE_3286_length_3377_cov_3.0879
>Healthy_901_NODE_3287_length_3377_cov_2.30253
>Healthy_901_NODE_3288_length_3376_cov_2.67871
>Healthy_901_NODE_3289_length_3376_cov_1.84372
>Healthy_901_NODE_3290_length_3375_cov_3.08825
>Healthy_901_NODE_3291_length_3375_cov_2.25873
>Healthy_901_NODE_3292_length_3374_cov_3.03646
>Healthy_901_NODE_3293_length_3371_cov_2.79162
>Healthy_901_NODE_3294_length_3371_cov_2.75633
>Healthy_901_NODE_3295_length_3370_cov_3.05611
>Healthy_901_NODE_3296_length_3370_cov_2.88718
>Healthy_901_NODE_3297_length_3369_cov_3.46409
>Healthy_901_NODE_3298_length_3368_cov_3.38394
>Healthy_901_NODE_3299_length_3367_cov_3.03291
>Healthy_901_NODE_3300_length_3367_cov_2.4994
>Healthy_901_NODE_3301_length_3367_cov_2.47886
>Healthy_901_NODE_3302_length_3366_cov_2.79885
>Healthy_901_NODE_3303_length_3365_cov_2.66405
>Healthy_901_NODE_3304_length_3365_cov_2.63021
>Healthy_901_NODE_3305_length_3364_cov_3.5337
>Healthy_901_NODE_3306_length_3364_cov_2.43095
>Healthy_901_NODE_3307_length_3363_cov_8.02086
>Healthy_901_NODE_3308_length_3363_cov_3.36911
>Healthy_901_NODE_3309_length_3363_cov_3.17019
>Healthy_901_NODE_3310_length_3363_cov_2.74667
>Healthy_901_NODE_3311_length_3361_cov_2.69449
>Healthy_901_NODE_3312_length_3360_cov_3.38457
>Healthy_901_NODE_3313_length_3360_cov_3.13676
>Healthy_901_NODE_3314_length_3359_cov_2.76453
>Healthy_901_NODE_3315_length_3359_cov_2.41192
>Healthy_901_NODE_3316_length_3358_cov_3.83742
>Healthy_901_NODE_3317_length_3358_cov_2.47169
>Healthy_901_NODE_3318_length_3358_cov_2.38571
>Healthy_901_NODE_3319_length_3357_cov_3.0636
>Healthy_901_NODE_3320_length_3357_cov_2.78407
>Healthy_901_NODE_3321_length_3355_cov_3.43303
>Healthy_901_NODE_3322_length_3355_cov_2.38061
>Healthy_901_NODE_3323_length_3354_cov_2.53713
>Healthy_901_NODE_3324_length_3354_cov_2.30888
>Healthy_901_NODE_3325_length_3353_cov_3.71831
>Healthy_901_NODE_3326_length_3353_cov_2.7644
>Healthy_901_NODE_3327_length_3351_cov_3.48726
>Healthy_901_NODE_3328_length_3351_cov_2.79248
>Healthy_901_NODE_3329_length_3351_cov_2.17203
>Healthy_901_NODE_3330_length_3349_cov_3.00425
>Healthy_901_NODE_3331_length_3349_cov_2.59593
>Healthy_901_NODE_3332_length_3349_cov_2.49089
>Healthy_901_NODE_3333_length_3349_cov_2.41075
>Healthy_901_NODE_3334_length_3348_cov_4.90434
>Healthy_901_NODE_3335_length_3348_cov_3.05618
>Healthy_901_NODE_3336_length_3348_cov_2.86304
>Healthy_901_NODE_3337_length_3348_cov_2.16459
>Healthy_901_NODE_3338_length_3347_cov_2.94137
>Healthy_901_NODE_3339_length_3345_cov_5.18815
>Healthy_901_NODE_3340_length_3344_cov_2.58194
>Healthy_901_NODE_3341_length_3343_cov_3.36131
>Healthy_901_NODE_3342_length_3342_cov_4.65531
>Healthy_901_NODE_3343_length_3342_cov_3.4171
>Healthy_901_NODE_3344_length_3342_cov_3.23486
>Healthy_901_NODE_3345_length_3341_cov_2.46926
>Healthy_901_NODE_3346_length_3340_cov_7.06027
>Healthy_901_NODE_3347_length_3340_cov_3.38539
>Healthy_901_NODE_3348_length_3340_cov_2.95556
>Healthy_901_NODE_3349_length_3339_cov_3.20706
>Healthy_901_NODE_3350_length_3339_cov_2.84653
>Healthy_901_NODE_3351_length_3339_cov_2.6352
>Healthy_901_NODE_3352_length_3338_cov_13.0795
>Healthy_901_NODE_3353_length_3338_cov_8.90527
>Healthy_901_NODE_3354_length_3338_cov_3.18916
>Healthy_901_NODE_3355_length_3338_cov_3.11362
>Healthy_901_NODE_3356_length_3337_cov_3.22639
>Healthy_901_NODE_3357_length_3336_cov_4.29351
>Healthy_901_NODE_3358_length_3335_cov_3.02012
>Healthy_901_NODE_3359_length_3334_cov_3.0796
>Healthy_901_NODE_3360_length_3334_cov_2.52333
>Healthy_901_NODE_3361_length_3333_cov_8.02837
>Healthy_901_NODE_3362_length_3332_cov_4.06103
>Healthy_901_NODE_3363_length_3332_cov_3.54074
>Healthy_901_NODE_3364_length_3331_cov_3.05617
>Healthy_901_NODE_3365_length_3331_cov_2.71551
>Healthy_901_NODE_3366_length_3330_cov_2.93649
>Healthy_901_NODE_3367_length_3330_cov_2.87328
>Healthy_901_NODE_3368_length_3329_cov_2.89585
>Healthy_901_NODE_3369_length_3328_cov_3.78368
>Healthy_901_NODE_3370_length_3326_cov_3.08315
>Healthy_901_NODE_3371_length_3325_cov_2.33456
>Healthy_901_NODE_3372_length_3324_cov_4.55827
>Healthy_901_NODE_3373_length_3324_cov_2.72224
>Healthy_901_NODE_3374_length_3323_cov_2.26561
>Healthy_901_NODE_3375_length_3322_cov_3.6079
>Healthy_901_NODE_3376_length_3322_cov_3.09611
>Healthy_901_NODE_3377_length_3321_cov_3.1087
>Healthy_901_NODE_3378_length_3321_cov_2.81231
>Healthy_901_NODE_3379_length_3321_cov_2.75934
>Healthy_901_NODE_3380_length_3320_cov_11.0953
>Healthy_901_NODE_3381_length_3319_cov_3.63664
>Healthy_901_NODE_3382_length_3319_cov_2.50766
>Healthy_901_NODE_3383_length_3318_cov_4.08152
>Healthy_901_NODE_3384_length_3318_cov_2.56329
>Healthy_901_NODE_3385_length_3318_cov_2.3604
>Healthy_901_NODE_3386_length_3317_cov_3.93164
>Healthy_901_NODE_3387_length_3317_cov_3.41355
>Healthy_901_NODE_3388_length_3317_cov_2.58676
>Healthy_901_NODE_3389_length_3315_cov_3.46258
>Healthy_901_NODE_3390_length_3315_cov_2.82945
>Healthy_901_NODE_3391_length_3314_cov_2.17245
>Healthy_901_NODE_3392_length_3313_cov_2.3717
>Healthy_901_NODE_3393_length_3312_cov_4.5895
>Healthy_901_NODE_3394_length_3311_cov_3.66615
>Healthy_901_NODE_3395_length_3311_cov_2.20332
>Healthy_901_NODE_3396_length_3309_cov_4.18162
>Healthy_901_NODE_3397_length_3309_cov_2.62446
>Healthy_901_NODE_3398_length_3309_cov_2.06792
>Healthy_901_NODE_3399_length_3308_cov_5.57147
>Healthy_901_NODE_3400_length_3308_cov_4.43713
>Healthy_901_NODE_3401_length_3308_cov_3.74116
>Healthy_901_NODE_3402_length_3308_cov_3.36059
>Healthy_901_NODE_3403_length_3305_cov_2.55262
>Healthy_901_NODE_3404_length_3304_cov_3.52755
>Healthy_901_NODE_3405_length_3304_cov_3.38381
>Healthy_901_NODE_3406_length_3304_cov_2.87904
>Healthy_901_NODE_3407_length_3304_cov_2.27701
>Healthy_901_NODE_3408_length_3303_cov_4.75154
>Healthy_901_NODE_3409_length_3302_cov_3.36803
>Healthy_901_NODE_3410_length_3301_cov_3.10937
>Healthy_901_NODE_3411_length_3301_cov_2.2825
>Healthy_901_NODE_3412_length_3300_cov_2.47057
>Healthy_901_NODE_3413_length_3299_cov_14.2586
>Healthy_901_NODE_3414_length_3299_cov_3.23212
>Healthy_901_NODE_3415_length_3298_cov_2.81529
>Healthy_901_NODE_3416_length_3297_cov_2.65515
>Healthy_901_NODE_3417_length_3295_cov_2.53457
>Healthy_901_NODE_3418_length_3295_cov_2.33981
>Healthy_901_NODE_3419_length_3293_cov_2.6677
>Healthy_901_NODE_3420_length_3293_cov_2.51791
>Healthy_901_NODE_3421_length_3292_cov_3.02193
>Healthy_901_NODE_3422_length_3291_cov_2.90173
>Healthy_901_NODE_3423_length_3291_cov_2.67367
>Healthy_901_NODE_3424_length_3291_cov_2.53399
>Healthy_901_NODE_3425_length_3291_cov_2.38072
>Healthy_901_NODE_3426_length_3291_cov_2.2191
>Healthy_901_NODE_3427_length_3290_cov_3.35116
>Healthy_901_NODE_3428_length_3289_cov_3.57143
>Healthy_901_NODE_3429_length_3289_cov_3.33797
>Healthy_901_NODE_3430_length_3288_cov_3.02753
>Healthy_901_NODE_3431_length_3288_cov_2.82617
>Healthy_901_NODE_3432_length_3288_cov_2.69224
>Healthy_901_NODE_3433_length_3287_cov_3.31931
>Healthy_901_NODE_3434_length_3287_cov_3.00402
>Healthy_901_NODE_3435_length_3287_cov_2.16832
>Healthy_901_NODE_3436_length_3286_cov_4.92417
>Healthy_901_NODE_3437_length_3286_cov_2.65986
>Healthy_901_NODE_3438_length_3285_cov_2.43963
>Healthy_901_NODE_3439_length_3284_cov_2.53205
>Healthy_901_NODE_3440_length_3283_cov_3.29926
>Healthy_901_NODE_3441_length_3283_cov_2.73575
>Healthy_901_NODE_3442_length_3282_cov_3.25039
>Healthy_901_NODE_3443_length_3281_cov_3.68475
>Healthy_901_NODE_3444_length_3280_cov_3.50574
>Healthy_901_NODE_3445_length_3280_cov_2.40899
>Healthy_901_NODE_3446_length_3280_cov_2.26047
>Healthy_901_NODE_3447_length_3279_cov_3.67091
>Healthy_901_NODE_3448_length_3279_cov_3.50062
>Healthy_901_NODE_3449_length_3278_cov_3.99069
>Healthy_901_NODE_3450_length_3278_cov_2.79367
>Healthy_901_NODE_3451_length_3278_cov_2.75427
>Healthy_901_NODE_3452_length_3278_cov_2.6376
>Healthy_901_NODE_3453_length_3277_cov_3.12291
>Healthy_901_NODE_3454_length_3277_cov_2.95655
>Healthy_901_NODE_3455_length_3276_cov_7.21546
>Healthy_901_NODE_3456_length_3276_cov_4.43341
>Healthy_901_NODE_3457_length_3276_cov_3.81124
>Healthy_901_NODE_3458_length_3276_cov_2.41043
>Healthy_901_NODE_3459_length_3276_cov_2.08072
>Healthy_901_NODE_3460_length_3275_cov_2.39814
>Healthy_901_NODE_3461_length_3274_cov_2.09226
>Healthy_901_NODE_3462_length_3273_cov_3.24052
>Healthy_901_NODE_3463_length_3272_cov_3
>Healthy_901_NODE_3464_length_3271_cov_3.25498
>Healthy_901_NODE_3465_length_3270_cov_3.54184
>Healthy_901_NODE_3466_length_3270_cov_2.97512
>Healthy_901_NODE_3467_length_3270_cov_2.01524
>Healthy_901_NODE_3468_length_3269_cov_3.23522
>Healthy_901_NODE_3469_length_3268_cov_4.41892
>Healthy_901_NODE_3470_length_3268_cov_3.6511
>Healthy_901_NODE_3471_length_3267_cov_2.97852
>Healthy_901_NODE_3472_length_3266_cov_4.82591
>Healthy_901_NODE_3473_length_3266_cov_3.47524
>Healthy_901_NODE_3474_length_3266_cov_3.14949
>Healthy_901_NODE_3475_length_3266_cov_2.66864
>Healthy_901_NODE_3476_length_3266_cov_2.26534
>Healthy_901_NODE_3477_length_3265_cov_3.21059
>Healthy_901_NODE_3478_length_3265_cov_2.76449
>Healthy_901_NODE_3479_length_3263_cov_3.14277
>Healthy_901_NODE_3480_length_3263_cov_2.77431
>Healthy_901_NODE_3481_length_3262_cov_6.39507
>Healthy_901_NODE_3482_length_3260_cov_4.80218
>Healthy_901_NODE_3483_length_3260_cov_3.1791
>Healthy_901_NODE_3484_length_3259_cov_2.70474
>Healthy_901_NODE_3485_length_3258_cov_11.9113
>Healthy_901_NODE_3486_length_3258_cov_3.78551
>Healthy_901_NODE_3487_length_3257_cov_4.52124
>Healthy_901_NODE_3488_length_3257_cov_3.7386
>Healthy_901_NODE_3489_length_3257_cov_2.97252
>Healthy_901_NODE_3490_length_3256_cov_2.46485
>Healthy_901_NODE_3491_length_3256_cov_2.44767
>Healthy_901_NODE_3492_length_3255_cov_2.78906
>Healthy_901_NODE_3493_length_3255_cov_2.78531
>Healthy_901_NODE_3494_length_3254_cov_2.8934
>Healthy_901_NODE_3495_length_3253_cov_5.59162
>Healthy_901_NODE_3496_length_3253_cov_3.18105
>Healthy_901_NODE_3497_length_3252_cov_3.46856
>Healthy_901_NODE_3498_length_3252_cov_3.07914
>Healthy_901_NODE_3499_length_3252_cov_2.33344
>Healthy_901_NODE_3500_length_3251_cov_4.22716
>Healthy_901_NODE_3501_length_3251_cov_2.88267
>Healthy_901_NODE_3502_length_3251_cov_2.08792
>Healthy_901_NODE_3503_length_3250_cov_3.81534
>Healthy_901_NODE_3504_length_3250_cov_3.40344
>Healthy_901_NODE_3505_length_3250_cov_2.45884
>Healthy_901_NODE_3506_length_3250_cov_2.36901
>Healthy_901_NODE_3507_length_3249_cov_18.5823
>Healthy_901_NODE_3508_length_3249_cov_4.0908
>Healthy_901_NODE_3509_length_3249_cov_3.08109
>Healthy_901_NODE_3510_length_3249_cov_3.03475
>Healthy_901_NODE_3511_length_3248_cov_3.13686
>Healthy_901_NODE_3512_length_3248_cov_2.64955
>Healthy_901_NODE_3513_length_3246_cov_3.91194
>Healthy_901_NODE_3514_length_3246_cov_2.56377
>Healthy_901_NODE_3515_length_3245_cov_4.17116
>Healthy_901_NODE_3516_length_3244_cov_5.41298
>Healthy_901_NODE_3517_length_3243_cov_3.57152
>Healthy_901_NODE_3518_length_3243_cov_2.83814
>Healthy_901_NODE_3519_length_3242_cov_3.42642
>Healthy_901_NODE_3520_length_3240_cov_4.50455
>Healthy_901_NODE_3521_length_3239_cov_2.44975
>Healthy_901_NODE_3522_length_3239_cov_2.1718
>Healthy_901_NODE_3523_length_3238_cov_2.54163
>Healthy_901_NODE_3524_length_3237_cov_3.55908
>Healthy_901_NODE_3525_length_3236_cov_6.90129
>Healthy_901_NODE_3526_length_3236_cov_3.37881
>Healthy_901_NODE_3527_length_3236_cov_2.37661
>Healthy_901_NODE_3528_length_3235_cov_12.2063
>Healthy_901_NODE_3529_length_3235_cov_6.5956
>Healthy_901_NODE_3530_length_3235_cov_4.96509
>Healthy_901_NODE_3531_length_3234_cov_3.3045
>Healthy_901_NODE_3532_length_3234_cov_2.91475
>Healthy_901_NODE_3533_length_3233_cov_4.72624
>Healthy_901_NODE_3534_length_3233_cov_2.19887
>Healthy_901_NODE_3535_length_3232_cov_3.70066
>Healthy_901_NODE_3536_length_3232_cov_3.04092
>Healthy_901_NODE_3537_length_3232_cov_2.49166
>Healthy_901_NODE_3538_length_3231_cov_4.5255
>Healthy_901_NODE_3539_length_3231_cov_3.26543
>Healthy_901_NODE_3540_length_3231_cov_2.5573
>Healthy_901_NODE_3541_length_3229_cov_2.35066
>Healthy_901_NODE_3542_length_3228_cov_3.27766
>Healthy_901_NODE_3543_length_3228_cov_2.82351
>Healthy_901_NODE_3544_length_3227_cov_3.53594
>Healthy_901_NODE_3545_length_3227_cov_2.74117
>Healthy_901_NODE_3546_length_3227_cov_1.76198
>Healthy_901_NODE_3547_length_3226_cov_3.55976
>Healthy_901_NODE_3548_length_3225_cov_3.18486
>Healthy_901_NODE_3549_length_3225_cov_2.66877
>Healthy_901_NODE_3550_length_3225_cov_2.10158
>Healthy_901_NODE_3551_length_3224_cov_3.48754
>Healthy_901_NODE_3552_length_3224_cov_3.4402
>Healthy_901_NODE_3553_length_3223_cov_3.39678
>Healthy_901_NODE_3554_length_3223_cov_2.76073
>Healthy_901_NODE_3555_length_3222_cov_4.83865
>Healthy_901_NODE_3556_length_3222_cov_3.47616
>Healthy_901_NODE_3557_length_3222_cov_3.11904
>Healthy_901_NODE_3558_length_3221_cov_3.54422
>Healthy_901_NODE_3559_length_3221_cov_2.81396
>Healthy_901_NODE_3560_length_3221_cov_2.73152
>Healthy_901_NODE_3561_length_3221_cov_2.65919
>Healthy_901_NODE_3562_length_3221_cov_2.60613
>Healthy_901_NODE_3563_length_3220_cov_4.36145
>Healthy_901_NODE_3564_length_3219_cov_2.75
>Healthy_901_NODE_3565_length_3218_cov_3.48119
>Healthy_901_NODE_3566_length_3218_cov_2.84825
>Healthy_901_NODE_3567_length_3218_cov_2.5049
>Healthy_901_NODE_3568_length_3217_cov_3.7859
>Healthy_901_NODE_3569_length_3217_cov_2.9475
>Healthy_901_NODE_3570_length_3217_cov_2.88077
>Healthy_901_NODE_3571_length_3216_cov_4.1006
>Healthy_901_NODE_3572_length_3216_cov_3.34419
>Healthy_901_NODE_3573_length_3215_cov_2.8769
>Healthy_901_NODE_3574_length_3215_cov_2.1519
>Healthy_901_NODE_3575_length_3213_cov_3.50348
>Healthy_901_NODE_3576_length_3213_cov_2.41514
>Healthy_901_NODE_3577_length_3213_cov_2.19158
>Healthy_901_NODE_3578_length_3212_cov_4.68451
>Healthy_901_NODE_3579_length_3212_cov_3.08489
>Healthy_901_NODE_3580_length_3212_cov_3.07095
>Healthy_901_NODE_3581_length_3212_cov_2.91796
>Healthy_901_NODE_3582_length_3211_cov_2.81052
>Healthy_901_NODE_3583_length_3210_cov_5.01363
>Healthy_901_NODE_3584_length_3210_cov_3.05515
>Healthy_901_NODE_3585_length_3210_cov_2.93597
>Healthy_901_NODE_3586_length_3209_cov_5.84464
>Healthy_901_NODE_3587_length_3209_cov_3.53393
>Healthy_901_NODE_3588_length_3208_cov_3.60704
>Healthy_901_NODE_3589_length_3208_cov_3.31779
>Healthy_901_NODE_3590_length_3208_cov_2.49984
>Healthy_901_NODE_3591_length_3208_cov_2.1313
>Healthy_901_NODE_3592_length_3207_cov_3.29029
>Healthy_901_NODE_3593_length_3206_cov_20.4351
>Healthy_901_NODE_3594_length_3206_cov_2.63059
>Healthy_901_NODE_3595_length_3205_cov_3.69333
>Healthy_901_NODE_3596_length_3204_cov_2.91299
>Healthy_901_NODE_3597_length_3203_cov_3.56385
>Healthy_901_NODE_3598_length_3202_cov_2.60025
>Healthy_901_NODE_3599_length_3202_cov_2.29457
>Healthy_901_NODE_3600_length_3201_cov_31.9688
>Healthy_901_NODE_3601_length_3201_cov_2.62524
>Healthy_901_NODE_3602_length_3200_cov_2.8938
>Healthy_901_NODE_3603_length_3199_cov_3.65108
>Healthy_901_NODE_3604_length_3199_cov_3.06711
>Healthy_901_NODE_3605_length_3199_cov_2.76718
>Healthy_901_NODE_3606_length_3198_cov_3.15527
>Healthy_901_NODE_3607_length_3198_cov_2.97614
>Healthy_901_NODE_3608_length_3197_cov_3.41216
>Healthy_901_NODE_3609_length_3197_cov_3.324
>Healthy_901_NODE_3610_length_3197_cov_2.77498
>Healthy_901_NODE_3611_length_3197_cov_2.71897
>Healthy_901_NODE_3612_length_3196_cov_2.93378
>Healthy_901_NODE_3613_length_3195_cov_3.32611
>Healthy_901_NODE_3614_length_3195_cov_2.92134
>Healthy_901_NODE_3615_length_3195_cov_2.36815
>Healthy_901_NODE_3616_length_3192_cov_3.45171
>Healthy_901_NODE_3617_length_3191_cov_3.62532
>Healthy_901_NODE_3618_length_3191_cov_2.83769
>Healthy_901_NODE_3619_length_3190_cov_2.79681
>Healthy_901_NODE_3620_length_3190_cov_2.58246
>Healthy_901_NODE_3621_length_3190_cov_2.51994
>Healthy_901_NODE_3622_length_3189_cov_4.8963
>Healthy_901_NODE_3623_length_3189_cov_3.13338
>Healthy_901_NODE_3624_length_3188_cov_5.43409
>Healthy_901_NODE_3625_length_3188_cov_2.61155
>Healthy_901_NODE_3626_length_3188_cov_2.51165
>Healthy_901_NODE_3627_length_3187_cov_2.45562
>Healthy_901_NODE_3628_length_3186_cov_2.55158
>Healthy_901_NODE_3629_length_3185_cov_2.73291
>Healthy_901_NODE_3630_length_3185_cov_2.44984
>Healthy_901_NODE_3631_length_3184_cov_3.74944
>Healthy_901_NODE_3632_length_3184_cov_2.69735
>Healthy_901_NODE_3633_length_3184_cov_2.60818
>Healthy_901_NODE_3634_length_3184_cov_2.39246
>Healthy_901_NODE_3635_length_3183_cov_5.82577
>Healthy_901_NODE_3636_length_3183_cov_4.00735
>Healthy_901_NODE_3637_length_3183_cov_3.31522
>Healthy_901_NODE_3638_length_3182_cov_5.73873
>Healthy_901_NODE_3639_length_3182_cov_3.99232
>Healthy_901_NODE_3640_length_3181_cov_3.06398
>Healthy_901_NODE_3641_length_3181_cov_2.52847
>Healthy_901_NODE_3642_length_3180_cov_4.45504
>Healthy_901_NODE_3643_length_3180_cov_3.33856
>Healthy_901_NODE_3644_length_3178_cov_2.81268
>Healthy_901_NODE_3645_length_3178_cov_2.81076
>Healthy_901_NODE_3646_length_3176_cov_4.17751
>Healthy_901_NODE_3647_length_3176_cov_3.1711
>Healthy_901_NODE_3648_length_3176_cov_2.45146
>Healthy_901_NODE_3649_length_3175_cov_3.35929
>Healthy_901_NODE_3650_length_3175_cov_2.89455
>Healthy_901_NODE_3651_length_3175_cov_2.72949
>Healthy_901_NODE_3652_length_3175_cov_2.48077
>Healthy_901_NODE_3653_length_3175_cov_2.34679
>Healthy_901_NODE_3654_length_3174_cov_3.19461
>Healthy_901_NODE_3655_length_3173_cov_4.92495
>Healthy_901_NODE_3656_length_3173_cov_3.63631
>Healthy_901_NODE_3657_length_3173_cov_3.33066
>Healthy_901_NODE_3658_length_3173_cov_3.04458
>Healthy_901_NODE_3659_length_3172_cov_3.19859
>Healthy_901_NODE_3660_length_3172_cov_2.82772
>Healthy_901_NODE_3661_length_3172_cov_2.80398
>Healthy_901_NODE_3662_length_3172_cov_2.58999
>Healthy_901_NODE_3663_length_3171_cov_3.78466
>Healthy_901_NODE_3664_length_3171_cov_3.69095
>Healthy_901_NODE_3665_length_3171_cov_3.21438
>Healthy_901_NODE_3666_length_3171_cov_2.2346
>Healthy_901_NODE_3667_length_3170_cov_2.74671
>Healthy_901_NODE_3668_length_3169_cov_2.00225
>Healthy_901_NODE_3669_length_3167_cov_3.51864
>Healthy_901_NODE_3670_length_3166_cov_5.77242
>Healthy_901_NODE_3671_length_3166_cov_2.51045
>Healthy_901_NODE_3672_length_3165_cov_2.34373
>Healthy_901_NODE_3673_length_3165_cov_2.15723
>Healthy_901_NODE_3674_length_3164_cov_2.98295
>Healthy_901_NODE_3675_length_3164_cov_2.55066
>Healthy_901_NODE_3676_length_3163_cov_2.31918
>Healthy_901_NODE_3677_length_3163_cov_2.18662
>Healthy_901_NODE_3678_length_3162_cov_2.77213
>Healthy_901_NODE_3679_length_3161_cov_3.80361
>Healthy_901_NODE_3680_length_3161_cov_3.03091
>Healthy_901_NODE_3681_length_3161_cov_2.81487
>Healthy_901_NODE_3682_length_3160_cov_3.86151
>Healthy_901_NODE_3683_length_3160_cov_3.52206
>Healthy_901_NODE_3684_length_3160_cov_3.37681
>Healthy_901_NODE_3685_length_3160_cov_3.15008
>Healthy_901_NODE_3686_length_3160_cov_2.81804
>Healthy_901_NODE_3687_length_3160_cov_2.75652
>Healthy_901_NODE_3688_length_3159_cov_5.49581
>Healthy_901_NODE_3689_length_3159_cov_5.46488
>Healthy_901_NODE_3690_length_3158_cov_2.88785
>Healthy_901_NODE_3691_length_3158_cov_2.72865
>Healthy_901_NODE_3692_length_3158_cov_2.14277
>Healthy_901_NODE_3693_length_3156_cov_2.49823
>Healthy_901_NODE_3694_length_3154_cov_2.88319
>Healthy_901_NODE_3695_length_3153_cov_2.22337
>Healthy_901_NODE_3696_length_3152_cov_3.58153
>Healthy_901_NODE_3697_length_3151_cov_3.76453
>Healthy_901_NODE_3698_length_3151_cov_3.50355
>Healthy_901_NODE_3699_length_3150_cov_3.28304
>Healthy_901_NODE_3700_length_3150_cov_3.24911
>Healthy_901_NODE_3701_length_3150_cov_3.02326
>Healthy_901_NODE_3702_length_3149_cov_3.34066
>Healthy_901_NODE_3703_length_3149_cov_3.28765
>Healthy_901_NODE_3704_length_3149_cov_2.56949
>Healthy_901_NODE_3705_length_3148_cov_3.53767
>Healthy_901_NODE_3706_length_3148_cov_3.0721
>Healthy_901_NODE_3707_length_3148_cov_2.28775
>Healthy_901_NODE_3708_length_3147_cov_3.52943
>Healthy_901_NODE_3709_length_3147_cov_3.25
>Healthy_901_NODE_3710_length_3147_cov_2.91753
>Healthy_901_NODE_3711_length_3147_cov_2.90977
>Healthy_901_NODE_3712_length_3147_cov_2.62678
>Healthy_901_NODE_3713_length_3146_cov_4.15011
>Healthy_901_NODE_3714_length_3146_cov_3.64542
>Healthy_901_NODE_3715_length_3146_cov_3.03009
>Healthy_901_NODE_3716_length_3145_cov_3.39903
>Healthy_901_NODE_3717_length_3145_cov_3.09547
>Healthy_901_NODE_3718_length_3145_cov_2.79644
>Healthy_901_NODE_3719_length_3145_cov_2.76375
>Healthy_901_NODE_3720_length_3144_cov_3.49272
>Healthy_901_NODE_3721_length_3144_cov_3.1528
>Healthy_901_NODE_3722_length_3143_cov_4.10654
>Healthy_901_NODE_3723_length_3142_cov_3.80337
>Healthy_901_NODE_3724_length_3142_cov_3.5034
>Healthy_901_NODE_3725_length_3142_cov_3.3573
>Healthy_901_NODE_3726_length_3141_cov_3.67628
>Healthy_901_NODE_3727_length_3140_cov_2.50729
>Healthy_901_NODE_3728_length_3139_cov_4.10668
>Healthy_901_NODE_3729_length_3139_cov_2.57328
>Healthy_901_NODE_3730_length_3138_cov_4.08563
>Healthy_901_NODE_3731_length_3138_cov_3.66396
>Healthy_901_NODE_3732_length_3138_cov_2.2903
>Healthy_901_NODE_3733_length_3137_cov_4.28812
>Healthy_901_NODE_3734_length_3137_cov_3.20247
>Healthy_901_NODE_3735_length_3137_cov_2.58047
>Healthy_901_NODE_3736_length_3137_cov_2.39422
>Healthy_901_NODE_3737_length_3135_cov_6.36818
>Healthy_901_NODE_3738_length_3133_cov_3.07667
>Healthy_901_NODE_3739_length_3133_cov_2.55393
>Healthy_901_NODE_3740_length_3133_cov_2.23522
>Healthy_901_NODE_3741_length_3132_cov_3.90218
>Healthy_901_NODE_3742_length_3132_cov_2.58856
>Healthy_901_NODE_3743_length_3131_cov_3.87581
>Healthy_901_NODE_3744_length_3131_cov_2.46619
>Healthy_901_NODE_3745_length_3131_cov_2.1632
>Healthy_901_NODE_3746_length_3130_cov_3.28
>Healthy_901_NODE_3747_length_3130_cov_2.36585
>Healthy_901_NODE_3748_length_3129_cov_6.11744
>Healthy_901_NODE_3749_length_3129_cov_2.82043
>Healthy_901_NODE_3750_length_3129_cov_2.72056
>Healthy_901_NODE_3751_length_3128_cov_2.8259
>Healthy_901_NODE_3752_length_3127_cov_3.78516
>Healthy_901_NODE_3753_length_3127_cov_2.88802
>Healthy_901_NODE_3754_length_3127_cov_2.77734
>Healthy_901_NODE_3755_length_3126_cov_3.76327
>Healthy_901_NODE_3756_length_3123_cov_2.38755
>Healthy_901_NODE_3757_length_3122_cov_2.41767
>Healthy_901_NODE_3758_length_3121_cov_10.3917
>Healthy_901_NODE_3759_length_3121_cov_4.06295
>Healthy_901_NODE_3760_length_3120_cov_3.90734
>Healthy_901_NODE_3761_length_3120_cov_3.56639
>Healthy_901_NODE_3762_length_3120_cov_3.31485
>Healthy_901_NODE_3763_length_3119_cov_3.74021
>Healthy_901_NODE_3764_length_3119_cov_2.80255
>Healthy_901_NODE_3765_length_3119_cov_1.80581
>Healthy_901_NODE_3766_length_3118_cov_3.04636
>Healthy_901_NODE_3767_length_3118_cov_2.93862
>Healthy_901_NODE_3768_length_3118_cov_2.66797
>Healthy_901_NODE_3769_length_3117_cov_2.91868
>Healthy_901_NODE_3770_length_3116_cov_4.61026
>Healthy_901_NODE_3771_length_3116_cov_3.04345
>Healthy_901_NODE_3772_length_3115_cov_3.65523
>Healthy_901_NODE_3773_length_3115_cov_2.27614
>Healthy_901_NODE_3774_length_3114_cov_2.75057
>Healthy_901_NODE_3775_length_3113_cov_6.4879
>Healthy_901_NODE_3776_length_3112_cov_5.19562
>Healthy_901_NODE_3777_length_3112_cov_4.16127
>Healthy_901_NODE_3778_length_3111_cov_2.87925
>Healthy_901_NODE_3779_length_3109_cov_3.43713
>Healthy_901_NODE_3780_length_3109_cov_2.58874
>Healthy_901_NODE_3781_length_3108_cov_4.89387
>Healthy_901_NODE_3782_length_3108_cov_3.78972
>Healthy_901_NODE_3783_length_3108_cov_3.04946
>Healthy_901_NODE_3784_length_3108_cov_2.30495
>Healthy_901_NODE_3785_length_3107_cov_2.89515
>Healthy_901_NODE_3786_length_3107_cov_2.7346
>Healthy_901_NODE_3787_length_3106_cov_6.1252
>Healthy_901_NODE_3788_length_3106_cov_3.21567
>Healthy_901_NODE_3789_length_3106_cov_2.26221
>Healthy_901_NODE_3790_length_3105_cov_3.09082
>Healthy_901_NODE_3791_length_3105_cov_1.72721
>Healthy_901_NODE_3792_length_3104_cov_2.86914
>Healthy_901_NODE_3793_length_3103_cov_5.41535
>Healthy_901_NODE_3794_length_3103_cov_2.79101
>Healthy_901_NODE_3795_length_3102_cov_4.18641
>Healthy_901_NODE_3796_length_3102_cov_2.81621
>Healthy_901_NODE_3797_length_3101_cov_3.12246
>Healthy_901_NODE_3798_length_3100_cov_3.97734
>Healthy_901_NODE_3799_length_3099_cov_6.24639
>Healthy_901_NODE_3800_length_3099_cov_3.0864
>Healthy_901_NODE_3801_length_3099_cov_2.71255
>Healthy_901_NODE_3802_length_3098_cov_3.13441
>Healthy_901_NODE_3803_length_3098_cov_2.52941
>Healthy_901_NODE_3804_length_3098_cov_2.25501
>Healthy_901_NODE_3805_length_3097_cov_3.71663
>Healthy_901_NODE_3806_length_3097_cov_2.62886
>Healthy_901_NODE_3807_length_3097_cov_2.19099
>Healthy_901_NODE_3808_length_3096_cov_3.62183
>Healthy_901_NODE_3809_length_3096_cov_3.16968
>Healthy_901_NODE_3810_length_3096_cov_3.08912
>Healthy_901_NODE_3811_length_3096_cov_2.29859
>Healthy_901_NODE_3812_length_3095_cov_4.17138
>Healthy_901_NODE_3813_length_3095_cov_2.28158
>Healthy_901_NODE_3814_length_3095_cov_2.20329
>Healthy_901_NODE_3815_length_3094_cov_4.40145
>Healthy_901_NODE_3816_length_3094_cov_4.07042
>Healthy_901_NODE_3817_length_3094_cov_3.84534
>Healthy_901_NODE_3818_length_3093_cov_2.6422
>Healthy_901_NODE_3819_length_3092_cov_3.99341
>Healthy_901_NODE_3820_length_3092_cov_3.56371
>Healthy_901_NODE_3821_length_3091_cov_2.84783
>Healthy_901_NODE_3822_length_3090_cov_3.37891
>Healthy_901_NODE_3823_length_3090_cov_3.02438
>Healthy_901_NODE_3824_length_3089_cov_4.04746
>Healthy_901_NODE_3825_length_3088_cov_2.82756
>Healthy_901_NODE_3826_length_3087_cov_3.47988
>Healthy_901_NODE_3827_length_3087_cov_3.36313
>Healthy_901_NODE_3828_length_3087_cov_3.22427
>Healthy_901_NODE_3829_length_3086_cov_4.04322
>Healthy_901_NODE_3830_length_3086_cov_2.60541
>Healthy_901_NODE_3831_length_3084_cov_3.61737
>Healthy_901_NODE_3832_length_3083_cov_4.13276
>Healthy_901_NODE_3833_length_3083_cov_2.4749
>Healthy_901_NODE_3834_length_3082_cov_2.63627
>Healthy_901_NODE_3835_length_3082_cov_2.28873
>Healthy_901_NODE_3836_length_3081_cov_2.66358
>Healthy_901_NODE_3837_length_3081_cov_2.54693
>Healthy_901_NODE_3838_length_3080_cov_2.56496
>Healthy_901_NODE_3839_length_3079_cov_3.17857
>Healthy_901_NODE_3840_length_3079_cov_2.51687
>Healthy_901_NODE_3841_length_3078_cov_3.25174
>Healthy_901_NODE_3842_length_3077_cov_8.16347
>Healthy_901_NODE_3843_length_3077_cov_3.10589
>Healthy_901_NODE_3844_length_3076_cov_3.32903
>Healthy_901_NODE_3845_length_3076_cov_2.57795
>Healthy_901_NODE_3846_length_3076_cov_2.31082
>Healthy_901_NODE_3847_length_3076_cov_2.19762
>Healthy_901_NODE_3848_length_3075_cov_2.92483
>Healthy_901_NODE_3849_length_3075_cov_2.89901
>Healthy_901_NODE_3850_length_3075_cov_2.76225
>Healthy_901_NODE_3851_length_3075_cov_2.6798
>Healthy_901_NODE_3852_length_3073_cov_5.79357
>Healthy_901_NODE_3853_length_3073_cov_5.00828
>Healthy_901_NODE_3854_length_3073_cov_4.35288
>Healthy_901_NODE_3855_length_3072_cov_3.86245
>Healthy_901_NODE_3856_length_3072_cov_3.42824
>Healthy_901_NODE_3857_length_3072_cov_2.46139
>Healthy_901_NODE_3858_length_3071_cov_2.67142
>Healthy_901_NODE_3859_length_3070_cov_3.20431
>Healthy_901_NODE_3860_length_3070_cov_3.18242
>Healthy_901_NODE_3861_length_3070_cov_3.1539
>Healthy_901_NODE_3862_length_3070_cov_2.94262
>Healthy_901_NODE_3863_length_3070_cov_2.8199
>Healthy_901_NODE_3864_length_3069_cov_3.24784
>Healthy_901_NODE_3865_length_3069_cov_2.6566
>Healthy_901_NODE_3866_length_3069_cov_2.64035
>Healthy_901_NODE_3867_length_3068_cov_2.93926
>Healthy_901_NODE_3868_length_3067_cov_2.02523
>Healthy_901_NODE_3869_length_3066_cov_4.76353
>Healthy_901_NODE_3870_length_3065_cov_2.87375
>Healthy_901_NODE_3871_length_3065_cov_2.33721
>Healthy_901_NODE_3872_length_3064_cov_7.05052
>Healthy_901_NODE_3873_length_3063_cov_5.13431
>Healthy_901_NODE_3874_length_3063_cov_2.23172
>Healthy_901_NODE_3875_length_3061_cov_3.81703
>Healthy_901_NODE_3876_length_3061_cov_3.16301
>Healthy_901_NODE_3877_length_3061_cov_2.55855
>Healthy_901_NODE_3878_length_3060_cov_2.78103
>Healthy_901_NODE_3879_length_3059_cov_4.88382
>Healthy_901_NODE_3880_length_3059_cov_4.38382
>Healthy_901_NODE_3881_length_3059_cov_3.97803
>Healthy_901_NODE_3882_length_3059_cov_2.8968
>Healthy_901_NODE_3883_length_3058_cov_2.04762
>Healthy_901_NODE_3884_length_3057_cov_3.03698
>Healthy_901_NODE_3885_length_3056_cov_3.21893
>Healthy_901_NODE_3886_length_3056_cov_3.04765
>Healthy_901_NODE_3887_length_3056_cov_2.97001
>Healthy_901_NODE_3888_length_3055_cov_4.216
>Healthy_901_NODE_3889_length_3055_cov_2.61667
>Healthy_901_NODE_3890_length_3054_cov_3.38813
>Healthy_901_NODE_3891_length_3054_cov_2.80027
>Healthy_901_NODE_3892_length_3054_cov_2.20507
>Healthy_901_NODE_3893_length_3054_cov_2.18973
>Healthy_901_NODE_3894_length_3053_cov_2.92128
>Healthy_901_NODE_3895_length_3053_cov_2.6571
>Healthy_901_NODE_3896_length_3052_cov_2.51752
>Healthy_901_NODE_3897_length_3051_cov_2.92991
>Healthy_901_NODE_3898_length_3051_cov_1.93057
>Healthy_901_NODE_3899_length_3051_cov_1.80574
>Healthy_901_NODE_3900_length_3050_cov_3.13456
>Healthy_901_NODE_3901_length_3050_cov_2.75426
>Healthy_901_NODE_3902_length_3050_cov_2.51252
>Healthy_901_NODE_3903_length_3050_cov_2.11285
>Healthy_901_NODE_3904_length_3049_cov_3.26386
>Healthy_901_NODE_3905_length_3049_cov_2.07515
>Healthy_901_NODE_3906_length_3049_cov_1.96627
>Healthy_901_NODE_3907_length_3048_cov_3.44003
>Healthy_901_NODE_3908_length_3047_cov_2.83255
>Healthy_901_NODE_3909_length_3046_cov_2.65697
>Healthy_901_NODE_3910_length_3044_cov_13.6979
>Healthy_901_NODE_3911_length_3044_cov_4.11308
>Healthy_901_NODE_3912_length_3044_cov_3.48043
>Healthy_901_NODE_3913_length_3044_cov_2.92272
>Healthy_901_NODE_3914_length_3043_cov_3.47657
>Healthy_901_NODE_3915_length_3043_cov_2.02209
>Healthy_901_NODE_3916_length_3042_cov_3.55909
>Healthy_901_NODE_3917_length_3042_cov_3.15467
>Healthy_901_NODE_3918_length_3042_cov_2.92869
>Healthy_901_NODE_3919_length_3041_cov_2.77595
>Healthy_901_NODE_3920_length_3041_cov_2.60348
>Healthy_901_NODE_3921_length_3040_cov_3.3397
>Healthy_901_NODE_3922_length_3040_cov_2.97722
>Healthy_901_NODE_3923_length_3040_cov_2.84355
>Healthy_901_NODE_3924_length_3039_cov_6.75436
>Healthy_901_NODE_3925_length_3039_cov_4.12902
>Healthy_901_NODE_3926_length_3039_cov_3.56736
>Healthy_901_NODE_3927_length_3038_cov_2.51358
>Healthy_901_NODE_3928_length_3036_cov_3.13351
>Healthy_901_NODE_3929_length_3035_cov_3.83121
>Healthy_901_NODE_3930_length_3035_cov_2.32349
>Healthy_901_NODE_3931_length_3034_cov_2.53676
>Healthy_901_NODE_3932_length_3034_cov_2.27022
>Healthy_901_NODE_3933_length_3033_cov_2.88852
>Healthy_901_NODE_3934_length_3033_cov_2.55037
>Healthy_901_NODE_3935_length_3032_cov_3.07558
>Healthy_901_NODE_3936_length_3031_cov_2.87937
>Healthy_901_NODE_3937_length_3030_cov_3.39025
>Healthy_901_NODE_3938_length_3030_cov_3.11765
>Healthy_901_NODE_3939_length_3030_cov_2.61782
>Healthy_901_NODE_3940_length_3030_cov_1.93008
>Healthy_901_NODE_3941_length_3029_cov_2.41459
>Healthy_901_NODE_3942_length_3027_cov_5.40007
>Healthy_901_NODE_3943_length_3027_cov_3.56595
>Healthy_901_NODE_3944_length_3027_cov_2.96467
>Healthy_901_NODE_3945_length_3027_cov_2.7362
>Healthy_901_NODE_3946_length_3026_cov_3.50825
>Healthy_901_NODE_3947_length_3026_cov_2.51296
>Healthy_901_NODE_3948_length_3026_cov_2.21205
>Healthy_901_NODE_3949_length_3024_cov_3.3513
>Healthy_901_NODE_3950_length_3024_cov_2.90098
>Healthy_901_NODE_3951_length_3023_cov_2.98181
>Healthy_901_NODE_3952_length_3022_cov_3.51702
>Healthy_901_NODE_3953_length_3022_cov_2.85339
>Healthy_901_NODE_3954_length_3022_cov_2.57162
>Healthy_901_NODE_3955_length_3022_cov_2.47725
>Healthy_901_NODE_3956_length_3021_cov_2.99764
>Healthy_901_NODE_3957_length_3021_cov_2.39548
>Healthy_901_NODE_3958_length_3020_cov_2.3113
>Healthy_901_NODE_3959_length_3018_cov_5.42794
>Healthy_901_NODE_3960_length_3018_cov_3.11171
>Healthy_901_NODE_3961_length_3018_cov_2.92136
>Healthy_901_NODE_3962_length_3018_cov_2.59939
>Healthy_901_NODE_3963_length_3017_cov_3.24983
>Healthy_901_NODE_3964_length_3016_cov_3.2945
>Healthy_901_NODE_3965_length_3016_cov_2.73387
>Healthy_901_NODE_3966_length_3016_cov_2.51706
>Healthy_901_NODE_3967_length_3015_cov_8.98716
>Healthy_901_NODE_3968_length_3015_cov_5.87669
>Healthy_901_NODE_3969_length_3015_cov_3.18412
>Healthy_901_NODE_3970_length_3015_cov_3.17162
>Healthy_901_NODE_3971_length_3015_cov_2.16622
>Healthy_901_NODE_3972_length_3014_cov_3.84826
>Healthy_901_NODE_3973_length_3014_cov_2.66002
>Healthy_901_NODE_3974_length_3013_cov_3.56085
>Healthy_901_NODE_3975_length_3013_cov_2.98174
>Healthy_901_NODE_3976_length_3012_cov_3.78458
>Healthy_901_NODE_3977_length_3012_cov_2.55529
>Healthy_901_NODE_3978_length_3012_cov_2.29016
>Healthy_901_NODE_3979_length_3011_cov_4.41982
>Healthy_901_NODE_3980_length_3011_cov_3.20129
>Healthy_901_NODE_3981_length_3011_cov_2.59777
>Healthy_901_NODE_3982_length_3011_cov_2.41644
>Healthy_901_NODE_3983_length_3010_cov_3.25279
>Healthy_901_NODE_3984_length_3009_cov_3.19262
>Healthy_901_NODE_3985_length_3009_cov_3.13913
>Healthy_901_NODE_3986_length_3008_cov_3.36539
>Healthy_901_NODE_3987_length_3008_cov_2.89265
>Healthy_901_NODE_3988_length_3007_cov_2.96612
>Healthy_901_NODE_3989_length_3007_cov_2.49966
>Healthy_901_NODE_3990_length_3005_cov_3.21932
>Healthy_901_NODE_3991_length_3005_cov_2.93356
>Healthy_901_NODE_3992_length_3005_cov_2.64339
>Healthy_901_NODE_3993_length_3004_cov_2.95761
>Healthy_901_NODE_3994_length_3004_cov_2.03221
>Healthy_901_NODE_3995_length_3003_cov_3.10753
>Healthy_901_NODE_3996_length_3001_cov_3.36286
>Healthy_901_NODE_3997_length_3000_cov_4.01358
>Healthy_901_NODE_3998_length_3000_cov_3.28319
>Healthy_901_NODE_3999_length_3000_cov_2.33209
>Healthy_901_NODE_4000_length_3000_cov_2.30832
>Healthy_901_NODE_4001_length_3000_cov_1.88014
>Healthy_902_NODE_1_length_201990_cov_13.2125
>Healthy_902_NODE_2_length_168991_cov_13.1069
>Healthy_902_NODE_3_length_161458_cov_13.5913
>Healthy_902_NODE_4_length_144963_cov_15.7644
>Healthy_902_NODE_5_length_133433_cov_16.2567
>Healthy_902_NODE_6_length_120084_cov_18.4295
>Healthy_902_NODE_7_length_117836_cov_16.0745
>Healthy_902_NODE_8_length_116042_cov_16.1997
>Healthy_902_NODE_9_length_114931_cov_15.9755
>Healthy_902_NODE_10_length_110704_cov_15.8383
>Healthy_902_NODE_11_length_110230_cov_5.69587
>Healthy_902_NODE_12_length_100632_cov_14.2867
>Healthy_902_NODE_13_length_100291_cov_15.4333
>Healthy_902_NODE_14_length_96022_cov_13.1917
>Healthy_902_NODE_15_length_95752_cov_5.81353
>Healthy_902_NODE_16_length_94639_cov_13.4069
>Healthy_902_NODE_17_length_94065_cov_14.2052
>Healthy_902_NODE_18_length_84747_cov_14.1974
>Healthy_902_NODE_19_length_82009_cov_14.233
>Healthy_902_NODE_20_length_76435_cov_13.2496
>Healthy_902_NODE_21_length_74872_cov_5.38086
>Healthy_902_NODE_22_length_73602_cov_14.2446
>Healthy_902_NODE_23_length_72035_cov_13.727
>Healthy_902_NODE_24_length_70780_cov_13.9451
>Healthy_902_NODE_25_length_68425_cov_21.5849
>Healthy_902_NODE_26_length_66905_cov_13.5712
>Healthy_902_NODE_27_length_65905_cov_14.6096
>Healthy_902_NODE_28_length_65300_cov_13.752
>Healthy_902_NODE_29_length_65245_cov_13.6139
>Healthy_902_NODE_30_length_65179_cov_5.68328
>Healthy_902_NODE_31_length_64621_cov_5.91426
>Healthy_902_NODE_32_length_64395_cov_14.1334
>Healthy_902_NODE_33_length_61642_cov_5.96905
>Healthy_902_NODE_34_length_60765_cov_14.8682
>Healthy_902_NODE_35_length_59717_cov_18.8717
>Healthy_902_NODE_36_length_58425_cov_14.5952
>Healthy_902_NODE_37_length_57183_cov_14.9525
>Healthy_902_NODE_38_length_57108_cov_14.4339
>Healthy_902_NODE_39_length_56886_cov_5.68586
>Healthy_902_NODE_40_length_54352_cov_5.69647
>Healthy_902_NODE_41_length_53696_cov_5.53618
>Healthy_902_NODE_42_length_53575_cov_7.16069
>Healthy_902_NODE_43_length_52975_cov_5.69991
>Healthy_902_NODE_44_length_52012_cov_5.66875
>Healthy_902_NODE_45_length_50861_cov_16.9205
>Healthy_902_NODE_46_length_49835_cov_16.0384
>Healthy_902_NODE_47_length_49706_cov_6.05494
>Healthy_902_NODE_48_length_49524_cov_14.5097
>Healthy_902_NODE_49_length_49401_cov_13.183
>Healthy_902_NODE_50_length_47970_cov_14.1942
>Healthy_902_NODE_51_length_47533_cov_13.5714
>Healthy_902_NODE_52_length_47304_cov_5.85073
>Healthy_902_NODE_53_length_46187_cov_24.6318
>Healthy_902_NODE_54_length_46041_cov_5.63811
>Healthy_902_NODE_55_length_45668_cov_4.36411
>Healthy_902_NODE_56_length_45248_cov_5.41827
>Healthy_902_NODE_57_length_45227_cov_5.70847
>Healthy_902_NODE_58_length_44961_cov_13.3066
>Healthy_902_NODE_59_length_44877_cov_13.081
>Healthy_902_NODE_60_length_44870_cov_16.5426
>Healthy_902_NODE_61_length_44709_cov_12.333
>Healthy_902_NODE_62_length_44411_cov_5.69923
>Healthy_902_NODE_63_length_43366_cov_13.3367
>Healthy_902_NODE_64_length_43057_cov_14.3635
>Healthy_902_NODE_65_length_42429_cov_6.49847
>Healthy_902_NODE_66_length_42284_cov_12.1855
>Healthy_902_NODE_67_length_41929_cov_23.8506
>Healthy_902_NODE_68_length_41330_cov_14.1806
>Healthy_902_NODE_69_length_41315_cov_15.1135
>Healthy_902_NODE_70_length_41121_cov_6.78425
>Healthy_902_NODE_71_length_41074_cov_5.64543
>Healthy_902_NODE_72_length_40278_cov_6.63247
>Healthy_902_NODE_73_length_40139_cov_13.7569
>Healthy_902_NODE_74_length_39584_cov_5.76334
>Healthy_902_NODE_75_length_38831_cov_5.67756
>Healthy_902_NODE_76_length_38764_cov_5.81276
>Healthy_902_NODE_77_length_38069_cov_15.1161
>Healthy_902_NODE_78_length_37560_cov_6.01973
>Healthy_902_NODE_79_length_37447_cov_16.6388
>Healthy_902_NODE_80_length_37288_cov_5.51127
>Healthy_902_NODE_81_length_37284_cov_6.60284
>Healthy_902_NODE_82_length_37091_cov_11.9963
>Healthy_902_NODE_83_length_37032_cov_5.40206
>Healthy_902_NODE_84_length_36778_cov_5.95768
>Healthy_902_NODE_85_length_36568_cov_4.22759
>Healthy_902_NODE_86_length_36540_cov_13.3048
>Healthy_902_NODE_87_length_36462_cov_15.4942
>Healthy_902_NODE_88_length_36110_cov_13.0692
>Healthy_902_NODE_89_length_36078_cov_13.8822
>Healthy_902_NODE_90_length_35907_cov_3.94572
>Healthy_902_NODE_91_length_35448_cov_4.54296
>Healthy_902_NODE_92_length_35379_cov_5.95425
>Healthy_902_NODE_93_length_35293_cov_5.82981
>Healthy_902_NODE_94_length_34943_cov_13.3418
>Healthy_902_NODE_95_length_34938_cov_5.3213
>Healthy_902_NODE_96_length_33413_cov_6.12297
>Healthy_902_NODE_97_length_33369_cov_5.6826
>Healthy_902_NODE_98_length_32895_cov_6.48901
>Healthy_902_NODE_99_length_32617_cov_13.5361
>Healthy_902_NODE_100_length_32436_cov_4.25064
>Healthy_902_NODE_101_length_32035_cov_5.70378
>Healthy_902_NODE_102_length_31612_cov_6.74072
>Healthy_902_NODE_103_length_31580_cov_4.48038
>Healthy_902_NODE_104_length_31496_cov_14.0556
>Healthy_902_NODE_105_length_31229_cov_5.95038
>Healthy_902_NODE_106_length_31099_cov_16.1892
>Healthy_902_NODE_107_length_30671_cov_14.9859
>Healthy_902_NODE_108_length_30563_cov_5.19723
>Healthy_902_NODE_109_length_30415_cov_4.75066
>Healthy_902_NODE_110_length_30333_cov_14.8704
>Healthy_902_NODE_111_length_30157_cov_5.61391
>Healthy_902_NODE_112_length_30154_cov_14.5335
>Healthy_902_NODE_113_length_30066_cov_5.74519
>Healthy_902_NODE_114_length_30005_cov_5.19863
>Healthy_902_NODE_115_length_29799_cov_5.47085
>Healthy_902_NODE_116_length_29797_cov_7.0463
>Healthy_902_NODE_117_length_29575_cov_12.9032
>Healthy_902_NODE_118_length_29465_cov_32.8088
>Healthy_902_NODE_119_length_29465_cov_5.8968
>Healthy_902_NODE_120_length_29428_cov_6.96364
>Healthy_902_NODE_121_length_29188_cov_14.3293
>Healthy_902_NODE_122_length_29033_cov_13.48
>Healthy_902_NODE_123_length_28892_cov_13.2838
>Healthy_902_NODE_124_length_28682_cov_7.05687
>Healthy_902_NODE_125_length_28670_cov_5.97162
>Healthy_902_NODE_126_length_28439_cov_21.8427
>Healthy_902_NODE_127_length_28348_cov_6.04026
>Healthy_902_NODE_128_length_28340_cov_12.9752
>Healthy_902_NODE_129_length_28047_cov_5.56988
>Healthy_902_NODE_130_length_27867_cov_14.7569
>Healthy_902_NODE_131_length_27799_cov_5.92456
>Healthy_902_NODE_132_length_27688_cov_4.70213
>Healthy_902_NODE_133_length_27469_cov_5.84285
>Healthy_902_NODE_134_length_27356_cov_13.0176
>Healthy_902_NODE_135_length_27289_cov_17.0938
>Healthy_902_NODE_136_length_27279_cov_13.2663
>Healthy_902_NODE_137_length_27275_cov_6.55764
>Healthy_902_NODE_138_length_27229_cov_13.4794
>Healthy_902_NODE_139_length_27152_cov_3.65048
>Healthy_902_NODE_140_length_27077_cov_14.2965
>Healthy_902_NODE_141_length_27054_cov_13.3831
>Healthy_902_NODE_142_length_26893_cov_5.93416
>Healthy_902_NODE_143_length_26826_cov_6.71002
>Healthy_902_NODE_144_length_26579_cov_14.7922
>Healthy_902_NODE_145_length_26572_cov_4.63344
>Healthy_902_NODE_146_length_26551_cov_13.9131
>Healthy_902_NODE_147_length_26489_cov_13.3025
>Healthy_902_NODE_148_length_26457_cov_5.29089
>Healthy_902_NODE_149_length_25887_cov_12.9448
>Healthy_902_NODE_150_length_25802_cov_4.1907
>Healthy_902_NODE_151_length_25611_cov_5.99116
>Healthy_902_NODE_152_length_25337_cov_6.54833
>Healthy_902_NODE_153_length_25250_cov_3.80984
>Healthy_902_NODE_154_length_25229_cov_5.85012
>Healthy_902_NODE_155_length_25105_cov_4.48814
>Healthy_902_NODE_156_length_25098_cov_12.0884
>Healthy_902_NODE_157_length_24457_cov_4.25912
>Healthy_902_NODE_158_length_24397_cov_5.52112
>Healthy_902_NODE_159_length_24366_cov_6.0798
>Healthy_902_NODE_160_length_24327_cov_5.90891
>Healthy_902_NODE_161_length_24231_cov_6.34389
>Healthy_902_NODE_162_length_24085_cov_12.9965
>Healthy_902_NODE_163_length_23771_cov_6.24844
>Healthy_902_NODE_164_length_23660_cov_7.56323
>Healthy_902_NODE_165_length_23392_cov_13.9622
>Healthy_902_NODE_166_length_23391_cov_3.49302
>Healthy_902_NODE_167_length_23366_cov_9.93878
>Healthy_902_NODE_168_length_23311_cov_3.68262
>Healthy_902_NODE_169_length_23246_cov_5.42491
>Healthy_902_NODE_170_length_23185_cov_6.09192
>Healthy_902_NODE_171_length_23182_cov_6.4205
>Healthy_902_NODE_172_length_22916_cov_5.68313
>Healthy_902_NODE_173_length_22891_cov_13.8226
>Healthy_902_NODE_174_length_22779_cov_4.35126
>Healthy_902_NODE_175_length_22710_cov_5.99744
>Healthy_902_NODE_176_length_21963_cov_7.26725
>Healthy_902_NODE_177_length_21924_cov_6.09296
>Healthy_902_NODE_178_length_21896_cov_5.60437
>Healthy_902_NODE_179_length_21831_cov_6.33009
>Healthy_902_NODE_180_length_21817_cov_6.36265
>Healthy_902_NODE_181_length_21415_cov_4.76732
>Healthy_902_NODE_182_length_21300_cov_3.99124
>Healthy_902_NODE_183_length_21134_cov_16.0031
>Healthy_902_NODE_184_length_20963_cov_13.5276
>Healthy_902_NODE_185_length_20947_cov_6.62742
>Healthy_902_NODE_186_length_20905_cov_5.82772
>Healthy_902_NODE_187_length_20717_cov_5.22365
>Healthy_902_NODE_188_length_20674_cov_13.6236
>Healthy_902_NODE_189_length_20632_cov_6.00394
>Healthy_902_NODE_190_length_20601_cov_5.67123
>Healthy_902_NODE_191_length_20528_cov_5.67049
>Healthy_902_NODE_192_length_20488_cov_16.414
>Healthy_902_NODE_193_length_20437_cov_3.30463
>Healthy_902_NODE_194_length_20318_cov_4.24389
>Healthy_902_NODE_195_length_20300_cov_15.3186
>Healthy_902_NODE_196_length_20216_cov_6.17425
>Healthy_902_NODE_197_length_20078_cov_12.28
>Healthy_902_NODE_198_length_20073_cov_4.08477
>Healthy_902_NODE_199_length_19986_cov_13.4865
>Healthy_902_NODE_200_length_19895_cov_13.357
>Healthy_902_NODE_201_length_19864_cov_6.91504
>Healthy_902_NODE_202_length_19862_cov_4.71495
>Healthy_902_NODE_203_length_19825_cov_13.2653
>Healthy_902_NODE_204_length_19753_cov_5.63331
>Healthy_902_NODE_205_length_19709_cov_5.87071
>Healthy_902_NODE_206_length_19649_cov_13.3669
>Healthy_902_NODE_207_length_19643_cov_4.24459
>Healthy_902_NODE_208_length_19638_cov_6.6834
>Healthy_902_NODE_209_length_19568_cov_13.7485
>Healthy_902_NODE_210_length_19499_cov_4.07663
>Healthy_902_NODE_211_length_19312_cov_13.4454
>Healthy_902_NODE_212_length_19293_cov_5.45088
>Healthy_902_NODE_213_length_19290_cov_6.77234
>Healthy_902_NODE_214_length_19099_cov_6.19938
>Healthy_902_NODE_215_length_19043_cov_13.1295
>Healthy_902_NODE_216_length_19024_cov_5.63936
>Healthy_902_NODE_217_length_18895_cov_4.60605
>Healthy_902_NODE_218_length_18801_cov_5.1946
>Healthy_902_NODE_219_length_18704_cov_5.85822
>Healthy_902_NODE_220_length_18680_cov_5.63023
>Healthy_902_NODE_221_length_18428_cov_3.27323
>Healthy_902_NODE_222_length_18339_cov_6.50077
>Healthy_902_NODE_223_length_18314_cov_11.6476
>Healthy_902_NODE_224_length_18268_cov_5.23901
>Healthy_902_NODE_225_length_18230_cov_6.30184
>Healthy_902_NODE_226_length_18218_cov_6.23399
>Healthy_902_NODE_227_length_18207_cov_6.61569
>Healthy_902_NODE_228_length_18196_cov_5.11796
>Healthy_902_NODE_229_length_18015_cov_9.73252
>Healthy_902_NODE_230_length_17971_cov_16.4603
>Healthy_902_NODE_231_length_17860_cov_5.8155
>Healthy_902_NODE_232_length_17846_cov_6.57383
>Healthy_902_NODE_233_length_17821_cov_3.96533
>Healthy_902_NODE_234_length_17794_cov_6.75658
>Healthy_902_NODE_235_length_17745_cov_4.1736
>Healthy_902_NODE_236_length_17733_cov_5.67677
>Healthy_902_NODE_237_length_17730_cov_13.1283
>Healthy_902_NODE_238_length_17694_cov_6.74437
>Healthy_902_NODE_239_length_17551_cov_12.4907
>Healthy_902_NODE_240_length_17488_cov_5.78942
>Healthy_902_NODE_241_length_17471_cov_6.43466
>Healthy_902_NODE_242_length_17429_cov_6.18919
>Healthy_902_NODE_243_length_17376_cov_5.85988
>Healthy_902_NODE_244_length_17313_cov_8.02231
>Healthy_902_NODE_245_length_17253_cov_5.5107
>Healthy_902_NODE_246_length_17222_cov_5.55484
>Healthy_902_NODE_247_length_17180_cov_5.20169
>Healthy_902_NODE_248_length_17153_cov_6.04667
>Healthy_902_NODE_249_length_17091_cov_5.38419
>Healthy_902_NODE_250_length_17059_cov_5.15414
>Healthy_902_NODE_251_length_17005_cov_5.80289
>Healthy_902_NODE_252_length_16984_cov_6.72639
>Healthy_902_NODE_253_length_16880_cov_4.00588
>Healthy_902_NODE_254_length_16841_cov_5.56297
>Healthy_902_NODE_255_length_16804_cov_5.25279
>Healthy_902_NODE_256_length_16734_cov_5.48972
>Healthy_902_NODE_257_length_16709_cov_6.92122
>Healthy_902_NODE_258_length_16697_cov_13.8524
>Healthy_902_NODE_259_length_16631_cov_5.84073
>Healthy_902_NODE_260_length_16583_cov_6.10667
>Healthy_902_NODE_261_length_16580_cov_4.27516
>Healthy_902_NODE_262_length_16521_cov_5.29783
>Healthy_902_NODE_263_length_16500_cov_6.3775
>Healthy_902_NODE_264_length_16407_cov_3.54727
>Healthy_902_NODE_265_length_16379_cov_4.09477
>Healthy_902_NODE_266_length_16350_cov_6.95907
>Healthy_902_NODE_267_length_16328_cov_4.77079
>Healthy_902_NODE_268_length_16308_cov_6.9058
>Healthy_902_NODE_269_length_16259_cov_16.615
>Healthy_902_NODE_270_length_16220_cov_6.47516
>Healthy_902_NODE_271_length_16211_cov_13.2454
>Healthy_902_NODE_272_length_16129_cov_6.16026
>Healthy_902_NODE_273_length_16129_cov_4.57945
>Healthy_902_NODE_274_length_16091_cov_3.77064
>Healthy_902_NODE_275_length_16028_cov_6.77205
>Healthy_902_NODE_276_length_15974_cov_4.11785
>Healthy_902_NODE_277_length_15965_cov_3.8357
>Healthy_902_NODE_278_length_15930_cov_5.07326
>Healthy_902_NODE_279_length_15841_cov_8.32827
>Healthy_902_NODE_280_length_15820_cov_14.6717
>Healthy_902_NODE_281_length_15732_cov_4.07438
>Healthy_902_NODE_282_length_15723_cov_4.05968
>Healthy_902_NODE_283_length_15693_cov_5.23366
>Healthy_902_NODE_284_length_15631_cov_4.61312
>Healthy_902_NODE_285_length_15618_cov_4.51301
>Healthy_902_NODE_286_length_15585_cov_5.39691
>Healthy_902_NODE_287_length_15536_cov_3.7444
>Healthy_902_NODE_288_length_15519_cov_5.50006
>Healthy_902_NODE_289_length_15489_cov_13.2986
>Healthy_902_NODE_290_length_15404_cov_6.11408
>Healthy_902_NODE_291_length_15358_cov_5.70999
>Healthy_902_NODE_292_length_15300_cov_5.25084
>Healthy_902_NODE_293_length_15141_cov_6.05953
>Healthy_902_NODE_294_length_15102_cov_6.66565
>Healthy_902_NODE_295_length_15065_cov_5.57348
>Healthy_902_NODE_296_length_15013_cov_5.38521
>Healthy_902_NODE_297_length_14978_cov_5.47557
>Healthy_902_NODE_298_length_14884_cov_6.0878
>Healthy_902_NODE_299_length_14880_cov_6.55892
>Healthy_902_NODE_300_length_14823_cov_15.2546
>Healthy_902_NODE_301_length_14790_cov_3.97482
>Healthy_902_NODE_302_length_14767_cov_4.20827
>Healthy_902_NODE_303_length_14748_cov_5.7102
>Healthy_902_NODE_304_length_14676_cov_5.40004
>Healthy_902_NODE_305_length_14659_cov_13.0594
>Healthy_902_NODE_306_length_14610_cov_6.03263
>Healthy_902_NODE_307_length_14569_cov_6.13077
>Healthy_902_NODE_308_length_14402_cov_4.25594
>Healthy_902_NODE_309_length_14390_cov_4.02588
>Healthy_902_NODE_310_length_14352_cov_6.08743
>Healthy_902_NODE_311_length_14315_cov_5.51865
>Healthy_902_NODE_312_length_14304_cov_3.90498
>Healthy_902_NODE_313_length_14299_cov_13.2885
>Healthy_902_NODE_314_length_14262_cov_4.14894
>Healthy_902_NODE_315_length_14252_cov_5.92731
>Healthy_902_NODE_316_length_14238_cov_4.15406
>Healthy_902_NODE_317_length_14213_cov_5.36771
>Healthy_902_NODE_318_length_14034_cov_5.44295
>Healthy_902_NODE_319_length_14019_cov_4.06152
>Healthy_902_NODE_320_length_14005_cov_4.67047
>Healthy_902_NODE_321_length_13987_cov_6.05067
>Healthy_902_NODE_322_length_13963_cov_4.26366
>Healthy_902_NODE_323_length_13961_cov_4.27096
>Healthy_902_NODE_324_length_13960_cov_5.68781
>Healthy_902_NODE_325_length_13807_cov_3.56806
>Healthy_902_NODE_326_length_13784_cov_3.80501
>Healthy_902_NODE_327_length_13771_cov_5.82327
>Healthy_902_NODE_328_length_13764_cov_8.80655
>Healthy_902_NODE_329_length_13744_cov_6.16276
>Healthy_902_NODE_330_length_13728_cov_12.7844
>Healthy_902_NODE_331_length_13706_cov_15.0508
>Healthy_902_NODE_332_length_13658_cov_13.9218
>Healthy_902_NODE_333_length_13639_cov_11.8763
>Healthy_902_NODE_334_length_13628_cov_11.0024
>Healthy_902_NODE_335_length_13627_cov_12.166
>Healthy_902_NODE_336_length_13618_cov_3.80063
>Healthy_902_NODE_337_length_13601_cov_11.7898
>Healthy_902_NODE_338_length_13592_cov_11.9524
>Healthy_902_NODE_339_length_13558_cov_5.65904
>Healthy_902_NODE_340_length_13539_cov_4.19393
>Healthy_902_NODE_341_length_13535_cov_7.09674
>Healthy_902_NODE_342_length_13531_cov_5.53362
>Healthy_902_NODE_343_length_13405_cov_3.69753
>Healthy_902_NODE_344_length_13333_cov_5.88236
>Healthy_902_NODE_345_length_13307_cov_4.778
>Healthy_902_NODE_346_length_13221_cov_5.01443
>Healthy_902_NODE_347_length_13212_cov_14.1772
>Healthy_902_NODE_348_length_13191_cov_5.97328
>Healthy_902_NODE_349_length_13144_cov_3.90526
>Healthy_902_NODE_350_length_13136_cov_3.36358
>Healthy_902_NODE_351_length_13132_cov_4.34366
>Healthy_902_NODE_352_length_13013_cov_14.6909
>Healthy_902_NODE_353_length_13003_cov_6.135
>Healthy_902_NODE_354_length_12978_cov_5.01385
>Healthy_902_NODE_355_length_12957_cov_13.4195
>Healthy_902_NODE_356_length_12918_cov_3.67084
>Healthy_902_NODE_357_length_12818_cov_5.45021
>Healthy_902_NODE_358_length_12815_cov_5.00823
>Healthy_902_NODE_359_length_12807_cov_4.21048
>Healthy_902_NODE_360_length_12685_cov_5.39335
>Healthy_902_NODE_361_length_12680_cov_4.61101
>Healthy_902_NODE_362_length_12647_cov_6.29257
>Healthy_902_NODE_363_length_12625_cov_12.9526
>Healthy_902_NODE_364_length_12607_cov_4.34122
>Healthy_902_NODE_365_length_12553_cov_4.57569
>Healthy_902_NODE_366_length_12551_cov_6.7572
>Healthy_902_NODE_367_length_12539_cov_28.2742
>Healthy_902_NODE_368_length_12512_cov_4.95978
>Healthy_902_NODE_369_length_12505_cov_16.6066
>Healthy_902_NODE_370_length_12502_cov_5.81602
>Healthy_902_NODE_371_length_12371_cov_5.2992
>Healthy_902_NODE_372_length_12298_cov_17.2691
>Healthy_902_NODE_373_length_12274_cov_21.086
>Healthy_902_NODE_374_length_12266_cov_3.79486
>Healthy_902_NODE_375_length_12261_cov_3.85196
>Healthy_902_NODE_376_length_12253_cov_5.3817
>Healthy_902_NODE_377_length_12227_cov_3.48883
>Healthy_902_NODE_378_length_12194_cov_14.2803
>Healthy_902_NODE_379_length_12187_cov_6.09471
>Healthy_902_NODE_380_length_12148_cov_5.6579
>Healthy_902_NODE_381_length_12131_cov_15.0234
>Healthy_902_NODE_382_length_12127_cov_5.80525
>Healthy_902_NODE_383_length_12064_cov_3.74278
>Healthy_902_NODE_384_length_12019_cov_5.8615
>Healthy_902_NODE_385_length_11988_cov_5.42085
>Healthy_902_NODE_386_length_11987_cov_5.30079
>Healthy_902_NODE_387_length_11972_cov_5.16002
>Healthy_902_NODE_388_length_11947_cov_12.5573
>Healthy_902_NODE_389_length_11865_cov_6.69204
>Healthy_902_NODE_390_length_11851_cov_3.95744
>Healthy_902_NODE_391_length_11826_cov_6.15326
>Healthy_902_NODE_392_length_11785_cov_3.86914
>Healthy_902_NODE_393_length_11769_cov_14.5993
>Healthy_902_NODE_394_length_11745_cov_5.99401
>Healthy_902_NODE_395_length_11737_cov_4.26271
>Healthy_902_NODE_396_length_11735_cov_5.75711
>Healthy_902_NODE_397_length_11729_cov_3.46822
>Healthy_902_NODE_398_length_11703_cov_5.20871
>Healthy_902_NODE_399_length_11677_cov_6.42901
>Healthy_902_NODE_400_length_11609_cov_3.7999
>Healthy_902_NODE_401_length_11559_cov_4.21932
>Healthy_902_NODE_402_length_11523_cov_15.4019
>Healthy_902_NODE_403_length_11495_cov_5.00586
>Healthy_902_NODE_404_length_11426_cov_6.86123
>Healthy_902_NODE_405_length_11419_cov_3.04805
>Healthy_902_NODE_406_length_11408_cov_3.41892
>Healthy_902_NODE_407_length_11398_cov_4.618
>Healthy_902_NODE_408_length_11335_cov_7.28892
>Healthy_902_NODE_409_length_11313_cov_12.2503
>Healthy_902_NODE_410_length_11276_cov_7.43918
>Healthy_902_NODE_411_length_11257_cov_4.08856
>Healthy_902_NODE_412_length_11220_cov_4.21227
>Healthy_902_NODE_413_length_11179_cov_5.32219
>Healthy_902_NODE_414_length_11178_cov_10.9265
>Healthy_902_NODE_415_length_11157_cov_17.2376
>Healthy_902_NODE_416_length_11155_cov_4.38405
>Healthy_902_NODE_417_length_11122_cov_4.53483
>Healthy_902_NODE_418_length_11118_cov_2.94685
>Healthy_902_NODE_419_length_11110_cov_3.08069
>Healthy_902_NODE_420_length_11088_cov_4.44557
>Healthy_902_NODE_421_length_11084_cov_5.32115
>Healthy_902_NODE_422_length_11084_cov_4.39795
>Healthy_902_NODE_423_length_11083_cov_4.21563
>Healthy_902_NODE_424_length_11031_cov_5.49062
>Healthy_902_NODE_425_length_11014_cov_6.95419
>Healthy_902_NODE_426_length_11005_cov_12.4066
>Healthy_902_NODE_427_length_11003_cov_13.7464
>Healthy_902_NODE_428_length_10995_cov_5.2468
>Healthy_902_NODE_429_length_10990_cov_6.52711
>Healthy_902_NODE_430_length_10974_cov_3.91611
>Healthy_902_NODE_431_length_10965_cov_6.81751
>Healthy_902_NODE_432_length_10944_cov_6.78042
>Healthy_902_NODE_433_length_10929_cov_3.35498
>Healthy_902_NODE_434_length_10920_cov_3.30198
>Healthy_902_NODE_435_length_10915_cov_7.29144
>Healthy_902_NODE_436_length_10903_cov_4.39482
>Healthy_902_NODE_437_length_10902_cov_4.18512
>Healthy_902_NODE_438_length_10900_cov_6.05606
>Healthy_902_NODE_439_length_10898_cov_3.61275
>Healthy_902_NODE_440_length_10841_cov_8.33729
>Healthy_902_NODE_441_length_10834_cov_5.16412
>Healthy_902_NODE_442_length_10815_cov_3.92537
>Healthy_902_NODE_443_length_10809_cov_5.51162
>Healthy_902_NODE_444_length_10780_cov_4.26079
>Healthy_902_NODE_445_length_10730_cov_3.39185
>Healthy_902_NODE_446_length_10725_cov_5.98276
>Healthy_902_NODE_447_length_10682_cov_5.35363
>Healthy_902_NODE_448_length_10672_cov_4.54375
>Healthy_902_NODE_449_length_10552_cov_4.04544
>Healthy_902_NODE_450_length_10544_cov_6.86719
>Healthy_902_NODE_451_length_10541_cov_18.3291
>Healthy_902_NODE_452_length_10531_cov_6.03475
>Healthy_902_NODE_453_length_10504_cov_3.21236
>Healthy_902_NODE_454_length_10498_cov_5.71656
>Healthy_902_NODE_455_length_10478_cov_3.45668
>Healthy_902_NODE_456_length_10474_cov_7.05567
>Healthy_902_NODE_457_length_10438_cov_14.4148
>Healthy_902_NODE_458_length_10423_cov_6.68914
>Healthy_902_NODE_459_length_10422_cov_13.5195
>Healthy_902_NODE_460_length_10418_cov_4.13336
>Healthy_902_NODE_461_length_10413_cov_5.6144
>Healthy_902_NODE_462_length_10384_cov_5.40711
>Healthy_902_NODE_463_length_10345_cov_6.31497
>Healthy_902_NODE_464_length_10340_cov_13.6315
>Healthy_902_NODE_465_length_10340_cov_4.27982
>Healthy_902_NODE_466_length_10301_cov_4.17539
>Healthy_902_NODE_467_length_10285_cov_4.07273
>Healthy_902_NODE_468_length_10260_cov_4.80323
>Healthy_902_NODE_469_length_10232_cov_14.7058
>Healthy_902_NODE_470_length_10227_cov_5.4593
>Healthy_902_NODE_471_length_10225_cov_4.06205
>Healthy_902_NODE_472_length_10214_cov_9.12462
>Healthy_902_NODE_473_length_10204_cov_3.65534
>Healthy_902_NODE_474_length_10190_cov_3.96182
>Healthy_902_NODE_475_length_10190_cov_3.38826
>Healthy_902_NODE_476_length_10174_cov_4.02767
>Healthy_902_NODE_477_length_10149_cov_3.76441
>Healthy_902_NODE_478_length_10148_cov_3.84365
>Healthy_902_NODE_479_length_10141_cov_3.64525
>Healthy_902_NODE_480_length_10119_cov_3.32373
>Healthy_902_NODE_481_length_10097_cov_3.61472
>Healthy_902_NODE_482_length_10068_cov_3.73924
>Healthy_902_NODE_483_length_10068_cov_3.64606
>Healthy_902_NODE_484_length_10033_cov_6.46923
>Healthy_902_NODE_485_length_10003_cov_4.19592
>Healthy_902_NODE_486_length_9992_cov_4.29576
>Healthy_902_NODE_487_length_9989_cov_4.09352
>Healthy_902_NODE_488_length_9986_cov_3.90233
>Healthy_902_NODE_489_length_9976_cov_6.38081
>Healthy_902_NODE_490_length_9957_cov_4.02676
>Healthy_902_NODE_491_length_9871_cov_3.80369
>Healthy_902_NODE_492_length_9863_cov_5.80067
>Healthy_902_NODE_493_length_9821_cov_4.54403
>Healthy_902_NODE_494_length_9797_cov_6.62923
>Healthy_902_NODE_495_length_9791_cov_4.78708
>Healthy_902_NODE_496_length_9755_cov_3.64
>Healthy_902_NODE_497_length_9746_cov_8.35817
>Healthy_902_NODE_498_length_9739_cov_4.95642
>Healthy_902_NODE_499_length_9736_cov_4.72327
>Healthy_902_NODE_500_length_9726_cov_6.11436
>Healthy_902_NODE_501_length_9703_cov_14.2252
>Healthy_902_NODE_502_length_9698_cov_7.17785
>Healthy_902_NODE_503_length_9684_cov_7.61491
>Healthy_902_NODE_504_length_9670_cov_3.90567
>Healthy_902_NODE_505_length_9659_cov_3.3687
>Healthy_902_NODE_506_length_9646_cov_6.22448
>Healthy_902_NODE_507_length_9634_cov_3.50955
>Healthy_902_NODE_508_length_9632_cov_13.598
>Healthy_902_NODE_509_length_9567_cov_5.62006
>Healthy_902_NODE_510_length_9552_cov_5.67548
>Healthy_902_NODE_511_length_9543_cov_6.6621
>Healthy_902_NODE_512_length_9506_cov_5.45709
>Healthy_902_NODE_513_length_9473_cov_10.8834
>Healthy_902_NODE_514_length_9430_cov_4.97867
>Healthy_902_NODE_515_length_9422_cov_4.78584
>Healthy_902_NODE_516_length_9409_cov_3.52277
>Healthy_902_NODE_517_length_9401_cov_5.75123
>Healthy_902_NODE_518_length_9386_cov_12.9059
>Healthy_902_NODE_519_length_9371_cov_4.52201
>Healthy_902_NODE_520_length_9355_cov_3.94011
>Healthy_902_NODE_521_length_9315_cov_5.43834
>Healthy_902_NODE_522_length_9310_cov_4.14954
>Healthy_902_NODE_523_length_9304_cov_4.54071
>Healthy_902_NODE_524_length_9285_cov_3.55764
>Healthy_902_NODE_525_length_9276_cov_3.01529
>Healthy_902_NODE_526_length_9259_cov_4.02445
>Healthy_902_NODE_527_length_9253_cov_5.01696
>Healthy_902_NODE_528_length_9250_cov_4.13018
>Healthy_902_NODE_529_length_9242_cov_4.21182
>Healthy_902_NODE_530_length_9234_cov_4.16592
>Healthy_902_NODE_531_length_9212_cov_4.33253
>Healthy_902_NODE_532_length_9201_cov_8.00601
>Healthy_902_NODE_533_length_9186_cov_3.855
>Healthy_902_NODE_534_length_9154_cov_6.24124
>Healthy_902_NODE_535_length_9146_cov_5.61137
>Healthy_902_NODE_536_length_9133_cov_5.93798
>Healthy_902_NODE_537_length_9121_cov_3.65806
>Healthy_902_NODE_538_length_9097_cov_7.63515
>Healthy_902_NODE_539_length_9095_cov_6.35951
>Healthy_902_NODE_540_length_9089_cov_4.30839
>Healthy_902_NODE_541_length_9072_cov_4.96773
>Healthy_902_NODE_542_length_9050_cov_6.34319
>Healthy_902_NODE_543_length_9049_cov_5.64387
>Healthy_902_NODE_544_length_9024_cov_8.81057
>Healthy_902_NODE_545_length_9024_cov_3.80321
>Healthy_902_NODE_546_length_9012_cov_17.7613
>Healthy_902_NODE_547_length_9005_cov_7.34927
>Healthy_902_NODE_548_length_8991_cov_4.92346
>Healthy_902_NODE_549_length_8959_cov_5.60995
>Healthy_902_NODE_550_length_8943_cov_6.58247
>Healthy_902_NODE_551_length_8941_cov_4.15609
>Healthy_902_NODE_552_length_8925_cov_18.2114
>Healthy_902_NODE_553_length_8923_cov_3.94147
>Healthy_902_NODE_554_length_8882_cov_4.52883
>Healthy_902_NODE_555_length_8869_cov_11.1888
>Healthy_902_NODE_556_length_8868_cov_6.69466
>Healthy_902_NODE_557_length_8859_cov_4.14732
>Healthy_902_NODE_558_length_8854_cov_5.5629
>Healthy_902_NODE_559_length_8747_cov_5.89312
>Healthy_902_NODE_560_length_8735_cov_3.07938
>Healthy_902_NODE_561_length_8731_cov_3.99239
>Healthy_902_NODE_562_length_8725_cov_6.23495
>Healthy_902_NODE_563_length_8712_cov_4.06365
>Healthy_902_NODE_564_length_8696_cov_3.87143
>Healthy_902_NODE_565_length_8679_cov_5.5821
>Healthy_902_NODE_566_length_8675_cov_4.68179
>Healthy_902_NODE_567_length_8664_cov_6.50296
>Healthy_902_NODE_568_length_8627_cov_5.2899
>Healthy_902_NODE_569_length_8604_cov_4.25184
>Healthy_902_NODE_570_length_8590_cov_6.18172
>Healthy_902_NODE_571_length_8582_cov_5.95133
>Healthy_902_NODE_572_length_8572_cov_3.86615
>Healthy_902_NODE_573_length_8541_cov_14.7167
>Healthy_902_NODE_574_length_8503_cov_14.9034
>Healthy_902_NODE_575_length_8478_cov_5.86252
>Healthy_902_NODE_576_length_8426_cov_7.23486
>Healthy_902_NODE_577_length_8404_cov_3.16253
>Healthy_902_NODE_578_length_8399_cov_6.88962
>Healthy_902_NODE_579_length_8397_cov_4.21925
>Healthy_902_NODE_580_length_8353_cov_4.33647
>Healthy_902_NODE_581_length_8328_cov_3.73855
>Healthy_902_NODE_582_length_8322_cov_4.84347
>Healthy_902_NODE_583_length_8321_cov_3.92911
>Healthy_902_NODE_584_length_8312_cov_12.7925
>Healthy_902_NODE_585_length_8282_cov_5.70269
>Healthy_902_NODE_586_length_8278_cov_5.66691
>Healthy_902_NODE_587_length_8260_cov_12.0986
>Healthy_902_NODE_588_length_8248_cov_5.93995
>Healthy_902_NODE_589_length_8217_cov_3.47488
>Healthy_902_NODE_590_length_8217_cov_3.29478
>Healthy_902_NODE_591_length_8205_cov_5.96675
>Healthy_902_NODE_592_length_8199_cov_5.61837
>Healthy_902_NODE_593_length_8191_cov_3.63016
>Healthy_902_NODE_594_length_8176_cov_8.32828
>Healthy_902_NODE_595_length_8174_cov_4.50967
>Healthy_902_NODE_596_length_8167_cov_5.46142
>Healthy_902_NODE_597_length_8153_cov_6.00284
>Healthy_902_NODE_598_length_8148_cov_5.34264
>Healthy_902_NODE_599_length_8134_cov_4.6585
>Healthy_902_NODE_600_length_8132_cov_5.67017
>Healthy_902_NODE_601_length_8075_cov_3.39214
>Healthy_902_NODE_602_length_8064_cov_6.52678
>Healthy_902_NODE_603_length_8062_cov_3.16673
>Healthy_902_NODE_604_length_8058_cov_3.36086
>Healthy_902_NODE_605_length_8053_cov_5.15979
>Healthy_902_NODE_606_length_8051_cov_3.03489
>Healthy_902_NODE_607_length_8021_cov_19.6796
>Healthy_902_NODE_608_length_8017_cov_4.93356
>Healthy_902_NODE_609_length_7965_cov_4.23982
>Healthy_902_NODE_610_length_7924_cov_3.81319
>Healthy_902_NODE_611_length_7917_cov_4.2072
>Healthy_902_NODE_612_length_7913_cov_6.01196
>Healthy_902_NODE_613_length_7886_cov_6.54463
>Healthy_902_NODE_614_length_7881_cov_4.22757
>Healthy_902_NODE_615_length_7877_cov_5.4931
>Healthy_902_NODE_616_length_7861_cov_5.6053
>Healthy_902_NODE_617_length_7859_cov_3.74475
>Healthy_902_NODE_618_length_7840_cov_18.824
>Healthy_902_NODE_619_length_7824_cov_5.23517
>Healthy_902_NODE_620_length_7772_cov_3.54399
>Healthy_902_NODE_621_length_7765_cov_4.38923
>Healthy_902_NODE_622_length_7757_cov_3.45326
>Healthy_902_NODE_623_length_7750_cov_5.44951
>Healthy_902_NODE_624_length_7744_cov_6.23007
>Healthy_902_NODE_625_length_7732_cov_13.1742
>Healthy_902_NODE_626_length_7732_cov_5.07985
>Healthy_902_NODE_627_length_7717_cov_44.4307
>Healthy_902_NODE_628_length_7705_cov_3.81608
>Healthy_902_NODE_629_length_7698_cov_17.9898
>Healthy_902_NODE_630_length_7693_cov_14.0994
>Healthy_902_NODE_631_length_7691_cov_3.88214
>Healthy_902_NODE_632_length_7688_cov_4.18695
>Healthy_902_NODE_633_length_7684_cov_3.92004
>Healthy_902_NODE_634_length_7665_cov_4.63469
>Healthy_902_NODE_635_length_7661_cov_6.23403
>Healthy_902_NODE_636_length_7652_cov_3.90746
>Healthy_902_NODE_637_length_7646_cov_3.59268
>Healthy_902_NODE_638_length_7637_cov_3.97771
>Healthy_902_NODE_639_length_7636_cov_5.63474
>Healthy_902_NODE_640_length_7606_cov_4.10409
>Healthy_902_NODE_641_length_7567_cov_6.53887
>Healthy_902_NODE_642_length_7562_cov_5.08352
>Healthy_902_NODE_643_length_7551_cov_3.6921
>Healthy_902_NODE_644_length_7550_cov_3.8056
>Healthy_902_NODE_645_length_7538_cov_13.11
>Healthy_902_NODE_646_length_7534_cov_5.22543
>Healthy_902_NODE_647_length_7532_cov_13.8503
>Healthy_902_NODE_648_length_7532_cov_3.81677
>Healthy_902_NODE_649_length_7526_cov_4.69602
>Healthy_902_NODE_650_length_7525_cov_17.423
>Healthy_902_NODE_651_length_7521_cov_8.36057
>Healthy_902_NODE_652_length_7505_cov_13.8836
>Healthy_902_NODE_653_length_7479_cov_3.49057
>Healthy_902_NODE_654_length_7470_cov_13.8008
>Healthy_902_NODE_655_length_7469_cov_6.13272
>Healthy_902_NODE_656_length_7460_cov_6.01094
>Healthy_902_NODE_657_length_7444_cov_6.41305
>Healthy_902_NODE_658_length_7440_cov_6.68084
>Healthy_902_NODE_659_length_7435_cov_11.8161
>Healthy_902_NODE_660_length_7423_cov_13.899
>Healthy_902_NODE_661_length_7412_cov_3.66481
>Healthy_902_NODE_662_length_7389_cov_3.70453
>Healthy_902_NODE_663_length_7358_cov_4.39559
>Healthy_902_NODE_664_length_7356_cov_12.6821
>Healthy_902_NODE_665_length_7349_cov_3.70236
>Healthy_902_NODE_666_length_7345_cov_10.1026
>Healthy_902_NODE_667_length_7333_cov_4.00234
>Healthy_902_NODE_668_length_7329_cov_3.37393
>Healthy_902_NODE_669_length_7318_cov_5.92895
>Healthy_902_NODE_670_length_7292_cov_4.34807
>Healthy_902_NODE_671_length_7290_cov_4.06234
>Healthy_902_NODE_672_length_7265_cov_4.19598
>Healthy_902_NODE_673_length_7235_cov_3.83259
>Healthy_902_NODE_674_length_7233_cov_3.73544
>Healthy_902_NODE_675_length_7231_cov_4.42168
>Healthy_902_NODE_676_length_7228_cov_4.2027
>Healthy_902_NODE_677_length_7204_cov_4.1838
>Healthy_902_NODE_678_length_7201_cov_3.65323
>Healthy_902_NODE_679_length_7194_cov_3.45216
>Healthy_902_NODE_680_length_7184_cov_16.2359
>Healthy_902_NODE_681_length_7157_cov_4.07463
>Healthy_902_NODE_682_length_7156_cov_11.7547
>Healthy_902_NODE_683_length_7147_cov_4.46306
>Healthy_902_NODE_684_length_7113_cov_4.68759
>Healthy_902_NODE_685_length_7112_cov_27.8538
>Healthy_902_NODE_686_length_7105_cov_5.47404
>Healthy_902_NODE_687_length_7103_cov_15.6202
>Healthy_902_NODE_688_length_7101_cov_5.02895
>Healthy_902_NODE_689_length_7051_cov_3.08333
>Healthy_902_NODE_690_length_7045_cov_3.19499
>Healthy_902_NODE_691_length_7036_cov_5.5906
>Healthy_902_NODE_692_length_7024_cov_6.05252
>Healthy_902_NODE_693_length_7014_cov_3.26024
>Healthy_902_NODE_694_length_7007_cov_6.71893
>Healthy_902_NODE_695_length_6993_cov_3.54454
>Healthy_902_NODE_696_length_6993_cov_3.4213
>Healthy_902_NODE_697_length_6990_cov_3.99625
>Healthy_902_NODE_698_length_6968_cov_3.06813
>Healthy_902_NODE_699_length_6967_cov_5.38238
>Healthy_902_NODE_700_length_6961_cov_3.35143
>Healthy_902_NODE_701_length_6953_cov_15.9696
>Healthy_902_NODE_702_length_6949_cov_3.3725
>Healthy_902_NODE_703_length_6934_cov_4.24786
>Healthy_902_NODE_704_length_6930_cov_4.73018
>Healthy_902_NODE_705_length_6926_cov_4.15689
>Healthy_902_NODE_706_length_6924_cov_3.36366
>Healthy_902_NODE_707_length_6919_cov_4.38607
>Healthy_902_NODE_708_length_6896_cov_6.23608
>Healthy_902_NODE_709_length_6891_cov_5.01843
>Healthy_902_NODE_710_length_6888_cov_20.2949
>Healthy_902_NODE_711_length_6887_cov_3.35363
>Healthy_902_NODE_712_length_6859_cov_2.68577
>Healthy_902_NODE_713_length_6837_cov_7.64553
>Healthy_902_NODE_714_length_6835_cov_3.39956
>Healthy_902_NODE_715_length_6828_cov_5.0973
>Healthy_902_NODE_716_length_6823_cov_3.55792
>Healthy_902_NODE_717_length_6821_cov_5.95403
>Healthy_902_NODE_718_length_6820_cov_8.4609
>Healthy_902_NODE_719_length_6819_cov_7.2361
>Healthy_902_NODE_720_length_6819_cov_2.70713
>Healthy_902_NODE_721_length_6806_cov_15.5284
>Healthy_902_NODE_722_length_6774_cov_5.68031
>Healthy_902_NODE_723_length_6771_cov_4.49047
>Healthy_902_NODE_724_length_6767_cov_4.0298
>Healthy_902_NODE_725_length_6759_cov_3.40483
>Healthy_902_NODE_726_length_6753_cov_3.27486
>Healthy_902_NODE_727_length_6738_cov_3.85456
>Healthy_902_NODE_728_length_6728_cov_5.29087
>Healthy_902_NODE_729_length_6722_cov_4.61992
>Healthy_902_NODE_730_length_6722_cov_4.54417
>Healthy_902_NODE_731_length_6694_cov_3.94502
>Healthy_902_NODE_732_length_6689_cov_4.79349
>Healthy_902_NODE_733_length_6650_cov_4.32752
>Healthy_902_NODE_734_length_6639_cov_6.8144
>Healthy_902_NODE_735_length_6623_cov_3.51873
>Healthy_902_NODE_736_length_6606_cov_3.61991
>Healthy_902_NODE_737_length_6597_cov_4.74534
>Healthy_902_NODE_738_length_6596_cov_4.00336
>Healthy_902_NODE_739_length_6584_cov_7.27631
>Healthy_902_NODE_740_length_6576_cov_6.8741
>Healthy_902_NODE_741_length_6565_cov_3.59785
>Healthy_902_NODE_742_length_6560_cov_2.77095
>Healthy_902_NODE_743_length_6550_cov_3.03895
>Healthy_902_NODE_744_length_6531_cov_6.99243
>Healthy_902_NODE_745_length_6523_cov_4.67161
>Healthy_902_NODE_746_length_6522_cov_3.17829
>Healthy_902_NODE_747_length_6520_cov_4.04068
>Healthy_902_NODE_748_length_6513_cov_4.15485
>Healthy_902_NODE_749_length_6512_cov_4.37959
>Healthy_902_NODE_750_length_6505_cov_5.16543
>Healthy_902_NODE_751_length_6487_cov_5.68221
>Healthy_902_NODE_752_length_6474_cov_3.14192
>Healthy_902_NODE_753_length_6451_cov_3.85256
>Healthy_902_NODE_754_length_6437_cov_8.39439
>Healthy_902_NODE_755_length_6433_cov_3.27344
>Healthy_902_NODE_756_length_6415_cov_15.4049
>Healthy_902_NODE_757_length_6413_cov_3.6307
>Healthy_902_NODE_758_length_6407_cov_5.21804
>Healthy_902_NODE_759_length_6399_cov_15.7568
>Healthy_902_NODE_760_length_6399_cov_3.49685
>Healthy_902_NODE_761_length_6395_cov_4.57634
>Healthy_902_NODE_762_length_6390_cov_4.88824
>Healthy_902_NODE_763_length_6388_cov_16.7387
>Healthy_902_NODE_764_length_6381_cov_4.14796
>Healthy_902_NODE_765_length_6379_cov_5.73482
>Healthy_902_NODE_766_length_6378_cov_3.55812
>Healthy_902_NODE_767_length_6372_cov_3.43866
>Healthy_902_NODE_768_length_6369_cov_7.47387
>Healthy_902_NODE_769_length_6369_cov_3.45534
>Healthy_902_NODE_770_length_6367_cov_4.49144
>Healthy_902_NODE_771_length_6362_cov_3.81449
>Healthy_902_NODE_772_length_6361_cov_6.93276
>Healthy_902_NODE_773_length_6351_cov_4.49476
>Healthy_902_NODE_774_length_6343_cov_6.61975
>Healthy_902_NODE_775_length_6337_cov_3.14374
>Healthy_902_NODE_776_length_6334_cov_3.56362
>Healthy_902_NODE_777_length_6320_cov_3.25283
>Healthy_902_NODE_778_length_6314_cov_12.7113
>Healthy_902_NODE_779_length_6310_cov_3.91863
>Healthy_902_NODE_780_length_6308_cov_4.23029
>Healthy_902_NODE_781_length_6305_cov_4.41024
>Healthy_902_NODE_782_length_6301_cov_3.97646
>Healthy_902_NODE_783_length_6295_cov_8.30881
>Healthy_902_NODE_784_length_6295_cov_4.30817
>Healthy_902_NODE_785_length_6293_cov_4.34386
>Healthy_902_NODE_786_length_6291_cov_3.3289
>Healthy_902_NODE_787_length_6290_cov_3.09912
>Healthy_902_NODE_788_length_6287_cov_14.0777
>Healthy_902_NODE_789_length_6281_cov_7.29473
>Healthy_902_NODE_790_length_6281_cov_4.93543
>Healthy_902_NODE_791_length_6277_cov_3.86355
>Healthy_902_NODE_792_length_6265_cov_3.2182
>Healthy_902_NODE_793_length_6264_cov_5.81301
>Healthy_902_NODE_794_length_6263_cov_4.69668
>Healthy_902_NODE_795_length_6249_cov_12.1027
>Healthy_902_NODE_796_length_6242_cov_6.95959
>Healthy_902_NODE_797_length_6240_cov_6.07858
>Healthy_902_NODE_798_length_6240_cov_4.41083
>Healthy_902_NODE_799_length_6239_cov_4.02846
>Healthy_902_NODE_800_length_6217_cov_4.90214
>Healthy_902_NODE_801_length_6210_cov_3.55272
>Healthy_902_NODE_802_length_6197_cov_6.82595
>Healthy_902_NODE_803_length_6193_cov_4.22076
>Healthy_902_NODE_804_length_6192_cov_5.89686
>Healthy_902_NODE_805_length_6179_cov_5.29752
>Healthy_902_NODE_806_length_6176_cov_3.44797
>Healthy_902_NODE_807_length_6167_cov_6.43586
>Healthy_902_NODE_808_length_6159_cov_14.5677
>Healthy_902_NODE_809_length_6148_cov_3.73248
>Healthy_902_NODE_810_length_6146_cov_4.97061
>Healthy_902_NODE_811_length_6144_cov_2.59139
>Healthy_902_NODE_812_length_6129_cov_3.65015
>Healthy_902_NODE_813_length_6121_cov_3.87933
>Healthy_902_NODE_814_length_6115_cov_3.33515
>Healthy_902_NODE_815_length_6114_cov_3.79733
>Healthy_902_NODE_816_length_6112_cov_3.37378
>Healthy_902_NODE_817_length_6107_cov_2.87128
>Healthy_902_NODE_818_length_6097_cov_4.41311
>Healthy_902_NODE_819_length_6096_cov_13.8055
>Healthy_902_NODE_820_length_6093_cov_3.61063
>Healthy_902_NODE_821_length_6091_cov_3.31494
>Healthy_902_NODE_822_length_6090_cov_6.30804
>Healthy_902_NODE_823_length_6068_cov_4.48146
>Healthy_902_NODE_824_length_6066_cov_3.62469
>Healthy_902_NODE_825_length_6061_cov_4.00516
>Healthy_902_NODE_826_length_6060_cov_5.18052
>Healthy_902_NODE_827_length_6057_cov_4.5095
>Healthy_902_NODE_828_length_6051_cov_3.8524
>Healthy_902_NODE_829_length_6044_cov_3.47621
>Healthy_902_NODE_830_length_6044_cov_2.95375
>Healthy_902_NODE_831_length_6040_cov_4.00535
>Healthy_902_NODE_832_length_6040_cov_3.24394
>Healthy_902_NODE_833_length_6037_cov_3.43597
>Healthy_902_NODE_834_length_6023_cov_6.68716
>Healthy_902_NODE_835_length_6015_cov_4.06913
>Healthy_902_NODE_836_length_6011_cov_4.34318
>Healthy_902_NODE_837_length_6009_cov_3.81105
>Healthy_902_NODE_838_length_6004_cov_3.35266
>Healthy_902_NODE_839_length_5994_cov_4.2556
>Healthy_902_NODE_840_length_5990_cov_4.26234
>Healthy_902_NODE_841_length_5989_cov_6.60718
>Healthy_902_NODE_842_length_5983_cov_3.5275
>Healthy_902_NODE_843_length_5974_cov_3.47728
>Healthy_902_NODE_844_length_5970_cov_5.98428
>Healthy_902_NODE_845_length_5970_cov_2.97227
>Healthy_902_NODE_846_length_5961_cov_5.40315
>Healthy_902_NODE_847_length_5954_cov_6.75301
>Healthy_902_NODE_848_length_5935_cov_3.89881
>Healthy_902_NODE_849_length_5928_cov_4.17317
>Healthy_902_NODE_850_length_5920_cov_2.40409
>Healthy_902_NODE_851_length_5918_cov_3.50947
>Healthy_902_NODE_852_length_5913_cov_4.13827
>Healthy_902_NODE_853_length_5903_cov_5.27257
>Healthy_902_NODE_854_length_5894_cov_4.50437
>Healthy_902_NODE_855_length_5893_cov_4.352
>Healthy_902_NODE_856_length_5891_cov_3.40164
>Healthy_902_NODE_857_length_5872_cov_3.19082
>Healthy_902_NODE_858_length_5870_cov_3.41874
>Healthy_902_NODE_859_length_5869_cov_3.04885
>Healthy_902_NODE_860_length_5866_cov_3.99363
>Healthy_902_NODE_861_length_5865_cov_5.61876
>Healthy_902_NODE_862_length_5861_cov_4.06287
>Healthy_902_NODE_863_length_5849_cov_3.53504
>Healthy_902_NODE_864_length_5845_cov_14.8857
>Healthy_902_NODE_865_length_5832_cov_3.39346
>Healthy_902_NODE_866_length_5826_cov_4.1738
>Healthy_902_NODE_867_length_5819_cov_3.02568
>Healthy_902_NODE_868_length_5819_cov_2.89833
>Healthy_902_NODE_869_length_5816_cov_3.05641
>Healthy_902_NODE_870_length_5807_cov_3.94958
>Healthy_902_NODE_871_length_5798_cov_3.44106
>Healthy_902_NODE_872_length_5793_cov_3.71785
>Healthy_902_NODE_873_length_5787_cov_3.17708
>Healthy_902_NODE_874_length_5781_cov_3.94237
>Healthy_902_NODE_875_length_5762_cov_3.40126
>Healthy_902_NODE_876_length_5756_cov_3.15681
>Healthy_902_NODE_877_length_5748_cov_3.25927
>Healthy_902_NODE_878_length_5739_cov_6.24824
>Healthy_902_NODE_879_length_5739_cov_3.52692
>Healthy_902_NODE_880_length_5737_cov_2.79461
>Healthy_902_NODE_881_length_5731_cov_3.72163
>Healthy_902_NODE_882_length_5721_cov_11.2951
>Healthy_902_NODE_883_length_5720_cov_4.32304
>Healthy_902_NODE_884_length_5719_cov_3.15378
>Healthy_902_NODE_885_length_5718_cov_3.44976
>Healthy_902_NODE_886_length_5715_cov_3.82367
>Healthy_902_NODE_887_length_5690_cov_3.32422
>Healthy_902_NODE_888_length_5687_cov_3.44194
>Healthy_902_NODE_889_length_5681_cov_3.58052
>Healthy_902_NODE_890_length_5680_cov_3.74204
>Healthy_902_NODE_891_length_5680_cov_3.26436
>Healthy_902_NODE_892_length_5679_cov_7.23062
>Healthy_902_NODE_893_length_5669_cov_5.4243
>Healthy_902_NODE_894_length_5662_cov_3.90833
>Healthy_902_NODE_895_length_5656_cov_6.2612
>Healthy_902_NODE_896_length_5643_cov_12.2545
>Healthy_902_NODE_897_length_5638_cov_2.5986
>Healthy_902_NODE_898_length_5637_cov_3.41347
>Healthy_902_NODE_899_length_5634_cov_2.58666
>Healthy_902_NODE_900_length_5629_cov_3.03265
>Healthy_902_NODE_901_length_5622_cov_6.08802
>Healthy_902_NODE_902_length_5618_cov_3.82348
>Healthy_902_NODE_903_length_5617_cov_3.44588
>Healthy_902_NODE_904_length_5605_cov_4.88757
>Healthy_902_NODE_905_length_5599_cov_4.40025
>Healthy_902_NODE_906_length_5595_cov_3.70578
>Healthy_902_NODE_907_length_5594_cov_5.83932
>Healthy_902_NODE_908_length_5593_cov_3.70368
>Healthy_902_NODE_909_length_5588_cov_6.68191
>Healthy_902_NODE_910_length_5588_cov_5.90873
>Healthy_902_NODE_911_length_5587_cov_5.46692
>Healthy_902_NODE_912_length_5580_cov_4.11113
>Healthy_902_NODE_913_length_5577_cov_5.58204
>Healthy_902_NODE_914_length_5564_cov_3.51752
>Healthy_902_NODE_915_length_5563_cov_3.6772
>Healthy_902_NODE_916_length_5562_cov_4.87452
>Healthy_902_NODE_917_length_5548_cov_9.29674
>Healthy_902_NODE_918_length_5529_cov_3.02978
>Healthy_902_NODE_919_length_5520_cov_4.15334
>Healthy_902_NODE_920_length_5518_cov_3.39832
>Healthy_902_NODE_921_length_5510_cov_3.71824
>Healthy_902_NODE_922_length_5508_cov_2.64772
>Healthy_902_NODE_923_length_5503_cov_5.81791
>Healthy_902_NODE_924_length_5500_cov_13.4777
>Healthy_902_NODE_925_length_5490_cov_2.43036
>Healthy_902_NODE_926_length_5488_cov_14.9036
>Healthy_902_NODE_927_length_5480_cov_5.91023
>Healthy_902_NODE_928_length_5480_cov_4.30802
>Healthy_902_NODE_929_length_5479_cov_4.86892
>Healthy_902_NODE_930_length_5477_cov_14.4845
>Healthy_902_NODE_931_length_5473_cov_3.23662
>Healthy_902_NODE_932_length_5460_cov_4.33654
>Healthy_902_NODE_933_length_5459_cov_4.41395
>Healthy_902_NODE_934_length_5459_cov_3.05052
>Healthy_902_NODE_935_length_5458_cov_3.53803
>Healthy_902_NODE_936_length_5455_cov_12.3117
>Healthy_902_NODE_937_length_5454_cov_4.18077
>Healthy_902_NODE_938_length_5445_cov_2.89425
>Healthy_902_NODE_939_length_5442_cov_7.04845
>Healthy_902_NODE_940_length_5442_cov_4.01207
>Healthy_902_NODE_941_length_5441_cov_289.47
>Healthy_902_NODE_942_length_5425_cov_3.85363
>Healthy_902_NODE_943_length_5417_cov_3.51436
>Healthy_902_NODE_944_length_5404_cov_3.51094
>Healthy_902_NODE_945_length_5394_cov_3.94868
>Healthy_902_NODE_946_length_5380_cov_6.26216
>Healthy_902_NODE_947_length_5379_cov_13.3094
>Healthy_902_NODE_948_length_5370_cov_3.09671
>Healthy_902_NODE_949_length_5367_cov_3.34733
>Healthy_902_NODE_950_length_5364_cov_5.38256
>Healthy_902_NODE_951_length_5364_cov_3.30646
>Healthy_902_NODE_952_length_5355_cov_2.32528
>Healthy_902_NODE_953_length_5352_cov_13.3238
>Healthy_902_NODE_954_length_5346_cov_3.65564
>Healthy_902_NODE_955_length_5345_cov_3.64783
>Healthy_902_NODE_956_length_5338_cov_3.32179
>Healthy_902_NODE_957_length_5328_cov_3.7161
>Healthy_902_NODE_958_length_5319_cov_3.25779
>Healthy_902_NODE_959_length_5304_cov_3.48333
>Healthy_902_NODE_960_length_5294_cov_3.59095
>Healthy_902_NODE_961_length_5294_cov_2.95705
>Healthy_902_NODE_962_length_5293_cov_14.9114
>Healthy_902_NODE_963_length_5291_cov_9.73014
>Healthy_902_NODE_964_length_5276_cov_3.57997
>Healthy_902_NODE_965_length_5272_cov_7.04869
>Healthy_902_NODE_966_length_5267_cov_2.90848
>Healthy_902_NODE_967_length_5264_cov_4.34076
>Healthy_902_NODE_968_length_5263_cov_3.76478
>Healthy_902_NODE_969_length_5248_cov_2.80917
>Healthy_902_NODE_970_length_5231_cov_2.75483
>Healthy_902_NODE_971_length_5230_cov_2.97507
>Healthy_902_NODE_972_length_5224_cov_4.16541
>Healthy_902_NODE_973_length_5219_cov_3.44423
>Healthy_902_NODE_974_length_5216_cov_14.5193
>Healthy_902_NODE_975_length_5216_cov_3.10037
>Healthy_902_NODE_976_length_5214_cov_4.35375
>Healthy_902_NODE_977_length_5213_cov_3.01396
>Healthy_902_NODE_978_length_5212_cov_6.1464
>Healthy_902_NODE_979_length_5192_cov_2.99942
>Healthy_902_NODE_980_length_5191_cov_14.3505
>Healthy_902_NODE_981_length_5189_cov_3.68816
>Healthy_902_NODE_982_length_5184_cov_6.10567
>Healthy_902_NODE_983_length_5173_cov_5.34447
>Healthy_902_NODE_984_length_5166_cov_6.14381
>Healthy_902_NODE_985_length_5153_cov_3.82738
>Healthy_902_NODE_986_length_5150_cov_2.78999
>Healthy_902_NODE_987_length_5141_cov_3.55899
>Healthy_902_NODE_988_length_5134_cov_3.93463
>Healthy_902_NODE_989_length_5121_cov_4.27931
>Healthy_902_NODE_990_length_5114_cov_4.80945
>Healthy_902_NODE_991_length_5097_cov_3.1194
>Healthy_902_NODE_992_length_5093_cov_18.6016
>Healthy_902_NODE_993_length_5092_cov_7.11753
>Healthy_902_NODE_994_length_5081_cov_3.07461
>Healthy_902_NODE_995_length_5079_cov_3.62122
>Healthy_902_NODE_996_length_5073_cov_3.50618
>Healthy_902_NODE_997_length_5071_cov_3.92743
>Healthy_902_NODE_998_length_5069_cov_3.35261
>Healthy_902_NODE_999_length_5065_cov_2.92076
>Healthy_902_NODE_1000_length_5049_cov_3.48799
>Healthy_902_NODE_1001_length_5047_cov_3.64143
>Healthy_902_NODE_1002_length_5028_cov_2.42067
>Healthy_902_NODE_1003_length_5017_cov_6.80915
>Healthy_902_NODE_1004_length_5016_cov_3.5642
>Healthy_902_NODE_1005_length_5013_cov_6.00343
>Healthy_902_NODE_1006_length_5011_cov_5.39387
>Healthy_902_NODE_1007_length_5010_cov_5.56226
>Healthy_902_NODE_1008_length_5008_cov_4.00525
>Healthy_902_NODE_1009_length_5008_cov_3.6273
>Healthy_902_NODE_1010_length_5004_cov_3.6082
>Healthy_902_NODE_1011_length_5002_cov_13.3305
>Healthy_902_NODE_1012_length_5002_cov_2.61633
>Healthy_902_NODE_1013_length_5000_cov_3.2453
>Healthy_902_NODE_1014_length_4992_cov_3.70508
>Healthy_902_NODE_1015_length_4992_cov_3.38546
>Healthy_902_NODE_1016_length_4991_cov_2.95644
>Healthy_902_NODE_1017_length_4985_cov_4.71684
>Healthy_902_NODE_1018_length_4977_cov_3.85047
>Healthy_902_NODE_1019_length_4973_cov_13.7684
>Healthy_902_NODE_1020_length_4962_cov_4.64153
>Healthy_902_NODE_1021_length_4946_cov_3.73421
>Healthy_902_NODE_1022_length_4944_cov_3.4956
>Healthy_902_NODE_1023_length_4931_cov_3.52625
>Healthy_902_NODE_1024_length_4920_cov_3.48962
>Healthy_902_NODE_1025_length_4916_cov_2.7807
>Healthy_902_NODE_1026_length_4915_cov_2.89342
>Healthy_902_NODE_1027_length_4909_cov_4.02616
>Healthy_902_NODE_1028_length_4905_cov_4.12969
>Healthy_902_NODE_1029_length_4905_cov_2.60928
>Healthy_902_NODE_1030_length_4903_cov_3.21968
>Healthy_902_NODE_1031_length_4897_cov_4.37113
>Healthy_902_NODE_1032_length_4893_cov_4.06759
>Healthy_902_NODE_1033_length_4892_cov_6.06037
>Healthy_902_NODE_1034_length_4885_cov_4.70766
>Healthy_902_NODE_1035_length_4875_cov_18.672
>Healthy_902_NODE_1036_length_4875_cov_3.08029
>Healthy_902_NODE_1037_length_4868_cov_3.60399
>Healthy_902_NODE_1038_length_4860_cov_3.13757
>Healthy_902_NODE_1039_length_4855_cov_9.7275
>Healthy_902_NODE_1040_length_4852_cov_5.61976
>Healthy_902_NODE_1041_length_4847_cov_4.03255
>Healthy_902_NODE_1042_length_4838_cov_3.85198
>Healthy_902_NODE_1043_length_4830_cov_2.43414
>Healthy_902_NODE_1044_length_4828_cov_6.75969
>Healthy_902_NODE_1045_length_4827_cov_4.2039
>Healthy_902_NODE_1046_length_4824_cov_3.28601
>Healthy_902_NODE_1047_length_4810_cov_3.89232
>Healthy_902_NODE_1048_length_4805_cov_9.08968
>Healthy_902_NODE_1049_length_4805_cov_3.07684
>Healthy_902_NODE_1050_length_4804_cov_4.8286
>Healthy_902_NODE_1051_length_4795_cov_3.56962
>Healthy_902_NODE_1052_length_4795_cov_3.47342
>Healthy_902_NODE_1053_length_4793_cov_3.75158
>Healthy_902_NODE_1054_length_4793_cov_2.28345
>Healthy_902_NODE_1055_length_4787_cov_4.06826
>Healthy_902_NODE_1056_length_4787_cov_3.91653
>Healthy_902_NODE_1057_length_4783_cov_7.08968
>Healthy_902_NODE_1058_length_4777_cov_2.93604
>Healthy_902_NODE_1059_length_4772_cov_10.0159
>Healthy_902_NODE_1060_length_4771_cov_3.23007
>Healthy_902_NODE_1061_length_4770_cov_2.72895
>Healthy_902_NODE_1062_length_4764_cov_3.64069
>Healthy_902_NODE_1063_length_4756_cov_6.68134
>Healthy_902_NODE_1064_length_4752_cov_3.21056
>Healthy_902_NODE_1065_length_4751_cov_4.23467
>Healthy_902_NODE_1066_length_4750_cov_12.9623
>Healthy_902_NODE_1067_length_4744_cov_2.87332
>Healthy_902_NODE_1068_length_4742_cov_3.19714
>Healthy_902_NODE_1069_length_4738_cov_3.65684
>Healthy_902_NODE_1070_length_4729_cov_3.3896
>Healthy_902_NODE_1071_length_4728_cov_3.95763
>Healthy_902_NODE_1072_length_4713_cov_5.98776
>Healthy_902_NODE_1073_length_4713_cov_5.1915
>Healthy_902_NODE_1074_length_4712_cov_5.9738
>Healthy_902_NODE_1075_length_4712_cov_4.41164
>Healthy_902_NODE_1076_length_4711_cov_2.63638
>Healthy_902_NODE_1077_length_4709_cov_5.96326
>Healthy_902_NODE_1078_length_4701_cov_3.9873
>Healthy_902_NODE_1079_length_4689_cov_3.4549
>Healthy_902_NODE_1080_length_4681_cov_4.18742
>Healthy_902_NODE_1081_length_4679_cov_3.03093
>Healthy_902_NODE_1082_length_4676_cov_5.74161
>Healthy_902_NODE_1083_length_4676_cov_2.82039
>Healthy_902_NODE_1084_length_4675_cov_2.54632
>Healthy_902_NODE_1085_length_4674_cov_5.40333
>Healthy_902_NODE_1086_length_4674_cov_4.01689
>Healthy_902_NODE_1087_length_4673_cov_2.36055
>Healthy_902_NODE_1088_length_4670_cov_3.50748
>Healthy_902_NODE_1089_length_4668_cov_3.37373
>Healthy_902_NODE_1090_length_4658_cov_3.11558
>Healthy_902_NODE_1091_length_4658_cov_2.13274
>Healthy_902_NODE_1092_length_4657_cov_2.92416
>Healthy_902_NODE_1093_length_4646_cov_3.35221
>Healthy_902_NODE_1094_length_4639_cov_3.1911
>Healthy_902_NODE_1095_length_4633_cov_3.55155
>Healthy_902_NODE_1096_length_4629_cov_3.36948
>Healthy_902_NODE_1097_length_4626_cov_3.83155
>Healthy_902_NODE_1098_length_4624_cov_2.99059
>Healthy_902_NODE_1099_length_4614_cov_2.97258
>Healthy_902_NODE_1100_length_4606_cov_3.32454
>Healthy_902_NODE_1101_length_4603_cov_4.99648
>Healthy_902_NODE_1102_length_4602_cov_3.72311
>Healthy_902_NODE_1103_length_4593_cov_3.28735
>Healthy_902_NODE_1104_length_4585_cov_7.11038
>Healthy_902_NODE_1105_length_4582_cov_5.88292
>Healthy_902_NODE_1106_length_4580_cov_6.64619
>Healthy_902_NODE_1107_length_4574_cov_6.64483
>Healthy_902_NODE_1108_length_4573_cov_3.17242
>Healthy_902_NODE_1109_length_4565_cov_3.14634
>Healthy_902_NODE_1110_length_4564_cov_2.21313
>Healthy_902_NODE_1111_length_4562_cov_3.83914
>Healthy_902_NODE_1112_length_4561_cov_4.86218
>Healthy_902_NODE_1113_length_4561_cov_4.52108
>Healthy_902_NODE_1114_length_4556_cov_2.97689
>Healthy_902_NODE_1115_length_4551_cov_15.829
>Healthy_902_NODE_1116_length_4547_cov_3.6171
>Healthy_902_NODE_1117_length_4547_cov_2.4695
>Healthy_902_NODE_1118_length_4546_cov_3.86618
>Healthy_902_NODE_1119_length_4539_cov_9.77342
>Healthy_902_NODE_1120_length_4538_cov_14.0306
>Healthy_902_NODE_1121_length_4535_cov_2.65
>Healthy_902_NODE_1122_length_4533_cov_6.56029
>Healthy_902_NODE_1123_length_4533_cov_3.41291
>Healthy_902_NODE_1124_length_4527_cov_3.33184
>Healthy_902_NODE_1125_length_4527_cov_3.0076
>Healthy_902_NODE_1126_length_4523_cov_3.82028
>Healthy_902_NODE_1127_length_4523_cov_3.65376
>Healthy_902_NODE_1128_length_4521_cov_6.47425
>Healthy_902_NODE_1129_length_4518_cov_7.83038
>Healthy_902_NODE_1130_length_4514_cov_5.29625
>Healthy_902_NODE_1131_length_4512_cov_6.21472
>Healthy_902_NODE_1132_length_4512_cov_3.32354
>Healthy_902_NODE_1133_length_4509_cov_2.38617
>Healthy_902_NODE_1134_length_4504_cov_3.16633
>Healthy_902_NODE_1135_length_4497_cov_3.45723
>Healthy_902_NODE_1136_length_4497_cov_3.39172
>Healthy_902_NODE_1137_length_4497_cov_2.4068
>Healthy_902_NODE_1138_length_4494_cov_3.97815
>Healthy_902_NODE_1139_length_4488_cov_4.97067
>Healthy_902_NODE_1140_length_4487_cov_7.3759
>Healthy_902_NODE_1141_length_4479_cov_3.066
>Healthy_902_NODE_1142_length_4474_cov_3.85879
>Healthy_902_NODE_1143_length_4472_cov_3.8945
>Healthy_902_NODE_1144_length_4460_cov_3.86493
>Healthy_902_NODE_1145_length_4458_cov_3.55712
>Healthy_902_NODE_1146_length_4452_cov_2.37457
>Healthy_902_NODE_1147_length_4442_cov_3.45452
>Healthy_902_NODE_1148_length_4441_cov_4.04583
>Healthy_902_NODE_1149_length_4440_cov_6.09989
>Healthy_902_NODE_1150_length_4439_cov_2.83508
>Healthy_902_NODE_1151_length_4429_cov_2.8786
>Healthy_902_NODE_1152_length_4422_cov_5.67964
>Healthy_902_NODE_1153_length_4416_cov_3.2981
>Healthy_902_NODE_1154_length_4413_cov_8.40936
>Healthy_902_NODE_1155_length_4411_cov_3.05923
>Healthy_902_NODE_1156_length_4410_cov_3.82158
>Healthy_902_NODE_1157_length_4410_cov_2.61653
>Healthy_902_NODE_1158_length_4409_cov_2.78801
>Healthy_902_NODE_1159_length_4406_cov_3.64583
>Healthy_902_NODE_1160_length_4398_cov_3.33479
>Healthy_902_NODE_1161_length_4392_cov_5.46922
>Healthy_902_NODE_1162_length_4392_cov_4.13489
>Healthy_902_NODE_1163_length_4391_cov_3.02744
>Healthy_902_NODE_1164_length_4382_cov_3.3321
>Healthy_902_NODE_1165_length_4379_cov_2.78908
>Healthy_902_NODE_1166_length_4378_cov_3.71501
>Healthy_902_NODE_1167_length_4377_cov_4.32416
>Healthy_902_NODE_1168_length_4374_cov_3.71313
>Healthy_902_NODE_1169_length_4369_cov_3.56838
>Healthy_902_NODE_1170_length_4368_cov_5.29562
>Healthy_902_NODE_1171_length_4368_cov_5.16369
>Healthy_902_NODE_1172_length_4366_cov_7.18998
>Healthy_902_NODE_1173_length_4365_cov_3.14269
>Healthy_902_NODE_1174_length_4361_cov_2.4013
>Healthy_902_NODE_1175_length_4360_cov_9.63693
>Healthy_902_NODE_1176_length_4352_cov_4.55643
>Healthy_902_NODE_1177_length_4341_cov_14.1246
>Healthy_902_NODE_1178_length_4338_cov_3.53958
>Healthy_902_NODE_1179_length_4331_cov_3.24065
>Healthy_902_NODE_1180_length_4330_cov_5.10994
>Healthy_902_NODE_1181_length_4330_cov_3.13988
>Healthy_902_NODE_1182_length_4329_cov_3.49696
>Healthy_902_NODE_1183_length_4327_cov_3.29237
>Healthy_902_NODE_1184_length_4321_cov_3.21566
>Healthy_902_NODE_1185_length_4319_cov_2.97045
>Healthy_902_NODE_1186_length_4317_cov_3.21093
>Healthy_902_NODE_1187_length_4315_cov_3.2507
>Healthy_902_NODE_1188_length_4314_cov_2.24114
>Healthy_902_NODE_1189_length_4312_cov_3.33004
>Healthy_902_NODE_1190_length_4308_cov_4.33177
>Healthy_902_NODE_1191_length_4302_cov_15.4262
>Healthy_902_NODE_1192_length_4296_cov_6.06461
>Healthy_902_NODE_1193_length_4292_cov_4.36417
>Healthy_902_NODE_1194_length_4291_cov_13.611
>Healthy_902_NODE_1195_length_4290_cov_3.32491
>Healthy_902_NODE_1196_length_4282_cov_3.96309
>Healthy_902_NODE_1197_length_4281_cov_6.06034
>Healthy_902_NODE_1198_length_4280_cov_4.42651
>Healthy_902_NODE_1199_length_4279_cov_3.70904
>Healthy_902_NODE_1200_length_4277_cov_16.9657
>Healthy_902_NODE_1201_length_4275_cov_5.41611
>Healthy_902_NODE_1202_length_4269_cov_14.0453
>Healthy_902_NODE_1203_length_4262_cov_3.31638
>Healthy_902_NODE_1204_length_4261_cov_3.05278
>Healthy_902_NODE_1205_length_4259_cov_3.31755
>Healthy_902_NODE_1206_length_4255_cov_16.784
>Healthy_902_NODE_1207_length_4252_cov_5.64999
>Healthy_902_NODE_1208_length_4252_cov_2.43888
>Healthy_902_NODE_1209_length_4251_cov_2.95234
>Healthy_902_NODE_1210_length_4251_cov_2.42421
>Healthy_902_NODE_1211_length_4245_cov_3.44726
>Healthy_902_NODE_1212_length_4245_cov_2.74248
>Healthy_902_NODE_1213_length_4238_cov_3.13985
>Healthy_902_NODE_1214_length_4238_cov_2.95936
>Healthy_902_NODE_1215_length_4234_cov_5.61857
>Healthy_902_NODE_1216_length_4231_cov_6.61351
>Healthy_902_NODE_1217_length_4229_cov_7.07092
>Healthy_902_NODE_1218_length_4227_cov_3.59468
>Healthy_902_NODE_1219_length_4222_cov_3.22774
>Healthy_902_NODE_1220_length_4218_cov_4.98583
>Healthy_902_NODE_1221_length_4218_cov_4.33702
>Healthy_902_NODE_1222_length_4215_cov_3.02692
>Healthy_902_NODE_1223_length_4208_cov_2.65158
>Healthy_902_NODE_1224_length_4204_cov_2.87226
>Healthy_902_NODE_1225_length_4203_cov_7.28327
>Healthy_902_NODE_1226_length_4199_cov_13.4445
>Healthy_902_NODE_1227_length_4196_cov_3.44675
>Healthy_902_NODE_1228_length_4195_cov_6.86498
>Healthy_902_NODE_1229_length_4189_cov_5.12264
>Healthy_902_NODE_1230_length_4187_cov_3.32962
>Healthy_902_NODE_1231_length_4176_cov_7.58554
>Healthy_902_NODE_1232_length_4159_cov_3.25097
>Healthy_902_NODE_1233_length_4158_cov_3.0234
>Healthy_902_NODE_1234_length_4155_cov_4.29512
>Healthy_902_NODE_1235_length_4155_cov_3.28171
>Healthy_902_NODE_1236_length_4152_cov_10.3166
>Healthy_902_NODE_1237_length_4151_cov_2.80371
>Healthy_902_NODE_1238_length_4146_cov_3.09655
>Healthy_902_NODE_1239_length_4145_cov_4.59193
>Healthy_902_NODE_1240_length_4144_cov_6.36513
>Healthy_902_NODE_1241_length_4133_cov_3.09465
>Healthy_902_NODE_1242_length_4129_cov_2.48724
>Healthy_902_NODE_1243_length_4128_cov_3.49914
>Healthy_902_NODE_1244_length_4112_cov_3.97363
>Healthy_902_NODE_1245_length_4101_cov_2.67696
>Healthy_902_NODE_1246_length_4096_cov_13.6115
>Healthy_902_NODE_1247_length_4093_cov_5.77365
>Healthy_902_NODE_1248_length_4093_cov_3.17385
>Healthy_902_NODE_1249_length_4090_cov_4.82751
>Healthy_902_NODE_1250_length_4089_cov_4.10808
>Healthy_902_NODE_1251_length_4088_cov_6.30523
>Healthy_902_NODE_1252_length_4085_cov_2.48933
>Healthy_902_NODE_1253_length_4083_cov_3.65864
>Healthy_902_NODE_1254_length_4083_cov_2.64995
>Healthy_902_NODE_1255_length_4082_cov_7.36131
>Healthy_902_NODE_1256_length_4078_cov_3.37808
>Healthy_902_NODE_1257_length_4076_cov_20.4302
>Healthy_902_NODE_1258_length_4076_cov_2.47476
>Healthy_902_NODE_1259_length_4073_cov_3.07491
>Healthy_902_NODE_1260_length_4072_cov_5.71621
>Healthy_902_NODE_1261_length_4072_cov_4.71397
>Healthy_902_NODE_1262_length_4072_cov_2.13717
>Healthy_902_NODE_1263_length_4068_cov_3.14478
>Healthy_902_NODE_1264_length_4064_cov_7.4243
>Healthy_902_NODE_1265_length_4064_cov_3.07483
>Healthy_902_NODE_1266_length_4052_cov_2.76357
>Healthy_902_NODE_1267_length_4049_cov_2.70781
>Healthy_902_NODE_1268_length_4047_cov_3.01553
>Healthy_902_NODE_1269_length_4042_cov_3.7068
>Healthy_902_NODE_1270_length_4038_cov_2.27994
>Healthy_902_NODE_1271_length_4035_cov_3.74523
>Healthy_902_NODE_1272_length_4033_cov_3.29688
>Healthy_902_NODE_1273_length_4033_cov_2.8009
>Healthy_902_NODE_1274_length_4030_cov_4.41132
>Healthy_902_NODE_1275_length_4029_cov_3.01485
>Healthy_902_NODE_1276_length_4026_cov_4.88164
>Healthy_902_NODE_1277_length_4026_cov_3.64014
>Healthy_902_NODE_1278_length_4025_cov_10.5816
>Healthy_902_NODE_1279_length_4024_cov_3.73419
>Healthy_902_NODE_1280_length_4024_cov_3.38372
>Healthy_902_NODE_1281_length_4020_cov_2.81841
>Healthy_902_NODE_1282_length_4019_cov_4.37311
>Healthy_902_NODE_1283_length_4015_cov_4.91768
>Healthy_902_NODE_1284_length_4013_cov_16.1392
>Healthy_902_NODE_1285_length_4012_cov_3.00556
>Healthy_902_NODE_1286_length_4011_cov_4.52932
>Healthy_902_NODE_1287_length_4007_cov_3.3831
>Healthy_902_NODE_1288_length_4005_cov_3.44937
>Healthy_902_NODE_1289_length_4005_cov_2.4919
>Healthy_902_NODE_1290_length_3997_cov_2.73186
>Healthy_902_NODE_1291_length_3994_cov_6.02259
>Healthy_902_NODE_1292_length_3993_cov_3.04266
>Healthy_902_NODE_1293_length_3993_cov_2.93093
>Healthy_902_NODE_1294_length_3992_cov_4.93244
>Healthy_902_NODE_1295_length_3989_cov_5.08668
>Healthy_902_NODE_1296_length_3988_cov_3.44572
>Healthy_902_NODE_1297_length_3986_cov_6.25439
>Healthy_902_NODE_1298_length_3985_cov_4.4715
>Healthy_902_NODE_1299_length_3977_cov_3.23763
>Healthy_902_NODE_1300_length_3968_cov_3.64528
>Healthy_902_NODE_1301_length_3967_cov_2.99617
>Healthy_902_NODE_1302_length_3965_cov_2.50972
>Healthy_902_NODE_1303_length_3961_cov_6.5768
>Healthy_902_NODE_1304_length_3961_cov_2.68305
>Healthy_902_NODE_1305_length_3957_cov_2.64275
>Healthy_902_NODE_1306_length_3949_cov_3.03672
>Healthy_902_NODE_1307_length_3948_cov_5.22245
>Healthy_902_NODE_1308_length_3948_cov_4.20139
>Healthy_902_NODE_1309_length_3943_cov_4.28292
>Healthy_902_NODE_1310_length_3942_cov_2.46128
>Healthy_902_NODE_1311_length_3939_cov_3.63054
>Healthy_902_NODE_1312_length_3934_cov_11.7987
>Healthy_902_NODE_1313_length_3925_cov_4.09276
>Healthy_902_NODE_1314_length_3923_cov_3.85496
>Healthy_902_NODE_1315_length_3919_cov_3.72826
>Healthy_902_NODE_1316_length_3918_cov_2.91224
>Healthy_902_NODE_1317_length_3914_cov_2.35579
>Healthy_902_NODE_1318_length_3911_cov_3.6971
>Healthy_902_NODE_1319_length_3910_cov_2.23917
>Healthy_902_NODE_1320_length_3910_cov_1.88119
>Healthy_902_NODE_1321_length_3906_cov_3.75045
>Healthy_902_NODE_1322_length_3905_cov_3.30753
>Healthy_902_NODE_1323_length_3905_cov_3.22987
>Healthy_902_NODE_1324_length_3904_cov_3.73733
>Healthy_902_NODE_1325_length_3904_cov_3.31437
>Healthy_902_NODE_1326_length_3899_cov_3.82232
>Healthy_902_NODE_1327_length_3897_cov_3.74076
>Healthy_902_NODE_1328_length_3896_cov_3.69071
>Healthy_902_NODE_1329_length_3894_cov_3.236
>Healthy_902_NODE_1330_length_3893_cov_2.00156
>Healthy_902_NODE_1331_length_3890_cov_3.60261
>Healthy_902_NODE_1332_length_3888_cov_3.49074
>Healthy_902_NODE_1333_length_3879_cov_3.88311
>Healthy_902_NODE_1334_length_3871_cov_3.0283
>Healthy_902_NODE_1335_length_3867_cov_4.42471
>Healthy_902_NODE_1336_length_3864_cov_3.57338
>Healthy_902_NODE_1337_length_3861_cov_3.81214
>Healthy_902_NODE_1338_length_3858_cov_4.90849
>Healthy_902_NODE_1339_length_3857_cov_2.76775
>Healthy_902_NODE_1340_length_3855_cov_14.9984
>Healthy_902_NODE_1341_length_3850_cov_4.47642
>Healthy_902_NODE_1342_length_3845_cov_3.17942
>Healthy_902_NODE_1343_length_3844_cov_3.69332
>Healthy_902_NODE_1344_length_3844_cov_3.4133
>Healthy_902_NODE_1345_length_3842_cov_3.15923
>Healthy_902_NODE_1346_length_3840_cov_2.88349
>Healthy_902_NODE_1347_length_3836_cov_9.35017
>Healthy_902_NODE_1348_length_3836_cov_3.12457
>Healthy_902_NODE_1349_length_3835_cov_3.63783
>Healthy_902_NODE_1350_length_3832_cov_2.96399
>Healthy_902_NODE_1351_length_3830_cov_3.02278
>Healthy_902_NODE_1352_length_3829_cov_20.9094
>Healthy_902_NODE_1353_length_3827_cov_3.76485
>Healthy_902_NODE_1354_length_3825_cov_2.69443
>Healthy_902_NODE_1355_length_3824_cov_3.264
>Healthy_902_NODE_1356_length_3823_cov_3.56927
>Healthy_902_NODE_1357_length_3823_cov_2.32245
>Healthy_902_NODE_1358_length_3817_cov_4.36789
>Healthy_902_NODE_1359_length_3817_cov_3.02578
>Healthy_902_NODE_1360_length_3815_cov_2.59282
>Healthy_902_NODE_1361_length_3813_cov_2.56865
>Healthy_902_NODE_1362_length_3810_cov_3.3281
>Healthy_902_NODE_1363_length_3808_cov_4.67013
>Healthy_902_NODE_1364_length_3807_cov_7.86114
>Healthy_902_NODE_1365_length_3806_cov_4.53452
>Healthy_902_NODE_1366_length_3805_cov_3.27253
>Healthy_902_NODE_1367_length_3805_cov_2.9624
>Healthy_902_NODE_1368_length_3805_cov_2.60347
>Healthy_902_NODE_1369_length_3803_cov_3.34525
>Healthy_902_NODE_1370_length_3799_cov_6.97543
>Healthy_902_NODE_1371_length_3798_cov_2.72883
>Healthy_902_NODE_1372_length_3795_cov_2.73824
>Healthy_902_NODE_1373_length_3793_cov_3.53451
>Healthy_902_NODE_1374_length_3791_cov_2.1523
>Healthy_902_NODE_1375_length_3790_cov_2.55475
>Healthy_902_NODE_1376_length_3790_cov_2.17858
>Healthy_902_NODE_1377_length_3786_cov_17.0469
>Healthy_902_NODE_1378_length_3786_cov_6.052
>Healthy_902_NODE_1379_length_3785_cov_3.76702
>Healthy_902_NODE_1380_length_3780_cov_2.73128
>Healthy_902_NODE_1381_length_3768_cov_2.66011
>Healthy_902_NODE_1382_length_3767_cov_3.57597
>Healthy_902_NODE_1383_length_3767_cov_2.15787
>Healthy_902_NODE_1384_length_3765_cov_3.4717
>Healthy_902_NODE_1385_length_3763_cov_3.98894
>Healthy_902_NODE_1386_length_3762_cov_5.16374
>Healthy_902_NODE_1387_length_3760_cov_4.71066
>Healthy_902_NODE_1388_length_3759_cov_3.45167
>Healthy_902_NODE_1389_length_3747_cov_3.93418
>Healthy_902_NODE_1390_length_3746_cov_2.8984
>Healthy_902_NODE_1391_length_3746_cov_2.18911
>Healthy_902_NODE_1392_length_3743_cov_7.4333
>Healthy_902_NODE_1393_length_3743_cov_2.8205
>Healthy_902_NODE_1394_length_3742_cov_3.06509
>Healthy_902_NODE_1395_length_3741_cov_3.52035
>Healthy_902_NODE_1396_length_3740_cov_6.05645
>Healthy_902_NODE_1397_length_3737_cov_2.98886
>Healthy_902_NODE_1398_length_3736_cov_3.08938
>Healthy_902_NODE_1399_length_3735_cov_7.30842
>Healthy_902_NODE_1400_length_3732_cov_6.10878
>Healthy_902_NODE_1401_length_3732_cov_3.84036
>Healthy_902_NODE_1402_length_3730_cov_3.26476
>Healthy_902_NODE_1403_length_3729_cov_1.73217
>Healthy_902_NODE_1404_length_3726_cov_6.51675
>Healthy_902_NODE_1405_length_3722_cov_4.2697
>Healthy_902_NODE_1406_length_3720_cov_2.5779
>Healthy_902_NODE_1407_length_3719_cov_1.98526
>Healthy_902_NODE_1408_length_3718_cov_3.91755
>Healthy_902_NODE_1409_length_3714_cov_3.33069
>Healthy_902_NODE_1410_length_3714_cov_3.17655
>Healthy_902_NODE_1411_length_3713_cov_3.40487
>Healthy_902_NODE_1412_length_3709_cov_3.40203
>Healthy_902_NODE_1413_length_3703_cov_5.29715
>Healthy_902_NODE_1414_length_3703_cov_4.09649
>Healthy_902_NODE_1415_length_3702_cov_3.52235
>Healthy_902_NODE_1416_length_3700_cov_5.32702
>Healthy_902_NODE_1417_length_3696_cov_3.36419
>Healthy_902_NODE_1418_length_3695_cov_4.15632
>Healthy_902_NODE_1419_length_3695_cov_3.3011
>Healthy_902_NODE_1420_length_3695_cov_2.26813
>Healthy_902_NODE_1421_length_3694_cov_2.42209
>Healthy_902_NODE_1422_length_3692_cov_3.05884
>Healthy_902_NODE_1423_length_3691_cov_3.47855
>Healthy_902_NODE_1424_length_3688_cov_4.44399
>Healthy_902_NODE_1425_length_3687_cov_5.42263
>Healthy_902_NODE_1426_length_3685_cov_3.96694
>Healthy_902_NODE_1427_length_3683_cov_5.69846
>Healthy_902_NODE_1428_length_3683_cov_4.54631
>Healthy_902_NODE_1429_length_3682_cov_3.32506
>Healthy_902_NODE_1430_length_3682_cov_2.4574
>Healthy_902_NODE_1431_length_3679_cov_3.91198
>Healthy_902_NODE_1432_length_3679_cov_3.44288
>Healthy_902_NODE_1433_length_3679_cov_2.65453
>Healthy_902_NODE_1434_length_3677_cov_4.07372
>Healthy_902_NODE_1435_length_3676_cov_15.3988
>Healthy_902_NODE_1436_length_3675_cov_3.0174
>Healthy_902_NODE_1437_length_3674_cov_2.79718
>Healthy_902_NODE_1438_length_3672_cov_2.22615
>Healthy_902_NODE_1439_length_3671_cov_3.05033
>Healthy_902_NODE_1440_length_3669_cov_2.90703
>Healthy_902_NODE_1441_length_3668_cov_5.14669
>Healthy_902_NODE_1442_length_3666_cov_7.51288
>Healthy_902_NODE_1443_length_3663_cov_20.8284
>Healthy_902_NODE_1444_length_3660_cov_3.25021
>Healthy_902_NODE_1445_length_3657_cov_3.12798
>Healthy_902_NODE_1446_length_3655_cov_2.84667
>Healthy_902_NODE_1447_length_3653_cov_3.71623
>Healthy_902_NODE_1448_length_3653_cov_3.70678
>Healthy_902_NODE_1449_length_3653_cov_2.55614
>Healthy_902_NODE_1450_length_3652_cov_2.71949
>Healthy_902_NODE_1451_length_3651_cov_2.9975
>Healthy_902_NODE_1452_length_3644_cov_8.72611
>Healthy_902_NODE_1453_length_3644_cov_2.23377
>Healthy_902_NODE_1454_length_3643_cov_3.27592
>Healthy_902_NODE_1455_length_3636_cov_8.06758
>Healthy_902_NODE_1456_length_3633_cov_4.47764
>Healthy_902_NODE_1457_length_3633_cov_2.99916
>Healthy_902_NODE_1458_length_3633_cov_2.8896
>Healthy_902_NODE_1459_length_3632_cov_3.36371
>Healthy_902_NODE_1460_length_3631_cov_3.0137
>Healthy_902_NODE_1461_length_3627_cov_3.11478
>Healthy_902_NODE_1462_length_3622_cov_2.13961
>Healthy_902_NODE_1463_length_3619_cov_2.80275
>Healthy_902_NODE_1464_length_3615_cov_3.55449
>Healthy_902_NODE_1465_length_3613_cov_3.11973
>Healthy_902_NODE_1466_length_3613_cov_2.89657
>Healthy_902_NODE_1467_length_3608_cov_4.1745
>Healthy_902_NODE_1468_length_3608_cov_3.3642
>Healthy_902_NODE_1469_length_3608_cov_2.42837
>Healthy_902_NODE_1470_length_3604_cov_2.7419
>Healthy_902_NODE_1471_length_3603_cov_3.37148
>Healthy_902_NODE_1472_length_3602_cov_3.39216
>Healthy_902_NODE_1473_length_3598_cov_3.01157
>Healthy_902_NODE_1474_length_3595_cov_4.0209
>Healthy_902_NODE_1475_length_3593_cov_9.85161
>Healthy_902_NODE_1476_length_3590_cov_4.18303
>Healthy_902_NODE_1477_length_3588_cov_3.27031
>Healthy_902_NODE_1478_length_3586_cov_4.16058
>Healthy_902_NODE_1479_length_3583_cov_11.8577
>Healthy_902_NODE_1480_length_3580_cov_3.99972
>Healthy_902_NODE_1481_length_3580_cov_2.59574
>Healthy_902_NODE_1482_length_3579_cov_3.98751
>Healthy_902_NODE_1483_length_3579_cov_3.43019
>Healthy_902_NODE_1484_length_3577_cov_3.87649
>Healthy_902_NODE_1485_length_3577_cov_1.93555
>Healthy_902_NODE_1486_length_3573_cov_4.40733
>Healthy_902_NODE_1487_length_3567_cov_2.44448
>Healthy_902_NODE_1488_length_3565_cov_2.88889
>Healthy_902_NODE_1489_length_3564_cov_4.64149
>Healthy_902_NODE_1490_length_3564_cov_3.11969
>Healthy_902_NODE_1491_length_3561_cov_5.47519
>Healthy_902_NODE_1492_length_3558_cov_3.22609
>Healthy_902_NODE_1493_length_3556_cov_4.32648
>Healthy_902_NODE_1494_length_3555_cov_3.98229
>Healthy_902_NODE_1495_length_3555_cov_3.246
>Healthy_902_NODE_1496_length_3551_cov_3.129
>Healthy_902_NODE_1497_length_3549_cov_3.69691
>Healthy_902_NODE_1498_length_3549_cov_2.55896
>Healthy_902_NODE_1499_length_3548_cov_4.36444
>Healthy_902_NODE_1500_length_3545_cov_4.6808
>Healthy_902_NODE_1501_length_3545_cov_2.3914
>Healthy_902_NODE_1502_length_3542_cov_5.75423
>Healthy_902_NODE_1503_length_3537_cov_3.52183
>Healthy_902_NODE_1504_length_3536_cov_2.4763
>Healthy_902_NODE_1505_length_3534_cov_5.59414
>Healthy_902_NODE_1506_length_3532_cov_4.67213
>Healthy_902_NODE_1507_length_3529_cov_5.24439
>Healthy_902_NODE_1508_length_3528_cov_7.3032
>Healthy_902_NODE_1509_length_3528_cov_2.99453
>Healthy_902_NODE_1510_length_3527_cov_2.72408
>Healthy_902_NODE_1511_length_3524_cov_3.49034
>Healthy_902_NODE_1512_length_3523_cov_3.39273
>Healthy_902_NODE_1513_length_3523_cov_3.13841
>Healthy_902_NODE_1514_length_3523_cov_2.45675
>Healthy_902_NODE_1515_length_3518_cov_4.10627
>Healthy_902_NODE_1516_length_3518_cov_3.26971
>Healthy_902_NODE_1517_length_3518_cov_3.10858
>Healthy_902_NODE_1518_length_3517_cov_5.87724
>Healthy_902_NODE_1519_length_3516_cov_2.51459
>Healthy_902_NODE_1520_length_3514_cov_13.1096
>Healthy_902_NODE_1521_length_3514_cov_2.23966
>Healthy_902_NODE_1522_length_3513_cov_5.12898
>Healthy_902_NODE_1523_length_3512_cov_3.48857
>Healthy_902_NODE_1524_length_3510_cov_2.99711
>Healthy_902_NODE_1525_length_3509_cov_23.469
>Healthy_902_NODE_1526_length_3506_cov_3.0849
>Healthy_902_NODE_1527_length_3504_cov_3.95883
>Healthy_902_NODE_1528_length_3501_cov_6.68369
>Healthy_902_NODE_1529_length_3499_cov_2.17015
>Healthy_902_NODE_1530_length_3498_cov_3.26111
>Healthy_902_NODE_1531_length_3491_cov_17.4086
>Healthy_902_NODE_1532_length_3491_cov_2.31315
>Healthy_902_NODE_1533_length_3490_cov_2.4952
>Healthy_902_NODE_1534_length_3488_cov_4.16691
>Healthy_902_NODE_1535_length_3488_cov_3.01456
>Healthy_902_NODE_1536_length_3485_cov_2.82303
>Healthy_902_NODE_1537_length_3483_cov_2.17415
>Healthy_902_NODE_1538_length_3481_cov_1.96556
>Healthy_902_NODE_1539_length_3479_cov_2.73131
>Healthy_902_NODE_1540_length_3472_cov_2.77905
>Healthy_902_NODE_1541_length_3472_cov_2.10126
>Healthy_902_NODE_1542_length_3460_cov_22.6026
>Healthy_902_NODE_1543_length_3460_cov_2.8047
>Healthy_902_NODE_1544_length_3451_cov_4.0533
>Healthy_902_NODE_1545_length_3450_cov_3.35906
>Healthy_902_NODE_1546_length_3448_cov_3.11052
>Healthy_902_NODE_1547_length_3447_cov_3.42541
>Healthy_902_NODE_1548_length_3444_cov_3.32783
>Healthy_902_NODE_1549_length_3443_cov_5.22491
>Healthy_902_NODE_1550_length_3441_cov_6.53278
>Healthy_902_NODE_1551_length_3439_cov_2.55053
>Healthy_902_NODE_1552_length_3438_cov_3.59267
>Healthy_902_NODE_1553_length_3438_cov_3.46142
>Healthy_902_NODE_1554_length_3435_cov_16.6393
>Healthy_902_NODE_1555_length_3435_cov_3.72189
>Healthy_902_NODE_1556_length_3434_cov_2.87689
>Healthy_902_NODE_1557_length_3430_cov_2.69896
>Healthy_902_NODE_1558_length_3430_cov_2.09778
>Healthy_902_NODE_1559_length_3426_cov_11.8671
>Healthy_902_NODE_1560_length_3424_cov_10.1356
>Healthy_902_NODE_1561_length_3424_cov_3.4111
>Healthy_902_NODE_1562_length_3416_cov_5.11038
>Healthy_902_NODE_1563_length_3416_cov_3.61827
>Healthy_902_NODE_1564_length_3416_cov_3.30556
>Healthy_902_NODE_1565_length_3414_cov_2.2599
>Healthy_902_NODE_1566_length_3413_cov_4.48719
>Healthy_902_NODE_1567_length_3412_cov_3.55615
>Healthy_902_NODE_1568_length_3410_cov_3.11952
>Healthy_902_NODE_1569_length_3409_cov_2.28891
>Healthy_902_NODE_1570_length_3406_cov_3.11549
>Healthy_902_NODE_1571_length_3404_cov_12.7089
>Healthy_902_NODE_1572_length_3403_cov_3.33931
>Healthy_902_NODE_1573_length_3403_cov_3.20281
>Healthy_902_NODE_1574_length_3402_cov_3.93337
>Healthy_902_NODE_1575_length_3397_cov_14.8432
>Healthy_902_NODE_1576_length_3396_cov_3.30679
>Healthy_902_NODE_1577_length_3388_cov_2.51335
>Healthy_902_NODE_1578_length_3387_cov_2.89526
>Healthy_902_NODE_1579_length_3386_cov_3.40618
>Healthy_902_NODE_1580_length_3385_cov_3.03153
>Healthy_902_NODE_1581_length_3383_cov_4.33113
>Healthy_902_NODE_1582_length_3383_cov_3.10337
>Healthy_902_NODE_1583_length_3375_cov_5.80482
>Healthy_902_NODE_1584_length_3375_cov_2.72831
>Healthy_902_NODE_1585_length_3375_cov_2.27319
>Healthy_902_NODE_1586_length_3374_cov_13.608
>Healthy_902_NODE_1587_length_3372_cov_2.85077
>Healthy_902_NODE_1588_length_3371_cov_4.39717
>Healthy_902_NODE_1589_length_3370_cov_3.10799
>Healthy_902_NODE_1590_length_3369_cov_2.67864
>Healthy_902_NODE_1591_length_3367_cov_3.59239
>Healthy_902_NODE_1592_length_3365_cov_2.11511
>Healthy_902_NODE_1593_length_3364_cov_2.29737
>Healthy_902_NODE_1594_length_3363_cov_5.51632
>Healthy_902_NODE_1595_length_3363_cov_4.79172
>Healthy_902_NODE_1596_length_3362_cov_2.79075
>Healthy_902_NODE_1597_length_3360_cov_2.66657
>Healthy_902_NODE_1598_length_3355_cov_2.65939
>Healthy_902_NODE_1599_length_3351_cov_6.75212
>Healthy_902_NODE_1600_length_3350_cov_6.583
>Healthy_902_NODE_1601_length_3349_cov_6.64633
>Healthy_902_NODE_1602_length_3348_cov_7.04343
>Healthy_902_NODE_1603_length_3347_cov_3.97995
>Healthy_902_NODE_1604_length_3346_cov_3.8739
>Healthy_902_NODE_1605_length_3345_cov_5.15805
>Healthy_902_NODE_1606_length_3344_cov_2.97142
>Healthy_902_NODE_1607_length_3342_cov_2.15789
>Healthy_902_NODE_1608_length_3341_cov_3.70663
>Healthy_902_NODE_1609_length_3340_cov_18.776
>Healthy_902_NODE_1610_length_3336_cov_3.64066
>Healthy_902_NODE_1611_length_3335_cov_4.08323
>Healthy_902_NODE_1612_length_3335_cov_3.32988
>Healthy_902_NODE_1613_length_3335_cov_3.30579
>Healthy_902_NODE_1614_length_3335_cov_2.01707
>Healthy_902_NODE_1615_length_3334_cov_6.09363
>Healthy_902_NODE_1616_length_3330_cov_3.37985
>Healthy_902_NODE_1617_length_3328_cov_3.46746
>Healthy_902_NODE_1618_length_3325_cov_13.8865
>Healthy_902_NODE_1619_length_3324_cov_3.0052
>Healthy_902_NODE_1620_length_3321_cov_2.62125
>Healthy_902_NODE_1621_length_3319_cov_3.81893
>Healthy_902_NODE_1622_length_3317_cov_3.46383
>Healthy_902_NODE_1623_length_3313_cov_3.48496
>Healthy_902_NODE_1624_length_3309_cov_11.0894
>Healthy_902_NODE_1625_length_3308_cov_4.78758
>Healthy_902_NODE_1626_length_3307_cov_7.31704
>Healthy_902_NODE_1627_length_3307_cov_3.89514
>Healthy_902_NODE_1628_length_3306_cov_16.375
>Healthy_902_NODE_1629_length_3305_cov_13.5751
>Healthy_902_NODE_1630_length_3303_cov_3.0157
>Healthy_902_NODE_1631_length_3302_cov_16.3221
>Healthy_902_NODE_1632_length_3299_cov_19.4803
>Healthy_902_NODE_1633_length_3298_cov_3.27845
>Healthy_902_NODE_1634_length_3294_cov_2.32417
>Healthy_902_NODE_1635_length_3293_cov_3.18468
>Healthy_902_NODE_1636_length_3292_cov_3.08125
>Healthy_902_NODE_1637_length_3290_cov_4.48995
>Healthy_902_NODE_1638_length_3290_cov_2.49799
>Healthy_902_NODE_1639_length_3290_cov_1.851
>Healthy_902_NODE_1640_length_3289_cov_6.00278
>Healthy_902_NODE_1641_length_3288_cov_2.89422
>Healthy_902_NODE_1642_length_3287_cov_2.64047
>Healthy_902_NODE_1643_length_3286_cov_3.90065
>Healthy_902_NODE_1644_length_3283_cov_2.54616
>Healthy_902_NODE_1645_length_3283_cov_2.53656
>Healthy_902_NODE_1646_length_3279_cov_4.53381
>Healthy_902_NODE_1647_length_3275_cov_2.18696
>Healthy_902_NODE_1648_length_3273_cov_5.52672
>Healthy_902_NODE_1649_length_3273_cov_3.94065
>Healthy_902_NODE_1650_length_3271_cov_9.98601
>Healthy_902_NODE_1651_length_3269_cov_4.89546
>Healthy_902_NODE_1652_length_3268_cov_4.22129
>Healthy_902_NODE_1653_length_3267_cov_2.39851
>Healthy_902_NODE_1654_length_3264_cov_3.19352
>Healthy_902_NODE_1655_length_3262_cov_2.76427
>Healthy_902_NODE_1656_length_3260_cov_2.60406
>Healthy_902_NODE_1657_length_3259_cov_5.35955
>Healthy_902_NODE_1658_length_3259_cov_2.98502
>Healthy_902_NODE_1659_length_3254_cov_2.75649
>Healthy_902_NODE_1660_length_3253_cov_2.38774
>Healthy_902_NODE_1661_length_3249_cov_2.37414
>Healthy_902_NODE_1662_length_3247_cov_2.08929
>Healthy_902_NODE_1663_length_3245_cov_2.26207
>Healthy_902_NODE_1664_length_3242_cov_2.66614
>Healthy_902_NODE_1665_length_3242_cov_2.4807
>Healthy_902_NODE_1666_length_3238_cov_3.65724
>Healthy_902_NODE_1667_length_3237_cov_1.93432
>Healthy_902_NODE_1668_length_3230_cov_2.63433
>Healthy_902_NODE_1669_length_3227_cov_2.34206
>Healthy_902_NODE_1670_length_3220_cov_2.62622
>Healthy_902_NODE_1671_length_3217_cov_2.69576
>Healthy_902_NODE_1672_length_3216_cov_3.72382
>Healthy_902_NODE_1673_length_3213_cov_3.25586
>Healthy_902_NODE_1674_length_3212_cov_3.02756
>Healthy_902_NODE_1675_length_3207_cov_3.56885
>Healthy_902_NODE_1676_length_3207_cov_3.53109
>Healthy_902_NODE_1677_length_3207_cov_3.2297
>Healthy_902_NODE_1678_length_3207_cov_1.96256
>Healthy_902_NODE_1679_length_3205_cov_2.71492
>Healthy_902_NODE_1680_length_3204_cov_2.11591
>Healthy_902_NODE_1681_length_3203_cov_3.40438
>Healthy_902_NODE_1682_length_3202_cov_2.85065
>Healthy_902_NODE_1683_length_3199_cov_2.49618
>Healthy_902_NODE_1684_length_3197_cov_3.20178
>Healthy_902_NODE_1685_length_3197_cov_2.13335
>Healthy_902_NODE_1686_length_3192_cov_2.75901
>Healthy_902_NODE_1687_length_3191_cov_3.24011
>Healthy_902_NODE_1688_length_3186_cov_4.64867
>Healthy_902_NODE_1689_length_3185_cov_3.63674
>Healthy_902_NODE_1690_length_3185_cov_1.91246
>Healthy_902_NODE_1691_length_3182_cov_4.48545
>Healthy_902_NODE_1692_length_3182_cov_3.40614
>Healthy_902_NODE_1693_length_3181_cov_3.36628
>Healthy_902_NODE_1694_length_3181_cov_2.4968
>Healthy_902_NODE_1695_length_3179_cov_3.26857
>Healthy_902_NODE_1696_length_3177_cov_2.78988
>Healthy_902_NODE_1697_length_3176_cov_50.4249
>Healthy_902_NODE_1698_length_3174_cov_2.87079
>Healthy_902_NODE_1699_length_3172_cov_8.29034
>Healthy_902_NODE_1700_length_3172_cov_2.14726
>Healthy_902_NODE_1701_length_3169_cov_13.7331
>Healthy_902_NODE_1702_length_3168_cov_5.17925
>Healthy_902_NODE_1703_length_3167_cov_2.82969
>Healthy_902_NODE_1704_length_3165_cov_2.07363
>Healthy_902_NODE_1705_length_3158_cov_6.95811
>Healthy_902_NODE_1706_length_3158_cov_2.99227
>Healthy_902_NODE_1707_length_3158_cov_2.41508
>Healthy_902_NODE_1708_length_3151_cov_2.30329
>Healthy_902_NODE_1709_length_3150_cov_2.65622
>Healthy_902_NODE_1710_length_3149_cov_2.90013
>Healthy_902_NODE_1711_length_3145_cov_3.87799
>Healthy_902_NODE_1712_length_3141_cov_3.54407
>Healthy_902_NODE_1713_length_3141_cov_3.43227
>Healthy_902_NODE_1714_length_3139_cov_6.31647
>Healthy_902_NODE_1715_length_3136_cov_3.23434
>Healthy_902_NODE_1716_length_3136_cov_2.61246
>Healthy_902_NODE_1717_length_3135_cov_2.36169
>Healthy_902_NODE_1718_length_3134_cov_3.34037
>Healthy_902_NODE_1719_length_3132_cov_2.38317
>Healthy_902_NODE_1720_length_3130_cov_4.30114
>Healthy_902_NODE_1721_length_3130_cov_3.09528
>Healthy_902_NODE_1722_length_3127_cov_3.9069
>Healthy_902_NODE_1723_length_3127_cov_2.73438
>Healthy_902_NODE_1724_length_3126_cov_1.95116
>Healthy_902_NODE_1725_length_3122_cov_3.07727
>Healthy_902_NODE_1726_length_3122_cov_2.58494
>Healthy_902_NODE_1727_length_3121_cov_2.62329
>Healthy_902_NODE_1728_length_3120_cov_3.42088
>Healthy_902_NODE_1729_length_3119_cov_3.61195
>Healthy_902_NODE_1730_length_3118_cov_3.35129
>Healthy_902_NODE_1731_length_3116_cov_2.51617
>Healthy_902_NODE_1732_length_3114_cov_6.39653
>Healthy_902_NODE_1733_length_3114_cov_2.27002
>Healthy_902_NODE_1734_length_3113_cov_5.85677
>Healthy_902_NODE_1735_length_3113_cov_3.50719
>Healthy_902_NODE_1736_length_3111_cov_4.39005
>Healthy_902_NODE_1737_length_3111_cov_1.91263
>Healthy_902_NODE_1738_length_3110_cov_4.66972
>Healthy_902_NODE_1739_length_3109_cov_7.2053
>Healthy_902_NODE_1740_length_3109_cov_4.91716
>Healthy_902_NODE_1741_length_3109_cov_3.4391
>Healthy_902_NODE_1742_length_3106_cov_3.18355
>Healthy_902_NODE_1743_length_3106_cov_2.23697
>Healthy_902_NODE_1744_length_3104_cov_3.01443
>Healthy_902_NODE_1745_length_3102_cov_2.58976
>Healthy_902_NODE_1746_length_3101_cov_2.74688
>Healthy_902_NODE_1747_length_3100_cov_3.03547
>Healthy_902_NODE_1748_length_3098_cov_3.13244
>Healthy_902_NODE_1749_length_3098_cov_2.26717
>Healthy_902_NODE_1750_length_3097_cov_4.31723
>Healthy_902_NODE_1751_length_3094_cov_4.95393
>Healthy_902_NODE_1752_length_3093_cov_2.22778
>Healthy_902_NODE_1753_length_3090_cov_2.33806
>Healthy_902_NODE_1754_length_3089_cov_12.3902
>Healthy_902_NODE_1755_length_3087_cov_2.58806
>Healthy_902_NODE_1756_length_3086_cov_3.42329
>Healthy_902_NODE_1757_length_3086_cov_3.13131
>Healthy_902_NODE_1758_length_3085_cov_3.92607
>Healthy_902_NODE_1759_length_3084_cov_3.10234
>Healthy_902_NODE_1760_length_3083_cov_2.87417
>Healthy_902_NODE_1761_length_3082_cov_3.45425
>Healthy_902_NODE_1762_length_3078_cov_4.11975
>Healthy_902_NODE_1763_length_3078_cov_3.32881
>Healthy_902_NODE_1764_length_3076_cov_2.18537
>Healthy_902_NODE_1765_length_3073_cov_3.42876
>Healthy_902_NODE_1766_length_3073_cov_2.91087
>Healthy_902_NODE_1767_length_3073_cov_2.66501
>Healthy_902_NODE_1768_length_3072_cov_2.93172
>Healthy_902_NODE_1769_length_3071_cov_13.001
>Healthy_902_NODE_1770_length_3070_cov_3.26833
>Healthy_902_NODE_1771_length_3070_cov_2.06169
>Healthy_902_NODE_1772_length_3069_cov_3.2004
>Healthy_902_NODE_1773_length_3067_cov_3.61819
>Healthy_902_NODE_1774_length_3066_cov_12.5271
>Healthy_902_NODE_1775_length_3062_cov_3.61191
>Healthy_902_NODE_1776_length_3062_cov_2.90323
>Healthy_902_NODE_1777_length_3061_cov_10.2339
>Healthy_902_NODE_1778_length_3061_cov_5.13639
>Healthy_902_NODE_1779_length_3059_cov_4.34421
>Healthy_902_NODE_1780_length_3056_cov_2.28124
>Healthy_902_NODE_1781_length_3055_cov_3.04367
>Healthy_902_NODE_1782_length_3054_cov_8.3858
>Healthy_902_NODE_1783_length_3053_cov_3.39927
>Healthy_902_NODE_1784_length_3052_cov_2.68468
>Healthy_902_NODE_1785_length_3050_cov_2.24975
>Healthy_902_NODE_1786_length_3048_cov_2.19646
>Healthy_902_NODE_1787_length_3048_cov_1.98329
>Healthy_902_NODE_1788_length_3047_cov_3.07888
>Healthy_902_NODE_1789_length_3047_cov_2.24866
>Healthy_902_NODE_1790_length_3045_cov_4.8408
>Healthy_902_NODE_1791_length_3044_cov_5.83205
>Healthy_902_NODE_1792_length_3042_cov_4.33847
>Healthy_902_NODE_1793_length_3041_cov_2.55492
>Healthy_902_NODE_1794_length_3039_cov_2.49464
>Healthy_902_NODE_1795_length_3038_cov_2.68823
>Healthy_902_NODE_1796_length_3038_cov_2.32886
>Healthy_902_NODE_1797_length_3038_cov_2.10996
>Healthy_902_NODE_1798_length_3034_cov_2.61598
>Healthy_902_NODE_1799_length_3030_cov_12.3123
>Healthy_902_NODE_1800_length_3029_cov_3.15131
>Healthy_902_NODE_1801_length_3029_cov_2.87492
>Healthy_902_NODE_1802_length_3026_cov_2.44295
>Healthy_902_NODE_1803_length_3025_cov_3.13737
>Healthy_902_NODE_1804_length_3025_cov_2.93872
>Healthy_902_NODE_1805_length_3025_cov_2.74242
>Healthy_902_NODE_1806_length_3024_cov_3.36679
>Healthy_902_NODE_1807_length_3023_cov_2.69845
>Healthy_902_NODE_1808_length_3022_cov_2.21166
>Healthy_902_NODE_1809_length_3021_cov_3.38537
>Healthy_902_NODE_1810_length_3021_cov_2.77815
>Healthy_902_NODE_1811_length_3020_cov_5.69073
>Healthy_902_NODE_1812_length_3020_cov_2.5086
>Healthy_902_NODE_1813_length_3019_cov_2.85628
>Healthy_902_NODE_1814_length_3019_cov_2.56377
>Healthy_902_NODE_1815_length_3018_cov_4.74013
>Healthy_902_NODE_1816_length_3018_cov_2.18799
>Healthy_902_NODE_1817_length_3017_cov_14.0263
>Healthy_902_NODE_1818_length_3016_cov_3.15265
>Healthy_902_NODE_1819_length_3011_cov_2.0795
>Healthy_902_NODE_1820_length_3009_cov_3.29452
>Healthy_902_NODE_1821_length_3008_cov_3.15306
>Healthy_902_NODE_1822_length_3007_cov_4.18598
>Healthy_902_NODE_1823_length_3007_cov_2.94072
>Healthy_902_NODE_1824_length_3007_cov_2.18327
>Healthy_902_NODE_1825_length_3005_cov_2.62542
>Healthy_902_NODE_1826_length_3005_cov_2.49593
>Healthy_902_NODE_1827_length_3005_cov_2.04034
>Healthy_902_NODE_1828_length_3004_cov_12.5493
>Healthy_902_NODE_1829_length_3004_cov_3.13157
>Healthy_902_NODE_1830_length_3001_cov_3.29803
>Healthy_903_NODE_1_length_113625_cov_15.8681
>Healthy_903_NODE_2_length_104085_cov_55.7765
>Healthy_903_NODE_3_length_80157_cov_16.4042
>Healthy_903_NODE_4_length_79781_cov_14.4034
>Healthy_903_NODE_5_length_76157_cov_16.9767
>Healthy_903_NODE_6_length_75540_cov_19.9724
>Healthy_903_NODE_7_length_75479_cov_15.9517
>Healthy_903_NODE_8_length_63175_cov_15.229
>Healthy_903_NODE_9_length_62846_cov_14.2018
>Healthy_903_NODE_10_length_57347_cov_32.0921
>Healthy_903_NODE_11_length_57181_cov_13.2597
>Healthy_903_NODE_12_length_56235_cov_5.01712
>Healthy_903_NODE_13_length_56181_cov_16.4924
>Healthy_903_NODE_14_length_56016_cov_14.1934
>Healthy_903_NODE_15_length_55197_cov_12.536
>Healthy_903_NODE_16_length_52049_cov_22.2981
>Healthy_903_NODE_17_length_50894_cov_15.7236
>Healthy_903_NODE_18_length_50754_cov_20.5408
>Healthy_903_NODE_19_length_50726_cov_4.21707
>Healthy_903_NODE_20_length_50341_cov_22.1772
>Healthy_903_NODE_21_length_50211_cov_21.733
>Healthy_903_NODE_22_length_49304_cov_15.1093
>Healthy_903_NODE_23_length_49094_cov_21.4838
>Healthy_903_NODE_24_length_48977_cov_21.0437
>Healthy_903_NODE_25_length_48965_cov_16.2574
>Healthy_903_NODE_26_length_48890_cov_7.5855
>Healthy_903_NODE_27_length_47779_cov_16.1585
>Healthy_903_NODE_28_length_47412_cov_4.68718
>Healthy_903_NODE_29_length_47305_cov_14.8306
>Healthy_903_NODE_30_length_47078_cov_14.8969
>Healthy_903_NODE_31_length_46838_cov_4.27055
>Healthy_903_NODE_32_length_46836_cov_11.5992
>Healthy_903_NODE_33_length_46163_cov_27.1595
>Healthy_903_NODE_34_length_45770_cov_19.1425
>Healthy_903_NODE_35_length_44525_cov_14.3976
>Healthy_903_NODE_36_length_44383_cov_13.4775
>Healthy_903_NODE_37_length_44250_cov_4.74972
>Healthy_903_NODE_38_length_44199_cov_24.2736
>Healthy_903_NODE_39_length_43356_cov_4.8758
>Healthy_903_NODE_40_length_42519_cov_12.9795
>Healthy_903_NODE_41_length_42347_cov_21.0996
>Healthy_903_NODE_42_length_42261_cov_14.6833
>Healthy_903_NODE_43_length_42215_cov_4.64739
>Healthy_903_NODE_44_length_42084_cov_13.5689
>Healthy_903_NODE_45_length_41764_cov_30.0806
>Healthy_903_NODE_46_length_41474_cov_18.2361
>Healthy_903_NODE_47_length_41304_cov_4.83027
>Healthy_903_NODE_48_length_40690_cov_4.23349
>Healthy_903_NODE_49_length_40605_cov_13.2423
>Healthy_903_NODE_50_length_40117_cov_17.7561
>Healthy_903_NODE_51_length_39061_cov_22.3255
>Healthy_903_NODE_52_length_39002_cov_13.965
>Healthy_903_NODE_53_length_38956_cov_15.3416
>Healthy_903_NODE_54_length_38704_cov_14.6386
>Healthy_903_NODE_55_length_38292_cov_15.815
>Healthy_903_NODE_56_length_38116_cov_16.2059
>Healthy_903_NODE_57_length_37975_cov_31.0012
>Healthy_903_NODE_58_length_37432_cov_4.78511
>Healthy_903_NODE_59_length_37180_cov_23.3841
>Healthy_903_NODE_60_length_37155_cov_28.0636
>Healthy_903_NODE_61_length_37096_cov_16.2348
>Healthy_903_NODE_62_length_36332_cov_4.14806
>Healthy_903_NODE_63_length_36182_cov_4.25452
>Healthy_903_NODE_64_length_35937_cov_18.3067
>Healthy_903_NODE_65_length_35841_cov_17.9853
>Healthy_903_NODE_66_length_35801_cov_16.604
>Healthy_903_NODE_67_length_35776_cov_14.3017
>Healthy_903_NODE_68_length_35739_cov_4.97582
>Healthy_903_NODE_69_length_35577_cov_30.8171
>Healthy_903_NODE_70_length_35331_cov_16.444
>Healthy_903_NODE_71_length_35305_cov_14.1054
>Healthy_903_NODE_72_length_35232_cov_14.769
>Healthy_903_NODE_73_length_35209_cov_4.55447
>Healthy_903_NODE_74_length_35179_cov_16.8932
>Healthy_903_NODE_75_length_35038_cov_14.4037
>Healthy_903_NODE_76_length_34922_cov_24.0596
>Healthy_903_NODE_77_length_34846_cov_4.9768
>Healthy_903_NODE_78_length_34744_cov_14.8466
>Healthy_903_NODE_79_length_34609_cov_14.001
>Healthy_903_NODE_80_length_34558_cov_11.8224
>Healthy_903_NODE_81_length_34308_cov_4.24871
>Healthy_903_NODE_82_length_34035_cov_18.511
>Healthy_903_NODE_83_length_33814_cov_15.6855
>Healthy_903_NODE_84_length_33793_cov_5.95234
>Healthy_903_NODE_85_length_33779_cov_4.7068
>Healthy_903_NODE_86_length_33729_cov_17.0679
>Healthy_903_NODE_87_length_33362_cov_26.2399
>Healthy_903_NODE_88_length_33216_cov_4.48518
>Healthy_903_NODE_89_length_32933_cov_4.92779
>Healthy_903_NODE_90_length_32905_cov_5.28146
>Healthy_903_NODE_91_length_32858_cov_13.2966
>Healthy_903_NODE_92_length_32783_cov_5.02884
>Healthy_903_NODE_93_length_32457_cov_4.57342
>Healthy_903_NODE_94_length_32268_cov_5.31251
>Healthy_903_NODE_95_length_32227_cov_4.82093
>Healthy_903_NODE_96_length_32222_cov_13.264
>Healthy_903_NODE_97_length_32172_cov_4.67858
>Healthy_903_NODE_98_length_31892_cov_5.4126
>Healthy_903_NODE_99_length_31851_cov_22.3852
>Healthy_903_NODE_100_length_31695_cov_23.3014
>Healthy_903_NODE_101_length_31457_cov_4.12318
>Healthy_903_NODE_102_length_31423_cov_20.4879
>Healthy_903_NODE_103_length_31268_cov_16.0153
>Healthy_903_NODE_104_length_31245_cov_14.9517
>Healthy_903_NODE_105_length_31148_cov_17.4568
>Healthy_903_NODE_106_length_31124_cov_27.5032
>Healthy_903_NODE_107_length_31091_cov_21.251
>Healthy_903_NODE_108_length_31032_cov_4.4861
>Healthy_903_NODE_109_length_31020_cov_18.1188
>Healthy_903_NODE_110_length_30798_cov_13.3505
>Healthy_903_NODE_111_length_30770_cov_23.1082
>Healthy_903_NODE_112_length_30760_cov_4.66507
>Healthy_903_NODE_113_length_30299_cov_4.689
>Healthy_903_NODE_114_length_30210_cov_4.6575
>Healthy_903_NODE_115_length_30201_cov_16.9721
>Healthy_903_NODE_116_length_29776_cov_16.4456
>Healthy_903_NODE_117_length_29543_cov_4.58315
>Healthy_903_NODE_118_length_29522_cov_15.6434
>Healthy_903_NODE_119_length_29201_cov_13.547
>Healthy_903_NODE_120_length_29113_cov_15.9195
>Healthy_903_NODE_121_length_29017_cov_19.2465
>Healthy_903_NODE_122_length_28759_cov_14.7648
>Healthy_903_NODE_123_length_28474_cov_4.74077
>Healthy_903_NODE_124_length_28036_cov_3.86591
>Healthy_903_NODE_125_length_28006_cov_15.256
>Healthy_903_NODE_126_length_27798_cov_3.40872
>Healthy_903_NODE_127_length_27485_cov_17.0887
>Healthy_903_NODE_128_length_27478_cov_14.2228
>Healthy_903_NODE_129_length_27470_cov_4.58202
>Healthy_903_NODE_130_length_27288_cov_4.88099
>Healthy_903_NODE_131_length_27119_cov_4.33509
>Healthy_903_NODE_132_length_27095_cov_31.4092
>Healthy_903_NODE_133_length_26983_cov_12.2125
>Healthy_903_NODE_134_length_26878_cov_4.22954
>Healthy_903_NODE_135_length_26827_cov_21.2502
>Healthy_903_NODE_136_length_26825_cov_22.6197
>Healthy_903_NODE_137_length_26762_cov_5.0768
>Healthy_903_NODE_138_length_26666_cov_5.00876
>Healthy_903_NODE_139_length_26607_cov_4.60519
>Healthy_903_NODE_140_length_26470_cov_4.17467
>Healthy_903_NODE_141_length_26408_cov_17.9573
>Healthy_903_NODE_142_length_26403_cov_26.7791
>Healthy_903_NODE_143_length_26321_cov_4.15956
>Healthy_903_NODE_144_length_26283_cov_17.797
>Healthy_903_NODE_145_length_26224_cov_17.6056
>Healthy_903_NODE_146_length_26217_cov_16.0769
>Healthy_903_NODE_147_length_26216_cov_18.2807
>Healthy_903_NODE_148_length_26179_cov_3.99816
>Healthy_903_NODE_149_length_26100_cov_25.4205
>Healthy_903_NODE_150_length_26061_cov_15.4123
>Healthy_903_NODE_151_length_25938_cov_4.18684
>Healthy_903_NODE_152_length_25559_cov_22.3523
>Healthy_903_NODE_153_length_25533_cov_22.8886
>Healthy_903_NODE_154_length_25406_cov_25.337
>Healthy_903_NODE_155_length_25263_cov_16.2325
>Healthy_903_NODE_156_length_25196_cov_5.54015
>Healthy_903_NODE_157_length_25189_cov_64.2003
>Healthy_903_NODE_158_length_25141_cov_27.4432
>Healthy_903_NODE_159_length_25127_cov_15.7776
>Healthy_903_NODE_160_length_25030_cov_18.4442
>Healthy_903_NODE_161_length_24800_cov_16.3083
>Healthy_903_NODE_162_length_24745_cov_15.3494
>Healthy_903_NODE_163_length_24480_cov_8.13253
>Healthy_903_NODE_164_length_24460_cov_4.32002
>Healthy_903_NODE_165_length_24388_cov_17.474
>Healthy_903_NODE_166_length_24314_cov_28.9781
>Healthy_903_NODE_167_length_24253_cov_22.0278
>Healthy_903_NODE_168_length_24159_cov_23.0653
>Healthy_903_NODE_169_length_24108_cov_4.24625
>Healthy_903_NODE_170_length_23980_cov_4.4568
>Healthy_903_NODE_171_length_23913_cov_4.43306
>Healthy_903_NODE_172_length_23894_cov_4.24926
>Healthy_903_NODE_173_length_23792_cov_15.5155
>Healthy_903_NODE_174_length_23770_cov_17.3138
>Healthy_903_NODE_175_length_23705_cov_19.0346
>Healthy_903_NODE_176_length_23683_cov_16.8718
>Healthy_903_NODE_177_length_23533_cov_4.61939
>Healthy_903_NODE_178_length_23527_cov_23.8673
>Healthy_903_NODE_179_length_23484_cov_4.12211
>Healthy_903_NODE_180_length_23368_cov_20.9574
>Healthy_903_NODE_181_length_23368_cov_4.24574
>Healthy_903_NODE_182_length_23262_cov_13.9351
>Healthy_903_NODE_183_length_23257_cov_12.3825
>Healthy_903_NODE_184_length_22854_cov_12.9387
>Healthy_903_NODE_185_length_22845_cov_26.3031
>Healthy_903_NODE_186_length_22843_cov_4.61045
>Healthy_903_NODE_187_length_22675_cov_23.4651
>Healthy_903_NODE_188_length_22544_cov_21.8161
>Healthy_903_NODE_189_length_22542_cov_29.4929
>Healthy_903_NODE_190_length_22513_cov_4.12583
>Healthy_903_NODE_191_length_22477_cov_13.6372
>Healthy_903_NODE_192_length_22189_cov_4.56967
>Healthy_903_NODE_193_length_22130_cov_13.3612
>Healthy_903_NODE_194_length_22054_cov_11.3437
>Healthy_903_NODE_195_length_21945_cov_24.6066
>Healthy_903_NODE_196_length_21929_cov_21.8232
>Healthy_903_NODE_197_length_21896_cov_14.4786
>Healthy_903_NODE_198_length_21848_cov_5.68829
>Healthy_903_NODE_199_length_21836_cov_15.8132
>Healthy_903_NODE_200_length_21794_cov_4.63733
>Healthy_903_NODE_201_length_21772_cov_26.2269
>Healthy_903_NODE_202_length_21646_cov_29.4757
>Healthy_903_NODE_203_length_21586_cov_16.0495
>Healthy_903_NODE_204_length_21476_cov_9.3814
>Healthy_903_NODE_205_length_21441_cov_4.19274
>Healthy_903_NODE_206_length_21437_cov_3.96432
>Healthy_903_NODE_207_length_21270_cov_22.737
>Healthy_903_NODE_208_length_21209_cov_20.8186
>Healthy_903_NODE_209_length_21150_cov_4.39502
>Healthy_903_NODE_210_length_21131_cov_28.4348
>Healthy_903_NODE_211_length_21121_cov_16.2656
>Healthy_903_NODE_212_length_21115_cov_4.10347
>Healthy_903_NODE_213_length_21041_cov_4.85676
>Healthy_903_NODE_214_length_20997_cov_23.533
>Healthy_903_NODE_215_length_20908_cov_4.3869
>Healthy_903_NODE_216_length_20899_cov_4.46215
>Healthy_903_NODE_217_length_20863_cov_4.78388
>Healthy_903_NODE_218_length_20810_cov_4.7191
>Healthy_903_NODE_219_length_20785_cov_13.647
>Healthy_903_NODE_220_length_20671_cov_16.2404
>Healthy_903_NODE_221_length_20668_cov_19.5492
>Healthy_903_NODE_222_length_20608_cov_4.91957
>Healthy_903_NODE_223_length_20515_cov_16.3582
>Healthy_903_NODE_224_length_20399_cov_4.88527
>Healthy_903_NODE_225_length_20340_cov_13.8356
>Healthy_903_NODE_226_length_20138_cov_15.0155
>Healthy_903_NODE_227_length_20137_cov_3.91933
>Healthy_903_NODE_228_length_20118_cov_26.9683
>Healthy_903_NODE_229_length_20107_cov_3.72247
>Healthy_903_NODE_230_length_20086_cov_4.64645
>Healthy_903_NODE_231_length_19974_cov_21.1088
>Healthy_903_NODE_232_length_19946_cov_13.8368
>Healthy_903_NODE_233_length_19850_cov_3.43759
>Healthy_903_NODE_234_length_19790_cov_15.3216
>Healthy_903_NODE_235_length_19707_cov_4.26669
>Healthy_903_NODE_236_length_19689_cov_4.1203
>Healthy_903_NODE_237_length_19660_cov_15.7636
>Healthy_903_NODE_238_length_19648_cov_14.5942
>Healthy_903_NODE_239_length_19558_cov_4.31805
>Healthy_903_NODE_240_length_19524_cov_20.9012
>Healthy_903_NODE_241_length_19507_cov_20.0051
>Healthy_903_NODE_242_length_19505_cov_4.93398
>Healthy_903_NODE_243_length_19470_cov_22.9084
>Healthy_903_NODE_244_length_19447_cov_13.7869
>Healthy_903_NODE_245_length_19326_cov_4.6968
>Healthy_903_NODE_246_length_19288_cov_4.21281
>Healthy_903_NODE_247_length_19269_cov_15.9304
>Healthy_903_NODE_248_length_19065_cov_4.26965
>Healthy_903_NODE_249_length_19061_cov_12.7246
>Healthy_903_NODE_250_length_19044_cov_4.90705
>Healthy_903_NODE_251_length_19012_cov_3.98328
>Healthy_903_NODE_252_length_18991_cov_12.5519
>Healthy_903_NODE_253_length_18980_cov_24.0975
>Healthy_903_NODE_254_length_18939_cov_4.68291
>Healthy_903_NODE_255_length_18939_cov_4.35268
>Healthy_903_NODE_256_length_18870_cov_4.5822
>Healthy_903_NODE_257_length_18860_cov_6.11056
>Healthy_903_NODE_258_length_18838_cov_25.4281
>Healthy_903_NODE_259_length_18785_cov_4.09167
>Healthy_903_NODE_260_length_18738_cov_4.94615
>Healthy_903_NODE_261_length_18634_cov_4.00554
>Healthy_903_NODE_262_length_18583_cov_4.35692
>Healthy_903_NODE_263_length_18569_cov_15.3833
>Healthy_903_NODE_264_length_18536_cov_15.7363
>Healthy_903_NODE_265_length_18523_cov_14.0518
>Healthy_903_NODE_266_length_18412_cov_18.1898
>Healthy_903_NODE_267_length_18362_cov_5.56257
>Healthy_903_NODE_268_length_18121_cov_10.9214
>Healthy_903_NODE_269_length_18114_cov_4.21768
>Healthy_903_NODE_270_length_18079_cov_18.1429
>Healthy_903_NODE_271_length_18046_cov_20.3022
>Healthy_903_NODE_272_length_18011_cov_16.3541
>Healthy_903_NODE_273_length_17940_cov_4.34806
>Healthy_903_NODE_274_length_17926_cov_4.55
>Healthy_903_NODE_275_length_17889_cov_4.11573
>Healthy_903_NODE_276_length_17866_cov_22.9906
>Healthy_903_NODE_277_length_17847_cov_7.90035
>Healthy_903_NODE_278_length_17780_cov_4.87961
>Healthy_903_NODE_279_length_17738_cov_4.88939
>Healthy_903_NODE_280_length_17734_cov_4.53103
>Healthy_903_NODE_281_length_17718_cov_38.5175
>Healthy_903_NODE_282_length_17683_cov_31.1131
>Healthy_903_NODE_283_length_17675_cov_4.40976
>Healthy_903_NODE_284_length_17642_cov_14.8314
>Healthy_903_NODE_285_length_17492_cov_13.6049
>Healthy_903_NODE_286_length_17488_cov_4.12603
>Healthy_903_NODE_287_length_17445_cov_26.1528
>Healthy_903_NODE_288_length_17427_cov_4.56839
>Healthy_903_NODE_289_length_17418_cov_4.55756
>Healthy_903_NODE_290_length_17397_cov_17.6718
>Healthy_903_NODE_291_length_17381_cov_4.10372
>Healthy_903_NODE_292_length_17347_cov_24.0283
>Healthy_903_NODE_293_length_17199_cov_16.1587
>Healthy_903_NODE_294_length_17197_cov_25.3591
>Healthy_903_NODE_295_length_17196_cov_27.3294
>Healthy_903_NODE_296_length_17119_cov_24.0976
>Healthy_903_NODE_297_length_17114_cov_13.3116
>Healthy_903_NODE_298_length_17078_cov_3.93544
>Healthy_903_NODE_299_length_17064_cov_3.99594
>Healthy_903_NODE_300_length_17033_cov_4.64307
>Healthy_903_NODE_301_length_17027_cov_29.3382
>Healthy_903_NODE_302_length_16962_cov_3.98444
>Healthy_903_NODE_303_length_16895_cov_4.53515
>Healthy_903_NODE_304_length_16837_cov_5.16965
>Healthy_903_NODE_305_length_16799_cov_20.4204
>Healthy_903_NODE_306_length_16744_cov_26.5505
>Healthy_903_NODE_307_length_16661_cov_24.2589
>Healthy_903_NODE_308_length_16648_cov_26.3157
>Healthy_903_NODE_309_length_16643_cov_16.813
>Healthy_903_NODE_310_length_16572_cov_21.1791
>Healthy_903_NODE_311_length_16560_cov_28.6503
>Healthy_903_NODE_312_length_16545_cov_4.26234
>Healthy_903_NODE_313_length_16537_cov_3.96857
>Healthy_903_NODE_314_length_16535_cov_4.15607
>Healthy_903_NODE_315_length_16455_cov_4.34835
>Healthy_903_NODE_316_length_16439_cov_26.263
>Healthy_903_NODE_317_length_16411_cov_19.9568
>Healthy_903_NODE_318_length_16306_cov_10.562
>Healthy_903_NODE_319_length_16270_cov_4.30583
>Healthy_903_NODE_320_length_16241_cov_4.23835
>Healthy_903_NODE_321_length_16237_cov_20.6926
>Healthy_903_NODE_322_length_16218_cov_37.8909
>Healthy_903_NODE_323_length_16208_cov_18.5519
>Healthy_903_NODE_324_length_16175_cov_4.11092
>Healthy_903_NODE_325_length_16141_cov_21.7602
>Healthy_903_NODE_326_length_16121_cov_27.494
>Healthy_903_NODE_327_length_16087_cov_4.02401
>Healthy_903_NODE_328_length_16084_cov_4.35972
>Healthy_903_NODE_329_length_16020_cov_4.02054
>Healthy_903_NODE_330_length_15885_cov_4.55723
>Healthy_903_NODE_331_length_15835_cov_6.51103
>Healthy_903_NODE_332_length_15770_cov_4.35329
>Healthy_903_NODE_333_length_15748_cov_5.0093
>Healthy_903_NODE_334_length_15716_cov_4.02171
>Healthy_903_NODE_335_length_15681_cov_15.2596
>Healthy_903_NODE_336_length_15678_cov_9.36997
>Healthy_903_NODE_337_length_15663_cov_12.5888
>Healthy_903_NODE_338_length_15649_cov_15.1198
>Healthy_903_NODE_339_length_15635_cov_6.38665
>Healthy_903_NODE_340_length_15585_cov_16.1952
>Healthy_903_NODE_341_length_15547_cov_3.88
>Healthy_903_NODE_342_length_15484_cov_16.5379
>Healthy_903_NODE_343_length_15462_cov_4.2678
>Healthy_903_NODE_344_length_15461_cov_19.6011
>Healthy_903_NODE_345_length_15435_cov_4.44766
>Healthy_903_NODE_346_length_15426_cov_4.1091
>Healthy_903_NODE_347_length_15422_cov_4.47934
>Healthy_903_NODE_348_length_15364_cov_12.0274
>Healthy_903_NODE_349_length_15320_cov_4.12309
>Healthy_903_NODE_350_length_15318_cov_17.4813
>Healthy_903_NODE_351_length_15308_cov_4.38563
>Healthy_903_NODE_352_length_15293_cov_4.27261
>Healthy_903_NODE_353_length_15285_cov_27.3431
>Healthy_903_NODE_354_length_15264_cov_4.70005
>Healthy_903_NODE_355_length_15250_cov_4.0741
>Healthy_903_NODE_356_length_15242_cov_17.4383
>Healthy_903_NODE_357_length_15235_cov_4.45534
>Healthy_903_NODE_358_length_15201_cov_20.9101
>Healthy_903_NODE_359_length_15131_cov_9.94674
>Healthy_903_NODE_360_length_15124_cov_4.37016
>Healthy_903_NODE_361_length_15122_cov_3.93151
>Healthy_903_NODE_362_length_15084_cov_4.58261
>Healthy_903_NODE_363_length_15064_cov_6.65887
>Healthy_903_NODE_364_length_15022_cov_15.1924
>Healthy_903_NODE_365_length_14999_cov_15.484
>Healthy_903_NODE_366_length_14982_cov_4.90983
>Healthy_903_NODE_367_length_14948_cov_3.10575
>Healthy_903_NODE_368_length_14882_cov_24.4841
>Healthy_903_NODE_369_length_14855_cov_4.14432
>Healthy_903_NODE_370_length_14826_cov_27.0781
>Healthy_903_NODE_371_length_14810_cov_4.23362
>Healthy_903_NODE_372_length_14778_cov_3.78707
>Healthy_903_NODE_373_length_14773_cov_16.8691
>Healthy_903_NODE_374_length_14737_cov_3.91847
>Healthy_903_NODE_375_length_14693_cov_4.0524
>Healthy_903_NODE_376_length_14677_cov_18.411
>Healthy_903_NODE_377_length_14674_cov_3.87516
>Healthy_903_NODE_378_length_14662_cov_26.2723
>Healthy_903_NODE_379_length_14595_cov_22.4773
>Healthy_903_NODE_380_length_14576_cov_28.2328
>Healthy_903_NODE_381_length_14544_cov_18.1764
>Healthy_903_NODE_382_length_14517_cov_26.711
>Healthy_903_NODE_383_length_14482_cov_3.87641
>Healthy_903_NODE_384_length_14476_cov_4.44303
>Healthy_903_NODE_385_length_14449_cov_14.6817
>Healthy_903_NODE_386_length_14407_cov_22.6748
>Healthy_903_NODE_387_length_14299_cov_4.6211
>Healthy_903_NODE_388_length_14253_cov_22.2169
>Healthy_903_NODE_389_length_14206_cov_4.71387
>Healthy_903_NODE_390_length_14203_cov_28.1588
>Healthy_903_NODE_391_length_14201_cov_16.9306
>Healthy_903_NODE_392_length_14198_cov_25.8975
>Healthy_903_NODE_393_length_14191_cov_4.65549
>Healthy_903_NODE_394_length_14161_cov_24.6011
>Healthy_903_NODE_395_length_14135_cov_28.8168
>Healthy_903_NODE_396_length_14116_cov_20.5853
>Healthy_903_NODE_397_length_14098_cov_27.339
>Healthy_903_NODE_398_length_14097_cov_17.0362
>Healthy_903_NODE_399_length_14086_cov_2.92773
>Healthy_903_NODE_400_length_14080_cov_4.33226
>Healthy_903_NODE_401_length_14059_cov_5.77635
>Healthy_903_NODE_402_length_14055_cov_29.2331
>Healthy_903_NODE_403_length_14053_cov_4.22875
>Healthy_903_NODE_404_length_14053_cov_3.61502
>Healthy_903_NODE_405_length_14019_cov_4.30457
>Healthy_903_NODE_406_length_14012_cov_4.61439
>Healthy_903_NODE_407_length_14009_cov_3.87143
>Healthy_903_NODE_408_length_13917_cov_4.36366
>Healthy_903_NODE_409_length_13913_cov_4.17217
>Healthy_903_NODE_410_length_13898_cov_4.81716
>Healthy_903_NODE_411_length_13892_cov_4.12777
>Healthy_903_NODE_412_length_13840_cov_6.42437
>Healthy_903_NODE_413_length_13837_cov_4.37099
>Healthy_903_NODE_414_length_13835_cov_4.6979
>Healthy_903_NODE_415_length_13830_cov_29.3785
>Healthy_903_NODE_416_length_13776_cov_13.0067
>Healthy_903_NODE_417_length_13776_cov_8.23766
>Healthy_903_NODE_418_length_13760_cov_4.69398
>Healthy_903_NODE_419_length_13711_cov_16.2137
>Healthy_903_NODE_420_length_13625_cov_4.11127
>Healthy_903_NODE_421_length_13618_cov_30.4615
>Healthy_903_NODE_422_length_13607_cov_4.28689
>Healthy_903_NODE_423_length_13599_cov_16.6729
>Healthy_903_NODE_424_length_13584_cov_3.91803
>Healthy_903_NODE_425_length_13514_cov_15.056
>Healthy_903_NODE_426_length_13490_cov_4.27778
>Healthy_903_NODE_427_length_13489_cov_5.15744
>Healthy_903_NODE_428_length_13448_cov_4.09423
>Healthy_903_NODE_429_length_13448_cov_4.0103
>Healthy_903_NODE_430_length_13360_cov_5.92446
>Healthy_903_NODE_431_length_13307_cov_27.1791
>Healthy_903_NODE_432_length_13271_cov_18.3465
>Healthy_903_NODE_433_length_13258_cov_4.90851
>Healthy_903_NODE_434_length_13221_cov_4.83199
>Healthy_903_NODE_435_length_13202_cov_3.74207
>Healthy_903_NODE_436_length_13195_cov_27.1445
>Healthy_903_NODE_437_length_13193_cov_15.6031
>Healthy_903_NODE_438_length_13174_cov_4.22494
>Healthy_903_NODE_439_length_13166_cov_5.24049
>Healthy_903_NODE_440_length_13156_cov_18.9094
>Healthy_903_NODE_441_length_13142_cov_3.89073
>Healthy_903_NODE_442_length_13106_cov_17.6414
>Healthy_903_NODE_443_length_13088_cov_4.84562
>Healthy_903_NODE_444_length_13074_cov_11.2592
>Healthy_903_NODE_445_length_13072_cov_4.44373
>Healthy_903_NODE_446_length_13057_cov_15.7794
>Healthy_903_NODE_447_length_13040_cov_23.2481
>Healthy_903_NODE_448_length_13002_cov_5.5806
>Healthy_903_NODE_449_length_12947_cov_5.94524
>Healthy_903_NODE_450_length_12943_cov_11.7053
>Healthy_903_NODE_451_length_12943_cov_3.94406
>Healthy_903_NODE_452_length_12932_cov_4.08768
>Healthy_903_NODE_453_length_12931_cov_14.3702
>Healthy_903_NODE_454_length_12931_cov_3.68756
>Healthy_903_NODE_455_length_12885_cov_4.33617
>Healthy_903_NODE_456_length_12871_cov_4.6637
>Healthy_903_NODE_457_length_12871_cov_4.14388
>Healthy_903_NODE_458_length_12849_cov_18.4064
>Healthy_903_NODE_459_length_12823_cov_12.6892
>Healthy_903_NODE_460_length_12754_cov_2.52933
>Healthy_903_NODE_461_length_12709_cov_22.8054
>Healthy_903_NODE_462_length_12673_cov_21.4805
>Healthy_903_NODE_463_length_12651_cov_4.20435
>Healthy_903_NODE_464_length_12630_cov_13.4685
>Healthy_903_NODE_465_length_12620_cov_13.4407
>Healthy_903_NODE_466_length_12617_cov_16.1489
>Healthy_903_NODE_467_length_12607_cov_3.53912
>Healthy_903_NODE_468_length_12578_cov_3.87032
>Healthy_903_NODE_469_length_12569_cov_4.23574
>Healthy_903_NODE_470_length_12563_cov_3.68764
>Healthy_903_NODE_471_length_12560_cov_3.76521
>Healthy_903_NODE_472_length_12559_cov_20.3936
>Healthy_903_NODE_473_length_12549_cov_3.98807
>Healthy_903_NODE_474_length_12540_cov_3.45847
>Healthy_903_NODE_475_length_12531_cov_4.59394
>Healthy_903_NODE_476_length_12493_cov_15.8402
>Healthy_903_NODE_477_length_12491_cov_4.2656
>Healthy_903_NODE_478_length_12485_cov_4.56742
>Healthy_903_NODE_479_length_12459_cov_15.2637
>Healthy_903_NODE_480_length_12450_cov_5.45906
>Healthy_903_NODE_481_length_12415_cov_17.3357
>Healthy_903_NODE_482_length_12401_cov_13.4364
>Healthy_903_NODE_483_length_12358_cov_21.2854
>Healthy_903_NODE_484_length_12349_cov_4.32056
>Healthy_903_NODE_485_length_12341_cov_25.5869
>Healthy_903_NODE_486_length_12293_cov_4.34475
>Healthy_903_NODE_487_length_12282_cov_9.76527
>Healthy_903_NODE_488_length_12270_cov_3.85526
>Healthy_903_NODE_489_length_12260_cov_3.79156
>Healthy_903_NODE_490_length_12248_cov_15.4675
>Healthy_903_NODE_491_length_12197_cov_6.04118
>Healthy_903_NODE_492_length_12189_cov_3.46506
>Healthy_903_NODE_493_length_12185_cov_4.08425
>Healthy_903_NODE_494_length_12156_cov_4.17742
>Healthy_903_NODE_495_length_12150_cov_4.27747
>Healthy_903_NODE_496_length_12090_cov_22.3804
>Healthy_903_NODE_497_length_12067_cov_4.49667
>Healthy_903_NODE_498_length_12053_cov_21.6934
>Healthy_903_NODE_499_length_12052_cov_35.1508
>Healthy_903_NODE_500_length_12051_cov_16.4096
>Healthy_903_NODE_501_length_12051_cov_5.15755
>Healthy_903_NODE_502_length_12030_cov_3.51023
>Healthy_903_NODE_503_length_11970_cov_8.13722
>Healthy_903_NODE_504_length_11954_cov_3.18943
>Healthy_903_NODE_505_length_11947_cov_4.5201
>Healthy_903_NODE_506_length_11865_cov_4.31973
>Healthy_903_NODE_507_length_11852_cov_3.99271
>Healthy_903_NODE_508_length_11818_cov_3.84239
>Healthy_903_NODE_509_length_11784_cov_11.6562
>Healthy_903_NODE_510_length_11783_cov_3.35582
>Healthy_903_NODE_511_length_11777_cov_25.31
>Healthy_903_NODE_512_length_11762_cov_22.1591
>Healthy_903_NODE_513_length_11737_cov_13.4003
>Healthy_903_NODE_514_length_11732_cov_16.5366
>Healthy_903_NODE_515_length_11711_cov_4.16241
>Healthy_903_NODE_516_length_11689_cov_3.93055
>Healthy_903_NODE_517_length_11669_cov_23.0215
>Healthy_903_NODE_518_length_11661_cov_14.0557
>Healthy_903_NODE_519_length_11657_cov_5.62722
>Healthy_903_NODE_520_length_11647_cov_3.56686
>Healthy_903_NODE_521_length_11635_cov_19.8237
>Healthy_903_NODE_522_length_11620_cov_4.3751
>Healthy_903_NODE_523_length_11589_cov_4.3605
>Healthy_903_NODE_524_length_11585_cov_30.0799
>Healthy_903_NODE_525_length_11582_cov_4.35586
>Healthy_903_NODE_526_length_11581_cov_3.25343
>Healthy_903_NODE_527_length_11580_cov_4.50065
>Healthy_903_NODE_528_length_11556_cov_3.77315
>Healthy_903_NODE_529_length_11553_cov_21.7933
>Healthy_903_NODE_530_length_11534_cov_8.45588
>Healthy_903_NODE_531_length_11518_cov_4.58065
>Healthy_903_NODE_532_length_11517_cov_16.3643
>Healthy_903_NODE_533_length_11501_cov_4.27678
>Healthy_903_NODE_534_length_11496_cov_4.73551
>Healthy_903_NODE_535_length_11493_cov_4.4979
>Healthy_903_NODE_536_length_11436_cov_13.6863
>Healthy_903_NODE_537_length_11407_cov_4.11839
>Healthy_903_NODE_538_length_11346_cov_4.03932
>Healthy_903_NODE_539_length_11338_cov_45.2026
>Healthy_903_NODE_540_length_11331_cov_4.59338
>Healthy_903_NODE_541_length_11327_cov_5.52236
>Healthy_903_NODE_542_length_11322_cov_35.7865
>Healthy_903_NODE_543_length_11312_cov_4.86462
>Healthy_903_NODE_544_length_11305_cov_21.8124
>Healthy_903_NODE_545_length_11276_cov_8.57303
>Healthy_903_NODE_546_length_11258_cov_8.02276
>Healthy_903_NODE_547_length_11189_cov_10.4228
>Healthy_903_NODE_548_length_11174_cov_3.18365
>Healthy_903_NODE_549_length_11173_cov_4.68951
>Healthy_903_NODE_550_length_11152_cov_4.11436
>Healthy_903_NODE_551_length_11148_cov_22.2352
>Healthy_903_NODE_552_length_11145_cov_6.04148
>Healthy_903_NODE_553_length_11141_cov_5.13747
>Healthy_903_NODE_554_length_11123_cov_12.5836
>Healthy_903_NODE_555_length_11079_cov_13.5039
>Healthy_903_NODE_556_length_11061_cov_3.51454
>Healthy_903_NODE_557_length_11037_cov_4.00874
>Healthy_903_NODE_558_length_10984_cov_30.6586
>Healthy_903_NODE_559_length_10970_cov_12.7927
>Healthy_903_NODE_560_length_10970_cov_5.62913
>Healthy_903_NODE_561_length_10919_cov_4.29234
>Healthy_903_NODE_562_length_10896_cov_16.431
>Healthy_903_NODE_563_length_10865_cov_4.00093
>Healthy_903_NODE_564_length_10843_cov_3.44661
>Healthy_903_NODE_565_length_10842_cov_4.00222
>Healthy_903_NODE_566_length_10823_cov_3.99081
>Healthy_903_NODE_567_length_10817_cov_7.4265
>Healthy_903_NODE_568_length_10752_cov_41.96
>Healthy_903_NODE_569_length_10744_cov_20.0683
>Healthy_903_NODE_570_length_10744_cov_5.05314
>Healthy_903_NODE_571_length_10715_cov_23.7177
>Healthy_903_NODE_572_length_10712_cov_13.5837
>Healthy_903_NODE_573_length_10704_cov_41.0018
>Healthy_903_NODE_574_length_10694_cov_3.70683
>Healthy_903_NODE_575_length_10683_cov_3.90798
>Healthy_903_NODE_576_length_10679_cov_25.194
>Healthy_903_NODE_577_length_10675_cov_3.5968
>Healthy_903_NODE_578_length_10662_cov_3.42255
>Healthy_903_NODE_579_length_10619_cov_21.1042
>Healthy_903_NODE_580_length_10605_cov_26.8503
>Healthy_903_NODE_581_length_10604_cov_3.99099
>Healthy_903_NODE_582_length_10604_cov_3.20665
>Healthy_903_NODE_583_length_10591_cov_4.10032
>Healthy_903_NODE_584_length_10586_cov_3.73431
>Healthy_903_NODE_585_length_10573_cov_4.07359
>Healthy_903_NODE_586_length_10564_cov_3.97155
>Healthy_903_NODE_587_length_10528_cov_46.9732
>Healthy_903_NODE_588_length_10528_cov_13.0786
>Healthy_903_NODE_589_length_10523_cov_4.66527
>Healthy_903_NODE_590_length_10522_cov_20.9697
>Healthy_903_NODE_591_length_10495_cov_4.37854
>Healthy_903_NODE_592_length_10473_cov_4.3468
>Healthy_903_NODE_593_length_10468_cov_5.82772
>Healthy_903_NODE_594_length_10468_cov_3.94747
>Healthy_903_NODE_595_length_10463_cov_3.63163
>Healthy_903_NODE_596_length_10451_cov_3.87159
>Healthy_903_NODE_597_length_10441_cov_4.329
>Healthy_903_NODE_598_length_10429_cov_25.4241
>Healthy_903_NODE_599_length_10406_cov_3.88929
>Healthy_903_NODE_600_length_10399_cov_5.86572
>Healthy_903_NODE_601_length_10370_cov_4.12089
>Healthy_903_NODE_602_length_10343_cov_18.0887
>Healthy_903_NODE_603_length_10340_cov_4.69528
>Healthy_903_NODE_604_length_10339_cov_4.3627
>Healthy_903_NODE_605_length_10325_cov_23.0672
>Healthy_903_NODE_606_length_10314_cov_4.06619
>Healthy_903_NODE_607_length_10298_cov_4.10866
>Healthy_903_NODE_608_length_10266_cov_3.01508
>Healthy_903_NODE_609_length_10228_cov_4.54713
>Healthy_903_NODE_610_length_10226_cov_22.1777
>Healthy_903_NODE_611_length_10223_cov_4.03678
>Healthy_903_NODE_612_length_10203_cov_13.8724
>Healthy_903_NODE_613_length_10202_cov_4.45531
>Healthy_903_NODE_614_length_10189_cov_4.25331
>Healthy_903_NODE_615_length_10185_cov_4.19467
>Healthy_903_NODE_616_length_10170_cov_4.22887
>Healthy_903_NODE_617_length_10146_cov_4.77287
>Healthy_903_NODE_618_length_10138_cov_4.12903
>Healthy_903_NODE_619_length_10127_cov_8.09551
>Healthy_903_NODE_620_length_10108_cov_17.6231
>Healthy_903_NODE_621_length_10098_cov_25.1991
>Healthy_903_NODE_622_length_10070_cov_4.0693
>Healthy_903_NODE_623_length_10055_cov_16.4261
>Healthy_903_NODE_624_length_10047_cov_4.14361
>Healthy_903_NODE_625_length_10044_cov_4.31064
>Healthy_903_NODE_626_length_10037_cov_3.68724
>Healthy_903_NODE_627_length_10033_cov_24.0701
>Healthy_903_NODE_628_length_10019_cov_4.53703
>Healthy_903_NODE_629_length_10012_cov_3.46098
>Healthy_903_NODE_630_length_10011_cov_4.1583
>Healthy_903_NODE_631_length_10011_cov_3.89725
>Healthy_903_NODE_632_length_9994_cov_21.3159
>Healthy_903_NODE_633_length_9985_cov_65.2076
>Healthy_903_NODE_634_length_9981_cov_19.3379
>Healthy_903_NODE_635_length_9974_cov_18.4253
>Healthy_903_NODE_636_length_9967_cov_23.7995
>Healthy_903_NODE_637_length_9966_cov_3.85915
>Healthy_903_NODE_638_length_9960_cov_3.63645
>Healthy_903_NODE_639_length_9954_cov_3.38519
>Healthy_903_NODE_640_length_9931_cov_37.4963
>Healthy_903_NODE_641_length_9930_cov_3.96
>Healthy_903_NODE_642_length_9908_cov_27.8409
>Healthy_903_NODE_643_length_9907_cov_5.53928
>Healthy_903_NODE_644_length_9905_cov_12.8542
>Healthy_903_NODE_645_length_9901_cov_15.1042
>Healthy_903_NODE_646_length_9897_cov_4.15861
>Healthy_903_NODE_647_length_9894_cov_16.4235
>Healthy_903_NODE_648_length_9886_cov_8.49059
>Healthy_903_NODE_649_length_9878_cov_21.5079
>Healthy_903_NODE_650_length_9851_cov_3.90312
>Healthy_903_NODE_651_length_9838_cov_15.9192
>Healthy_903_NODE_652_length_9826_cov_3.28032
>Healthy_903_NODE_653_length_9823_cov_3.668
>Healthy_903_NODE_654_length_9817_cov_22.7361
>Healthy_903_NODE_655_length_9789_cov_18.0596
>Healthy_903_NODE_656_length_9755_cov_7.74959
>Healthy_903_NODE_657_length_9704_cov_16.2931
>Healthy_903_NODE_658_length_9700_cov_3.96174
>Healthy_903_NODE_659_length_9696_cov_4.27715
>Healthy_903_NODE_660_length_9687_cov_3.92701
>Healthy_903_NODE_661_length_9661_cov_3.31043
>Healthy_903_NODE_662_length_9612_cov_4.5666
>Healthy_903_NODE_663_length_9596_cov_3.23289
>Healthy_903_NODE_664_length_9593_cov_5.01007
>Healthy_903_NODE_665_length_9592_cov_22.8078
>Healthy_903_NODE_666_length_9574_cov_4.92772
>Healthy_903_NODE_667_length_9563_cov_4.35928
>Healthy_903_NODE_668_length_9548_cov_4.41968
>Healthy_903_NODE_669_length_9547_cov_40.2379
>Healthy_903_NODE_670_length_9519_cov_40.4819
>Healthy_903_NODE_671_length_9517_cov_3.63845
>Healthy_903_NODE_672_length_9471_cov_3.93171
>Healthy_903_NODE_673_length_9470_cov_4.25937
>Healthy_903_NODE_674_length_9457_cov_3.81951
>Healthy_903_NODE_675_length_9446_cov_3.78096
>Healthy_903_NODE_676_length_9426_cov_4.61445
>Healthy_903_NODE_677_length_9406_cov_3.73318
>Healthy_903_NODE_678_length_9397_cov_3.98897
>Healthy_903_NODE_679_length_9389_cov_4.37187
>Healthy_903_NODE_680_length_9379_cov_24.3703
>Healthy_903_NODE_681_length_9377_cov_5.30551
>Healthy_903_NODE_682_length_9377_cov_4.63002
>Healthy_903_NODE_683_length_9340_cov_4.74356
>Healthy_903_NODE_684_length_9338_cov_26.8616
>Healthy_903_NODE_685_length_9321_cov_27.1549
>Healthy_903_NODE_686_length_9280_cov_25.2964
>Healthy_903_NODE_687_length_9256_cov_3.51451
>Healthy_903_NODE_688_length_9254_cov_4.11947
>Healthy_903_NODE_689_length_9250_cov_21.6818
>Healthy_903_NODE_690_length_9248_cov_4.23975
>Healthy_903_NODE_691_length_9238_cov_14.0685
>Healthy_903_NODE_692_length_9237_cov_18.5179
>Healthy_903_NODE_693_length_9222_cov_4.43417
>Healthy_903_NODE_694_length_9214_cov_15.8838
>Healthy_903_NODE_695_length_9200_cov_4.19081
>Healthy_903_NODE_696_length_9195_cov_5.32363
>Healthy_903_NODE_697_length_9185_cov_30.8636
>Healthy_903_NODE_698_length_9171_cov_3.7093
>Healthy_903_NODE_699_length_9166_cov_26.4203
>Healthy_903_NODE_700_length_9163_cov_21.7177
>Healthy_903_NODE_701_length_9159_cov_4.05141
>Healthy_903_NODE_702_length_9156_cov_3.96066
>Healthy_903_NODE_703_length_9137_cov_4.57862
>Healthy_903_NODE_704_length_9127_cov_4.46131
>Healthy_903_NODE_705_length_9123_cov_3.30095
>Healthy_903_NODE_706_length_9112_cov_4.30176
>Healthy_903_NODE_707_length_9098_cov_3.91363
>Healthy_903_NODE_708_length_9097_cov_3.53351
>Healthy_903_NODE_709_length_9087_cov_6.34466
>Healthy_903_NODE_710_length_9086_cov_13.2614
>Healthy_903_NODE_711_length_9086_cov_4.44137
>Healthy_903_NODE_712_length_9072_cov_3.78463
>Healthy_903_NODE_713_length_9069_cov_3.58065
>Healthy_903_NODE_714_length_9046_cov_4.51585
>Healthy_903_NODE_715_length_9031_cov_3.99042
>Healthy_903_NODE_716_length_9025_cov_4.38384
>Healthy_903_NODE_717_length_9016_cov_10.7875
>Healthy_903_NODE_718_length_9006_cov_26.5567
>Healthy_903_NODE_719_length_9004_cov_4.22505
>Healthy_903_NODE_720_length_9002_cov_25.7776
>Healthy_903_NODE_721_length_8984_cov_3.67275
>Healthy_903_NODE_722_length_8974_cov_3.51777
>Healthy_903_NODE_723_length_8972_cov_4.13872
>Healthy_903_NODE_724_length_8958_cov_3.54611
>Healthy_903_NODE_725_length_8935_cov_5.54797
>Healthy_903_NODE_726_length_8920_cov_5.06238
>Healthy_903_NODE_727_length_8904_cov_37.9253
>Healthy_903_NODE_728_length_8902_cov_4.61591
>Healthy_903_NODE_729_length_8901_cov_3.9783
>Healthy_903_NODE_730_length_8900_cov_3.6987
>Healthy_903_NODE_731_length_8886_cov_4.56585
>Healthy_903_NODE_732_length_8866_cov_11.7796
>Healthy_903_NODE_733_length_8837_cov_3.3276
>Healthy_903_NODE_734_length_8776_cov_4.66231
>Healthy_903_NODE_735_length_8769_cov_29.6689
>Healthy_903_NODE_736_length_8768_cov_4.38104
>Healthy_903_NODE_737_length_8767_cov_3.85193
>Healthy_903_NODE_738_length_8764_cov_19.5582
>Healthy_903_NODE_739_length_8753_cov_3.57059
>Healthy_903_NODE_740_length_8752_cov_5.55927
>Healthy_903_NODE_741_length_8749_cov_64.1621
>Healthy_903_NODE_742_length_8742_cov_16.3543
>Healthy_903_NODE_743_length_8738_cov_4.27191
>Healthy_903_NODE_744_length_8727_cov_3.97267
>Healthy_903_NODE_745_length_8727_cov_3.18565
>Healthy_903_NODE_746_length_8722_cov_3.64128
>Healthy_903_NODE_747_length_8717_cov_4.34022
>Healthy_903_NODE_748_length_8714_cov_3.7942
>Healthy_903_NODE_749_length_8701_cov_16.573
>Healthy_903_NODE_750_length_8692_cov_3.1284
>Healthy_903_NODE_751_length_8687_cov_4.2076
>Healthy_903_NODE_752_length_8670_cov_3.85815
>Healthy_903_NODE_753_length_8635_cov_7.9641
>Healthy_903_NODE_754_length_8633_cov_4.88948
>Healthy_903_NODE_755_length_8629_cov_5.04269
>Healthy_903_NODE_756_length_8629_cov_3.7777
>Healthy_903_NODE_757_length_8624_cov_17.3338
>Healthy_903_NODE_758_length_8621_cov_3.37894
>Healthy_903_NODE_759_length_8603_cov_3.22426
>Healthy_903_NODE_760_length_8601_cov_4.50187
>Healthy_903_NODE_761_length_8594_cov_4.62583
>Healthy_903_NODE_762_length_8591_cov_3.10719
>Healthy_903_NODE_763_length_8584_cov_21.0974
>Healthy_903_NODE_764_length_8572_cov_3.35494
>Healthy_903_NODE_765_length_8557_cov_12.1745
>Healthy_903_NODE_766_length_8550_cov_4.19741
>Healthy_903_NODE_767_length_8547_cov_4.30075
>Healthy_903_NODE_768_length_8544_cov_4.47756
>Healthy_903_NODE_769_length_8536_cov_4.50277
>Healthy_903_NODE_770_length_8530_cov_7.94419
>Healthy_903_NODE_771_length_8512_cov_2.55942
>Healthy_903_NODE_772_length_8508_cov_4.17035
>Healthy_903_NODE_773_length_8505_cov_5.52331
>Healthy_903_NODE_774_length_8487_cov_3.70138
>Healthy_903_NODE_775_length_8483_cov_14.8802
>Healthy_903_NODE_776_length_8482_cov_33.2192
>Healthy_903_NODE_777_length_8480_cov_4.67205
>Healthy_903_NODE_778_length_8467_cov_4.08357
>Healthy_903_NODE_779_length_8449_cov_3.82547
>Healthy_903_NODE_780_length_8439_cov_4.6949
>Healthy_903_NODE_781_length_8437_cov_3.64925
>Healthy_903_NODE_782_length_8420_cov_4.44937
>Healthy_903_NODE_783_length_8416_cov_14.8639
>Healthy_903_NODE_784_length_8403_cov_3.54648
>Healthy_903_NODE_785_length_8398_cov_3.27292
>Healthy_903_NODE_786_length_8326_cov_3.72277
>Healthy_903_NODE_787_length_8325_cov_4.63349
>Healthy_903_NODE_788_length_8320_cov_23.1938
>Healthy_903_NODE_789_length_8308_cov_4.03793
>Healthy_903_NODE_790_length_8308_cov_3.45135
>Healthy_903_NODE_791_length_8307_cov_17.8619
>Healthy_903_NODE_792_length_8307_cov_4.59174
>Healthy_903_NODE_793_length_8298_cov_12.9372
>Healthy_903_NODE_794_length_8286_cov_3.45815
>Healthy_903_NODE_795_length_8278_cov_20.7941
>Healthy_903_NODE_796_length_8275_cov_4.35693
>Healthy_903_NODE_797_length_8258_cov_49.1392
>Healthy_903_NODE_798_length_8258_cov_9.03279
>Healthy_903_NODE_799_length_8254_cov_3.15526
>Healthy_903_NODE_800_length_8247_cov_16.1249
>Healthy_903_NODE_801_length_8241_cov_4.34693
>Healthy_903_NODE_802_length_8176_cov_21.3433
>Healthy_903_NODE_803_length_8172_cov_3.72551
>Healthy_903_NODE_804_length_8162_cov_4.3777
>Healthy_903_NODE_805_length_8159_cov_4.0021
>Healthy_903_NODE_806_length_8134_cov_3.96621
>Healthy_903_NODE_807_length_8112_cov_11.1563
>Healthy_903_NODE_808_length_8112_cov_4.00918
>Healthy_903_NODE_809_length_8106_cov_4.27338
>Healthy_903_NODE_810_length_8097_cov_3.80726
>Healthy_903_NODE_811_length_8092_cov_16.6247
>Healthy_903_NODE_812_length_8092_cov_15.8796
>Healthy_903_NODE_813_length_8090_cov_14.4861
>Healthy_903_NODE_814_length_8083_cov_3.78226
>Healthy_903_NODE_815_length_8079_cov_20.7291
>Healthy_903_NODE_816_length_8062_cov_16.5914
>Healthy_903_NODE_817_length_8019_cov_24.87
>Healthy_903_NODE_818_length_8007_cov_3.42052
>Healthy_903_NODE_819_length_8000_cov_4.66419
>Healthy_903_NODE_820_length_7989_cov_26.8943
>Healthy_903_NODE_821_length_7985_cov_3.57201
>Healthy_903_NODE_822_length_7984_cov_3.72229
>Healthy_903_NODE_823_length_7983_cov_23.2441
>Healthy_903_NODE_824_length_7980_cov_4.63634
>Healthy_903_NODE_825_length_7975_cov_3.95303
>Healthy_903_NODE_826_length_7964_cov_4.08054
>Healthy_903_NODE_827_length_7960_cov_4.05136
>Healthy_903_NODE_828_length_7953_cov_3.32654
>Healthy_903_NODE_829_length_7939_cov_11.1816
>Healthy_903_NODE_830_length_7939_cov_6.3998
>Healthy_903_NODE_831_length_7913_cov_4.63668
>Healthy_903_NODE_832_length_7907_cov_3.91569
>Healthy_903_NODE_833_length_7898_cov_23.2217
>Healthy_903_NODE_834_length_7893_cov_3.60105
>Healthy_903_NODE_835_length_7881_cov_3.7884
>Healthy_903_NODE_836_length_7879_cov_5.60238
>Healthy_903_NODE_837_length_7879_cov_4.12296
>Healthy_903_NODE_838_length_7878_cov_4.30116
>Healthy_903_NODE_839_length_7874_cov_3.65111
>Healthy_903_NODE_840_length_7872_cov_4.23986
>Healthy_903_NODE_841_length_7867_cov_24.888
>Healthy_903_NODE_842_length_7857_cov_7.52589
>Healthy_903_NODE_843_length_7851_cov_4.42599
>Healthy_903_NODE_844_length_7846_cov_4.71595
>Healthy_903_NODE_845_length_7835_cov_3.45206
>Healthy_903_NODE_846_length_7812_cov_21.6902
>Healthy_903_NODE_847_length_7810_cov_24.9141
>Healthy_903_NODE_848_length_7794_cov_4.01202
>Healthy_903_NODE_849_length_7793_cov_4.04975
>Healthy_903_NODE_850_length_7772_cov_30.0087
>Healthy_903_NODE_851_length_7771_cov_4.0416
>Healthy_903_NODE_852_length_7761_cov_8.14781
>Healthy_903_NODE_853_length_7757_cov_4.73007
>Healthy_903_NODE_854_length_7756_cov_4.08389
>Healthy_903_NODE_855_length_7753_cov_33.4747
>Healthy_903_NODE_856_length_7747_cov_3.84815
>Healthy_903_NODE_857_length_7735_cov_5.63177
>Healthy_903_NODE_858_length_7734_cov_3.77302
>Healthy_903_NODE_859_length_7729_cov_13.0435
>Healthy_903_NODE_860_length_7721_cov_4.72241
>Healthy_903_NODE_861_length_7718_cov_2.83127
>Healthy_903_NODE_862_length_7711_cov_17.0085
>Healthy_903_NODE_863_length_7711_cov_4.39407
>Healthy_903_NODE_864_length_7711_cov_3.80133
>Healthy_903_NODE_865_length_7711_cov_3.08751
>Healthy_903_NODE_866_length_7703_cov_7.02798
>Healthy_903_NODE_867_length_7699_cov_17.6982
>Healthy_903_NODE_868_length_7699_cov_17.5018
>Healthy_903_NODE_869_length_7685_cov_3.55426
>Healthy_903_NODE_870_length_7681_cov_35.2217
>Healthy_903_NODE_871_length_7676_cov_4.20522
>Healthy_903_NODE_872_length_7661_cov_7.52012
>Healthy_903_NODE_873_length_7656_cov_3.25378
>Healthy_903_NODE_874_length_7637_cov_3.87919
>Healthy_903_NODE_875_length_7622_cov_4.86137
>Healthy_903_NODE_876_length_7621_cov_3.76791
>Healthy_903_NODE_877_length_7617_cov_2.88442
>Healthy_903_NODE_878_length_7616_cov_4.42944
>Healthy_903_NODE_879_length_7609_cov_3.12907
>Healthy_903_NODE_880_length_7607_cov_8.2888
>Healthy_903_NODE_881_length_7581_cov_4.45668
>Healthy_903_NODE_882_length_7581_cov_3.08863
>Healthy_903_NODE_883_length_7578_cov_2.69852
>Healthy_903_NODE_884_length_7567_cov_14.5981
>Healthy_903_NODE_885_length_7563_cov_6.04822
>Healthy_903_NODE_886_length_7563_cov_4.94792
>Healthy_903_NODE_887_length_7562_cov_2.6438
>Healthy_903_NODE_888_length_7552_cov_32.1655
>Healthy_903_NODE_889_length_7541_cov_4.27945
>Healthy_903_NODE_890_length_7536_cov_3.84066
>Healthy_903_NODE_891_length_7533_cov_22.9469
>Healthy_903_NODE_892_length_7516_cov_4.18443
>Healthy_903_NODE_893_length_7515_cov_3.59732
>Healthy_903_NODE_894_length_7513_cov_20.1664
>Healthy_903_NODE_895_length_7511_cov_4.32605
>Healthy_903_NODE_896_length_7500_cov_4.09281
>Healthy_903_NODE_897_length_7498_cov_4.05092
>Healthy_903_NODE_898_length_7493_cov_4.24092
>Healthy_903_NODE_899_length_7485_cov_5.32611
>Healthy_903_NODE_900_length_7485_cov_2.77779
>Healthy_903_NODE_901_length_7481_cov_5.46957
>Healthy_903_NODE_902_length_7459_cov_3.79889
>Healthy_903_NODE_903_length_7451_cov_22.1984
>Healthy_903_NODE_904_length_7429_cov_26.2049
>Healthy_903_NODE_905_length_7424_cov_4.13801
>Healthy_903_NODE_906_length_7419_cov_4.39435
>Healthy_903_NODE_907_length_7412_cov_3.88338
>Healthy_903_NODE_908_length_7409_cov_11.9286
>Healthy_903_NODE_909_length_7403_cov_3.25585
>Healthy_903_NODE_910_length_7393_cov_3.74748
>Healthy_903_NODE_911_length_7379_cov_3.44347
>Healthy_903_NODE_912_length_7377_cov_3.84335
>Healthy_903_NODE_913_length_7358_cov_20.1362
>Healthy_903_NODE_914_length_7353_cov_19.8015
>Healthy_903_NODE_915_length_7350_cov_18.6584
>Healthy_903_NODE_916_length_7349_cov_5.05744
>Healthy_903_NODE_917_length_7349_cov_3.09446
>Healthy_903_NODE_918_length_7343_cov_4.34879
>Healthy_903_NODE_919_length_7321_cov_5.69461
>Healthy_903_NODE_920_length_7321_cov_4.65923
>Healthy_903_NODE_921_length_7310_cov_31.5272
>Healthy_903_NODE_922_length_7277_cov_17.2473
>Healthy_903_NODE_923_length_7269_cov_3.51345
>Healthy_903_NODE_924_length_7254_cov_4.74385
>Healthy_903_NODE_925_length_7242_cov_12.4544
>Healthy_903_NODE_926_length_7238_cov_3.05778
>Healthy_903_NODE_927_length_7236_cov_4.14232
>Healthy_903_NODE_928_length_7232_cov_4.34792
>Healthy_903_NODE_929_length_7232_cov_3.79239
>Healthy_903_NODE_930_length_7230_cov_33.2832
>Healthy_903_NODE_931_length_7223_cov_7.02693
>Healthy_903_NODE_932_length_7203_cov_3.1627
>Healthy_903_NODE_933_length_7192_cov_3.93415
>Healthy_903_NODE_934_length_7186_cov_3.03001
>Healthy_903_NODE_935_length_7179_cov_2.6231
>Healthy_903_NODE_936_length_7172_cov_3.58957
>Healthy_903_NODE_937_length_7159_cov_3.96326
>Healthy_903_NODE_938_length_7150_cov_3.51247
>Healthy_903_NODE_939_length_7140_cov_2.99915
>Healthy_903_NODE_940_length_7130_cov_27.5925
>Healthy_903_NODE_941_length_7123_cov_2.91271
>Healthy_903_NODE_942_length_7094_cov_38.9187
>Healthy_903_NODE_943_length_7094_cov_4.2435
>Healthy_903_NODE_944_length_7075_cov_20.1865
>Healthy_903_NODE_945_length_7071_cov_3.02879
>Healthy_903_NODE_946_length_7046_cov_3.61622
>Healthy_903_NODE_947_length_7035_cov_15.4325
>Healthy_903_NODE_948_length_7032_cov_2.44202
>Healthy_903_NODE_949_length_7029_cov_3.34801
>Healthy_903_NODE_950_length_7029_cov_3.06166
>Healthy_903_NODE_951_length_7023_cov_3.27669
>Healthy_903_NODE_952_length_7020_cov_19.2438
>Healthy_903_NODE_953_length_7009_cov_4.8759
>Healthy_903_NODE_954_length_7009_cov_4.43198
>Healthy_903_NODE_955_length_7006_cov_3.39591
>Healthy_903_NODE_956_length_6991_cov_3.68238
>Healthy_903_NODE_957_length_6990_cov_3.84975
>Healthy_903_NODE_958_length_6978_cov_4.84746
>Healthy_903_NODE_959_length_6964_cov_22.6574
>Healthy_903_NODE_960_length_6964_cov_4.29469
>Healthy_903_NODE_961_length_6963_cov_3.08179
>Healthy_903_NODE_962_length_6962_cov_28.0809
>Healthy_903_NODE_963_length_6961_cov_3.86258
>Healthy_903_NODE_964_length_6959_cov_2.81576
>Healthy_903_NODE_965_length_6956_cov_4.22895
>Healthy_903_NODE_966_length_6955_cov_40.1517
>Healthy_903_NODE_967_length_6953_cov_4.01957
>Healthy_903_NODE_968_length_6943_cov_4.134
>Healthy_903_NODE_969_length_6933_cov_24.1479
>Healthy_903_NODE_970_length_6933_cov_9.84734
>Healthy_903_NODE_971_length_6932_cov_3.51956
>Healthy_903_NODE_972_length_6930_cov_15.2481
>Healthy_903_NODE_973_length_6929_cov_4.45228
>Healthy_903_NODE_974_length_6924_cov_4.38943
>Healthy_903_NODE_975_length_6918_cov_4.08728
>Healthy_903_NODE_976_length_6917_cov_3.75648
>Healthy_903_NODE_977_length_6905_cov_3.75372
>Healthy_903_NODE_978_length_6902_cov_14.5093
>Healthy_903_NODE_979_length_6880_cov_4.65788
>Healthy_903_NODE_980_length_6873_cov_4.62482
>Healthy_903_NODE_981_length_6868_cov_3.9884
>Healthy_903_NODE_982_length_6864_cov_10.2917
>Healthy_903_NODE_983_length_6854_cov_18.2044
>Healthy_903_NODE_984_length_6837_cov_3.81171
>Healthy_903_NODE_985_length_6820_cov_29.2371
>Healthy_903_NODE_986_length_6795_cov_3.00089
>Healthy_903_NODE_987_length_6786_cov_4.35894
>Healthy_903_NODE_988_length_6771_cov_5.14518
>Healthy_903_NODE_989_length_6766_cov_3.10684
>Healthy_903_NODE_990_length_6765_cov_21.8817
>Healthy_903_NODE_991_length_6765_cov_4.05648
>Healthy_903_NODE_992_length_6755_cov_3.8794
>Healthy_903_NODE_993_length_6749_cov_22.5367
>Healthy_903_NODE_994_length_6749_cov_3.71258
>Healthy_903_NODE_995_length_6745_cov_4.76831
>Healthy_903_NODE_996_length_6745_cov_4.57369
>Healthy_903_NODE_997_length_6743_cov_2.57386
>Healthy_903_NODE_998_length_6732_cov_26.4477
>Healthy_903_NODE_999_length_6732_cov_3.91808
>Healthy_903_NODE_1000_length_6711_cov_50.3986
>Healthy_903_NODE_1001_length_6706_cov_3.8707
>Healthy_903_NODE_1002_length_6705_cov_16.2398
>Healthy_903_NODE_1003_length_6705_cov_4.65278
>Healthy_903_NODE_1004_length_6704_cov_4.42412
>Healthy_903_NODE_1005_length_6699_cov_25.002
>Healthy_903_NODE_1006_length_6699_cov_4.6332
>Healthy_903_NODE_1007_length_6694_cov_12.1964
>Healthy_903_NODE_1008_length_6691_cov_10.4822
>Healthy_903_NODE_1009_length_6690_cov_2.8841
>Healthy_903_NODE_1010_length_6687_cov_3.34258
>Healthy_903_NODE_1011_length_6683_cov_2.97948
>Healthy_903_NODE_1012_length_6681_cov_19.3381
>Healthy_903_NODE_1013_length_6679_cov_2.75408
>Healthy_903_NODE_1014_length_6670_cov_4.37309
>Healthy_903_NODE_1015_length_6667_cov_3.9873
>Healthy_903_NODE_1016_length_6647_cov_4.88274
>Healthy_903_NODE_1017_length_6646_cov_3.74222
>Healthy_903_NODE_1018_length_6643_cov_2.87189
>Healthy_903_NODE_1019_length_6634_cov_11.5887
>Healthy_903_NODE_1020_length_6610_cov_4.05812
>Healthy_903_NODE_1021_length_6605_cov_2.59328
>Healthy_903_NODE_1022_length_6598_cov_15.0026
>Healthy_903_NODE_1023_length_6592_cov_2.57626
>Healthy_903_NODE_1024_length_6591_cov_116.634
>Healthy_903_NODE_1025_length_6591_cov_8.40453
>Healthy_903_NODE_1026_length_6584_cov_5.44019
>Healthy_903_NODE_1027_length_6581_cov_5.21575
>Healthy_903_NODE_1028_length_6571_cov_3.50138
>Healthy_903_NODE_1029_length_6568_cov_3.19791
>Healthy_903_NODE_1030_length_6561_cov_15.929
>Healthy_903_NODE_1031_length_6560_cov_3.44381
>Healthy_903_NODE_1032_length_6558_cov_23.2013
>Healthy_903_NODE_1033_length_6556_cov_3.58606
>Healthy_903_NODE_1034_length_6556_cov_2.7245
>Healthy_903_NODE_1035_length_6554_cov_3.15449
>Healthy_903_NODE_1036_length_6552_cov_25.9092
>Healthy_903_NODE_1037_length_6552_cov_22.9318
>Healthy_903_NODE_1038_length_6544_cov_2.86639
>Healthy_903_NODE_1039_length_6534_cov_6.12687
>Healthy_903_NODE_1040_length_6532_cov_3.61448
>Healthy_903_NODE_1041_length_6521_cov_10.9556
>Healthy_903_NODE_1042_length_6509_cov_4.19104
>Healthy_903_NODE_1043_length_6504_cov_4.81082
>Healthy_903_NODE_1044_length_6502_cov_4.51729
>Healthy_903_NODE_1045_length_6502_cov_3.03474
>Healthy_903_NODE_1046_length_6499_cov_3.482
>Healthy_903_NODE_1047_length_6489_cov_3.77572
>Healthy_903_NODE_1048_length_6483_cov_73.7349
>Healthy_903_NODE_1049_length_6474_cov_26.4513
>Healthy_903_NODE_1050_length_6458_cov_3.49086
>Healthy_903_NODE_1051_length_6455_cov_2.63219
>Healthy_903_NODE_1052_length_6453_cov_24.791
>Healthy_903_NODE_1053_length_6449_cov_2.6908
>Healthy_903_NODE_1054_length_6437_cov_4.06503
>Healthy_903_NODE_1055_length_6435_cov_32.0748
>Healthy_903_NODE_1056_length_6429_cov_4.04973
>Healthy_903_NODE_1057_length_6399_cov_3.56148
>Healthy_903_NODE_1058_length_6395_cov_15.7491
>Healthy_903_NODE_1059_length_6390_cov_4.48493
>Healthy_903_NODE_1060_length_6384_cov_4.851
>Healthy_903_NODE_1061_length_6381_cov_4.63389
>Healthy_903_NODE_1062_length_6380_cov_4.60285
>Healthy_903_NODE_1063_length_6375_cov_24.1576
>Healthy_903_NODE_1064_length_6372_cov_4.20199
>Healthy_903_NODE_1065_length_6367_cov_3.52709
>Healthy_903_NODE_1066_length_6364_cov_3.24742
>Healthy_903_NODE_1067_length_6361_cov_4.54694
>Healthy_903_NODE_1068_length_6358_cov_13.9497
>Healthy_903_NODE_1069_length_6353_cov_3.77961
>Healthy_903_NODE_1070_length_6343_cov_3.17732
>Healthy_903_NODE_1071_length_6294_cov_4.10899
>Healthy_903_NODE_1072_length_6293_cov_4.5529
>Healthy_903_NODE_1073_length_6293_cov_4.42498
>Healthy_903_NODE_1074_length_6293_cov_3.55883
>Healthy_903_NODE_1075_length_6287_cov_3.88944
>Healthy_903_NODE_1076_length_6282_cov_17.5096
>Healthy_903_NODE_1077_length_6281_cov_3.61821
>Healthy_903_NODE_1078_length_6270_cov_3.77265
>Healthy_903_NODE_1079_length_6266_cov_3.89776
>Healthy_903_NODE_1080_length_6247_cov_25.7461
>Healthy_903_NODE_1081_length_6247_cov_15.1605
>Healthy_903_NODE_1082_length_6238_cov_4.20589
>Healthy_903_NODE_1083_length_6238_cov_3.4624
>Healthy_903_NODE_1084_length_6237_cov_3.34762
>Healthy_903_NODE_1085_length_6235_cov_3.53625
>Healthy_903_NODE_1086_length_6230_cov_3.55206
>Healthy_903_NODE_1087_length_6227_cov_27.9695
>Healthy_903_NODE_1088_length_6222_cov_5.37814
>Healthy_903_NODE_1089_length_6221_cov_16.2609
>Healthy_903_NODE_1090_length_6221_cov_16.1602
>Healthy_903_NODE_1091_length_6216_cov_3.02418
>Healthy_903_NODE_1092_length_6212_cov_3.43836
>Healthy_903_NODE_1093_length_6209_cov_2.99578
>Healthy_903_NODE_1094_length_6208_cov_14.9883
>Healthy_903_NODE_1095_length_6204_cov_12.6251
>Healthy_903_NODE_1096_length_6201_cov_4.19395
>Healthy_903_NODE_1097_length_6198_cov_12.9572
>Healthy_903_NODE_1098_length_6191_cov_41.3884
>Healthy_903_NODE_1099_length_6187_cov_3.90411
>Healthy_903_NODE_1100_length_6186_cov_15.2606
>Healthy_903_NODE_1101_length_6174_cov_2.24089
>Healthy_903_NODE_1102_length_6171_cov_3.24787
>Healthy_903_NODE_1103_length_6163_cov_3.16126
>Healthy_903_NODE_1104_length_6149_cov_4.66081
>Healthy_903_NODE_1105_length_6142_cov_4.00066
>Healthy_903_NODE_1106_length_6141_cov_3.3743
>Healthy_903_NODE_1107_length_6139_cov_4.3501
>Healthy_903_NODE_1108_length_6136_cov_4.08502
>Healthy_903_NODE_1109_length_6134_cov_11.872
>Healthy_903_NODE_1110_length_6129_cov_8.61014
>Healthy_903_NODE_1111_length_6125_cov_3.99292
>Healthy_903_NODE_1112_length_6125_cov_3.94366
>Healthy_903_NODE_1113_length_6124_cov_3.76256
>Healthy_903_NODE_1114_length_6112_cov_2.49018
>Healthy_903_NODE_1115_length_6101_cov_5.24512
>Healthy_903_NODE_1116_length_6088_cov_29.6962
>Healthy_903_NODE_1117_length_6084_cov_4.31216
>Healthy_903_NODE_1118_length_6077_cov_3.58934
>Healthy_903_NODE_1119_length_6075_cov_3.51329
>Healthy_903_NODE_1120_length_6070_cov_4.11106
>Healthy_903_NODE_1121_length_6064_cov_4.29789
>Healthy_903_NODE_1122_length_6054_cov_4.07451
>Healthy_903_NODE_1123_length_6049_cov_3.91925
>Healthy_903_NODE_1124_length_6044_cov_4.1835
>Healthy_903_NODE_1125_length_6043_cov_2.89345
>Healthy_903_NODE_1126_length_6041_cov_47.6998
>Healthy_903_NODE_1127_length_6040_cov_42.4931
>Healthy_903_NODE_1128_length_6033_cov_3.47006
>Healthy_903_NODE_1129_length_6022_cov_4.65125
>Healthy_903_NODE_1130_length_6020_cov_5.52992
>Healthy_903_NODE_1131_length_6016_cov_3.58312
>Healthy_903_NODE_1132_length_6007_cov_26.2678
>Healthy_903_NODE_1133_length_6003_cov_4.84196
>Healthy_903_NODE_1134_length_6001_cov_3.99563
>Healthy_903_NODE_1135_length_5992_cov_4.05558
>Healthy_903_NODE_1136_length_5988_cov_21.5795
>Healthy_903_NODE_1137_length_5986_cov_3.48373
>Healthy_903_NODE_1138_length_5976_cov_3.80848
>Healthy_903_NODE_1139_length_5969_cov_3.4234
>Healthy_903_NODE_1140_length_5965_cov_3.96819
>Healthy_903_NODE_1141_length_5955_cov_15.802
>Healthy_903_NODE_1142_length_5954_cov_8.31802
>Healthy_903_NODE_1143_length_5950_cov_3.67328
>Healthy_903_NODE_1144_length_5949_cov_3.53342
>Healthy_903_NODE_1145_length_5940_cov_28.0724
>Healthy_903_NODE_1146_length_5939_cov_5.58617
>Healthy_903_NODE_1147_length_5923_cov_3.44087
>Healthy_903_NODE_1148_length_5914_cov_15.5136
>Healthy_903_NODE_1149_length_5900_cov_4.30385
>Healthy_903_NODE_1150_length_5895_cov_3.80514
>Healthy_903_NODE_1151_length_5894_cov_4.03648
>Healthy_903_NODE_1152_length_5890_cov_2.6641
>Healthy_903_NODE_1153_length_5887_cov_4.00892
>Healthy_903_NODE_1154_length_5885_cov_22.1196
>Healthy_903_NODE_1155_length_5875_cov_4.8732
>Healthy_903_NODE_1156_length_5875_cov_4.70911
>Healthy_903_NODE_1157_length_5870_cov_3.63078
>Healthy_903_NODE_1158_length_5868_cov_3.80922
>Healthy_903_NODE_1159_length_5856_cov_20.4423
>Healthy_903_NODE_1160_length_5852_cov_4.39779
>Healthy_903_NODE_1161_length_5845_cov_7.87997
>Healthy_903_NODE_1162_length_5842_cov_4.58787
>Healthy_903_NODE_1163_length_5831_cov_17.9938
>Healthy_903_NODE_1164_length_5826_cov_3.31485
>Healthy_903_NODE_1165_length_5814_cov_33.8956
>Healthy_903_NODE_1166_length_5808_cov_4.4349
>Healthy_903_NODE_1167_length_5807_cov_3.84492
>Healthy_903_NODE_1168_length_5803_cov_14.3335
>Healthy_903_NODE_1169_length_5803_cov_3.23643
>Healthy_903_NODE_1170_length_5802_cov_3.09361
>Healthy_903_NODE_1171_length_5798_cov_6.65802
>Healthy_903_NODE_1172_length_5796_cov_21.5651
>Healthy_903_NODE_1173_length_5793_cov_3.94301
>Healthy_903_NODE_1174_length_5792_cov_4.57138
>Healthy_903_NODE_1175_length_5791_cov_3.13476
>Healthy_903_NODE_1176_length_5777_cov_2.79046
>Healthy_903_NODE_1177_length_5773_cov_4.13799
>Healthy_903_NODE_1178_length_5767_cov_3.40546
>Healthy_903_NODE_1179_length_5762_cov_4.7489
>Healthy_903_NODE_1180_length_5762_cov_3.0028
>Healthy_903_NODE_1181_length_5756_cov_18.6036
>Healthy_903_NODE_1182_length_5749_cov_3.11679
>Healthy_903_NODE_1183_length_5748_cov_4.85315
>Healthy_903_NODE_1184_length_5739_cov_3.05471
>Healthy_903_NODE_1185_length_5738_cov_24.8884
>Healthy_903_NODE_1186_length_5736_cov_4.60711
>Healthy_903_NODE_1187_length_5734_cov_17.1236
>Healthy_903_NODE_1188_length_5727_cov_2.66343
>Healthy_903_NODE_1189_length_5726_cov_3.09258
>Healthy_903_NODE_1190_length_5725_cov_6.59665
>Healthy_903_NODE_1191_length_5716_cov_29.9299
>Healthy_903_NODE_1192_length_5714_cov_4.34423
>Healthy_903_NODE_1193_length_5712_cov_3.1773
>Healthy_903_NODE_1194_length_5708_cov_12.5427
>Healthy_903_NODE_1195_length_5705_cov_21.1598
>Healthy_903_NODE_1196_length_5696_cov_2.91686
>Healthy_903_NODE_1197_length_5695_cov_5.92039
>Healthy_903_NODE_1198_length_5689_cov_3.29073
>Healthy_903_NODE_1199_length_5686_cov_30.9162
>Healthy_903_NODE_1200_length_5686_cov_5.00462
>Healthy_903_NODE_1201_length_5686_cov_2.85935
>Healthy_903_NODE_1202_length_5680_cov_22.3945
>Healthy_903_NODE_1203_length_5679_cov_22.3423
>Healthy_903_NODE_1204_length_5673_cov_2.16429
>Healthy_903_NODE_1205_length_5668_cov_3.81774
>Healthy_903_NODE_1206_length_5667_cov_3.66126
>Healthy_903_NODE_1207_length_5666_cov_23.2435
>Healthy_903_NODE_1208_length_5664_cov_4.2742
>Healthy_903_NODE_1209_length_5636_cov_3.14352
>Healthy_903_NODE_1210_length_5631_cov_12.3798
>Healthy_903_NODE_1211_length_5628_cov_4.54244
>Healthy_903_NODE_1212_length_5621_cov_4.41807
>Healthy_903_NODE_1213_length_5619_cov_23.1323
>Healthy_903_NODE_1214_length_5609_cov_24.2359
>Healthy_903_NODE_1215_length_5606_cov_2.66438
>Healthy_903_NODE_1216_length_5602_cov_3.08653
>Healthy_903_NODE_1217_length_5600_cov_3.7183
>Healthy_903_NODE_1218_length_5597_cov_3.92512
>Healthy_903_NODE_1219_length_5593_cov_2.59336
>Healthy_903_NODE_1220_length_5585_cov_3.18987
>Healthy_903_NODE_1221_length_5583_cov_3.89291
>Healthy_903_NODE_1222_length_5579_cov_18.8939
>Healthy_903_NODE_1223_length_5578_cov_5.47782
>Healthy_903_NODE_1224_length_5577_cov_4.38718
>Healthy_903_NODE_1225_length_5569_cov_2.98821
>Healthy_903_NODE_1226_length_5569_cov_2.51505
>Healthy_903_NODE_1227_length_5566_cov_2.30757
>Healthy_903_NODE_1228_length_5553_cov_36.1459
>Healthy_903_NODE_1229_length_5553_cov_9.35868
>Healthy_903_NODE_1230_length_5551_cov_3.05568
>Healthy_903_NODE_1231_length_5542_cov_2.72881
>Healthy_903_NODE_1232_length_5540_cov_22.7344
>Healthy_903_NODE_1233_length_5539_cov_18.673
>Healthy_903_NODE_1234_length_5538_cov_3.33066
>Healthy_903_NODE_1235_length_5534_cov_3.99087
>Healthy_903_NODE_1236_length_5533_cov_2.68383
>Healthy_903_NODE_1237_length_5521_cov_2.62971
>Healthy_903_NODE_1238_length_5515_cov_2.80549
>Healthy_903_NODE_1239_length_5510_cov_4.69276
>Healthy_903_NODE_1240_length_5499_cov_3.00055
[truncated: 17,967,840 more chars]
