# Supplementary material for: Metagenomic assembled plasmids of the human microbiome vary across disease cohorts
Source: Sci Rep. 2022 Jun 2;12:9212. doi: 10.1038/s41598-022-13313-y (PMC9163076; doi:10.1038/s41598-022-13313-y)
Supplement: Supplementary file 2 — Supplementary Information 2. [file 41598_2022_13313_MOESM2_ESM.zip › Supplementary_Data/input/WGS_metadata.csv]

	Subject	ID	Sequenced	Condition	Cohort	Time_point	Age	Gender	PTI	UCI	HBI	Distribution	Status	Date	DOB	Age_of_onset	Years_since_diagnosis	Race	Height	Weight	BMI	Smoking_Status	Alcohol	Units_per_week	CD_or_UC	Steroid_use	Steroid	Steroid_dose	X5_ASA_use	X5_ASA	X5_ASA_dose	Immunomodulator_use	Immunomodulator	Immunomodulator_dose	Biologic_use	Biologic_type	Biologic_dose	Enema	Probiotic	Probiotic_type	Smoking_Status.1	Medical_History	Surgeries	IBD_surgery	X1	Date.1	X2	Date.2	X3
1	320	X320_T1	Y	UC	IBD	1	43	M	0	0	NA	Pancolitis	Remission	2014-12-15	NA	29	14	Irish	NA	NA	33.1313421062068	Ex_smoker	Yes	NA	NA	No	NA	NA	Yes	Asacolon	3.2	No	NA	NA	No	NA	NA	No	No	NA	Ex_smoker	Yes	No	No	NA	NA	NA	NA	NA
2	324	X324_T1	Y	UC	IBD	1	64	M	NA	4	NA	Pancolitis	Moderate	2015-01-05	NA	59	5	Irish	1.79	111	34.7	No	No	NA	NA	No	NA	NA	Yes	Asacolon	4.8	Yes	6_MP	100	No	NA	NA	Predfoam	No	NA	No	NA	No	No	NA	NA	NA	NA	NA
3	343	X343_T1	Y	Control	Non_IBD	1	61	F	NA	NA	NA	NA	NonIBD	2015-01-26	NA	NA	NA	Irish	NA	NA	NA	NA	Yes	10	NA	NA	NA	NA	NA	NA	NA	NA	NA	NA	NA	NA	NA	NA	No	NA	No	Yes	No	No	NA	NA	NA	NA	NA
4	350	X350_T1	Y	CD	IBD	1	42	M	NA	NA	0	Colonic	Remission	2015-01-20	NA	21	22	Irish	1.77	94	30	Smoker	NA	NA	NA	No	NA	NA	No	NA	NA	No	NA	NA	No	NA	NA	No	No	NA	Smoker	Yes	NA	NA	NA	NA	NA	NA	NA
5	361	X361_T1	Y	CD	IBD	1	41	M	NA	NA	0	Ileocolonic_failed_IPAA	Mild	2015-02-04	NA	21	22	Irish	1.78	86.2	27.2	No	NA	NA	NA	No	NA	NA	No	NA	NA	No	NA	NA	No	NA	NA	No	No	NA	No	Yes	Yes	Yes	Colectomy_IPAA	1995	Pouch_excision	1996	Terminal_ileal_resection
6	363	X363_T1	Y	UC	IBD	1	56	M	NA	0	NA	NA	Remission	2015-02-04	NA	43	13	NA	NA	70	24	Ex_smoker	No	NA	NA	No	NA	NA	Yes	Asacolon	1.8	No	NA	NA	No	NA	NA	No	No	NA	Ex_smoker	No	No	No	NA	NA	NA	NA	NA
7	365	X365_T1	Y	UC	IBD	1	52	F	2	1	NA	Left_sided	Remission	2015-02-04	NA	30	23	Irish	1.67	73	26	Smoker	NA	NA	NA	No	NA	NA	No	NA	NA	No	NA	NA	No	NA	NA	No	No	NA	Smoker	Yes	No	No	NA	NA	NA	NA	NA
8	367	X367_T1	Y	UC	IBD	1	40	M	7	5	NA	NA	Mild	2015-02-10	NA	35	5	NA	1.68	97.6	34	Ex_smoker	NA	NA	NA	No	NA	NA	No	NA	NA	Yes	6_MP	100	Yes	Infliximab	5/8weeks	No	No	NA	Ex_smoker	Yes	No	No	NA	NA	NA	NA	NA
9	370	X370_T1	Y	CD	IBD	1	39	M	NA	NA	1	Ileo_colonic_and_perianal	Remission	2015-02-11	NA	26	14	Irish	1.76	94.6	30.5397727272727	No	Yes	NA	NA	No	NA	NA	Yes	Pentasa	2g	Yes	6_MP	50	Yes	Adalimumab	40eow	No	No	NA	No	NA	Yes	Yes	Ileocolic_resection	2013	NA	NA	NA
10	377	X377_T1	Y	UC	IBD	1	59	M	4	7	NA	Pancolitis_colectomy	Mild	2015-02-11	NA	45	14	Irish	1.8	81.6	25.3	Ex_smoker	Yes	NA	NA	No	NA	NA	No	NA	NA	No	NA	NA	No	NA	NA	Predfoam	No	NA	Ex_smoker	Yes	Yes	Yes	Colectomy_IPAA	NA	CRC_rectal_stump	NA	NA
11	378	X378_T1	Y	UC	IBD	1	51	M	2	3	NA	Left_sided	Remission	2015-02-11	NA	24	18	Irish	1.73	71.8	24	No	NA	NA	NA	No	NA	NA	Yes	Asacolon	800	Yes	6_MP	75	No	NA	NA	No	No	NA	No	No	No	No	NA	NA	NA	NA	NA
12	379	X379_T1	Y	CD	IBD	1	45	M	NA	NA	0	Ileo_colonic_with_fistula	Remission	2015-02-11	NA	34	12	Irish	1.75	80.6	26.3	No	NA	NA	NA	No	NA	NA	Yes	Asacolon	3.2	No	NA	NA	Yes	Adalimumab	40eow	No	No	NA	No	Yes	No	No	NA	NA	NA	NA	NA
13	380	X380_T1	Y	CD	IBD	1	41	F	NA	NA	2	Colonic_perianal	Remission	2015-02-13	NA	37	4	NA	1.57	66.6	27	No	NA	NA	NA	No	NA	NA	No	NA	NA	No	NA	NA	Yes	Infliximab	5/10weeks	No	No	NA	No	Yes	Yes	Yes	Setons	NA	NA	NA	NA
14	381	X381_T1	Y	UC	IBD	1	43	F	0	0	NA	Left_sided	Remission	2015-02-18	NA	34	10	Irish	1.7	62	21.5	Ex_smoker	Yes	NA	NA	No	NA	NA	Yes	Pentasa	2	No	NA	NA	No	NA	NA	No	Yes	Yakult	Ex_smoker	Yes	No	No	NA	NA	NA	NA	NA
15	382	X382_T1	Y	CD	IBD	1	51	F	NA	NA	4	Ileo_colonic_upper_GI_enterovesical_fistula	Remission	2015-02-18	NA	23	29	Irish	1.55	45.4	18.9	Ex_smoker	NA	NA	NA	No	NA	NA	No	NA	NA	Yes	6_MP	50	No	NA	NA	No	No	NA	Ex_smoker	No	Yes	Yes	Gastrojejunostomy	1986	NA	NA	NA
16	386	X386_T1	Y	CD	IBD	1	38	M	NA	NA	0	Colonic_perianal	Remission	2015-02-18	NA	45	3	Irish	1.71	78.6	26.9	Ex_smoker	Yes	NA	NA	No	NA	NA	Yes	Asacolon	4.8	No	NA	NA	Yes	Adalimumab	40ew	No	No	NA	Ex_smoker	No	Yes	Yes	Seton	NA	NA	NA	NA
17	393	X393_T1	Y	CD	IBD	1	48	M	NA	NA	6	Ileo_colonic	Mild	2015-02-25	NA	29	20	Irish	1.76	103.2	33.3	Ex_smoker	NA	NA	NA	No	NA	NA	No	NA	NA	Yes	6_MP	50	No	NA	NA	No	No	NA	Ex_smoker	Yes	Yes	Yes	Ileocolic_resection	1996	Ileocolic_resection	2009	NA
18	394	X394_T1	Y	CD	IBD	1	52	F	NA	NA	1	Colonic	Remission	2015-02-25	NA	39	14	Irish	1.68	82	29.1	No	NA	NA	NA	No	NA	NA	Yes	Pentasa	4	No	NA	NA	No	NA	NA	No	No	NA	No	Yes	Yes	Yes	Right_hemicolectomy_for_CRC	2013	NA	NA	NA
19	395	X395_T1	Y	UC	IBD	1	36	M	4	4	NA	Proctitis	Mild	2015-02-25	NA	32	5	Irish	1.78	85.6	27	No	NA	NA	NA	No	NA	NA	Yes	Asacolon	4.8	No	NA	NA	No	NA	NA	Budenofalk	No	NA	No	No	No	No	NA	NA	NA	NA	NA
20	411	X411_T1	Y	CD	IBD	1	61	F	NA	NA	5	NA	Mild	2015-03-04	NA	NA	NA	NA	NA	NA	NA	NA	NA	NA	NA	NA	NA	NA	NA	NA	NA	NA	NA	NA	NA	NA	NA	NA	NA	NA	NA	NA	NA	NA	NA	NA	NA	NA	NA
21	423	X423_T1	Y	CD	IBD	1	28	M	NA	NA	0	Ileo_colonic_and_perianal	Remission	2015-03-11	NA	22	6	Irish	1.78	84.6	26.7	Smoker	NA	NA	NA	Yes	Prednisolone	5	Yes	Pentasa	2g	No	NA	NA	Yes	Adalimumab	40ew	No	No	NA	Smoker	Yes	Yes	Yes	Seton	NA	NA	NA	NA
22	427	X427_T1	Y	UC	IBD	1	55	M	3	7	NA	Rectosigmoid	Mild	2015-03-18	NA	47	8	Irish	1.86	94	27	NA	NA	NA	NA	No	NA	NA	Yes	Mezevant	4.8	No	NA	NA	No	NA	NA	Salofalk	No	NA	NA	No	No	No	NA	NA	NA	NA	NA
23	430	X430_T1	Y	CD	IBD	1	42	F	NA	NA	4	Small_bowel_perianal	Remission	2015-03-25	NA	25	17	Irish	1.69	68.2	23.9	No	NA	NA	NA	No	NA	NA	No	NA	NA	No	NA	NA	No	NA	NA	No	No	NA	No	Yes	Yes	Yes	TI_resection	1999	NA	NA	NA
24	431	X431_T1	Y	Control	Non_IBD	1	46	F	3	4	2	NA	NonIBD	2015-03-25	NA	NA	NA	Irish	1.7	46.4	16.1	No	NA	NA	NA	No	NA	NA	No	NA	NA	No	NA	NA	No	NA	NA	No	No	NA	No	Yes	No	No	NA	NA	NA	NA	NA
25	452	X452_T1	Y	UC	IBD	1	45	F	7	5	NA	Pancolitis	Mild	2015-04-22	NA	29	16	Irish	1.7	79	27.3	Ex_smoker	NA	NA	NA	No	NA	NA	Yes	Mezevant	2.4	No	NA	NA	No	NA	NA	Budenofalk	No	NA	Ex_smoker	No	No	No	NA	NA	NA	NA	NA
26	456	X456_T1	Y	UC	IBD	1	63	F	1	1	NA	Left_sided	Remission	2015-05-11	NA	45	19	Irish	NA	NA	NA	No	NA	NA	NA	No	NA	NA	Yes	Asacolon	NA	No	NA	NA	No	NA	NA	No	No	NA	No	Yes	No	No	NA	NA	NA	NA	NA
27	502	X502_T1	Y	UC	IBD	1	35	F	7	5	NA	NA	Mild	2014-11-17	NA	34	0.25	White_caucasian	1.68	80	28.3	Ex_smoker	No	NA	UC	No	NA	NA	No	NA	NA	Yes	6_MP	100	No	NA	NA	No	No	NA	Ex_smoker	No	Yes	No	Knee_surgery	1997	C_section	2014	NA
28	504	X504_T1	Y	UC	IBD	1	29	F	5	4	NA	NA	Mild	2014-11-24	NA	16	14	White_caucasian	1.66	53.1	19.2698504862825	No	Yes	6_8_units	UC	No	NA	NA	Yes	Asacolon	4.8	No	NA	NA	No	NA	NA	Asacolon_suppositories	NA	NA	No	Yes	No	No	NA	NA	NA	NA	NA
29	508	X508_T1	Y	UC	IBD	1	32	M	NA	NA	NA	NA	Remission	2015-01-19	NA	21	12	White_caucasian	1.83	90	26.8744961031981	No	Yes	NA	U/C	Yes	Deltacortil	40	Yes	Mezevant	NA	No	NA	NA	No	NA	NA	No	NA	NA	No	No	No	No	NA	NA	NA	NA	NA
30	509	X509_T1	Y	UC	IBD	1	43	M	5	7	NA	NA	Mild	2015-01-21	NA	25	20	White_caucasian	1.75	90	29.3877551020408	No	Yes	2	U/C	No	NA	NA	Yes	Asacolon	3.2	No	NA	NA	No	NA	NA	Predfoam	NA	NA	No	No	No	No	NA	NA	NA	NA	NA
31	510	X510_T1	Y	CD	IBD	1	57	M	NA	NA	8	NA	Moderate	2015-01-21	NA	30	27	White_caucasian	1.69	65.8	23.038409019292	Ex_smoker	Yes	NA	Crohns	No	NA	NA	Yes	Pentasa	4	No	NA	NA	No	NA	NA	Buenofalk	NA	NA	Ex_smoker	Yes	Yes	No	CABG	2012	Sternotomy_revisions	6_days	NA
32	511	X511_T1	Y	CD	IBD	1	32	F	NA	NA	10	NA	Moderate	2015-02-02	NA	24	8	White_caucasian	1.65	76.2	27.9889807162534	Smoker	No	NA	Crohns	No	NA	NA	No	NA	NA	No	NA	NA	No	NA	NA	No	NA	NA	Smoker	No	No	No	NA	NA	NA	NA	NA
33	512	X512_T1	Y	UC	IBD	1	33	F	12	10	NA	NA	Moderate	2015-02-04	NA	26	7	White_caucasian	1.68	72.1	25.5456349206349	No	Yes	NA	U/C	No	NA	NA	Yes	Asacolon	2.4	Yes	6_MP	75	Yes	Infliximab	5/6weeks	No	NA	NA	No	No	Yes	No	Bartholin_cyst	2003	Knee_ligament_surgery	2001	NA
34	514	X514_T1	Y	CD	IBD	1	37	M	NA	NA	16	NA	Moderate	2015-02-11	NA	27	11	Other	1.7	70	24.2214532871972	No	No	NA	Crohns	No	NA	NA	No	NA	NA	Yes	6_MP	50	Yes	Adalimumab	40eow	No	NA	NA	No	Yes	Yes	No	Unsure	2015	NA	NA	NA
35	515	X515_T1	Y	CD	IBD	1	64	M	NA	NA	6	NA	Mild	2015-02-17	NA	62	2	White_caucasian	1.83	110	32.8466063483532	Ex_smoker	No	NA	Crohns	Yes	Deltacortil	NA	No	NA	NA	No	NA	NA	Yes	Infliximab	Loading	Predfoam	NA	NA	Ex_smoker	Yes	Yes	Yes	Fistula_repair	2013	Polypectomy	2013	NA
36	517	X517_T1	Y	UC	IBD	1	39	F	11	7	NA	NA	Moderate	2015-02-18	NA	30	10	White_caucasian	1.6	54.4	21.25	Ex_smoker	No	NA	U/C	Yes	Prednisolone	40	Yes	Asacolon	3.2	No	NA	NA	No	NA	NA	No	NA	NA	Ex_smoker	Yes	No	No	NA	NA	NA	NA	NA
37	519	X519_T1	Y	CD	IBD	1	56	M	NA	NA	3	NA	Remission	2015-02-18	NA	40	16	White_caucasian	1.72	76	25.6895619253651	Ex_smoker	Yes	NA	Crohns	No	NA	NA	Yes	Pentasa	2	Yes	Methotrexate	10	No	NA	NA	No	NA	NA	Ex_smoker	Yes	Yes	Yes	Ileocolic_resection	1998	Ileocolic_resection	2004	NA
38	520	X520_T1	Y	UC	IBD	1	29	F	10	7	NA	NA	Mild	2015-02-18	NA	27	NA	White_caucasian	1.59	62.3	24.643012539061	No	No	NA	U/C	No	NA	NA	No	NA	NA	NA	NA	NA	NA	NA	NA	No	NA	NA	No	Yes	Yes	No	Total_right_hip_replacement	2012	Hip_surgery	1991_1995	Tonsillectomy
39	521	X521_T1	Y	CD	IBD	1	55	F	NA	NA	13	NA	Moderate	2015-02-19	NA	52	3	White_caucasian	1.57	68	27.5873260578522	Smoker	No	NA	Crohns	NA	NA	NA	No	NA	NA	No	NA	NA	No	NA	NA	No	NA	NA	Smoker	Yes	Yes	No	Cholecystectomy	2007	C_section	NA	NA
40	522	X522_T1	Y	CD	IBD	1	23	M	NA	NA	3	NA	Remission	2015-02-19	NA	20	3	White_caucasian	1.78	101.8	32.1297815932332	No	Yes	NA	Crohns	No	NA	NA	No	NA	NA	No	NA	NA	Yes	Infliximab	5/8weeks	No	NA	NA	No	No	Yes	Yes	Colostomy	2013	EUA	Many	Tonsillectomy
41	526	X526_T1	Y	UC	IBD	1	50	M	9	8	NA	NA	Mild	2015-03-04	NA	42	9	White_caucasian	1.63	76.2	28.6800406488765	Ex_smoker	No	NA	U/C	No	NA	NA	Yes	Asacolon	1.6	Yes	NA	NA	Yes	Infliximab	5/6weeks	No	NA	NA	Ex_smoker	No	No	No	NA	NA	NA	NA	NA
42	900	NA	NA	Control	NA	NA	NA	NA	NA	NA	NA	NA	NA	NA	NA	NA	NA	NA	NA	NA	NA	NA	NA	NA	NA	NA	NA	NA	NA	NA	NA	NA	NA	NA	NA	NA	NA	NA	NA	NA	NA	NA	NA	NA	NA	NA	NA	NA	NA
43	901	X901_T1	Y	Control	Non_IBD	1	30	F	NA	NA	NA	NA	NonIBD	2015-10-09	NA	NA	NA	White_caucasian	1.69	58.3	20.4124505444487	No	Yes	8	NA	NA	NA	NA	NA	NA	NA	NA	NA	NA	NA	NA	NA	NA	NA	NA	No	No	No	NA	NA	NA	NA	NA	NA
44	902	X902_T1	Y	Control	Non_IBD	1	62	M	NA	NA	NA	NA	NonIBD	2015-10-12	NA	NA	NA	White_caucasian	1.8	85.7	26.4506172839506	Ex_smoker	No	0	NA	NA	NA	NA	NA	NA	NA	NA	NA	NA	NA	NA	NA	NA	NA	NA	Ex_smoker	Yes	No	NA	NA	NA	NA	NA	NA
45	903	NA	NA	Control	NA	NA	NA	NA	NA	NA	NA	NA	NA	NA	NA	NA	NA	NA	NA	NA	NA	NA	NA	NA	NA	NA	NA	NA	NA	NA	NA	NA	NA	NA	NA	NA	NA	NA	NA	NA	NA	NA	NA	NA	NA	NA	NA	NA	NA
46	904	X904_T1	Y	Control	Non_IBD	1	27	F	NA	NA	NA	NA	NonIBD	2015-10-12	NA	NA	NA	White_caucasian	1.74	56.6	18.6946756506804	No	NA	NA	NA	NA	NA	NA	NA	NA	NA	NA	NA	NA	NA	NA	NA	NA	NA	NA	No	Yes	No	NA	NA	NA	NA	NA	NA
47	905	NA	NA	Control	NA	NA	NA	NA	NA	NA	NA	NA	NA	NA	NA	NA	NA	NA	NA	NA	NA	NA	NA	NA	NA	NA	NA	NA	NA	NA	NA	NA	NA	NA	NA	NA	NA	NA	NA	NA	NA	NA	NA	NA	NA	NA	NA	NA	NA
48	906	NA	NA	Control	NA	NA	NA	NA	NA	NA	NA	NA	NA	NA	NA	NA	NA	NA	NA	NA	NA	NA	NA	NA	NA	NA	NA	NA	NA	NA	NA	NA	NA	NA	NA	NA	NA	NA	NA	NA	NA	NA	NA	NA	NA	NA	NA	NA	NA
49	907	X907_T1	Y	Control	Non_IBD	1	23	F	NA	NA	NA	NA	NonIBD	2015-10-12	NA	NA	NA	White_caucasian	1.71	58	19.8351629561233	No	NA	NA	NA	NA	NA	NA	NA	NA	NA	NA	NA	NA	NA	NA	NA	NA	NA	NA	No	No	No	NA	NA	NA	NA	NA	NA
50	908	X908_T1	Y	Control	Non_IBD	1	48	F	NA	NA	NA	NA	NonIBD	2015-10-19	NA	NA	NA	White_caucasian	1.62	74.3	28.3112330437433	No	Yes	2	NA	NA	NA	NA	NA	NA	NA	NA	NA	NA	NA	NA	NA	NA	NA	NA	No	Yes	No	NA	NA	NA	NA	NA	NA
51	909	NA	NA	Control	NA	NA	NA	NA	NA	NA	NA	NA	NA	NA	NA	NA	NA	NA	NA	NA	NA	NA	NA	NA	NA	NA	NA	NA	NA	NA	NA	NA	NA	NA	NA	NA	NA	NA	NA	NA	NA	NA	NA	NA	NA	NA	NA	NA	NA
52	910	NA	NA	Control	NA	NA	NA	NA	NA	NA	NA	NA	NA	NA	NA	NA	NA	NA	NA	NA	NA	NA	NA	NA	NA	NA	NA	NA	NA	NA	NA	NA	NA	NA	NA	NA	NA	NA	NA	NA	NA	NA	NA	NA	NA	NA	NA	NA	NA
53	911	NA	NA	Control	NA	NA	NA	NA	NA	NA	NA	NA	NA	NA	NA	NA	NA	NA	NA	NA	NA	NA	NA	NA	NA	NA	NA	NA	NA	NA	NA	NA	NA	NA	NA	NA	NA	NA	NA	NA	NA	NA	NA	NA	NA	NA	NA	NA	NA
54	912	X912_T1	Y	Control	Non_IBD	1	36	M	NA	NA	NA	NA	NonIBD	2015-10-27	NA	NA	NA	White_caucasian	1.82	97	29.2839029102765	No	No	0	NA	NA	NA	NA	NA	NA	NA	NA	NA	NA	NA	NA	NA	NA	NA	NA	No	No	No	NA	NA	NA	NA	NA	NA
55	913	X913_T1	Y	Control	Non_IBD	1	35	F	NA	NA	NA	NA	NonIBD	2015-10-27	NA	NA	NA	White_caucasian	1.74	82	27.0841590698903	No	No	0	NA	NA	NA	NA	NA	NA	NA	NA	NA	NA	NA	NA	NA	NA	NA	NA	No	No	No	NA	NA	NA	NA	NA	NA
56	915	X915_T1	Y	Control	Non_IBD	1	27	M	NA	NA	NA	NA	NonIBD	2015-11-05	NA	NA	NA	White_caucasian	1.84	111	32.7859168241966	No	No	0	NA	NA	NA	NA	NA	NA	NA	NA	NA	NA	NA	NA	NA	NA	NA	NA	No	No	No	NA	NA	NA	NA	NA	NA
57	916	X916_T1	Y	Control	Non_IBD	1	27	M	NA	NA	NA	NA	NonIBD	2015-11-06	NA	NA	NA	White_caucasian	1.65	76	27.9155188246097	Smoker	Yes	18	NA	NA	NA	NA	NA	NA	NA	NA	NA	NA	NA	NA	NA	NA	NA	NA	Smoker	Yes	No	NA	NA	NA	NA	NA	NA
58	917	X917_T1	Y	Control	Non_IBD	1	33	F	NA	NA	NA	NA	NonIBD	2015-11-06	NA	NA	NA	White_caucasian	1.66	68	24.6770213383655	Ex_smoker	Yes	6	NA	NA	NA	NA	NA	NA	NA	NA	NA	NA	NA	NA	NA	NA	NA	NA	Ex_smoker	No	No	NA	NA	NA	NA	NA	NA
59	918	X918_T3	Y	Control	Non_IBD	3	24	F	NA	NA	NA	NA	NonIBD	2016-05-06	NA	NA	NA	White_caucasian	1.57	56.5	22.9218223863037	No	No	0	NA	NA	NA	NA	NA	NA	NA	NA	NA	NA	NA	NA	NA	NA	NA	NA	No	NA	No	NA	NA	NA	NA	NA	NA
60	919	X919_T1	Y	Control	Non_IBD	1	23	F	NA	NA	NA	NA	NonIBD	2015-11-06	NA	NA	NA	White_caucasian	1.62	53	20.1950922115531	No	Yes	8	NA	NA	NA	NA	NA	NA	NA	NA	NA	NA	NA	NA	NA	NA	NA	NA	No	No_	No	NA	NA	NA	NA	NA	NA
61	920	X920_T1	Y	Control	Non_IBD	1	23	F	NA	NA	NA	NA	NonIBD	2015-11-06	NA	NA	NA	White_caucasian	1.7	67	23.1833910034602	No	Yes	10	NA	NA	NA	NA	NA	NA	NA	NA	NA	NA	NA	NA	NA	NA	NA	NA	No	Yes	No	NA	NA	NA	NA	NA	NA
62	921	X921_T1	Y	Control	Non_IBD	1	23	M	NA	NA	NA	NA	NonIBD	2015-11-06	NA	NA	NA	White_caucasian	1.84	88	25.992438563327	No	Yes	14	NA	NA	NA	NA	NA	NA	NA	NA	NA	NA	NA	NA	NA	NA	NA	NA	No	Yes	No	NA	NA	NA	NA	NA	NA
63	922	X922_T2	Y	Control	Non_IBD	2	29	M	NA	NA	NA	NA	NonIBD	2016-02-04	NA	NA	NA	White_caucasian	1.78	75	23.6712536295922	Smoker	Yes	6	NA	NA	NA	NA	NA	NA	NA	NA	NA	NA	NA	NA	NA	NA	NA	NA	Smoker	No	No	NA	NA	NA	NA	NA	NA
64	923	X923_T1	Y	Control	Non_IBD	1	54	M	NA	NA	NA	NA	NonIBD	2015-11-06	NA	NA	NA	White_caucasian	1.76	71	22.9209710743802	No	Yes	5	NA	NA	NA	NA	NA	NA	NA	NA	NA	NA	NA	NA	NA	NA	NA	NA	No	No_	No	NA	NA	NA	NA	NA	NA
65	924	X924_T1	Y	Control	Non_IBD	1	43	F	NA	NA	NA	NA	NonIBD	2015-11-06	NA	NA	NA	White_caucasian	1.57	57	23.1246703720232	No	Yes	7	NA	NA	NA	NA	NA	NA	NA	NA	NA	NA	NA	NA	NA	NA	NA	NA	No	No_	No	NA	NA	NA	NA	NA	NA
66	925	X925_T1	Y	Control	Non_IBD	1	45	F	NA	NA	NA	NA	NonIBD	2015-11-06	NA	NA	NA	White_caucasian	1.79	72	22.4712087637714	No	Yes	4	NA	NA	NA	NA	NA	NA	NA	NA	NA	NA	NA	NA	NA	NA	NA	NA	No	Yes_	No	NA	NA	NA	NA	NA	NA
67	926	X926_T1	Y	Control	Non_IBD	1	32	F	NA	NA	NA	NA	NonIBD	2015-11-30	NA	NA	NA	White_caucasian	1.69	100	35.0127796645776	Ex_smoker	Yes	10	NA	NA	NA	NA	NA	NA	NA	NA	NA	NA	NA	NA	NA	NA	NA	NA	Ex_smoker	Yes	No	NA	NA	NA	NA	NA	NA
68	927	X927_T1	Y	Control	Non_IBD	1	41	F	NA	NA	NA	NA	NonIBD	2015-12-04	NA	NA	NA	White_caucasian	1.6	51	19.921875	No	Yes	1	NA	NA	NA	NA	NA	NA	NA	NA	NA	NA	NA	NA	NA	NA	NA	NA	No	Yes	No	NA	NA	NA	NA	NA	NA
69	928	X928_T1	Y	Control	Non_IBD	1	31	F	NA	NA	NA	NA	NonIBD	2015-12-07	NA	NA	NA	White_caucasian	1.59	60	23.7332384003797	No	Yes	1	NA	NA	NA	NA	NA	NA	NA	NA	NA	NA	NA	NA	NA	NA	NA	NA	No	No	No	NA	NA	NA	NA	NA	NA
70	929	X929_T1	Y	Control	Non_IBD	1	29	M	NA	NA	NA	NA	NonIBD	2015-12-04	NA	NA	NA	White_caucasian	1.88	79	22.351742870077	Smoker	Yes	18	NA	NA	NA	NA	NA	NA	NA	NA	NA	NA	NA	NA	NA	NA	NA	NA	Smoker	Yes	No	NA	NA	NA	NA	NA	NA
71	930	X930_T1	Y	Control	Non_IBD	1	30	M	NA	NA	NA	NA	NonIBD	2015-12-04	NA	NA	NA	White_caucasian	1.76	58	18.724173553719	No	Yes	7	NA	NA	NA	NA	NA	NA	NA	NA	NA	NA	NA	NA	NA	NA	NA	NA	No	Yes	No	NA	NA	NA	NA	NA	NA
72	931	X931_T1	Y	Control	Non_IBD	1	39	F	NA	NA	NA	NA	NonIBD	2015-12-04	NA	NA	NA	White_caucasian	1.73	59	19.7133215276154	No	No	0	NA	NA	NA	NA	NA	NA	NA	NA	NA	NA	NA	NA	NA	NA	NA	NA	No	Yes	No	NA	NA	NA	NA	NA	NA
73	932	X932_T1	Y	Control	Non_IBD	1	55	F	NA	NA	NA	NA	NonIBD	2015-12-10	NA	NA	NA	White_caucasian	1.57	48	19.4734066290722	No	Yes	8	NA	NA	NA	NA	NA	NA	NA	NA	NA	NA	NA	NA	NA	NA	NA	NA	No	Yes	No	NA	NA	NA	NA	NA	NA
74	933	X933_T1	Y	Control	Non_IBD	1	48	M	NA	NA	NA	NA	NonIBD	2015-12-10	NA	NA	NA	White_caucasian	1.89	89	24.9153159206069	No	Yes	3	NA	NA	NA	NA	NA	NA	NA	NA	NA	NA	NA	NA	NA	NA	NA	NA	No	Yes	No	NA	NA	NA	NA	NA	NA
75	934	X934_T1	Y	Control	Non_IBD	1	37	F	NA	NA	NA	NA	NonIBD	2015-12-10	NA	NA	NA	White_caucasian	1.68	86	30.4705215419501	No	No	0	NA	NA	NA	NA	NA	NA	NA	NA	NA	NA	NA	NA	NA	NA	NA	NA	No	Yes	No	NA	NA	NA	NA	NA	NA
76	936	X936_T1	Y	Control	Non_IBD	1	31	M	NA	NA	NA	NA	NonIBD	2015-12-15	NA	NA	NA	White_caucasian	1.68	79	27.9903628117914	Smoker	Yes	5	NA	NA	NA	NA	NA	NA	NA	NA	NA	NA	NA	NA	NA	NA	NA	NA	Smoker	No	No	NA	NA	NA	NA	NA	NA
77	937	X937_T1	Y	Control	Non_IBD	1	60	F	NA	NA	NA	NA	NonIBD	2015-12-15	NA	NA	NA	White_caucasian	1.62	70	26.6727632982777	No	NA	NA	NA	NA	NA	NA	NA	NA	NA	NA	NA	NA	NA	NA	NA	NA	NA	NA	No	No	No	NA	NA	NA	NA	NA	NA
78	938	X938_T1	Y	Control	Non_IBD	1	60	F	NA	NA	NA	NA	NonIBD	2015-12-15	NA	NA	NA	White_caucasian	1.58	65	26.0374939913475	No	Yes	6	NA	NA	NA	NA	NA	NA	NA	NA	NA	NA	NA	NA	NA	NA	NA	NA	No	No	No	NA	NA	NA	NA	NA	NA
79	939	X939_T1	Y	Control	Non_IBD	1	33	M	NA	NA	NA	NA	NonIBD	2015-12-17	NA	NA	NA	White_caucasian	1.78	85	26.8274207802045	Ex_smoker	NA	NA	NA	NA	NA	NA	NA	NA	NA	NA	NA	NA	NA	NA	NA	NA	NA	NA	Ex_smoker	No	No	NA	NA	NA	NA	NA	NA
80	941	X941_T1	Y	Control	Non_IBD	1	57	M	NA	NA	NA	NA	NonIBD	2015-12-15	NA	NA	NA	White_caucasian	1.82	90	27.170631566236	No	Yes	4	NA	NA	NA	NA	NA	NA	NA	NA	NA	NA	NA	NA	NA	NA	NA	NA	No	No	No	NA	NA	NA	NA	NA	NA
81	942	X942_T1	Y	Control	Non_IBD	1	33	M	NA	NA	NA	NA	NonIBD	2016-01-14	NA	NA	NA	White_caucasian	1.88	112	31.68854685378	Ex_smoker	Yes	10	NA	NA	NA	NA	NA	NA	NA	NA	NA	NA	NA	NA	NA	NA	NA	NA	Ex_smoker	Yes	No	NA	NA	NA	NA	NA	NA
82	943	X943_T1	Y	Control	Non_IBD	1	25	M	NA	NA	NA	NA	NonIBD	2016-04-07	NA	NA	NA	Other	1.78	77	24.3024870597147	No	Yes	4	NA	NA	NA	NA	NA	NA	NA	NA	NA	NA	NA	NA	NA	NA	NA	NA	No	No	No	NA	NA	NA	NA	NA	NA
83	944	X944_T1	Y	Control	Non_IBD	1	24	M	NA	NA	NA	NA	NonIBD	2016-04-08	NA	NA	NA	White_caucasian	1.87	88	25.1651462724127	No	Yes	4	NA	NA	NA	NA	NA	NA	NA	NA	NA	NA	NA	NA	NA	NA	NA	NA	No	Yes	No	NA	NA	NA	NA	NA	NA
84	945	X945_T1	Y	Control	Non_IBD	1	25	F	NA	NA	NA	NA	NonIBD	2016-01-22	NA	NA	NA	White_caucasian	1.73	75	25.0593070266297	No	NA	NA	NA	NA	NA	NA	NA	NA	NA	NA	NA	NA	NA	NA	NA	NA	NA	NA	No	No	No	NA	NA	NA	NA	NA	NA
85	946	X946_T1	Y	Control	Non_IBD	1	28	F	NA	NA	NA	NA	NonIBD	2016-01-22	NA	NA	NA	Asian	1.55	55	22.8928199791883	No	Yes	Hardly	NA	NA	NA	NA	NA	NA	NA	NA	NA	NA	NA	NA	NA	NA	NA	NA	No	Yes	No	NA	NA	NA	NA	NA	NA
86	947	X947_T1	Y	Control	Non_IBD	1	24	M	NA	NA	NA	NA	NonIBD	2016-01-22	NA	NA	NA	Asian	1.75	75	24.4897959183673	No	Yes	4	NA	NA	NA	NA	NA	NA	NA	NA	NA	NA	NA	NA	NA	NA	NA	NA	No	Yes	No	NA	NA	NA	NA	NA	NA
87	GD	NA	NA	Control	NA	NA	NA	NA	NA	NA	NA	NA	NA	NA	NA	NA	NA	NA	NA	NA	NA	NA	NA	NA	NA	NA	NA	NA	NA	NA	NA	NA	NA	NA	NA	NA	NA	NA	NA	NA	NA	NA	NA	NA	NA	NA	NA	NA	NA
[truncated: 42 more columns]
