# Supplementary material for: Metagenomic assembled plasmids of the human microbiome vary across disease cohorts
Source: Sci Rep. 2022 Jun 2;12:9212. doi: 10.1038/s41598-022-13313-y (PMC9163076; doi:10.1038/s41598-022-13313-y)
Supplement: Supplementary file 2 — Supplementary Information 2. [file 41598_2022_13313_MOESM2_ESM.zip › Supplementary_Data/input/WGS_RPKM_cast_counts.csv]

Contig_ID	320	324	343	350	361	363	365	367	370	377	378	379	380	381	382	386	393	394	395	411	423	427	430	431	452	456	502	504	508	509	510	511	512	514	515	517	519	520	521	522	526	900	901	902	903	904	905	906	907
C900_NODE_1305_length_3340_cov_16.9732	0	0	0	0	0	0	0	0	0	0	0	0	0	0.0896694384429825	0	0	0	0	0	0	0	0	0	0	0	0	0	0	0	0	0	0	0	0	0	0	0	0	0	0	0	54.1201362781667	2.86591678570223	0	0	0	0	0	0
C901_NODE_1478_length_5617_cov_6.12531	0.722017549420539	0	0	7.01163311275051	0	0	0.124453702422161	0.0561841319826168	0	0	0	0	0	0	0	0	0	0	0.249008813536455	0	32.7631744237697	2.98112232313592	0	0	1.71872997773655	0	0.585398332042466	0	0	0	0	0	1.78613790861439	0	0	0	0	0	0	0	0	0	11.3351221298001	0.291519848921945	0	0	0	0	0
C903_NODE_2200_length_3137_cov_7.32057	0	0	0	0.284994993920434	0	0	0	0.570074017520784	0	0	0	0	0	0	0	0	0	0	0	0	0	0	0	0	0	0	0	0	0	0	0	0	0	0	0	0	0	0	0	0	0	8.56947500045483	0.647261275004281	0	14.8911351245863	0.983724047450742	0	0	0
C905_NODE_1169_length_7182_cov_7.64852	0.401795582113727	1.08530633028564	0	0.15724034576413	0	1.82134404802827	0.589732615771815	1.55259187555528	5.43216406262046	0	0	0	1.80561371758473	0	18.0182519910083	0.189123033380337	0	11.8596081965577	5.13835978228214	2.9719893288926	0	0	0	5.94979447858017	0.941802215503443	2.82812941683112	0	1.39984970495369	0.966916413440927	0	0	0	0	0	0	12.7775555132268	0	1.57025961175607	0	0	10.2914864526082	0	0	0.278661730024757	0	0.805644929211826	14.9849165015349	0.32154996531002	0
C905_NODE_1846_length_5457_cov_41.087	0	0	0	0	0	5.19802675484887	0	0	0	0	0	0	0	0	0	0	0	0	0	0	0	0	0	0	0	0	0	0	0	0	0	0	0	0	0	0	0	0	0	0	0	0	0	0	0	0	54.2790063041199	0	0
C907_NODE_591_length_7373_cov_11.1101	0	0	0	0	0	14.6850435249399	0	0	0	0	6.35935069267233	0	0	0	0	0	0	0	0	0	0	0	0	0	0	0	0	0	0	0	0	0	0	0	0.257905291579637	0	0	0	0	0	0	6.25488872752042	0.393415864774647	0	1.83032801819176	20.1687028831009	0	0	26.9012613812104
C909_NODE_1185_length_4214_cov_4.19452	0	0	0	0	0	0	0	0	0	0	0	0	0	0	0	0	0	0	0	0	0	0	0	0	0	0	0	0	0	0	0	0	0	0	0	0	0	0	0	0	0	0	0	0	0	0	0	0	0
C910_NODE_1633_length_3961_cov_4.05709	0	0	0	0	0	1.22046024938786	0	0	0	0	0.33090255096967	0	0	0	0	0	0	0	0	0	0	0	0	0	0	0	0	0	0	0	0	0	0	0	0	0	0	0	0	0	0	0	0	0	0.262074621368494	0	0	0	0
C910_NODE_2620_length_3035_cov_19.6557	0	0	0	0	0	0	0	0	0	0	0	0	0	0	0	0	0	0	0	0	0	22.4904654711158	0	0	8.87417192794557	0	0	0	0	0	0	0	0	0	0	0	0	258.99246032256	0	0	0	0	0	0	0	0	0	0	0
C911_NODE_1069_length_5220_cov_21.2602	0	0	0	0	0	0	0	0	0	0	0	0	0	0	0	0	0	0	0	0	0	0	0	0	0	0	0	0	0	0	0	0	0	0	0	0	0	0	0	0	0	0	0	0	0	0	0	0	0
C911_NODE_1107_length_5087_cov_25.7124	0	0	0	0	0	0	0	0	0	0	0	0	0	0	0	0	0	0	0	0	0	0	0	0	0	0	0	0	0	0	0	0	0	0	0	0	0	0	0	0	3.5784132636136	0	0	0	0	0	1.7051278491435	0	0
C912_NODE_1032_length_4292_cov_6.96129	0	0	0	0	0	1.25884844455733	0	0	0	0	0	0	0	0	0	0	0	0	0	0	0	0	0	0	0	0	0	0	0	0	0	0	0	0	0	0	0	0	0	0	0	0	0	0	0	0	0.224551759568007	0	0
C912_NODE_1750_length_3044_cov_5.28438	0	0	0	0	0	0	0	0	0	0	0	0	0	0	0	0	0	0	0	0	0	0	0	0	0	0	0	0	0	0	0	0	0	0	0	0	0	0	0	0	0	0	0	0	0	0	0	0	0
C913_NODE_2191_length_3447_cov_111.754	0	0	0	0	0	0	0	0	0	0	0	0	0	0	0	0	0	0	0.60865209122466	0	0	0	0	0	0	0	0	0	0	0	0	0	0	0	0	0	0	0	0	0	0	0	0	0	0	0	0	0	0
C915_NODE_2093_length_6636_cov_24.8069	0	0	0	0	0	0	0	0	0	0	0	0	0	0	0	0	0	0	0	0	0	0	0	0	0	0	0	0	0	0	0	0	0	0	0	0	0	0	0	0	0	0	0	0	0	0	0	0	0
C915_NODE_2326_length_6046_cov_7.62677	0	0	0	0	0	0	0	0	0	0	0	0	0	0	0	0	0	0	0	0.115372705554294	0	0	0	0	0	0	0	0	0	0	0	6.48675456139871	0	0	0	0.0976100737816021	0	0	0	0.195371062097914	0	0.421633673218963	0	0	0	0	0	0	0
C915_NODE_2339_length_6019_cov_12.4611	0	0	0	0	0	0	0.0683186034914224	0	0	0	0.148473584149156	0	0	0	0	0	0	0	0	0	0	0	0	0.105718777001336	0	0	0	0	0	0	0	0	0	0	0	0	0	0	0	0	0	0	0	0	0	0	0	0	0
C915_NODE_3389_length_4539_cov_18.1641	0.257738864145048	0	0	0	0	0.140961948830488	2.03838239134933	0	0	0	0	0	0.230093866041395	0	0	0	0	0	0.154073860501682	0	0	0	0	0.107838276606341	0	0.64913846605755	0	0	0	0	0	0	0	0	0.342763152343327	0	0	0	0	0	0.0605806683532993	0	0.223668056806392	0	0.784120536486152	0	0	0	0
C915_NODE_5518_length_3175_cov_4.10321	0	0	0	0	0	0	0	0	0	0	0	0	0	0	0	0	0	0	0	0	0	0	0	0	0	0	0	0	0	0	0	0	0	0	0	0	0	0	0	0	0	0	0	0	0	0	0	0	0
C916_NODE_1594_length_4196_cov_27.7303	0	0	0	0	0	0	0	0.100281623560966	0	0	0	0	0	0	0	0	0	0	0.179489212059835	0	0	0	0	0	0	0	0	0	0	0	0	0	0	0	0	0	0	0	0	0	0	0	0	0	0	0	0	0	0
C916_NODE_2378_length_3308_cov_6.75346	0	0	0	0	0	0	0	0	0	0	0	0	0	0	0	0	0	0	0	0	0	0.40495680989249	0	0	0	0	0	0	0	0	0	0	0	0	0	0	0	0	0	0	0	0	0	0	0	0	0	0	0
C918_NODE_1547_length_3942_cov_6.68176	7.29070802561453	0	0	0	0	0	0	0	0	0	0	0	0	0	0	0	0	0	0	0	0	0	0	0	10.1705256437854	0	0	0	0	0	0	0	0	0	0	0	0	0	0	0	0	0	11.9572923715072	0	0	0	7.41617028902382	0	0
C918_NODE_1636_length_3773_cov_8.14524	0	0	0	0	0	0	0	0	0	0	0	0	0	0	0	0	0	0	0	0	0	0	0	0	0.244465105356687	0	0	0	0	0	0	0	0	0	0	0	0	0	0	0	0	0	0	0	0	0	0	0	0
C919_NODE_547_length_5214_cov_3.2766	1.74262416644016	0	0	0	0	0	0	0	0	0	0.125690928691107	0	0	0	0.367196677249018	0	0	0.556764004403593	0.392065262268023	0	0.45370400362429	0	0	0.844898626322526	0	0	0	0	0.32245382809572	0.334411015039399	0	0	0.537817615343923	0	0	0	0	0	0	0	0.453546340897272	0	0	0	0	0	0	0	0
C922_NODE_2015_length_3200_cov_5.29857	0	0	38.3852939620544	0	0	0	0	205.065327935686	8.8042892769229	0	18.9717102198052	0	27.7417702896128	0	42.2890085781146	0.102456588148309	0	177.188230525178	0	0	81.796276497819	0.152226946264132	0	0	3.45887565941543	0.117544128887043	0	0.564392996686607	37.2804292366284	0	0	0	210.352525439219	0	123.626831913578	136.810411592602	0	1.31889163425912	0	339.370355862486	0	0.869044496005176	0	11.9967199716755	8.48072304772458	25.1335537981971	0	0	42.8027936673945
C925_NODE_1017_length_4124_cov_4.41017	0.841569889165368	0	0	7.8499688039045	0	0.482679599115324	1.19653639499963	0	0	0	5.73527341882519	0	0	0.798849458873709	0	0.329360239024632	0	0	0	0	21.2239740473305	0	0	0	3.28032178067203	22.8323674863678	13.9395004227469	0	6.54061276331559	2.5994248606258	0	0	22.1064601297979	0	18.4645640238237	0	0.808134605155649	0	0	0	0	0	0	0	0	0.607984517141864	31.3157139614037	12.5741743929453	0
C925_NODE_459_length_7690_cov_13.1914	0	0	0	0	0	23.7681459419392	0	0	0	0	10.0096398254699	0	0	0	0	0	0	0	0	0	0	0	0	0	0	0	0	0	0	0	0	0	0	0	0.696862597934939	0	0	0	0	0	0	2.13965008119176	0.188599165863685	0	2.19841804899552	20.8170687547787	0.208880830530101	0	11.7444309867829
C926_NODE_3688_length_4601_cov_7.94303	0	0	0	0	0	0	0	0	0	0	0	0	0	0	0	0	0	0	0	0	0	0	0	0	0	0	0	0	0	0	0	0	0	0	0	0	0	0	0	0	0	0	0	0	0	0	0	0	0
C926_NODE_4135_length_4209_cov_3.9403	0	0	0	0	0	0.287137268224359	0	0	0	0	0	0	0	0	0	0	0	0	0	0	0	0	0	0	0	0	0	0	0	0	0	0	0	0	0	0	0	0	0	0	0	0	0	0	0.352332612171403	0	0	0	0
C927_NODE_1337_length_11754_cov_21.8596	0	0	0	0	0	0	0	0	0	0	0	0	0	0	0	0	0	0	0	0	0	0	0	0	0	0.51201798528302	0	0	0	0	0	0	0	0	0	0	0	0	0	0	0	0	0	0	0	0	0	0	0
C927_NODE_3196_length_5050_cov_19.4563	0	0	0	0	0	0	0.0651421266399796	0	0	0	0	0	0	0	0	0	0	0	0	0	0	0.265266757846407	0	0	0	0.695178478434263	0	0	0	0	0	0	0	0	0	0	0	0	0	0	0	0	0	0	0	0	0	0	0
C928_NODE_2403_length_5857_cov_101.748	0.778985683281895	0	0	0	0	0	0	0	0	0	0	0	0	0	0	0	0	0	0	0	0	0	0	0	0	0	0	0	0	0	0	0	0	0	0	0	0	0	0	0	0	0	0	0	0	0	0	0	0
C930_NODE_3317_length_6120_cov_25.508	0	0	0	0	0	0	0	0	0	0	0	0	0	0	0	0	0	0	0	0	0	0	0	0	0	0	0	0	0	0	0	0	0	0	0	0	0	0	0	0	0	0	0	3.92421283340745	0	0	0	0	0
C930_NODE_4057_length_5067_cov_9.72686	0	0	0	0	0	0	0	0	0	0	0.564381292595236	0	0	0	0	0	0	0	0	0	0	0.264376776618188	0	0	0	2.80850125727085	0	0	0	0	0	0	0	0	0	0	0	0	0	0	0	0	0	0	0	0	0	0	0
C931_NODE_1779_length_7541_cov_42.1765	0	0	0	0	0	0	0	0	0	0	0	18.9921410513332	0	0	0	0	0	0	0	0	0	11.7485854297473	0	0	0	0	0	0	0	0	0	0	0	0	0	0	0	0	0	0	0	0	0	0	0	0	0	0	0
C931_NODE_3277_length_4476_cov_9.53382	0	0	0	0	0	0	0	0	0	0	0	0	0	0	0	1.16151474882801	0	0	0	0	0	0	0	0	0	0	0	0	0	0	0	0	0	0	0	0	0	0	0	0	0	0	0	0	0	0	0	0	0
C931_NODE_3489_length_4259_cov_9.245	0	0	0	0	0	0	0	0	0	0	0	8.9826094850449	0	0	0	0	0	0	0	0	0	0	0	0	0	0	0	0	0	0	0	0	0	0	0	2.07848264645539	0	0	0	0	0	0	0	0	0	0	0	0	0
C933_NODE_6477_length_3506_cov_9.78325	0	0	0	0	0	0	0	0	0	0	0	0	0	0	0	0	0	0	0	0	0	0	0	0	0	0	0	0	0	0	0	0	0	0	0	0	0	0	0	0	0	0	0	0	0	0	0	0	0
C933_NODE_7633_length_3093_cov_23.9605	1.65162030682642	0.153899251727964	0	0.958426423732526	0	0	0.332371220833229	0	0	0	0.500813128092208	0	5.03682763161921	0	0	0	0	0	0	0	0	2.24427699632861	0	0	12.6640301472005	0	5.51714612392746	0	0	0	6.95636697094907	0	0	0	0	4.61104770891891	0	0	0	0	0	0	2.95411050391139	0	0	0	0	0	0
C934_NODE_7334_length_5058_cov_9.40875	0	0	0	0	0	0	0.0650390944112094	0	0	0	0	0	0	0	0	0	0	0	0	0	0	0	0	0	0	1.54928336479561	0	0	0	0	0	0	0	0	0	0	0	0	0	0	0.0652374030025208	0	0	0	0	0	0	0	0
C936_NODE_2597_length_7097_cov_6.27861	0	0	0.27569831104185	0	0	0	0	0	0	0	0	0	0	0	0	0	0.559211528429895	0	0	0	0	0	0	0.627624240016524	0	0	0	0	0	0	1.27650930585321	0	0	0	0	0	0.33233190001506	0	0	0	0	0	0	0	0	0	0	0	0
C936_NODE_3042_length_6007_cov_19.1917	0	0	0	0	0	0	0	0	0	0	0	0	0	0	0	0	0	0	0	0	0	0	0	0	0	0	0	0	0	0	0	0	0	0	0	0	0	5.51705277447454	0	0	0	0	0	0	0	0	0	0	0
C936_NODE_3087_length_5914_cov_82.738	1.59570602217201	0	0	0	0	0	0	0	0	0	0	0	0	0	0	0	0	0	0	0	0	0	0	0	0	0	0	0	0	0.163793919552045	0	0	0	0	0	14.2198929856118	0	0	0	1.30301175159691	0	0	0	0	0	0	0	0	0
C936_NODE_3821_length_4876_cov_32.3468	0	0	0	0	0	0	0	0	0	0	0	0	0	0	0	0	0	0	0	0	0	0	0	0	0	0	0	0	0	0	0	0	0	0	0	0	0	0	0	0	0	0	0	0	0	0	0	0	0
C937_NODE_3164_length_5989_cov_17.8982	0.455787662407782	1.96714928092606	0	2.17632426968888	0	0	0	1.23831646846543	0	0	0	0	0	0	0	0.586541544154621	0	0	5.54212919825028	0	0	0.355848597044221	0	0	0	0	0	0	0	57.2137968126519	0	0	17.59473905667	0	0	2.79194039166823	0	3.28090219285819	0	213.356437192655	0	2.63126958216072	0	1.45819958047048	2.79805276345176	1.32037522761492	0	0	0
C937_NODE_3988_length_4919_cov_12.2954	0.309176604118863	0	0.81027233960923	0	0	0	0.0668769545704202	0	0	0	0.242234194753343	0	0	0	0	0	0	0	0	0	0	0	0	0.915470019343136	0.71254198039052	0	0.829819402029927	0	0	0	0	0	0	0	0.667711075449862	0	0	2.10981168518317	0	0.0800442801005616	0	0	2.59460921982665	1.25756991501017	0.150738764446985	0.744979980689757	0	0	0
C937_NODE_4471_length_4411_cov_70.6015	0	0	0	0	0	0	0	1.16857305206466	0	0	0	0	21.0331405914641	0	0	0	0	0	0	0	0	0	2.05768112226266	0	0	0	0	0	0	0	0	0	0	0	0	0	0	0	0	0	0	0	0	0	0	0	0	0	0
C938_NODE_1250_length_9739_cov_4.15489	0	0	0	0	0	0.233590502603858	0	0	0	0	0	0	0	0	0	0	0	0	0	0	0	0	0	0	0	0	0	0	0	0	0	0	0	0	0	0	0	0	0	0	0	0	0	0	0.730901142850527	0	0	0	0
C938_NODE_1880_length_6998_cov_7.23981	0.55724335731846	0	0	1.74822593629296	0	0.0812710026028497	0.17628308420186	0	0.883019054558894	0	23.2248386030962	0	1.6416628518978	0	0	0.180709778630913	0	3.77116516272225	0	0	4.63315361742862	0	0	0	0	5.65268898372673	4.11545336842528	0	1.8906683959646	0.0830532072218456	0	0.0915735917036441	0.293855306377397	0.134394394036617	5.94090960291781	0	0.0805949353184006	0	0	0	0	0	0	0	0	0.192926517915573	3.76439194386028	0.63000868907984	0
C939_NODE_3742_length_5566_cov_36.1717	0	0	0	0	0	0	0	0	0	0	0	0	0	0	0	0	0	0	0	0	0	0	0.266654030635028	0	0	0	0	0	0	0	0	0	0	0	0	0	0	0	0	0	0	0	0	0	0	0	0	0	0
C941_NODE_4053_length_4132_cov_5.75423	0	0	0	0	0	0	0	0	0	0	0	0	0	0	0	0	0	0	0	0	0	0	0	0	0	0	0	0	0	0	0	0	0	0	0	0	0	0	0	0	0	0	0	0	0	0	0	0	0
C941_NODE_5228_length_3533_cov_8.48505	0	0	0	0	0	0	0	0	0	0	0	0	0	0	0	0	0	0	0	0	0	0	0	0	0	0	0	0	0	0	0	0	0	0	0	0	0	0	0	0	0	0	0	0	0	0	0	0	0
C942_NODE_1859_length_11689_cov_12.1578	0.323603502787163	0	0	0	0	0	0	0	0	0	24.133755106941	0	0	0	0	0	0	3.78169887326746	0	0	0	0	0	0	1.47822786520392	4.49434419858407	5.19930551582607	0.180260688478912	0	0.900529786737498	0	0.115129368548072	4.14758957443694	0.15689617079845	0	0	0	0	0	0	0	0	0	0	0	0	2.51477223355373	1.29317208301257	0
C942_NODE_3141_length_6726_cov_22.435	0.162337931023503	0.132696918374942	0	1.83291606439458	0	0.105697010893314	0.275117980206203	0.0625604657243253	0.311433362252384	0	27.9817607984668	0	0	0	0	0.306399210128752	0	4.05119071625246	0	0	5.57566437428727	0	0	0	0	6.17022208926337	2.83211135594177	0	1.9345228653571	0	0.505095146277888	0.16197062013999	0.203825892955598	0.0559317258083999	6.06550467246144	0	0.16770840242586	0	0	0	0	0	0	0	0	0	4.27485209683303	0.468204494942942	0
C942_NODE_510_length_33023_cov_26.9293	0.453454314136692	0.185586824774563	1.40445748206577	2.8711552415553	0	0	0.129503092205877	0	0	0	0	3.32263603624816	0	0	0.95134439982419	0	0	0	0	0	0	0.184388997079771	0.364740456631128	0.1393299401221	0.219724207201591	0	0	0	0	0	0	0.192115699601696	1.15485759110571	0	0	0	0	0	0	0	0	0.322813770735452	1.02769783182953	0.314042463702033	0.3772198438327	0.33874999155413	0.515601611598905	0	0
C943_NODE_2090_length_7471_cov_8.33293	1.84775065070026	0	1.1930853738459	0	0	0	8.20107636030194	9.60994194569624	0.280377565855915	0	0	0	2.03865290393222	0	0.76879807596428	0	1.25696480570101	0	4.57236386374886	0.224080324812613	1.30380913841594	0	0.0764080771040106	0	0.156382188976976	0	0	0.169219691149511	0	0	0	0	2.2687346469212	0	0	0	0	12.4836163296773	1.24480304004926	0	0.316529329599569	0	0	0	0	0	0.752513392279169	0	0.534307162136972
C943_NODE_6926_length_3071_cov_4.35942	0	0	0	0	0	0	0	0	0	0	0	0	0	0	0	0	0	0	0	0	0	0	0	0	0	0	0	0	0.499862096378644	0	0	0	0	0	0	0	0	0	0	0	0	0	0	0	0	0	0	0	0
C944_NODE_5338_length_4220_cov_6.78848	0	0	0	0	0	0	0	0	0	0	0	0	0	0	0	0	0	0	0	0	0	0	0	0	0	0	0	0	0	0	0	0	0	0	0	0	0	0	0	0	0	0	0	0	0	0	0	0	0
C944_NODE_6222_length_3821_cov_9.92061	0	0	0	0	0	0	0	0	0	0	0	0	0	0	0	0	0	0	0	0	0	0	0	0	0	0	0	0	0	0	0	0	0	0	0	0	0	0	0	0	0	0	0	0	0	0	0	0	0
C945_NODE_4554_length_5609_cov_307.101	0	0	0	0	0	0	0	0	0	0	0	0	0	0	0	0	0	0.164676677358809	0	0	0	0	0	0	0	0	0	0	0	0	0	0	0	0	0	0	0	0	0	0	0	0	0	0	0	0	0	0	0
C945_NODE_4580_length_5590_cov_187.353	0	0	0	0	0	0	0	0	0	0	0	0	0	0	0	0	0	0	0	0	0	0	0	0	0	0	0	0	0	0	0	0	0	0	0	0	0	0	0	0	0	0	0	0	0	0	0	0	0
C945_NODE_6043_length_4449_cov_29.3209	0	0	0	0	0	0	0	0	0	0	0	0	0	0	0	0	0	0	0	0	0	0	0	0	0	0	0	0	0	0	0	0	0	0	0	0	0	0	0	0	0	0.520892782501042	0	0	1.26663930447108	0	0	0	0
C946_NODE_2126_length_5467_cov_131.628	0	0	0	0	0	0	0	0	0	0	0	0	0	0	0	0	0	0	5.05777889642762	0	0	0	0	0	0	0	0	0	0	0.602433257140058	0	0	16.1857491855885	0	0	15.7783669847963	0	0	0	0.730496871641303	0	0.381508467242075	0	0.266238561290095	0	0.881980044143548	0	0	0
GD_NODE_8181_length_3599_cov_9.95119	0	0	0	0	0	0	0	0	0	0	0.0993234235058371	0	0.120912760253067	0	0	0	0	0	0	0	0	0	0	0	0	0	0	0	0	0	0	0	0	0	0	0	0	0	0	0	0	0	0	0	0	0	0	0	0
GD_NODE_9125_length_3265_cov_7.07819	0	0	0	0	0	0	0	0	0	0	0	0	0	0	0	0	0	0	0	0	0	0	0	0	0	0	0	0	0	0	0	0	0	0	0	0	0	0	0	0	0	0	0	0	0	0	0	0	0
GD_NODE_9389_length_3187_cov_8.01309	0	0	0	0	0	0	0	0	0	0	0	0	0	0	0	0	0	0	0	0	0	0	0	0	0	0	0	0	0	0	0	0	0	0	0	0	0	0	0	0	0	0	0	0	0	0	0	0	0
I320_NODE_2394_length_6661_cov_647.551	354.791762568124	0	0	0	0	0	0	0	0	0	0	0	0	0	0	0	0	0	0	0	0	0	0	0	0	0	0	0	0	0	0	0	0	0	0	0	0	0	0	0	0	0	0	0	0	0	0	0	0
I320_NODE_2525_length_6267_cov_427.95	123.104306786591	0	0	0	0	0	0	0	0	0	0	0	0	0	0	0	0	0	0.618042864366875	0	0	0	0	0	0	0	0	0	0	0.525530974435088	0	0	1.98867510338331	0	0	1.31835121831338	0	0	0	0.116679012049297	0	0	0	0	0	0	0	0	0
I320_NODE_2645_length_5956_cov_9.12794	3.17545445271923	1.66835406300993	0	0	0	10.6709331291131	0.289973242535671	0	0	0	3.38099312751169	0	17.1552632086308	0	36.4408793812953	0	0	0	0.0903214925888742	59.7526244701142	0	0	0	9.41809463387418	0	0	0	0	50.2585488760694	0	0	0.161391536620744	102.732086018331	0	0	0.115599214869738	0	0.731838271550493	0	166.402673880225	0	0	0	1.19135162794545	0.273885957201541	3.46494952614243	0	0	0
I324_NODE_4153_length_3892_cov_267.481	0	223.206308764165	0	0	0	0	0	0	0	0	0	0	0	0	0	0	0	0	0	0	0	0.563224056064618	0	0	0	0	0	0	0	0	0	0	0	0	0	0	0	0	0	0	0	0	0	0	0	0	0	0	0
I324_NODE_4239_length_3821_cov_20.0149	0.469461121872993	16.6933765165337	0	4.69187126198324	0	0	0.688757371435534	0	0	0	0	0	0	0.658405068033582	0	0.367735912896312	0	14.2278629798441	0	0	0	0	0	0	0.981669325537078	0	8.78360060645281	0	4.5722670831238	2.31542845523194	0	0.335426325434233	0	0	0	0	0.456237399780583	0	0	0	0	0	0	0	0	0	2.27008253561711	6.37356081700083	0
I350_NODE_2711_length_4227_cov_14.2164	0	0	0	8.00377353320784	0	0	0	0	0	0	0	0	0	0	0	0	0	0	0	0	0	0	0	0	0	0	0	0	0	0	0	0	0	0	0	0	0	0	0	0	0	0	0	0	0	0	0	0	0
I350_NODE_3582_length_3188_cov_25.647	0	0	0	16.9737451350073	0	0	0	0	0	0	0	0	0	0	0	0	0	0	0	0	0	0	0	0	0	0	0.160048684072507	0	0	0	0	0	0	0	0	0	0	0	0	0	0	0	0	0	0	0	0	0	0
I363_NODE_2809_length_5505_cov_74.1301	0.226679107110748	0	0	0	0	62.0519790692969	0	0	0	0	0	0	0	0	0	0	0	0	0	0	0	0	0	0	0	0	0	0	0	0.117308778713993	0	0	0	0	0	0	0	0	0	0	0	0	0	0	0	0	4.69778869157153	0	0
I363_NODE_4936_length_3246_cov_7.10467	0.564635501177404	31.5653837027838	0.379529512435684	0.188448630655856	0	5.1906219525144	38.7646828006625	0	0	0	15.3991135759247	0	0	1.67924393840789	0	0	0	0	0.464039885276074	1.16042336414628	0	5.21492188064431	0	0.542859080424603	17.7691537949294	0	3.87732646918394	0	0	0	3.4886731914819	0.750203813930988	0	0	0	0.272712803180946	1.07411158629797	0	0.100527758993071	0	0	0	0	1.40126907595208	0	0	0	0.388064501908346	2.99754589349752
I365_NODE_2677_length_7445_cov_13.1706	0	0	0	0	0	0.229174402772898	3.93811279862731	0	0	0	0.0960282071719296	0	0	0.193093409955392	0	0.364884251373427	0	0.265855746897888	0.245674459841738	0	0	0.12268121928607	0	0.138066308768836	0.429488030540055	0.513647055266417	1.04323890845119	0	0.137459278977284	0	0	0	0.0585904554132453	0	0.766233330349226	0	0	0	0	0	0.0812553979909168	0	0.253247261402183	1.90616260471272	0	0.336780140858703	0.604113101809823	0	0
I365_NODE_6702_length_3212_cov_5.92303	0	0	0	0	0	0	3.35420095568793	0	0	0	0	0	0	0	0	0	0	0	0	0	0	0	0	0	0	0	0	0	0	0	0	0.359121292196695	0	0	0	0	0	0	0	0	0	0	32.2395359913169	0	0	0	0	0	0
I365_NODE_6969_length_3112_cov_41.106	0	0	0	0	0	0	23.7185528783642	0	0	0	0	52.6568623741513	0	0	0	0	34.0917419365867	0	0	0	0	0	0	8.17893725926785	0	0	0	30.1203049131464	31.8985476229531	0	10.3708433681614	0	0	0	0	0	0	0	0	0	0	0	0	0	0	0	0	0	0
I367_NODE_4823_length_3151_cov_47.488	0	0	0	0	0	0	0	32.7337709821332	0	0	0	0	0	0	0	0	0	0	0	0	0	0	0	0	0	0	0	0	0	0	0	0	0	0	0	0	0	0	0	0	0	0	0	0	0.235317036596229	0	0	0	0
I370_NODE_1308_length_9831_cov_154.044	19.0516997627032	3.47408657984051	12.7671904900962	0.583929321872622	0	11.4617554775756	11.527757732554	15.2105883387871	91.9774148580922	0	5.92078300223723	2.18201751123302	4.8336914492184	3.71056897486182	13.1543139240071	17.3323251026251	13.3731031316745	11.6839738177702	6.96041621545187	15.9858125332233	15.9805220578289	1.3997880116242	3.72201689484533	11.9942259330331	6.72393012375201	3.1182492944503	2.46816383169237	18.9160542964357	13.8524275287334	10.4050774660128	10.2518233443187	8.91728378402192	14.1541750621467	23.6964561933968	5.02019073783447	34.8271439269809	6.133362445818	18.5795626851513	14.9697091513448	13.531393836867	9.69449308890649	4.26669525045094	7.86313297799913	2.60946491016664	3.16776800500642	4.70848693447205	9.90147404726422	5.95809865258304	9.21210073633208
I370_NODE_2273_length_4505_cov_5.12404	0	0	0	0	0	0	0	0	2.10400024309782	0	0	0	0	0.491957789246783	0	0	0	0	0	0	0	0	0	0	0	0	0	0	0	0	0	0	0	0	0	0	0	0	0	0	0	0	0	0	0	0	0	0	0
I370_NODE_2398_length_4129_cov_403.58	0	0	0	0	0	0	0.179263117933342	0	172.283940376711	0	0	0	0	0	0	0	0	0	0	0	0	0	0	0	0	0	0	0	0	26.7135016761798	0	37.0468871748461	0	0	0	0	0	0	0	0	0	0	0	0	0	0	0	0	0
I377_NODE_1309_length_3320_cov_5.53966	0	0	0	0	0	0	0	0	0	4.54095078380128	0	0	0	0	0	0	0	0	0	0	0	0	0	0	0	0	0	0	0	0	0	0	0	0	0	0	0	0	0	0	0	0	0	0	0	0	0	0	0
I378_NODE_2059_length_7768_cov_107.639	0.441766005763753	0.114896945544524	0	0	0	0.732150458566867	0	0	0	0	68.3131815496525	0	1.22124067024809	0	2.56550788675797	0	0	0	0	178.839777444537	0	0	0	1.03339832328339	0	0	0	0	2.94541062152034	0	0	0	69.8478211781462	0	0	0	0	0.213762382686221	0	8.97886731517915	0	0	0	2.43587033849747	0.534540460988983	10.2791912932635	0	0	0
I378_NODE_3778_length_5088_cov_38.5212	0	0	0	0	0	0	0.0646556091847282	0	0	0	31.6037093236397	0	0	0	0	0	0	0	0	0	0	0.167545381108321	0	0	0	0.443562750517144	0	0	0	0	0	0	0	0	0.271803275416904	0	0	0	0	0	0	0	0	0	0	0	0	0	0
I381_NODE_2941_length_6259_cov_30.0791	0	0	0	0	0	0	0	0	0	0	0	0	0	13.3885540257225	0	0.209529370234599	0	0	0	0	0	0	0	0.304995040152279	0.117893189648286	0	0	0	0	0	0	0	0	0	0	0	0	0	0	0	0	0	1.57568742312571	0	0	0	0	0	0
I381_NODE_4375_length_4498_cov_16.8539	0	0	0	0	0	0	0	0	0	0	0.291397288659596	0	0	8.73585266367774	0	0.0728904139783434	0	0.513378992499756	0	0	0	0	0	0.0652927439994909	0.109366158886709	0	0	0	0	0	0	0	0	0	0.288239578421217	0	0	0	0	0	0	0	0	0	0	0	0.178556423607879	0	0
I381_NODE_6333_length_3318_cov_32.7355	0	0	0	0	0	0	0	0	0	0	0	0	0	15.2004561991821	0	0	0	0	0	0	0	0	0	0.826123101293136	0.148260693994098	0	0	0	0	0	0	0	0.169028393393804	0	0.156299171035399	0	0	0	0	0.305144262837506	0	0	0	0	0	0	0	0	0
I381_NODE_6690_length_3166_cov_16.9907	0.849878843971908	8.10014514336977	0.183115127251493	0	0	1.01046475954135	16.9367471710989	0	0	0	4.93029218328843	0	0	11.3517090738937	0	0	0	0	0.101949742866583	0.132193943988868	0	1.86557344126605	0	0.216446340026108	1.74801044063951	0	0.125347316409141	0	0	0	0	0.28337485553978	0	0	0	0.466006400887213	0.631600842386967	0	0	0	0.260558105169576	0	0.641332476212391	0	0	0	0	0	0.472813740720781
I386_NODE_339_length_23825_cov_7.96992	0	0.596886055388813	0.0699584330335739	0	0	0	0	0	0	0	0	0	0	0	0	3.54253137399736	0	0	1.52185327112357	0	0	0	0	0	0	1.27353862763381	0.70672662158086	0.209727568968119	0	0	0	0	1.36269401905195	0	0	0	0	0	0	0	0.491666856064203	0	0	0	0.311220978935873	0	0.546106109250345	0	0
I394_NODE_4921_length_3938_cov_6.41411	0	0	0	0	0	0	0	0	0	0	0	0	0	0	0	0	0	6.14865113496955	0	0	0	0	0	0	0	0	0	0	0	0	0	0	0	0	0	0	0	0	0	0	0	0	0	0	0	0	0	0	0
I395_NODE_1622_length_14667_cov_43.2286	0	2.23530478678854	0.993115847382929	0	0	0	0.171021954996299	0	0	0	0	0	2.01753744066637	0	0	0.737670669425338	0	0	21.7316577924358	0	0	0	0	0	1.76503461601799	6.84732417816116	3.32418411814815	0.79218452933717	0	0	0	0	0.488596199080884	0	0	0	0	0	0	0	4.23702854886284	0	0	0	0.252772885496256	0	0.919947237262045	0	0
I395_NODE_1770_length_13403_cov_31.9628	3.69796137987617	0.93227431335209	1.23275841580463	0.126385902030663	0	0	6.13915211895961	1.91114567847592	0	0	0.360052041794102	1.49350862453039	5.92211448221322	0	0.383086707302322	30.9056971239665	0	1.65888921389654	12.2056299095892	2.23268006467329	1.12128614264972	0	0.485535334037329	4.50291947293482	1.49105535485092	0.519183200038272	0	2.60517148362392	1.29257888255643	3.23783782454223	0	0	0	3.78568542511466	9.8989280630645	0	4.20038720218179	1.3782833208506	13.6136246809796	0	0.270810910113725	0.484135310764156	0.616792303014466	0	0.210224511885095	1.68364943208516	1.70181070896262	1.81700931744834	0
I395_NODE_3911_length_6240_cov_68.6186	0	0	0	7.4728663315203	0	0	0.0329494931422172	0	0	0	0	0	0	0	0.446285192348806	0	0	0	31.1306861923407	0	1.03696256959571	1.79549731491027	0	0	2.09897582750851	0	19.3882109525037	1.49540024763118	0	0	0	0	0.709034381391126	0	0	0	0	0	0	0	0	0	0	0	0	0	0	0	0
I395_NODE_4622_length_5320_cov_16.4762	0	0	0	0	0	0	0.541065361072199	0.0988678788679069	0	0	0	0	0	0	0	0	0	0	12.7410349703527	0	0	0.114456350574535	0	0	0	2.48639711229736	0	0	0	0	0	0	0	0	0	0	0	0	0	0	0	0	0	0	0	0	0	0	0
I411_NODE_5009_length_3438_cov_10.7671	3.61829230840649	42.5058721284293	0	0	0	1.32340773988305	3.97096020668229	0.1988860530106	0	0	0	1.78509868811592	0	0	0	0	0	0	0	10.4083697731759	0	0	9.87936657086147	0.170847447649628	0.500800302313397	0	1.97880630142777	0	0	0	0	10.3822984604814	0	0	0	0	0	0	0	0	0	0	0	1.64053638204484	2.45867289074688	0	0.654104427424976	0	4.28149941265259
I427_NODE_3141_length_7293_cov_11.9036	0	0	0	0	0	0	0	0.187514123200451	0	0	0	0	0	0	0	0	0.0459872679447624	0	0.0516342200605422	0	0	8.74162143088143	0	0	2.36082742267031	0	0	0	0	0	0	0	0	0	0	0	0	6.73567915570674	0	0	0	0	0	0	0	0	0	0	0
I427_NODE_6542_length_3672_cov_9.09538	0	0	0	0	0	0	0.268764493081615	0	0	0	0	0	3.01012843502996	0	0	3.82657658817214	0	0	0	0	0	7.8766666095275	0	0.399900275748516	0	0.665827309599809	0	0	0	0	0	0	0	0	0	0	0	0	0	0	0	0	0	0	0	0	0	0	0
I430_NODE_2936_length_5261_cov_13.4184	1.17113678824046	0	0	0	0	0	0	0	0	0	0	0	0	0	0	0	0	0	0	0	0	0	10.6334888645349	0	0	0	0	0	0	0	0	0	0	0	0	0	0	0	0	0	0	0	0	0	0	0	5.6484378170243	0	0
I430_NODE_3170_length_4919_cov_24.3429	0	0	0	0	0	0	0	0	0	0	0	0	0	0	0	0	0	0	0	0	0	0	18.9972117503584	0	0	0	0	0	0	0	0	0	0	0	0	0	0	0	0	0	0	0	0	0	0	0	0	0	0
I430_NODE_3772_length_4069_cov_17.4118	0	0	0	0	0	0	0	0	0	0	0	0	0	0	0	0	0	0	0	0	0	0.104751892243688	13.8888251807231	0	0	0	0	0	0	0	0	0	0	0	0	0	0	0	0	0	0	0	0	0	3.0614231759369	0	0	0	0
I431_NODE_5114_length_3140_cov_19.2759	0.782401617561843	1.55385555807152	4.15420576107009	0	0	0	3.95494655010481	0	0	0	21.8008113787652	0	0	0.114457041171807	0	0	0	0	0	0	0	1.57074938183371	0	10.5066283403155	2.21289709562034	0	0.126385224124631	0	0	0	0	0	0.158764673540168	0	0	0.939730105228609	2.35137473826219	0	0	0	1.78646603011935	0	16.350826919238	0	0	0	0	0	0
I452_NODE_2677_length_5843_cov_101.012	0	0	0	0	0	0	0	0	0	0	0	0	0	0	0	0	0	0	0	0	0	21.7072551133449	0	0	79.5185562440694	0	0	0	0	0	0	0	0	0	0	0	0	59.4188206324487	0	0	0	0	0	0	0	0	0	0	0
I452_NODE_3149_length_5126_cov_5.85427	0	0	0	0	0	0	0	0	0.541451141772364	0	0	0	0	0	0	0	0	0	0	0	0	0	0	0	4.41450121009192	0	0	0	0	0	0	0	0	0	0	0	0	0	0	0	0	0	0	0	0	0	0	0	0
I452_NODE_3770_length_4480_cov_5.77966	0	0	0	0	0	0	0	0	0	0	0	0	0	0	0	0	0	0	0	0	0	0	0	0	4.88634815377735	0	0	0	0	0	0	0	0	0	0	5.73025603005249	0	0	0	0.477105769290726	0	0	0	0	0	0	0	0	0
I452_NODE_5768_length_3235_cov_23.6978	0	0	0	0	0	0	2.11007128138697	0.195107430816914	0	0	0	0	0	0	0	0	0	0	0	0	0	0	0	0	14.6932420249528	0	0	0	0	0	0	0	0	0	0.213745759709615	0	0	0.256647015256038	0	0	0	0	0.537988594309144	0	0	3.15987140365548	0	0	0
I456_NODE_426_length_33220_cov_19.2669	1.60702509357931	3.85809140040169	0.861673256648477	0.541080501670918	0	1.62214303495927	0.228999969195518	0.932572309075885	0	0	1.89744115626612	5.35409981811756	3.5159028441322	0.221782051180891	1.19719159892125	0.190338204524252	0	3.05454274818086	2.57479875880898	0.0902900820126258	0	3.68057445031157	0	0.141450577969758	0.318376674517067	12.4229259556638	6.07544761913981	3.4885218338245	2.82537516614317	0	0	0.15239532686522	0.363911380695848	0	2.97651586906883	0.94154054251743	0	0	0	0	2.55275411160129	0	1.26608970437268	0.761281396092864	0	0.499305841679252	2.85767462307314	0	0.593303913037515
I456_NODE_571_length_25736_cov_9.84331	0	0	0	0	0	0	0	0	0	0	0	0	7.15242482187533	0	0	0	0	0	0	0	0	0	0	0	0.434853293277801	8.51832595001534	0	0	0	0	0	0	0	0	0	0	0	0	0	0	0	0	0	0	0	0	0	0	0.678588884691609
I502_NODE_1918_length_9065_cov_14.9393	0.296824756758418	0	0.687504886755756	0	0	0.133321650519176	0	0	0	0	0.177450910688228	0	0	0	0	0	0	0	0	0	0	0	0	4.1091308378358	2.59802537732399	0.0829875813433069	10.3566770752851	0	0	0	0	0	0	0	2.04999337454537	0	0	0	0	0.974183858937862	0	0	11.3274344239178	0.30106030362099	0	0	0	0	0
I502_NODE_5349_length_3733_cov_31.1199	0	0	0	0	0	0	0	0	0	0	0	0	0	0	0	0	0	0	0	0	0	0	0	0	0	0	25.1799258742383	0	0	0	0	0	0	0	0	0	0	0	0	0	0	0	0	0	0	0	0	0	0
I502_NODE_5775_length_3495_cov_6.97267	0	0	0	0	0	0	0	0	0	0	0	0	0	0.0856926822316342	0	0	0	0	0	0	0	0	0	0	0	0	4.65546030151786	0	0	0	0	0	0	0	0	0	0	0.217758322314881	0	0	0	0	0	0	0	0	0	0	0
I509_NODE_2343_length_3104_cov_26.9515	0	0	0	0	0	0	0	0	0	0	0	0	0	0	0	0	0	0	0	0	0	0	0	0	0	0	0	0	0	24.6538344002038	0	0	0	0	0	0	0	0	0	0	0	0	0	0	0	0	0	0	0
I511_NODE_1255_length_6819_cov_160.905	0	0	0	0	0	0	0	0	0	0	0	0	0	0	0	0	0	0	0	0	0	0	0.242770165380229	0	0	0	0	0	0	0	0	127.179636088061	0	0	0	0	0	0	0	0	0	0	0	0	0	0	0	0	0
I511_NODE_1313_length_6614_cov_10.1252	0	0	0	0	0	0	0	0	0	0	0	0	0	0	0	0	0	0	0	0	0	0	0	0	0	0	6.6173029957241	0	0	0	0	9.24332813704211	0	0	0	0	0	0	0	0	0	0	0	0	0	0	0	0	0
I512_NODE_1232_length_7198_cov_1344.88	0	0	0	0	0	0	0	0	0	0	0	0	0	0	0	0	0	0	0	0	0	0	0	0	0	0	0	0	0	0	0	0	622.753108554749	0	0	0	0	19.3106704009881	0	0	0	0	0	0	0	0	0	0	0
I515_NODE_2216_length_5176_cov_8.39113	0	0	0	0	0	0	0.0953345458457971	0	0	0	0	0	0	0	0	0	0	0	0	0	0	0	0	0.10402351840568	0	1.15061228689017	0	0	0	0	0	0	0	0	9.90244027404701	0	0	0	0	0	0	0	0	0	0	0	0	0	0
I517_NODE_3119_length_4656_cov_4.63443	0	0	0	0	0	0	0.0706545832327957	0	0	0	0	0	0	0	0	0	0	0	0	3.79034524438701	0	0	0	0	0	0.942507333573085	0	0	0	0	0	0	0	0	0	6.717778527154	0	0	0	0	0	0	0	0	0	0	0	0	0
I519_NODE_1116_length_6961_cov_10.8248	0	0	0	0	0	0	0	0	0	0	0	0	0	0	0	0	3.14779909226384	0	0	0	0	0	0	0	0	0	0	0	0	0	0	0	0	0	0	0	7.43941428127814	0	0	0	0	0	0	0	0	0	0	0	0
I519_NODE_2371_length_3160_cov_44.3794	0.172766601908874	3.20101920692566	0.80264981213362	0	0	0.179979264624918	2.14713912273588	0	0	0	23.6613173261009	0	0	0.208509820784505	0	0	0	0	0.102143318327722	0	0	3.19869279491719	0	1.65740947196936	4.68967107690081	0	0.125585317642829	0	0	0	0	0	0	0	0	0	27.5835934266077	0	0	0	0.713544417713964	0	0	0	0	0	0	0	0
I520_NODE_2462_length_6047_cov_55.9521	0	0	0	0	0	0	0	0	0	0	0	0	0	0	0	0	0	0	0	0	0	0	0	0	0	0	0	0	0	0	0	0	0	0	0	0	0	49.1991663320533	0	0	0	0	0	0	0	0	0	0	0
I520_NODE_4306_length_3663_cov_259.16	0	0	0	0	0	0	0	0	0	0	0	0	0	0	0	0	0	0	0	0	0	8.82691875143367	0	0	1.62834805211658	0	0	0	0	0	0	0	0	0	0	0	0	231.041401631844	0	0	0	0	0	0	0	0	0	0	0
I521_NODE_1050_length_6113_cov_4.67613	0	0	0	0	0	0	0	0	0	0	0	0	0	0	0	0	0	0	0	0	0	0	0	0	0	0	0	0	0	0	0	0	0	0	0	0	0	0	3.58536947471723	0	0	0	0	0	0	0	0	0	0
I521_NODE_891_length_7420_cov_10.6318	0	0	0	0	0	0	0	0	0	0	0	0	0	0	0	0	0	0	0	0	0	0	0	0	0	0	0	0	0	0	0	0	0	0	0	0	0	0	4.04593069051468	0	0	0	0	0	0	0	0	0	0
NODE_1_length_271086_cov_12.1155	0	0	0	0	0	0	0	0	0	0	0	0	0	0	0	0	0	0	0	0	0	0	0	0	0	0	0	0	0	0	0	0.563091347939652	0	0	0	0	0	0	0	0	0	0	0	0	0	0	0	0	0
NODE_1_length_315250_cov_81.2946	22.1845485240001	0.254803338839294	4.3855381757061	0.436137335064534	0	3.32445822694597	6.99741252465845	2.46012135422261	4.14737468172241	0	2.40558921503731	1.25011273325045	3.16880199663933	0	7.56053124621594	7.78576283903331	11.998507737353	6.58593359196618	9.24719148176918	5.28871746732045	25.1405798768669	0.0813164718505305	0	1.65995515622062	1.25069335324962	0.115934616363557	0.214542461663237	8.95819841592598	2.86042123470665	0	8.52595319640365	9.80284920362985	24.3953126331379	25.4575737448481	0	7.71204874933841	0.685537928416026	3.92367560688554	20.3066293195041	0	7.17614495719448	0.706446109996066	0.441194022041736	0.364170119506554	1.33502397577108	0.578767139306685	0.872315502160612	1.60429004072193	5.03961905063751
NODE_10_length_190220_cov_14.0468_ID_32024	0	1.82989482949241	0	0	0	0	0	0	0	0	0	0	0	0	0	0	0	0	0	0	0	0	0	10.308577255197	0.216909596370776	14.1202907571314	0	0	0	0	0	0	0	0	0	0	0	0	0	0	0	0	2.89501305967412	1.07986088230263	0	0	0.508352822647166	0	0
NODE_10_length_216727_cov_403.017	38.9420907977946	1.44959720981895	21.5577419984848	0.287674262309904	0	7.13125701510915	19.2650594994571	19.1876428464242	4.84659370270805	0	2.39654794621796	5.84637517744134	11.0980363382792	4.15013431716751	6.25687198226305	37.2674274866883	0	23.3753716878512	13.2714566338061	22.6127813498807	7.31701825015608	0.17840714055512	3.50207944409781	10.0117048139618	3.37747639295776	0.990422291169348	1.22579310981675	23.3699903736283	43.8734270487951	31.9756262721939	0	12.479143579755	12.0569219769906	77.8708013801759	28.2435040370439	27.0136535623251	80.7564397260432	18.7402997772239	60.7333010183136	89.2465872300582	29.6137386745283	5.4352288648168	6.69730973787359	1.4095085719984	1.54778755576914	2.17943333749168	9.28376873576534	15.3974462087684	7.71279046213082
NODE_10_length_274013_cov_17.9983_ID_70170	0	0.0953278490783404	0.556706227217625	0	0	0.0915847378152697	0.708327584179653	0.200591244130111	0	0	0.166983026912157	0	0.720688025603267	0.143620063522907	0	2.28346631908206	0	1.7581671492899	1.46379590103798	0.430979894597584	0	0.749321036305068	0.866851200478571	0.212394765104846	6.57632066599722	1.33999669191639	0.501521272709818	0	5.14015479680158	0	0	0.280409163687774	0	0	0.467160050741368	0	0	0	0	0.137740114035068	0.0925239140735975	0	0	0	0.257612869157161	1.00302445276672	0	0.553947124661736	0
NODE_100_length_122248_cov_7.312	2.66388553270493	0	0.311216552378228	0.0846796525373135	0	0.792635759972242	0.085438827057602	0.841146898888777	0	0	0.0643301324058076	0	1.16330680168573	0.52574950409124	0.0904084548501259	0	0	0	1.49485675765015	0	1.53327674942659	1.00415392863193	0.137285153743991	0	0.182590124899883	0	0.959503667207553	0	0	0.230320483356579	0	1.15902063050094	0.323177435926175	0	0.929042129437735	1.51985350270469	0	0	0	1.63479209999754	4.16530262613284	0	2.19717843100148	0	0	0	0.568946013901425	2.301252208735	0.385717897620761
NODE_1001_length_32570_cov_52.189	0	0	0	0	0	0	0	0	0	0	6.41688273565069	0	0	0	19.4545128851972	0	0	0	0	2.46078397626856	0	0	0	0.13525641503364	0	0	0	0	0	0	0	0	0	0	0	5.83446309361094	0	0	0	0	0	0.533647218916289	6.39889696147259	0	0	0.248713498134451	0	0	4.83349585134571
NODE_1003_length_41010_cov_4.63453	0	0	0.0918879835091067	0	0	0.216690470393937	0.927502923271777	0	0	0	0.0755432823793807	0	2.71646540313587	0.224932320690234	0	0	6.87644500177279	0	0	0	0	0.086117170283537	0	2.75473074807937	3.77253511461778	3.42724781877267	0	0	0	0	0	0	0	0	0.101165696073241	0.748301056238612	0	0	0	0	0	2.69550011928453	0.537551311862335	0	0	0.728970163088594	0.184091193802717	0	0
NODE_1005_length_10467_cov_31.3134	0.0931400834650469	0	0.186933305958155	0.247251317554732	0	0.835415359874048	1.39859218583829	12.3617436163186	0.660410110048866	11.7105266016806	0.256137146171903	6.97574353026043	9.07165455906201	6.28921411894751	0.207857104490344	1.40954893411259	1.28702620894554	0.485353315962605	0.159325490643349	1.52610522128508	0.538427850742842	1.84411739622546	0.403578017189841	3.71773154032068	1.50981356342327	2.10824029136597	3.10356116433304	1.29410833290136	0.419024825773196	0.740366668753831	0	0.165304899761505	0.214325483626882	0	1.924046229936	0.432262082096813	0	0	1.64710127868871	0.537386635295503	0.782867534053467	0.974184460984752	2.99293740772155	2.6421131247622	0	1.51098256199212	0.751966998682023	0.381094393342494	0.738906044342247
NODE_10123_length_4252_cov_3.30021	0	0	0	0	0	0	0.570587271648105	0	0	0	0	0	0	0	0	0.0660921412594924	0	0	0	0	0	0	0	0	0	0	0	0.0849509684570622	0	0	0	0	0	0	0	0.161925899286021	0	0	0	0	0	0	0	0	0	0	0	0	0
NODE_1021_length_6822_cov_13.7974	0	0	0	0	0	0	0	0	0	0	0	0	2.6153277616802	0	0	0	0	0	59.3311637259108	0	0	0	0	0	0	0	0	0	134.903973904827	0	0	0	98.4235668099763	0	13.2526209169414	1.60037882769657	0	3.78291317543456	0	0	0	0	0	0	0	0	0	0	0
NODE_10245_length_3256_cov_6.90409	0.958129978996212	0	0	0.794834011316147	0	0	5.35481885601675	0	0	0	0	0	1.36323195526353	0	0	0	0	0	0	0	0	0	0	0	0	0	0.330824081751293	0	0	0	0	0	0	0	0	4.13854521567612	0	0	0	0	0	0	0	0	0	0	0	0	0
NODE_10288_length_2593_cov_2.21749	0	0	0	0	0	0	0	0	0	0	0	0	0	0	0	0.252881667624056	0	0	0	0	0	0	0	0	0	0	0.153046511280887	0	0	0	0	0	0	0	0	0	0	0	0	0	0	0	0	0	0	0	0	0	0
NODE_103_length_59297_cov_18.0000_ID_105210	0	0	0	0	0	0	0	0	0	0	0	0	0	0	0	4.36643641742494	0	0	0	0	0	0.470310075646136	0	0	0	0	0	0	0	0	0	0	0	0	0	0	0	0	0	0	0	0	0	0	0.180065928214445	1.4083902135198	0	0	3.02093563373524
NODE_10303_length_2775_cov_10.1048	0	0	0	0	0	1.56273887608555	1.88193256398878	1.74377998677868	0	0	0	0	21.1701903640924	0	0	0	0	5.72985398910271	0	0.553007362565325	0	2.10649179695231	0	0	3.56759307253419	0	0.572035464866796	0	0	0	0	0.161651313988999	0	0	0.934415584676493	0.992445295515908	0	0	0	0	0	2.25481815179721	0	0.327821219498411	1.97729061950591	0.486522440494839	0	0	0.719244830328886
NODE_1034_length_15987_cov_7.9824_ID_36753	0.0487845000877536	0	0.12692179427496	0	0	0.942732446343321	0.19805557596763	1.72068575371808	0	0	0	0.143508406415318	0.391966994919081	0.202324137331286	0	0	0	2.18724984653579	0.235546610934843	0	0	0.255187474815708	0	0.064296219977731	0.103850648434316	0.639175763927793	0.570935190234617	0	0	0	0	0	0.233871774683865	0	1.25430402496763	0.209181597619329	0	0	0	0.147771744723086	0.137599626524364	1.39160187012776	0	0	0	0.337799405109946	0.231092465727522	0	1.68541373967573
NODE_10397_length_3346_cov_10.9256_ID_112554	2.45909528410812	0.746878220075198	3.76849946805183	2.99537924360194	0	7.6063561896622	0.688217028309408	3.20679412964023	0	0	8.58229381237292	1.55991085845722	0.936398139236604	0.21482074673011	0	0.867875804313231	0	1.04505568728535	2.05792634973087	5.08668811053879	2.07940356782203	6.35113021472587	2.04726148491595	3.15980975802438	2.46258531373669	0.224830372049336	13.5717074803528	0.845633659112031	0.524319527957925	0	5.07661379836383	10.782678213981	3.81787284660064	5.59348182678364	6.0446578990803	2.17529076759235	0	3.97012836510835	0	0	0.427338134790571	2.35485258929476	2.03722045780369	1.08751211489312	9.83917776891017	1.0375628000477	1.92025533386309	0	5.14485220738282
NODE_1042_length_29434_cov_32.3724	0	0	0	0	0	0	0	0	0	0	0	0	0	0	0	0	0	0	0	0	0	0	0	0	2.10583175296339	0	0	0	0	0	0	0	0	0	0	0	0	0	0	0	0	0	0.75881785746323	0.222527280205825	0	0.294870314004179	0.196461809893162	0	0
NODE_1042_length_49780_cov_12.9498	0	0	0	0	0	3.72025238685065	0	5.39501637633088	0	0	0	0	0	0	0	0	0	1.89924415367168	13.3375617984811	0	0	0.850122359610859	0	0	0	0	0	0	0	0	0	0	0	0	0	0	0	0	0	0	0	0	0	1.52774698094489	0	0	4.05606877978713	0	0
NODE_10514_length_3044_cov_10.192	0	0	0	0	0	0	0	0	0	0	0	0	0	0	0	0	0	0	0	0	0	0	0	0	0	0	0	0	0	0	0	0	0	0	0	0	0	0	0	0	0	0	0	0	0	0	0	0	0
NODE_106_length_128379_cov_23.2601	3.50716665199023	0.948746737503926	3.2237645728931	1.30336457566285	0	0	0	0	0	0	1.16250818280217	0	0	11.3271836618889	8.30403534240967	0	0	2.65234107343992	2.58629299687006	4.14139043414326	0	0	1.61054351796446	8.46355810294849	1.33923133412793	0.658257132354396	0.125857407774894	11.4172577885408	0	12.7417487777316	20.5175039341589	3.13180499537459	0	0	0	5.31099752577821	0	3.39312600584225	0	0	7.80681624287479	0	2.69213082842739	0	0.482852031262982	0	0.649379081887997	0.593627237151455	3.92172306958327
NODE_10607_length_3584_cov_12.7441	0	0	0	0	0	0	0	0	0	0	0	0	0	0	0	0	0	0	0	0	0	0	0	0	0	0	0	0	0	0	0	0	0	0	0	0	0	0	0	0	0	0	0	0	0	0	0	0	0
NODE_1062_length_27505_cov_6.35184	0	0	0.302992122709489	0	0	0.896886308155406	1.36048283482106	0	0	0	0.342237594311375	0	3.79078494043006	0.383285095032342	0	0	7.5681650635107	0	0	0	0	0.367492064422408	0	3.27979581473305	5.01229221574058	4.74991387457986	0	0	0	0	0	0	0	0	0.65677474243804	1.0513497472494	0	0	0	0	0	3.51346111455283	0.93858683954746	0	0	0.897565486087033	0	0	0
NODE_1066_length_5265_cov_10.7006	0	0	0	0	0	0	0	0	0	0	0	0	0	0	0	0	0	0	0	0	0	0	0	0	0	0	0	0	0	0	0	0	0	0	0	0	0	0	0	0	0	0	0	0	0	0	1.12882930124843	0	0
NODE_1068_length_49558_cov_98.0187	0.723923865642967	0	0	0	0	0	0	0	0	0	0	0	0	0	0	0	0	0	0	0	0	0	0	0.328899780444911	0	0	0	0	0	0	0	0	0	0	0	0	0	0	0	0	0	0	0	0	0	0	0	0	0
NODE_10749_length_3338_cov_4.1261	0.0817768816704676	0	0.151969646874909	8.97948127631409	0	0	0	0.173329786439482	0	0	0	0	0.286807385599681	0	0.703921970556161	0	0	0	0	0.125382272818681	0	0	1.93245824077229	0	0.368430933697136	0	0	0	0.153293039542522	0	0	0.844715631175928	0.186684045429946	0.873434722993277	0.440194280079025	0	0	0	0	0	0.214181156232662	0	0	0	0	0	0	0	0
NODE_108_length_129143_cov_13.1036	0.213183048577724	0.119792304126621	0.836104467904335	0	0	0.696368669238411	0.168441121675559	0.527838397581081	0	0	0.175766612019558	0	0.488597357207625	0.155379903941914	0	0	0	3.91742538669042	0.49570338596177	0	0	0.59644606993527	0.50788707936677	0.727718606530027	0.958008867241064	0	1.7831872867817	0.0708570482819731	0.170941220341424	0.0870094080722703	0.776034811325582	7.96729091594526	0.305922854410251	0	0.587632018069128	5.26434559370828	0	0	0	0	1.67187445893619	0	0.315574248331832	0	5.64281809946264	0.376354829959304	0	0	0.776613492865843
NODE_1082_length_8346_cov_29.3667	0.925136142911439	0.356465960935323	0	2.62727592103772	0	0.477011901929451	0.197081080476813	0.119740776371532	0	0	0.0713844958058766	0	0.0938529886737862	0	2.89876830544318	0	0	0	1.12154489474628	0	12.9633347058292	0.780651006482726	0	0	1.21567640398018	0	2.11256421838805	0.201971453403307	0	0	0	0.238027699940153	1.17970180081398	0	1.40845291819198	0.106065870971166	0	0	0	0	0	0	0.747233239589559	0.871990303482475	0.692975684406278	0	0	0	0
NODE_109_length_91271_cov_26.3304	0	0	0	0	0	0	0	0	0	0	13.6105713387773	0	0	0	39.7851530881608	0	0	0	0	4.52591938646518	0	0	0	0.288524427675501	0	0	0	0	0	0	0	0	0	0	0	7.33450264305339	0	0	0	0	0	0.954697492078013	12.1799486614523	0	0	0.371918415546918	0	0	11.322101272641
NODE_109_length_98132_cov_9.9974_ID_50590	0	0	0	0	0	12.2620548653991	0	0	0	0	0	0	0	0.222183419234175	0.649153674192604	0	0	0	0.0811328739444641	0	0	0.130304727165319	1.04824341577406	0	0.235607775094807	0	0.236865122689045	0	0	0	0	0	0	0	1.39164429238647	0	0	0	0	0	0	0	0	0	1.37367818840761	0.664314717584673	0	0	0.915253925195855
NODE_10901_length_4159_cov_8.20955	0	0	0	0	0	0	0	0	0	0	0	0	0	0	0	0	0	0	0	0	0	1.68368346433038	0	0	0	0	0	0	0	0	0	0	0	0	0	0	0	0	0	0	0	0	0	0	0	0	0	0	0
NODE_10982_length_4571_cov_32.8749	0	0	0	0	0	0	0	0	0	0	0	0.727781644142301	0	0	0	0	0	0	0	0	0	0.612770905985566	0	0	0	0	0	0	0	0	0	0	0	0	0	0	0	0	0	0	0	0	0	0	0	0	0	0	0
NODE_11_length_187490_cov_20.0820_ID_24927	0	0	0	0	0	0	0	0	0	0	0	0	0	0	0	0	0	0	0	0	0	0	0	0.17230542362829	0	0	0	0	0	0	0	0	0	0	0	0	0	0	0	0	0	0	0	0	0	0	0	0	0
NODE_11_length_224861_cov_9.68352	0	0	0	0	0	0	0	1.52113046842225	0	0	0	0	0	14.9065355339299	0	0	0	0	0	0	0	0	0	0.258386430653475	0	0	0	0	0	0	0	0	0	0	1.09127212212403	0	0	0	0	0	0.329441037328952	0	0	0	0	0	0	0	5.06385483732082
NODE_110_length_78720_cov_11.0356_ID_4217	0.100561048011491	0	0.822995726361049	0	0	3.29359539309446	0.246558646244689	0.271273766418152	0	0	1.30628512886793	0	1.13987586356571	1.25626974386097	0	0.381386022085169	0	1.00573985551564	0.243282408930288	0	0.456067723370576	0.3449858639929	1.30963618869865	0.72066174997619	0.494459867301257	0.539938478220971	0	0.959773998430476	0	0	0	0	0.921428053865555	0	1.4460472886719	0	0	0	0	0	0.308788716757587	0.57112002786248	0.801438642897491	0	0.674418866028122	11.4958408318361	1.69770866895075	0	2.46572285702259
NODE_1101_length_20011_cov_13.9876_ID_43529	0	0	0	0	0	0	0	0	0	0	0	0	0	0	0	0	0	0	0	0	0	0	0	0	0	0	0	0	0	0	0	0	0	0	0	0	0	0	0	0	0	0.752757879703982	0	0	0	0.24095671887126	0	0	0.411428997409973
NODE_11095_length_3943_cov_35.6849	0	0	0	0	0	0	0	0	0	0	0	0	0	0	0	0	0	0	0	0	0	0	0	0	0	0	0	0	0	0	0	0	0	0	0	0	0	0	0	0	0	0	0	0	0	0	0	0	0
NODE_111_length_52195_cov_6.74225	0	6.51613029039825	0.173550655258593	1.62091012355415	0	0	0.154415358147935	0.121933577899893	8.61839248243938	0	0	0	0	1.0649764070995	0	0.116655784406543	0	0.446205894936383	0.706004492295515	0	4.13901903808419	0.951947030570218	0	0	0.62321685945423	1.48573196598165	0.922160890027473	0	0.578404785776097	0.31426256540361	0	0.574594067514711	0	0	0.365969740200195	0	0.0884102485647964	0	0	0.0743582695474709	0.112740281410679	0	0	0	0	0	1.24022667970288	0	0
NODE_1112_length_23919_cov_6.34965	0	1.30848625999601	0	0	0	0	0	0	0	0	1.43470212446008	0	1.24078158146594	0	0	0	0	0	0	0	0	0	1.0477061860251	0	0	0.209674993346176	0	0	0	0	0	0	0	0	2.31269712834351	0	0	0	0	0	0	0	0	0	0.235598405685516	0	0	0	0
NODE_1116_length_4372_cov_18.5907	485.736090010144	38.0525228191469	95.5905465584609	14.7878395122746	0.069124725851517	72.4902302997862	85.1200263827673	101.502033946143	0	0	0.0817623516005279	52.7519168584593	159.733035397343	79.0252741050627	300.747936730017	2.13188979652474	323.788838067749	269.338789603282	98.4363787482771	27.4422371862711	297.181604132094	0	48.34945304655	147.906976956228	18.7483226756156	0.0716951075858757	0	0	208.077669774609	177.118157786024	0.647543068364035	0.0879458364238932	298.277405500051	0.0752909856619135	9.56856947071514	220.024090785959	0	81.8004392480962	224.234524367	0.077193402264017	393.657963456212	23.2699319149907	41.3004996325986	7.53231486841558	24.7613589702536	35.4685732906821	2.53509280621173	46.0510605708111	70.931758187734
NODE_11199_length_4417_cov_7.92412	0	0	0	0	0	0	0	0	0	0	0	0	0	0	0	0	0	0	0.645497055072328	0	0	0	0	0	0	0	0	0	0	0	0	0	1.66474662780459	0	0	0	0	0	0	0	0	0	0	0	0	0	0	0	0
NODE_11215_length_4688_cov_4.84136	0	0	0	0	0	0	0	0	0	0	0	0	0	0	0	0	0	0	0	0	0	0	0	0	0	0	0	0	0	0	0	0	0	0	0	0	0	0	0	0	0	0	0	0	0	0	0.582487008856658	0	0
NODE_1123_length_16680_cov_5.55453	0	0	0	0	0	0	0	0	0	0	0	0	0	0	0	0.0561598290638213	0	0	0	0	0	0	0	0	0	0	0	0	0	0	5.05788592252094	0	0	0	0	0	0	0	0	0	0	0	0	0	0	0	0	0	0
NODE_1124_length_18246_cov_10.9774_ID_98328	0	0	0	0	0	3.31964385163159	0	0	0	0	0.973040395674461	0	0	0	0	0	0	0	0	0	0	0	0	0.665299399890461	0	0	0	0	0	0	0	0	0	0	0.170536221471705	0	0	0	0	0	0	0.330229922848984	0.41333461824822	0	0.763997526445067	10.5600419082132	0	0	1.80491190774328
NODE_1131_length_8886_cov_3.9615	0	0	0	0	0.0748221092876695	0	0	0	0	0	0	0	0	0	0	0	0	0	0	0	0	0	0	0	0	0	0	0	0	0	0	0	0	0	0	0	0	0	0	0	0	0	0	0	0	0	0	0	0
NODE_1141_length_18519_cov_14.9439_ID_154281	0	0.597615501110983	0	0	0	3.43961668211303	0	4.57272615194879	0	0	0	0	0	0.122909931715355	0	8.17420731808314	0	0.249384816487273	11.3580825452238	0.911525986408907	0	2.19310703943357	0	0.285456111300544	0	0	1.03473009239895	0	0	0	0	0	0	0	0	0	0	0	0	0	0	0	0	0	0	0	0.459709272094353	0	0
NODE_11429_length_2673_cov_8.29068	0	0	0	0.668933255464573	0	0.212770099593993	0	0	0	0	0	0	0	0	7.94397660005844	0	0	0	0	0.156575393441361	0	0	0	0	0.874172341075188	0	0	0	0	0	0	0.239742609331127	0	0	0	0	0	0	0	0	0.123445860226992	0	0	0	0	0	0	0	0
NODE_1143_length_5199_cov_3.94771	0	0.343342747832222	0	0	0	0	1.44742008882326	0	0.322323646010316	0	0	0	0	0	0	0	0	0.558370363331475	0	0	0	0	0	0	0.331169732516534	0	0.119950145392376	0	0	0	0	0	0	0	0.648375499465368	0	0	0	0	0	0	0	0	0	0	0	0	0	0
NODE_1144_length_26475_cov_6.41332	0	0	0	0	0	0	0	0	0	0	0	0	0	0	0	0	0	0	0	0	0	0	0	0	0	0	0	0	0	0	0	0	0	0	0	0	0	0	0	0	0	0	0	0	0	0.786784165203309	0	0	0
NODE_1145_length_6528_cov_6.18925	0.215050864771025	0	0	1.41998654619691	0	0.0653417366974658	0.220470873231012	0	0	0	21.0912381987194	0	0	0	0	0.301342906318556	0	2.64795527645808	0	0	4.25262875434294	0	0	0	0	6.12689168545209	5.16731254884557	0	1.55648658685702	2.40388653366098	0	0.107983332447352	11.6554502235101	0	4.91219467327444	0	0.133523522101839	0	0	0	0	0	0	0	0	0	3.1742014812219	0.514565920422586	0
NODE_116_length_63022_cov_9.9922_ID_74269	0	0.124625866559468	0	0	0	0.47152385487957	0	0	0	0	0	0	0.800976528854868	0	0	0	0	0	0	0	0	1.39613428549821	0	4.35327955281998	0.437117562591719	3.4845574222023	0	0	0	0	0	0	0.746531789616475	0	0.245495002432183	0.628961986691624	0	0	0	0	2.24441427184878	0.297854100373073	0.929726674079942	0.750604582108165	0	2.80330993597209	1.78924518091633	0	1.02135630469115
NODE_1169_length_4417_cov_11.6515	0	0	0	0	0	0	0	0	0	0	0	0	0	0	0	0	0	0	0	0	0	0	0	0	0	0	0	0	0	0	0	0	0	0	0	0	0	0	0	0	0	0	0	0	0	0	0	0	0
NODE_11696_length_3656_cov_2.90669	0	0	0	0	0	0	0	0	0	0	0	0	0	0	0	0	0	0	0	0	0	0	0	0	0	0	0	0	0	0	0	0	0	0	0	0	0	0	0	0	0	0	0	0	0	0	0	0	0
NODE_1170_length_3713_cov_17.8182	0	0	0	0	0.325573176862733	0	0	0	0	0	0	0	0	0	0	0	0	0	0	0	0	0	0	0	0	0	0	0	0	0	0	0.120814003856577	0	0	0	0	0	0	0	0	0	0	0	0	0	0	0	0	0
NODE_11746_length_2967_cov_6.59478	0	0	0	2.79121487384739	0	0.143765034432442	0	0.567282362604397	0	0	0	0.154652436357377	0	0	0	0	0	0	0	0.188080452384567	0	0	0	0	2.01032656383655	3.78211869601721	0	0	0	0	0	1.57670157115515	0	0	0	0	0	0	0	0	0	0	0.58658345217057	0	0.249910341191344	0	0	0	0
NODE_1179_length_7515_cov_11.0015_ID_55186	1.65012549117184	0	0.954665781685701	0	0	0	6.70301864481992	8.41283423717727	0	0	0	0	1.62137334347599	0	0.752716541985512	0	1.20497656929755	0	3.80827623213794	0.204204315518134	1.20359143570356	0	0	0	0.0900069662241614	0	0	0	0	0	0	0	2.30520390596612	0	0	0	0	11.7936816796025	0.861194490514297	0	0.226859488045892	0	0	0	0	0	0.44886447534672	0.474920721763281	0.265589408404878
NODE_11790_length_4370_cov_3.4292	0	0	0	0	0	0	0	0	0	0	0	0	0	1.8778462994389	0	0	0	0	0	0	0	0	0	0	0	0	0	0	0	0	0	0	0	0	0	0	0	0	0	0.0772287310522385	0	0	0	0	0	0	0	0	0
NODE_1181_length_3232_cov_5.904	0	0	0	0	0	0	0	0	0	0	0	0	0	0	0	0	0	0	0	0	0	0	0	0	0	0	0	0	0	0	0	0	0	0	0	0	0	0	0	0	0	0	0	0	0	0	0	0	0
NODE_1181_length_7098_cov_19.2826	0	0	0	0	0	0	0	0	0	0	0	0	0	0	0	0	1.20489168788242	0	0	0	0	0	0	0	0	0	0	0	0	0	2.55265893030155	0	0	0	0	0	0.209484071868988	0	0	0	0	0	0	0	0	0	0	0	0
NODE_11838_length_2440_cov_7.95388	0	0	0	0.212129470561096	0	0	0	0.452685222423056	0	0	0	0	1.24842424961292	0	0.4279948156132	0	0	0	0	5.74615651368991	0	0	0	0	0.176408958950149	7.99043149374218	0	0	0	0	0	14.4712470943811	0	0	0	0	0	0	0	0	0	0	1.60487068886381	0	2.12720814598484	0	0	0	0
NODE_12_length_303928_cov_6.44129	0	0.565983565496585	0.120172465358007	0	0	0	0	0	0	0	0.26502586227606	0.244389972041355	0	0	0	0	0	0	0	0	0	0	0	0	0	0.0814753159263722	0.162284279389322	0	0	0	0	0	0	0	0.238601436813261	0	0	0	0	0	0	0	0	0	0	0	0	0	0
NODE_1213_length_15292_cov_9.9751_ID_49344	0	0	0	0	0	1.18548335269062	0	0	0	0	0	0	0	0	0	0	0	0	0	0	0	3.01427670211738	0	0.0864236483974428	1.03745158848976	0	0	0	0	0	0	0	0	0	0	0	0	0	0	0	2.99934207623321	0	0.379368973448008	0.725764281069757	0.533371946472789	0	0	0	0.750487204024018
NODE_12149_length_3086_cov_4.48829	0	0	0	0	0	0	0	0	0	0	0	0	0	0	0	0	0	0	0	0	0	0	0	0	0	0	0	0	0	0	0	0	0	0	0	0	0	0	0	0	0	0	0	0	0	0	0	0	0
NODE_1216_length_21213_cov_23.9564_ID_148082	0	0.227200544672854	0	0	0	0.368646539761123	0	0.287622426846569	0	0	0	0	0	0	0	1.72441094140557	0	0	0.672031417586969	0.542566621099836	0	1.13095586344351	0	0	1.91027435759394	0	0.342086384226462	0	0	0	0	0	0	0	0	0	0	0	0	0	0	0	0	0	0	0	0	0	0
NODE_122_length_78223_cov_127.433	0	0	0	0	0	0	0	0	0	0	0	0	0	0	0	0	0	0	0	0	0	0	0	0	0	0	0	0	0	0	0	0	0	0	0	0	0	0	0	0	0	0	0	0	0	0	0	0	0
NODE_12299_length_3318_cov_6.54582	0	0	0	0	0	0	0	0	0	0	0	0	0	10.8497318001288	0	0.0846967403964321	0	0	0	0	0	0	0	0.560583533020343	0.203858454241884	0	0	0	0	0	0	0	0	0	0.208398894713865	0	0	0	0	0.372954099023619	0	0	0	0	0	0	0	0	0
NODE_12313_length_3292_cov_17.7857_ID_200084	2.46389585364226	0.198819647689115	3.54414266985853	0.0857609480010618	0	3.21770340811044	3.98468669922065	2.1090212410753	0	1.48428870730104	7.89058022084414	0	7.16462463820557	3.62088025246129	8.03638706027863	1.19511937572754	0	6.55356220796994	0.147071485076975	0.254268545971299	0.908810530167368	3.49585575260278	7.04018730503917	0.11894968104889	0.877910927460646	4.30376235374188	16.8769576321955	0	9.68138276223404	0	0	0.99278346694554	1.02218021132559	0	3.51825065980107	3.01767927877887	0	0	0	1.41816692182854	0.618110521583119	3.16784141921692	5.55107156050907	1.38168876687134	6.30666813633417	1.34752190438219	1.17105243264385	0	0
NODE_12600_length_2660_cov_36.0453	0	0	0	0	0	0	2.38068758871768	0	0	0	0	0	0	0	0	0	0	0	0	0	0	0	0	0	0	0	0	0	0	0	0	0	0	0	0	0	0	0	0	0	0	0	0	0	0	0	0	0	0
NODE_127_length_76334_cov_14.9877_ID_112784	3.25774610862257	0.834050214495203	2.86229533371081	1.04977149657121	0	0	0	0	0	0	1.09423920244999	0	0	11.5099594390253	7.15617902524202	0	0	2.31031095942621	2.35100642661296	3.5702334176008	0	0	1.27803294412883	8.50145216494558	1.44757968575984	0.72435295187551	0.121059115038549	11.0831029003232	0	12.301670509599	19.5378404085567	2.76450829078227	0	0	0	4.85516962062095	0	2.78893718321789	0	0	6.45094454065677	0	2.77586475542147	0	0.351635184318819	0	0.715460763885035	0.467554330187211	3.12456541380561
NODE_12779_length_2323_cov_9.8326_ID_76965	0.218229260390398	1.15262953894515	0	0.101278892531029	0	0.244827583389902	0	0.384916528833986	0	0	0.846344169860651	0.716033124273452	0.299726232734077	0	0	0	0	0.227211483501768	3.31155995737774	0	0.149756442917187	4.08909231462841	0	0	0.264705651459544	2.48278028012237	0.512504869244089	0.414649468077978	0.346141923985138	0	0	0	0.160951703050837	0	0.595322886492126	0	0	0	0	0	1.08901248972525	0.498805852205583	0.374600323415859	0	0.446869382367888	0	0	0	0
NODE_128_length_100930_cov_100.436	0	0	0	0	0	0	0	0	0	0	8.76927913370682	0	0.212128397782808	0	35.5612537072045	0	0	0	0	4.02367734612356	0	0	0	0.31959373905	0.220546779608906	0	1.95473046532202	0	0	0	0	0	0	0	0	6.70470537642415	0	0	0	0	0	0.608466042977302	10.012763911331	0	0	0.351613364448719	0	0	7.3341032982644
NODE_1282_length_19504_cov_55.5079	0	0	0	0	0	0	0	0	0.692720473984132	0	0	0	0	0	0	0	0	0	0	0	0	0	0	0	0	0	0	0	0	0	0	0	0	0	0	0	0	0	0	0	0	0	0	0	0	0	0	0	0
NODE_129_length_45479_cov_205.016	0	0	0	0	0	0.426747817692299	0	0	0	0	0	0	0	0	0	0	0	0	0	0	0	0	0	0	0	0	0	0	0	0	0	0	0.105505075882665	0	0	0	0	0	0	0	0	0	0	0	0	0	0	0	0
NODE_129_length_54873_cov_363.8674_ID_44809	1.62953685970914	0	0.202058848182094	0.0548806717707182	0	0.48583872892982	0.053955673205166	0.570328547315569	0	0	0	0	0.764490884918558	0.245609254059014	0	0	0	0	0.986245582925101	0	1.03338850352906	0.591452717065093	0.0738614196911568	0	0.121025664098512	0	0.594069219983339	0	0	0.142401479863109	0	0.8233312490536	0.199869947846023	0	0.650538723481561	1.01095525252593	0	0	0	1.0599147108111	2.38229048435267	0.249174762399506	1.26866991240871	0	0	0	0.485930667914813	1.4309158042958	0
NODE_1297_length_8386_cov_17.6825	0.455711570978332	0	0	0	0	0	0	0	0	0	0	0	0	0	0	0	0	0	2.47615736472339	0	0	0	0	0	0	0	0	0	0	0	0	0	8.23338527019838	0	0	37.1571031733989	0	0	0	0	0	0	1.66028438119731	0.58578594969994	0	0.390986612557392	0	0	0
NODE_13_length_146969_cov_13.273	0.312828926379896	0	0.43095392461639	2.40539164911973	0	0	0	0.128837892077796	0	0	0	0	0.518162872622036	0	6.75923063216744	0	0	0	0	0	0	0	6.51405208061767	0	0	0	0.170885769362289	0	0	0	0	0.164384095977909	0.119992536012071	0.234852623883163	0.36815474304576	0.142549401342913	0	0	0	0	0.0744648940626519	0	0	0	0	0.385824156384499	0	0.557108841032067	0
NODE_130_length_78411_cov_14.3956	0	0	1.08594047571756	0	0	1.32553118220969	0	0	0	0	14.9219181800977	0	0	0	0	0	0	0	0	0	0	0	0	0	0.252517396188861	0	0	0	0	0	0	0	0.255106530091564	0	0	0	0	0	0	0	0	0	0	0	0	0	0	0	0
NODE_1301_length_21690_cov_42.7463	0.501606885684448	1.1878313563996	0.240557050986816	0.21477008637721	0	0.439202511599674	0	0.378296127386138	0	0	0.475191679784608	1.2878157573388	1.27198997377409	0.0938945267827118	0.381163355844243	0	0	1.09504621612989	0.922633422165387	0	0	1.25767951915779	0	0	0.124739944891576	0.968244245942142	2.18773047711171	1.29341145944224	0.92679540043508	0	0	0	0.114919565448623	0	1.1795435089185	0.249410464381406	0	0	0	0	0.966027884212017	0	0.381137263130608	0.226482294798695	0	0	0.888682482310637	0	0
NODE_13037_length_3099_cov_4.08936	0.453001628017183	0	0	0	0	0	4.21957652352143	0	0	0	0	0	0.730189779149435	0	0	0	0	0	0	0	0	0	0	3.39586178012196	0.575425157207973	0.364125084645245	0	0	0	0	0	0	0.985298994469596	0	1.3666468659394	0	0	0	0	0	0.141968714375283	0	0.467998575505561	0	0	0	0	0	0
NODE_13048_length_2792_cov_8.2141	0	0	0	0	0	0	0	0	0	0	0	0	0	0	0	0	0	0	0	0	0	0	0	3.821854956251	0	0	0	0	0	0	0	0	0	0	0	0	0	0	0	0	0	0	0	0	0	0	0	0	0
NODE_1314_length_38866_cov_111.127	0	0	0	0	0	3.19004054481587	0	0	0	0	1.0255068088695	0	0	0	0	0	0	0	0	0	0	0	0	0.774530261854713	0	0	0	0	0	0	0	0	0	0	0.124537455066748	0	0	0	0	0	0	0.793035338298691	0.682884650195512	0	0.843245819438854	10.4956260652692	0	0	2.38793688039838
NODE_1332_length_17604_cov_54.9660_ID_62770	0	0.0811196976132571	0.135846272615467	0	0	0	3.1768073006375	0	0	0	0	0	2.61534080635954	0	0	0	0	0	0	0.198120704891292	0	1.04805191361127	0	0.575561991966882	1.14221751685611	0.259962778421697	0	0.300941202505015	0	0	0	0	0	0	0	0	0	0	0	0	0.115588493356716	1.15846270769455	0.296590508280518	0	0.134784636639803	0	0.173367292369649	0.965994918093935	0.708611822654886
NODE_134_length_129654_cov_10.362	0	0	0	0	0	0	0.286077657706059	0	0	0	0	0	0	0.110416224615508	0	0	0	0	0	0	0	0	0	0	0	0	0	0	0	0	0.877786597054314	0	0	0	0	0	0	0	0	0	3.37977387250378	0	0	0	0	0	0	0	0
NODE_1343_length_28896_cov_22.6186	0	0.131785821039478	0.702207476838936	0	0	0.0787284712368137	0.878032838849583	0.203867099060955	0	0	0.175252198123086	0	0.819247553772249	0.138885845340328	0	2.50265736593876	0	2.15537958847604	1.73137449186455	0.5117635523589	0	0.948257555632049	1.13394547024257	0.287968055709272	8.12901748429121	1.64665916990155	0.494413958161968	0	7.4829211507629	0	0	0.303827461516016	0	0	0.750788823270573	0.12253955691104	0	0	0	0.153779501321776	0.0818379921594123	0	0	0	0.302793154461298	1.12802000045022	0	0.690219237111692	0.267653985538839
NODE_1343_length_5223_cov_12.2682	0	0	0	0	0	0	0	0	0	0	0	0	0	0	0	0	0	0	0	0	0	0	0	0.0562295160845702	0.0941851393207767	0	0	0	0	0	0	0	0	0	0	0	0	0	0	0	0	0	0	0	0	0	0	0	0
NODE_1358_length_21325_cov_77.5269	4.53870102416187	12.0565115835536	2.61325895089892	1.44527473026002	0	4.73389775043924	0.622840444717484	3.21629148282651	0	0	5.07351654689077	11.581619993922	10.4357980469268	0.853896938030169	2.81175367024731	0.379969634559731	0	7.27984927220897	7.51497012225537	0	0	8.83166133261353	0	0.362661262028403	1.02365057941798	18.0353758367365	16.5598806348491	11.2640402996399	8.19941491244421	0	0	0.252426201914826	1.02860151448111	0	7.30377780688399	2.99802914383992	0	0	0	0	6.67678281185851	0	3.65217309922186	2.2865241823303	0	1.86314220806481	9.42308687951875	0	1.61450649340238
NODE_136_length_131861_cov_4.47584	1.30241618218596	6.25061225576203	2.04882415332246	0	0	0.938646304716582	0.455302268787369	0.171521647566926	9.33958459750813	0.157263246321596	3.46455943402837	0.989576473028009	1.44943901993028	0	0.682419239451315	0.451817006868572	0	0	8.2295936057534	3.02481630971497	2.62349038216003	8.50645020781449	1.94854596350879	1.35193775902954	3.17852506227693	0	1.39946660304694	0.245170526920081	0.157993501065502	0.188552459275983	0.970444899772623	1.67180748053847	0.328444486112941	0	1.55154258064141	0	2.72072415886639	0.673717635205264	0	0	0.648125170870601	0.569428750387508	4.8285225353279	1.12177104341675	0.627551834327985	0.652358488406555	3.29637303358624	2.0618382214186	0.883588927681386
NODE_1366_length_13247_cov_6.9817_ID_79968	0	0	0	0	0	1.17529299361203	0	0	0	0	0	0	0	0	0	0	0	0	0	0	0	2.89583984740403	0	0.0739001943860774	0.974796995180111	0	0	0	0	0	0	0	0	0	0	0	0	0	0	0	1.469636618013	0.262412469541836	0.197070253935617	0.741662410233818	0.694074234219257	0	0	0	0.339003918575223
NODE_1371_length_6127_cov_19.1693	0	0	0	0	0	0	0	0	0	0	0	0	0	0	0	0	0	0	0	0	0	0	0	0	0	0	0	0	0	0	0	0	0	0	0	0	0	0	0	0	0	0	0	5.07783137530549	0	0	0	0	0
NODE_1373_length_6897_cov_8.99006	0.938570068739192	0.931729767366537	0	0	0	0	0	0.693981695194013	0	0	0	0	0	0	0	0	0	0	0.772183937597131	0	0	0	0	0	0	0	0	0	0	34.7845531627992	0	0	2.82798855387755	0	0	3.56526089896312	0	0	0	35.3947288045659	0	0.739219135357938	0	0	0	0	0	0	0
NODE_13836_length_2191_cov_2.11517	0	0	0	0	0	0.681391145624691	0	0.192050065021365	0	0	0	0	0	0	0	0	0	5.11912864843012	0	0	0	0.500243730306594	0	1.04999831416069	1.51552744547641	0	2.6392814489559	0	0	0	0	9.82745551042201	0.255972710762502	0	0	7.76631960691138	0	0	0	0	1.75703293070687	0	0.595753001799435	0	7.58066691184376	0.528173608543983	0	0	0.910955912443021
NODE_139_length_117494_cov_6.69188	0	0	0	0	0	0	0	0	0	0	0	0	0	0	0	0	0	0	0	0	0	0	0	0	0	0	0	0	0	0	0	0	0	0	1.98034644101225	0	0	0	0	0	0	0	0	0	0.54399304879848	0	0	0	0
NODE_13928_length_3811_cov_3.00293	0	5.63630770137917	2.51003703292856	4.34612150653645	0	5.09264340089952	5.25476545368781	1.18693340172251	0	0	0	45.3766774697291	1.02767914388798	31.9064144073004	0	0	0	0	0	0	0	0	6.0814213088924	0.719253857279094	2.90433012598514	0.197397644942817	19.8000833149542	0	0	0	0	2.7913437713773	0	0	15.0595133064367	0	0	0	0	0	7.21531497390778	0	2.20726843239361	0.381927634367081	4.86410379372027	0	6.7016709603112	7.87767884049734	0
NODE_1395_length_14102_cov_22.9372_ID_116342	0	0	0	0	0	0	0	0	0	0	0	0	0	0	0	0	0	0	0	0	0	0	0	6.69899602472156	0	0	0	0	0	0	0	0	0	0	0	0	0	0	0	0	0	0	0	1.31598065776522	0	0	1.44659825216716	0	2.1406931011885
NODE_14_length_181898_cov_23.2320_ID_95156	0	0	0	0	0	0	0	0	0	0	0	0	0	0	0	0	0	0	0	0	0	0	0	0	0	0	0	0	0	0	0	0	0	0	0	0	0	0	0	0	0	0	0	0	0	0	0.699394452235302	0	0
NODE_14_length_198277_cov_13.7079	0	0	0	0	0	0	0	0	0	0	0	0	0	0	0	0	0	0	0	0	0	0	0	0	0	0	0	0	0	0	0	0	0	0	0	0	0	0	0	0	0	0	0	0	0	0	0	0	0
NODE_140_length_44758_cov_5.22849	0	0	0	0	0	0	0	0	0	0	0	0	0	0	0	0	0	0	0	0	0	0	0	0	0	0	0	0	0	0	0	0	0	0	0	0	0	0	0	0	0	0	0	0	0	0	0	0	0
NODE_140_length_49962_cov_28.8209	0	0	0	0	0	0	0.104526697591547	0	0	0	0	0	0	0	0	0	0	0	0	0	0	0	0	0	0	0	0.250772765670613	0	0	0	0	0	0	0	0	0.43310619850548	0	0	0	0	0	0	0	0	0	0	0	0	0
NODE_14037_length_3590_cov_19.103	0	0	0	0	0	0	0	0	0	0	0	0	0	0	0	0	0	0	0	0	0	0	0	0.73626207871515	0	0	0	0	0	0	0	0	0	0	0	0	0	0	0	0	0	0	0	0	0	0	0	0	0
NODE_14047_length_3235_cov_13.2843	0	0	0	0	0	0	0	0	0	0	0	0	0	0	0	0	0	0	0	1.68186656775699	0	0	0	0	0	0	0	0	0	0	0	0	0	0	0	0	0	0	0	0	0	0	0	0	0	0	0	0	0
NODE_1406_length_6666_cov_13.4329	1.18169364076199	0.223152183465812	0	0	0	0	0	0.236713373347104	0	0	0	0	0	0	0	0	0	0	1.13788821167366	0	0	0	0	0	0	0	0	0	0	9.18397863525144	0	0	3.30926456121191	0	0	3.64454382944897	0	0	0	3.29929032620833	0	0.347652563658436	0	0	0	0	0	0	0
NODE_1408_length_11435_cov_18.9968_ID_46681	0.0545635542039644	0	0	0	0	0	0	0	0	0	0	0	0	0	0	0	0	0	0	0	0	0	0	0.0727689106932673	0	0	0	0	0	0	0	0	0	0	0	0	0	0	0	0.0590274691208189	0	0	0	0	0	0	0	0	0
NODE_141_length_93122_cov_4.21286	0	0	0	0	0	0	0	0	0	0	0	0	0	0	0	0	0	0	0	0	0	0	0	0.849945045170495	0	0	0	0	0	0	0	0	0	0	0	0	0	0	0	0	0	1.3463429976126	0	0	0	0.389379764803403	0	0	0
NODE_1417_length_5175_cov_8.83457	0	0	0	0	100.772806364297	0	0	0	0	0	0	0	0	0	0	0	0	0	0	0	0	0	0	0	0	0	0	0	0	0	0	0	0	0	0	0	0.336866300398378	0	0	0	0	0	0	0	0	0	0	0	0
NODE_1421_length_9850_cov_6.26483	52.5712106839991	0	0	0	0	0.562960522141496	0	0.416509797106869	0	0	0	0	0	0	0	0	4.69879695702731	0.321510015943923	0.677222298706167	0	0	0.154545123110793	0	2.59895392204024	0	0	0	0	0	0	0.804767840171083	0	1.61323444293924	0	0	1.41795891478623	0	3.84220340618651	0	2.17569408358791	0	0	0	0.701903504489492	0	0	0	0	2.83681844246469
NODE_1435_length_14625_cov_11.1890_ID_7497	0	0	0	0	0	0.320824576326265	0	0.550252982450061	0	0	0	0	0.922401076832441	0	0	0	0	0	0	0	0	4.35082827613039	0	3.6112594501194	0.378406909748013	1.30309890121158	0	0.0987928937789889	0	0	0	0	0.353651702718278	0	0.0886496836744365	0.564930398985978	0	0	0	0	7.17474936307601	0.269379034659154	0.52558880021239	0.883268044740848	0	2.47930409969385	1.80124545799208	0	0.597065420048658
NODE_1437_length_18602_cov_4.37591	0.209632782201623	4.13265655701144	2.3218372067212	0	0	18.3978051318257	1.41697345070386	0.359096299743644	0	0.836074975400979	0	0	14.2746853960225	0.595707407955262	7.6490095930872	0.0856073601190042	1.60763226749647	2.58202973507629	0	0.959956481625649	0.912630350744829	7.65962916370429	2.9889408703307	0	2.62796702790406	5.00119663888104	1.3226897877961	0	0.180762741607471	0	10.9881952957145	0	1.00832466636487	0	19.3757365551736	2.12029488710452	0	0.31242724763321	1.96468486385599	7.51105664149494	0.384333243470931	2.18016395084265	6.27628054145171	0	0.805180972086727	0.559889011228836	1.8133622902003	0	0.321885453848402
NODE_1441_length_8495_cov_94.0524	0	0	0	0	0	0	0	0	0	0	0	0	0	0	0	0	0	0	0	0	0	0	0	0	0	0.177111812802137	0	0	0	0	0	0	0	0	0	0	0	0	0	0	0	0	0	0	0	0	0	0	11.512573961621
NODE_1449_length_33749_cov_13.7381_ID_25212	0	0	0	0	0	0.992155094584816	0	1.64421421948506	0	0	0	0	0	0	0	0	0	0	0	0	0	0	0	0	1.44667846544305	0.271201206040804	0	0	0	0	0	0	0	0	0	0	0	0	0	0	0	0	1.14310687054669	1.0081165446574	0	0	0	0	0
NODE_145_length_59277_cov_14.4218_ID_7623	0	0	0	0	0	12.9717936441171	0	0	0	0	0	0	0	0	0	12.3033142437405	0	0	0.0989204485292229	0	0	5.96201019698716	0	0	0.615149819332842	0	0	0	0	0	0	0	0	0	0	0.992262323886085	0	0	0	0	0	0.453505458717998	0	1.48248722446888	0	1.16158186802693	5.33019465423238	0	6.79308523609185
NODE_145_length_66633_cov_6.28705	0	0	0	0	0	0	0	0	0	0	0	0	0	0	0	0	0	0	0	0	0	0	0	0	0	0	0	0	0	0	0	0	0	0	0	0	0	0	0	0	0	1.16510800418905	0.341724717365573	0	0	0.205511820266011	0	0	0
NODE_1451_length_44500_cov_7.67895	0	0	0	0	0	0	0	0	0	0	0	0	0	0	0.156450539340256	0	0	0	0	0	0	0	0	0	0	0	0	0	0	0	0	0	0.194647273632982	0	0	0	0	0	0	0	0	0	0	0	0.18995319996377	0	0	0	0
NODE_1458_length_15729_cov_2.77957	0	0	0	0	0	0	0	0	0	0	0	0	0	0	0	0	0	0	0	0	0	0	0	0	0.105554092219429	0	0.118943506750899	0	0	0	0	0.101855171139631	0	0	0	0	0	0	0	0	0	0	0	0.682465880378631	0	0	0	0	0
NODE_146_length_5119_cov_4.31635	0	0	0	0	0	0	0	0	0	0	0	0	0	0	0	0.0548981802374217	0	0	0	0	0	0	0	0	0	0.318410872025851	0	0	0	0	0	0	0	0	0	0	0	0	0	0	0	0	0	0	0	0	0	0	0
NODE_1468_length_4441_cov_17.9535	0	0	0	0	0	0	0	0	0	0	0	0	0	0	0	0	0	0	0	0	0	0	0	0	0	0	0	0	0	0	0	0	0	0	0	0	0	0	0	0	0	0.991479121765269	0	0	1.90338153532713	0	0	0	0
NODE_147_length_138800_cov_11.8323	0	15.4870561963039	0	0	0	0	0	0	0	0	0	0	0	0	0	0	0	0	0	0	0	0	0	0	0	13.1933969218806	0	0	2.22930520651308	0	0	0	0	0	0	0	0	0	0	0	0	0	0	0	0	0	0	0	0
NODE_147_length_141744_cov_8.97106	0	0	0	0	0.310434704023905	0	0.121845060993231	0	0.0938406567130571	0	0	0	0	0.0988853797120124	0	0	0	0	0	0	0	1.20755713384263	0	0	0.207365085750909	0	0	0	0	0	0	0	0	0	0	0.213032186391964	0.399711457968254	0	0	0	0	0	0	0	0.303406641369325	0	0.166585645428478	0	0
NODE_147_length_37083_cov_16.5469	4.43558138856687	10.3685621164424	2.9801637598067	48.0400994410112	0	0.680570406440395	1.78531288139563	0.470901497644883	5.52864763537527	34.4696631362065	2.30868235544058	3.58527849338808	1.2767563203518	0.953011328078857	8.9600029273686	0.461009453531749	1.64001041758494	1.02479529392368	2.60831849668873	5.0994798079039	12.8991936529639	7.22814246371337	4.17015454956548	0.200632760301108	2.42097563135981	0.623808337107842	5.86756649830936	0.573073312171067	1.67948241753435	2.56516746192767	1.16042623526389	1.15437201005238	1.67202110650954	0	2.14201474568905	1.93889392240419	0	1.87321707775058	0	1.94304721646262	2.2542026996551	1.1061375889611	4.24346851726811	0.995981384860678	1.21971045819372	1.37828438783614	6.56239997833607	26.9144493531025	2.73149822051223
NODE_1479_length_26727_cov_5.27145	0.285972779153986	0.97732891493633	0	0	0	0	0	0	0	0	0.122601208926447	0	0	0	0	0	0	0	0	0	0.150988023945854	0	0	0.428547301899902	0	0	0	0.889727925333771	0	0	0	0	0	0	1.2321301022547	0	0	0	0	0	0	0	1.83956692289332	0	0	0	0.330550182484777	0	0
NODE_148_length_152388_cov_34.6174	0	0	0	0	0	0	0	0	0	0	0	0	0	0	0	0	0	0	0	0	0	0	0	10.366892690589	0	0	0	0	0	0	0	0	0	0	0	0	0	0	0	0	0	0	0	0	0	0	0	0	0
NODE_14842_length_1653_cov_22.2165	0	0	0	0	0	0	0	0	0	259.407577812952	0	0	0	0	0	0	0	0	0	0	0	0	0	0	0	0	0	0	0	0	0	0	0	0	0	0	0	0	0	0	0	0	0	0	0	0	0	0	0
NODE_1489_length_9235_cov_55.196	12.1949248228675	0	0	0	0	0.692827596904802	0	0.649284149169552	0	0	0	0	0	0	0	0	6.58543652575011	0.350064990965833	0.634943955329372	0	0	0.257145680749372	0	3.50346417648292	0	0	0	0	0	0	1.34885289631892	0	1.11337273093071	0	0	1.37392916955026	0	5.25931846450103	0	2.58248639581432	0	0	0	0.571335411784183	0	0	0	0	3.26887429485222
NODE_149_length_80009_cov_12.2222	0.51322566614804	0	0	0	0	0	0	0	0	0	0	0	0	0	0	0	0	0	0	0	0	0	0	0	0	0	0	0	0	0	0	0	0	0	0	0	0	0	0	0	0	0	0	0	0.57273194399442	0	0	0	0
NODE_1496_length_20136_cov_7.39072	0	0	0	0	0	0	0	0	0	0	0	0	0	0	0	0	0	0	0	0	0	0	0	0	0	0	0	0	0	0	0	0	0	0	0	0	0	0	0	0	0	0	0	0	0	0	0	0	0
NODE_14997_length_2656_cov_6.31027	0.132139687991834	1.74740258266087	1.09138270496654	1.22241640415068	0	4.92503499734152	29.9117880636119	11.1096822981493	0.295750300429622	15.6824337839777	40.5781994958767	0.280736969255478	6.02939491293261	0.834438945992754	17.9555857132505	0	0.505098110122217	0.248405626964706	4.5977312439032	0.787887851409558	0.261961006699266	113.023922452134	49.4545841884559	1.05046093518157	22.295162382979	11.2351416365929	37.3754117990854	0.158664697863705	69.0531220135694	0	0	7.31069632555937	5.3024173066192	0.123935312241674	9.66518529744915	0.777683272323977	0	0.573091367839239	0	0	40.563050113808	2.18133658635837	59.7386437698779	0	2.56839331223471	1.59757933477893	19.5343685440061	0	27.9922586803686
NODE_150_length_71202_cov_16.1978_ID_85914	0	0	0	0	0	1.16918778904993	0	0	0	0	0	0	0	0	0	0	0	0	0	0	0	0	0	0	0.20467678031053	0	0	0	0	0	0	0	0	0	0	0	0	0	0	0	0	0	0	0.963339131790541	0	0.799093590569461	0	0	0
NODE_1502_length_7839_cov_8.0788_ID_28920	0	0	0	0	0	7.97164186428049	0	0	0	0	0	0	0	0	0	5.44314044739581	0	0	0	0	0	0	0	0.892911660477283	0	0	0	0	0	0	0	0	0	0	0	0	0	0	0	0	0	0	0.277521543339406	0	0	0	7.29481460508261	0	0
NODE_1504_length_6033_cov_86.0145_ID_55945	0	1.34131883890404	0	0	0	0	0	0.592846740581037	0	0	0	0	0	0	0	0	0	0	1.85470910742154	0	0	0	0	0	0	0	0	0	0	40.3976783759436	0	0.0849768930538176	5.95985952732068	0	0	12.1623370776933	0	0.344046533380276	0	556.105364371892	0	0.230477572287134	0	0	0	0	0	0	0
NODE_1517_length_4129_cov_9.79357	0	0	0	0	0	0	0	0	0	0	0	0	0	0	0	0	0	0	0	0	0	0	0	0	0	0	0	0	0	0	0	0	0	0	0	0	0	0	0	0	0	0	0	0	0	0	0	0	0
NODE_1520_length_9043_cov_18.0020_ID_125211	89.0700111631081	0	61.2326162236333	0.905388276430982	0	0.0943383516888326	69.1185121210444	82.1275779271368	7.13444481597852	0	0	4.50329236505253	71.181698963159	0	53.766681088388	1.86458333275702	51.7313258785603	0	169.470934681773	0	47.9797849511745	0	0.0568130343513941	0	5.4330871551927	3.85444568756363	0	5.55218411868191	0.363756456765015	0	0	0	124.23748285501	0	0	0.304548899154777	0	192.161862930601	0	0	9.73650384833918	0.41003242098368	5.14823791820023	0	0.213187919276597	0.575862843463386	0.213154075432022	44.923089998366	1.51739940048859
NODE_1521_length_8015_cov_15.8137	0.184883821025021	0.846306674326007	0.461117703318614	0.716233208150935	0	1.96023579606142	1.11331876915817	0.164060235676003	0	0	0.2898967570535	1.51710856329594	1.82427259032645	1.96550038969644	2.51901960098066	0.210373388373321	0	0.749078557889725	0.31545696897553	1.59264426867088	1.96186732423299	0.896458123975921	1.21077487819701	0.641237472728625	0.590744411506177	0.391080487043604	3.1900752391383	0.247868165731361	0.164164673164119	0.120858046192239	0	0.631637274917355	0.831905100062782	0.856592810619861	2.07052037228378	0.981743407916101	0	0.517937051998305	1.25531138600394	0.378965189305619	0.782213961740269	0.433709043545939	1.66475530711466	0	0.129516852806064	0	0.460945134071852	0	1.18285039548005
NODE_1522_length_13449_cov_7.24369	0	10.9632104199513	0	4.56232003901928	0	0	0	0	0	0	0	0	0	0	0	0	0	0	0	0	0	3.87556743258522	0	0	0	0	0	0	0	0	0	0	0	0	7.41647643589056	0	0	0	8.96922284709853	0	0	0	0	0.351733229040232	0.297718306528327	0	10.2237141072248	0	0
NODE_1529_length_7101_cov_111.571	0	0	0	0	0	0	0	0	0	0.184615229970307	0	0	0	0	0	0	0	0	0	0	0	0.240098830891181	0	0	0	0	0.199594425207385	0	0	0	0	0	0	0	0	0	0	0	0	0	0	0	0	0	0	0	0.497654681158745	0	0
NODE_15298_length_2878_cov_5.80305	0	0	0.151079523856383	0	0	0	11.0732278551607	0	0	0	0	0	0	0	0	0	0	0	0	0	0	0	0	0	3.39718156032463	0	0	0	0	0	0	0	0	0	0	0.47846346335244	0	0	0	0	6.43966610715398	0	0	0	0	0	0	0	0
NODE_1531_length_11848_cov_12.0000_ID_4512	4.95347861820092	0	0.440385080680624	0	0	0.276014790532982	1.40563739144179	0.479452468622085	0	0	0.191082461815008	4.92334458252203	6.9417783224594	0	0.609649378643267	0.37950544852851	0	12.8467138033299	1.80256633620996	0	0	8.13041961478245	24.5576946353189	7.96930234190342	2.9531101361053	2.98953107455231	0.253605539196742	0	0.215940313130038	0.277979626669876	0	0.908674671815269	4.88612084947968	0	0.795175990251581	0.365274339799642	0	0.0759149942788704	0	0	11.7714088060545	4.88996452850088	1.13842391501292	4.23832329530441	1.71477558367853	6.78826571186958	0.5694153498026	0.567030102720905	0.463262754173473
NODE_1532_length_10585_cov_13.4617	0.10683805519218	0	0	0	0	0	0	0	0	0	0	0	0	0	0	0	0	0	0	0	0	0	0	2.12253541161954	0	0	0	0	0	0	0	0	0	0	0	0	0	0	0	0	0	0	0	0	0	0	0	0	0
NODE_15331_length_4198_cov_8.55105	0	0	0	0	0	0	0	0	0	0	0	0	0	0	0	0	0	0	0	0	0	0	0	0	0	0	0	0	0	0	0	0	0	0	0	0	0	0	0	0	0	0.496833442213536	0	0	1.16574423136663	0	0	0	0
NODE_154_length_38622_cov_30.0046	0	0	0	0	0	0	0	0	0	0	0	0	0	0	0	0	0	0	0	0	0	0	0	0	0	0	0	0	0	0	0	0	0	0	0	0	0	0	0	0	0	0	0	0	0	0	0	0	0
NODE_1577_length_6715_cov_20.0030_ID_101413	1.02788869034859	0	0	0	0	0	0	0	0	0	0	0	0	0	0	0	0	0	1.97076520067604	0	0	0	0	0	0	0	0	0	0	0.346213756746672	0	0	6.50527314810508	0	0	1.17180542285146	0	0	0	0.795768371713497	0	0	0	0	0	0	0	0	0
NODE_1580_length_3145_cov_5.49903	0	0	0	0	0	0	0	0	0	0	0	0	0	0	0	0	0	0	0	0	0	0	0	0	0	0	0.216315932092486	0	0	0	0	0	0	0	0	0	0	0	0	0	0	0	0	0	0	0	0	0	0
NODE_159_length_54188_cov_5.2277	0	0	0	0	0	0	0	0	0	0	0	0	0	0	0	0	0	0	0	0	0	0	0	0	0.180429034668456	0	1.63838720084204	0	0	0	0	0	0	0	0	0.426556214566688	0	0	0	0	0	0	0	0	0	0	0	0	0
NODE_159_length_85003_cov_9.72498	1.32810726645174	0	0	0	0	0.0886525394379649	0	0	0	0	0	0	1.5603955079369	0	0	0	0	0	0	0	0	0	0	0.29770724997455	0	0	0	0	0	0	0	0	0	0	0	0	0	0	0	0	0	0	0	0	0	0	0	0	0
NODE_1594_length_7247_cov_8.78615	0	0.45157601779534	0	0	0	0.539540433831427	0	0.515308061349328	0.852679363019613	0	0	0	0.25219995880134	0	2.55781088232478	0	0	34.9865906123053	0.898199696329232	0.57751625040535	0	0	0	0.91181898116027	0	5.48441949970179	0	0.157835859429399	0.181562005714146	0	0	0	0	0	0	6.28397231766458	0	0.171847611636529	0	0	7.86186772974273	0	0	0	0	0	0.376804070307715	0	0
NODE_16_length_73151_cov_15.9138	0	0	0	0	0.065275528188005	0	0	0	0	0	0	0	0	0	0	0	0	0	0	0	0	0	0	0	0	0	0	0	0	0	0	0	0	0	0	0	0	0	0	0	0	0	0	0	0	0	0	0	0
NODE_1609_length_9931_cov_143.7085_ID_89175	0	0	0	0	0	0	0	0	0	0	0	0	0	0	0	0	0	0	0	0	0	0	0	0	0	0	0	0	0	0	0	0	0	0	0	0	0	0	0	0	0	0	0	0	0	0	0	0	0
NODE_1610_length_17254_cov_2.87203	1.65665859953587	5.74528589313052	0	0	0	0	0	0	0	0	0	31.4574396341163	0	0.95122155193555	0	0	0	0	0	9.70270144126017	0	0	0	1.53192353227506	0.441920669492434	0	16.954610569449	0	0	0	0	0	0	0	0	1.08881753662881	0	0	0	0	1.13789623687328	0	0.353041373540355	0.463973234041452	0	0	0	0	3.52817226886293
NODE_1614_length_19353_cov_2.57628	0.195452970809649	0	0.273350397742666	0.731840345912504	0	0.407750263911515	0.0913657624132665	0	0	0	0	0.121512200469991	0	0	0.652028823110758	0	0	0	0	0.0792949636293483	0	0	1.99395983554894	0	0.305024946626828	0	0	0	0	0	0	1.36424730963544	0.379950697825292	0	1.1165380248873	0	0	1.02246156920132	0	0	1.03437335741898	0.263442069785754	0.142387351440826	0	0.222219144185675	0	0	0	0
NODE_162_length_34917_cov_15.157	0	0	0	0.654933937806201	0	0	0.462827281968796	0	0	0	1.07835667801178	0	0	1.5284868037919	0	0	0	0	0	0	0	0	0	0.0771008006512303	0.128557778929627	0	0.740381964211502	0	0	0	0	0	0	0	1.08422394286932	0.943668411461441	0	0	0	0	0	0	3.11107873394997	0	0	0	0.634844101655795	0	0.97888887708811
NODE_1623_length_4918_cov_12.8371	0	0	0	0	0	0	0	0.224593725642996	0	0	0	28.3168202169693	0	26.4784115349592	0	0	0	31.982118401796	0	0	0	0	0	0	0	0	0	0	0	3.54538233512694	0	0.52121349714689	0	0	3.39195897223202	2.45996042592784	0	0	0.420221567584295	0	0	0	0	0	0	0	0	0	0
NODE_1627_length_5675_cov_14.7463	47.9288693854435	3.58580510734253	29.2552874710136	0.795982493940428	0	12.8153165014908	8.94154604806962	7.66489999264137	0	0	0	2.57726241324772	23.418396189542	4.82359955773038	30.9151779411741	0.181571901967047	32.0117979924742	36.6329621635724	10.0291839441617	2.90079713050886	31.8153142853477	0	4.95905654297309	17.534954131637	3.51068260761813	0	0	0	23.4560461742767	18.7533637815019	0	0	24.9919375883063	0	0.807219806850485	37.3502008989746	0	9.43635675520471	21.6008734281546	0	36.84431489687	2.69518645457112	4.42126294784265	0.801501219478495	3.24031766720793	4.24826863553549	0	1.553762398654	7.12194963599891
NODE_16290_length_2434_cov_4.35687	0	0	0	0	0	0	0	0	0	0	0	0	0	0	0	0	0	0	0	0	0	0	0	0	29.3560742535614	0	0	0	0	0	0	0	0	0	0	0	0	0.938042731911063	0	0	0	0	0	0.373748514424031	0	0	0	0	0
NODE_163_length_65772_cov_11.8028_ID_41082	0	0.0642308607333213	0	0	0	0.276705942329133	0	0	0	0	0	0	0.529301251779832	0	0	0	0	0	0	0	0	1.68307844254814	0	3.1025869997947	0.21689990417655	2.85657324717281	0	0	0	0	0	0	0.454772007768771	0	0.201063014080978	0.512937682668064	0	0	0	0	1.8094244192385	0	0.549065816437758	0.807740479716484	0	2.21104775017023	1.11364999630553	0	0.550017748060697
NODE_163_length_73933_cov_13.2848	0	0	0	0	0	0	0	0	0	0	0	0	0	0	0	0	0	0	0	0	0	0	0	0	0	0	0	0	0	0	0	0	0	0	0	0	0	0	0	0	0	0	0	0	0	0	0	0	0
NODE_1631_length_5754_cov_7.60572	1.07757152121623	0.806586941179576	0	0	0	0	0	0.319937418234346	0	0	0	0	0	0	0	0	0	0	0.317873888342325	0	0	0	0	0	0	0	0	0	0	20.3813911280167	0	0	2.19846581091358	0	0	4.78629769735253	0	0	0	47.7435692604104	0	0.32220396097979	0	0	0	0.368714869062639	0	0	0
NODE_1635_length_12619_cov_5.81789	0	0.259336825498282	0.453677559012004	0	0	0	7.9576355093202	0	0	0	0.113310088342185	0	6.62110188104853	0	0	0	0	0	0	0.67438221799916	0	2.07488982941839	0	1.28779360690525	2.41208541111465	0.695509017373212	0	0.648820118229155	0	0	0	0	0	0	0.150688304526243	0	0	0	0	0	0.27891975329202	2.35069224690097	0.59764667917878	0	0.223285453110066	0	0.38187501072426	2.39573476160296	1.64097853975652
NODE_1647_length_3089_cov_11.9736	0	0	0	0	0	0	0	0	0	0	0	0	0	0.174520124285921	0	0	0	0	0	0	0	0	0	0	0	0	0	0	0	0	0	0	0	0	0	0	0	0	0	0	0	0	0	0	0	0	0	0	0
NODE_1647_length_9105_cov_14.9378_ID_20607	6.97685942300302	0.124165257088101	9.64645663602979	0.0516794876111103	0	1.40543939756526	1.15617437287432	2.18940501706517	0	1.55107484040007	12.897007456714	0	11.8338121888781	0.776288173072999	17.0132444002494	2.4486055553072	0	0.376801734775941	0.141800279369841	0	0	0	18.0375653884104	0	0	0	7.87036791624215	0	4.03830171011921	0	0	1.43580150387028	2.71709042753573	0.206588021849148	8.30634391924806	0	0	0	0	0	1.37110320438939	1.75622391284956	3.69550796083561	0.239790150670996	0.618921281229198	0	0.229344498935686	0	0.301413350436426
NODE_16550_length_4390_cov_26.3977	0	0	0	0	0	0	0	0	0	0	0	0	0	0	0	0	0	0	0	0	0	0.471591450841045	0	0	0	0	0	0	0	0	0	0	0	0	0	0	0	0	0	0	0	0	0	0	0	0	0	0	0
NODE_1692_length_19610_cov_124.7455_ID_33330	0	0	0	0	0	0	0	0	0	0	0	0	0.346179213500882	0	0	0	0	0	0	0	0	0	0	0	2.59949723760475	0	0	0.15042805011127	0	0	0	0	0	0	0	0	0	0	0	0	0	0	0.406772142794724	0.723680805307814	0	0	0.31126545791691	0	0.38167473307547
NODE_17_length_234008_cov_18.8609_ID_13549	0	2.6774668816403	0	0	0	0	0	0	0	0	0	0	0	0	0	0	0	0	0	0	0	0	0	11.3057171219572	0.339240707919222	15.2776693267929	0	0	0	0	0	0	0	0	0	0	0	0	0	0	0	0	3.74593173169808	1.24943945656704	0	0	0.632885494089053	0	0
NODE_171_length_84380_cov_8.93167	0	0	0	0	0	0	0	0	0	0	0	0	0	0.173919178662936	0	0	0	0	0	0	0	0	0	0	0	0	0	0	0	0	0	0	0	0	0	0	0	0	0	0	0	0	0	0.237182809319484	0	0	0	0	0
NODE_1710_length_5639_cov_32.913	0	0	0	0	0.107186842143228	0	0	0	0	0	0	0	0	0	0	0	0	0	0	0	0	0	0	0	0	0	0	0	0	0	0	0	0	0	0	0	0	0	0	0	0	0	0	0	0	0	0	0	0
NODE_1714_length_5692_cov_5.97144	0.0753609964154259	0	0.572918398179905	3.32322166811423	0	0	0	0	0	0	0	0	0	0	3.60822989316445	0	0	0	5.71789634513172	0	0	0.748832483379424	0	0	2.09579722941077	0	13.8245971791703	4.26236360111881	0	0	0	0	0.503600875047036	0	0	0	0	0	0	0	0	0	0	0	0	0	0	0	0
NODE_1717_length_3736_cov_13.0973	0	0	0	0	0	0	0	0	0	0	1.1322276536859	0	0	0	0	0	0	0	0	0	0	0	0	0	0	0	0.106223127342436	0	0	0	0	0	0	0	0	0	0	0	0	0	0	0	0	0	0	0	0	0	0
NODE_1718_length_3736_cov_4.86634	0	0	0	0	0	0	0	0	0	0	0	0	0	0	0	0	0	0	0	0	0	0	0	0	0	0	0	0	0	0	0	0	0	0	0	0	0	0	0	0	0	0	0	0	0	0	0.343960082821515	0	0
NODE_1720_length_5937_cov_25.8978	0	0	0	0	0	0	0	0	0.864412488891421	0	0	0	0	0	0	0	0	0	0	0	0	0	0	0	0	0	0	0	0	0	0	0	0	0	0	0	0	0	0	0	0	0	0	0	0	0	0	0	0
NODE_1734_length_5452_cov_6.55031	4.56334884677238	1.02588445171248	0	0	0	64.4937802494065	1.41796439453404	0.0578844954780555	0	0	0.89606658407299	0	8.77992528550747	0	16.9837218834428	0	0	0	1.49980064377511	13.561921871756	0	0	0	5.08152077465444	0	0	0	0	299.501614190081	0	0	0.188065148860485	10.869716210685	0	0	0	0	0.621826877343343	0	1075.82533306654	0	0	0	0.467199353540473	0	0.530643973000673	0	0	0
NODE_174_length_63083_cov_3.77718	0	0	0	0	0	0	0	0	0	0	0	0	0	0	0	0	0	0	0	0	0	0	0	0	0	0	0	0	0	0	0	0	0	0	0	0	0	0	0	0	0	1.92866904618875	0	0	0	0	0	0	1.19833995383321
NODE_1757_length_20949_cov_6.55868	0	1.58204320478417	0	0	0	0	0.088330876646471	0	0	0	0	0	0	0	0	0.478456329752951	0	0	1.30707431485227	0	0	0	0	0	0.507802961969116	0.804986603544854	2.14603994581952	0.255762606737546	0	0	0	0	0.237968912557223	0	0	0	0	0	0	0	0.556540537257077	0	0	0	0	0	0.191690962191092	0	0
NODE_1759_length_4548_cov_113.116	0	0	0	0	0	0	0	0	0	0	0	0	0	0	0	0	0	0	0	0	0	0	0	0	0	0	0	0	0	0	0	0	0	0	0	0	0	0	0	0	0	0	0	0	0	0	0	0	0
NODE_177_length_20316_cov_40.0000_ID_28270	4.79674785748767	6.14460147776048	2.43271547144461	54.3730939348172	0	0.451409895105469	0.835940123712059	0.248542051070178	2.93594236678771	35.6752364328987	2.11436196317683	2.97003701001243	0.886780468588435	0.63979735769546	6.71240080724862	0.371175668818446	1.10606441834599	0.828116573295215	1.76087787239839	4.59741377657566	8.51388229183904	4.15709341343474	2.12984995070585	0.1011915405379	1.78879964534971	0.536921399917189	4.69091345249348	0.648957491760146	1.77386041849154	2.8894389032283	1.19842003032256	1.17971631243132	1.09809106627765	0	1.55287488568813	2.16411757743777	0	1.62105595307542	0	1.50338672475854	1.38326992535956	1.28899426460045	3.3481179247668	0.779132092118566	1.0876266328499	0.778472852745202	4.38022566978819	31.9523249156442	1.2280372638331
NODE_177_length_73378_cov_29.0005	0	0	0	0	0	0	0	0	0	0	0	0	0	0	0	0	0	0	0	0	0	0	0	0	0	0	0	0	0	0	0	0	0	0	0	0	0	0	0	0	0	0	0	0	0	0	0	0	0
NODE_17706_length_2321_cov_7.49735	0	0	0	0	0	0	0	0	0	0	0	0	0	0	0	0	0	0	0	0	0	0	0	0	0	0.189069976092903	0	0	0.188967378344164	0	0	0.441762684871763	0	0	0	0	0	0	0	0	0	0	0	0	0	0	0	0	0
NODE_1777_length_12045_cov_9.9658_ID_13554	0	0.0642189187705449	0	0	0	0	0	0	0	0	0	0	0	0	0	0	0	0	0	0	0	5.88939451715112	0	0.325099501878744	0.439039980384266	0	0	0	0	0	0	0	0	0	0	0.522618408597596	0	0	0	0	10.5104849267787	0.21163945108193	0.337145474419	0.468257707054393	0.172366554626916	1.39309352068394	0.320058497987841	0	0.248555965649148
NODE_1779_length_13001_cov_7.12305	0	0	0	0	0	0	0.0948872412310294	0	0	0	0	0	0	0	0	0	0	0	0	0	0	0	0	0	0	0	0.095934282885157	0	0	0	0	0	0	0	0	0	0	0	0	0	0	0	0	0	0	0.326372641579328	0	0	0
NODE_178_length_34454_cov_232.747	0.271637941453387	0	1.12317325708543	0	0	0.425056967624357	0	0	0	0	0	0	0	0.655424412251899	0	0	0	2.10640819568144	0.30446737076267	0	0	0	0	0	0	0	2.08151136814073	0.132795782583718	0.88896589884252	0	0	2.09803938604833	0	0	0.260900851122884	2.06971187143527	0	0	0	0	0.490030334197928	1.89679416322021	0.227310877159557	0	0	0	0	3.88151229042052	0
NODE_1780_length_2528_cov_9.41165	0	0.517811930532093	0	0	0.741187685451567	0	0	0	0.269294999294146	0	0	0	0	0	0	0	0	0	0	0	0	0	0	0	0	0	1.63709431927259	0	0	0	0	0	0	0	0	0	0	0	0	0	0	0	0	0	0	0	0	0	0
NODE_1780_length_9673_cov_22.0092_ID_74682	0	0	0	26.2049863002623	0	0	0	0.141377080585226	0	0	0	0	0	0	0	7.82961955538406	0	0	0	0	0	3.12228120942869	0	0	0	0	0	0	0	0	0	0	0	0	0.545067707695349	0	0	14.2051987093423	0	0	0	0	0	2.0878141452703	17.707308995627	0	1.94289620234517	0	0
NODE_1787_length_8732_cov_4.20122	0	0	0	0	0	0	0	0	0	0	0	0	0	0	0	0	0	0	0	0	0	0	0	0	0	0	0	0	0	0	0	0	0	0	0	0	0	0	0	0	0	0	0	0	0	0	0	0	0
NODE_1788_length_5919_cov_12.0021_ID_64933	1.4494164270877	3.01577791177517	11.9126846927377	0.349786050460602	0	4.35991330600506	0	0	0	0	0	1.7636295767521	5.57281784602632	1.09294001808254	12.2032874441045	0	2.77646090740606	69.8666866671404	0.281746901598908	0.341759722177	0.869857477626297	0	0.154308428868137	2.10874935067793	11.8120301845442	0	0	0	0.901540514022266	0.512787411058707	0	0	2.67410781020224	0	0	18.3622320555933	0	0.362361968870752	0.523732810283721	0	1.87684007563563	0	0	0	0	0	0	0	0
NODE_18_length_132343_cov_12.6156_ID_109161	0	0	0	0	0	2.85725225265618	0	0	0	0	0.801761542774912	0	0	0	0	0	0	0	0	0	0	0	0	0.612110943978362	0	0	0	0	0	0	0	0	0	0	0.103843174264068	0	0	0	0	0	0	0.520075289842379	0.541367376614492	0	0.695860835884693	10.2190084033596	0	0	1.89458823491181
NODE_18_length_162142_cov_12.1765	0	0	0	0	0	0.306040896558179	0	0	0	0	0	0	0	0	0	0	0	0	0	0	0	0	0	0	0.169521357247482	0	0	0	0	0	0	0	0	0	0	0	0	0	0	0	0	0	0	0	0	0	0	0	0
NODE_1802_length_8462_cov_10.8583	0	0	0	0	0	0	0	0	0	0.218299645412613	0	0	0	0	0	0	0	0	0	0	0	0	0	0	0	0	0	0	0	0	0	0	0	0	0	0	0	0	0	0	0	0	0	0	0	0	0	0	0
NODE_1810_length_7247_cov_10.0014_ID_82614	0	0	0	0	0	0	0	0	0	0	0	0	0	0.0661230135282598	0	0	0	0	0	0	0	0	0	0	0	0	0	0	0	0	0	0	558.204992071378	0	0	0	0	17.1370257159761	0	0	0	0	0	0	0	0	0	0	0
NODE_1812_length_13502_cov_8.41846	0	0	0	0	0	0	0	0	0	0	0	0	0	0	0	0	0	0	0	0	0	0	0	0	0	0	0	0	0	0	0	0.0711930078590692	0	0	0	0	0	0	0	0	0	0	0	0	0	0	0	0	0
NODE_182_length_28138_cov_7.38201	0.816283292895404	0.382746996022378	0.826717162795466	0	0	1.40728331460841	1.22904021672794	0.884167942526285	0	0	1.24499147477986	0	1.18464854822483	0.768484104827932	0.377323360792455	0.697449272408703	0	1.96020978250929	1.13563564239265	0.438784483144799	2.74717012561057	0.647037556798285	0.432120017348018	0.467942160750065	0.74957193589025	0.554760832902102	1.12225068940577	0	0.433844377815566	1.63867498169684	2.35435226740952	2.20230485079114	0.839343092051728	0	2.58028612301384	0.940308989838649	0	0.845852182272873	0	0.859576068663144	0.621524329110021	0.881254399247081	0.706144286062861	0	3.07260758895074	0	0	0	3.75056668455827
NODE_182_length_81096_cov_6.17676	0	0	0	0	0	0	0	0	0	0	0	0	0	0	0	0	0	0	0	0	0	0	0	0	0	0	0	0	0	0	0	0	0	0	0	0	0	0	0	0	0	0	0	0	0	0	0	0	0
NODE_1824_length_11690_cov_14.2895	3.0789740465329	0	1.13444050680833	0	0	0.443943720740763	1.0623209723977	0	5.15611765286672	0	0.397523097995518	0	0.833849148073367	0	0	0	0	0.129808408383404	1.01700609904973	0	0	1.56784639266052	0.405304651459856	0	1.34133758106786	0.552360206460928	0.843844935264978	0	0.825410801797237	2.61849450738178	0	0.164456457162216	0.223886710291674	0	0.90204276074202	2.06981785709377	0	1.68086597374061	0	0	0.310494322348525	0.356836063372527	0.235724757265551	0	0.92606211649229	0	0.24733348641554	36.4032719627208	0.277446078422953
NODE_1826_length_16131_cov_5.0739	0	16.3848965719049	0	0	0	0	0	0	0	0	0	0	0	0	0	0	0	0	0	0	0	0	0	0	0	22.4201708362566	0	0	2.54674670145356	0	0	0	0	0	0	0	0	0	0	0	0	0	0	0	0	0	0	0	0
NODE_1839_length_9314_cov_8.9653_ID_34517	0.703383030318284	0.178874420182636	0.521295187658916	0	0	0.816708569827376	0.852087901675651	0.824486352526097	0	0	0.837948521166586	0	0.513937649308425	0.53378058246003	0.298992870974506	0.326865399779875	0	1.28212934812653	0.779728358718168	0.344502849237042	2.39044340577453	0.228814392065476	0	0.320572838613777	0.118836183273882	0.127884243009309	0.718246775095219	0	0	1.78190573859648	2.91799008277009	1.90584563607003	0.735952843042382	0	2.29214731274384	0.707538542473677	0	0.943401894843487	0	0.40462028782451	0.413319642600253	0.622034568753258	0.373715504099223	0.17580706370996	2.29275699921235	0	0	0	2.67863485634885
NODE_184_length_121773_cov_11.283	0.925477096889059	23.8380456583333	1.46515033860769	0	0	1.73215243827566	6.71521239142842	0	66.9863719088729	0	0	18.4123872513615	4.71854925056212	0	0	1.55774313377242	1.84805689583317	2.49010989843653	4.88551833512715	1.70071057511318	0	9.02713429382989	0	1.63396468511352	9.00201396666458	0	2.00703491833403	0	2.05118438311785	0	1.68320252067256	0	0	0	0	0.884452771634524	2.65306248266246	1.57780791788756	0	0	3.97470823224058	0.74981817299629	4.37695866627424	1.39698148463299	1.0473195614638	0.810936371603683	5.27767291656828	0	0
NODE_185_length_66524_cov_63.0362_ID_58930	0	0	0	0	0	6.69197449427409	0	0	0	0	0	0	0	0	0	4.6623261325621	0	0	0	0	0	0	0	0.772581075088679	0	0	0	0	0	0	0	0	0	0	0	0	0	0	0	0	0	0	0.289960869566473	0	0	0	6.91060706715513	0	0.255023561953319
NODE_186_length_82127_cov_94.9046	0	0.441947129465191	0	0	0	0	0	0	0	0	8.12700737560055	0	0	0	31.9642456354712	0	0	0	0	4.36989136177456	0	0	0	0.35164073098317	0	0	0	0	0	0	0	0	0	0	0	4.66719536451199	0	0	0	0	0	0.646190053892745	7.19804112954852	0	0	0.295905072664498	0	0	7.13283016086963
NODE_1889_length_11371_cov_11.9374_ID_122720	0.744183287441443	0	0	0	0	0	0	0	0	0	0	0	0	0.52677147902482	0	0	0	0	2.98522104494978	1.93233808812855	0	1.89028623801736	0	0	0	0.176421288043169	2.3931531314075	0	0.128570716482515	0	0	0	0.789146016048745	0	0.349655994441868	0.259498067928751	0	0	0	0	1.47511343531731	0.815214841033203	1.19893406944176	0	0.417333346830902	0.322272141853215	0	0	2.72065062567243
NODE_189_length_112870_cov_8.12286	0	0	0	0	0	2.70837938305505	0	0	0	0	0.835573516576083	0	0	0	0	0	0	0	0	0	0	0	0	0.585014386204777	0	0	0	0	0	0	0	0	0	0	0.1301823785686	0	0	0	0	0	0	0.61390816409568	0.654041588566752	0	0.651680792465845	8.88742917403448	0	0	2.0534632668857
NODE_189_length_46314_cov_23.4207	32.7559078100922	2.10182933571046	21.9872541508098	0.544566156666989	0	8.67426297957828	22.6949313117384	22.1490946260383	5.17976440150289	0	0.923622341911771	7.18290343173653	14.3006686262793	3.8334236728432	7.2831384480087	54.9206095787904	0	41.2734407457974	23.5885181125002	30.3136320866336	13.8435594364659	0.249800231378719	4.23505320321156	13.740343450464	4.95099531563199	1.32922611814514	1.67211567845678	21.6193446379448	51.1553272752982	40.7153710393389	0	15.3158210256085	19.2217042261837	71.4750746974102	47.2067604791477	23.8261235902446	78.4173837318994	25.9711787028613	41.3404617965396	111.529777846341	37.2203301975022	9.0318280450222	7.58764896067382	1.08424352037757	2.2221785366257	3.5272719362861	8.85448790223333	16.9127465395224	7.08913664301847
NODE_189_length_97698_cov_4.48611	0	2.07558419070295	1.17493719001299	1.39624197925532	0	3.698014043434	1.84437838367824	0.630970111421477	0	0	0	14.3523899250786	1.45206450360455	12.9107764253229	0	0	0	0	0	0	0	0	2.0777538023508	0.218440890045913	0.918924024419292	0.196352042358753	7.30754403517637	0	0	0	0	0.812043244990401	0	0	8.14278077674083	0	0	0	0	0	2.83875252591725	0	1.1564261183423	0.437635187548162	1.80631320795618	0	2.57472594821999	3.85941821097891	0
NODE_18922_length_1981_cov_4.38681	0	0	0	0	0	0	0.33212290714982	0	0	0	0	0	0	0	0	0.283719116239638	0	0	0	0	0	0	0	0	0	0	0	0	0	0	0	0	0	0	12.3476345117965	0	0	0	0	0	0	0	0	0	0	0	0	0	0
NODE_19_length_173760_cov_14.0001_ID_153430	0	0	0	0	0	0	0	0	0	0	0	0	0	0	0	0	0	0	0	0	0	0	0	1.3783468855126	0	0	0	0.590031475357453	0	0	0	0.418960143892166	0	0	0	0	0	0	0	0	0	0	0	0	0	0	0	0	0
NODE_19_length_201322_cov_16.2933	0	0	0	0.11639551756896	0	0	0.208952571962534	0	0	0	1.12601895599795	0	0	0	0	0	0	0	0	0	0	0	0	0	0	0	0	0	0	0	0	0	0	0	0	0	0	0	0	0	0	0	0.435122769313343	0	0	0	0	0	0
NODE_190_length_47341_cov_22.6177	0	0	0	0	0	0	0	0	0	0	0	0	0	0	0	0	0.1357853716966	0	0	0	0	0	0	0	0	0	0	0	0	0	0	0	0	0	0	0	0	0	0	0	0	0	0	0	0	0	0	0	0
NODE_1901_length_16018_cov_38.9044_ID_115919	1.78692616846904	4.26442067254489	1.62869348105382	22.9660087518918	0	0.124270861952279	0.308060687537674	0.0886588969945445	1.79157203675744	17.4138463929149	0.591386098872141	1.18881457203784	0	0.411344133898761	1.5429687821374	0.108189537098976	1.09924585584096	0.140042587947439	0.574293123273481	2.96993746814097	5.68585890769987	0.574010959817302	0.270846551050997	0	0.714031018050548	0	1.44404186656571	0.263087425100512	0.853383114002814	0.346719285220161	0	0.22403915411136	0.439606079609832	0	0.615146231765115	0.706156700790883	0	0.345550045512666	0	1.31332556558411	0.566499973194883	0	0.443663701392777	0	0.27774403133277	0.288981989341957	0.431206294365018	21.5604983862419	0.467264422250591
NODE_19066_length_2767_cov_6.80752	0	0	0.130950147469784	0	0	0	0	0	0	0	0	0	0	0	0	0	0	0	0	0	0	0	0	0	6.28911736972777	0	0	0	0	0	0	0	0	0	0	0	0	0	0	0	4.49183214500696	0	0	0	0	0	0	0	0
NODE_1913_length_13360_cov_22.9335_ID_17568	2.31173240980206	4.79662411382276	1.13366561575177	0.820630420545689	0	2.14446102090701	0.255467088146963	1.51572746629676	0	0	2.34564110067227	5.83012192587047	4.95749376315494	0.542500102580044	1.11387572895741	0.164771929614047	0	5.06182244647242	3.90178301462347	0.11486492747895	0	4.27967372880298	0	0.117240224554774	0.303773511006545	8.59174850268169	6.65800928449372	4.43853973442162	3.75343055893024	0	0	0.230239040027102	0.536395243407135	0	3.62295862920975	1.6491231706926	0	0	0	0	3.1325819226337	0	1.55237159225538	0.844335940339846	0.266401430771755	0.7506970505069	4.4245212569891	0	0.952387019201867
NODE_1918_length_13385_cov_10.1489	0	0	0	0	0	0	0	0	0	0	0	0	0	0	0	0	0	0	0	0	0	4.61741801891949	0	0	0	0	0	0	0	0	0	0	0	0	0	0	0	0	0	0	0	0	0	0.829166035571066	0	0	0	0	0
NODE_192_length_101859_cov_44.1019	1.22777388051603	0.592915870687067	2.66794582252593	7.38756852247612	0	0.215664488594964	0.413393717394465	0.172986514415401	0	0	0	7.05844858537018	0	0	2.0641659531251	0	0	0	0.414587346959599	0.295154277799433	0	0.496767462258586	1.71546526229285	0.271988251047193	0.938132171768002	0	0	0	0	0	0	0.421521354497107	1.94361992436669	0	0	0	0	0	0	0	0	0.880485690883812	3.41441163766499	0.885956324954326	0.808026016718538	1.16072380232164	1.55332291007651	0	0.575596578331596
NODE_1925_length_9673_cov_5.66064	0	0	0	0	0	0	0	0	0	0	0	0	0	0	0	0	0	0	0	0	0	0	0	0	0	0	0	0	0	0	0	0	0	0	0.107226434300724	0	0	0	0	0	0	0	0	0	0	0	0	0	0
NODE_1930_length_6563_cov_7.63353	0.154486232481151	0	0	1.40524424807306	0	0.108322123307699	0.244357417372847	0	0	0	22.186105513909	0	1.3924219879882	0	0	0.271189593583822	0	2.66399232794208	0	0	5.06745865234151	0	0	0	0	5.85541579625233	3.81810419577485	0	1.90460286856604	0	0	0.0976431501968767	0.49373563720171	0.0573208575022548	5.18890385243559	0	0.109374136038319	0	0	0	0	0	0	0	0	0	4.38102319111671	0.575799500165088	0
NODE_1938_length_7276_cov_10.5496	0	0	3.19710933572551	0	0	0	0	0	0	0	0	0	0	0	0	0	0	63.8093558864882	0	0	0	0	0	0	0	0	0	0	0.502328757944847	0	0	0	0	0	0	0	0	0	0	0	0	0	0	0	0	0	0	0	0
NODE_1949_length_14113_cov_3.83177	0.268022485940562	0	0.52888716756233	0	0	0.418098220840923	6.71023793791149	0	0	0	0.206851662281559	0	1.99189828953029	0	0	0	0	0	0	0.202644926585643	0	3.49475877485854	0	0.360700811320648	0.823483470249829	0	0.56640578725733	0	0.533492859645845	0	0	0.204332457758057	0	0	0	0.264835249193126	0	0	0	0	2.13543057044261	0	1.61341621853754	0	0	0	0.625991265306499	0	0
NODE_195_length_63930_cov_13.4714_ID_24111	0	0.919557056482594	2.70578236059034	0	0	0.247981753863381	0	5.84309318759539	0	0	0	0	0.502349112816021	0	0	0.864508227409476	0	0	14.0585187053338	0	0	2.59259657582334	0	1.06960844472096	1.19269501508251	0.570713242711375	0	0	0	0	0	0	5.14467822893657	0	1.3803933029221	3.67247838266196	0	0	0	0	5.0444462162884	2.02636580954958	1.72188117845804	1.80717023747423	2.87407681554179	1.78601386615924	0.876891071148116	0	1.95516210403076
NODE_1955_length_14456_cov_19.8645	0.426214073252147	0.353978392718724	0.511325178762962	0.338519233596517	0	0.427849158054463	0.517710021745341	1.07698689963247	0	0	0.309097434627065	0	0.391335453373011	0.182316279379921	0	0.161999506914869	0	1.11816899265684	0.733101117475712	0.477703337025076	0.293593486866272	0.585488254862044	0	0	0.131863918639708	0.5637608100098	0.184322193219948	0.391462399472725	1.07200904409937	0.746029787486361	0	0.376803538690361	0.719882916358201	0	2.27802581924193	0.428651100849298	0	0	0	0.420227724444458	0.886404638928621	0	0	0	0	1.28082830804634	0.422240981582085	4.4875729606749	0.621303944295238
NODE_196_length_58083_cov_6.55353	0	0	0	0	0	0	0	0	0	0	0	0	0	0	0	0	0	0	0	0	0	0	0	0	0	0	0	0	0	0	0	0	0	0	0	0	0	0	0	0	0	0	0	0	0	0	0	0	0
NODE_1968_length_5686_cov_15.4997	0	0	0.994106455427841	0	0	0	0	0	0	0	0	0	0	0	0	0	0	0	0	0	0	0	0	0.791979779308633	0	0	0	0	0	0	0	0	0	0	0	0	0	0	0	0	0	0	0	0	0	0	0	0	0
NODE_19736_length_1876_cov_4.24602	0	0	0	0	0	0	0	0	0	0	0	0	0	0	0	0	0	0	0	0	0	0	0	0	0	0	0	0	0	0	0	0	0	0	0	0	0	0	0	0	0	0.864720891547439	0	0	0	0	0	0	1.19690429354104
NODE_19779_length_2599_cov_5.18318	0	0	0	0.253466113343141	0	0	0	0	0	0	0	0	0	0	1.13846511168626	0	0	0	0	0.697811766922386	0	0	0	0	0.236595316791274	0.434176082076035	0	0	0	0	0	1.15887278772138	0	0	0	0	0	0	0	0	0	0	0	0	0	0	0	0	0
NODE_1984_length_5587_cov_5.20915	0	0	0.63556877910849	0.311617042847125	0	0	0	0	0	0	0	0	0	0	1.72898567896723	0	0	0	0	0	0	0	0	0	0.220122150828896	0	7.08279484053377	1.99344104789971	0	0	0	0	3.55799675358521	0	0	0	0	0	0	0	0	0	0	0	0	0	0	0	0
NODE_2_length_146845_cov_25.0000_ID_101810	0	0	0	0	0	0	0	0	0	0	0	0	0	0	0	0	0	0	0	0	0	9.63670327536768	0	0	0	0	0.126245672479425	0	0	0	0	0	0	0	0	0	0	0	0	0	0	0	0	0	0	0	0	0	0
NODE_20_length_183767_cov_15.3604_ID_61422	43.596236793111	1.77564589575437	20.2579568160002	0.323395501327789	0	5.95452465479201	18.9734171550449	16.1599568722852	6.92213196594481	0	2.78651016893909	4.80909182673127	13.8392172378177	4.90655248220475	6.42959149913396	52.0999208565171	0	31.0648028538067	15.8499759070039	25.5620778975135	9.73114883812334	0.181578556656514	3.97457568553864	11.6638128085204	4.07861746790371	0.867176879797756	1.48390282573969	21.0757660436451	29.7106036993884	21.6060492402916	0	16.6437006889436	16.8735468608527	56.0898464532949	30.9316082443339	23.9340761041054	92.499154338308	23.9629162183197	46.1442473706924	97.2412589405026	29.9115908545928	7.83762270363692	5.53086012130909	1.31282259636097	1.61880736859537	3.04892285086479	8.37555445128462	18.6057888339088	8.88434704057341
NODE_2004_length_8381_cov_10.1175	0	0	0	0	0	0	0.0539709631137523	0	0	0	0	0	0	0	0	0	0	0	0	0	2.22486505496469	0	0	0	0	0	0	0	0	0	0	0	0	0	0	0	0	0	0	0	0	0	0	0	0	0	0	0	0
NODE_201_length_101846_cov_10.8881	0	0	0	0	0	0	0	0	0	0	10.1218455899438	0	0	0	25.4738287226696	0	0	0	0	3.36628409735768	0	0	0	0.293169630505736	0	0	0	0	0	0	0	0	0	0	0	5.56082486307624	0	0	0	0	0	0.682634170025471	8.69376304364142	0.226876643720377	0	0.278382020107189	0	0	7.72377730387652
NODE_203_length_87558_cov_61.0005	0	0	0	0	0	11.8526946192564	0	0	0	0	0.0870956397536128	0	0	0.241490352253467	0.809050555991754	0	0	0	0.115506868879548	0	0	0.198894020564844	1.18461465534624	0	0.249313010873803	0	0.258347922677841	0	0.095174312085695	0	0	0	0	0	1.2665216833464	0	0	0	0	0	0	0	0	0	1.44811166284996	0.65642974969605	0	0	0.928905462317873
NODE_205_length_70479_cov_22.2652_ID_66861	3.5317011705113	0.812160343758421	2.92939450440923	1.07956410421337	0	0	0	0	0	0	1.03298436759733	0	0	11.8193783130428	7.06290531287133	0	0	2.33280160087955	2.20970668503068	3.62236802831967	0	0	1.47734901621245	8.58404249166422	1.5224678180085	0.687573975262112	0.105375457515056	11.1547676423413	0	12.4165073117453	18.3410834070526	2.67047428107316	0	0	0	4.52723090503339	0	2.62402810436007	0	0	6.61152602455799	0	2.74718331223693	0	0.471324542171418	0	0.622196894379855	0.530226527118289	3.49033354351009
NODE_2059_length_20991_cov_33.7114	0.672503083823676	0.929752075145458	0.383208379242789	0.0762156113561594	0	0.975391412687853	0.103825986108276	1.60867661474253	0	0	0.286662260976516	0.480910062921798	2.20578145727426	0.0970212131826506	0.501648283239011	0.0780956319552639	0	3.62712213987838	1.31727298493496	0.139568490623663	0	6.10039098648885	0	0.158565574537185	0.152329016596194	10.5215369398073	3.20586700186366	2.88232715186529	1.82477316795838	0	0	0	0.522484095476861	0	3.44646708611385	0.131200785815666	0	0	0	0	1.35974812297908	0	1.67895575853695	0	0	0.266460410916394	1.4539363607619	0	0.309022405484667
NODE_2069_length_4510_cov_3.54231	0	0	0	0	0	0.283736712080525	0.27353193420058	0	0	0	1.51916020464573	0.267071212641882	0	7.96884942970009	0	0.89312806646863	0	0.570528790765234	0	0	0	0	0	1.4326183537059	0.586278998196062	0	0	0	0	0	0	0.113673081107246	0.138171029633073	0	0	0	0	0	0	0.324269343021261	0.146328507488581	0	1.96164041496665	0	0	0	0.641092784079303	0	0
NODE_2076_length_12732_cov_3.93721	0	0	0	0	0	0	0	0	0	0	0	0	0	0	0	0	0	0	1.44924991974357	0	0	0	4.01725487483098	0	0.439498286042942	0	0	0	0	0	0	0	0	0	0	0	0	0.912939312044137	0	0	0	0	0	0	0.198008603508486	0	0	0.659575543614248	0.352716376795946
NODE_2085_length_6330_cov_16.0026_ID_87860	0	0	0	0	0	0	0	0	0	0	0	0	0	0	0	0	0	0	8.46450222148337	0	0	0	0	0	0	0	0	0	0	0.785551843051828	0	0	26.0384724161366	0	0	179.034074015136	0	0	0	0	0	0	0	0.574852375423755	0	1.52347074291715	0	0	0
NODE_209_length_65730_cov_16.4522	0	0	0.100328173687659	0	0	0	0	0	0	0	0	0	0	0	0	0	0	0	0.0973933095591979	0	0	0	0	0	0	0	0	0	0	0	0	0	25.8096336214754	0	0	0	0	0	0	0	0	0	0	0	0	0	0	0	0
NODE_2098_length_11594_cov_29.8206_ID_34893	0	0.723622826125988	0	0	0	0	0.0993088742764912	0	0	0	0	0	0	0	0	0	0	0	0	0	0	0	0	0	0	0	0	0	0	17.1332941806102	0	0	0	0	0	0	0	0	0	0	0	0	0	0	0	0	0	0	0
NODE_2114_length_4763_cov_15.1461	151.23495334057	15.6779612093537	64.5105020418769	12.398275814559	0	35.493664298726	24.3721375367034	24.0295234830176	0	0	0	57.1640480620825	57.5773668317923	57.6355163352169	87.1717819180664	0.609681385939969	164.336139237578	199.300940310735	32.8668590529218	8.6405751184326	97.5945602807622	0	16.1557571902456	58.4639929987312	11.5804193118087	0	0	0	65.072276890617	55.7655467712122	0	0	139.283418107209	0.0789831593086916	2.88534898417584	118.389420231545	0	25.667597762654	66.7058983641192	0	141.823470663533	7.59022696489929	11.4796031856054	2.02453520292794	7.81492670841881	10.5283567024692	2.42815742699782	13.047049564895	19.7474270514729
NODE_2120_length_6346_cov_6.59768	0.331827618631874	0	0.262647284435061	0	0	0	0.252713162656476	10.0122968108625	0	0	0	0	0.219433986335097	0	0.205701889004138	0	0	0	0.686642603192658	0	0.493375031842046	0	0	0	0	0	0	0	0	0	0	0	0.471340442719313	0	0	0	0	0.730472703562217	0	0	0.407307145345553	0	0	0	0	0	0	0	0
NODE_21227_length_2513_cov_19.4317	0	0	0	0	0	0	0	0	0	0	0	0	0	0	0	0	2.71368800270464	0	0	0	0	2.27764949444144	0	0	0	0	0	0	0	0	0	0	0	0	0	0	0	0	0	0	0	0	0	0	0	0	0	0	0
NODE_213_length_53456_cov_40.0953	0	0	0	0	0	0	0	0	0	0	5.92810392774601	0	0	0	9.15253654444913	0	0	0	0	2.05781559929858	0	0	0	0.141928090981384	0	0	0	0	0	0	0	0	0	0	0	2.72318277026489	0	0	0	0	0	0.385837374760355	5.39911683464635	0	0	0	0	0	5.28323243768737
NODE_214_length_75372_cov_21.9422	0.427355055722157	0.788645609790437	0.570150882086166	2.12883738699269	0	0	0.512839109947963	0.420100599131658	0	0	0	1.40933834530922	0	0	0.518421960623305	0	0	0	0	0	0	0.29648829421502	0.732376568872537	0.164302284922245	0.486237717044725	0	0	0	0	0	0	0.306081194750248	0.577083847933345	0	0	0	0	0	0	0	0	0.362812894367885	2.08008825547493	0.23656259789469	0.234136267832753	0.478519225467935	0.797051692212496	0	0.324388751140909
NODE_215_length_48699_cov_37.5161_ID_16307	4.4890235970695	10.9780316704846	2.56990719830155	52.2804825173045	0	0.459843528634171	1.84837055646759	0.293775591771938	5.77775075920437	36.2422127797838	1.96475215755011	3.66407448163629	0.736310765929998	0.691253247551505	9.05835499298013	0.445300082432126	1.59431735960793	1.0025387697109	1.95413059537396	4.92157753969572	13.9542296409755	6.34302386823499	3.69825903500897	0.117597730321759	2.25387901720329	0.616616497115136	5.69035111643991	0.531567905871285	1.63012350581658	2.84045072598939	1.24406348201388	0.923764472184142	1.75816740830089	0	1.96653428763411	1.87026211569499	0	1.88956072932686	0	1.93234640345191	2.05191384912327	0.680497822289247	4.79183778939239	1.05355960212112	1.16934577387154	1.49706128890022	6.64629987752233	29.3796758260623	2.65886975543753
NODE_2154_length_5223_cov_4.32682	0	0	0	0	0	0.163335576167358	0	0	0	0	0	0	0	0	0	0	0	0	0	0	0	0	0	0.318633924479231	0	0	0	0	0	0	0	0	0	0	0	0	0	0	0	0	0	0	0.555361893736066	0	0	0	0	0	0
NODE_216_length_54644_cov_12.0309_ID_28088	0	1.59957922287547	0	0	0	0	0	0	0	0	0	0	0	0	0	0	0	0	0	0	0	0	0	8.08331913503045	0.183424584985552	11.7443744715288	0	0	0	0	0	0	0	0	0	0	0	0	0	0	0	0	2.61698082002571	0.699208753615033	0	0	0.440934115395051	0	0
NODE_2161_length_3374_cov_49.1714	0	0	0	0	0	0	0	0	0	0	0	0	0	0	0	0	0	0	0	0	0	0	0	0	0	0	0	0	0.433306940463154	0	0	0	0	0	0	0	0	0	0	0	0	0	0	0	0	0	0	0	0
NODE_217_length_46757_cov_5.91748	0	0	0	0	0	0	0	0	0	0	0	0	0	1.52447826009144	0	0.600028683749962	0	0	0	0	0	0	0	0	0	0	0	0	0	0	0	0	1.19014083426038	0	0.244010828087772	0	0	0	0	0	0	0	0	0	0	0	0	0	0
NODE_2174_length_9731_cov_14.9417_ID_30966	0	0	0	0	0	3.21450993647218	0	0	0	0	0.924489007310377	0	0	0	0	0	0	0	0	0	0	0	0	0.855115089690177	0	0	0	0	0	0	0	0	0	0	0.168763270996705	0	0	0	0	0	0	0.928790746938016	0.5812637533057	0	1.09725304134538	11.2182931010353	0	0	2.05107841348542
NODE_218_length_58865_cov_8.75742	0	0	0	0	0	0	0	0	0	0	0	0	0	0	0	0	0	0	0	0	0	0	0	0	0	0	0	0	0	0	0	0	0	0	0	0	0	0	0	0	0	0	0	0	0	0	0	0	0
NODE_2181_length_14296_cov_9.49259	0	0	0	0	0	0	0	0	0	0	0	0	0	0	0	0	0	0	0	0	0	0	0	0	0.35700637907291	0	0	0	0	0	0	0	0	0	0	0	0	0	0	0	0	0	0	0	0	0	0	0	0
NODE_2181_length_8599_cov_5.50878	0	0	0	0	0	0	0	0	0	0	0	0	0	0	0	0	0	0	0	0	0	0	0	0	0	0	0	0	0	0	0	0	0	0	0	0	0	0	0	0	0	0	0	0	0	0	0	0	0
NODE_219_length_52372_cov_6.19124	0	0	0	0.414190291942856	0	0	0.657973167264306	0	0	0	0.944193942672712	0	0	2.06213683530287	0	0	0	0	0	3.80657407335761	0	0	0	0.102807937689567	0.203123124003112	0	1.24054741873803	0	0	0	0	0	0	0	1.65202541480482	1.124965481377	0	0	0	0	0	0	1.83880225457594	0	0.285992065278341	0	0.889454556184943	0	0.647872429366173
NODE_2194_length_8250_cov_20.8804	0	0.432736714176903	0	0	0	0	0	2.93272088685505	0	0	0	1.24446706639922	0.305934198796918	5.27112826943228	0	0	0	11.1480350452637	29.9885354005222	0	0	0	0	0.984888940941654	0	0	0	0	27.8130166069582	2.63010547650543	0	1.07970481538366	23.9894383929336	0	13.9550720227867	3.37399178225554	0	1.68566537338394	1.95787863414906	0	0	0	0	0	0	0	0	0	0
NODE_2196_length_28815_cov_19.4668	0	0.0681430796660661	0.128261613468634	0	0	0	1.97934346143823	0	0	0	0	0	1.8273457547196	0	0	0	0	0	0	0.208185772997357	0	0.771304326030304	0	0.63361190592933	1.22704826061357	0.252370759690384	0	0.150426452006009	0	0	0	0	0	0	0	0	0	0	0	0	0.0897022781316286	1.22246296158516	0.322127244391709	0	0	0	0	0.44443923746234	0.467546580881414
NODE_220_length_63579_cov_39.4111	0	0	0	0	0	0	0	0	0	0	0	0	0	0	0	0	1.80759857387159	0	0	0	0	5.22243846539461	0	0	0	0	0	0	0	0	0	0	0	0	0	0	0	0	0	0	0	0	0	0	0	0	0	0	0
NODE_2200_length_5429_cov_7.13658	0.0574630910225026	2.03854143766334	0	0	0	0	0	0	0	0	0	0	13.2577445191638	0	39.2729325188142	0	0	0	0	0	0	0	0	8.62829961692738	0	0	0	0	0.727084097666465	0	0	0.897093969430829	33.0342524776343	0	0	0	0	2.24296286311441	0	0.828856277272136	0	0	0	0	0	0	1.24266588035756	0	0
NODE_222_length_67608_cov_5.80438	0	0	0.118978923924467	0	0	0	0	0	0	0	0	0	0	0	0	0	0	0	0.12253733392252	0	0	0	0	0	0	0	0	0	0	0	0	0	31.9364141905708	0	0	0	0	0	0	0	0	0	0	0	0	0	0	0	0
NODE_2220_length_11207_cov_3.15307	0	0	0	0	0	0	0	0	0	0	0	0	0	0	0	0	0	0	0	0	0	0	0	0	0	0.229347576068232	0	0	0	0	0	0	0	0	0	0	0	0	0	0	0	0	0	0	0	0	0	0	0
NODE_2248_length_9964_cov_2.15087	0.0861009216372148	0	0	0	0	0	0	0	0	0	0	0	0	0	0	0	0	0	0	0	0	0	0	0	0	0	0	0	0	0	0	0	0	0	0	0	0	0	0	0	0	0	0	0	0	0	0	0	0
NODE_2256_length_13598_cov_7.04955	0	0.406943722057445	0.170537576960796	0	0	0	0.06652899571354	0	0	0	0	0	0.128008537770492	0	0	0.578663477701878	0	0	3.02644087029262	0	0	0	0	0	0.099485564226294	2.34200784329531	1.24659121637269	0.544553325233731	0	0	0	0	0.174141425639918	0	0	0	0	0	0	0	0.675407179886593	0	0	0	0.174492480026996	0	0.448883337972541	0	0
NODE_2257_length_10776_cov_45.718	0	0	0	0	0	0	0	0	0	0	0	0	0	0	0	0.104314693628568	0	0	0.474254889909398	0	0	0	0	0	1.04995978113081	0.209432746346625	1.02589978698048	0.0782133328741648	0	0	0	0	0	0	0	0	0	0	0	0	0.19903582948347	0	0	0	0	0	0	0	0
NODE_2259_length_8839_cov_31.8046	0	0	0	0	0	0	0	0	0	1.5977527346807	0	0	0	0	0	0	0	0	0	0	0	0	0	0	0	0	0.0513115063114884	0	0	0	0	0	0	0	0	0	0	0	0	0	0	0	0	0	0	0	0	0	0
NODE_226_length_39936_cov_16.2787	0	0	0	0	0	0	0	0	0	0	4.20843670029618	0	0	0	19.9281156446769	0	0	0	0	1.61216080151268	0	0	0	0.148304363079573	0	0	0	0	0	0	0	0	0	0	0	4.00467716217564	0	0	0	0	0	0.417809853848642	7.18699492109411	0	0	0.260793654519201	0	0	4.10440828304934
NODE_2260_length_7420_cov_13.7783	0	0	0	0	0	0	0	0	0	0	0	0	0	0	0	0	0	0	0	0	0	0	0	0	0	0	0	0	0	0	0	0	0	0	0	0	0	0	0.219887537527971	0	0	0	0	0	0	0	0	0	0
NODE_2275_length_10880_cov_8.87741	0	0	0	0	0	0	0	0	0	0	0	0	0	0	0	0.12914695985081	0	0	0	0	0	0	0	0.188952880291174	0.146945697949021	0	0.578391623114479	0	0	0	0	0.247379997970297	0	0	0	0.298329759509156	0	0	0	0	0	0	0	0	0	0	1.03346094737457	0	0
NODE_2291_length_7056_cov_100.066	0	0	0	0	0	0	0	0	0	0	0	0	0	0	0	0	0	0	0	0	0	0	0.0889922361746697	0	0	0	0	0	0	0	0	17.6737395375302	0	0	0	0	0	0.951135560188355	0	0	0	0	0	0	0	0	0	0	0
NODE_2299_length_8355_cov_10.9739	0	0	0	0	0	0	0	0	0	0	0	0	0	0.0860311452494252	0	0	0	0	0.296180984482698	0	0	0.765234200250572	0	0	0	0	0	0	0	0	0	0	0	0	0	0.294310046919792	0	0	0	0	0	0	0	0	0	0	0	0	0
NODE_2313_length_7669_cov_6.4374_ID_65816	0	1.10173221336602	0	0	0	0	0	0	0	0	1.30512713959189	0	0.726315335653944	0	0	0	0	0	0	0	0	0.32553421811602	0.707135880612674	0	0	0.0980939398718317	0	0	0	0	0	0	0	0	1.72438604278707	0.179556375997956	0	0	0	0	0	0	0.813197107525683	0	0	0	0	0	0
NODE_232_length_75945_cov_21.3402	0	0	0	0	0	0	0	0	0	0	0	0	0	0	0	0	0	0	0	0	0	0	0	0	0.0631550145639089	0	0	0	0	0	0	0	0	0	0	0	0	0	0	0	0	0	0	4.43202893041009	1.13451101119192	0	0	0	0
NODE_233_length_64884_cov_8.6695	0	0	0	0	0	0	0	0	0	0	0	0	0	0	0	0	0	0	0	0	0	0	0	0	0	0	0	0	0	0	0	0	0	0	0	0	0	0	0	0	0.489907921253164	0	0	0	0	0	0	0	0
NODE_233_length_77635_cov_12.2098	0.600748175611443	0	0	0	0	0.289367061383169	1.54293009798483	0	0.147723151284082	0	0.235593386504444	0	0	16.7140599221168	1.35523881654142	0	22.6506113659353	0.296590591203931	0.0983958047272821	3.81319520229752	0	0	0	0.255977384725408	1.26807867144094	0	0	1.42682465575696	4.19564130991091	1.06473185847914	37.1372418047722	12.4402382852556	1.7385790047471	0	0	1.83198650049771	0	0	0	0	0	0	0	0.182796169151623	0	0	0	5.00552971765957	0.266729029344852
NODE_234_length_40923_cov_11.8335	0	0	0	0	0	0	0	0	0	0	0	0	0	0	0	0	0	0	0	0	0	0	0	0	0	0	0	0	0	0	0	0	0	0	0	0	0	0	0	0	0	0	0	0	0	0	0	0	0
NODE_236_length_45206_cov_16.9858_ID_100963	0	0	0	0	1.83175783280662	0	0	0	0	0	0	0	0	0	0	0	0	0	0	0	0	0	0	0	0	0	0	0	0	0	0	0	0	0	0	0.269797013502493	0	0	0	0	0	0	0	0	0	0	0	0	0
NODE_237_length_64576_cov_5.11528	0	0	0	0	0	3.55040705097974	0	0	0	0	0	0	0	0	0	0	0	0	0	0	0	0	0	0	0	0	0	0	0	0	0	0	0	0	0	0	0	0	0	0	0	0	0	0	0	0	0	0	0
NODE_2373_length_13378_cov_43.9418	5.07197255587933	1.77018363606899	2.34553464098026	0.207519527188297	0	0	14.6465398309677	4.26191652927011	0	0	0.552220812135483	2.85111529018823	4.35880649097067	0	1.86697195319188	1.05382168703897	0	1.22799798893217	0.349843537582315	2.40370382087877	1.94511432380532	0	0.499243796181457	16.9989123762908	2.31660382032907	0.543583752465123	0.101706324776629	2.03853114067101	1.18571215023031	2.40878030036959	0	0	0	23.2486690314807	16.0035606817192	0	94.2292402995957	2.83412253765884	17.8059924618629	0	0.472749292426326	0.433071458616224	0.368598728559717	0	0	3.05641620296771	3.13382139444357	1.33391733594374	0
NODE_2374_length_8452_cov_16.0225_ID_58128	4.35543306874322	0	0	2.24359109185709	0	2.48131611576179	0	0	0	0	0	0	0	0	0	0	0	0	2.81961643123149	0	0	0	0	0.098451549192796	0	0	0	0	0	0	0	0	0	0	0	0	0	0	0	0	0	0	0	0	1.10538312555199	0	0	0	0
NODE_2377_length_4884_cov_31.8056_ID_55866	10.4675700205336	11.0377101082284	47.5848222425386	0.664770264009869	0	17.0451492538765	2.06278399327689	1.52925369393881	0	0	0	2.93595016042395	2.95812424279406	2.25664414780996	5.48810168969478	0	8.43498675792688	204.400275153511	1.66320999772235	0.528441952864593	6.39639694457759	0	0.876604336677001	2.51553976897138	6.33293095526785	0	0	0	4.62480634409202	3.76840040220824	0	0	7.82128938686491	0	0.265458972919458	68.4320031283087	0	1.67161249545604	4.56553280553914	0	6.47465195954073	0.474498769317596	0.861169123244478	0.298019290453101	0.455456991593807	0.513375951820853	0	0.472844359307241	1.58356461222979
NODE_238_length_32260_cov_25.7665_ID_19491	0	0	0	0.277132453790577	0	0	0	0	0	0	0	0	0	0	0	0	0	0	0	0	0	0	0.539701323414257	0.0667607850301056	1.5763533348965	0	0	0	0	0	0	0	0	0	0	0	0	0	0	0	4.72726278727247	0	0	0	0	0	0	0	0
NODE_238_length_62337_cov_50.9163	0	0	0	0	0	13.2941467130983	0	0	0	0	0	0	0	0	0	10.305602959341	0	0	0.0854348559861304	0	0	6.39217887516227	0	0	0.726012904147815	0	0	0	0	0	0	0	0	0	0	0.932509181533139	0	0	0	0	0	0.453549485378428	0	1.39220287379745	0	1.50059558666371	6.41620711788092	0	6.37157669487414
NODE_238_length_97840_cov_23.778	0	0	0	0	0	0.162761297363172	0.337911465892842	0	0	0	0	0	0	0	0	0	0	0	0	0	0	0.118246605847036	0	0	0	0	0	0	0	0	0	0	0	0	0.620158176522568	0	0	0	0	0	0	0	0	0	0	0	0	0	0
NODE_2392_length_3822_cov_15.0040_ID_73404	0	0	0	0	0	0	0	0	0	0	0	0	0	0	0	0	0	0	0	0	0	0	0	0	0.257419666495247	0	0	0	0	0	0	0	0	0	0	0	0	0	0	0	0	0	0	0	0	0	0	0	0
NODE_2394_length_8043_cov_4.40235	0.0872716676131574	0	0	0	0	0.106067600935237	0.526601970219218	0.0653956378934806	0	0	0	0	1.19030592208347	0.096815790555621	0	0	0	0.172262492224088	0	0	0	0	0	0	0.252294797155753	0.10912132649798	0.528653492501918	0	0	0	0	0.175286632902228	0.154954953038707	0	0	0	0	0	0	0	0	2.8813278494929	0.252450406525977	0	0	0	0	0.261025606779081	0
NODE_23979_length_1607_cov_5.90206	0.339727729951488	1.22186860023503	0.405855821087744	0.90770340856714	0	9.64406625815291	0.742070974364111	0	0	0	0.852696020280303	4.49716677914707	1.1914910431011	7.34296168098489	11.1557412424714	0.29145798033122	0	1.60117289754275	0.836892983601952	0.737911476184285	1.38547541265613	0.265236745201972	1.45641782861273	0.913773374330149	1.18620087607692	0.312085635709221	3.7042589024705	0.749246044139034	0.500365705922511	0.401857390678612	0	12.0031381715851	0.930655398101046	1.14123169910584	1.88249561629754	1.77498077955024	0	0	0	0.94505475802257	2.39555641019213	1.8747278071881	1.89526317954738	1.1321765825863	1.75335353627624	0	1.89916478834804	0	1.55250809284588
NODE_24_length_123364_cov_17.1611_ID_4972	0	4.32740221980753	1.84981954832197	3.45457061312075	0	3.92847885561823	3.42763616777027	0.997260524411678	0	0	0	31.0546638797193	2.32038157717315	21.0480348023679	0	0	0	0	0	0	0	0	3.96515078281636	0.409075381455842	1.58856885697711	0.266282431554579	12.8813851611608	0	0	0	0	1.67371412005046	0	0	11.3622379474128	0	0	0	0	0	6.14128044609431	0	1.89514612675714	0.613528769801508	3.23727564666115	0	5.26429507095854	5.1054496173701	0
NODE_24_length_136683_cov_15.9974_ID_89214	0	0	0	0	0	0	0.150424586237817	0	0	0	0	0	0	0	0	0	0	0	0.168451569412286	0	0	0	0	0	0	0	0	0	0	0	0	0	0	0	0	0	0	0	0	0	0	0	0	0	0	0	0	0	0
NODE_2416_length_5415_cov_16.5748	0	0	0	0	0	0	0.121502396872353	0	0	0	0	0	0	0	0	0	0	0	0	0	0	0	0	0.650829390603236	0	0	0	0	0	0	0	0.0946750869425081	0.0690472402930924	0	0.223465961617001	0	0	0	0	0	0	0	0	0	0	0	0	0	0
NODE_2430_length_7507_cov_10.6102	0.0831136595607211	0	0	0	0	0	0	0	0	0	0	0	0	0	0	0	0	0	0	0	0	0	0	0	0	0	0	0	0	0	0	0	0	0	0	0	0	0	0	0	0	0	0	0	0	0	0	0	0
NODE_244_length_32147_cov_3.59164	0	0.0518255622478326	0.180341087155326	0	0	1.04159773189234	0.321067683697181	0	0	0	0	0	0	0.34098207711525	0	0	0	5.20883580478408	0.371499573175638	0	0	0	1.24833998526449	0	0.975533413549213	0	1.98046520676337	0	0	0	2.21926366476395	0	0.469103260528598	0	1.13194011591328	6.9178580388784	0	0	0	0	1.83220160553193	0	0.203019694985934	0	7.11798789754322	0.455974930788305	0	0	0
NODE_2440_length_9289_cov_18.9215_ID_86516	0	0.0832723518776201	0	0	0	0.145413325547423	0	0	0	0	0	0	0.149911516555337	0	0	0	0	0	0	0	0	0.262205957608581	0	2.20789380793714	0.191973577585048	3.56340044080002	0	0	0	0	0	0	0.436051645354024	0	0.204708334031291	0.465902721277442	0	0	0	0	0.254579677192203	0	0.655762284321809	0.548427360426883	0	1.68183691251138	1.95404430300077	0	0.77889476424692
NODE_2451_length_9329_cov_13.9435_ID_33330	0	0	0	0	0	0	0	0	0	0	0	0	0	0	0	0	0	0	0	0	0	0	0	0	0	0	0	0	0	0	0	0	0	0	0	0	0	0	0	0	0	0.670717158456133	0	0	0	0	0	0	0
NODE_2455_length_11509_cov_13.2361	0	0	0.0944493156787447	0	0	0.265613677092209	0.593108054156474	0.393031818052348	0	0	0.186357633780958	0	0.272238089659021	0	0	0.191272306859299	0	0	0	0	0	0.201046970476566	0	0.110578037843607	1.60286183423543	0.975023561654624	1.2511922266157	0	0	0	0	0	0.34111160526236	0	0	0.196563003445449	0	0	0	1.1582967599776	0.28670673767204	0.362447960798058	0.630084101786313	0	0.219049920920153	0	0.530360207641899	0	0
NODE_248_length_62448_cov_14.1803	0	0.0962341647151508	0	0	0	0	0	0	0	0	0	0	0	0	0	0	0	0	0	0	0	0	0	0	0	0	0	0	0	0	0	0	0	0	0	0	0	0	0	0	0	0	0	0	0	0	0	0	0
NODE_251_length_35247_cov_9.24125	0	0	0	0	0	0	0	0	0	0	0.233259427115575	0.0960094935089085	0	0	0.390105449435887	0	0	0	0.0579972274935589	0	0	0	0.116607999464274	0	0.102930071983689	0.50156430290837	0	0	0	0	0	0.112723306023237	0	0	0	0	0	0	0	2.00436387352608	0	0	0	0	0	0	0.683587363510289	0	0
NODE_251_length_57296_cov_13.3391	0	0	0	0	0	0	0	0	0	0	0	0	0	0	0	0	0	0	0.227214925973818	0	0	0	0	0	0.666468641440002	0	0	0	0	0	0	0	0	0	0	1.07463644003163	0	0	0	0	0	0.335710198121705	0.777105851623085	0	0.271767027865978	0	0	0	0
NODE_2526_length_13336_cov_9.9721_ID_93089	0	0	0	0	0	0	0	0	0	0	0	0	0	0	0	0	0	0	0	0	0	0	0	0.286287335979771	0	0	0	0	0	0	0	0	0	0	0	0	0	0	0	0	0	0	0	0	0	0	0	0	0
NODE_253_length_73239_cov_4.28795	0	0.0731183773391113	0.603576852250368	0	0	0	0.666456237155685	0.18097766644202	0	0	0.100056425190799	0	0.667848396544855	0.0965073774331934	0	2.07649892523341	0	1.65484091695127	1.30671036843725	0.379063428442418	0	0.620223115624419	0.769294723264231	0.241935325961384	5.91159076277066	1.09563837099844	0.398650886494783	0	4.76586458154863	0	0	0.194247194572218	0	0	0.397712554968363	0	0	0	0	0.0998412551390577	0.0608228619891196	0	0	0	0.188309535507772	0.850605018162721	0	0.56470938188514	0
NODE_2534_length_6579_cov_10.0015_ID_125250	0.0829825903681474	0	0	1.40897889855197	0	0.108058686011313	0.375020222904579	0	0	0	21.2084671633116	0	0.806963565076702	0	0	0.177980306426611	0	2.40680472491841	0	0	4.1985114487904	0	0	0	0	6.07939640106874	2.36974010448002	0	1.69997397339847	0	0	0.0584434103731967	0.596724952874981	0	5.58355565778912	0	0.0623475087242512	0	0	0	0	0	0	0	0	0.175897306022172	3.49141180892288	0.382932777988901	0
NODE_254_length_51995_cov_8.90882	0	0	0	0	0	0	0	0	0	0	0	0	0	0	0	0	0	0	0	0	0	0	0	0	0.229431249731822	0	0.797046585089856	0	0	0	0	0	0	0	0	0.164577023525564	0	0	0	0	0	0	0	0	0	0	0	0.541058717210186	0
NODE_2556_length_4010_cov_21.2281	0	0.801264364778928	0	0	0	0.141829046437592	0.574257899432239	0	2.76855715982557	1.85750502723185	19.3589732568725	0.772384789535732	19.2948482029951	1.47880780626217	0	0.116801240496825	0	0	42.1778035460785	0.730594061516534	0	0	0	3.78399403067374	0	0	12.7382078012097	1.02088043290944	5.1770778461701	0	0	0.607272214468825	0	0	0	0.637735376482657	0	0	0	0	5.45836958378748	5.6635983779556	9.72913018696451	0	1.81210549293871	0	1.76251665381958	0	0
NODE_256_length_61247_cov_8.51536	0	0	0	0	0	0	0	0	0	0	0	0	0	0	0	0	0	0	0	0.0808620500962817	0	0	0	0	0	0	0	0	0	0	0	0	0	0	0	0	0	0	0	0	0	0	0	3.48452220046302	0.57868849665524	5.83838503572157	0	0	2.21189627953272
NODE_2561_length_4990_cov_2.05552	0	0	0	0	0	0.926045615079114	0	0	0	0	0	0	2.33715884714251	0.408130718620645	0	0	0	0	0	0	0	0	0	0	0	0	0	0	0	0	0	0	0	0	0	0	0	0	0	0	0	0	0	0	0	0	0.772566053760229	0	0
NODE_2562_length_6852_cov_14.1511	0	0	0	0	0	0	0	0	0	0	0	0	0	0	0	0	0	0	0	0	0	0	0	0	0	0	0	0	0	0	0	0	0	0	0	0.229675231011312	0	0	0	0	0	0	0	0	0	0	0	0	0
NODE_2563_length_14333_cov_2.89802	0	0	0.146624331032133	0	0	0.0793601445914661	0.109020914168458	0	0	0	0	0	0	0	0	0	0	0	0	0	0	0	0	0	0	0	0	0	0	0	0	0.353210964798898	0	0	0.126637987388131	0.205871243313879	0	0	0	0	0	0	0	0	0	0	0	0	0
NODE_2569_length_5822_cov_61.9905	0.180846622109058	0	0	1.21231982488619	0	0.0976871309197427	0.339025495910577	0	1.48413616924628	0	18.7471625499208	0	0	0	0	0.0965385725301827	0	2.41377565323753	0	0	3.64495658376746	0	0	0	0.77101545291752	5.01780044075229	1.67488177467808	0	1.33089683455002	0	0	0.0990636886409982	0	0.105001679861621	4.08265139732193	0	0.114488049181103	0	0	0	0	0	0	0	0	0	2.262385333488	0.360602706170414	0
NODE_257_length_40744_cov_38.9626_ID_81593	0	0	0	68.1860521797265	0	0	0	0	0	0	0	0	0	0	0	15.8431090051891	0	0	0	0	0	10.7243330688338	0	0	4.94717996883032	0	0	0	0	0	0	0	0	0	0	0	0	45.5432865177593	0	0	0	58.5107711918663	3.81590214914378	4.6574766892045	29.7146830532955	3.73018506013178	0	0	0
NODE_2588_length_14219_cov_7.40744	0	0	0	0	0	0	0	0.477185793019672	0	0	0	0	0	0	0	0	0	0	0	0	0	0	0	3.33570659999425	0.307044779605999	0.736286922160911	0	0	0	0	0	0	0	0	0	0	0	0	0	0	0	0	0.214198461884285	0.319890246890812	0	0	0	0	0
NODE_2590_length_9802_cov_12.9752_ID_18958	0	0	0	0	0	0	0	0	0	0	0	0	0	0	0	40.5585575050152	0	0	0	0	0	0	0	0	0	0	0	0	0	0	0	0	0	0	0	0	0	0	0	0	0	0	0	0	0	3.71890367823667	0	0	0
NODE_2597_length_13940_cov_6.41743	0	0	0	0	0	0.0764976429628868	0	0	0	0	0	0	0	0	0	0	0	0	0	0	0	0	0	0	0	0	0	0	0	0	0	0	0	0	0	0	0	0	0	0	0	0	0	0	0	0	0	0	0
NODE_2598_length_7231_cov_72.0101_ID_116746	0.204929307912535	0	0	0	0	0	0	0.160026227944957	0	0	0	0	0	0	0	0	0	0	0.416615535225041	0	0	0	0	0	0	0	0	0	0	6.81418645919048	0	0	1.67184843959564	0	0	2.28519073023646	0	0	0	2.60588671055005	0	0	0	0	0	0	0	0	0
NODE_26_length_132492_cov_12.9925_ID_12107	0.487993130609031	0.113171566179314	0	0	0	0	0.702357495698498	0.694728702306715	0	0	0.960492259353869	0	4.89187865659953	0.202087187462796	0	0	0	0	0	0.0910809742144117	0	0.284020930444807	0.805262828411039	0.137800977186197	0.190285906786533	0	1.94564323911454	0	0	0	0	0	0	0	2.36939784913742	0	0	0	0	1.3886729430432	4.7053769432723	2.46976587941774	0.942496189285681	0	0.235050623865729	0	0	0	1.05826981547887
NODE_260_length_58973_cov_22.8134	0	0	0	0	0	0	0	0	0	0	0	0	0	0	0	0	0	0	0	0	0	0	0	0	0	0	0	0	0	0	0	0	0	0	0	0	0	0	0	0	0	0	0	0	0	0	0.198835792370547	0	0
NODE_260_length_71950_cov_8.28995	0	0.214188133893328	0.343454117566843	0	0	0	7.25032095848097	0	0	0	0.0703834262260555	0	5.26673666477424	0	0	0	0	0	0	0.535154891640385	0	2.17835808024392	0	0.97963617793371	1.93318860112058	0.663061067096891	0	0.617498494776507	0	0	0	0	0	0	0.0997077922356327	0	0	0	0	0	0.318734809101865	2.03240056327734	0.739777934503776	0	0.32359412153832	0	0.40185246090308	1.73615042170656	1.47022840056457
NODE_2604_length_6445_cov_7.76463	0	0.267732761486486	0	0	0	1.29057280289226	0	0.310118392427247	1.34067351083814	0	0	0	0.999292840563486	0	3.95632342356075	1.80954027344725	0	12.069252785296	1.22698769665356	0.616911908976446	0	0	0	1.55691198123844	0.14311355197995	0.924060387423356	0	17.9998602263682	7.54239810230088	0	0	0	0	0	0	12.3920923439321	0	0.364993602379255	0	0	11.4342087167894	0	0	0.366986826793024	0	0.478811844352673	0.523385032153701	0	0
NODE_26153_length_2024_cov_5.5292	0	0	0	0	0	0	0	0.337831151309508	0	0	0	0	0	0	0	0	0	1.95582612218851	0.744206258698684	0	0	0	0	0.145102155390173	0.303809895425158	0	0	0	0	0	0	0	0	0	0.896789660688778	0	0	0	0	0	0	1.14498616074463	0	0	0	0	0	0	3.3281508715657
NODE_264_length_71615_cov_8.9972_ID_113232	0	0	0	0	0	0	0	0	0	0	0	0	0	0	0	0	0	0	0	0	0	0	0	0	0	0	0	0	0	0	0	0	0	0	0	0	0	0	0	0	0	0	0	0	0	0	0	0	0
NODE_265_length_71728_cov_69.5353	0	0	0	0	0	0	0	0	0	0	0	0	0	0	0	0	0	0	0	0	0	0	5.96884839996999	0	0	0	0	0	0	0	0	0	0	0	0	0	115.024780791291	0	0	0	0	0	0	0	0	0	0	0	0
NODE_266_length_11385_cov_2.7647	0	0	0.260973234607019	0	0	0	0	0	0	0	5.36903954367798	0	0	4.66145610923165	15.4406444678256	0	0	0	0	2.45074528864739	0	0	0	0.103183754944123	0	0	0	0	0	0	0	0	0	0	0	3.18790128450938	0	0	0	0	0	0	4.59875501416352	0	0	0.22023084309996	0	0	5.12781763915308
NODE_2665_length_6128_cov_17.038	0	0	0	0	0	0	0	0	0	0	0	0	0	0	0	0	0	0	0	0	0	0	0	0	0	0	0	0	0	0	0	0	0	0	0	0	0	0	0	0	0	0	0	0	0	0	0	0	0
NODE_2666_length_18710_cov_6.31632	0	0	0.402814131876907	0	0	0	0	0	0	0	0	0	0	0	0	0	0	0	0	0	0	0	0.283744314249588	0	0	0	0.136353608985342	0	0	0	0	0	0	0	0	7.12848820817135	0	0	0	0	0	0	0	0	0	0	0.343408570128589	0	0
NODE_2669_length_4124_cov_3.00688	0	0	0	0	0	0	0	0	25.3710729111909	0	0	0	0	0	0	0	0	0	0	0	0	0	0	0	0	0	0	0	0	6.29499273476849	0	64.4872157657547	0	0	0	0	0	0	0	0	0	0	0	0	0	0	0	0	0
NODE_2671_length_6705_cov_11.9299_ID_91689	0.91310287140759	1.04715185496201	1.09161058502425	2.96150055246898	0	0.720990760302059	0.453833197713654	0.980568820986698	0	0	0.65752945783285	2.54063333828644	1.05140542747842	0.232271261279302	0.584064513476626	0.146693996453955	0	1.34806640260852	1.81324067156166	0.228873293231734	0.477335539962558	1.9343379301572	1.00461863977926	0.452611963102213	0.449375841740276	2.21589528580496	0.946993834455099	0.835015440288015	1.17743163795115	0.211890621775565	0	0.506548780333056	1.10596584479901	0	1.39221650871263	0.425412992205405	0	0.123825964855076	0	0	1.23031612373882	0	2.63892565891114	0.461296525871366	0.420229550006849	1.46703075297821	1.77279232545055	0.657539270123895	0.483720306750831
NODE_2687_length_4549_cov_12.9484	0	0	0	0	0	0	0	0	0	0	0	1.57608052137949	0	0	0	0	0	0	0	0	0	0.374794855607446	0	0	0	0	0	0	0	0	0	0	0	0	0	0	0	0	0	0	0	0	0	0	0	0	0	0	0
NODE_270_length_106158_cov_6.88017	0	0	0	0	0	0	0	0	0	0	0	0	0	0	0	0	0	0	0	0	0	0.494431423650338	0	0	0	0	0	0	0	0	0	0	0	0	0	0	0	0	0	0	0	0.303439991822804	0.333352108046481	0	0	0	0	0	0
NODE_2708_length_2651_cov_7.33398	0	0	0	0	0	0	4.83958575697623	0	0	0	0	0	0	0	0	0	0	0	0	0	0	0	0	0	0	0.567546152302586	0	0	0	0	0	0	0.376100396013676	0	0	0	0	0	0	0	0	0	0	0	0	0	0	0	0
NODE_2708_length_6962_cov_11.9357_ID_27201	0.896199716061955	0.991403417282619	1.99853775195022	3.61591249732907	0	0.63310718050334	0.815095304068547	1.36744984084293	0	0	0.684602128119329	3.9380225905878	1.05009658226562	0.266715704004206	1.73751222904545	0.215282033618969	0	1.58260288209493	1.46040590438687	0.340656059243937	0.319801635756737	1.47810134551211	1.04132838973852	0.210921260061556	0.485781636867691	1.75590195407247	0.749172313890165	0.743660598909098	1.60645342875446	0.250448008103336	0	0.543077961645849	1.2710067623903	0	2.25953553117333	0.649883253850523	0	0	0	0	1.16910073947235	0.665743174187629	2.14570154130492	0.757868791701656	0.617725811178592	0.914213741706301	1.36126575150549	0.693577506068019	0.680878046522022
NODE_2731_length_5986_cov_11.0019_ID_106790	0.618878978247386	0	0.230018112359804	0	0	0	0.989211378478808	3.95405449398211	0	0	0	0	0.639734749837444	0	0.276225632751809	0	0.392197797502183	0	0.970583352235351	0.268017001152172	0.441683937255989	0	0	0	0	0	0	0	0	0	0	0	0.530917449480506	0	0	0	0	1.3985497329428	0	0	3.32579975353613	0	0	0	0	0	0	0	1.12532197862495
NODE_2733_length_5721_cov_23.0000_ID_46768	0	0	0	0.106922610576631	0	0	1.55973604873321	0	0	0	0	0	0	0	0	1.30990518970046	0	0	0	0	0	0	0	0	0	0	0	0	0	0	0	0	0	0	0	0	0	0	0	0	0	0	0	0	0	0	0	0	0
NODE_275_length_44793_cov_9.9669	0.214162681126646	0	0	0	0	0.42376070242375	0	0	0	0	0	0	0	0	0	0	0	0	0	0	0	0	0	0	0	0	0	0	0	0	0	0	0	0	0	0	0	0	0	0	0	0	0	0	0	0	0	0	0
NODE_275_length_9227_cov_9.0010_ID_14630	8.33422513994013	0.122523535904103	2.91379192665305	0	0	0	3.09733091707311	10.1011319909279	0	0	0	0	2.46186347249064	0	66.4646679683535	3.1522663606546	0.0726964658331315	0.40757152571194	0.15158583565994	205.218516671184	0	0	0.668161183014618	2.3235215848281	0.766389847828762	0	0.190471097497895	3.22312217464032	8.52437366437632	8.59460027458122	0	0	2.13412620127745	0	0	68.1484083918977	0	4.26659089887484	9.56623984930675	0	133.169633242173	14.0398359384963	2.05909736316698	4.25915333190306	0.385729176884214	29.1804995004251	2.28052953145896	0	0.513739347554602
NODE_2752_length_12244_cov_13.108	0	0.748382875097673	0.153884604855785	0	0	0	0.0503768794203126	0	0	0	0.574170616101845	0	0.113731466618958	0	0	0.726812031480981	0	0	3.11068282734734	0	0	0	0	0	0	1.99682937018172	0.953831828683157	0.368763800513954	0	0	0	0	0.2646510116755	0	0	0	0	0	0	0	0.718655742974519	0	0	0	0	0	0.432927869680037	0	0
NODE_279_length_4127_cov_332.857	0	0	0	0	0	0	0.199277768071176	0	100.382711323994	0	0	0	0	0	0	0	0	0	0	0	0	0	0	0	0	0	0	0	0	21.4844334195441	0	27.9500264244193	0	0	0	0	0	0	0	0	0	0	0	0	0	0	0	0	0
NODE_28_length_182841_cov_6.89908	0.0797658233890896	0.140258801493695	0	0	0	0	0.216129039500271	0.255450188214137	0	3.81341217594723	0	0	0	0	0	0	0	3.07075715392465	0	0	0	0	0	0	0	0	0	0	0	0	0	0	0	0	0.724686836902491	2.15070445844759	0	0	0	1.1490160729797	0.519749869577306	0.801040060635957	0.883644767988467	0	0.684542833471291	0	0	0	0.866462730352662
NODE_2807_length_3480_cov_9.0000_ID_78905	0	0	0	0	0	0	0	0	0	0	0	0	0	0	0	0	0	0	0	0	0	0	36.7276259170878	0	0	0	0.342111727371845	0	0	0	0	0	0	0	0.422232329570053	0	0	0	0	0	0	0	0	0	0	0.665073779494177	0	0	0
NODE_281_length_42605_cov_4.10313	0.208685904309195	2.60462201952211	3.00212856451728	0	0	13.4557998362742	1.64464566413083	0.279006755358436	0	0.74127551871862	0	0	11.8154887909314	0.423181660576308	8.9670798946179	0.0549669022875566	2.1162470722545	2.15559995433357	0	0.874282745535017	1.42730104714306	8.18498975476757	3.95926820478865	0.0562948455305551	1.24411097014324	5.13969899873964	1.09380312265026	0	1.47724765678046	0	8.81113319803053	0	1.14962318062456	0	19.2991745047539	2.62258332320515	0	0.456325782406745	1.96454199295557	9.70102588867886	0.413060481961273	2.01257419565413	4.66365166558779	0	0.797088754606597	0.701679765010286	1.65511767303104	0	0.333782863036238
NODE_281_length_45017_cov_11.9902_ID_51079	0	0.422960557651192	0	0	0	0	0	0	0	0	0	18.2554838750285	0	0	0	0	0	0	0	0	0	0	0	0.214201643136344	0.752640306585572	0	0.549082813907077	0	0	0	0	0	0	0	0	0	0	0	0	0	0	0	0	0	0	0	0	0	0
NODE_2813_length_16498_cov_8.57447	0	0	0	0	0	0.469693734902768	0	0	0	0	0	0	0	0	0	0	0	0	0	0	0	0	0	0	0	0	0	0	0	0	0	0	0	0	0	0	0	0	0	0	0	2.13512366578231	0.606574150799671	0	6.16629908919743	0	0	0	0
NODE_2825_length_7117_cov_5.7808	0	0	1.41534717068416	0	0	0	0	0.17737039165174	0	0	0	0	0	0	0	0	0	0	0.279673007795354	0	0	1.59135658311808	0	0.261348343763032	0.82944327554714	0	0	0	0	0	0	0	0	0	1.11730738030026	0	0	1.1665773420729	0	0	0	0	1.89518709358903	0.562413529587692	0.250043776528779	1.35500489007525	0.947932143383617	0	0
NODE_2827_length_9058_cov_22.0025_ID_154745	0.490785104498413	0.348152881934663	0	0	0	0	0	0.180009832003701	0	0	0	0	0	0	0	0	0	0	0	0	0	0	0	0	0	0	0	0	0	11.0506345945222	0	0	0	0	0	2.70382490643277	0	0	0	48.5108633492121	0	0	0	0	0	0	0	0	0
NODE_283_length_69609_cov_7.80418	0	0.65819074564323	2.5568668608027	0	0	0.159323108882292	0	5.11930204145436	0	0	0	0	0	0	0	0.783885007925691	0	0	11.7469193780429	0	0	1.99356526044595	0	0.834676998422201	0.992034520574071	0.417880644197067	0	0	0	0	0	0	4.71152512118328	0	1.05296094559646	3.1919962295172	0	0	0	0	3.51891727041663	1.68126715600038	1.5209802430849	1.48461206503009	2.31364221521293	1.50730565663925	0.655356891557873	0	2.00353144336028
NODE_2839_length_7609_cov_11.4147	0	0	0	0	0	0	0	0	0	0	0	0	0	0	0	0	0	0	0	0	0	0	0	0	0	0	0	0	0	0	0	0	0	0	0	0	0	0	0	0	0	0	0	0	0	0	0	0	0
NODE_284_length_45923_cov_9.1263_ID_41523	0	0	0	0	0	0	3.34623294054912	0	0	0	0	0	0	0	0	0	0	0	0	0	0	0	0	0	0	0	0	0	0	0	0	0	0	0	0	0	0	0	0	0	0	0	0	0	0	0	0	0	0
NODE_285_length_11805_cov_13.4465	0	0	0.423572977642922	0	0	0	0	6.89272848621794	0	0	0	0	0	0	0	0	0	0	0	0	0	0	0	2.59147573864985	1.35952418972364	0.743467030091704	0	0	0	0	0	0	0	0	0	0	0	0	0	0	0	0	0	0	0.314055053924065	0	0	9.8524662537025	0.676291200055115
NODE_285_length_66113_cov_57.6514	0	0	0.194013320450301	0	0	0	0	0	0	0	2.12490350567393	1.15731955279011	0	1.80024625045582	9.83024933386585	0.206156936681364	0	0	0.782769692926777	1.30935115911628	0	0	0.663983797694681	0.123641062370793	0.230662630085534	0	1.56753496860883	0	0	0	0	0	0	0	1.59105619781275	2.06645957918028	0	0	0	0	0	0.375065967147374	3.80169967428067	0	0	0	0	0	6.86428938176281
NODE_285_length_83288_cov_4.74813	0.117519551753333	0	0.135733582402332	0	0	0	0.105162401126654	0	0	0	0	0	0.508897720587441	0.176199456051034	0.472283844654978	0	4.15097237412018	0.152884823296422	0.132408913674435	0.0988259035853772	0.0969036815868037	0.189351546837048	0.619589434991635	0	0.21410558089851	0	0.150431141562232	0	1.45867760040936	0.283783073931795	1.88991020550077	2.4790614338909	0.487070796168714	0	0.509543029212427	0.779422673964945	0	0.760095073052995	0	0	0.762647392114704	0.754045587735417	0	0.246845977581919	0.404180347674193	0.247781665758624	0	0.390706329933776	0.515223617922116
NODE_286_length_45021_cov_6.18407	0	0	0	0	0	1.06114248910594	0	0	0	0	0	0	0	0	0	0	0	0	0	0	0	0	0	0	0	0	0	0	0	0	0	0	0.278211101647402	0	0	0	0	0	0	0	0	0	0	0	0	0	0	0	0
NODE_2862_length_4230_cov_4.30563	0	0	0	0	0	0	0	0.0621722358838374	0	0	0.0845070924816803	0.108476070608118	0	0	0	0	0	0	0.279787371558046	0	0	0	0	0	0	0	0	0	0	0	0	0	0	0	0	0	0	0.0981386636351398	0	0.292544137248314	0	0	0.720020787123556	0	0	0	0	0	0
NODE_2866_length_4582_cov_8.0018_ID_56533	0.340426801790885	0	0	0	0	0.387886346174393	2.48592491953119	0	0	0	0	0	0.379890898429322	0	0	0	0	0	0.316996505154998	0	0.121478556751331	0	0	0.10682626309825	0.0805208941519669	0.889319758784556	0.0742376261928054	0	0	0	0	0	0	0	0.226364316671957	0	0	0	0	0	0.108021863068556	0	0	0	0.9062222394069	0	0.210339622886488	0	0.272247981798704
NODE_2868_length_5302_cov_7.0013_ID_73820	0.213293250510982	0	2.36456646708631	0	0	0	0	0.0793628239271618	0	0	0	0	0.0984907636704916	0	0	0	0	0	0.0811700957916763	0	0	0.275627816698541	0	0.904731004839419	0.626276996046551	0	0.684334069086753	0	0	0	0	0	0	0	8.49336534600563	0.0927559578277956	0	0.456727937607898	0	0.838101182609213	0	0.874180305298807	4.18521540136242	2.1961919495631	0	1.41870698718958	0	0	0
NODE_2879_length_11891_cov_3.19838	0	0	0	0	0	1.12398117829	0	0	0	0	0	0	0	0	0	0	0	0	0	0	0	0	0	0	0.248219148602683	0	0	0	0	0	0	0	0	0	0	0	0	0	0	0	0	0	0	1.16285417865974	0	0.55147821594589	0	0	0
NODE_29_length_115838_cov_32.7335_ID_6243	0	0	0	0	0	4.84775465264016	0	0	0	0	0	0	0	0	0	3.48091553423147	0	0	0	0	0	0	0	0.46607690488471	0	0	0	0	0	0	0	0	0	0	0	0	0	0	0	0	0	0	0.256666340083397	0	0	0	4.61900579909222	0	0
NODE_2926_length_19895_cov_7.2495	0	0	0	0	0	0.282294694778617	0	0	0	0	0	0	0	0	0	0	0	0	0	0	0	0	0	0	0	0	0	0	0	0	0	0	0	0	0	0	0	0	0	0	0	0	0	0	0	0.853112985810072	0	0	0
NODE_2929_length_10671_cov_3.98549	0.705295361073296	0.206311314157529	4.98466626572741	2.44288371308532	0	0.859417433133045	1.2755168422015	4.85016851024298	3.99958098473731	0	0.117245572504102	0.661126121927393	0.34255329424296	1.52119568011023	0	10.4199928892067	2.87056913638821	0.871773157865003	1.31073236400925	0.261472543447198	0	0	0	0.747679728377265	0.818268151291856	0.10574675637856	0	0	4.27454799496089	0	0	1.09898092997662	26.9267251949004	18.5657045608177	0	3.33668327245574	0	7.01538318878465	17.8532909948671	0	0.329836788191548	0.825257010544384	0.366965090509576	0.460350573909071	1.11177431515654	0.198817857425398	1.00854343842212	1.98708953694817	2.01068056833929
NODE_294_length_41857_cov_7.83128	0	0	0	0	0	0	0	0	0	0	0	0	0	0	0	0	0	0	0	0	0	0	0	0.107585279048878	0	0	0	0	0	0	0	0	0	0	0	0	0	0	0	0	0	0	0	0	0	0	0	0	0
NODE_297_length_45172_cov_8.30776	0	0	0	0	0	0	0	0.840687765533483	0	0	0	0	0	0	0	0	0.222738739786473	0	0	0	0	0	0	0	0	0	0	0	0	0	0	0	0	0	0	0	0	0	0	0	0	0	0	0	0	0	0	0	0
NODE_297_length_86902_cov_7.4479	0	0	0	0	0	0	0	0	0	0	11.7013276265967	0	0	0	30.7266445948712	0	0	0	0	3.87292213964534	0	0	0	0.272051096430826	0	0	0	0	0	0	0	0	0	0	0	6.44917566850046	0	0	0	0	0	0.840023677987098	11.2618933360547	0	0	0.253013039401596	0	0	9.56588092717943
NODE_299_length_52183_cov_22.1701_ID_19691	0	0	0	0	0	2.9930955585243	0	0	0	0	0	0	0	0	0	0	0	0	0	0	0	0	0	0	0	0	0	0	0	0	0	0	0	0	0	0	0	0	0	0	0	0	0	0	0	0	0	0	0
NODE_300_length_44120_cov_23.0397	0	0	0	0	0	0	2.34777237046931	0	0	0	0	0	0	0	0	0	0	0	0	1.16836934764359	0	0	0	0	0	0	0	0	0	0	0	0	0	0	0	0	0	0	0	0	0	0	0	0	1.07222751749046	0	0	0	0
NODE_301_length_80549_cov_10.1771_ID_42132	0	0	0	0	0	18.2255008346386	0	0	0	0	0	0	0	0	0	15.2055932169957	0	0	0.106857651339549	0	0	8.43258928392103	0	0	1.00692486583464	0	0	0	0	0	0	0	0	0	0	1.50561681709485	0	0	0	0	0	0.563905932925348	0	1.96963782776262	0	1.83415671674181	8.25192474404531	0	7.89203531671165
NODE_3012_length_2607_cov_18.6944	0	0	0	0.216589981449555	0	0	0	0.2017557021777	0	0	0	0	0	0	0.267052128908377	0	0	0	0	0.695670418960983	0	0	0	0	0.330217000259581	0.553078115719626	0	0	0	0	0	1.376547437881	0	0	0	0	0	0	0	0	0	0	0	0	0	0	0	0	0
NODE_303_length_62554_cov_6.99699	0.518041767282926	0	0	0	0	0.239798762831535	1.21941673760205	0	0.13980522136198	0	0.229532524668285	0	0	14.8009991477572	1.13522556201909	0	21.7213450448279	0.266842459859033	0.0730986968667766	3.34308764681431	0	0	0	0.267611111408599	1.32509565463923	0	0	1.22513418342688	3.55713452898411	0.264285122719659	35.6722215690504	10.6306768702861	0.444296926280879	0	0	1.57866565449558	0	0	0	0	0.0712121621194669	0	0	0.221048998280573	0	0	0	4.7221545227181	0.358952657653066
NODE_3054_length_6522_cov_30.1098	0	0.374049866018443	0	0	0	0	0	0.241939795573719	0	0	0	0	0	0	0	0	0	0	0.321684108931525	0	0	0	0	0	0	0	0	0	0	9.13921182390905	0	0	1.07967037460753	0	0	6.95235059042533	0	0	0	51.6083383245048	0	0	0	0	0	0	0	0	0
NODE_3056_length_5715_cov_20.0154_ID_44312	0	0	0	0	0	16.6689457158302	0	0	0	0	0	0	0	0	0	12.4325774654956	0	0	0.0941303254347042	0	0	9.25880779027334	0	0	0.936085334481633	0	0	0	0	0	0	0	0	0	0	0.70563344267793	0	0	0	0	0	0.364953069188525	0	1.46444019838923	0	1.7549103402926	7.47636210118185	0	7.72692649905491
NODE_3067_length_24941_cov_7.99972	0.111010312349359	0	0	0	0	0	0.0708953770892886	0	0	0	0	0	0.415257109770609	0.141696480009415	0.40126480247071	0	4.72218770144386	0.153427649343086	0.138042210941812	0	0	0.168456105083599	0.414269270165492	0	0.147927804420157	0	0.14547689484375	0	1.11959313929045	0.191604495347898	1.67995119539457	1.96301529202103	0.402258796066198	0	0.415861953807348	0.559997406304655	0	0.604744445454658	0	0	0.518177126892041	0.529628977959131	0	0.233435101170434	0.469726431200535	0	0	0	0
NODE_3099_length_11757_cov_8.00743	0	0	0	0	0	0	0	0	0	0	0	0	0	0	0	0	0	0	0	0	0	0	0	0	0.141214622481875	0.154632632484444	0	0	0	0	0	0	0	0	0	0	0	0	0	0	0	0	0	0	0	0	0	0	0
NODE_31_length_133425_cov_15.1026_ID_28019	0	0	0	0	0	2.73657510758752	0	0	0	0	0	0	0	0	0	1.77204180231004	0	0	0	0	0	0	0	0.444262906001198	0	0	0	0	0	0	0	0	0	0	0	0	0	0	0	0	0	0	0.156527766393712	0	0	0	2.84840968807431	0	0
NODE_312_length_78812_cov_11.9376	3.17461339861005	1.78250222109075	4.89359099359539	1.79351795543353	0	6.46043165801208	3.1801286169094	9.9046165206849	0	0	2.35779098516095	0.160836365475097	5.74352456633064	3.12142760368725	0	1.48394574056933	0	11.4888844310199	8.01485227803927	5.91051448614839	1.7700549532501	4.03069572481335	0.136894960950525	0.368294697440868	1.26942669708931	3.37266478188475	2.80111867846035	1.83633729419832	16.2314167256553	7.16892281613562	3.95856752901347	7.9116064924639	4.75199154355606	0	16.0809718561298	4.81608300549934	0	2.49582291534113	0	1.68219492891068	9.56476497147048	5.14584198010137	3.91970481284245	1.46361534417228	2.90150814781834	12.8357416675077	4.0884953244095	11.6037056912551	4.15644585003802
NODE_3121_length_7375_cov_7.77336	0	0	0	0	0	0	0.345694912728434	0	0	0	0	0	0	0	0	0	0	0.608326013218191	0.087531630078807	0	0	0	0	0	0.27514671912186	0	0.292112056998565	0	0	0	0	0	0.44782401645008	0	0	0	0	0	0	0	0	0	0	0	0.140756281388557	0	0	0	0
NODE_3123_length_6034_cov_7.64359	4.98919907060865	5.28549814962508	0	0	0	2.05004555148668	0	0	0	0	2.27093553959305	0	44.627132407111	0	99.2703498330598	0.0620978421468041	0	0	0	26.0798452150237	0	0	0	19.1524264248543	0	0	0	0	8.61340806906055	0	0	0.679702480336336	67.3238914355782	0	0	0	0	3.89854784112413	0	17.6183642243883	2.18740990644183	0	0	0	0	1.50231282971588	0	0	0
NODE_3124_length_8668_cov_11.8701	0	0	0	0	0	0	0	0	0	0	0	0	0	0	0	0	0	0	0	0	0	0	0	0	0	0	0	0	0	0	0	0	0	0	0	0	0	0	0	0	0	0	0	0	0	0	0	0	0
NODE_3131_length_6394_cov_13.0021_ID_141720	1.05509680874417	0.260562456925411	0	0	0	0	0	0.444209637803758	0	0	0	0	0	0	0	0	0	0	10.1802521102564	0	0	0	0	0	0	0	0	0	0	14.6144924055256	0	0	33.818191467762	0	0	5.26096009489573	0	0	0	92.6679952349	0	0	0	0.626008303108477	0	2.23216817453003	0	0	0
NODE_3132_length_14239_cov_3.40264	0	1.70493220488266	0	0	0	0	0.202153783334792	0	0	0	0	0	0	0	0	0.286174933437232	0	0	0.778275797675559	0	0	0	0	0	0.496627510774351	0.532728032224444	3.96957104672365	0.22408186960238	0	0	0	0	0.148796584619253	0	0	0	0	0	0	0	0.374642017060126	0	0	0	0	0	0.293304538634654	0	0
NODE_314_length_34046_cov_30.9919	0	0	0	0	0	0	0	0	0	0	0.199489955435371	0.146567433562289	0	0	0.472881933677471	0	0	0	0.0663634553665395	0	0	0	0.105631260279551	0	0.222152620236985	0.377474341331828	0	0	0	0	0	0	0	0	0	0	0	0	0	1.69673271786767	0	0	0	0	0	0	0.651085340348804	0	0
NODE_3147_length_5157_cov_5.80655	0	0	0	0	0	0	0	0	0	0	0	0	0	0	0	0	0	0	0	0	0	0	0	0	0	0	0	0	0	0	0	0	0	0	0	0	0	0	0	0	0	0	0	0	0	0	0	0	0
NODE_3148_length_6578_cov_4.96627	1.20935870927482	2.75887746287532	0.727101788726872	0.52934156837546	0	1.23205629158712	0.137528319202298	0.511744229202568	0	0	1.05967885730486	3.64474155299935	3.10926666693327	0.15480178518676	0.396893945764749	0.0925638289312786	0	2.53755902007022	2.30622159289043	0.0636251180706533	0	2.91587036018251	0	0.13394045112939	0.215003925993189	5.16541342712293	4.24894354882966	2.83712299945837	2.26697654220908	0	0	0	0.198938556043605	0	2.48341752190739	0.44857897999663	0	0	0	0	2.27404614759289	0	0.529155701608417	0.829769429104371	0	0.615734161921486	2.80820557128755	0	0.606842324160127
NODE_315_length_41467_cov_13.9866_ID_12287	0	0	0	0	0	0	0	1.59060289611954	0	0	0	0	0	16.2000954597202	0	0	0	0	0	0	0	0	0	0.295100885955207	0	0	0	0	0	0	0	0	0	0	1.13390870381077	0	0	0	0	0	0.277183840712015	0	0	0	0	0	0	0	5.54123747869935
NODE_3172_length_4269_cov_23.3386	0	0	0	0	0	0	0.0577947539585202	0	0	0	0	0	0	0	0	0	0	0	0	0	0	0	0	0.137590425162666	0	0	0	0	0	0	0	0	0	0	0	0	0	0	0	0	0	0	0	0	0	0	0	0	0
NODE_318_length_78978_cov_5.41627	0	0	0	0	0	0.328553653894725	0.317084114207319	0.303020572295646	0	0	0	0	4.3308226212682	0	0	0	0	1.17621313032402	0	0.107751895577647	0	0.746312562909566	0	0	1.72223104799974	0	0.187353705334035	0	0	0	0	0	0	0	0.187142223285224	0.278967377756504	0	0	0	0	0	0.54871422675671	0	0	0.523877614185738	0	0	0	0
NODE_3183_length_5535_cov_5.52518	0	0.806250653107373	0	0	0	0.834863165175209	0.185731560259653	0.199557713227146	0	0	0	0.797916462460932	0	0.194794097170447	0	0	0	1.46614521159613	1.63281676705272	8.27978318341986	0	20.9239856761972	0.288774215595913	0.77821243905012	13.6202559339743	2.68429591532471	1.08571578262078	5.82985165863817	0.277339927367446	2.7184799394613	2.45511830450954	0.648357573722813	5.77554903866245	0	2.18621171121239	13.2566178120548	0	0	0	0	1.95736960325775	1.08859533374933	4.79512101436292	9.6640629422865	0	12.4399437020835	0.725516525192627	0	0
NODE_3193_length_5740_cov_18.0000_ID_57044	0.0815245090142421	0	0.277751194323192	0	0	0	0	0	0	0	0	0	0	0	0.40935392643144	0	0	0	0.449857680718607	0	0	0.212162991308894	0	0	0.246393000902996	0	1.46176558873067	0.50343068693997	0	0	0	0	0.510245873716419	0	0	0	0	0	0	0	0	0	0	0	0	0	0	0	0
NODE_32_length_111536_cov_6.76643	1.07684820727881	3.42755559577766	4.24660752296577	0.318515106959067	0	0.558352685639742	1.3515767701952	0.305581310871887	0	20.2322693070502	1.36209497838313	0.483389389918948	0.869268822450112	3.0165482128682	0.455664159595844	0.174690823901865	0.982276102838932	0.607498036095208	2.60160687525216	1.32646813968051	0	3.27503030640699	1.39568714765471	0.372146473796553	1.9301429228412	0	5.31113786400515	0.400496919180856	1.17706919754713	1.17245936227906	0	2.46597593730553	0.702285575026865	0.505087765126487	1.79320563604648	0.313939864207893	0	0.743140635486325	0	2.92648694280192	0.44425667756369	1.12199117257877	2.83730346394255	0.549724230641993	3.02746920766499	0	4.14909251138918	0	0.816446155859286
NODE_32_length_163417_cov_12.4052_ID_2093	0	0	0	0	0	0.457219822984829	0	0	0	0	0	0	0	0	0	0	0	0	0	0	0	0	0	0	0.300650526838747	0	0	0	0	0	0	0	0	0	0	0	0	0	0	0	0	0	0	0	0	0	0	0	0
NODE_320_length_49313_cov_33.1279_ID_50959	0	0	0.315952781134839	0	0	0.671806283120247	0.16510760962453	0.155724978959464	0	0	0	1.02819423971962	1.79314851879708	0	0	0.941247982525377	0	1.20412226126261	0	0	0	0.274121485779711	0	0.491334088517249	0.995070590342781	0.531391407266877	0.640356293441881	0.465129507134908	0	0	0	0	0.0846655851889474	0	1.12351380071038	0.664193074597732	0	0	0	0	4.7742817240879	1.77640146000693	0.60291840899115	2.14729446819666	0	0	0.198697927105155	0	0.470512617329931
NODE_320_length_88600_cov_6.34324	0	0	0	0	0	0	0	0	0	0	0	0	0	0	0	0	0	0	0	0	0	0	0	0	0	0	0	0	0	0	0	0	0	0	0	0	0	0	0	0	0	0	0	0	0	0	0	0	0
NODE_3206_length_8204_cov_17.383	0	0	0	0	0	0	0	0	0	0	0	0	0	0	0	0	0	0	0	0	0	0	0	0.0835286582792122	0	0	0.117476549135836	0	0	0	0	0	0	0	0	0	0	0	0	0	0	0	0	0	0	0	0	0	0
NODE_321_length_52112_cov_34.3016	2.01968658853524	4.89031432659858	1.18897718234496	0.853281277423061	0	2.1445410764545	0.266711832115878	1.36662000017581	0	0	2.14932645792177	5.25006842058225	4.92182731874568	0.410347117787241	1.40110701746673	0.154590404504664	0	3.38922288369143	3.85049785227072	0.112437910142819	0	4.11882089024458	0	0.171888360771917	0.437772616123605	7.99988186571321	6.56223082653867	4.38529488368101	3.60220152821907	0	0	0.141417868044484	0.507015984236927	0	3.7053329078806	1.4325690631634	0	0	0	0	3.07521896972863	0	1.3358866307876	0.925205439394551	0.139440877853167	0.699506713503144	3.99785612152497	0	0.856968856369732
NODE_3210_length_3458_cov_3.56421	0	0	0	0	0	0	0	0	0	0	0	0	0	0	0	0	0	0	0	0	0	0	0	0	0	0	0.606603128926695	0	0	0	0	0	0	0	0	0	0	0	0	0	0	0	0	0	0	0	0	0	0
NODE_3210_length_9177_cov_31.5039	0	0	0	0	0	0	0	0	0	0	0	0	0	0	0	0	0	0	0.650680874952448	0	0	0	0	0	0	0	0	0	0	3.00479591426791	0	0	0	0	0	1.61840700335292	0	0	0	0	0	0	0	0	0	0	0	0	0
NODE_3213_length_5588_cov_12.7923	0	0	0	0	0	0	0	0	0	0	0	0	0	0	0	0	0	0	0	0	0	0	0	0	0	0	0	0	0	0	0	0	0	0	0	0	0	0	0	0	0	0	0	0	0	0	0.258708702236727	0	0
NODE_322_length_57224_cov_13.5936	0.173772402960509	0	0.233015471414078	0	0	1.37900021974688	0.497268794028888	2.24089928662339	0	0	0.243623917354655	0.189438356653397	0.587074302118707	0.269014583289135	0	0	0	4.97037677064852	0.716345528297241	1.88330860945067	0	0.663984443372138	0	0.125739649124282	0.199869789723432	1.4822424752707	0.701427771204761	0	5.15693034419498	0	0	0.25084993503116	0.458455745272284	0	1.26121773594035	0.943638531152075	0	0	0	0.227061160629873	0.368082187019798	3.16693599830397	0.382705622482266	0	0.430191322047543	0.667351747842787	0.673686671372771	0	3.34400487119207
NODE_325_length_61724_cov_18.9835	0	0	0	0.317892397397365	0	0	0.333769760355535	0	0	0	0.750944448760237	0	0	1.50126432196916	0	0	0	0	0	0	0	0	0	0.116572576007516	0	0	0	0	0	0	0	0	0	0	0.796782908762969	0.970453573447638	0	0	0	0	0	0	1.54845097342857	0	0.521359679094983	0	0.770304746429002	0	0.666929044388809
NODE_3250_length_7445_cov_9.42179	0	0	0	0	0	0.324663737261606	3.89392639976473	0	0	0	0.168049362550877	0	0	0.362050143666361	0	0.364884251373427	0	0.274717605127817	0.144514388142199	0	0	0.204468698810116	0	0.0920442058458908	0.446006800945441	0.505226611737459	1.1041579687987	0	0.108003719196437	0	0	0	0	0	0.824281309921137	0	0	0	0	0	0.110802815442159	0	0.194805585693987	1.39296498036699	0	0.440404799584458	0.345207486748471	0	0
NODE_3259_length_4674_cov_12.8848_ID_122333	0	0	0	0	0	0	0	0	0	0	0	2.77334600930543	0	0	0	0	0	0	0	0	0	0.338716354545778	0	0	0	0	0	0	0	0	0	0	0	0	0	0	0	0	0	0	0	0	0	0	0	0	0	0	0
NODE_326_length_57494_cov_20.167	0	0	0	0	0	0	0	0	0	0	0	0	0	0	0	1.64069845623201	0	0	0	0	0	0	0	0	0	0	0	0	0	0	0	0	0	0	0	0	0	0	0	0	0	0	0	0	0	0	0	0	0
NODE_326_length_65943_cov_10.5988	0.063866614131534	0.0974499219860638	0	0	0	0	0.152154376593768	0.173084382087965	0	2.47507115430575	0	0	0	0	0	0	0	2.00201758455292	0	0	0	0	0	0	0	0	0	0	0	0	0	0	0	0	0.437783684220922	1.23203452988446	0	0	0	0.755742953416026	0.340263763224285	0.586892440776082	0.56523693109409	0	0.4700124419689	0	0	0	0.639392817098648
NODE_3281_length_14708_cov_6.89122	0	0.0525915744214858	0.63559611760004	0	0	0	0.668201741808228	0.200263247704153	0	0	0.121520601440545	0	0.6213261835169	0.0977413949631422	0	2.17181376485945	0	1.63281605697203	1.33866916241852	0.379408962622389	0	0.612716563695716	0.749068776179658	0.206334186333991	5.7067842445255	1.35541774947257	0.408582870329481	0	4.88551807734429	0	0	0.287563990025692	0	0	0.364350923179201	0	0	0	0	0.0917839419902861	0.0822608700084819	0	0	0	0	0.773688629803193	0	0.628058702979757	0.339254896002628
NODE_3285_length_3741_cov_5.84292	0	0	0	0	0	0.665119843207564	0	0	0	0	0	0	0	0	0	0.175279915570483	0	0	0	0	0	0	0	0	0.821854087597595	0	0	0	0	0	0	0	0	0	0	0	0	0	0	0	2.49911045824412	0	0	0	0	0	0	0	0
NODE_3290_length_5368_cov_9.1022	0	0.565306670671671	0	0	0	20.4614094111349	0.306415554705567	0	0	0	0	0	5.70708228394477	0	16.0822294351626	0	0	0	0.170365718472591	0.220906062263067	0	0	0	0	0	0	0	0	93.9336960032811	0	0	0	0.394693473992835	0	0	0	0	0.43822350360177	0	317.370952331768	0	0	0	0	0	0	0	0	0
NODE_3292_length_3719_cov_9.5818_ID_62712	0.765447695777264	1.34393897519312	0	0	0	3.99521059185538	0	0	0	0.224319079814565	0	0	3.44013221565829	0.144956349534609	1.94222259697914	0	0.360726157699545	0	0	0.168805872547227	0.374169633661334	0.31108491304313	1.07445905036527	0	0	0	0.350614254457067	0	0.746909780191744	0	3.5017123303261	0	0.201070613706424	0	5.22923483626768	0.317370532983902	0	0	0.628818837713315	0	0	0.87239386530949	1.83289584614444	0	0	0	0.604681640625724	0	0
NODE_3300_length_5491_cov_7.0000_ID_123302	0	0	0	0.514159608121463	0	0.27188635950896	0	0	0	0	0	0	0	0	0	0	0	0	0	0	0	0	0	0	0.447941160692421	0	0	0	0	0	0	0	0	0	0	0	0	0	0	0	0	0	0	0	0.324086970962543	0	0.497304516029869	0	0
NODE_3318_length_6963_cov_19.5761	8.07023950871106	0	5.08929482653764	0.141912630025597	0	0	8.49821515845181	8.10532019265266	0.75960354820287	0	0	0.642513908093538	7.43711588021598	0	4.22442295385751	0.154711739351173	3.81320177922704	0	13.2731058931256	0	3.86704558204779	0	0	0	0.538698620260976	0.261096633652104	0	0.622510155759463	0	0	0	0	10.139745402125	0	0	0	0	13.9607640093633	0	0	1.8718721791292	0	0.583213735369361	0	0	0	0.830483543357076	3.01512129157569	0
NODE_3327_length_6776_cov_3.80524	0	0	0	0	0	0	0	0	0	0	0	0	0	0	0	0	0	0	0	0	0	0	0	0	0	0	0	0	0	0	0	0	0	0	0	0	0	0	0	0	0	0	0	0.295358403931199	0	0	0	0	0
NODE_3330_length_3891_cov_9.81022	0	0	0	0	0	0	0	0	0	0	0	0	0	0	0	0	0	0	0	0	0	0.438175738411276	0	0	0	0	0	0	0	0	0	0	0	0	0	0	0	0	0	0	0	0	0	0	0	0	0	0	0
NODE_3374_length_3723_cov_6.8506	0	0	0	0	0	0	0	0	0	0	0	0	0	0	0	0	0	0	0	0	0	38.1732680720369	0	0	0	0	0	0	0.11780641556186	0	0	0	0	0	0	0	0	0	0	0	0	0	0	0	0	0	0	0	0
NODE_3385_length_12891_cov_4.19983	0.692735927642417	5.96351541955835	0.314808583519322	0.55482385908209	0	0.0937522893457705	0.258381689764988	0.334575467204528	2.25053184422908	0	27.1243773695883	0	4.07787874621172	1.64024608351633	0	0.18166665673426	0	5.41487654364221	4.09798792399245	0	23.6186693528761	0.0944702172145724	0	0	2.88589941157408	8.34021383564882	5.83595891018128	0.126091989020047	0.663452723618625	1.55296948502338	0.878460412656136	2.21216536855353	6.97063251521464	0.15685809745999	0	0	0.202848860200327	0	0	0	0.976951744428488	0	3.66772781685134	0	0	0	5.17114140495103	4.39722145634568	0
NODE_3396_length_4850_cov_11.9537_ID_8756	0.916604428153943	0.318976031584006	2.67458521198975	0.698536183470917	0	0.14658105057081	0.754590948926259	0.466330226181905	0	0	1.00728969409607	1.44278765458828	0.48451363513696	0.284057990152161	0.21532110311262	0.2317721935137	0	1.44196137305434	3.48284144939858	0	0	0.426863189524163	0	0	0.240893058525152	1.33135893062438	1.67156092301743	0	0.994747657011309	0	0	0.330325770485619	0.847999766609907	0	1.22967164313355	0.162240688957682	0	0	0	0	1.26999064781155	0	0	0	1.00902974912931	1.15325164650433	1.15918093891086	0	0
NODE_340_length_43538_cov_13.9416_ID_59012	0	1.66594888384804	3.89653054753298	0	0	0.174716882249349	0	11.6157608670022	0	0	0	0	0	0.401730947331857	0	0	0	0	0	0	0	0.14405232638344	0	0	0	4.67534305965645	4.17337557346635	0	0.340830373783711	0	0	0	0	0	1.36187562418225	0	0	0	0	0.187330551974715	0	0.532282601255716	0	0	0	0	0	0	0
NODE_344_length_21998_cov_71.0201	0.491038347586389	1.47414344570559	0.339311964533465	0.151870457149015	0	1.31208631093273	0.0729028879997271	0.344307230853378	0	0	0.595829168283872	1.61395631988236	1.19483441488806	0.0898569461331533	0.538025425088206	0	0	0.671822153508909	1.1615989393726	0	0	1.2096222477939	0	0	0.100630985636234	0.980335917498994	1.95350226412476	1.58454911698176	0.887235257231921	0	0	0	0.121808836152113	0	1.28090289825983	0.353228247875578	0	0	0	0	1.08250257326017	0	0.263719899171149	0.231582041594932	0	0	1.62104362334929	0	0
NODE_3447_length_5939_cov_20.2891	0	0.751405516913505	0.915151687276203	0	0	0	0	0	0	0	0	0	12.2071885878972	0	15.3126393451554	0	0	0.0666541854067949	0	0.493295535726773	0	0	0	293.019180207322	0	0.643896670560444	0	0	7.76652531069551	0	0	30.3313476548248	0.146895416922583	0	0	0	0	44.2806310214518	0	0.786092861872297	0	3.35579846916743	1.58732603227753	0	0	0	0	0	0.46209270175512
NODE_347_length_59180_cov_5.5248	0	0	0	0	0	0	0	0	0	0	0	0	0	0	0	0	0	0	0	0	0	0	0	0	0	0.632410453491629	0	0	0	0	0	0	0	0	0	0	0	0	0	0	0	0	0	0	0	0	0	0	0
NODE_3471_length_8365_cov_23.0066	0	0	0	0	0	0	0	0	0	0	0	0	0	0	0	0	3.48816588470296	0	0	0	0	8.74963727002922	0	0	0	0	0	0	0	0	0	0	0	0	0	0	0	0	0	0	0	0	0	0	0	0	0	0	0
NODE_35_length_135422_cov_15.1642_ID_100118	0	0	0	0	0	0.344902001588632	0.492521223952475	0.476176650542546	0	0	0	0	6.99235790751957	0	0	0	0	1.61309318871207	0	0.231274812529564	0	0.915911120911037	0	0	1.274575636124	0	0.219784970546518	0	0	0	0	0	0	0	0.242535982346877	0.334102820317773	0	0	0	0	0	0.674245014696853	0	0	0.746838882808757	0.243542472605014	0	0	0.256079802560339
NODE_350_length_43405_cov_25.7149	0	0	0	0	0	0.614201787180418	0	0	0	0	0	0	0	0	0	0	0	0	0	0	0	0	0	0	0	0	0	0	0	0	0	0	0	0	0	0	0	0	0	0	0	0	0	0	0	0	0	0	0
NODE_350_length_59836_cov_17.9886_ID_78723	1.73681474759031	1.00037278542215	0.196199369623372	0.116385080445677	0	0.443165401322153	0.05497823041846	0.277773862762243	0	0	0.460999775927664	1.13685862504469	0.811625387646701	0	0.222523542912739	0	0	0.720012651961232	0.728229487241896	0	0	0.984046106273248	0	0	0.289800398409029	7.06778700422929	5.1722374177002	0.965870761092127	0.675574589100912	0	0	0	0.0885217330868348	0	0.680362173029499	1.21641201089043	0	0	0	0	0.57811246122531	0	1.12466073879966	0.814896186045085	0	0.71880341800736	2.91267554925543	0	0
NODE_354_length_9857_cov_18.3029	0	0	0	0	0	0	0	0	0	0	0	0	0	0	0	0	0	0	0	0	0	0	0	0	0	0	0.115030537761805	0	0	0	0	0	0	0	0	0	0	0	0	0	0	0	0	0	0	0	0	0	0
NODE_3543_length_5275_cov_7.9416_ID_26197	0	0	0	0	0	0.256065285499528	0	0	0	0	0	0.130479747489765	0.742461652579544	0	0	0.186461278904979	0	0.450266396736631	0	0	0	0.253952062014096	0	0.167025646924954	0.349712546923519	0	0.0967270530470429	0.0913014895113879	0	0	0	0	0	0	0.311324244562831	0.540738220424121	0	0	0	0	2.52299936245161	0.702923826152686	0.467404150774588	0.965751990711908	0	0	0	0	0.567555754738197
NODE_3592_length_2712_cov_3.78698	0.632676683770802	0	0	0	0	0	17.1185738353389	0	0	0	0.109840523966786	0	0	0	0	0	0	0	0	0	0	0	0	0	0	0	0	0	0	0	0	0	0	0	0	0.435214237524754	0	0	0	0	0	0	0	0	0	0	0	0	0
NODE_3597_length_5163_cov_5.78211	0	0	0	0.674415811887232	0	0	0	0	0	0	0	0	0	0	0	0	0	0	0	0	0	0	0	0	0	0	0	0	0	0	0	0	0	0	0	0	0	0	0	0	0	0	0	0	0	0	0	0	0
NODE_36_length_103683_cov_12.0041_ID_2575	0	0	0	0	0	5.00809753560429	0	4.91009374890034	0	0	0	0	0	0	0	0	0	2.17051936435045	16.816308693181	0	0	3.55303386243838	0	0	0	0	0	0	0	0	0	0.673076629991559	0	0	0	0	0	0	0	0	0	0	0.700803526452127	1.40206861954682	0.180216586656741	0	5.10163168625034	0	0
NODE_36_length_195774_cov_11.9977_ID_166047	0	0.323379924219155	0	0	0	15.920071212042	0	0	0	0	0	0	2.54643135282082	0	0	0	0	0	0	0	0	15.2508424675706	0	0	0	5.48051737452844	0	0	0	0	0	0	0	0	0	0	0	0	0	0	0	0	3.77594558176845	0	0	0	0	0	0
NODE_36_length_199265_cov_6.97301	0	0	0	0	0	4.45605952370093	0	6.23232663834331	0	0	0	0	0	0	0	0	0	2.16969478193122	15.4868028342061	0	0	1.15080255866453	0	0	0	0	0	0	0	0	0	0	0	0	0	0	0	0	0	0	0	0	0	1.72476916375699	0	0	4.54565003178308	0	0
NODE_36_length_75841_cov_52.2375	0	0	0	0	0	0	0	0	0	0	0	0	0	0	0	0	0	0	0	0	0	0	0	0	0	0	0	0	0	0	0	0	0	0	0	0	0	0	0	0	0	0	0	0	0	0	0	0	0
NODE_360_length_15809_cov_162.075	0	0	0	0	0	0	0	0	0	0	0	0	0	0	0	0	0	0	0	0	0	0	0	0	0	0	0	0	0	0	0	0	0	0	0	0	0	0.161929726163744	0	0	0	0	0	0	0	0	0	0	0
NODE_360_length_21772_cov_29.0394	0	0.183106144559743	0	0	0	0.261222890049027	0	1.06538631255546	0	0	0	0	2.27056525553599	0	0	0	0	0	0	0	0	3.70848669384969	0	3.23066230117011	0.629823644680949	44.5816828356443	0	0.0940136536828692	0	0	0	0	0.500879501827589	0	0.448602742000323	0.424659712565491	0	0	0	0	1.44232131395703	0.41512322057936	0	0.610034756015898	2.37716250071501	1.66543369731869	2.51582818799733	0	0
NODE_361_length_10093_cov_7.00687	0.788186028892277	0	0	0	0	0.859328322825207	6.00538056165184	0	0	0	1.25730779178753	0.113656439778148	0.689848448074172	9.7744929651457	0	0.979160780707113	0	0.392211638889285	0.612947618486312	0.152045519777943	0	0.0663626834005924	0	1.64889030769347	0.980884848536846	1.75778531523674	0.179745330144554	0	0	0	0	0.063492717204211	0.154352358972842	0	4.32466937473503	0	0	0.0891153128124498	0	0.423547774977203	0.163465166148197	0	2.25603320045777	0.234343614255527	1.85132233769255	0.401297861599082	1.19361952846761	0	0.321345948356715
NODE_364_length_29328_cov_20.2950_ID_35274	0	0	0	0	0	0	0	0	0	0	0	0	0	0	0	0	0	0	0	0	0	0	0	0	0	0	0	0	0	0	0	0	0	0	0	0	0	0	0	0	0	0	0	0	0	0	0	0	0
NODE_3647_length_3825_cov_2.68329	0	0	0	0.93493259704931	0	0	0	0	0	0	0.249213072730289	0	0	9.42727040462933	0	0	0.321502099898272	0	0.393796984995068	0.656511414382365	0	0	1.01483510052278	0	0.675196642883709	0.131116762505809	2.19360378544158	0.0786953197994397	0	0	0	1.90993065099607	0.130332307167615	0	0.361551651064368	0.900011665051191	0	0.940591740879536	0	0	0	0	0	0	0	0	0	0	0
NODE_3647_length_6982_cov_7.46586	0	0	0	0	0	0	0	0	0	0	0	0	0	0	0	0	0	0	4.76161662121267	0	0.6178407747806	0.174422167017051	0	0	0	0	0	0	0	0	0	0	0.392704943001819	0	0	0	0	0	0	0	0	0	0	0	0	0	0	0	0
NODE_365_length_11873_cov_224.85	49.9067254068467	13.4457999721036	38.9225330275041	2.06875082551134	0	26.6212570669875	28.6665752137782	34.0048878899274	13.3818794966351	0	15.8565569469121	6.71971706954038	11.5672603067455	9.83268856489085	27.5303799023088	36.6674538615021	22.805323604914	36.0584294207132	17.3941591430134	32.312714375448	17.9670345995966	2.46681247041345	5.7358526037612	24.6284948936383	15.1436067688679	6.53671946150805	2.29196869007283	56.0998937900839	36.7187505622828	50.333469109721	25.752067366955	22.0537314117428	39.6207318552792	35.7328331025963	14.6979801697313	16.3033240120787	8.69737113021407	41.6303665604021	30.7358564135718	9.87767373516829	29.0284245171364	10.0911536974014	26.6050154232376	5.34804439575043	9.56753525567377	11.6798226027399	7.87385553359648	12.978866783525	26.2242977385138
NODE_3662_length_12199_cov_4.40135	0.533839958540811	0	0	0	0	0	0	0	0	0	0	0	0	0.343712020788086	0	0	0	0	1.83007825306684	1.57817831189137	0	1.62222338014076	0	0	0	0	1.67303944527634	0	0.107859648775343	0	0	0	0.526146310316021	0	0.318838008952857	0	0	0	0	0	1.22171329028075	0.474926631147458	0.677667615157217	0	0	0.316208535213233	0	0	2.08605468916091
NODE_367_length_58357_cov_6.46707	1.84698734275551	0	0.166401404385254	0.0709557939125144	0	0.529926780749124	0.050734438983962	0.503831944081586	0	0	0	0	0.696478798699105	0.264818097212286	0	0	0	0	0.999268320659936	0	0.994346648702933	0.548838176979167	0.0626044238374488	0	0.124337311623595	0	0.585803909096615	0	0	0.128366845299075	0	0.773079021023081	0.207158285496446	0	0.633917319213502	0.856213927750603	0	0	0	0.90506906301354	2.57744028222196	0	1.29482439474475	0	0	0	0.43489964650459	1.59012217600849	0.269337820360555
NODE_3674_length_8052_cov_11.9459_ID_85746	0	1.64049778940014	0	0	0	0	0	0	0	0	1.4428232164579	0	1.24301981563191	0	0	0	0	0	0	0	0	0	1.02797426585183	0	0	0	0	0	0	0	0	0	0	0	2.68360163880327	0	0	0	0	0	0	0	0	0	0	0	0	0	0
NODE_3678_length_12267_cov_31.4864	1.56403178865344	4.09868728934775	1.26421388151076	0.87840594477955	0	2.07474262742396	0.398907241015486	1.52643558445835	0	0	2.30208976070784	5.56875000406329	5.37792595265831	0.551773692951014	1.1492744131653	0.332179414462603	0	2.29656641728374	3.24518267951339	0.204708254668015	0.130453036416767	3.44983215630786	0	0.430941691136772	0.681730880038402	8.66736632558574	7.45921415708419	4.52974417818418	4.22492105054203	0	0	0.261201595639562	0.558789009545671	0	3.06501565895658	1.48335430593543	0	0	0	0	2.76612013215164	0	1.33599916165783	1.48317255092214	0.3384943589274	0.70752529733423	4.16402837364408	0	0.711835148627344
NODE_368_length_53046_cov_6.79045	0	0	0	0	0	0	0	0	0	0	5.17425523921665	0	0	0	14.904567538275	0	0	0	0	1.97378239650431	0	0	0	0.137488618726975	0	0	0	0	0	0	0	0	0	0	0	2.75164747272183	0	0	0	0	0	0.362607011114528	4.13395036244675	0	0	0	0	0	4.84904008005246
NODE_3728_length_5864_cov_6.04459	0	0	0	0	0	0	0.0560995463048938	0	0	0	0	0	0	0	0	0	0	0	0	0	0	0	0	0	0	0	0	0	0	0	0	0	0	0	0	2.80113501921202	0	0	0	0	0	0	0	0	0	0	0	0	0
NODE_3732_length_4347_cov_6.50116	0	0	0	0	0	0	0	0	0	0	0	0	0	0	0	0	0	0	0	0	0	0	0	0	0.466806315510402	0	0	0	0	0	0	0	0	0	0	0	0	0	0	0	0	0	0	0	0	0	0	0	0
NODE_3737_length_9502_cov_3.98857	2.70451395555158	0	0.343196329450644	0.0792324537485429	0	0.852922151763847	0.12550074255979	0.89120517373121	0	0	0.0752399497363729	0	1.29148112829428	0.554738820188622	0	0	0	0	1.46066450161764	0	1.54501304494186	1.08298690459433	0.174221191089011	0	0.174727459115913	0	0.942692326317944	0	0	0.258259560294465	0	1.15325480005156	0.255766179774376	0	1.1188500646871	1.40778202531686	0	0	0	1.62197674151634	3.80833466860454	0	2.04529463750676	0	0	0	0.845239732044031	2.36412227130798	0.7351784271279
NODE_3758_length_4676_cov_28.0383	0	0	0	0	0	0.592938531126362	0	0	0	0	0	0	0	0	0	0	0	0	0	0	0	0	0	0	0	0	0	0	0	0	0	0	0	0	0	0	0	0	0	0	0	0	0.465246231445167	0	0	0	0	0	0
NODE_3761_length_9030_cov_43.8103	0	0	0	0	0	0	0	0	0	0	0	0	0	0	0	0	0	0	0	0	0	0	0	0	0	0	0	0	0	0	0	0	0	0	0	0	0	0	0	0	0	0	0	0	0	0	0	0	0
NODE_3774_length_7888_cov_16.8405	0	0	0	0	0	0	0	0	0	0	0	0	0	0	0	0	0	0	0	0	0	0	0	0.583302816005594	2.40102254473733	0	0	0	0	0	0	0.138110343694418	0	0	0	0	0	0.236824221893368	0	0	0	0	0	0	0	0	0	0	0
NODE_3795_length_4132_cov_33.0082_ID_94820	0	0	0	0	0	0	0	0	0	0	0	6.39918901161508	0	0	0	0	0	0	0	0	0	12.3638342609493	0	0	0	0	0	0	0	0	0	0	0	0	0	0	0	0.569308752985068	0	0	0	0	0	0	0	0	0	0	0
NODE_38_length_145487_cov_16.8331	0	0	0	0	0	0	0	0	0	0	0	0	0	0	0	0	0	0	0	0	0	3.23817216176177	0	0	0	0	0	0	0	0	0	0	0	0	0	0	0	0	0	0	0	0	0	0	0	0	0	0	0
NODE_3806_length_3241_cov_22.8961	0	0	0	0	0	0	0	0	0	0	0	0	0	0	0	0	0	0	0	0	0	8.21020370471157	0	0	0	0	0	0	0	0	0	0.197726625961772	0	0	0	0	0	0	0	0	0	0	0	0	0	0	0	0	0
NODE_3808_length_5935_cov_6.11139	0	0	0	0	0	0	0	0	0	0	0	0	0	0	0	0	0	0	0	0	0	0	0	0	0.103607620613399	0	0	0	0	0	0	0	0	0	0	0	0	0	0	0	0	0	0	0	0	0	0	0	0
NODE_381_length_56014_cov_82.8975	0	0	0	59.4893312853757	0	0	0	0	0	0	0	0	0	0	0	16.2585141466121	0	0	0	0	0	10.2086139348481	0	0	5.01246950512875	0	0	0	0	0	0	0	0	0	0	0	0	39.4852189738152	0	0	0	55.642181962955	3.47214855597604	5.13854230963331	27.9787293358872	3.64642425858636	0	0	0
NODE_3811_length_8046_cov_10.9748_ID_129847	0	0	0	0	0	0	0	0	0	0	0	0	0	0	0	0	0	0	0	0	0	0	0	0	0	0	0	0	0	0	0	0	0	0	0	0	0	0	0	0	0	0	0	0	0	0	0	0	0
NODE_382_length_59724_cov_25.4703	0	0	0	0	0	0	0	0	0	0	0	0	0	0	0	0	0	0	0.666543699845803	0	0	0	0	0	1.86870249721727	0	0	0	0	0	0	0	0	0	0	0.74109717963076	0	0	0	0	0	3.55820687534546	1.81400225430702	0	0.407217778781105	0	0	0	0
NODE_3836_length_5333_cov_5.80769	0	0	0	0	0	0	0.485771788639357	0	0	0	0	0	0	0	0	0	0	0	0	0	0	0	0	0	0	0	0	0	1.34327589047462	0	0	0	0	0	0	0	0	0	1.22375063075758	0	0	0	0	0	0	0	0	0	0
NODE_3842_length_6981_cov_4.35663	0	0	0	0	0	0	0	0	0	0	0	0	0	0	0	0	0	0	0	0	0	0	0	0.0490810136457998	0	0	0	0	0	0	0	0	0	0	0	0	0	0	0	0.346465426443827	0	0	0	0	0	0	0	0	0
NODE_3862_length_4055_cov_55.5295	3.72167928142329	0	0	0	0	0	0	2.2310250031884	0	0	0	0	0	0	0	0	0	1.70839361893754	0	0	0.806439368391683	0	0	0	0	0	0	0	0	4.77769292345644	0	1.61195717543019	2.42806195551011	0	1.00181794189422	0	0	0	1.44849220775516	0.804537368372395	0	0	0	0	0	0	0	0	0
NODE_392_length_37400_cov_11.9882_ID_143608	0	0	0	0	0	0	0	0	0	0	0	0	0	0	0	6.51213761187113	0	0	0	0	0	0	0	0	0	0	0	0	0	0	0	0	0	0	0	0	0	0	0	0	0	0	0	0	0	0	0	0	0
NODE_3933_length_6944_cov_12.2344	1.33093691883634	0	0	0	0	0	0	0	0	0	0	0	0	0	0	0	0	0	0	0	0	0	0	0	0	0	0	0	0	0	0	0	0	0	0	11.6998924257159	0	0	0	1.07733560807583	0	0	0	0	0	0	0	0	0
NODE_3935_length_2612_cov_13.8303	14.5114874506439	4.82935498401865	22.3895574154254	130.227649316241	0	3.94652081982856	21.8986469031809	6.88683665878348	13.1520264280078	128.987310965131	6.8427450458941	13.943919862985	6.69740963662393	10.3654025902452	19.6573933306777	4.87739085125181	2.52523271594538	4.52136281753707	6.42580017902421	5.26095120302101	55.7520418043366	2.77412046024987	32.0389890799616	2.52984385775975	39.3853937600954	6.4082250970578	36.312042609713	0.32267491387902	6.43673146895515	15.9962780609832	15.6076720698242	19.2593076520884	9.75761483732274	0	34.5138130055997	17.999741060997	4.27929597327302	7.36378127329673	1.47831996580508	9.17372066752605	26.655373470752	6.65424575807945	22.654427828508	1.18414747548526	17.6003089217123	2.5105771308624	9.40899382759575	0	19.5808002896892
NODE_3977_length_8253_cov_9.85692	0.174827085347194	0	0	0.524534588541411	0	0.353176322622144	0.104633504940171	0	0	0	0.108283351871292	0.125096450019722	0	0	0.537780956974298	0	0	0	0	0.143683962465545	0	0	1.49403204548064	0	0.230973562081136	0	0	0	0	0	0	1.44425967553654	0.264271138102273	0	0.984459409761554	0	0	0.695817751437078	0	0	0.586401490892888	0.336961394307108	0	0	0.179688351463642	0	0	0	0
NODE_3981_length_7064_cov_31.3498	0	0.202156166022619	0	0	0	0	0	0	0	0	0	0	0	0	0	0	0	0	0	0	0	0	0	0	0	0	0	0	0	0	0	0	0	0	0	0	0	0	0	0	0	0	0	0	0	0	0	0	0
NODE_3988_length_9599_cov_5.01289	0	0	0	0	0	0	0.0942453676125343	0	0	0	0	0	0	0.742577664413956	0	0	0	0	0	0	0.072483428877305	0	0	0	0	0.189396380885468	0	0	0	0	0	0	0	0	0	0	0	0	0	0	0	0	0	0	0	0	0	0	0
NODE_3992_length_8572_cov_19.6178	0	4.07457559997705	0	0	0	0	0.07675402228929	0	0	0	0	0	0	0	0	0.185775561471502	0	0	1.15473267631962	0	0	0	0	0	0.889512276180875	3.74444510749206	1.1111048168493	0.147484870809379	0	0	0	0	0.0581569149458851	0	0	0	0	0	0	0	0.160391771847658	0	0	0	0	0	0.618381805455247	0	0
NODE_3999_length_6223_cov_21.9435_ID_57457	0	0	0	0	0	0.948195434794785	0	0	0	0	7.15159772603081	0	0	0	0	0	0	0	0	0	0	0	0	0	0	0	0	0	0	0	0	0	0	0	0	0	0	0	0	0	0.547918705661217	0	0	0	0	0	0	0	0
NODE_4_length_270895_cov_30.0024_ID_45670	0	0	0	0	0	0	0	0	0	0	0	0	0	0	0	0	0	0	0	0	0	0	0	0	0	6.40127606468829	0	0	0	0	0	0	0	0	0	0.62378324286259	0	0	0	0	0	0	2.22451913756923	0	1.23719802877961	0	0	0	0
NODE_40_length_83036_cov_12.6595	0	0	0	0	0	0	0	0	0	0	0	0	0	0	0	0	0	0	0	0	0	0	0	0	0	0	0	0	0	0	0	0	0	0	0	0	0	0	0	0	0	0	0	22.3032801106418	0	0	0	0	0
NODE_40_length_93576_cov_26.6002	0	0	0	0	0	0	1.0625641112413	0	0	0	7.18296739817596	1.88847633486347	0.685467690004128	0.816783789719245	20.7938538735013	0	0	0	0	3.0763887322639	0	0	0	0.272001931594015	0	0	1.13232927461751	0	0	0	0	0	0	0	0.842387991828128	4.4798193570434	0	0	0	0	0	0.681049945574146	7.43483524365634	0	0.706809130786449	0.249395559998831	0	0	6.84135181708101
NODE_4002_length_4115_cov_2.67562	0.0473826125700435	0	0	0	0	0	0.0599576682014393	0	0	0	0	0	0	1.07716638666185	0	0.125202982219076	0	0	0	0	0	0	0	0.499588660405339	0	0	0	0	0	0	0	0.124584591930421	0.0757170526907848	0	0	0	0	0	0	0	0	0	0	0	0	0	0	0	0
NODE_403_length_52159_cov_4.12654	0.0927067309188842	0	0	0.498877622823741	0	0	0.136389259137968	0	0	0	0.202174457626229	0	0	0	0.176857587872655	0	0	0	0.443491187023359	0	0	0	0.184958994120759	0	0	0	0.542374421814393	0	0	0.0854294619348846	0	0.126547087671229	0	0	0	0	0	1.15270924639564	0	0.219993574641799	0	0	0	0	0	0	0	0.261628639536935	0
NODE_4045_length_3783_cov_5.80365	0	0	0	0	0.287593942670419	0	0	0	0	0	0	0	0	0.190005344583386	0	0	0	0	0	0	0	0	0	0	0	0	0	0	0	0	0	0	0	0	0	0	0	0	0	0	0	0	0	0	0	0	0	0	0
NODE_4045_length_8921_cov_8.3439	0	0	0	0	0	0	0	0	0	0	0	0	0	0	0	0	0	0	0.397993694100617	0	0	0	0	0	0	0	0	0	0	3.87282683946848	0	0	1.03381234009061	0	0	0.474096173104535	0	0	0	0	0	0	0	0	0	0	0	0	0
NODE_4047_length_8296_cov_6.06528	420.996734458739	11.4900047872851	69.1833495599619	0	0	0.822663176781209	0.490715498638769	0	109.658697571781	0	0	0	83.1933134405919	0	0.597933933577264	0	0	144.717333497308	13.5655913961635	0	490.602291123478	0	0.0688096364566132	21.8011207705195	6.4707992085496	0.0831234598365462	38.7678709547002	0	1.26883303318266	399.404215035373	220.041753681714	0	113.918916076693	0	11.7835369370652	1.38716669101128	0	118.685026777378	0	0	74.9355060010412	0.474887702735069	0.559432048405684	0.197380302723549	0.25025978188057	2.55735939800678	0	0.657969537589536	10.6459462251926
NODE_4056_length_4432_cov_15.0000_ID_122856	0	0	0	0	0	0	0	0.486576302767776	0	0	0	0	4.85044047677097	0	0	0	0	0	0	0	0	0	0.270481489732069	0	0	0	0	0	0	0	0	0	0	0	0	0	0	0	0	0	0	0	0	0	0	0	0	0	0
NODE_41_length_152845_cov_15.5289	0	0	0	0	0	0	0	1.65730366621094	0	0	0	0	0	12.5908012157534	0	0	0	0	0	0	0	0	0	0.252352785346431	0	0	0	0	0	0	0	0	0	0	0.917236692380762	0	0	0	0	0	0.295763665549968	0	0	0	0	0	0	0	4.78425513477768
NODE_4105_length_8968_cov_3.6964	0	0	0	0	0	0	0	0	0	0	0	0	0	0	0	0	0	0	0	0	0	0	0	0	0	0	0	0	0	0	0	0	0	0	0	0	0	0	0	0	0	0	0	0	0	0	0	0	0
NODE_411_length_30689_cov_11.116	0.246511867058499	0	0.195992973495767	0	0	0.567548415851819	3.36321249562165	0	6.84605199548068	0	0.176661100660243	0	2.4020644234463	0	0	0	0	0	0	0.720522828233765	0	1.93650493080638	0	0.618845318375572	0.915684549355202	0	0	0	0.855110894045167	0	0	0	0	0	0	0.201915354487844	0	0	0	0	0.947975631554145	0	2.10301989489336	0	0	0.546769574004955	1.71678548164712	0	0
NODE_4144_length_9156_cov_8.81233	0	0	0	0	0	0	0	0	0	0	0	0	0	0	0	0	0	0	0	0	0	0	0	0	0	0	0.11145373630912	0	0	0	0	0	0	0	0	0	0	0.158687518033884	0	0	0	0	0	0	0	0	0	0	0
NODE_416_length_56674_cov_10.1860_ID_24120	0.0949541736957004	0.0997392689581782	0.530651477186328	0	0	0.259660595194559	0.219847780900776	0.340603453818076	0	0	0.15978720454418	0	0.357812932304527	0	1.43113016299312	0	0	0.162979758496941	0	0.236313527427043	0	1.17647249997688	0.474411325201598	0.335105056562585	0.474143711022352	0	0.315104495338432	0	0.274730240010526	0	0	0.212577928170793	0	0	1.86977095987997	0.236029657418937	0	0.404085609848926	0	0.161775527331228	0	0.887332959890477	1.52520598678949	0.208669769089974	0.269516357336401	0.333510901175574	0.810600920736268	0	0.845214837489921
NODE_4179_length_7546_cov_11.5357	0	0	0	0	0	0	0.512241046845983	0	0	0	0	1.28455951158934	0	1.80983489963159	0	0	0	0	0	0	0	0	0	0	0	0.0830773947430291	0	0	0	0	0	0	0	0	0	0	0	0	0.317116720788639	0	0	0	0	0	0	0	0	0	0
NODE_423_length_56087_cov_6.39593	0	0	0	0	0	1.11669164321765	0	0	0	0	0	0	0	0	0	0	0	0	0	0	0	0	0	0	0	0	0	0	0	0	0	0	0	0	0	0	0	0	0	0	0	0	0	0.593634213959673	0.27498113345599	2.03920227253398	0	0	0
NODE_425_length_29224_cov_21.9712_ID_30629	0	0	0.193419426004746	0	0	0	3.18144358695601	0.500347789934573	0	0	2.0753454422111	0	2.9275062875734	0	0	0	0	1.25297620652934	2.27338553988598	1.12660989020242	3.68311581945715	0	0	4.34306149732913	0	0	0	0.236901887467688	2.20617345042124	0	25.1486016066524	0	0	0	0	0	0	0	0	0	0.199475905334631	1.05468489797142	0	0	0.644459798480489	6.9561473939293	3.18246642055701	0	0
NODE_429_length_91740_cov_10.7615	1.27648417381592	0	0.791505856038781	0.0482133453910191	0	0.515326502456403	2.62440881153158	0	0.16211440637691	0	0.165601292248682	0.204443516494788	0	4.40070314029441	0.362369565926124	0	0.637941005271867	0.74002456968562	1.61726549552218	2.39585696903069	1.85962960503712	0	0	1.41230444801105	0.215828881104914	0.153069601748115	0	0.569601768620274	1.82388639938621	5.22808361543064	3.38221047656068	1.27970810373614	0	1.24301996182717	0	1.0271131909528	0	1.83867182983913	0	3.50892508091394	1.25648347517373	1.19990156413766	0.548576054246383	0.567201462513439	1.1186111091384	0.426781048602814	0.255634252964209	0.654498235472757	1.97708537964118
NODE_43_length_175306_cov_10.5519	0	0	0	0	0	0	0	0	0	0	0	0	0	0	0	0	0	0	0	0	0	0	0	1.34273749986613	0	0	0	0.208450168422466	0	0	0	0.40649217833572	0	0	0	0	0	0	0	0	0	0	0	0	0	0	0	0	0
NODE_434_length_49004_cov_6.74171	0.115386582137094	2.07387595552293	0.36378829597595	0.81233839595847	0	0.185694058024567	0.378449847280032	0	0	0	8.44350948669732	0	2.10105388772501	0.356921108173504	0	0	0	0	0	0.246255416611212	0	0	0	0	0.553374932042628	0.236668177771643	1.80708012482827	0	0.832364205324521	0	0	0	1.65821025245549	0.0489399747396952	4.34954017922274	0	0	0	0	0	0.584696414801162	0	0	0	0	0	1.90117190500848	0.398430521682202	0
NODE_4343_length_4781_cov_18.9132	0	0.236461967326325	0	0	0	0	0	0	0	0	0	0	21.5170490920825	0	4.31396573193894	0	0	0	0	0.306388013666733	0	0	0	4.72994785886795	0	0	0	0	0.458683628045184	0	0	0	0	0	0	0	0	0.781455537458643	0	0.858841856409907	11.4223310637957	0	0	0	0	0	2.72139260675371	0	0
NODE_4348_length_10620_cov_6.31519	0	0.414604149411486	0.225182465454113	0	0	0.100412160348648	0	0.059432442438109	0	0	0.768560972442853	0	0.245855945847903	0.298931901943065	0	0	0	0.267136627536583	0.273536343996272	0	0	0.756834535098507	0	0.216623945981738	0.613753203428392	0.531272898924489	0	0	0	0	0	0.549112161219692	0	0	0.333688427955329	0.388988092522125	0	0	0	0	0.253744011847941	0	0.723798135885706	0.428297497226032	0.223422668870725	0	0.559631475618923	0	0
NODE_4351_length_8006_cov_15.1714	0	1.38980049503792	0	0	0	0	0	0.827793112200042	0	0	0	0	0	0	0	0	0	0	11.6043961607178	0	0	0	0	0	0	0	0	0	0	37.4193831079245	0	0	36.0378556217472	0	0	0.88456233737232	0	0	0	17.6135880095885	0	0	0	0.93174767045795	0	1.92726850915125	0	0	0
NODE_4376_length_5054_cov_24.8006_ID_78561	0.979912554102398	2.47235311077524	0.530532059667945	0.344480494338522	0	1.37851154207174	0.195271709259139	0.645242998927392	0	0	1.30848882511949	3.20035530237435	2.80696078102804	0.189629394158804	0.895396092286683	0.148277949946108	0	2.19312580127953	2.23526929304433	0	0	3.22887388989214	0	0	0.292003749113029	4.18017374329862	3.36522361708977	2.4776413309234	1.76455549355923	0	0	0	0.320576472789357	0	2.41138014704059	0.7979214730717	0	0	0	0	2.154538164773	0	1.03307861253863	0.935983418552053	0.146712303584234	0.57243192338735	1.62091359172142	0	0.444280264084486
NODE_4404_length_2945_cov_6.89204	0	0	0	0	0	0	0	0	0	0	0	0	0	0	0	0	0	0	0	0	0	0	0	0	0	0	0	0	0	0	0	0	0	0	0	0	0	0	0	0	0	0	0	0	0	0	0	0	0
NODE_441_length_46690_cov_4.88378	0.0709927321126022	0.535244061763035	0.329046392402506	0	0	0.204033036551658	0	0.068718363782851	0	0	0.768165669739772	0	0.270288834876266	0.314313563837621	0	0	0	0.317942177498625	0.303024448475059	0	0	0.915513525615081	0	0.194994423598223	0.698014459242827	0.667316993581615	0	0	0	0	0	0.406267445799233	0	0	0.459102452612524	0.370766363499349	0	0	0	0	0.407545839215448	0	0.770360336692976	0.226013387356048	0.260448432425816	0	0.608939740542807	0	0.277862039560019
NODE_441_length_79135_cov_4.45062	0	0	0	0	0	4.63105172314241	0	6.75691332148666	0	0	0	0	0	0	0	0	0	2.22019980326811	16.7684732353576	0	0	1.21419913416213	0	0	0	0	0	0	0	0	0	0	0	0	0	0	0	0	0	0	0	0	0	1.97264404515004	0	0	4.37424992671171	0	0
NODE_4420_length_6535_cov_10.4671	0	0	0	0	0	0	0	0	0	0	0	0	0	0	0	0	0	0	0	0	0	0	0	0	0	0	0	0	0	0	0	0	0	0	0	0	0	0.974028113752895	0	0	1.49795459374755	0	0	0	1.08924961441795	0	0	0	0
NODE_4459_length_3093_cov_18.0000_ID_36117	0	0	0	0	0	0	0	0	0	0	0	0	0	0	0	0	0	0	0	0	0	0	0	0	0	0	0	0	0	0	0	0	0	0	0	0.190801974162162	0	3.37774052288355	0	0	0	0	0	0	0	0	0	0	0
NODE_4493_length_3240_cov_6.0968_ID_26724	2.46733255547991	7.49275606954452	0.603898430081485	0.84232779668368	0	17.1366368026124	2.74139782943247	0.779225356410762	0.630349776125555	5.07607966404722	1.01134645400529	0.690404991057917	18.4542204686168	1.8857150795528	1.74588420154973	0.130103603997853	1.44919507151115	3.78754179662333	2.47392798361237	2.4973775253897	3.50031650334259	10.4679517369286	6.71271134199963	0.483435000015984	2.65702382616274	1.79944098543128	3.70952892395432	0.445940145530158	1.89515617034422	0.617880544180135	0	4.48977971624868	0.269262926266427	0.232220239374875	22.6487629332119	0.880368553313962	0.807075511371115	0.640627387618274	2.43391976981836	0.225687459417575	1.7822496070272	0.929841847577555	9.57932417577874	0.336927364484478	0.549247394307198	0	3.76784915416704	1.23114660960367	1.38604472511296
NODE_4494_length_3160_cov_6.50209	0	0	0	0	0	0	0	0	0	0	0	0	0	0	0	0	0	0	0	0	0	0	0	2.04465467570051	0	0	0	0	0	0	0	0	0	0	0	0	0	0	0	0	0	0	0	0	0	0	0	0	0
NODE_4496_length_6661_cov_8.5769	0	0.196521327185878	0	0	0	0	0	0	0	0	0	0	0	0	0	0	0	0	0.702628260888187	0	0	0	0	0	0	0	0	0	0	4.49848610786256	0	0	2.19847719196235	0	0	0.280559966361101	0	0	0	0.62488682999732	0	0	0	0	0	0	0	0	0
NODE_4502_length_4498_cov_2.86496	0	0	0	0	0	0	0	0	0	0	0	0	0	5.48654161194395	0	0.0624774976957229	0	0.308027395499854	0	0	0	0	0	0	0.164049238330063	0	0	0	0	0	0	0	0	0	0.115295831368487	0	0	0	0	0	0	0	0	0	0	0	0	0	0
NODE_4505_length_13296_cov_10.8526	0	0	0	0	0	0	0.0711328407907795	0	0	0	0	0	0	0	0	0	0	0	0	0	0	0	0	0	0	0	0	0	0	0	0	0	0	0	0	0	0	0	0	0	0	0	0	0	0	0	0	0	0
NODE_4512_length_5699_cov_8.4922	5.59039169127639	0	1.16986114548159	0	0	0.885684940587092	0	0	0	0	0	0	0	0	0	0	0	0	0	0	0	0	0	0	0	0	0	0	0	0	0	0	0	0	0	2.98578807838969	0	0	0	0	0	0	0	0	0	0	0	0	0
NODE_4512_length_8776_cov_15.2929	0.351034106821618	0	2.86535216825354	0.997273959139057	0	0	0.103083555573464	0.16182067138316	0	0	0	0	0	0	10.5410467292642	0	0	0	0.803009116813729	0	6.66751655446813	1.47092582534165	0	0	0.161154948174931	0	1.62145543921061	0	0	0	0	0	1.69705071936182	0	0	0	0	0	0	0	0	0	0	0	0	0	0	0.310991071321946	0
NODE_4539_length_3785_cov_25.5008	0	0	0	0	0	0	0	0	0	0	0	0	0	0	0	0	0	0	0	0	0	0	0	0	0	0	0	0	0	0	0	0	0	0	0	0	0	0	0	0	0.421362956724604	0	0	0	0	0	0	0	0
NODE_455_length_34030_cov_24.9427_ID_25945	0.897260710656749	0.351447573848491	2.6917224177126	8.29497462962167	0	0.219354687050205	0.314177241692232	0.100465802270121	0	0	0	5.59577778868706	0	0	1.93589152713985	0	0	0	0.213411399738496	0.139385688184325	0.186056207684942	0.268398964908842	1.46275820395658	0.412812718387143	0.502337118656082	0.163956155877314	0	0	0	0	0	0.429355553338816	2.09487257458143	0	0	0	0	0	0	0	0.105045063106763	0.810393143497823	3.58852726119319	0.866130057158454	0.758261609889866	0.946503765527563	1.43966953854489	0	0.549856120747133
NODE_4562_length_7071_cov_9.26611	0	0	0	0	0	0	0.110493336358118	0	0	0	0.43813180743578	0	0	6.58204874157713	0	0.17884415653502	0	0	0	0	0	0	0	0.0830679571516646	0	0.124121457930032	0.0881941459333846	0	0	0	0	0	0	0	0.207802079890226	0	0	0	0	0	0	0	0	0	0	0	0	0	0
NODE_458_length_69009_cov_10.3396	0	0	0	0	0	10.9858577402114	0	0	0	0	0.0915129189113879	0	0	0.361952210507665	0.790694823030718	0	0	0	0.101340586418748	0	0	0.120000954611265	1.21019846764402	0	0.237021818514365	0	0.243993707475315	0	0.138763833589149	0	0	0	0	0	1.20239539653194	0	0	0	0	0	0	0	0	0	1.62460516926756	0.975410703279364	0	0	1.10989626729473
NODE_46_length_84204_cov_11.8420_ID_155518	0	0	0	0	0	2.19344118035649	0	0	0	0	0.621925593504286	0	0	0	0	0	0	0	0	0	0	0	0	0.524332691605621	0	0	0	0	0	0	0	0	0	0	0	0	0	0	0	0	0	0.64676406999261	0.575280762854781	0	0.662196516437066	7.77175249167361	0	0	1.24441809437247
NODE_4638_length_3435_cov_4.93935	0	0	9.24043711356124	0	0	0	0	0	0	0	0	0	0	0	0	0	0	0	0.203592795579952	0	0	0	0	0	0	0	0	0	0	0	0	0	0	0	0	0	0	0	0	0	0	0	0	0	0.604411979761633	0	0	0	0
NODE_4640_length_5318_cov_7.9435_ID_12910	0	0	0	0	0	0	0	0	0	0	0	0	0	0	0	0	0	0	0	0	0	2.14113869510287	0	0	0	0	0	0	0	0	0	0	0	0	0	1.25768567173381	0	0	0	0	0	0	4.55443224477472	0	0	0	0	0	0
NODE_4664_length_5312_cov_23.5579	0	0	0	0	0	11.9913895587446	0.387057298959781	0	0	0	1.94030638827713	0	0	0	0	0	0	0.111782532134118	0	0.604047352747328	0	0	0	1.84291392137117	0.775584568878292	0.200627529224873	0	0	0	0	0	0	0	0	0.846110497419791	0	0	0	0	0	0	0	0	0	0	0.326777591204782	0	0	0
NODE_469_length_15391_cov_17.9333_ID_11733	0.46619737422564	0	1.34190931770429	0	0	3.81533588910221	0.456869952082015	0.440848859134995	0	0.867252454375018	0.243868657824302	0	1.62292719032261	0.618801273205513	1.84330775632601	0.106510649754593	0.145273274476925	1.05452715823333	1.41557857184738	0.131432382273125	0.235072175669216	1.72492881739098	1.43536427746769	0.318028677484363	0.918910938329672	0.843146762986783	1.02033043651783	0	3.03490253180883	0	1.69227056805702	0.753626086987983	0.46966120370891	0	1.09508940995401	0.626283213091953	0	0	0	0.34353429646805	0.85042174738534	1.23468951417364	2.58196191556582	0.366458584982793	2.01377626280002	0	2.28561039246344	0	0.583559860875314
NODE_469_length_29353_cov_34.8714_ID_38815	0	0.133788222026893	0.212320096700199	0	0	0	5.94547016733115	0	0	0	0	0	4.38530351731691	0	0	0	0	0	0	0.408740029906235	0	1.77363866120441	0	0.63033645753796	1.41404653401646	0.504033239847688	0	0.525046551613882	0	0	0	0	0	0	0.117784814611897	0	0	0	0	0	0.234197231676171	1.34216890331146	0.587977319774866	0	0.298078935417629	0	0	1.63073553576775	0.858457162898292
NODE_469_length_72275_cov_18.1861	0	0	0	0	0	0	0	0	0	0	0	0	0	0	0	0	0	0	0	0	0	0	0	0	0	0	0	0	0	0	0	0	0	0	0	0	0	0	0	0	0	0	0	0	0	0	0	0	0
NODE_4691_length_6922_cov_8.1998	0	0.163323413144634	0.900351314423711	0	0	0.123244974620357	0.914855386591883	0.273550652423888	0	0	0.189353511180419	0	0.930430851983772	0.121148308049519	0	2.8689705452517	0	2.03972527992932	2.11389350305893	0.51393690070564	0	0.98523074149568	0.923643619372075	0.374780853631287	7.39101620888924	1.70265212218158	0.4668433444881	0	7.18105157211372	0	0	0.175900143023692	0	0	0.486984140670391	0	0	0	0	0.113764176196089	0.0953397238909998	0	0	0	0	1.00308729527871	0	0.66725566335064	0
NODE_47_length_107497_cov_11.0000_ID_106337	0.972929266577496	0	0	0	0	0	0	0	0	0	0	0	1.17882410702354	0	0	0	0	0	0	0	0	0	0	0.226759828537596	0	0	0	0	0	0	0	0	0	0	0	0	0	0	0	0	0	0	0	0	0	0	0	0	0
NODE_47_length_146098_cov_11.7030_ID_31941	0	0	0	0	0	0	0	0	0	0	0	0	0	0	0	0	0	0	0	0	0	0	0	0	0	0	0	0	0	0	0	0	0	0	0	0	0	0	0	0	0	0	0	0.176837398928595	0	0	0	0	0
NODE_470_length_44536_cov_97.3751	0	0	0	0	0	0	0	0	0	0	0	0	0	0	0	0	0	0	0	0	0	0	0	0	0	0	0	0	0	0	0	0	0	0	0	0	0	0	0	0	0	0	0	0	0	0	0	0	0
NODE_472_length_58144_cov_22.9577_ID_78099	0	0.0951709674693372	0	0	0	0.289776397527892	0	0	0	0	0	0	0	0	0	0	0	0	0	0	0	0	0.740260279666386	0	0	0	0	0	0	0	0	0	0	0	0	0.632671440089129	0	0	0	0	0	0	0	0	0.140277996103844	0	0	0.920738827063254	0
NODE_476_length_37589_cov_8.06469	0	0	0	0	0	0	0	0	0	0	0	0	0	0	0	0	0	0	0	0	0	0	0	0	0	0	0	0	0	0	0	0	0	0	0	0	0	0	0	0	0	0	0	0	0	0	0	0	0
NODE_478_length_52341_cov_4.83973	0.0670531727147575	0	0.25475396603426	0	0	0.18336283766309	0	0.148725880486493	0	0	0	0	0.146327055750824	0	0.990949065833253	0	0	0	0	0	0	0.536303259225194	0.08288760349888	0.124377764447856	0.14802700516021	0	0.222044365026665	0	0	0	0	0	0	0	0.416140831829905	0	0	0.136152138091853	0	0.0838227051656955	0	0	0.820192516966725	0.229420363963753	0	0	0.374405948657324	0	0.877052431091136
NODE_4780_length_6692_cov_55.0640_ID_101491	2.022052283378	0.186719555018799	2.17663331344373	0.189847980228292	0	7.61697959216172	7.7915999276458	4.88878908979466	0	2.96519090019547	10.0245465069833	0.291411918612887	16.8681720359705	9.12093087158258	3.73226999249865	2.30267048079882	6.54031103381805	14.3251501285435	1.19777744574179	0.781765590759036	0.197543338943093	8.38931526930839	31.2548586697168	4.20576530292596	7.96664726496162	16.4500888882764	9.18335262715508	0.0899610275651097	29.2526603306526	0.154401632234436	14.6375697852824	3.98365376289173	1.9927433882257	0.161620706050281	28.3633947572229	11.4349744404517	0	0.10338875950803	2.2511638343432	5.53068656583656	0.7478417358835	11.5664818356537	13.8054194853293	0.734070677552853	16.575912097173	3.17033077792353	2.06427448390282	0	5.03300759417885
NODE_4783_length_5456_cov_6.33809	0.157241492520749	0	0	0	0	7.10136293844012	0	0	0	0	0	0	0	0	0	0	0	0	0	0	0	0	0	0	0	0	0	0	0	0	0	0	0	0	0	0	0	0	0	0	0	0	0	0	0	0	33.8569945893136	0	0
NODE_4790_length_7174_cov_18.1572	0	0	0	0	0	0	0	0	0	0	0	0	0	0	0	0	0	0	0	0	0	0	0	0	0	0.113600867988593	0	0	0	0	0	0	0	0	0	0	0	0	0	0	0	0	0	0	0	0	0	0	29.4558654573071
NODE_48_length_161346_cov_6.81303	0.316857015236115	0	0.364706054238344	1.98778554393011	0	0	0	0.149956908237912	0	0	0	0	0.408339745989547	0	5.22544180814939	0	0	0	0	0	0	0	5.21680472458549	0	0	0	0.152496345943395	0	0	0	0	0.233143914887021	0.10736930170773	0.183031794040775	0.40820523896423	0.265790723716356	0	0	0	0	0.107709278885349	0	0	0	0	0.559442523229269	0	0.494454776085665	0
NODE_481_length_57626_cov_21.9854_ID_122961	0.300457696603005	0	0	0	0	0	0.211934323571334	0.146038834019995	0	0	0	0	0.179726643785596	0	0	0.0853419677076117	0	0.921651863569739	2.9172748079173	0.744436846797412	0	0.312769764302106	0.605258283779756	0	0.453505834249681	0	2.53133265850285	0	0	0	0	1.44010938324892	0	0	0	0.208234598220118	0	0	0	0	0.152695327056884	0	2.55202889613824	0	0.527554285824166	0	0	0	0.818263310803158
NODE_4815_length_4658_cov_23.5722	0	0	0	0	0	0	0	0	0	0	0	0	0	0	0	0	0	0	0	0	0	0	0	0	0	0	0.231250152465051	0	0	0	0	0	0	0	0	0	0	0	0	0	0	0	0	0	0	0	0	0	0
NODE_483_length_33783_cov_10.5321	0	0	0	0	0	0	0	0	0	0	0	0	0	0	0	0	0	0	0	0	0	0	0	0	0	0	0	0	0	0	0	0	0	0	0	0	0	0	0	0	0	0	0	0	0	13.8674665072224	0	0	0
NODE_4847_length_3257_cov_13.9897	0	0	0	0	0	0	0	0	0	0	0	0	0	0	0	0	0	0	0	0	0	0	0	0	0	0	0	0	0	0	0	0	0	0	0	0	0	0	0	0	0	0	0	0	0.819570873912491	0	0	0	0
NODE_485_length_28578_cov_8.11068	0	0	0	0	0	0	0	0	0	0	0	0	0	0	0	0	0	0	0	0.392975309058658	0	0	7.73430908019669	0	0	0	0	0	0	0	0	0	0	0	0	0	0	0	0	0	0	0	0	0	0	0	0	0.38200820798116	0
NODE_485_length_5814_cov_82.6874	0.858526649222337	0	0	0	0	0	0	0	0	0	1.75227941763484	0	1.37719925083841	0	0	0	0	0	0	15.7409169530275	0	0	0	0.68193520706589	0	0	0	0	0	0	0	0	7.36334663027561	0	0	0.625947962535603	0	0	0	0	0.293231691204829	0	0	0	0	0.895687597770795	0	0	0
NODE_4860_length_7712_cov_7.10618	0	0	0	0	0	0	0	0	0	0	0	0	0	0	0	0	0	0	0	0	0	0	0	0	0	0	0	0	0	0	0	0	0	0	0	0	0	0	0	0	0	0	0	0	0	0	0.479055400620578	0	0
NODE_488_length_55276_cov_10.6673	0.171430662589016	0	0.150767029725821	0	0	0.162051668000257	0	0.356830122189511	0	0	0	0	0.19996366621011	0	1.31933322385336	0	0	0	0	0	0	0.803049741852174	0	0.186843919270415	0.157966195861412	0	0.473841700694487	0	0	0	0	0	0	0	0.21265916591704	0	0	0.152704726450148	0	0.0875126688618697	0	0	1.33288662969426	0	0	0	0.607343801353723	0	1.21864414285566
NODE_489_length_20749_cov_10.9774	0	0.111839155129097	0.216540764364849	0	0	0	4.29660501292323	0	0	0	0	0	2.82294145504343	0	0	0	0	0	0	0.228603545660638	0	1.38808319596962	0	1.00967062150912	1.87594008164032	0.341413698696763	0	0.255326470138237	0	0	0	0	0	0	0	0	0	0	0	0	0.18288418817522	2.16678242774758	0.440361645794878	0	0	0	0	0.930876012770842	0.589180899103392
NODE_49_length_145115_cov_6.71486	0	0	0	0	0	0	0	0	0	0	0	0	0	0	0	0	0	0	0	0	0	0	0	0	0	0	0	0	0	0	0	0	0	0	0	0	0	0	0	0	0	0	4.41949390693206	0	0	0	0	0	0
NODE_49_length_149010_cov_91.3309	0.749508283844693	1.19793231728053	0	0	0	0	0.491762727204416	0.567946566649097	0	6.74827425335187	1.57689860269218	0	0	0	0	0	0	2.87886334783512	0	0	0	0	0	0	0	0	0	0	0	0	0	0	0	0	1.06671430823674	2.50962152890155	0	0	0	1.15848538506255	0.963272875701204	1.09332846688882	1.23220906196399	0	1.04895526120356	0	0	0	1.19545311100944
NODE_492_length_44522_cov_14.4903	0	0	0	0	0	1.14808434144468	0	0	0	0	0	0	0	0	0	0	0	0	0	0	0	0	0	0	0	0	0	0	0	0	0	0	0.29392610881246	0	0	0	0	0	0	0	0	0	0	0	0	0	0	0	0.325014755181242
NODE_4954_length_2723_cov_3.12744	0	0	0	0	0	0	0	0.309057431114074	0	0	0	0	0.287659582618957	0	0	0	0	0	0	0	0	0	0	0	0	0	0	0	0	0	0	0	0	0	0	0	0	0	0	0	0	0	0	0	0	0	0	0	0
NODE_4996_length_2472_cov_21.3653	0	0	0	0.209383457997199	0	0	0	0	0	0	0	0	0	0	0.352045358042141	0	0	0	0	0.592573257823888	0	0	0	0	0.47262594411286	0.634002852680924	0	0	0	0	0	1.37395209228687	0	0	0	0	0	0	0	0	0	0	0	0	0	0	0	0	0
NODE_5048_length_2040_cov_4.02519	0	0	0	0	0	0	0	0	0	0	0	0	0	0	0	0	0	0	0	0	0	0	0	0	0	0	0	0	0	0	0	0	0	0	0	0	0	0	0	0	0	0	0	0	0	0	0	0	0
NODE_505_length_44715_cov_40.9292	0	1.04990549657311	0	0	0	0	0	0	0	0	0	0	0	0	0	0	0	0	0	0	0	0	0	0	0	0	0	0	0	0	0	0	0	0	0	2.65720605072477	0	0	0	0	0	0.912158224589279	0	0.443509888707512	0.185723372513135	0	0.513697826029378	0	4.19021639138476
NODE_5059_length_7193_cov_12.2261	0	0	0	0	0	0	0	0	0	0	0	0	0	0	0	0	0	0	0	0	0	0	0	0	0	0	0	0	0	0	0	0	0	0	0	0	0	0	0	0	0	0	0	0	0	0	0	0	0
NODE_508_length_53967_cov_9.27131	0	0	0.114139455349216	0	0	0.117241481792373	0.716247139826151	0.329424027767183	0	0	0.289237961203906	0	0.251582425436	0	0	0.157087680184188	0	0	0.0847298512758601	0	0	0.151191734203448	0	0.192282918734469	1.62481407455219	1.06870839415277	1.13349883777572	0	0	0	0	0	0.428389846558738	0	0	0.204127388593522	0	0	0	0.980777360767023	0.109038467734549	0.438008603245331	0.51867479014936	0	0.285783290383866	0	0.505994236759503	0	0.314362247954909
NODE_508_length_9729_cov_9.69578	0	0	0	0	0	0.233830599738819	0	0	0	0	0	0	0	0	0	0	0	0	0	0	0	0	0	0	0	0	0	0	0	0	0	0	0	0	0	0	0	0	0	0	0	0	0	0	1.09747860472114	0	0	0	0
NODE_5099_length_4662_cov_4.52464	0	0	0	0	0	0	0	0	0	0	0	0	0	0	0	0	0	0	0	0	0	0	0	0	0	0	0	0	0	0	0	0	0	0	0	0	0	0	0	0	0	0	0	0	0	0	0	0	0
NODE_51_length_112264_cov_9.16177	0.507491230510743	0.280376494222925	3.4037872391716	0	0	0.198209010741661	0.851253548190124	0.143366526550491	0	16.4364852632921	0.0928709340031293	0	0.165128892867024	1.42619647602086	0	0	0.59998322387555	0	1.78784774779553	0.625691389426469	0	1.2637667811424	1.21527732689492	0.156526205701124	0.262913658522278	0	2.19672987183059	0.254720229388953	0.609461202890878	1.18383914130678	0	0.126152525153214	0.205378391246267	0	0.842284125733429	0	0	0	0	2.5447597453511	0.134225270971356	0	1.91974879929516	0.432713847817396	2.03692777868113	0	2.66275240949104	0	0
NODE_5124_length_3108_cov_11.8994	0	0	0	0	0	0	0	0	0	0	0	0	0	0	0	0	0	0	0	0	0	0	0	0.551213893599306	0	0	0	0	0	0	0	0	0	0	0	0	0	0	0	0	0	0	0	0	0	0	0	0	0
NODE_5127_length_5261_cov_29.7753_ID_35964	0	0	0	0	0	0	0	0	0	0	0	0	0	0	0	0	0	0	0	0	0	1.85183892052926	0	0	0	0	0	0	0	0	0	0	0	0	0	0	0	0	0	0	0	0	0	2.07497559576071	0	0	0	0	0
NODE_5136_length_3421_cov_7.69905	0	0	0	0.0687725423412977	0	0	0	0	0	0	0	0	0	0	0	0	0	0	0	0	0	0	0	0	0	0	0	0	0	0	0	0	0	0	0	0	0	0	0	0	0	0	0	0	0	0	0	0	0
NODE_514_length_80174_cov_23.5658	1.30012241322592	0.0756995087725579	0.839706101547683	0	0	0.939035426558816	2.6080789213456	0	0.103201388708467	0	0.20138077873235	0.174558338732087	0	4.55441204165871	0.383167126691073	0	0.653976073131857	0.831146005775489	1.66336963808877	2.58748971676787	1.67576626544112	0	0	1.41579481764666	0.358942368926789	0.221285294318412	0	1.3380874199889	2.74528812654751	5.1502334705646	3.77832261771858	1.30525937013727	0	1.43465671995867	0	2.11011647679575	0	3.23182270057733	0	3.49104868614649	1.43294369867189	1.37589136993194	1.01483495330265	0.717106362107808	1.20044678953838	0.382499962238088	0.593038767787359	0.877227904350027	2.2778613139033
NODE_5147_length_2721_cov_8.49325	0	0	0	0	0	0	0	0.115981723390797	0	0	0	0.50590273282507	0	0	0	0	0	0	0	0	0	0	0	0	0	0	0.145846969405123	0	0	0	0	0	0	0	0	0	0	0	0	5.9121654198033	0	0	0	0	0	0	0	0	0
NODE_5158_length_5962_cov_84.5847	1.17079240791364	0.548904964938414	0	0	0	0	0	0	0	0	0.869379825119736	0	5.766192034202	0	11.5751946861553	0	0	0	0	9.7225519445862	0	0	0	24.1783382419517	0	0	0	0	1.05442867387245	0	0	0	14.2356949017898	0	0	0	0	6.91645482828129	0	0	0	0	0	0.15258367730763	0	0.582302101469239	0	0	0
NODE_5170_length_12379_cov_12.9608_ID_197308	0.0787541201735718	0.21629844244039	0.128790035981511	0	0	0	0	0	0	0	0.139570846254783	0	0	0	0	0.0983738374198159	0	0	0.182519605897827	0	0	0.329564759663844	0	0.442859108181699	0.372553050533476	0	0.485454144664836	0.136170429768479	0	0	0	0	0	0	0.321184127376886	0	0	0	0	0	0.0888522994282657	0	0.32804889242886	0	0	0	0.272495074903514	0	0
NODE_5190_length_4884_cov_6.69	0	0	0	0	0	0	0	0	0	0	0	0	0	0	0	0.0671296236843957	0	0	0	0	0	0	0	0	0	0	0	0	0	0	0	0	0	0	0.743285124174483	0	0	0	0	0	0	0	0	0	0	0	0	0	0
NODE_522_length_64313_cov_6.81833	0	0	0	0	0	0	0	0	0	0	0	0	0	0	0	0	0	0	0	0	0	0	0	0	0	0	0	0	0	0	0	0	0	0	0	0	0	0	1.07142336414914	0	0	0	0	0.75534009315958	0.809356981613253	0	0	0	0
NODE_527_length_69595_cov_7.07268	0	0	0	0	0	0	0	0	0	0	0	0	0	0	0	0	0	0	0	0	0	0	0	0	0	0	0	0	0	0	0	0	0	0	0	0	0	0	0	0	0	0	0	1.30191115535837	0	0	0	0	0
NODE_53_length_45941_cov_40.6265	0	0	0	0	0	0	0	0	0	0	0	0	0	0.873565091520456	0	0.317067532348003	0	0	0	0	0	0	0	0	0	0	0	0	0	0	0	0	0.463894472315893	0	0.227649516368639	0	0	0	0	0	0	0	0	0	0	0	0	0	0
NODE_532_length_43630_cov_10.1247	0	0	0	0	0	0.285149362071911	0	0	0	0	0	0	0	0	0	0.294142092558977	0	0	0	0	0	0	0	0	0	0	0	0	0	0	0	0	0.145682871995889	0	0	0	0	0	0	0	0	0	0	0	0	0	0.265077098895041	0	0
NODE_533_length_43069_cov_8.9916_ID_71113	0	0	0	0	0	2.83911658933733	0	0	0	0	0.828598820951292	0	0	0	0	0	0	0	0	0	0	0	0	0.684171256320654	0	0	0	0	0	0	0	0	0	0	0.106363565531508	0	0	0	0	0	0	0.516555738413534	0.609508679035975	0	0.970992978767792	10.0445921973479	0	0	2.03904882358905
NODE_533_length_48925_cov_24.068	0	0	0	0	0	0	0	0	0	0	0	0	0	0	0	0	0	0	0	0	0	0	0	0	0	0	0	0	0	0	0	0	0	0	0	0	0	0.110304447895684	0	0	0	0	0	0	0	0	0.282353088324532	0	0
NODE_5362_length_7176_cov_9.44586	5.79286773895282	13.5901097754588	3.28205668522546	67.9387251005851	0	0.485437383892878	2.26921726683792	0.491087886617569	6.96920031618105	47.8470516246475	1.87632595388881	4.79571256973598	1.33411796701747	0.676119561771585	12.8792085400661	0.456885565878747	1.98632506516847	1.29636167329674	1.97160137950118	5.96838954790545	17.0548589052721	7.99318747942095	5.16274022971846	0	2.47644014758097	0.707623518383538	6.64418133370913	0.645979349607859	1.96600947676057	3.26672090490318	2.91943023720289	1.14306710321891	2.10148585788919	0	2.20419729788341	2.38494491031542	0	2.61285986354677	0	2.26529360153761	2.14585236966486	1.0657178880777	5.15375605212364	0.862038240236207	1.28127109541562	1.26323238775162	7.58825983719657	32.8547758755438	2.98996270133063
NODE_5394_length_6951_cov_6.19925	3.46704936119984	2.19138718731506	2.41872137727932	3.10039008045195	0	0.58297124773846	6.13472064980897	7.29451790269721	0	0	1.24280499625087	0	0.425711719784975	0	0	0.309957658208091	0	7.04281234573367	6.46226825251826	0.311089695169316	0	4.35372132316348	0	0	0.40693305285087	1.14539716059307	0.350710749970356	0	0.80975598128648	0	0	2.18496882108874	3.78319474921964	0	7.32402490176047	1.66973000810101	0	0	0	0	5.68069398143401	1.4002731053457	2.23255720971969	0.837592412356753	0.938722348492233	14.6505678486762	5.43057103859117	0	1.22034149297818
NODE_54_length_60606_cov_8.31355	0	0	0	0.476706308130026	0	0	0.286325582620657	0	0	0	2.66695967464398	0	0	5.09586835034201	3.87125121805786	0	0	0	0	0.588134287110558	0	0	0	0.205948048157982	0.399754189298362	0	1.01775017297075	0	0	0	0	0.234736994411026	0	0	1.1352179569635	2.57394400622748	0	0	0	0	0	0	4.6472893294805	0	0.486933018119093	0	0.760661088679089	0	2.44111827143446
NODE_54_length_87036_cov_16.9994_ID_21881	0	0	0	0	0	0	0	0	0	0	0	0	0	0	0	0	0	0	0	0	0	0	0	0	0	0	0	0	0	0	0	0	0	0	0	0	0	0	0	0	0	1.38457079192577	0	1.34413253706858	0	0	0	0	0
NODE_546_length_9704_cov_7.0000_ID_20162	0	0	0	0	0	0.161172692661845	0	0.55286135396621	0	0	0	0	0	4.91341211504639	0	0	0	0	0	0	0	0	0	0	0	0.18734705895709	0	0	0	0	0	0	0	0	0.454256545827633	0	0	0	0	0	0.53839008856728	0	0.732337713201721	0	0	0	0	0	0
NODE_55_length_160929_cov_29.5651	0	0	0	0	0	1.0429926383242	0	0	0	0	0	0	0.279061141822551	0	0	0	0	0	0	0	0	0	0	0	0	0	0	0	0	0	0	0	0	0	0	0	0	0	0	0	0	0	0	0	0	0	0	0	0
NODE_550_length_31657_cov_10.4421	0.213105758445533	1.52432488358505	0	0	0	0	0	0	0	0	0.19196086237981	0.086967263860569	0	1.78617147950334	0	0	0	0	0	0	0.60000878929007	0	0	0.766911131844543	0	0	0	1.37872798255565	0	0	0	0.356276435147392	0	0	4.53231553928279	0	0	0	0	0.213216384811121	0	0	0.476463559058472	0	0	0	0	0	0.267953176791588
NODE_551_length_52638_cov_14.2182	0	0	0	0	0	0	0	0	0	0	0	0	0	0	0	0	0	0	0	0	0	0	0	0.380326905361372	0	0	0	0	0	0	0	0	0	0	0	0	0	0	0	0	0	0	0	0	0	0	0.418067216437512	0	0
NODE_5548_length_7354_cov_5.58583	0	0	0	0	0	0	0.30194890424807	0	0	0	0	0	0	0	0	0	0	0	0	0	0	0	0	0	0	0	0	0	0	0	0	0	0	0	0	0	0	0	0	0	0	0	0	0	0	0	0	0	0
NODE_555_length_38786_cov_11.5432	0	0	0	0	0	1.03010356711405	0	1.82937948979975	0	0	0	0	0	0	0	0	0	0.642993091560103	3.8100393510122	0	0	14.4683497836357	0	0	0	0	0	0	0	0	0	0	0	0	0	0	0	0	0	0	0	0	0	0	0	0	0	0	0
NODE_5585_length_4960_cov_8.0265	0	0	0	0	0	0	0	0	0	0	0	0	0	0	0	0	0	0	0	0	0	0	0	0	0	0	0	0	0	0.0781191322766769	0	0	0	0	0	0	0	0	0	0	0	0	0	0	0	0	0	0	0
NODE_56_length_113371_cov_191.6551_ID_74645	0	0	0	0	0	0.981368091571116	0	0.303882836618808	0	0	0	0	0.887441705406694	0	0	0	0	0	2.08024440679126	0	0	0	0	0	0	0	0	0	0	0	0	0.24249316469323	0	0	0.183737105797785	0	0	0	0	0	0	0.560091950393942	0.167585108801561	0	0	0	0	1.10924129119366	0
NODE_5608_length_2931_cov_3.68428	0	0	0	0	0	0	0	0	0	0	0	0	0	0	0	0	0	0	0	0	0	0	0	0	0	0	0	0	0	0	0	0	0	0	0	0	0	0	0	0	0	0	0	0	0	0	0	0	0
NODE_5636_length_5790_cov_5.68195	0	0	0	0	0	0	0	0	0	0	0	0	0	0	0	0	0	0	0	0	0	0	0	0	0	0	0	0	0	0	0	0	0	0	0	0	0	0	0	0	0	0	0	0	0	0	0	0	0
NODE_565_length_3424_cov_24.881	0	0	0	0	1.27099052000257	0	0	0	0	0	0	0	0	0	0	0	0	0	0	0	0	0	0	0	0	0	0	0	0	0	0	0	0	0	0	0	0	0	0	0	0	0	0	0	0	0	0	0	0
NODE_566_length_31213_cov_7.83154	0	0	0	0	0	0	0	0	0	0	0	0	0	0	0	0	0	0	0	0	0	0	0	0	0	0.803385795317204	0	0	0	0	0	0	0	0	0	0	0	0	0	0	0	0	2.406912790455	0	0.522623509785147	0	0	0	0
NODE_569_length_26672_cov_13.5968	0.0964955290034352	0	0.127698978166601	0	0	0.335841631687994	2.55926836955866	0	4.37639478756914	0	0	0	1.49122987430197	0	0	0	0	0	0	0.426288132042388	0	3.77599533774555	0	0.277111459826574	0.816131429336174	0	0.129658849455993	0	0.602945178027501	0	0	0	0	0	0	0.180697452997493	0	0	0	0	1.42477636979632	0	1.10927874715175	0	0	0	0	0	0
NODE_5690_length_3403_cov_6.0000_ID_33311	0	0	0	0	0	0	0	0	0	0	0	0	0	0	0	0	0	0	0	0	0	0	0	0	0	0	0	0	0	0	0	0	0	0	0	0	0	0	0	0	0	0	0	1.17622600354852	0	0	0	0	0
NODE_57_length_113395_cov_10.8581	2.51868159462982	6.08524675001157	4.32269745340218	7.57423015429583	0	0.633835878404145	0.903323161486348	0.441116660270716	0	0.691554388077558	7.17010578265119	4.55687386134651	2.81373072628739	5.23375037515033	11.4795988526383	0	0	0	15.4552597518386	7.86339520982219	6.76225927848266	4.55465922911015	1.92404304575723	0.183454405788948	6.57777961971032	1.83821969128289	10.1481587837013	1.20727691058956	0.410635275853057	1.47899219123675	0	0.303476150779583	0.740780467598813	0	1.48254370896521	0.352162948792463	0	0.721195200791907	0	0	0.512631537394058	0.936013943402257	3.1783271307791	0.261531342845132	2.67050626903594	0.44392992962577	4.52161835088894	1.99399002150369	0.743656784477908
NODE_571_length_44732_cov_14.4125	0	0	0	0	0	0	0	0	0	0	0	0	0	0	0	0	0	0	0	0	0	0	0	0	0	0	0	0	0	0	0	0	0.149059272489564	0	0	0	0	0	0	0	0	0	0	0	0	0	0	0	0
NODE_5744_length_5569_cov_6.19314	0	0	0	0	0	0	0	0	0	0	0	0	0	0	0	0	0	0	0	0	0	0	0	0	0	0	0	0	0	0	0	0	0	0	0	0	0	0	0	0	0	0	0	0	0	0	0	0	0
NODE_5762_length_7126_cov_4.04709	0	0	0	0	0	0	0.0577055394912814	0	0	0	0	0	0	0	0	0	0	0	0	0	0	0	0	0	0	0	0	0	0	0	0	0	0	0	0	0	0	0	0	0	0	0	0	0	0	0	0	0	0
NODE_578_length_4004_cov_16.6184	0	6.7615111590141	0	0.188028665214449	0	0	0.0821597751078664	0	0	0	2.60391172200982	0	0	0	0	0	0	6.39333051809901	0	0	0.434420850270511	0	0	0	0	0.641932638610559	24.1128469811807	0	0.164308173752549	5.04821805181882	0	0	27.3445781914222	0	0.518082566928525	0	0	0	0	0	0	0	0	0	0	0	0.56164111425751	0	0
NODE_58_length_110442_cov_8.03714	0	0	0	0	0	0	0	0	0	0	0	0	0	0	0	6.13742388349082	0	0	0	0	0	4.88153920509451	0	0	11.7072657126058	0	0	0	0	0	0	0	0	0	5.81951677448826	0	0	0	0	0	0	0	0	0	0	3.55733356658332	1.45733160749536	0	0
NODE_586_length_45975_cov_18.3815	0	0	0	0	0	0	0	0	0	0	0	0	0.757220270409202	1.21426950099137	0	2.30544435247353	0	0	0	0	0	0	0	0	0	0	0	0	0	0	0	0	1.46520196298079	0	1.1900460798645	0	0	0	0	0	0	0	0	0	0	0	0	0	0
NODE_5872_length_6807_cov_60.0000_ID_86710	0.2577956598401	0	0	0	0	0	0	0	0	0	0	0	0	0	0	0	0	0	0	0	0	0	0	0.143816053332212	0	0	0	0	0	0	0	0	0	0	0	0	0	0	0	0.074369668289617	0	0	0	0	0	0	0	0	0
NODE_589_length_44330_cov_34.1128	0	0	0	0	0	0	0	0	0	0	0	0	0	0	0	0	0	0	0	0	0	0	0	0	0	11.3048832702973	0	0	0	0	0	0	0	0	0	0	0	0	0	0	0	0	0	0	0	0	0	0	0
NODE_5905_length_7837_cov_7.03572	0	0	0	0	0	0	0.304327690647729	0	0	0	0	0	0	0	0	0	0	0.319906636701465	0	0	0	0	0	0	0.12554012572985	0	0	0	0	0	0	0	0.198785040080758	0	0	0	0	0	0	0	0	0	0	0	0	0	0	0	0
NODE_594_length_23696_cov_316.344	0	0	0	0	0	0	0	0	0	0	0	0	0	0	0	0	0	0	0	0	0	0	0	0	0	0	0	0	0	0	0	0	0	0	0	0	0	0	0	0	0	0	0	11.5402172334104	0	0	2.29121890753903	0	0
NODE_594_length_39112_cov_17.6984	0	2.9376407962491	0.824508492696648	3.46722560698245	0	0	0	0	0	0	0	0	0	0	6.44147955130676	0	0	0	0	0	0	0	0	0	0	0	0	0	0	0	0	0	0	0	0	0	0	0	0	0	0	0	0	0	0	0	0	0	0
NODE_5950_length_4869_cov_2.78666	0	0	0	0	0	0	0	0	0	0	0	0	0	0	0	0	0	0	0	0	0	0	0	0	0	0	0	0	0	0	0	0	0	0	0	0	0	0	0.837731324942261	0	0	0	0	0	0	0	0	0	0
NODE_5969_length_6206_cov_3.01675	0.798014509899052	0.441034437184806	0	0	0	1.77557693790858	0.059634016592553	0	0	0	18.086369702871	0	3.39381037204289	0	9.4233341291311	0	0	0	0	406.937769780384	0	0	0	2.45291070846814	0	0	0	0	5.97182284789881	0	0	0.0722820490363311	167.686552350534	0	0	0.618108006694035	0	0.423644021718562	0	20.2297960599035	0	0	0	6.8015243671633	1.5054299350895	21.0710290886473	0	0	0
NODE_6_length_173578_cov_12.0001_ID_88397	0	0	0	0	0	0.210926971772483	0	0	0	0	0	0	0	0	0	0	0	0	0	0	0	0	0	0.751793534559763	0	0	0	0.190409233232136	0	0	0	0.199362406042664	0	0	0	0	0	0	0	0	0	0	0	0.452813234320819	0	0	0	0	0
NODE_6_length_220349_cov_60.9891_ID_43045	0	0	0.455824110348368	0	0	0.53298934571223	0	0	0	0	0	0	0	0	0	0	0	0	0	0	0	0	0	0	0	0.307548972044393	0	0	0	0	0	0	0	0.473555968089266	0	0	0	0	0	0	0.290263795344197	0	0	0	0	0	0	2.09038712586905	0
NODE_600_length_27525_cov_7.72981	0	0	0.992565485082158	0	0	0	0.0642398401447392	0.0821689953490368	0	0	0	0	0.27192873443755	0.517929373348561	0	0	0	0	0	0	0	0	0	0	1.91678050469089	0.305194807549283	0.296594487817272	0	0.0902947120475408	0	0	0	0	0	0.599774290364103	1.1006137200953	0	0	0	3.944019621966	0.131868433360736	0	0	0	0	0	0	0	0
NODE_601_length_60643_cov_8.7838	0	0	0	0	0	18.2996083095166	0	0	0	0	0	0	0	0	0	13.0394949568206	0	0	0.119756442344558	0	0	8.1290790821985	0	0	0.868985575726508	0	0	0	0	0	0	0	0	0	0	1.26347983070071	0	0	0	0	0	0.408896926042814	0	1.77611496592184	0	1.76514395411816	7.81916901895381	0	7.47522035182039
NODE_6017_length_2632_cov_23.0091_ID_119704	0	1.22077131563963	0	0	0	0	0	0	0	0	1.53923632734489	0	0	0	0	0	0	0	0	0	0	0	0	0	0	0	0	0	0	0	0	0	0	0	0	0	0	0	0	0	0	0	0	0	0	0	0	0	0
NODE_602_length_11663_cov_27.6278	0.180552007874293	0.265289162853884	0	0.371172422124004	0	0	0	0.0766664748762197	0	0	25.3982106655522	0	0	0.451953036905795	0	0.0963813031416829	0	5.09121847463288	0	0.442580896474435	0	0	0	0	0.964835417871176	2.65531679877444	3.06723459985908	1.06848987111723	0.495139465629306	0.54262979532206	0	0	2.94932300173307	0	0	0	0.127490177666645	0	0	0	0.117883757890605	0	0	0	0	0	2.31378995608718	1.04404423740719	0
NODE_606_length_48454_cov_14.8905	0	0	0	0	0	0.293440415762755	0	0.364734203231851	0	0	0	0	0	0	0	0	0	0	0.859324354709879	0	0	17.3156816161594	0	0	0	0	0	0	0	0	0	1.04746551334409	0	0	0	0	0	0	0	0	0	0	3.28354596376859	0	0.964079144876113	0	0	0	0.283193188975488
NODE_606_length_50778_cov_22.5228	0.0368624744370987	0	0	0.587505336561635	0	0	0.132810245783684	0	0	0	0.201806491676091	0	0	0	0.145676810098497	0	0	0	0.417413437088065	0	0	0	0.164132759522693	0	0	0	0.490136268369424	0	0	0.0610454757717621	0	0.142609034238957	0	0	0	0	0	1.38299212711637	0	0.186098458614989	0	0	0	0	0	0	0	0.198457185898537	0
NODE_6087_length_3314_cov_11.1485	0	0	0	0.780923216911701	0	0	0	0	0	0	0	0	0	0	7.82547752787844	0	0	0	0	26.0789452344896	0	0	0	0	0.389654067445713	0	0	0	0	0	0	0	0	0	0	0	0	0	0	0	0	0	0	0	0	0	0	0	0
NODE_6087_length_4600_cov_5.41452	0	0	0	1.34002102707804	0	0	0	0	0	0	0	0	0	0	0	0	0	0	0	0	0	0	0	0	0	0	0	0	0	0	0	0	0	0	0	0	0	0	0	0	0	0	0	0	0	0	0	0	0
NODE_6166_length_4709_cov_3.41942	0	0	0	0	0	0	0	0	0	0	0	0	0	0	0	6.28608451509693	0	0	0	0	0	5.08177446437067	0	0	7.7043453964941	0	0	0	0	0	0	0	0	0	4.84570579269483	0	0	0	0	0	0	0	0	0	0	3.89101351137493	1.12566762292682	0	0
NODE_6193_length_6881_cov_20.9205	0	0	0	0	0	0	0.041832113368756	0	0	0	0	0	0	0	0	0.13613514733099	0	0	0	0	0	0	0	0	0.3306454795611	0	0	0	0	0	0	0	0	0	0	0	0	0	0	0	0	0	0	0	0	0	0	0	0
NODE_621_length_35959_cov_8.92672	0.2841270118198	0.186980914278028	0	0	0	0	0	0	0	0	0	0	0	0	0	0	0	0	0	0	0.315387676821657	0	0	0.231405904996666	0	0	0	0	0	0	0	0.190686680490016	0	0	1.64651151266899	0	0	0	0	0	0	0	4.33174400516734	0	0	0	0	0	0
NODE_6222_length_5528_cov_15.2498	0.458526204673386	3.50894052333207	0	0	0	0	0	2.10276668854153	0	0	0	0	0	0	0	0	0	0	0	0	0	0	0	0	0	0	0	0	0	101.341956813822	0	0	0	0	0	1.01418773657632	0	0	0	7.21418518695978	0	1.67688277087347	0.157416163403589	0	0	0	0	0	0
NODE_6239_length_3057_cov_6.57229	0	0.175175558977402	0	0	0	0	0	0	0.102782178337073	0	0	0	0	0	0	0.260462563450068	0	0	0.123182324796053	0	0	0	0	0	0	0	0.500721496391709	0	0	0	0	0	0	0	0	0	0	0	0	0	0	0	0	0	0	0	0	0	0
NODE_626_length_18499_cov_53.3107	0	0	0	0	0	0	0	0	0	0	0	0	0	0	0	0	0	0	0	0	0	0	0	0	0	0	0	0	0	0	0	0	0	0	0	0	0	0	0	0	0	0	0	0	0	0	0	0	0
NODE_628_length_32737_cov_10.5215	0	0	0	0	0	0	0	0	0	0	0	0	0	0	0	0	0	0	0	0	0	0	0	0	0	0	0	0	0	0	0	0	0	0	0	0	0	0	0	0	0	3.29173465817399	0.256953905240311	0	0	0	0	0	2.59875447436947
NODE_629_length_36649_cov_11.6407	0.478816627065285	0.381533058933154	0.917489279023632	3.49481459753639	0	0	0.269285169744247	0	0	0	0	3.45088741156821	0	0	0.885714575172322	0	0	0	0	0	0	0.270817672963011	0.58721511775113	0.225713584109348	0.387580817339246	0.131712886016751	0	0	0	0	0	0.316490466447435	0.82295628891445	0	0	0	0	0	0	0	0	0.398372330292422	1.25447855221392	0.362402158530332	0.287294947989549	0.426275835092859	0.626756481511191	0	0.251877482857712
NODE_6323_length_4308_cov_3.78533	0	0	0	0	0	0.132018216391537	0.362719768518224	0	0	0	0	0	0	0	0	0	0	0.15314887307759	0	0	0	0	0	0	0	0	0	0	0	0	0	0	0	0	0	0	0	0	0	0	0	0	0.201995485444531	0	0	0	0	0	0
NODE_6345_length_2414_cov_29.0114	0	0	0	0	0	0	0	0	0	0	0	0	0	0	1.58621663229195	0	0	0	0	0.288957488724632	0	0	0	0	0.483981497036864	0.12984714596746	0	0	0	0	0	0.318557743865171	0	0	0	0	0	0	0	0	0	0	0	0	0	0	0	0	0
NODE_636_length_32386_cov_5.8382	0	0	0	0	0	0	0	0	0	0	0	0	0	0.0573357231914186	0	0	0	0	0	0	0	0	0	0	0	0	0.175053419798387	0	0	0	0	0	0	0	0	0	0	0	0	0	0	0	0	0	0	0	0	0	0
NODE_6366_length_5404_cov_8.42176	0.036080579334887	0	0	0	0	0	0	0.321192539120091	0	0	0.0551235197997637	0.0636825192457909	0	0	0.0805196266728509	0	0	0	0.497737610898718	0	0	0	0	0	0	0.150809146363835	0	0	0	0.0836508843031773	0	0	0	0	0	0	0	0	0	0.135312244358428	0	0	2.52277559282426	0	0.878145352852367	0	0	0	0
NODE_6390_length_5075_cov_49.5785_ID_45127	0	0	0	0	0	0	0	0	0	0	0	0	0	0	0	4.67911523185972	0	0	0	0	0	0	0	0	0	0	0	0	0	0	0	0	0	0	0	0	0	0	0	0	0	0	0	0	0	0	0	0	0
NODE_64_length_113186_cov_16.9942_ID_79625	0	0	0	0	0	0	0	0	0	0	0	0	0	0	0	0	0	0	0	0	0	0	0	0	0	0	0	0	0	0	0	0	0	0	0	0	0	0	0	0	0	0	0	21.4530207575258	0	0	0	0	0
NODE_6446_length_5129_cov_19.0296	0	0.359629605026135	0	0	0	0	0	0	0	0	0	0	1.91747505279934	0	5.15807880726014	0	0	0	0	1.74079844718272	0	0	0	54.9123816039797	0	0	0	0	1.45371141495919	0	0	0.749657236976528	1.00841414549714	0	0	0	0	6.46148099361835	0	0.976037251190846	0	0	0	0	0	0	0	0	0
NODE_645_length_8364_cov_37.7455	0.261091564816854	0	0	0	0	0	0.275319724620191	0.327006336800786	0	0	0	0	0	0	0.197690894028255	0	0	0	0.398770901617393	0	0	0	0	0	0	0	0	0	0	0	0	0	0.216061561043874	0	0	0	0	0.554230006791706	0	0	0	0	0	0	0	0	0	0	0
NODE_6474_length_5120_cov_6.50958	0.190409619849345	0	1.08984794803768	0	0	0	0	0	0	0	0	0	0	0	0	0	0	0	0.168110878081042	0	0	0.665992889905575	0	0.736128929467698	0.264219668427567	0	1.02977157223422	0	0	0	0	0	0	0	2.27900676047807	0.384212569064822	0	0.202698509363594	0	0.900851024910779	0	0.36210187333549	4.19235317681205	0	0	0	0	0	0
NODE_6492_length_5985_cov_16.0622	0	0	0	0	0	0	0.219861480054735	0	0	0	0	0	0	0.10008218025048	0	1.14256398097362	0	0	0	0	0	0	0	0	0	0	0	0	0	0	0	0	0	0	0	0	0	0	0	0.32893718781509	0	0	0	0	0	0	0	0	0
NODE_6501_length_3882_cov_3.27411	0	0	0	0	0	0	0	0	0	0	4.57344025231227	0	0	18.8708663338827	0	1.25478591800093	0	0	0.304868774263404	0.934370315420547	0	0	0	0	0	3.18134204234896	1.12450943875959	2.23314694206756	0.715548035170813	2.19586803555667	0	1.03999009965874	0.722354726018345	0	0.423038482758613	0.962807798006849	0	0	0	1.68078260110771	0	0	0	0	0	0	0	0	0
NODE_652_length_28834_cov_23.9386	0	0	0	0	0	0.194778835840347	0	0.217074553491345	0	0	0	0	0	0	0	0	0	0.498816831718042	0.412318835329517	0	0	0	0	0	0	0	0	0	0	0	0	0	0	0	0.440650479039974	0	0	0	0	0	0	1.66370452172733	0.276645686349606	0	0.406306683795954	0	0	0	2.01604757478107
NODE_654_length_13402_cov_14.1147	3.35198220020952	0.945663073903599	1.43291822687593	0.15448318405285	0	0	5.96165048043646	2.00940369478854	0	0	0.302288465420964	0.93297757564701	5.66928915212115	0	0.370128332559094	33.7143268464574	0	1.68362742922433	11.6445821773014	1.98822243181945	1.23039187292195	0	0.477052763266192	5.3067560305254	1.38563789702162	0.636163817485465	0	2.35381330359673	1.37449022352976	2.81886377921213	0	0	0	3.54737121747648	9.69328926269296	0	4.10123047501699	1.2699737676647	15.5746617376015	0	0.192864583223614	0.293961228315933	0.335473475229397	0	0	1.78451373754742	1.78583602768016	1.2845334602043	0
NODE_657_length_8580_cov_5.83566	0	0	0	0	0	0	0	0	0	0	0	0	0	0	0	0	0	0	0	0	0.129747027280793	0	0	0	0.107501962996595	0	0.409668255620764	0	0	0	0	0	0	0	0	0	0	0	0	0	0.0769162667568183	0	0	0	0	0	0	0	0
NODE_6571_length_6259_cov_17.8702	0	0	0	0	0	0	0	0	0	0	0	0	0	12.0391715256318	0	0.194562986646413	0	0	0	0	0	0	0	0.289354268862419	0.157190919531049	0	0	0	0	0	0	0	0	0	0	0	0	0	0	0	0	0	1.25128118895277	0	0	0	0	0	0
NODE_6581_length_1615_cov_6.0000_ID_27895	0	0	0	0	0	0	0	0	0	0	0	0	0	0	0	0	0	0	0	0	0	0	0	0	0	0	0	0	0	0	0	0	0	0	0	0	0	0	0	0	0	0	0	0	0	0	0	0	0
NODE_660_length_19721_cov_12.0147_ID_18995	5.06604485329667	1.29737631082143	4.19645255607559	2.80115611042449	0	3.44265899792784	5.94680792774815	16.1305694184438	0	0	5.50429518602724	0	7.44509300484134	0.543682069545373	0.278008903605552	0.622248969579507	0	10.3844208283427	5.8811955278978	0.983302363080934	7.02789270379876	1.61790821646782	0	0.148920826788555	0.364812198751792	7.24778970268468	1.44887031439057	0.87001405097474	3.08022767564766	0	0	0.724636351237202	3.05556183411018	0	12.6750932030226	5.76055841088619	0	0	0	1.16369807410797	3.08983341869513	1.53940576342211	1.30905283818026	1.14399149768676	5.73004203157867	3.1882802653709	1.0018463119188	0.606802142150381	4.87058969881486
NODE_6684_length_2807_cov_55.064	0	0	0	0	0	0	0	0	0	0	0	0	0	0	0	0	0	0	0	0	0	0	0	0	0	0	0.605908092653071	0	0	0	0	0	0	0	0	0	0	0	0	0	0	0	0	0	0	0	0.343347400094723	0	0
NODE_6686_length_4387_cov_18.1810_ID_12111	0	3.7434142473247	0	0	0	0.194461297999114	0.0562402107702126	0.887219205669423	0	0	0	0.104593977358637	0.15871074507437	0	0	0.266909604736876	1.32512936298913	4.34630008589188	0.465974077379866	0	1.22120285849283	0	0.637597275089106	0	0.0841000084349926	0	0	0.192119187383633	0.416565311466458	0	0	2.96532698729534	0	0	0	0	0	0.236566302243356	0	0.435933624334838	0.11282338194213	0.369778069875313	0.264477334942646	0	0	1.49478629264021	0.91537131683182	0	1.13739708466074
NODE_6692_length_6853_cov_12.1721	0	0	0	0	0	0	0	0	7.09135538196721	0	0	0	0	0	0	0	0	0	0.235497509058515	0	0	0	0	0	0	0	0	0	0	0	0	0	0.609238873839569	0	0	2.425590630092	0	0	0	0	0	0	0	0	0	0	0	0	0
NODE_674_length_19847_cov_33.3146	0	0	0	0	0	0.415511155595997	0	0	0	0	0	0	0	0	0	0	0	0	0	0	0	0.546105636821997	0	0.251558168119367	0.328415328281832	0.233741872998873	0	0	0	0	0	0	0	0	0	0	0	0	0	0	0.709364310332444	0	0	0	0.321296027001893	0	0	0	0
NODE_6791_length_4418_cov_28.0882_ID_112100	0.220664837851663	0.78113972285215	1.14819982179368	0.457974074062106	0	5.8733613574689	0.381611513150967	0.250011757064793	0	0.566484376073134	0	0	3.56563464786296	1.04396496961368	2.54103757662613	0	0.61995895997195	1.59789252916147	0	0	0.535448772045507	5.51297225039861	1.98981644596618	0	2.40786877552988	3.98731253565827	0.500457044115057	0	0.18200264586181	0	5.25456722908058	0	0.691136619253345	0	8.97984374975151	2.40441582378999	0	0	0.652429251608949	7.32067654864615	0.0995837586801721	0.314728654053482	4.03780654177192	0	0.704896497447219	1.00408377302539	0.7998745792006	0	0
NODE_68_length_48959_cov_14.9507	0	0	0	0	0	0	0	0	0	0	0	0	0	0	0	0	0	0	0	0	0	0	0	0	0	0	0	0	0	0	0	0	0	0	0	0	0	0	0	0	0	0	0	0	0	0	0	0	0
NODE_6805_length_5726_cov_6.43008	4.14067432906892	2.39002769574652	1.72120544515016	0.246529026213321	0	0.310390366428758	0	0.330687673083855	0	7.45119683407195	0.447403511802679	0	0.334391565886041	0.292905549535024	0.501544745505513	0	0	0.495457733922199	1.42803232795352	0	2.04137437787751	1.02087229069903	0.0897241127557905	0.145321776768689	5.7238505886395	0.186121801474419	2.79206597120597	0	0.702137346679597	0	0	0.201449107673032	0.402665031695265	0.114974568394651	0.256613431174255	0.171775092002435	0	0.676652888633482	0	0	0.124857963587954	1.78078741759123	11.3979639097325	0.413068476891554	0.284887314197062	0.606301978511981	4.65673655963841	0.403313281672471	0.566424145435613
NODE_6806_length_2443_cov_14.6378	0	0	0	0.173347343933378	0	0.291002085660429	0	1.33485800924234	0	0	0	0	0.17812731238264	0	0	0	0	0	0	1.34197866376256	0	0	0	0	0.251703327196284	0.769834655011336	0	0	0	0	0	1.54764992590192	0	0	0	0	0	0	0	0	0	0	1.60289991028559	0	0	0	0	0	0
NODE_681_length_16409_cov_4.63379	1.00763345856188	0.108784139556324	0.772860444372673	1.35063170847281	0	0	0	1.56744962835811	1.35314939495406	0	0.170646749307117	0.297112645401524	0.456142264330158	1.31413898206889	0	4.00467598922758	0.681303238306523	0.490531855180861	0.711415648360507	0	0	0	0	0.357958147979414	0.415961645108159	0.148998591068956	0	0	1.31862202044096	0	0	0.597521452834064	10.4358577142842	7.51694325039675	0	2.05000785220082	0	5.19466863836535	10.7584490327934	0	0.167576118993007	0.81913715267313	0	0	0.623589429943513	0.188064009802729	0.626502465437836	0.87001748407607	2.43269474576471
NODE_6810_length_3564_cov_6.0000_ID_104822	0	0	0	0	0	0	0	0	0	0	0	0	0	0.336134595285703	0	0.40739512362964	0	0	0.0754706523371681	0	0	0	0	0	0	0	0	0	0	0	0	0	0	0	0	0	0	0	0	0	0	0	0	0	0	0	0	0	0
NODE_6822_length_3689_cov_3.52779	5.97253400162846	13.75836469613	1.31616789857824	56.0211249335513	0	0.115627773695055	0.925193900147311	0	4.78391276599156	32.4031052086845	0.662151669336668	2.54987868332419	0.448258902622119	0.876811055439215	4.26989315910846	0.114268277840348	2.57592277358796	0.196731330913549	2.11448759635683	3.36575552304323	15.9183669862159	0.693253645225646	0.526124188059044	0	1.01679547109709	0	5.53250425397833	0.261108895187081	1.96172111812341	3.01097831968368	2.76275680715512	0.521142852866984	1.79056769927858	0	1.24179246513324	3.22617743002221	0	1.38788129082278	0	2.50060029685182	1.19262956315804	0	0.707668651093826	0	0.602995919475238	0.365979878659034	1.26274096005741	12.2926715735976	0.338151328978493
NODE_6845_length_2150_cov_4.98759	0	0	0	1.09428310395153	0	0	0	0	0	0	0	0	0	0	0	0	0	13.4101142260641	0	0	0	0	0	0	0	0	0	0	0	0	0	0	0	0	0	0	0	0	0	0	0	0	0	0	0	0	0	0	0
NODE_686_length_7745_cov_9.0000_ID_120808	0	0	0	0	0	0	0	0	0	0	0	0	0	0	0	0	0	0	0	0	0	0	0	0	0	0	0	0	0	0	0	0	0	0	0	0	0	0	0	0	0	0	0	0	0	0	0	0	0
NODE_6869_length_6771_cov_22.4568	0.092148019837887	0	0	0.90341789264349	0	0	0.248997144454434	0	0	0	0	0	0	0	4.74264525409221	0	0	0	7.39677932327633	0	0.657645543682883	0.233814834019638	0	0	0.18163084576592	0	1.35640727910452	0.186713973206026	0	0	0	0	1.38968915803307	0	0	0	0	0	0	0	0	0	0	0	0	0	0	0	0
NODE_687_length_28254_cov_12.0287_ID_3888	0	1.88692444208234	0	0.253140594868947	0	0.800141411111206	0.167371390095952	0.286686755145816	0	0	0	0	0.988801392740165	0	0	6.16507075729047	0	0.210160972144274	0.99198151035858	0.582644004942231	0	0.478436781632862	0	0	1.72586042356492	0	0.278909155322818	0	0	0	0	0	0	0	0	0	0	0	0	0	0	0	0	2.12502500004014	0	0	0.596944951552099	0	0
NODE_6926_length_2411_cov_4.68124	0	0	0	0.858724028484571	0	0	0	0.850813252074381	0	0	0	0	0	0	0	0	0	0	0	0	0	0	0	0.121811183123065	0	0	0	0	0	0	0	0	0	0	0	0	0	0	0	0	0	0	0	0	0	0	0	1.30615654624066	0
NODE_693_length_52257_cov_5.94014	0	0	0	0	0	0	0	0	0	0	0	0	0	0	0	0	0	0	0	0	0	0	0	0	0	0	0	0	0	0	0	0.397323930375722	0	0	0	0	0	0	0	0	0	0	0	0	0	0	0	0	0
NODE_6954_length_4663_cov_4.96115	0	0	0	0	0	0	0	0	0	0	0	0	0	0	0	0	0	0	0	0	0	0	0	0	0	0.0806650680760323	0.170212139717495	0	0	0	0	0	0	0	0	0	0	0	0	0	0	0	0	0	0	0	0	0	0
NODE_6998_length_4358_cov_12.4987	0	0	0	0	0	0	0	0	0	0	0	0	0	0	0	0	0	0	0	0	0	1.07585817919579	0	0	0	0	0	0	0	0	0	0	0	0	0	0	0	0	0	0	0	0	0	0	0	0	0	0	0
NODE_700_length_31187_cov_6.31884	0	0	0	0	0	0	0	0	0	0	0	0	0	0	0	0	0	0	0	0	0	0	0	0	0	0	0	0	0	0	0	0	0	0	0	0	0	0	0	0	0	0	0	0	0	0	0	0	0
NODE_700_length_5694_cov_37.1656	0	0	0	0	0	0	0	0	0	0	0	0	0	0	0	0	0	0	0	0	0	0	0	0	0	0	0	0	0	0	0	0	0	0	0	0	0	0	0	0	0	0	0	0	0	0	0	0	0
NODE_7039_length_6125_cov_6.46639	0	0	0	0	0	0.127675086497187	0	0	0	0	0	0	0	0	0	0	0	0	0	0	0	0	0	0	0	0	0	0	0	0	0	0	0	0	0	0	0	0	0	0	0	0	0	0	0	0	0	0	0
NODE_709_length_45527_cov_8.2144	0	0	0	0	0	0	0	0	0	0	0	0	0	0	0	0	0	0	0	0	0	0	0	0	0	0	0	0	0	0	0	0	0.13276886316599	0	0	0	0	0	0	0	0	0	0	0	0	0	0	0	0
NODE_710_length_37070_cov_7.22623	0.213546417573903	1.29532095081884	0.293233659063036	0	0	0.396978812302575	0.576825008620807	0.1035779051447	0	0	0	0.852537200055499	0.401474071377312	0.30539374001358	0.92495525568273	0.0821263645414015	0	0.138823029206971	4.92097318649313	1.24003530066861	0	2.49180768797073	1.17341164003662	0	0.441236543670295	0	1.67616156966152	0	0.684254428299933	0	0.565142470519772	1.35876435896221	0	0	0.373060443841707	0.342277741591494	0	0	0	0	0	0	0	0.397550658822527	0.328037154301628	0.249739061520338	1.00095446060255	0	0.329779187361648
NODE_7138_length_5079_cov_5.4162	0.299436841043648	9.79387385206437	0	0	0	0	2.92275433084797	0	21.2192076939389	0	0	0	0	0	0	0	0	0	0	0	0	0	0	0	1.04119640947598	0	0	0	0	0	0	0	0	0	0	0	0	0	0	0	0	0	1.25643657731121	0	0	0	0	0	0
NODE_719_length_3492_cov_17.1024	0	0	0	0	0	0	0	0	0	0	0	0	0	0.566057589071336	0	0	0	0	0	0.119852814051763	0	0	0	0	0	0	1.02280825709108	0	0	0	0	0	0	0	0	0	0	0.138692527216327	0	0	0	0	0	0	0	0	0	0	0
NODE_72_length_127188_cov_32.5271	0	0	0	0	0	0	0	3.3257130888703	0	0	0	0	0	0	0	0	0	0	0	0	0	0	0	0	0	0	0	0	0	0	0	0	0	0	0	0	0	0	0	0	0	0	0	0	0	0	0	0	0
NODE_721_length_52964_cov_23.6169	0	0	0	0	0	0	0	0	0	0	0	0	0	0	0	0	0	0	0	0	0	0	0	0	0.450467405400125	0	0.776041847075969	0	0	0	0	0	0	0	0	0.148566449181473	0	0	0	0	0	0	0	0	0	0	0	1.12574167984302	0
NODE_7222_length_4651_cov_2.9604	0	0.230278083764316	0	0	0	0.687837331478806	0.203350301258698	2.09214720236065	0	0	0.34585949374087	0	0.355542268710599	0	5.6133484739637	0	4.5790059589751	0.14185451412992	1.26074122284815	0.359944981009467	0	0.196379633967919	0.515490846051401	1.64176646425553	0.423073732678922	0.390887090973899	0	1.46265683080253	0.518654712589212	0	8.8870030327582	0.124005331169188	0	12.0215539851402	0	8.26878978996182	11.6083644826753	1.65122363422229	0	2.57597918550613	2.35304902504706	8.57023741491524	1.02904343842673	1.17355908506742	1.11597245241948	7.2985090744749	0.725266938772437	5.59727349946667	2.03838871635619
NODE_7231_length_5516_cov_6.71525	0	0	0	0	0	0	0	0	0	0	0	0	0	0	0	0	0	0	0	0	0	0	0	0	0	0	0	0	0	0	0	0	0	0	0	0	0	0	0	0	0	0	0	0	0	0	0	0	0
NODE_7236_length_4613_cov_8.80891	0	0	2.356421361688	0	0	0	0.133712228836399	0	0	0	0	0	0	0	0	0	0	0	0	0	0	0	0	0	0.613178333051462	0	0	0	0	0	0	0	0	0	0	0	0	0	0	0	0	0	0.786000208915963	0	0	0	0	0	0
NODE_7261_length_4992_cov_7.65202	0	0	0	0	0	0	0	0	0	0	0	0	0	0	0	0	0	0	0	0	0	0	0	0	0	0	0	0	0	0	0	0	0	0	0	0	0	0	0	0	0.187283097441732	0	0	0	0	0	0	0	0
NODE_728_length_69020_cov_10.2215	0	0	0	0	0	3.91303657479681	0	0	0	0	1.16012982133065	0	0	0	0	0	0	0	0	0	0	0	0	0.760953096138605	0	0	0	0	0	0	0	0	0	0	0.194105816361913	0	0	0	0	0	0	0.601019858147113	0.815310204536067	0	0.863739672241427	12.9521721342668	0	0	2.64597584730344
NODE_729_length_54993_cov_26.8533	0	0.091968256813459	0.637797916446323	0	0	0.0969557164459696	0.85542499505503	0.225720726776561	0	0	0.166838234515957	0	0.696352665344124	0.148133201383232	0	2.48354443897925	0	1.93755756646753	1.58374490782875	0.441410898601421	0	0.752927270449762	0.966407464050011	0.241209828645256	7.54536208034083	1.29614241370907	0.505145605124176	0	5.6253425669296	0	0	0.229563586209507	0	0	0.551672721900679	0	0	0	0	0.148309740728368	0.101003913295213	0	0	0	0.261574914205545	1.14685408160007	0	0.668085151167833	0
NODE_7296_length_4947_cov_3.73365	0	0	0	0	0	0	0	0	0	0	0	0	0	0	0	0	0	0	0	0	0	0	0	0	0	0	0	0	0	0	0	0	0	0	0	0	0	0	0	0	0	0	0	0	0	0	0	0	0
NODE_7316_length_4031_cov_17.5111	0	0	0	0	0.0749722901073759	0	0	0	0	0	0	0	0	0	0	0	0	0	0	0	0	0.19637313832138	0	0	0	0	0.0984494179487323	0	0	0	0	0	0	0	0	0	0	0	0	0	0	0	0	0	0	0	0	0	0
NODE_7326_length_5385_cov_33.7493_ID_159544	3.31664209591027	5.46947866456183	1.54759486260436	0.838848774951147	0	2.60075886291328	0.282539609161564	1.43581496731398	0	0	3.0314271225044	7.1150028819202	5.65674126101304	0.578413670149571	2.16553984699616	0.46967763448807	0	3.5653057652463	4.69524160880013	0.0777207106162967	0	5.02052101327944	0	0.109075863513356	0.65088096593147	10.7685119624156	9.09611507205618	5.4220856134795	5.02257862892658	0	0	0.166604418317352	0.682747061746785	0	4.26950704938999	1.60734275875437	0	0	0	0	3.97272160713234	0	1.9122239288749	0.97981105437826	0	0.644695474272907	5.13059418617556	0	0.926603715952952
NODE_7338_length_4587_cov_15.0000_ID_159465	0	0	0	0	0	0	0	0	0	0	0	0	0	0	0	0	0	0	0	0	0	0	0	0	0	0	0	0	0.0956165871237856	0	0	0	0.244532901365007	0	0.30149009490325	0	0	0	0	0	0	0	0	0	0	0	0	0	0
NODE_734_length_28951_cov_7.9903_ID_23970	0.32461778608615	0.519976112895202	0.715892166778231	0.212914812081067	0	0.466562253811617	0.681774873818307	0.635874375503584	0	0	0.578262497187775	0	1.62636370464286	0.21310545551556	0.511013579025351	5.24656680582408	0	0	1.27097886063965	0.416824995185515	0.129776157731462	0.067303544339777	0.654624900772439	0	0.0700910867853863	0	4.01046096844789	0	2.08558169276249	0.29444094207561	0	0.130596828053553	0	0.425561977134952	0.910579934464631	0.380509922981126	0	0.0812539728276847	0	0.190402037698362	0.0683853651452628	0.800473900503311	0.22543173412707	0	0.215138180078188	0	0	0.188543238017436	0.310233491718143
NODE_7345_length_4146_cov_68.7976	0	0	0	0	0	0	0	0	0.189462807028721	0	0	0	0	0	0	0	0	0	0	0	0	0	0	0	0	0	0	0	0.105787092411193	0.093456559597761	0	14.0500791900765	0	0	0	0	0	0	0	0	0	0	0	0	0	0	0	0	0
NODE_735_length_6717_cov_4.00886	0	0	0	0	0	0.285764308057876	0	0	0	0	0	0	0	0	0.310944573498945	0	0	0	1.48964708402317	0	0	0	0.280450745175734	0.40808046004029	0	0	0	0	0	0	0	0	0	3.26938923434324	0	2.35755623739403	0	0	0	0	0	4.03665152231078	0	0	2.27401667942283	0.315853112488674	0	0.343810012037601	0
NODE_7359_length_10540_cov_6.90434	0	0	0	0	0	0	0	0	0	0	0	0	0	0	0	0	0	0	0	0	0	0.259970116959617	0	0	0	0	0	0	0	0	0	0	0	0	0	0	0	0	0	0	0	0	0	0	0	0	0	0	0
NODE_7392_length_5036_cov_26.0235	0	4.32435963879123	0	0	0	0.691719354014157	0	0	0	0	0.343079329981723	0	40.1464793924655	0	80.1824547333598	0	0	0	0	15.8734056977229	0	0	0	42.3093221208885	0	0	0	0	3.81751502485371	0	0	2.72315422706135	7.32536925015754	0	0	0	0	4.69861262690003	0	6.24360143885159	0	0	0	0	0	0.880866185310992	0	0	0
NODE_7441_length_4656_cov_6.91654	0	0	0	0	0	0	0	0	0	0	0	0	0	0	0	0	1.81282778183326	0	0	0	0	2.79867409798317	0	0	0	0	0	0	0	0	0	0	0	0	0	0	0	0	0	0	0	0	0	0	0	0	0	0	0
NODE_751_length_48796_cov_3.73694	0	0	0	0	0	0	0	0	0	0	0	0	0	0	0	0	0	0	0	0	0	0	0	1.50466617401893	0.235651282276575	0	0	0	0	0	0	0	0	0	0	0	0	0	0	0	0	0	0	0	0	0.284587681691909	0.217262432837215	0	0
NODE_751_length_7402_cov_18.8564	0	0	0	0	0	0	0	0	0	0	0	0	0	0	0	0	0	0	0	0	0	0	0	0	0	0	0	0	0	0	0	0	0	0	0	0	0	0	1.10945868142434	0	0	0	0	0	0	0	0	0	0
NODE_7521_length_4520_cov_18.0441	0	0	0	0	0	0	0	0	0	0	0	0	0	0	0	0	0	0	0	0	0	0	0	1.10457410678431	0	0	0	0	0	0	0	0	0	0	0	0	0	0	0	0	0	0	0	0	0	0	0	0	0
NODE_753_length_4517_cov_6.97221	0	1.14602898900624	0.352953698342953	0	0	0	6.73666502251505	0	0	0	0.0659480852331023	0	0.770715119151275	0	0	0	0	0	0	0	0	18.1445622910357	0	0	9.02559540380264	0	0	0	0	0	0	0	0	0	0	0	2.21346941221733	0	0	0	0	0	18.4943256418694	0	0	0	0	0	0
NODE_754_length_32277_cov_13.5543	0	0	0	0	0	0	0	0	0	0	0	0	0	0	0	0.526750905302209	0	0	2.01335133472775	0	0	0	0	0	1.50312903665356	0	0	0	0	0	0	0	0.200786131731873	0	0	0	0	0	0	0	0	0	0	0	0	0	0	0	0
NODE_755_length_45671_cov_8.43259	0	0	0	0	0	1.01646453156332	0	0	0	0	0	0	0	0	0	0	0	0	0	0	0	0	0	0	0	0	0	0	0	0	0	0	0	0	0	0	0	0	0	0	0	0	0	0	0	0	0	0	0
NODE_76_length_74227_cov_9.49252	0	0	0	0	0	0	0	0	0	0	0	0	0	0	0	0	0	0	0	0	0	0	0	0	0	0	0	0	0	0	0	0	0	0	0	0	0	0	0	0	0	0	0	4.20125414569165	1.04089658691842	0	0	0	0
NODE_761_length_13376_cov_18.1706	2.13113006101238	5.8718386380912	1.21357579250825	0.738739266498381	0	2.03028343594901	0	1.64367848617895	0	0	2.35619748845546	5.51869779036427	4.80841735716855	0	1.45736671664144	0	0	3.79305884025748	3.8408107312774	0	0	4.57955466332884	0	0	0	10.006248611397	7.77322040840693	4.50974308357241	4.30089856711854	0	0	0	0	0	3.04352205333381	1.08829588940849	0	0	0	0	3.14939220544571	0	1.81074092985287	0	0	0	4.81551830365855	0	0
NODE_762_length_7446_cov_8.99716	0	0	0	0	0	0	0	0	0	0	0	0	0	0	0	0	0	0	0	0	0	0	0	0	0	0	0	0	0	0	0	0	0	0	0	0	0	0	2.87777248729642	0	0	0	0	0	0	0	0	0	0
NODE_765_length_45258_cov_22.1219	0	0	0	2.16566890578096	0	0	0	0	0	0	0.169815226606267	1.16720891929942	0	0	0.211516579961154	0	0	0	0	0	0	0	0	0	0	0	0	0	0	0	3.19024201332948	0	0	0	0	0	0	0.224724919480041	0	0.0720844718889491	0.106932951176345	0	0	0	0	0	0	0	0
NODE_77_length_104858_cov_14.6959	0	0	0	0	0	3.68008489682907	0	0	0	0	1.08748340977326	0	0	0	0	0	0	0	0	0	0	0	0	0.770688049399396	0	0	0	0	0	0	0	0	0	0	0.173925272024294	0	0	0	0	0	0	0.627664427105788	0.625176971372966	0	0.738245319896016	12.1452805521755	0	0	2.48636263130851
NODE_77_length_62009_cov_94.0621	0	0	0	0	0	0	0	0	0	0	0	0	0	0	0	0	0	0	0	0	0	0	0	0	0	0.299251718518837	0	0	0	0	0	0	0	0	0	0	0	0	0	0	0	0.347567345077785	0	0	0	0	0	0	16.2103461682404
NODE_772_length_49715_cov_14.4456	0.0941266583006638	2.37813697117685	0.450418460975993	0.767593979364413	0	0.151578634413061	0.330026471068156	0	0	0	9.69849560726619	0	2.16554011817168	0.41085431045057	0	0	0	0	0	0.18520713238887	0	0	0	0	0.461353491242108	0	2.04123731186304	0	0.985140303200439	0	0	0	1.9240416624667	0	5.20704329759255	0	0.046410267764654	0	0	0	0.68253033613807	0	0	0	0	0	1.6930460413776	0.426515788972623	0
NODE_779_length_25571_cov_7.9906_ID_89795	0	0	0	0	0	0	0	0	0	0	0	0	0	0	0	0	0	0	0	0	0	0	0	0	0	0	0	0	0	0	0	0	0	0	0	0	0	0	0	0	0	0	0	0	0	0	0	0	0
NODE_7822_length_6593_cov_5.6915	0	0	0	0	0	0	0	0	0	0	0	0	0	0	0	0	0	0	0	0	0	0	0	1.24726669957104	7.33080881959122	0	0	0	0	0	0	0.369355616566053	0	0	0	0	0	0	0	0	0	0	0	0	0	0	0	0	0
NODE_7857_length_3331_cov_7.52686	0	0	0	0	0	0	0	0	0	0	0	0	0	2.64340443630955	0	0.196854447357904	0	0	0	0	0	0	0	0	0	0	0	0	0	0	0	0	0	0	0	0	0	0	0	0	0	0	0	0	0	0	0	0	0
NODE_788_length_13628_cov_4.44964	0	0	0	0	0	5.61306039410646	0	6.8082156727201	0	0	0	0	0	0	0	0	0	2.1979268177949	16.6936519731078	0	0	12.5195158037011	0	0	0	0	0	0	0	0	0	0.686538532670582	0	0	0	0	0	0	0	0	0	0	3.09689849851845	1.70886552929022	0.82701471464512	0	6.54162709613256	0	0.347833354849304
NODE_788_length_28951_cov_6.14943	0	0	0	0	0	0.643364792098125	4.0764455997053	0	5.7900739553254	0	0	0	2.57632845633813	0	0	0	0	0	0	0.939663283944224	0	1.960215728896	0	0.174143302698238	0.872952626327084	0	0	0	0.492358874199376	0	0	0	0	0	0	0	0	0	0	0	0.699050399262686	0	0.671285608289498	0	0	0	0.643604905067429	0	0
NODE_7882_length_3023_cov_18.6479	0	0	85.9641324620128	0	0	0	0	40.2790943619374	0	0	0	0	70.5649668669257	0	0	0	0	0	0	0	0	0.181282502994004	0	0	0	0	0	0	0	0	0	0	0	0	0	0	0	0	0	0	0	0	0	0	0	0	0	0	0
NODE_789_length_24438_cov_41.0651	3.00631217912492	6.83931363621824	1.74660532932971	1.05707264240052	0	3.16797530791111	0.445906226859567	2.13292135828247	0	0	3.10588981317091	6.38626898563423	6.73813099020617	0.612766847531634	2.17225728905354	0.251071526497207	0	4.48968724567462	5.88628840970562	0.15984298697009	0	6.54803854295994	0	0.288423041993332	0.66427925477493	11.6309590064403	8.71340366694745	6.47888733408964	5.1777626140424	0	0	0.222893524646365	0.742028975369266	0	5.1814793321251	1.98423356725317	0	0	0	0	4.71682600918398	0	2.59940863591693	1.63789880107849	0.279141199660177	1.39693252727048	5.56070208041943	0	1.07194718490199
NODE_7895_length_3570_cov_16.8435	0	0	0	0	0	0	0	0	0	0	0	0.48198926331128	0	0	0	0	0	0	0	0	0	0	0	0	0	0	0	0	0	0	0	0	0	0	0	0	0	0	0	0	0	0	0	0	0	0	0	0	0
NODE_790_length_41817_cov_13.9784	0	0	0	0	0	0.516821151592898	0	0.529536709132717	0	0	0	0	0	0	0	0	0	0.206684506835956	1.50000073725036	0	0	23.2382986386329	0	0	0	0	0	0	0	0	0	1.43285724725319	0	0	0	0	0	0	0	0	0	0	4.25903884779839	0	1.16674190009586	0	0.376442048698125	0	0
NODE_791_length_22491_cov_27.6683	2.5348802361924	5.66943586506387	1.32105298830684	0.353570553395393	0	2.81004040146562	0.341897688477973	1.81242392322431	0	0	1.98671135786263	1.03283413566703	5.76582531665711	0.559282771987977	1.95015378169226	0.202001594042284	0	3.6140274123378	5.6735085544722	0	0	8.51999821961179	0	0.948879021640016	0.87215633738218	9.80309638037689	8.67872981393105	4.94656295882193	5.19047231013499	0	0	0.307722446454791	0.681584769626557	0	4.25807004017135	0.437323452405826	0	0	0	0	5.17894655144382	0	1.94099241133348	1.77159886727733	0	1.43210720469979	5.13505441684357	0	0.965073157941795
NODE_792_length_21304_cov_9.0587_ID_98679	0	0	0	0	0	0	0	0	0	0	0	0	0.800716717363449	0	0	0.0967349365061015	0	0	0	0	0	1.12326680213676	0	0	12.4633246525271	0	0	0	0	0	0	0	0	0	0	0	0	0	0	0	0	0	0	0	0	0	0	0	0
NODE_7943_length_5179_cov_13.6831	0	0	0	0	0	0	0	0	0	0	0	0	0	0	0	0	0	0	0	0	0	0	0	0	0	0	0	0	0	0	0	0	0	0	0	0	0	0	0	0	3.32370649137713	0	0	0	0	0	1.5197602964288	0	0
NODE_799_length_23123_cov_14.0530_ID_40380	0.436791746209089	1.69834609745941	0.213112969314748	0.195355302214761	0	0.670242376718061	0.10670146808326	0.28661123799998	0	0	0.553957641435397	1.9298330656007	2.05886146443352	0.106208821523003	0.353777951639217	0	0	1.03288956869355	1.002718172596	0	0	1.09020379281841	0	0	0.122328056496406	1.42064895931752	1.80206756882285	1.11952711361094	0.717616483775567	0	0	0	0.191340852825353	0	1.06158791720155	0.302013045682749	0	0	0	0	0.996538501766268	0	0.570772868052363	0.204578134211049	0	0.208527652178903	1.05590375465997	0	0
NODE_8_length_107961_cov_10.9963_ID_90615	0	0	0	0	0	0	0	0	0	0	0	0	0	0	0	7.881920507182	0	0	0	0	0	5.48722579525471	0	0	12.7651563523566	0	0	0	0	0	0	0	0	0	5.01575116490988	0	0	0	0	0	0	0	0	0	0	4.13572754849821	1.66192415449035	0	0
NODE_80_length_114429_cov_12.8772	0.796759485439451	0	0.297017396332975	0	0	0	0.653312698779362	0.738663472312669	0	0	2.18308696516494	0	1.06481929198211	2.09541669571777	1.50354923951402	0.265644251352876	0	8.14753610822362	0	0.377333849676744	0.566688671836081	1.18079016249415	3.33739815750796	0	0	4.45294429253138	5.36562435924336	0	0	0.204860561689652	0	1.05508872584233	0.93721299881439	0	0.819549975243116	2.48928136751174	0	0	0	0.802219357662242	0.230209716245086	0.903253185161824	0.174907765337335	0	0	0.203946892155403	0.224599510512402	0	0.562514022094449
NODE_80_length_137153_cov_54.3666	0	0	0	0	0	0	0	0	0	0	10.0960260412732	0	0	0.666453931935475	19.4110776858345	0	0	0	0	1.7937890483143	0	0	0	0.193074569419739	0	0	0	0	0	0	0	0	0	0	0	4.84143750236373	0	0	0	0	0	0.407213790024761	8.76310740630537	0	0	0	0	0	6.24843389161988
NODE_804_length_29518_cov_30.9796_ID_24985	0	0	0	0	0	0.0963368921022329	0	0.0694935548055875	0	0	0	0	0	0	0	0	0	0.120696959962687	0.149442016425454	0	0	0	0	0	0	0	0	0	0	0	0	0	0	0	0.21082755586237	0	0	0	0	0	0	1.01277629455173	0	0	0.205981728266843	0	0	0	0.938179199395517
NODE_8096_length_5125_cov_3.90099	0	0	0	0	0	0	0	0	0	0	0	0	0	0	0	0	0	0	0	0.32665445983903	0	0	0	0	0	0	0	0	0	0	0	0	0	0	0	0	0	0	0	0	0	0	0	0	0	0	0	0	0
NODE_810_length_3431_cov_9.79562	0	0	0	0	0	0	0	0	1.15999169617258	0	0	0	0	0	0	0.0955584616947213	0	0	0	0	0	0	0	0	0.96779965987724	0	0	0	0	0	0	0	0	0	0	0	0	0	0	0	0	0	0	0	0	0	0	0	0
NODE_8101_length_3508_cov_6.11468	0	0	0	0	0	0	0	0	0	0	0	0	0	0	0	0	0	0	0	0	0	0	0	0	0	0	0	0	0	0	0	0	0	0	0	0	0	0	0	0	0	1.12305256040198	0	0	0	0	0	0	0
NODE_8117_length_4540_cov_18.256	0	0	0	0	0	0	0	0	0	0	0	0	0	0	0	0	0	0	0	0	0	0	0	0	0	0	0	0	0	0	0	0	0	0	0	0	0	0	0	0	0.145361579025	0	0	0	0	0	0	0	0
NODE_82_length_137529_cov_211.0324_ID_10783	0	0	0	0	0	0	0	0	0	0	0	0	0	0	0	0	0	0	0	0	0	0	0	0	0	0	0	0	0	0	0	0	0	0	0	0	0	0	0	0	0	0	0	0	0	3.56210941674418	0	0	0
NODE_820_length_63123_cov_15.9638	0	0	0	0	0	5.25054284514584	0	7.35849675659082	0	0	0	0	0	0	0	0	0	2.39247639561585	18.26675442315	0	0	1.14020088071989	0	0	0	0	0	0	0	0	0	0	0	0	0	0	0	0	0	0	0	0	0	1.75533376240618	0	0	5.17338349241414	0	0
NODE_8207_length_1657_cov_7.0045_ID_94997	0	0	0	4.31637559893013	0	0	0.124082581295978	0	0	0.215771012457204	0	0	0	0	0	0	0	13.497915028907	0.162327945039027	0	0	0	0	0	0	0	2.18970382275073	0	0	0.311785070281486	0	0.42541653241781	0	0	0	3.97707542824371	0	1.21089014968041	0	2.78355899067181	0	0	0	2.85483415652509	0	0	0	0	2.55962393412532
NODE_8222_length_3687_cov_2.56801	0	0	0	0	0	1.00265096159366	0	0	0	0	9.45289872979577	0	0	0	0	0	0	0	0	0	0	0	0	0	0	0	0	0	0	0	0	0	0	0	0	0	0	0	0	0	2.49096469544288	0	0	0	0	0	0	0	0
NODE_829_length_34351_cov_5.26175	0.0692483275262407	0.157626215718276	0	0.719147654266422	0	0.391148787533792	0.171182741234103	0	0	0	0.952171628469971	0	0	0.415009926972115	0	0	0	0	0.195756604560033	0	0.133680872843162	0.118764582104705	1.11008206171999	0.108294731598003	0.164687586991144	0	0	0	0.940575393392078	0	0	0.895459688149425	0	0	0	0	0	0	0.145657116840941	0	0.222535680813554	0	0	0.238343423975221	0.362636630749825	0	0.29459548766242	0	0.312304916083208
NODE_83_length_90592_cov_9.49423	0	0	0	0	0	0	0	0	0	0	0	0	0	0	0	0	0	0	0	0	0	0	0	0	0	0	0	0	0	0	0	0	0	0	0	0	0	0	0	0	0	0.790459052353702	0	0.817399948851981	0	0	0	0	0
NODE_835_length_22962_cov_17.0184_ID_30518	0	0	0.807933096947271	0	0	4.75864956200494	0	0	0	0	0.18681212500523	0	2.38410243176418	0	0	0	0	0	12.1966411467977	6.525229402814	0	0	0	0.119374464336322	0.771250038159002	0	0	0	0	0	0	12.4248063783287	0	0	0	0	0	0.286248453835184	28.5120138076996	0	0	0	0	0	0.271250999540268	0	0	0.356579258155396	0
NODE_8367_length_4054_cov_8.34784	0.0577146869439751	0	1.60880686849532	0	0	0	0	0	0	0	0	0	0	0	0	0	0	0	0.066348644531245	0	0	0	0	0.591623555458633	0	0	0.363594675365947	0	0	0	0	0	0	0	2.62242558328979	0	0	0.119465788120231	0	0.277495111575631	0	0	3.79217375584913	0	0	0	0	0	0
NODE_8465_length_5348_cov_25.8757_ID_16745	0	0.901197672802029	0	0	0	0	0	0	0	0	0.813230649695153	0	0.569587727946058	0	0	0	0	0	0	0	0	0	0.800548911804501	0	0	0.105499592120009	0	0	0	0	0	0	0	0	1.51921157605873	0	0	0	0	0	0	0	0	0	0	0	0	0	0
NODE_848_length_33090_cov_15.8699	0	0	0	0	0	0	0	0	0	0	0	0	0	0	0.541773229877653	0	0	0	0	0	0	0	0	0	0	0	0	0	0	0	0	0	0	0	0	0	0	0	0	0	0	0	0	0	0	0	0	0	0
NODE_85_length_154631_cov_9.49512	0	0	0	0	0	0	0	0	0	0	0	0	0.37147650333959	0	0	0	0	0	0	0	0	0	0	0	2.20703307699613	0	0	0.103171477299774	0	0	0	0	0	0	0	0	0	0	0	0	0	0	0.336716184459476	0.717733661821932	0	0	0.284628853707701	0	0.248469969023877
NODE_85_length_36229_cov_29.9355	0	0	0	0.151959432939915	0	0	0	0	0	0	0	0	0	0	0	0	0	0	0	6.16696966251727	0	0	0	0	0	0	0	0	0	0	0	0	0	0	0	0	0	0	0	0	0	1.72070602317033	3.20658145678567	0	0	0	0	0	1.11559977322846
NODE_851_length_32356_cov_19.7035	0.130163065140183	0	0.488255128289395	0.914732201526057	0	0.470195550709122	0.404143517319598	0.269848563437464	0	0.556181416263646	0.215433537005545	0	0.204429112594016	0	0	0	0	0.878844306431788	0.718248478981433	0.321220062088664	0	0.698185153467583	0.506343310485369	0.210277640359592	0	0	0.781462141148904	0	0.291437619929574	0.119752409473457	0	0.406016067876532	0.273480933358921	0	1.11127184133859	0.489420980546906	0	0	0	0	0.158071058165244	0.623124994045002	0.645466597573278	0	0.270413864238894	0.470912359012597	0.476586056158183	0	0
NODE_852_length_15774_cov_8.9786_ID_94096	0	0	0	0	0	1.03658654692366	0	0.266756493255872	0	0	0	0	1.06487700850897	0	0	0	0	0	2.16218682294166	0	0	0	0	0	0	0	0	0	0	0	0	0.211254366213955	0	0	0.323289784035245	0	0	0	0	0	0	0.528897372996684	0.25744372000614	0.184547510406105	0.188026875190749	0	0	1.13130126285377	0
NODE_8553_length_4406_cov_17.3388	0	0	0	0	0	0	0	0.0835642262605731	0	0	0	0	2.44940821582832	0	0	0	0	0	0	0	0	0	0.194341152080366	0	0	0	0	0	0	0	0	0	0	0	0	0	0	0	0	0	0	0	0	0	0	0	0	0	0
NODE_857_length_22053_cov_19.0139_ID_25529	0	0	0	0	0	0	0	0	0	0	0	0	0	0	0	0	0	0	0	0	0	0	0	0	0	0	0	0	0	0	0	0	0	0	0	0	0	0	0	0	0	0	0	0	0	0	0	0	0
NODE_8570_length_1618_cov_5.1945	0	0	0	0	0	0	0	0.812696408493919	0	0	0	0	0	0	0.591645078855494	0	0	0	0	0	0	0	0	0	0	0	5.18574442479236	0	0	0	0	0	0.46216416092348	0	0	0	0	0	0	0	0	0	0	0	0	0	0	0	0
NODE_86_length_117236_cov_14.6455	1.23637554735326	9.28229590541675	1.7635424828781	2.13685574016371	0	2.01445794165761	2.48965016632839	4.592362205337	0	0	19.6321777245074	2.70648425357332	1.92943105832321	0.74084596946222	18.0463310389506	0.30163225943069	0.218848848491659	0.570082819872817	5.8220773717077	9.64480036322824	0.826713149778223	13.5648133869471	12.9540018173157	2.04582371782498	6.12676827787166	4.542039786489	4.01998746848224	0.807238541782475	0.785010500169511	0.305717167837007	0	3.59018095249422	0.848862717766999	0	8.14303935889613	3.23593791151227	1.36365378633523	0.957826358893868	0.460650474188345	0.891923246249881	15.3390236768318	3.16278547797214	16.1503519640679	2.04077349551698	2.53367978534986	2.3427007743348	6.17794686169362	4.0471437434172	7.54192953567213
NODE_862_length_32978_cov_6.49403	0	0	0.296657000646493	0	0	0.763129982791629	1.30552649982525	1.349313602336	0	0	0.15717273689623	9.17971922127101	0.564772364414268	0	0	3.48105452190992	0	0.104032379014341	0.50242610660645	0	0	0.162483731836298	0	1.04343195486044	2.03056076069752	5.38735013266834	5.72635449648559	1.31254715949678	0	0	0	0.810318824087138	0.772845228791527	0	0	0	0	0	0	0	1.61760194096644	0.414608731188917	0	0.319988024005515	0	0.368454665272564	0	0.381969001514492	0
NODE_863_length_44045_cov_75.0825	0	3.40837269512759	8.21504786848956	0	0	0	0	175.568522039209	0	0	0	50.2843109593986	0	42.2823375434522	0	0	0	105.387196873267	0.861069680896426	0	0	0	0.303275445808402	6.51007323866455	0	1.75210895111757	0	0	0	135.864799585252	0	55.8772908572379	6.91840179458469	1.93991816156635	100.472375424822	92.663924206068	0	5.75870860086112	94.5304137148557	0	0	23.0035193493602	20.0632216560362	3.97795364012302	8.95942275826751	5.91597811483763	1.37854234487798	66.0406134090501	32.0774396661742
NODE_866_length_7987_cov_14.7562	0	0	0	0	0	0	0	5.40004050048024	0	0	0	0	0	0	0.163438611195725	0	0	0	0	0.637544341780796	0.400718016207456	0	0	0	0	0	0	0	0	0	0	0	0	0	0	0	0	0	0	0	1.49417094887369	0	0	0	0	0	0	0	1.65554860117411
NODE_87_length_41528_cov_65.0245	0	0	1.31052125117857	0	0	1.18121143742828	0	0	0	15.2401327655288	34.6650726575458	0	19.2139902784359	0	1.85878728314899	0	0	0	7.8980699183981	0.98430075943898	0	0.636356142155973	2.94577221750729	0.0754348584112785	0	0	0	0	4.52379415816472	0	0	0	0	0	21.899746492291	0	0	0	0	0	14.2268515084877	0	3.74386238597366	0	0	0	14.9497320190982	0	0
NODE_88_length_96172_cov_13.4630_ID_3258	0	0	0	0	0	0.387348793745223	0	0	0	0	0	0	0	0.181867508057796	0	0	0	0	0.125298296186511	0	0	0	0	0	0.35549915043602	0	0.0772236916171406	0	0	0	0	0	0	0	0	4.01014178477739	0	0	0	0	0	0.344586401943019	0	0	0	0	0.345737608100831	0	0
NODE_889_length_42520_cov_4.38064	0	0	0	0	0	3.28373268839885	0	0	0	0	0	0	0	0	0	0	0	0	0	0	0	0	0	0	0	0	0	0	0	0	0	0	0	0	0	0	0	0	0	0	0	0	0	0	0	0	0	0	0
NODE_8913_length_1814_cov_18.9488	0	0	0	0	0	0	0	0	0	0	0	0	0	0	0	0	0	0	0	0	0	0	0	0	0	0	0	0	0	0	0	0	0	0	0	0	0	0	0	0	0	0	0	0	0	0	12.6626230931111	0	0
NODE_892_length_11895_cov_11.9626_ID_63238	0	0	0	0	0	3.40666930897859	0	0	0	0	1.02676650196846	0	0	0	0	0	0	0	0	0	0	0	0	0.711893091133247	0	0	0	0	0	0	0	0	0	0	0.45051478588648	0	0	0	0	0	0	0.487064310497507	0.658408487738997	0	1.02230662546964	9.97191328901105	0	0	2.64274858054324
NODE_892_length_8759_cov_6.50161	0	7.16678497548658	2.20075783630563	0	0	0.227260037304669	9.99973292046667	0	0	0	3.21047837586528	0	0	0.225673376074564	0	0	0	0	0	0	0	0.722986752436108	0	4.08503678872394	2.49221927230146	0	0.621361896500394	0	0	0	0	0.182906723011217	0.0853729435294201	0	0	0	0.228296411348001	0	0	0	0	0	0	0.311577994328608	0	0	0	0	0.370287094047759
NODE_8945_length_5698_cov_20.8566_ID_173254	0	0	0	0	0	0	0	0	0	0	0	0	0	0	0	0	0	0	0	0	0	0	0	0	0	0	0	0	0	0	0	0	0	0	0	0	0	0	0	0	0	0	0	0	0	0	0	0	0
NODE_895_length_22861_cov_13.9771_ID_15194	2.36762589219467	5.63493769308152	1.29333218742791	0.736861646569699	0	2.52200067915968	0.287798206143123	1.55071333668289	0	0	2.51225712752721	6.09921665692913	5.32606507840386	0.416603402996634	1.92620444989531	0.200781030971709	0	3.74023834216728	4.1909694079851	0.0945883588260318	0	4.50934289882638	0	0.175570582548126	0.476091541998478	9.22213155906569	7.30328059044846	5.24834547288468	4.07366144135055	0	0	0.120536178530731	0.477019750395445	0	4.18159251084067	1.56179106854712	0	0	0	0	3.53387196728151	0	1.72559863196602	1.20174346266849	0	0.759302989580421	4.25796733995252	0	1.16771888393664
NODE_8965_length_4509_cov_3.48114	0	0	0	0	0	0	0.0547185195495504	0	1.64918780672186	0	0	0	0	0.571227533784926	0	0	0	0	0	0	0	0	0	0	0	0	0	0	0	0	0	0	0	0	0	0	0	0	0	0	0	0	0	0	0	0	0	0	0
NODE_9_length_36847_cov_8.36848	0	0	0.25567388143597	0.143025685364632	0.431416930953428	0.111903952901373	0.516704424387563	0	0.106591146896773	0.0986488571034131	0.105097769505604	0.110519914395121	0	0.250345332632412	0	0.175415828876525	0	0	0.251114683137855	0	0.0944131725504451	0.571775432544191	0	0	0.327089317324998	0.0952764489943015	1.16779753051137	0	0	0	0	0.460880067866195	0	0	0.152473029089679	0.840852757874108	0.289434438551797	1.23365150258752	0	0	0	0	0.259781313654991	0	0.257578499569256	0	0.274639715490862	0	0
NODE_9_length_45688_cov_10.9662	0	0	0	0	0	0	0	0	0	0	0	0	0	0.582105543833853	0	0.342401885499514	0	0	0	0	0	0	0	0	0	0	0	0	0	0	0	0	0.739248879915242	0	0.24972015165689	0	0	0	0	0	0	0	0	0	0	0	0	0	0
NODE_9023_length_4234_cov_31.6527_ID_61860	0.276305315152191	0.857245911704953	1.16386660119625	0.400082721992672	0	1.46079060671595	0	2.18639518992911	0	0	2.81424186110461	0	1.21278868327334	0.806389593329004	0	0	0	1.09077879464521	1.05456422338981	0	1.3310638435818	0.632780881967103	2.52120848219744	0.242773658191777	1.29256257256274	1.43621861149969	4.13747646801957	0.142186867374991	0.552471466083205	0	0	0	0.588711708686971	0	2.91922110210399	0.464612270574371	0	0	0	0.611105318694732	0.350701117085587	3.28406044782306	0.753594872007987	0	0.560403576619531	0	1.59339467748257	0	0
NODE_9078_length_3050_cov_7.35927	0	0	0	0	0	0	0	0	0	0	0	0	0	0	0	0	0	0	0	0	0	0	0	0	0	0	0	0	0	0	0	0	0	0	0	0	0	0	0	0	0	0	0	0	0	0	0	0	0
NODE_91_length_87665_cov_50.1357	18.3927686730336	0.50701499748925	12.7774478304037	0	0	0	0.494399129451063	1.65595943534278	0	0	1.22872435248787	0	4.46855135733234	0.824711300405568	3.03569637882298	0	2.73414228840758	11.5862516279417	6.48258097456683	0.393867532084327	5.40487427608742	0	0	11.8677391911327	0.0911862883525554	0.505583446822272	0	1.26426434802188	6.33971130039568	0	0	0.309213407603843	9.67656332748708	0	0	0.997440635579176	0	0.258867102937201	0	0	4.30287573928919	0	0	0	0	0.473020591472787	0	20.9188523638356	0
NODE_914_length_5585_cov_20.2174	0	0	0	0.78353413298159	0	0	0	0	0	0	0	0	0	0	20.5371096303611	0	0	0	0	5.10824067166582	0	0	0	0	0.660602931073075	0	0	0	0	0	0	0	0	0	0	0	0	0	0	0	0.462805934532297	0.331953731688041	0	0	0	0	0	0	0
NODE_922_length_18300_cov_34.9252_ID_38959	0	0	0	0	0	0.353516648466814	0	0	0	0	0	7.17115741531633	0	0	0	0	0	0	0	0	0	0	0.505337970137367	0.195256226440882	1.13573767857429	0	0	0	0	0	0	0.252130620882138	0	0	0	0	0	0	0	0	2.4251951092906	0	0	0	0.664499306555266	0	0	0	0
NODE_9238_length_4157_cov_6.4627	0	0	0	0	0	0	0	0	0	0	0	0	0	0	0	0	0	0	0	0	0	0	0	0.235495760171366	0	0	0	0	0	0	0	0	0	0	0	0	0	0	0	0	0	0	0	0	0	0	0	0	0
NODE_9261_length_1605_cov_7.1164_ID_226984	0	0	0	0	0	0.265763773932123	0	0	0	0	0	0	0	0	0	0.291821167845651	0	3.69961875823322	5.69796371813625	0	0	4.96990154781339	0	0	0.26818558245381	0	0	0	0	0	0	0	0	0	10.608964480852	0	0	0	0	0	0	0.866337192279304	0	0	0	18.2657023053603	0	0	0
NODE_9300_length_2579_cov_2.61529	0	0	0	0	0	0	0	0	0	0	0	0	0	0	0	0	0	0	0	0	0	0	0	0	0	0	0	0	0	0	0	0	0	0	0	0	0	0	0	0	0	0	0	0	0	0	0	0	0
NODE_931_length_18798_cov_9.59574	0.898245581064376	0.101289580932991	0.370087770748947	0	0	0	0.815944294907687	0.833818387286014	0	0	1.79702322657541	0	1.64361723133876	2.66707190895237	1.5740349107738	0.346333883607434	0	10.715308005912	0	0.582584904307151	0.69214116990817	1.70058829213042	4.96809235693205	0.0624931934268986	0	5.11579795617192	4.24939652915689	0	0	0.267960509054161	0	1.6261137434407	0.991181251994374	0	0.836838300246237	3.22315061662125	0	0	0	0.924604323170632	0.389102691096906	0.665721924804476	0	0.319398108049442	0	0	0.290530811524632	0	0.729962909810526
NODE_932_length_24673_cov_4.37152	1.53783492527163	8.19460184336333	3.97099993095368	1.56383180988656	0	0.337119187558895	0.666655330790534	0.5457388302508	0	35.4180352643501	2.58612664506769	0	1.36865423232283	0.407857295822367	1.34384786469236	0.119594282765424	0	0.109635549604623	1.40849838758615	0.964059059795771	3.16681372816366	8.62781832998669	2.11698188627373	0.14085410596056	1.99379476623198	0	13.1501194612325	0	3.59080142656485	0	0	2.16095415890013	1.24766653329838	0	4.76779937558811	0.223242872375199	0	0	0	0.73407933512238	0	2.94929649679812	4.8789036434894	1.40845006172452	0.25845102938056	1.40707864019763	5.12362928218331	5.01180908153012	0.869613437553138
NODE_939_length_4271_cov_10.792	0	0	0	0	0	0	0	0	0	0	0	0	0	0	0	0	0	0	0	0	0	0	0	0	0	0	0	0	0	0	0	0	0	0	0	0	0	0	0	0	0	0	0	0	0	0	0	0	0
NODE_94_length_69297_cov_17.8262	0	0	0	0	0	0	0	0	0	0	0	0	0	0	0	0	0	0	0	0	0	0	0	0	0	0	0	0	0	0	0	0	0	0	0	0	0	0	0	0	0	0	0	0	0	0	0	0	0
NODE_94_length_82443_cov_14.0000_ID_37512	0.307925772770156	12.6569177070406	0.638157651088619	0	0	0.575163894501706	3.27998110082383	0	41.2515779683639	0	0	10.5588464134464	2.24330913799941	0	0	0.710714785930557	0.933625544986287	1.11317345947939	2.09066532123929	0.825785496299882	0	4.67742925750274	0	0.709491570335673	4.66462261446286	0	0.796310942355067	0	1.04891835635295	0	0.927168758560025	0	0	0	0	0.248153886655794	1.07903292414309	0.647877310020999	0	0	1.84444448250987	0	2.20778127893469	0.697370128156804	0.422713234219906	0.180137761800334	2.64393629205109	0	0
NODE_9437_length_4729_cov_4.92662	0.0659689408249454	0	1.60903366864595	0	0	0	0	0	0	0	0	0	0	0	0	0	0	0	0	0	0	0	0	0	0	0	0	0	0	0	0	0	0	0	0	0	0	0	0	0	0	0	0.950732821954827	0.23084048655735	0	0	0	0	0
NODE_9480_length_4828_cov_10.745	0	0	0	0	0	0	0	0	0	0	0	0	0	0	0	0	0	0	0	0	0	0	0	0	0	0	0	0	0	0	0	0	0	0.253239345548616	0	6.29510171153763	0	0	0	0	0	0	0	0	0	0	0	0	0
NODE_950_length_3961_cov_6.53303	0	0	0	0	0	0.861501352509077	0	0	0	0	0.451230751322277	0	0	0	0	0	0	0	0	0	0	0	0	0	0	0	0	0	0	0	0	0	0	0	0	0	0	0	0	0	0	0	0	0	0.187196158120353	0	0	0	0
NODE_9572_length_4292_cov_6.09535	0	0	0	0.800315625187293	0	0	0	0.0857837793345958	0	0	0	0.106909081703714	0	0	6.04231885540288	0	0	0	0	0.455060917471467	0	0	0	0	0.587403549905903	0	0	0	0	0	0	0	0	0	0	0	0	0	0	0	0	0	0	0	0	0	0	0	0
NODE_96_length_151941_cov_9.96877	0	0	0	0	0	0	0	0	0	0	0	0	0	0	0	0	0	0	0	0	0	0	0	0	0	0	0	0	0	0	0	0	0	0	0	0	0	0	0	0	0	0	0	0	0	0	0	0	0
NODE_96_length_87461_cov_95.2929	18.2568769368437	0	10.6049041377706	0	0	0	0	2.40493761241408	0	0	1.20842987564815	0	5.79450483216529	0.628023376532164	2.61591263858837	0	0	7.79473743970485	6.09297898087898	1.5544208770717	3.80814705133521	0	0.412496859441177	7.18818059415952	0.298804349418279	0.437235147832574	0	2.06360955283407	7.78286068684695	2.48904157420108	0	0.304072990038957	9.45831180399204	0	0	2.97006186865517	0	0.828250105559323	4.10342930841227	0	7.4386571906245	0.590882557510675	0.484210853938998	0	0	0	1.53905629448404	3.06293244645455	2.11660206819138
NODE_9622_length_3108_cov_5.1677	0	0.899794406489135	0	0	0	0	0	0	0	0	1.36100466993903	0	0.672069535368013	0	0	0	0	0	0	0	0	0.117549765454928	1.04691603637425	0	0	0.242047112251312	0	0	0	0	0	0	0	0	2.19698902349532	0.158234262677919	0	0	0	0	0	0	0.4199790305478	0	0.381716335811952	0	0	0	0
NODE_9646_length_3207_cov_18.9710_ID_64156	0	0	0	0	0	0	1.03860254529481	0	0	0	0	0	0	0	0	0	0	0	0	0	0	0	0	0	3.68141427631369	0	0	0	0	0	0	0	0	0	0	0	0	0	0	0	0	0	0	0	0	1.92450410779731	0.500871090357492	0	0
NODE_966_length_10142_cov_128.773	0	0	0	0	0	0	0	0	0	0	0	0	0	0	0	0	0	0	0	0	0	0	0	0	0	0	0	0	0	0	0	0	0	0	0	0	0	0	0	0	0	0	0	0	0	0	0	0	0
NODE_966_length_40725_cov_8.21441	0	0	0	0	0	20.089000467401	0	0	0	0	0	0	0	0	0	0	0	0	0	0	0	0	0	0	0	0	0	0	0	0	0	0	0	0	0	0	0	0	0	0	0	0	0	0	0	0	0	0	0
NODE_9670_length_3685_cov_5.59587	0	0	0	0	0	0	0	0	0	0	0	0	0	0	0	0	0	0	0	0	0	0	0	0	0.0834343593406405	0	0	0	0	0	0	0	0	0	0	0	0	0	0	0	0	0	0	0	0	0	0	0	0
NODE_97_length_54556_cov_20.1218	2.37166147631047	11.7233568139991	1.61922176025221	26.4871630482645	0	0.544694925988347	1.14040662326729	0.201497941849931	2.87101788821487	24.0316725115789	1.0243363734	2.70298652981932	1.98454905067667	0.495170693981239	4.43454803820456	0.338256015672986	1.17725374460556	0.524851821659807	0.941687153412392	2.81288113336531	7.79353489792241	3.2925397131695	1.93783353979325	0	1.57909419844759	0.338983972643916	4.58480526366332	0.307873296821494	0.86824684351446	1.59682478807261	0.716119298875437	0.669539990107409	1.04627654296313	0	1.85205464495254	1.24759925645156	0	0.966366146554613	0	1.06401135362022	0.972767452810611	0.339827258500937	4.35715029074887	0.443546508491738	1.14438286001355	0.731805465632294	4.21624095656558	15.2812383268425	1.39478435751707
NODE_970_length_29470_cov_12.899	0.77938850680322	0.526971117408334	1.43361839730237	0.338496259776796	0	2.29172782662031	0.729768102202164	1.70982720299633	0	0	0.875366731809302	0	1.67155346908277	0.973590415930709	0	0.613478005142233	0	3.16561994617787	2.10654852588284	2.20127363873965	0.701198591233781	1.35129179310135	0	0.126231161354699	0.573805862889865	0.806229609287445	1.1234677812341	0.38609307136756	4.77734796501236	3.25412442425682	2.228725905714	4.71871540071381	1.09321087432829	0	3.47552182814225	1.5352857866669	0	1.01422162866366	0	0.351193745416152	2.29908385004228	2.94104867328072	1.2057355223803	0.345730692297612	0.840365287048237	2.00266872047211	0.92660301917883	12.2104554782002	1.32913552533737
NODE_971_length_18581_cov_11.5365	0	0	0	0	0	0	0	0	0	0	0	0	0	0	0	0	0	0	0	0	0	3.61130390792902	0	0	0	0	0	0	0	0	0	0	0	0	0	0	0	1.80221058100115	0	0	0	0	0	0	0	0	0	0	0
NODE_972_length_16109_cov_11.9725_ID_54287	0	0.217926413418593	0	0	0	0.445730508548707	0	0.271004411154715	0	0	0.0813647653107494	0	1.32907810467557	0	0	0.561152052006382	0	0	0	0	0	2.7555638171594	0	5.36909501267053	1.39327455673406	3.44798057214958	0.0915024404949747	0.915604340021726	0	0	0	0	0.862640447159168	0	0.49899497592523	0.696061804928162	0	0	0	0	3.44466366054412	0	1.31446910101057	2.08945581426528	0.92978933780851	3.13689898603064	3.11107827347607	0	1.81203686826488
NODE_98_length_122286_cov_130.995	0	0	0	0	0	0	0	0	0	0	0	0	0	0	0	0	0	0	0	0	0	1.29164973458665	0	0	0	0	0	0	0	0	0	0	0	0	0	0	0	0	0	0	0	0	0	7.68017835200427	5.00240653394208	0	0.677794261629837	0	0
NODE_9892_length_2645_cov_13.1803	0	0	0	0	0	0	11.4423561576312	0	0	0	0	0	0	0	0	0	0	0	0	0	0	2.90065712352069	0	0	0	0	0	0	0	0	0	0	0	0	0	0	0	0	0	0	0	0	0	0	0	0	0	0	0
NODE_99_length_160422_cov_13.9072	0	0	0	0	0	0	0	0	0	26.217688024168	0	0	1.27222199153931	0	0	0	0.54914225055472	0	0	0	0	0	0	0	0	0	0	0	0	0	0	0	0	0	0	0	0	0	0	0	0.147410618334043	0	0	0	0.346656310690577	0	0	0	0.604972208627303
[truncated: 38 more columns]
