# Supplementary material for: Metagenomic assembled plasmids of the human microbiome vary across disease cohorts
Source: Sci Rep. 2022 Jun 2;12:9212. doi: 10.1038/s41598-022-13313-y (PMC9163076; doi:10.1038/s41598-022-13313-y)
Supplement: Supplementary file 2 — Supplementary Information 2. [file 41598_2022_13313_MOESM2_ESM.zip › Supplementary_Data/input/Xtra_FMT_metadata.csv]

Sample	Spec_donor	IBD
01009	2	yes
01073	2	yes
01226	2	yes
01132	2	yes
01682	20	yes
01699	20	yes
01814	20	yes
01733	20	yes
00978	7	no
00995	7	no
01180	7	no
01026	7	no
01090	2	no
01134	2	no
01268	2	no
01162	2	no
01190	7	no
01219	7	no
01394	7	no
01269	7	no
01271	7	no
01312	7	no
01464	7	no
01370	7	no
01356	2	no
01396	2	no
01516	2	no
01454	2	no
01357	2	no
01395	2	no
01527	2	no
01444	2	no
01380	7	no
01423	7	no
01569	7	no
01467	7	no
01513	7	no
01548	7	no
01641	7	no
01591	7	no
01578	7	no
01584	7	no
01678	7	no
01619	7	no
01788	20	no
01809	20	no
01890	20	no
01827	20	no
01816	20	no
01844	20	no
01920	20	no
01859	20	no
01889	20	no
01902	20	no
01974	20	no
01918	20	no
CAL018W1S	KC	no
CAL018W1	KC	no
CAL018W12	KC	no
CAL023W1S	CP	no
CAL023W1	CP	no
CAL023W12	CP	no
CAL045W1S	CP	no
CAL045W1	CP	no
CAL045W12	CP	no
CAL047W1S	RL	no
CAL047W1	RL	no
CAL047W12	RL	no
CAL041W1S	KC	no
CAL041W1	KC	no
CAL041W12	KC	no
CAL040W1S	CP	no
CAL040W1	CP	no
CAL040W12	CP	no
CAL019W1S	KC	no
CAL019W1	KC	no
CAL019W12	KC	no
CAL043W1S	KC	no
CAL043W1	KC	no
CAL043W12	KC	no
01629	20	yes
01647	20	yes
01732	20	yes
01685	20	yes
01870	2	yes
01898	2	yes
01971	2	yes
01916	2	yes
01127	7	no
01135	7	no
01297	7	no
01161	7	no
01229	2	no
01270	2	no
01465	2	no
01347	2	no
01296	7	no
01313	7	no
01492	7	no
01389	7	no
01413	20	no
01455	20	no
01553	20	no
01488	20	no
01523	20	no
01554	20	no
01652	20	no
01610	20	no
01551	7	no
01616	7	no
01693	7	no
01628	7	no
01646	2	no
01686	2	no
01766	2	no
01696	2	no
01594	7	no
01670	7	no
01761	7	no
01697	7	no
01666	2	no
01716	2	no
01826	2	no
01745	2	no
01700	20	no
01741	20	no
01846	20	no
01777	20	no
01855	2	no
01874	2	no
01945	2	no
01891	2	no
01877	7	no
01910	7	no
01979	7	no
01927	7	no
CAL029W1S	CP	no
CAL029W1	CP	no
CAL029W12	CP	no
CAL048W1S	KC	no
CAL048W1	KC	no
CAL048W12	KC	no
CAL042W1S	RL	no
CAL042W1	RL	no
CAL042W12	RL	no
CAL039W1S	RL	no
CAL039W1	RL	no
CAL039W12	RL	no
CAL050W1S	KC	no
CAL050W1	KC	no
CAL050W12	KC	no
CAL016W1S	KC	no
CAL016W1	KC	no
CAL016W12	KC	no
CAL052W1S	CP	no
CAL052W1	CP	no
CAL052W12	CP	no
CAL037W1S	CP	no
CAL037W1	CP	no
CAL037W12	CP	no
