# Supplementary material for: Metagenomic assembled plasmids of the human microbiome vary across disease cohorts
Source: Sci Rep. 2022 Jun 2;12:9212. doi: 10.1038/s41598-022-13313-y (PMC9163076; doi:10.1038/s41598-022-13313-y)
Supplement: Supplementary file 2 — Supplementary Information 2. [file 41598_2022_13313_MOESM2_ESM.zip › Supplementary_Data/input/zzz_plasOfInterest.fasta]

>NODE_195_length_63930_cov_13.4714_ID_24111
ATCCGCTGTTGCGCAGCCGTTGGCGGCTCTGCTGCCTTACGGATGCGGCA
CACCCCTTGCGGGTGCCGCTCTGCCCATCTTGTAGAAGTGCGCAGTAATT
CCCGTCTACCGCCAGTCTCCACAATGCGGCGAGCGAAGCAATGCCGCTAT
TTCGCACGCAGTCCGCCGCCGAGCAAACGTCACTCGCGCCTCACGATAGT
AAGGCGCGGTTGCAATCGGGAACGACTCGCAGAAGATTCATGGCGAAGCC
ATGTACACCGCACTTACATTGCGCAGCGCGTGCAGCTCTTCAAGCTGCAA
ACCCGCAATGTTGGGGGTCGAGGGGGACTCCCCTCGCCTTTCTCTTGGGG
TTCCAAAGGGGATATTCTCTTTGGAAAGAGAATATCCCCTTTGACTGCGC
ACTCCCATGCCAATGGGAGACACCCCCGCAGCGCTTCGCGCTGCACCCGC
GCGCCCAGGGGCGCGCAAGAAACTCCCCCTTACGGGGAAAGTGAGGAACA
CCTAATGATTTTCAAAAAATCCGGCCCGCCGGAATGGCTGCTCGTCTGTT
TGGGCAACTACGGCAAGCAGTATGAAAACACCCGCCACAACATCGGCTTC
ATGGCCGCGGAGCGTCTGATCGACAAGCGCGATCTGCGCTGCAACCGCCT
GCGCTTCCGCGCGCTGACGGAGGTCATCGAATTTGGCGGGGCGAATGTGC
TTTTGATGATGCCGCAGACCTACATGAACCTCTCCGGCGAGGCTGTGGGC
GAGGCGGCGCGGTTCTATAAAATTCCCGCTGACCACGTCATCGTCATCTC
CGACGATATTTCGCTCCCGCTCGGCAAGCTCCGCGTGCGCGGCAGCGGCA
GCGCAGGCGGACACAACGGCCTTAAGAACATCATCGCGCACCTCGGCACC
GACGCTTTCCCGCGCGTCAAGGTCGGTGTCGGCGCGCCGGAGCACGACAT
TGTCGACTGGGTCATCGGCCCGTTCACGGCCAGCGAGCGCAAGGTCATCG
ACGGTGTGCTCGACCGCGCGCTCGGCGCGGCGGAGTGCATCATCACCGAC
GGCGTGAGCGCCGCGCAGAACCGCTACAACGGCTGAACGCTTTTTGCCGC
CAAAATTTAAAAAATCGACATAGACTTTTTGCCAAAAGCCTATATAATAA
AATGACTGACGACCACGGGCATGACCCGCCGCGGCTGCGGCGGATCTGCC
CTTTTGCGCGCTGCGGGAGGAGGGATACGGCATGGCGCAGGGGATGAACA
AACTCAACGAAGCGCTCGCATCTCTTCCCGAGGTGCGCGAGCTGCTGCTC
TCGCTTGACGCGGGCACGTCGCCCATCGCCGTGTCGGGCCTTTCGGGTGT
GCACCGCGCGCAGCTCACCGCTGCCGTGCGGCACAAGACACAGCGCCCGC
TTTTGATCGTCTGCGCGGATGAAAACGAGGCAAACCGCATGGCGGGCGAC
CTGCACGAGCTGCTCGGCGAGGACGTGAGCCTGCTGTTCGCGCGCGAATG
GCAGCTGCGCGACCGCGTGTTCGCCTCCCACGGCTGGGAGCAGCAGCGCA
TCGGCTCGCTGTGCAGCCTTGCCGCCGGAAAAGCGCCAATCCTGGTCGCG
ACGGTCGACGGCCTGATGCAGCGAACGCTCCCGCCCGACGCGCTGCGCGG
CGCGGTGACGGACATTTCGCTCGGCGACCGCTTTGACCTGAACGCGCTCT
CGAAAAAGCTTGTCGAAAGCGGCTACACGCGCGCGGAAACGGTCGAGGGC
GTCGGCCAGTTCGCGCTGCGCGGCGGCATTCTCGACGTCTGGTCGCCGCT
GAGCGCGCCCGTGCGCGTCGAGTTTTTCGACGATGAGGTCGACGCGATGG
GCGAATTCGACGTGACGACCCAGCGCCGCACGCAGAATGTCAAATCCCTG
ACCGTCCTGCCCGCGGCAGAGGTGCTGCCCGCCCTCTCGGACGGCGGGCG
CGAAAAAATGCTCGAGCGCCTTGGGCGCGCCGCGCAGAAAATTGCGAAAA
AGGCCGAAGACAGCCCCATCGTCCAAACGCTGCGCAGCGACATCGAGAGG
CTTCGTAACGACCTGCCGCTCGGCGGCATGGACCGGTATCTCGCCGCGTG
CTACCCCGACGAAGTCTGCGCGCTCGACTATCTTTCACCCGACACGCTCA
TCGCCGTCAGCGACGGCATGCGTGTTTTGGAACGCAGCAAGAACTACCAC
TGGGAGCTCTCCGAGGACGTGAAGCCCCTGATCGAAGAGGGCGTTTTGTG
CGGCGAATTCGCCGCGCTCGCGCTCAGTCAGGAGGCATTGAGCCACCGCA
TGGGTGCGTTCCCCGCGCTGCTGCTCGATTCGCTCCCCACGTCGCGCAAT
CTGCTGCCGCCGCGGGCCATCCTCAGCATGAATGCGCGATCGCTGCCGTC
GTATGGCGGCAGCCTCGAGACCGCCGCGGGCGACATGGAGCGCTATCTTG
GCGCAGGCTGCGGCGTGCTCGTTCTCTGCGGCAACGAAACGCGCGCGAAA
AACTTCCGGCGCCTTTTGGAAGAGCGGAACATCCGCGCGCAGCTCAACTT
GAAAAACGACCGCCTCCCCGCCCCGCACGAGACCGTCATCGGCCTCGGCG
CGCTGAGCGCGGGCAGCGAATATCCACAATTAAAGCTCGTCATCCTGACC
GAGGGCCAGCTGACCGCTCCTCTCTCCGGCAAGCGCGCAAAGGCGCGGCC
GAAGAAAGAGACGTCGGCCCGCGCCGCGCTGCGGTCCTATGAAGACCTCT
CCCCCGGCGATCTCGTCGTGCATGTCCACCACGGCATCGGCCGCTTTGCG
GGCATCGAGCGCATGCGCGTCGACGGCGTGGACAAGGACTATATCAAGAT
CTGCTACGCGGGCAACGACAGCTTATACGTCCCCGCGACGCAGCTCGACA
TGGTGTCGAAATACATCGGCGGCCATGGCGAGGACGAGGACGGCCAAATA
CGCACGAAGCTCAGTAAGCTCGGCGGCACGGACTGGTCGCGCGCGAAAAC
GAAGGCGCGCGCCGCGGCGAAGGACCTTGCCAAGGGTCTCATCGCGCTCT
ATGCCGAGCGCCAGCGCCGTCCTGGCTTCGCCTTCTCGCCCGACTCCCCG
TGGCAGAAGGAATTTGAAGAGGCCTTTGACTACGAAGAGACCGACGATCA
GCTCCGCGCCATCGACGAGATCAAGGCCGACATGGAGCGCAGTACGCCGA
TGGACCGCCTGCTCTGCGGCGACGTCGGCTACGGCAAGACTGAGGTCGCG
CTGCGCGCCGTGATGAAGTGCGTGCTCGACGGCAAGCAGGCGGCAATCCT
GGTGCCGACCACCGTGCTCGCCCAGCAGCACTATGCGACGGCGCTGAACC
GCTTCCGCTCGTTCCCCGTGCGCATCGAAGTGCTCTCGCGCTTCAAAACG
CCGGCGCAGAAGAAGCAAATTTTGCAGGATGCCGCCGCGGGAAAGATCGA
CTTACTCATTGGCACGCACTCGCTGCTGCAAAAGAGTTTGCACTTCAAGG
ACCTTGGCCTTCTCATCATCGACGAGGAGCAGCGCTTCGGCGTAACACAC
AAGGAAAAGCTCAAGGAGCTCTCGCGTCAGGTCGACACGCTGACGCTCTC
GGCAACGCCCATCCCCAGAACGCTCAACATGGCGCTTTCGGGCATCCGCG
ACATGTCGACCATCGAGGTCCCGCCTGTTGACCGCCAGCCGGTGCAGACA
TATGTGCTCGAGCATAACTGGGGCGTCATCGCCGACGCCATCCGGCGCGA
GCTCGCGCGCGGCGGGCAGGTCTACTACATGCACAACCGCGTCGAGACCA
TCGACCGCTGCGCCGCGACACTCAAAAAGCTCCTCGGCGACGACGTCGCC
ATCGGCGTCGCGCACGGCAAGATGGACGAAAAGGGCCTGTCGTCCGTGAT
GCAGCAGCTCTCGGACGGAGAAATTCAGGTGCTCGTCTGCACGACGATCA
TCGAGACGGGCATCGACATTCCGAATGTCAACACCCTCATCATCGAGGAC
GCCGACCGCCTCGGCCTCGCCCAGCTGCACCAGATACGCGGCCGCATCGG
CCGCAGCGCGCGCCGGGCGTATGCCTATATGACCTACCGCGCGGGCAAGA
TCCTCACCGAGGTTGCGGCCAAGCGCCTGACGGCCATCCGCGAATACGCG
GAGTTCGGCTCGGGCTTCCGCATCGCGATGCGCGACCTTGAGATTCGCGG
CGCGGGCAATTTGCTCGGCCCCGAGCAGTCGGGCTACATGATGAGCGTCG
GCTACGATATGTACTTGCAGCTCCTGGAAGAGGCCGTACTCGAGCAGCGC
GGTGAAAAAGCGCCGCAGCGCACCGAATGCTCGGCAGACCTCACAGTCTC
GGCCAACCTTCCGGAGAGCTACATTCCCTCGGGCGAGCAGCGCATGGATA
TCTACCGCCGCATCGCGGCGCTGCGCACCGCCGAGCAGTCGCAGGAGCTG
CTCGACGAGCTCATCGACCGCTACGGCGAGCCGCCCCAGCCGGTCCTCAA
GCTCATGGACGTCGCGCTTTTGCGCGCGGAGGCCGTGCAGATCGGTGTGA
GCGATATCTCGCAGCGCGGCAGCGAGATCACCTTCACCTTTGCCGCGTCC
GAGGCAGTCCCCGTGGAGGCCGTGATGGCCCTCTGCTCACTGCCGAAGAA
CCGCCGCCGGCTCACGCTCTCCGCCACGGGGACGGAGCCGAAGCTCCTGC
TGCGTCTTTCGCTGGGCGAGGACGCATTGGATACAGCCTTGACGCTGGTC
GGAGACCTGCGTGTGAATAAGGAAGAAAACGAAAAAGAGGTAACATTATG
ATCAAGAAGAGATTGCTTTCGTTCCTTGGCGCGGCGGCCATCACCGCGGC
GCTCACCTTTGCCGTCGTGTCGCTCTCGCCCTCGAACGGCTTCACCTCCG
GCACGATGCAGGAGGGTCTCTGCTACGAAGTGACCGGCGTCGCGCCCGAC
GCGATCGTCGCAAGCCTGAACGGCAACGGCGCGAGCGCCGACCTTGTCGC
ATACTGGATCGGTTACGACGTGTCGTATCTCAACAGCTACATGCAGTATT
ACACCGGCTCGTCCATCAACTGGGACGACACCCTCTCCGACGGCATGAGT
GTCGCCGACTATGTGAAAGCAAGCGTGCTCTCGTCCGTCAAGCAGCACTT
GGTGCTTGAAAATCTCGCCAGCAAGTACGACGTGACGCTTACCGCCGAGC
AGGAGGCCGCCATGGCCGAGAGCGACCAGAGCTACATTGACCAGTACGGC
AGCGAGGAAGCTTTTGAGGCCGAGATCGCCAAGCTCGGCATGCGCCGCGA
GACCTATGACCGCGTCGCGCGCTCGAACTACCTGTATCAGAATCTCTATG
AGCTCTACAATACCGAGGGCAGCGCGCTCTACGCCTCCGACGAGGAGCTC
GCCGTCTACGCCGCCGAGCAGGGCTACATCACGGCGGACCACATCCTGCT
TGCGACGAAGGACATGACGACCGGCGAAGCCCTCACCGACGAGCAGAAGG
CCGAAAAGAAAGCGCTCGCTGAGGAGCTCGTCGAAAAGCTCAATTCCTAC
ACCGGTGACGACATCGCCTCCTACTTTGCCGAGCTCGCCGACGAGTACAG
CGAGGACCCCGGCCGCGAGACCTATCCCACGGGCTACACCTTCACGACCG
GCTCGATGGTGCAGGAGTTTGAAGACGCCGCCTACGCGCTTTCCGAGGGC
GAGGTGAGTGAAGTCGTCGAATCCAGCTTCGGCTATCACATCCTGCTCCG
CCTGCCGCTCGACAAGTCCGCCGCAGCCGACAAGGTGCGCGAGGAGTACT
TCACGAACTTCATCGCCGAGCAGGTCGACGCCGCCGCGATGGCGACGAGC
GCGGACTATGATAAGCTCGACCCGCAGACGATCTACGAGGCGATCGTCGC
CGCGCAGGCGGAGGGTTAAATCGCAGCGCGGCGCACTGTACGGCGCTTGC
GCCCGCGAGGGCGCGTGAGGGGCAGCCCGAAAGGGCTGCTTCCTTTTTGC
GTCTCGGCAGGGGCACTGCTTTTTTCCCTGCACCGTGCAGAGGAGAAAAT
AAAAAGGAGACCTCTTTCGAGGTCTCCTTTTTATTTTCAGGGGTCAGCGG
TGCTTTAGCACTTCTCGAAGATGGTGGCAACGCCCTGGCCGCCGCCGATG
CAGAGGGTGGCAAGACCCTTCTTGGCGTCGTCGCGCTTGAGCATTTCGTG
CAGCAGGGTGACGATGATACGAGCGCCGGAAGCGCCGACGGGGTGGCCGA
TGGAGATCGCGCCGCCGTTGACGTTGACCTTGCTCATGTCGAAGCCGAGC
TCACGGGCAACAGCGATGGACTGGGCCGCGAAGGCTTCGTTGGCCTCGAC
GAGGTCGATATCGTCGATGGTCAGGCCGGCCTTCTGCATGGCCTGACGGG
AAGCGGGCACGGGGCCGATGCCCATGATCTTCGGGTCGACGCCGCCCTGG
CCCCAGCTGACGAGCTTGGCCATGGGCTTGAGGTTGTACTTCTTCACGGC
CTCGCCGGAAGCGAGGACGATGGCGGCAGCGCCGTCGTTGATGCCGGAGG
CGTTACCGGCGGTGACGCGCTGGACGTGCTTCTTGGTATCGGCTTCGTGG
ATGCCGGTGGGCTCGAAGGTGTGGACGATCTCGTCCTCAACGCCCTCGGG
GCCGACGGGGAACGCGCCGCGCAGCTTGGCAAGACCCTCGGCGGTGGAAC
CGGCGCGGGGGAACTCATCCTTCTTGAACTCGACGATCTCCTTCTTGACC
TTCACGGGGACGGGAACGATCTCATCGTCAAAACGGCCGGCAGCCTGCGC
GGCCTCGGTCTTCTGCTGGGAGGCAGCGCCGAAGGCGTCGAGCTCTTCGC
GGGTGATGCCCCAAACATCGCAGATGTTCTCGGCGGTGGTGCCCATGTGG
TAGTTGTTGAACGCATCCCACAGGCCGTCCTTGATCATGGTGTCGACAAG
CTTCTTGTCGCCCATGCGGGCGCCCCAGCGGGCGTCGGGAGCGGCATAAG
GAGCGGCGCTCATGTTCTCGGTGCCGCCGCAGACGACGATATCGGCGTCG
CCGGCGAGGATGGCGCGGCCAGCCTCAATGACGGACTTCATACCGGAGCC
GCAGACCATACCGACGGTATAGGCGGGGACGGAATAGGGGAGACCGGCGC
CCACGCCGACCTGACGGGCGACGTTCTGACCGAGACCGGCGGTCAGGATG
CAGCCGAACATCAGCTCATCGACATTCTCGGGAGCGACATTCGCGCGCTT
GAGGGCTTCCTTCACGACGATGGAGCCGAGCTGAGCGGCAGGGGTGTTCT
TCAGGGAACCGCCGAAGGAACCGACAGCGGTACGGCAGCAGTTGACGACG
TACAATTCTTTCATTTGACTTCTCCTTTAAAATTTGTAAATCCGGAATGA
GATCCGATTTTCTTCGATTTTGATTATACACACAGAAAAATGAAAAATCA
ACTGCAAAGTTACGAAAAATATAGGCAATTTTGATTTTTTTCTTTCATTT
CGTTAACTATTTAACAAGAATGAAGAATATCTTGCACCACGGGATCGTTT
TGCACCCAAAGACGCAGGGAAAGCAGCGCCGCTGGCGCTGCATGGGATAA
GGGGGCCATTGTCCCGCGTGAGACAATGGCCCCCTTTCCCGCGTCTCCAC
ACGCTGTTGGAATAAAAAGCAGCAGCTCCGCCTGACTGCCCCCCCGCGCC
CAAGGGCGCAAAAAAGGGACGTCTCTTTCGAGGCGTCCCTTTTAATAAGT
AGTTTCTACGAAACAGAAATAACTTAGAACTTGGGCTTCTGGGCCTTGAC
CTTGGGCTCATGGCCGTTGCAGACGGCGACGATGTCGTTGGCAACGGAGG
TGCAGCAGTTCAGAACGCTCTGCTCGGTGGTGGCGGCCATGTGCGGGGTC
ATGATGACGTTGTCGAGGTTGAACAGCTCGCGGCTGGACTCCTGGATGGG
CTCATGCTCGAACACGTCGAGACCGGCCTGGAACAGCGTGCCGTCCTTCA
GGCACTCGACAAGCTCGTTCTCCTTGATCAGAGCGCCGCGCGCGCAGTTG
ATGAAGGAAGCGGTGGGCTTCATCCAGCTGAACTGCTCACGGCCGATGGA
GTGCTCGGTGGAGGGAACGACAGGCAGATGCACGGACACGAAGTCGGCCT
GCTCCCAGACTTCCTTGGCGGTGGCCTTCAGCTCGCACAGATCGCCGATC
TTGTCCTGCGTGAGGTACGGATCGTAGCCGATGACGTTCATGCCGAAGCC
GTACTTGCACTTCTGCATGGCGAGCTGGGAGATACGGCCGCAGCCGATCA
TACCGAGGGTCTTGCCGCCGAGCTCATAGGTGTGCTCCATGCCCATACGG
ACGAGGAAGTTGCCGCCGCGGAACTGACGGTCGACATAGGTGAAACGCTT
GGCGCACATGAGCATCAGCATGACGGCGTGCTCGGCGACGGCGTTGGCGT
TGCCGGCAGGCGCGTAGACAACGGTGATGTCCTTGGCGTGGGCGTGGTCC
ATGTCGATGTTATCGAGGCCGGCGCCCTGCTTGCCGATGACCTTGAGGTT
CTTGCAGGTGTCCATCATCTTGGCGGTGATGGGCTCGGTGCGGCACATGA
TGGCCTCGGGCTGGAACTCAGCGAGCTCCTTGACGTAGGTCTCCTCGTCG
TTATGGCTGCACAGCTTCACTTCAAAGTCGTTGGACTCGAAGATGTGCGT
GGCCACCTCGTTGAGCTCGATGGTGTAGTAAACTTTGAACTTTGCCATGA
TAAAGATCTCCTCTCAAATTTTTATTTATTGAATTGCCAAATGATTTCAT
ACGGTTTCTTCATTATACCTTGCGCTTTGCACAAAAGCAAGCGATTTTCA
GAAAGATTTGCAAGAACTTATTCAAATAATTGAACAGCATCTTTCATTTT
GACGATTTGCCGTCATGCCTTTCCCCTGTTTTCTGCAATTTTCGCTGCAA
AACAAAAAAGGACATAAAAGGCGCTTGACAAACTACTACATATGTAGTAT
ATAGTTATCAACGACAAATGTAGTAGATCATCTAAGGAGGTCAACCCATG
GACGATAAGAAGAGACTGCCCGACGCGGAGCTTGCCGTGATGCAGGCCAT
CTGGGCCGTCGGCGGCGAGGTCAGCCGCGGCGATCTCGACGGCGCGCTCG
CGAGCCACGGCTGGAGCGCCAACACCGTCAACACCTACCTTACTCGCCTG
TGCGAAAAAGGATTCCTCTCGAGCCGCCGCGAGGGGCGGAACAATTTGTA
CACGCCGCTCGTCTCAAAAGACAGATACCTCGAATTTGAGAGCCGCAGCG
TCCTGAAGCGGCTCTACGGCGGGTCGCTCGGCAGCTTCGTCGCGGCGCTG
AACGCCGAAAAGCCGCTCGAGCAGAGCGAGATCGACGAGCTGCGGCAGTT
TTTGGACGATATGAGCCGTTAAACGGAAATATAAGGAGGACGCACCATGG
AAACATTTCTGCTGAATCTGTTGAAAACTTCCCTGTTAGGTTCCCTCGCC
ATTCTGGCGATGCTGGTACTCAAACCCCTCTGGCGCGAGCGCTACCGCGC
GAAGACGCGCTGCTGGCTGTGGCTGGCGCTGGCGGTCTTTTTGCTGCTGC
CGGTCGATTTTTCGGTGAAAAACGCGCCGGTGCAGGCTGAGCCGCCGAAG
GACTACACCCTCTTTGTCGGCACGGATAAGACGACCATCCAATCGACCGA
CAACCTGTTTGGCGACATGGCCGAAAAAAGCGGCCAGTCCCCCGCCGCGG
TGCGCGACACGATCATCCAGCGCCCTGTGACGAATCCCGAGCAGAAGACG
ACGCGCTACATCCCCGTGACGACGATCTTGTTTTACGGCTATCTCGCGGG
CGCGGCGGCGTTCCTGTTGTATCAGGGTGTCTCCTACGCCCTCTTCCGCC
GCACGGTGCGCCGCTGGAAGAGAGACGTCGCCCGCGCGGACTACGCCGCG
ATGCTCTCTGACACGGCGCGCGACTTAGGCGTGAGCGCGCCGGAGATGAT
CGTCTGCGAGGCCATCTCCACCCCCGCGGTGACAGGTCTTCTTCGCCCGC
GGCTGCTCCTGCCCCACGAGCGCTATGACGTGCAGGAGCTGCGCTACATC
CTGCGCCATGAGCTGTGCCATTTGAAGCGGCGCGATATGCTCTTAAAGCT
CGTGCTGCTCGCGGCCAACGCGATGCACTGGTTCAACCCCGTGGTGTATC
TGATGCTGCGTCAGGCGGACGAGGACATCGAGCTCGCCTGCGACAGCGCG
GCGACCGACGGGCTCGAACTCCCCGAGCGCGCGGCTTACAGCCGGACACT
GCTCGCCGCCGTGCAGTCCAGCGTGCGGGCGCTGCCCGCGACGACGTGCT
TCGGCGGCACGGTCGAGCGTCTGAAGCGCCGCATCACGAACGTGCTGGGC
GCGCAGAAAAAGCGCGGGCTCGGCGTTGTCGCCCTCGTGCTGGCGCTGAC
GCTGACGGCGGGCTGCGCCGTCGGCTGGGGCGAGCGCGCACAGACGCAGA
AAAATGATGACCCGTTTGCCGACAAGAGCTATACGGTCGACATACTCTTA
TATGAAGCGCCCGCCTTTACGGACGGCTTTACGGACGGCACTTACCCCTC
CTTCCGCACCACGACAAATACTGCCGGAGAAAAGTATGTGACGCTGTGCG
ACGCCTGGGGCTCCACATCCATTTACGGCCCGATGGAGGAATACACGCTG
GAAAAGCAGTCCTTCTACGCGCTCTTCGGCAGCACCAAAGCTTCGCCGGT
CGACGATCTCATACAGAACAACAAGTCCGCTTGGAGCGGCCATTGCGAAG
AGGCAAGTGACGGTCAACCGAATCAGGTCTATCTTCTGAAGCAAAAGGAC
GGCTCGGTCTACCTCGGCCTTGCCGGCGATTACGAAGAAGACGGCAGCGA
ACTCTTTTGTTCGGTTTTCCGCTTGAACGAACAGGTCAATCCGATCTACG
CCTCGATGGACGACTATGCCGCCGCGTGCGTGGAAGACCTCAAAAAAGGC
ACGATGACCTATTCCGTGTCGGAAAACAACGACTATGCGTCCCGCTCGAT
CGAAGACACGGTCGCCGACGTGCGCGTGACGCAGCTGGAGCAGGCAGATT
CGCTCGGCAACCTTTCCCCCGACGGCACGGTGCTGGAGCTGTGGTACTTC
CAGTATGAGATGAAGCCCACGAACGAGGCAGGCATGCAGATCGACGTCAT
CGGCGGGCAGGAGCTGACGGACGACGGATATCTCAACGAGAACTGGACGC
ACTATCTCACCGTCCTGCACTACACCTACGGCGAGAAGACCGGCTATCAG
ATCATCGGCACCTCGATGAGCAACGACGGGCTGTGGTACAACGGCTGCGG
CTACGGCGTGGACCTCAAGTATTACCTGCACGACTTCTATATCGACTACG
CGGGGCTTGATCTGCCGAAGATGTTCATTCCCGACCTGCTGAACGACACG
GCGGCGGACGGCTACGGCCGCGCCAACCAGTGCGAGGCGCGGCTCATTTC
GGGCGACGGCAGCTACTACTTCTATGCGCCGATCACCGCCTGGGCGTGCA
ATCCGGGGACGGAGTTCTGGTACTCCCGCTACGACACCGGCTCCTACTTC
AACGCAAAGAAGCTCGAGCAGAGCCTTGACGAAGCGAAGGCGGAATGGGA
AAGCACCGGCGCAAAGGCCGAGAAGACCGACGCGGGCTGGCGCTTTGTGA
CGCACGAGGGCATGAGCAACACAATTGTCACGCTCTTTGATGCGCCGGAC
GGCACCTGCTACGAGGTCACAACGCACTGGACGTTCGACGGCAGCACGGA
AGAGAATCAGTGGGGCTGGAACCGCGACCGCGCCGTTGAGGGCGAGGCGG
CCATTTTGCAGGCAATGACGGACAGCTTTACCATCACCGGCAAGATCCTG
CTCACGCAGGAGGACGCATCCGCCGCTTCCACAGGCTTTGACGCGCTCGA
CGCCGCGCTCGACGCGCTGGGCGATATGAATGTTCTCAGCGATACTTTAC
AATATCACGATCTGGCCGAACCGTCAGGCCCTAAAATCGAAGAGCACACT
AACACGAACATCGACTATCGCACAACAATGGCCGAACAGTTCCGCCGGTA
TTCCTGGAAAGAATCGCGTGATCTCAACCTGGCTGGCAATTACCGCGAGA
GATTCACTGTCAGCTGCGGCAGATGGAACTTTGTGCTTATCAGCAATCAT
AAAAATGCGCTCAATTTCTTCGATACGGGCGACGGTCAAGGAGAAGCCAC
CTTTTACAGCTATGAGGTCACCGATGCCGGTATGGAGACTGCCGTTTGGG
ATGCATTCTGCAAATGGTTCGAGAAAACCGCCGCGGACAGCGGCAAGCAG
GCCGTAACCACCACCGCGACGGATACTCTCAGCCGTGCCTCCATCACCAA
AAGTGCCGACAGCTATGTCGACAATGATGACTATCTCTGGTACATTTCCG
GCGGCAAGCTCTGCCGCTGGCGCGAGGGCAGCGCAGTTGAGACCATCTGC
ACCCTGCCGATCGACTCTCTGACTGACTCACCTGTGCGCGCGACACTTTC
GATCAGAGGCAGCAGAGTGGCGCTTAACTATCATATCGGCGGCGCGACGA
TGGGAACGTATGTTACGGAGCTCTACAATCCTGACGGCGAGCAGTACGTA
AAGATCGACGGCTACGAGTCCATTGCTTTTGATAACCACGGCAATATTGT
CAAGACGCTACAGTTCCCGCCCGCGCAGAACAATCTGTCCATTTCCTATG
ACAGCGGCAAGACTTGGACGAGTATCGGTGATGCGGACTACTTCTACGGC
AGCGTCACGGAGGATGGCAGCAGCATCAGCTACTTCCCCGGTGCCCTTGA
GATCCGCGACGGCTATGTCTACACCACCGCCGTCTACGATATCGACCATC
AAAAGACGAGCGACCCGCTCGTGACGCACTCTGTGCGCGTGAATCTGAAG
ACCGGCGCGCAGGAAATTCTGGACTGAAGCGGTCAAATTTCAAAAAGGCG
GCCCGAAGGCCGCCTTTTTCCCTGTCTTTTCGCGCAAAATGAGGGAGAAA
TTGCAAAAAGGTACTGGAACATCTCAAAGATATGTGGTATGATGGGAATA
TTCCAAAACGTATTTCTCGGGAGGTTCCCACCATGGAACACAATCCGGTC
CTTAAAAATCCGCTGTCGCTCGACAGCGAAATTCCTCTCTATTCCCAGCT
CATGGGCATCATCAAGCGCAGCATCACCTCCGGCGCGCTCAAGGTCGGCG
ACCTGCTGCCGAGCGAGGCCGAGCTCTGCCGCTCGTATGATATCAGCCGC
AACACCGTGCGCCAGGCCATCGGCGCGCTGGAAGAAGAGGGCTTCGTCGT
GCGAAAGCGCGGCAAGGGCACGTTCGTCACTGACCCGAACACGCGCCGCA
AGGGCGTGCAGTATTCGTTCACGACGGAAATTTCCCAGCTGGGCAAAACG
CCGTCGTCCACACTGGTCGACTTCGCGGTCATCACGCCTTCTCCCAAGAT
CGTGACGCTCATGGGCCTTGAGCCGGGTGTCAAAGTCTATCGCTTCACGC
GCGTGCGAAATGTCGACGGCGAGCCGCTCATCTTGGAGACGTCGTACTAC
CCAGAGTACATCTATCCGAACCTGACGCGCGAGCTTTTGGAGACGCACAG
CTTCTACAGTCTCCTCTACCACGTCGGCGTCATCCCGTTTTCCGCGTCGG
ACACGTATGAGGCCGTCGTGCTCGCGCCGCACGAGGCGCAGCTTCTGCAC
TGCGCGCCCGGCTCGGCGGCGTTTTTCCATCAGCGCCGCACCACGACCGA
GAACGGGCATACCTATGAATACACCACGAGCTATATGCGCGCGGACCGCG
TGAAGCTGGATGTGAGATTTCAGAAGGGATCGACCTCCTTCATGCGCACG
GTGGACTGAAAAAATCGGCAGCCGAAAGGCTGCCTTTTTTTGCGCCCTCC
CCGCGCAGCGGGGGTTTTTATCGCAGCGCGGCAGCGCTGCATCGTTGTTC
CCCACACCGTGTGGGGACGCGACAAGGGGGGATATTCTCTTTCTCGAAAG
AGAATATCCCCCTTACACCCCCAAGAGAAAGGACGAGGGGCCTTCCCCCT
CGACCCCGCACATTGGCAGTTTAGGGCTCGAAGAGCTGCACGCGCTGCGC
AATCGGGTGCGGTGTACATGGCTTCGCCATGAACCCCTGCGAGTCGTCAC
CACTCGCAACCGCGCCTTACTACCGTGAGGCGCGAGTGACGTTACTTCGG
CGGCAGACTGCGTGCGAAATAGCGGCATTGCTAACGCTCGCCGCATTGTG
GAGTGCTCCGGTAGACGGAAATTAGGCTCTACTTCTACAAGATGGGCAGA
GCGGCAGCGGATAATAGAAGCAAGTCAAATCGTATAGCAACTCTCAACGC
GGCAGCGCCGCACGCAGGCATTTCCATTCCGGAGGCATCAAGGTCATTCA
AGATTGAAACTGCCAATCAAGGCCCTTTCTCTTGGGGGGTGTAAGGGGGG
ATATTCTCTTTCTGCGGAAAGAGAATATCCCCCCTTGGTGCTGCGGCGCG
CACGCCGCATTTTCCCTCCGCGCTCTGCGCGGAAAGCAACCGCTCCCCCG
AGGGAGCGCAAAAAAGAAGCAGCCCTTTCGGGCTGCCACTTTTTTACTTT
TCACAAATGACCGGCTTTTGGCGGTCAGACTCCACAAAGGCCTTGGCCTT
TTCCACCGCTTCCGCGCGGGGAAGCTTGACCTGCTCGCCGGTGCGCATGT
CCTTGCAGGACACGACGCCCGCGTTGATCTCGTCTTCGCCGAGGAAGTAG
ACGTAGGGCACCTTGAGCTTGTCTGCGTAGTTCATCTTGGCCTTGAACTT
CTTCTTTTCCGTATAGATCTGCGTGCTGACGCCCGCGGCGCGAAGATCGG
TCGCGAGCGAGATGGCCTCGCTCAGATCCTCGGTCATCGGCAGGATAAGC
ACGTCCGCCGGCGCGGTGCAGATGTCGCTATTCAGAAGGCCCTGCTCGCC
GAGGACATAGAACAGGCGCGTCACGCCGATTGAAATGCCGACGCCGGGAA
GCTTGCGGTCAGTATAGTACTCCGCAAGGTTATCGTAGCGGCCGCCGGAG
CAAACCGAGCCGATCTCGGGGTGGTCGAGCAGCGTCGTCTCGTACACCGT
GCCGGTGTAGTAGTCGAGGCCGCGCGCGATGGTCAGGTCGACCGCGAAGT
TCTCCTGCGGCACGCCGAACGCGCCGAGGTACTTGGCGACGGTCGTCAGC
TCGTCGAGGCCCTGGTCGAACATCTCGTTGCGGCCGCGGTACTTTTCAAG
AGAAGCGAGCACCTCTTCGTTCGTGCCCTTGATGCCGATGAAGGCGAGGA
TCTCATCCGCCTTTTCGCCCTCGATGGCGTAGTCGTCGACCAAGATCGCG
CGCACGAGGTCAGGGCCGATCTTTTCGATCTTGTCGACGGTGCGCATGAT
ATCGCCGGACTTGTCGGAAAGGCCCAGCATCGCGTAGAAGCCGTTTAAGA
TGCGGCGGTTGTTGATGCGGATCTGGAAACGGGACAGGCCGAGGCGGGAG
AAGACGGTATAGATGATGGCGGGGATCTCGGCGTCGTTCGTGATGTCGAG
CTCGCCGTCGCCGATGACGTCGATATCTGCCTGATAGAACTCGCGGAAGC
GGCCGCGCTGCGCGCGCTCGCCGCGATAGACCTTTCCGATCTGGAAACGG
CGGAACGGGAAAGCGAGGTCGGCATAATGCAGGGCAACGTATTTCGCCAG
AGGCACCGTCAGGTCGAAGCGAAGGGACAGGTCGCTGTCGCCCTTGGAGA
AACGGTAGATCTGCTTTTCAGTCTCGCCGCCGCCCTTGGCGAGCAGCACA
TCGCTCGCTTCGATGATGGGCGTGTCGAGCGGGGTGAAGCCATAGACGCC
GTAGGACGAGCGCAGCACCTCCATAAGGCGCTCCATCTGGGTCTGCGGCG
CGGGAAGCAGCTCCATAAAGCCGGATAAGGTGTGAGCTTTGATCGTTGCC
ATGATAGTGTGTGTCCTTTCCTAATAGAATGTATGGACAGCGTACTGTAC
TGCGGTGGCACAGCAGCGTATCGGAGTGGTTGACAGATATTTTACGGTAC
GGCGCAGGGATTGTCAAGCGTCCGCGGCCGTTTTTTCCACTTTCGAGACA
GTATAGCATTTTCCGCGCGGAATTGCCATAGCTTTCGCCGCCTGCGGTGC
AAAAATTTTTCTTTCCGTCGCGGACAGTGTTCACGAAAAATGAAGATATC
CGCCAAAAAGCACGAATTGCGCTTGACGGAACTGCCGCTTTTTGTTACCA
TAGAGACAATATCAACGGGCAAACTCCGAAAACCGAGGTTCGCCCGCAAG
CAGCTTCCGGGCAGCCGTCATTCGGCGTCCGCCGCGGCCACACCGCGCGG
ACAGGAGTCGATCCGATCGGATCGTTGAGGAGGAACGTTGGATGTACCAG
AGCAAAATGAAAAGCGAAGAGACCGATCACCTGTTCAAGGCGATCTTATC
TTTGAAAACGGAGGAAGAATGCTACCGCTTCTTCGACGATCTCTGCACCT
TCAGCGAGATCGAGGCGATGTCCCAGCGCTTCGAGGTGGCGTCGCTTCTC
GCCGATGGCAAGACCTTCACGCAGATCTCGCAGAAGATCGGCGTTTCGTC
CACGACCATCACGCGCGTGAATAAGTGCCTTTGCTACGGGGCGGACGGCT
ATAAGCTGCTGCTCGAGCGGGCCAAAGAAGAAAAGTAAACTTCCGTCACT
TTCACCAGAACAGGCGCAGCGCGCCTGTTCTTTTTGTCTATATCGCTTTA
TTATAATGCCACAGAAGCATATCAGTATAACATCACGTCATCCTGATACA
GAAGAATTGACTAAAATATTTTTTGGAATCTACGCGAATTTTATTGCTTT
TGCTGAACAGGTATGTTACAATTAGTTCACAAATAGATTAGGGCATGGGA
AACAGCGTGCAAGAAACCGTTGCCCGACGGTGCTGTTGCCTAAGTTCTGT
GTCTGTTTTTCTGTGGGACCCCTCCACAGAAAACGCACGTCCCCGCGTGC
GGTGTGCAGCGTGTTCGTCACGGGGAGGAGCGGCTTCCCGCTTCCTGACG
GGCAAGTATTTTTATGAAGAGAGAGGTATTTTATCAATGGCAAACGAAAA
GAAAGTCGCACGGGAGCCCAGTTTTCTGCTGGCGTTAGTTCCCATTGTGG
CAATGATCGGGTTCATGCTTTACTGCTTCCTCGGTCATTCCGAATCCGGT
TACCATGACGCTCACCTGCCCCTGGTCATGTCCATCGCCGTCGCGTGCAT
CGTCGGTCACTTCTGCGGTCACGACTTCAAGGATATGCTCTCCGGTATGA
TCGAGCGTCTGAGCGCTTCCATGGAAGCGGTCCTGATCCTCTGCACCGTC
GGTTTCCTGGTCGCGAGCTTCATGGCCTCCGGTGCGATCCCCTCCCTGAT
CGTTTACGGTCTGGATCTGCTGACCCCGAAGCTGTTCCTGCCTGTCGGCT
GCATCCTCTGCGCGATCGTCGGTATGGCGTGCGGCTCCTCCTGGACCACC
ACCGCCACCATCGGTCTTGCGTTCCTCGGCATTGGCGCGGGCCTTGGCAT
CAATCCCGCCCTCACCGCCGGTATGATCATCTCCGGCGCGTATGTCGGCG
ATAAGTTCTCCCCCCTGTCCGATACCACCAACCTCGCCGCGGCTGTTGCC
GAGACCGGTCTTTTCGACCACGTTACCGCGATGGTCTCCTCCACCGGCCC
GACCTTGGTCATCGCCCTCATCCTCTACACCATCATGGGCCTGAACATCG
ACGCCAGCGCCTATGATCCGACCGTCGCCCAGTCCATTCAGGACGCGTTC
CGTGGGGCCTTCGTGATCTCCCCCGTTCTGCTCATCCCCATCATCGTGGT
TATCGTGATGTGCATCCTGCGCGTGCCCGGCCTTGTCGGTATCGCCATCT
CCGTTGCCACCGCGACCATCTTCATGATGATCTTCCAGTCCACCGACATC
TACGGCTCCCGCGCCCTGGGCGACATCTTCAACACGCTGCACTACGGTAT
CGGCGTTGAGACCGGCAACGAGGTCGCTGACTCCATCCTCGGCAAGGCCG
GCGGTATGGACGGCACCATGTGGACCATCAACCTCATCCTCCTCGCGCTC
GCCTACGGCGGTGCTCTGGAGCGCTGCGGCTGCGTCGAGCGTCTGTTCGG
CGGCCTGAAGCACAGGATCCACTCCGTCGGCAGCCTCATCCTCGCGACCC
TGCTGACCTCCATCTTCTGCGACGCCACCATGTGCGACCAGTTCCTCGGC
ATCGGCGTTCCCGCCCCCATCTATGCTGACAAGTACGACGAGCTCGGTCT
CGGCCGCAATATGCTCTCCCGTTCTCTGGAAGATGCCGGTACCCTCTGGG
CCGTTATGTTCCCCTGGACCGGCTGCGGCGCTTACCAGACCGGCGTTCTC
GGCATGAGCCCGCTGGTGTTCTTCCCGTATGCGTTCGTCAACCTGCTCAA
CCCCGTTTACGCCTATGTGACCGCTCTGTTCGGCCGCAACATCTTCTGGG
CTGACGGTTCCTACACCAATATCTTCGGCAAGACCAAGGCCGGCAAGCCC
GCCGGCGCTCCCGAAGAGGCTCACGCCAAGGCCCTTGCGAACCTCGAGGC
TCGCCGTGCTGCCGGCAAGGCTCCCAAGATCAACGCGTAATCTACGCCCC
CTGCTTTACTTAGAAAGGAATCACCGCTGTGAAACAATCGCTTCCCTGGG
AATCCGTCCCGCCCCCGATCTACCCCGCGCAGTCGTCGCTCAAGCCACGT
AAAAAGTGGGTGCAGACCGGCGGATGGATCTTGGTTGTCGTGCTGCTGCT
GTTCGGCATTTCGACCCGCAGCAGAAATCCGCTGCTCGCCTTCGTCTCGC
TCGCATTCTCAGTGCTGTATCTGCTGACGCTGATGACCAAAAAGGACGCC
GCTCTCACGAGCCGCGGACTTGAGATCTTCTACAACATGCAGTTCACCAC
CAACTACGAGTTCTTCCCCTGGGAGGACATCAATGCGATCGTGTGCGAGG
ACCGCGGCCATGCCGACATGGTGCGCCTGCACATCGGCCACGGCAACACG
GAAAAGGCTCTCTTCTTCCCGCGCGAAGACCTCGACGATATCTACGCGTT
CATCAAAAAGAAGAATCCGGCGCTCCGCATCATGGATTATGCCGCGCCCG
AACCGAAGTCCAGCAAGAAGCACAAGAAGTGAACAACTGTGACCTTTCCA
CAAAGAATGAAGGGCGCCCCGCTTTTGCGGGGCGCTTTTTTTATCTATTC
TGTCCAATTCTATCACTGTACCCTGATAGTGTGTTATCTAAATATGGTGA
TAACGCACAACAAAGAAAACTTTTTTCGGCAAAAAACTATTGATTTTGCA
CAAAAATGTGCTATACTGTTTCCAGAACGATCCTGTGGGACTTTTCCACA
GGCGGAGCGCCATCCACGCACGGGCATGCGCGGAAAGTAAGGGGAACGCT
CCGACACGTTTCTTGCACTTGGACGGTTCGGGCAACCGGACACGCCGACC
GGGTCACACCGGAACTTTGAGAAAAGAGAGGACACTACCATGATCATGAA
TCCTACCGCGATCAAGCATGTCGTCGTCGATGGCCACAGCCTGACGCTCG
AATCCTTCGTCGCCATCGCTCGCTACAATGCGACCGTCGAGCTGGCTCCC
TCCGCTCTGGAAGCCATGAAGAAGTCCCGCGCCCTGGCCGAGAAGATCGC
CGCTGAGGGCCGCGTCGCTTACGGCATCACCACGGGCTTCGGCGAGTTCC
AAAAGGTCGCCGTCCCCAAGGAGATGAGCAATCAGCTCTCCACCAACCTG
ATCCTCAGCCATTGCACCGCCGCCGGCGAGCCGTATGCTGACGAGATCGT
CCGCGGCATGATGCTGCTGCGTGCCAACGCTCTGTGCGGCGGCGTGAGCG
GCGTTCGTCCCATCCTCGTCGAGATGCTGCTCGAGATGCTCAACAAGGGC
GTGACCCCCGTCGTCCCGCAGAAGGGCTCTCTCGGCTCCTCCGGCGACCT
GGCTCCTCTCGCTCACATGACGCTCCCCATGCTCGGCAAGGGCGAGGCCA
TGTACGAGGGCGTGAAGATGCCCGGTGCTGAGGCCATGGCCAAGGCCGGC
ATCAAGACGCTCGACACCCTGGTCTCCAAGGAAGGCCTCGGCATGACGAA
CGGCACCTGCGCGATGACCTCCGTCGGTGCTCTCGCGCTGTACGACACCA
TCTGCGCCGCCCAGCTCGGCGACGTGATCGCGTCCATGTCCTTCGAGGGC
CTGACGGGTCTTCGCAACGCCTTCGACCCCCGCATCCATCAGGTGCGCGG
CCAGAAGGGCCAGATGCTCGTCGCCGCGAACATGCGCAAGCTGCTCGACG
GCTCTGAGATCCTCGACAACTGCCAGAAGGACCGCGTTCAGGACGCTTAC
GCCCTGCGCTGCATCCCGCAGCTGCACGGCGCCTGCCGTGACGCTCTCGA
TTACGTCCGCGAGAAGGTCGAGATCGAGCTCAACGCCGTCACCGATAACC
CGCTGATGTTCCTCGACGACGAGGCCGTCATCTCCGGCGGTAACTTCCAT
GGCGAGCCCATGGCCCTGCCGTTCGACTTCCTCGGCATCGCCGCGAGCGA
GCTGGCCGACGCTTCCGAGCGCCGCACCGAGCGTATGGTCAACCCCGCAC
TCTCCAACGGCCTGACCGCGTTCCTGACCACCCAGGCCGGCGTCAACTCC
GGTTTCATGATCGTTCAGTACGCTGCCGCTTCCATGGTCAGCGAGAACAA
GATCTACGCTCACCCCGCTTCCGTCGACTCCATCCCCTCCTCCGCCAACC
AGGAAGACATCGTCTCCATGGGTACCACCGCTGCCCGTAAGGCCAAGATG
ATCCTGCAGAACACGCAGGACGTCCTCGCTGACGAGCTGATGACCGCCTG
CCAGGCCATCGACATCCGCCGCCGCCTGAACACCCACGGCCAGGGCATGA
CCCCGCTGCATGAGGCTCTCTATCAGCACGTGCGCGAGAAGGTCGCTTTC
TATGAGATCGACCGTGAGATCTGGCCCGACATCCGTGCGGTGGAAGCGAT
GATCCGCTCCGGCGAGCTGCTGGATATCGTCAAGGAGTATATCCCCGACT
TTGAATAAGTCAAAAACGGGCAAGCCCGTTTTTGAGAGGGGTCTCAAACT
TTTTCACTCACCGTGAAAAAGTTTGCAGAGTGTCCCTGCGGACGCACATG
TCGTCCTCCGGGACAATCCAAATTGTTTGCGGCGTGCGCGGCCGCAAATG
TGATGCGTCTCAAAAATGGTTATTGCAACCGATTTGGGGACAATAATGCT
GAAAGATTTGTGTTTTGACACGAATTGACAGGATGTAAAAGAAGGTGTAA
AGTTATTTTGGCTTTACACCTTCTTTTTTTAGGAGGAACTTACTATGGAA
CTGAATATTTTACGGGCGGACCCGGCGGGGAACATTACGGTGTTCGTGCT
CGATCCGGTCGAAAAGGCACAGCGCGCGGCCATCGCGGAGAAGATCATGG
CGATCCCCGCACTCAAGGCCGAGCAGGTCGGCTACGCCTGCGCCGCCGAG
GACGACGTCGACGGCCACATGGAGATGATGGGCGGCGAATTCTGCGGCAA
CGCGACACGCGCCTACGGCATGTATATTGCCCAGCAAAAGGGCGGCCTTT
CCGCCGTCAAGCTGCGCGTGAGCGGCTGCGACCATGCCGTCACCGCGCAG
GTCGATCTGAGATCCGGCACGGCGCGCGCTGAAATGCCCTGTCCGCGCAG
CGTGAAGCGTGTCACGGTGAATGGTCACGAGGGCACGCTCGTCGACTTAA
CAGGCATCGCCCACTTCGTCGTTGAGGGCGTGGAGCCGAGCGAAGGGTTC
TTCCGCGCGGCGGAGTCGATCTTTTCCGGAATTGCAGGGCTTGACGCCTG
CGGCGTCATTTTCCTCGATGCGGAAAAGCGCAGCATGATCCCGCTCGTCA
AGGTCATCGAGACAGGCTCCCTCGTCTGGGAGGGCAGCTGCGGCAGCGGC
AGCGTCGCCTGCGCCGTCGCGCAGAGCGAACGCATGGAAAACGGCGGTTT
TTCGTGCGAATACCGGCAGCCCGCGGGCACAGTCCGCGCAAGCGTCGAGC
GCCAAGGCGGAAACGTCATCGCCGCGAGCATCGGCGGCGAGGTCACGCTG
GATGAGCCCATGCGCATCACGCTGTGACGCGGCAGAGTGAAATGAAAGCC
GGGCGCTGGCAACTTTCGCTTTTCTCGTTTTGACCTTTGCCGCAAGCGTT
GAAAATTCGTCCAAAAATCTCCCGTTTTTTCTTTTTAAGGCACGCGAACC
AACGCTTAATTTTTTAAGGTTTTTGGAAAAAAGAGGCTTGCAAAACAGTT
TACCTTTCTCTATCGTTCGGCTATAATTGATTTTGTCAATAAGAGACAAT
TCTCCGCTTTTAAATACATAATTATTTAGGAGGTATCCCCATGACCGACA
TTGAGATCGCCCAGGCACATGAAATGAAAAAAATCGTCGACGTCGCCGCC
AAGGCCGGCATTGACGAAAAGCACCTTGAGCTCTACGGCAACTACAAGGC
CAAGCTCGACTTAAGCGAGATCCGCAAGCTGCCCCGCAAGGCAAAGCTGA
TCCTCGTCACCGCTATCAGCCCCACCCCCGCGGGCGAGGGCAAGACCACC
ACGTCCGTCGGCCTTGCCGACGCGCTCAACAAGCTCGGCAAGAACACCAT
GGTCTGCCTGCGCGAACCCTCTCTCGGCCCCGTGTTCGGCGTCAAGGGCG
GCGCTGCCGGCGGCGGCTACGCTCAGGTCGTCCCCATGGAGGATATCAAC
CTGCACTTCACTGGCGACTTCCACGCCATCGGCGCGGCGAACAACCTGCT
CGCCGCCATGCTCGATAACCACATCCAGCAGGGCAATGTGCTCGGCATCG
ACCCCCGCAAGATCGTGTGGAAGCGCGCCGTCGACATGAACGACCGCCAG
CTCCGCCACATCATCGACGGCCTTGGCGGCAAGGCCAGCGGCGTGCCCCG
CGAGGACGGCTTTGAGATCACCGTCGCGAGCGAAGTCATGGCAGTTCTCT
GCCTTGCGACCGGCCTCGCCGACCTCAAGGAGCGCCTCGGCAAGATGGTC
GTCGCCTACACCTACGACGACAAGCCCGTCACCGCGCACGACCTGAAGGC
TGAGGGCGCGATGGCCGCGCTCTTAAAGGATGCCATCAAGCCCAACATGG
TCCAGACGCTCGAAGGCACTCCCGCGTTCATCCACGGCGGCCCGTTCGCA
AACATCGCCCACGGCTGCAACTCCATCCAGGCCACTGAGACCGCGATGCG
CCTGAGCGACTACACCGTCACGGAAGCCGGCTTCGCCGCCGACCTCGGCG
CCGAGAAGTTCCTCGACATCAAGTGCCGCGCCGCGGGCTTCCACCCCGAC
GCTGTCGTCATCGTTGCGACCGTCCGCGCGCTCAAGTATCACGGCGGCGT
GCCCAAGGCCGAGCTCAACAGTGAGAACCTTGAGGCGCTTGAAAAGGGCC
TGCCCAACCTCCTCCAGCACGTCGACAACGTGAAGAACGTCTACGGTCTC
CCCTGCGTCGTCGCCATCAACGCGTTCCCGACCGACACCAAGGCCGAGCT
CGACCTCGTCGAGAGCAAGTGCCGCGAGCTGGGCGTCAACGTCCGCCTGA
GCGAAGTGTGGGCCAAGGGCGGCGAAGGCGGCCTTGCGCTGGCTGAGGAA
GTCGTGCGCCTGTGCGACGAGCCCAACCACTTCCAGTTCGTCTACGACGT
CAACGACAGCATTGAGGACAAGCTCAACGCCATCGCTACCAAGGTCTATC
ACGCTGACGGCGTGGTCATCGCCGCTTCCGCCAAGAAGCAGCTTAAGCAG
CTCACCGAGCTCGGCTTTGACAAGCTCCCCATCTGCATGGCCAAGACGCA
GTTCTCCTTCTCCGATGACGCCAGCAAGCTCGGCGCGCCCCGCGGCTTCA
AGATCACCGTCCGCGACCTCAAGGTCAACGCCGGTGCGGGCTTCCTGGTC
GCCAAGACCGGCGACATCATGACGATGCCGGGCCTGCCCAAGGTCCCGTC
CGCCGAGAAGATCGACGTCGACGAAAACGGCAAGATCACCGGCCTGTTTT
AATTGTACAAGCTCAGGAACAGGTGGAGCGCGCCTCCGCCTGTTCCTGAT
GAATTTTTAATTTTAACCCAGGGAGGGCACTATGAAGATCGCAGATATGA
AAGTAACCGAGCTCATCAACGAAGTCGGCGCGGGCACTCCCGCCCCCGGC
GGCGGCGCGGTGGCAGGTCTTGCCGGCGGCGTCGGCGTGGCGCTGACAAT
GATGGTCAACGGCCTGACGCTCGACAAGAAGGGCTTTGAAAACGACCGCG
AGCGCCTTTTGGACGCCATTGCCAAGGGCAATGAGCTCAAGGAGCGCTTC
ATCGACGTGATGAACCGCGACAGCGAGGTCTTCGATGTCCTGATCGAATC
TCTGGCCCTCCCGAAGGACGACGATGAGCACAAGGCCATCCGCCGCGGCG
CGGTGCAGGCGAGCTTCCGCAACTGCACGCTGGTGCCGCTGACAATGATG
GAAATTTGCTCCGAGGCCATCGACCTGTGCGCCGGTCTCGTCGGCACGAC
GAACCCGAACGTCGTCAGCGACCTCGGTATTGCCGCGCTCACGCTCAAAA
CCGCGATGGAGAGCGCATGGCTCAACGTGCTCATTAACCTCTCGTCCTTA
AAGGACAAGGCGTTCCGCGACGAGTGCTGCCAGAAGGGCGAGGCGCTGCT
CGCGCACGCTGTACCCATCGCCCAGGAGAGCTATGAAAAGGTGATCAAGG
TCATCACCGAAAAGTAAGCGCTCCGCCTTTTCGTCTTTCGTCATTCCACG
CCGTCCGCCGCGTCAAGCACGCGCCGCGGACGGCGCGCTTTTTTCTTTCC
TGAATTTTTGCAATTTACAGTAGCATTTTGCGGATTTTGTGGTACAATAC
CATCGGTTCATATTTTGATTGATTCAAATACTGCACGAAAGAGGCTTTTT
TCATGGATTTTGTTGCAAACGGCTCCAAAAACGTTGAAATTGAGACGTCC
ACGGGCGTCTATCTGCGCCACGCCATCCAGACGCACTTTGTCGAGATCGG
CGAGGATTACATCGAACTCGTCAACCGCTACGTCAAGCCCCTCTACGAGG
AGGGCGACCTGCTGAGCATCAGCGAAAAGATCATCGCCCTGTGCCAGAAG
CGAGTGGTCTACCGCAAGGATATGAAAATTTCGTGGCTGGCGAAATTCCT
CAGCCGCTTTGCCATCCAGCACAACAGCGCCGGCATCGGCGTGGGTGAGG
TGTGCAAGATGCAGTTCGCCATCGACGAGTGCGGCGCGTGGAAGGTCCTC
TGGGCCGCCATCTGCGCGGGCTTTGGCAAACTCGTCGGCAAGCACGGCAT
CTTCTACGATATGGTCGGCATGGAGGTCACAGGCCTCGACGGCTTCTATC
CCGATGTGTTCCCCGTCTACGGCGACTACGGCATCCGTATTCCGGAAAAT
CCCTCGGGCGTGTGCAACGAGATCTATGAGAAGACCGGCGTGCGCGCGAT
GATCGTCGACGCGAACGACTTCACGCGCGACATCCTCGGCAAGGGCGACA
ACGTGACCCTCACCGACGAGCAGCTGTGCGAGATCATCCGCGATAACCCC
GCGGGTCAGGATGACCAGTGCACGCCGTTCATTCTGATCAGGAAAAAACA
GTAATTTCCCCCTGCGGGGGAAGCGTGTTGTTTCCCTGCTGGCAGGGGAA
CGGATAAGGGAGGGATATCTCTTTTTCGAAAAGAGATATCCCTCCCTTGC
ACCCTCCCAGAGAAAATTCACATTGCAAGCGAGCAGTTCGAAGAGGTGCG
GCGCTTGCCGAATCGACTGCCTGCGCGCGGCGTTGCCGCGTTTGCCTCTG
CTATACGATTTGGCCTACTCCTATTATCCGCTGCCGCTCTGCTGATCTTG
TAGGAGTGCAGACTAATATCCGTCTACCGCGGCACTCCTCAATGCGGCGA
GCGAAGCAATGCCGCATTCCGCAAGCAGTCTGCCGCCAAGTAATCGTCAC
TCGCGCCTCACGATAGTAAGGCGCGGTTGCAAGTGGTAGCGAACAGTAGG
AGTTCATGGCGAAGCCATGTACACCGCACCTGATTCCGCAGGCTGAGCAG
TTCTTCGAGATTGAGACTGCCAATGTCGGGGGTCGAGGGGCCCTCCCCTC
GCGTTCTCTTGGGGGTCCAAGGGGGCCATTCTCTCACGTGAGAGAATGGC
CCCCTTATTCCGTGCAGCGCCAAAGGCGCTGCCTTCCCCCTCGCACCCGT
GCGAGAACATGGCACTATGTACTATTTCTTTTTAGGATAAGGAGCCCGCT
CCTCCGTGAGCCCCACAAGATAATCCACACTCGTGTGGTAAAACCGCGCG
AGCCTGATGAGCACGTCGCTCGGGACGTCGCGCTTGCCGGTCTCGTAGTT
GGAATAGCAGACCTGCGAGCAGCTCAGATAGTCCGCCAAGCTCTTTTGCG
TCAGGTCGCTGTCCTCTCTCAAGTCTCGAATGCGTCGATACATTTTGCTT
CACTCCATCCAGAATTCATGTTTAGATTCTGTAAAGAAGTATACGTAAAA
CAAAATGTTATATTGTGCTATATAACAAAACGTTATATAATTTTCCAAGG
GTGGTTCTATGACGGACTACAAGGCAATGTATCTGCTCCTCTTCAACGCC
GTGACTGACGCGCTGGAGAAAATGGACAGGCAGAACTATGGTGAGGCCAG
CGCGCTGCTGATCGCCGCGCAGCAGAAGGCCGAAGAGCTCTACATGGACT
CGGACGGCGAATAACACTTGAACAACGTAAAAACGGAGAGGTAATGCCTC
TCCGTTTTCTCGTTCTGCTGTTTTTACCGGTCGAGCCCCGTGTCGAGCCA
ACCGGGCTTTTCCTGCTCGACGGGCGGCTCTGTCGTCGTGCCGGGGTCTG
TCACGCCGGGGTCAGTTGTGGTGCCCGGGTCAGTCGTGGTACCGGGGTCG
ACGGGCGTTGTCGGGTCCGTCGGCGTGGTCGTGCCGGGATCGACGGGTGT
GATGGGGTCCGTCGGCGTGACCGCCGCGGACTTGCCGACGAGCACGATGC
GGTTGCGCGCCTTATAATTGCTGCTCGCCTCGAACGTGGACGAAATGAGC
TTGCCGTCACCGGAGTAGACGTTGCGGTAGGTCTTGACCTTGTAGCCGGT
GTAGGCGGTCTGCTCGACTTTGCGCTCGCCGGGGGCGAGCTCGTCGGTCT
CAACGATCTCCTCCGTGAACGGGATGGTTTCAAGCACTTCGGTCTTGATC
TTCACGTAGCTGTCGTCGACCTTCGTGCCGCGCAGCGTGACCTTGAGATA
GTCCTTGCCGCCGCTCGTGTAATATTCGGCAATGACCTTAATGGGATACA
TCGTGTTGTTGCGGAACTCGAACTCGGGCCCGCCCTGCGCGACCGTCGCG
TCGAGGCCGAGGCCGATGTAGTCGGACGCGAAGCCGTGGTTCGTGCGCTG
CACGATCTCAAGGTTGGCGTAGAGCGCCGCGGCGTAGAGCGTGGAGCTCG
CCTGACACGCGCCGCCGCCGACCATATCGACGGTCTTGCCCTGCAAGTAA
CCGGGCGCGGTGCTGTAGCCGTTCGCCGCGGTAAAGGGCGTAACGAGCGG
GCCGTATTTCATCGTTTCGCCGGAGTTCAATATGTAGCCGGTGATGCGTG
AGGCCGTCAGCTTGACGTTCGCGCGGCGGCCGGACGCGCCGCCGACCTTC
GTGGTGTAGGTGCTCAGCACATCGCGGAACAGGACCTTTTGGAGCTGCTC
TGCCGTGACGTCCGGCGTCTCGACCGTGGCGTTCGGCAGATCGACCGTCT
CCCCCGCCGCCGCGGCGTTGTAGGCGGATTCAAGGTCAGAAAGCGTGAAT
TCCACGCCCGCGTGGCCGGGCGTGACCGCGCCGGTCTCCTTGTCATACGT
CGCGTTGACCTTCTGGCCGATGACGGCCTCGCGCTGCGCGCTCAGGTCGA
CCTCCTGTGCAGGGATGACATCGTAGACGCCGCCCTCGCTCGCAGGCTCA
AGCACGATCTCGGACGGGTCGCCGCCGCTCAAATACGCGCCGTTTAAGTA
TACGCCGATCTGGTCTTTTGCGGTATCAGTCGTCGCGCGGCCGTCCTGCG
GCTTCGTCACGCTGACCTTGCCATCCTCTGTCACGTTGATGGCAAACTCC
ACGGGGTCGCAGTTGATGCTGTCGCACACCGTGTCGACAAGATTCTCCAT
CAAATCGGGCGAGTAGGCCGCGTCGACCACCTGCGCCGCATCCTGCGGCT
TGAAGAGTGCGCGCAGATACTTCGCGCCCGCGGTCAGAAAGCTGTCATTG
CAGCCGTAGACGTTGTAGATATGCTTGGCAAGTCCGTCGAAGTCGACATA
CTCCGGCATCGCGTCGAGCGACACGTGCGCGACCTCCGTGCCGTCGGGCA
GGACAAAGTCGACACCCGCGCCCTTCGCCTGCGCCACGCTCGCTTTGAGC
TGCTCGGCGACCTGCTGCTCGGTCATCCCGCCGTAGTTGGTATCGCCCAT
CATCACGTTGGGATAAATTTTATGGCTGGCCGACGCCCACGCGCCAAGGC
CCAAGTACGCCACCACGAGCACACCCGCGACGATGCCGACGACCTTGCCG
GTCTTTCCCGATGTTTCACGTGGAACGCGCGGCGGTTTTTCCGCGCGGGG
CACTTTGGGCACCTTCGCGGCCTTTTCCGGCTGCATCAGGCGCTTGCCGC
CCTTTCTTCTCTTCTTTTCCTCAAAGGCGCCGTTCATTTCGTCCATGCTG
GCTCCTCCTGTTTCTTCCGATCTTCCGGACAGGGACTTCCCTGCCAGTCG
TTTCAGTATACCACAGTTTGTGAGAAAAAGAATCACAATTTGGTGACAAT
TTTGCAGGATTATCCGGCCTCTTTTGCACGTTTCGGGATGCGGATGGTCA
AAAGGATGCCATCGTCCGTGTCCTCGCGCTGCATGTCGGCCTGCACACCC
GCGCGCTGCATCAGCCCGAGCGAGTGGCGGATGGTGTTCAAAAAGATGCG
CACATCCTTGACGATGTAGGTCGGCAGGCGCGGCGGGGGCGTTTTCTGCT
TGAGCTTCAAAAGCTCTTCGATATACGCCTCGCTCTGCGCGACGTTGTAG
CCGCGTGCGGCGATAACTTGCAAGGCTTTGAGGCGGTCTTCCTCGTCCGT
CAGGCGCAGCAGCGCCCGTGCGTGCCGCTCGGAGAGGTCATGCTCGCGCA
GAAGGCGCACACAGTCGGGCGACAGGCGCAGCAGCCGCAGCTTGTTGGCA
ATAGCGGACTGGGATTTTCCCAGCCTTTCCGCCGCCTGCTCCTGCGAGAG
GCCGTAGGTCGCGATCAGCCGCGCGATGGCCGCAGCCTCCTCCAAGTAGT
GCAAATCACGGCGCTGGAGGTTTTCGATCAGCGCGAGCAGCGCGCTCTCC
TCCTCGCTCGAGCGCGCGAGCAGGCACGGCACCTCGCGCAGTCCCGCGAG
CTTTGCCGCGCGCAGCCGTCTCTCTCCCGCGATGAGCTCGTAACCCTCGT
CCGTGCGGCGGACGGTCAGCGGTTGGAGGATGCCATAGCGGCGGATGCTG
TCGCTCAGCGAGCGCAGCGAGGCCTCGTCAAACTCGATGCGCGGCTGGTT
GGGGTTGGGGCGCAGCGCATCGATGGGCAGGTCGAGCACGCGGCGCGGGA
GCAGCGGCTTTCTTGCGGACATTTCCATGGATTTCCCCTCCTTTTTCTCC
ACTTTTAGCATAAAAAGTGTGCAAAAACGGGCGAAAATCGGCGGAGAGAT
CAAAAAATTCGCACCTTGCGGTGCGAATTTTCGTTTTCTCATTTATTTCC
CGTCGTGCTTGACGTGGATACGGCTGATCGCGCGGGCGATGCGGGCGCGG
GCGATGGCCTGCTCCTGCGCGCTGTGGTGCGCGGTGAGCTCGGCGCGCGC
CTCGGCGGCCATTTCCTCGGCGCGGTGGAGGTCGATCTCCTCCGGCCGCT
CGATCGTGTCCACCAGCACGAGCGCCTCGCCGTGCTCCATCTTGAGCACG
CCCTCGGACACGGCGGCGATCTGCTCGACGCCGTCGGCGTCCCGCAGCGT
CAGCTTGCCGGGGACGATGGCGAGCACGATATCCTCGTGCTGCGCCATCA
GGCCGTATATGCCGTCGATGCTCGGCACGGTGAGCGATGTGCACGCTCCG
TCAAAAAACGTGCGCTCGGGCGCGAGGACGCGGAGAGGAAAGGTCTTCAT
CACGCTTCCCCGCTTTCCATCTTCTTCGCCTTGGCGAGCGCGTCGTCAAG
CGTACCGACGTTGTAGAACGCCATCTCGGGATAGCCGTCCATCTCGCCGG
AGAGAATGGCTTCAAAGCCGCGGAGTGTCTCCTCAAGCGGCACATAGACG
CCCGGAAGGCCCGTGAACTTTTCAGCCACGAACGTCGGCTGGGCCAAAAA
GCGCTGGATCTTTCTCGCGCGGTTGACCGTCACCTTGTCCGTGTCGCTCA
GCTCCTCCATGCCGAGGATGGCGATGATATCCTGCAATTCGCGGTATTTC
TGCAAGGTCGCCTGCACGCTGCGCGCGATGCGGTAGTGCCGCTCGCCCAC
GATATCCTCTTCCAGAATGCGGGAGGACGATTCGAGCGGGTCGACCGCGG
GATATAAGCCCTGTTCGGCGATCTTACGGCTCAAAACCGTCGTCGCGTCG
AGGTGGGTGAACGTCGTCGCCGGGGCAGGGTCGGTCAGATCGTCCGCGGG
AACGTAGACCGCCTGCACAGACGTGATCGAGCCGCTCTTGGTCGAGGTGA
TGCGCTCCTGCAGCTCGCCCATTTCGTTGGCGAGCGTCGGCTGATAGCCG
ACGGCGGAGGGCATGCGGCCAAGCAGGGTCGAGACCTCGCTGCCCGCCTG
CACAAAGCGGAAAATATTGTCGATGAACAGCAGCACGTCGCGCTGCTCCT
CGTCGCGGAAGTATTCGGCCATGGTAAGGCCTGTCAGCGCCACGCGCATA
CGAACGCCGGGCGCTTCGTTCATCTGGCCGAAGACGAGCGCGGTCTTGTC
GATAACGCCGCTCTCGTGCATCTCGTTCCAGAGGTCGTTGCCCTCGCGGC
TGCGCTCGCCCACGCCGGTGAAGATCGAATAGCCGCCGTGCTCGACGGCG
ATGTTGTGGATAAGCTCCTGAATGAGCACCGTTTTACCGACGCCCGCGCC
GCCGAACAGGCCGATCTTGCCGCCGCGCGGATAGGGCTCCAAAAGGTCGA
TGACCTTGATGCCGGTCTCCAAGATCTCAACGCTCGGGCTCTGCTCGTCG
AAGGCGGGGGGCTTTCTGTGGATGCTGCGGCGCGGCTCCGCGCCGCCGAT
CGGCGCGCCGCCGTCGATGGTATCGCCAAAGACGTTGAAAAGCCGTCCGA
GCGTCGCCTTGCCGACGGGCACGCGAAGGCCGCTGCCTTCGCCCGTGACG
GTCATGCCGCGGCTGAGGCCCTCGCTGCCGGAGAGCATGATGCAGCGCAC
CGTTTCGGCGCTCAAATGCTGCTCCACCTCCATCACAAGGCGCTTGCCGT
TCAGCTCGACGGACAGCGCCTCGCGGATGCGCGGCAGCTCGCCGTGCGGG
AAGCGCACGTCCACCACGCTGCCCGATACCTGAATGATCTTACCTGTGCG
CATGCTGCGCCTCCTTCTTCATGTGGTTCTTCTTGCTGCGCGCGCCGGCG
GAGACCTCCGTGATCTCGCTCGTGATGGCGCCCTGCCGCTCGTGGTTGTA
CTCGAGCTGCAGCTCGCGCAGCATGTCGTCCTCGTTCTGGTTGGCCGAGT
CCATGGCAGAGGCGCGCGCGTTCTGCTCGGCGCAAAAGCTGTCGACCATC
GCCGAGTACAAAAAGCCCGTGATGTACGCCGGCACGACCCTGGCGAGCAC
CTCCTCTGCCGAGGGCTCAAAGCGGATGGGCTTTTCCTCCGTCTCCTCTT
TGGCAAAGTGCTCATCCTCCAGCGGCAGCAGACGCACGGTGCGCACGTCC
ATGTCCACGCCGTTGCCAAGGTCGGTGTAGATGATAAAGAGCTTGGAGAT
CTCGCCCCGGTCGAAGAGATCCAAAAGCTTCGCCGTGATCTCTCGCGCGC
GGCGGAGCGTGGGGCTCTGCGCATCGTAGCGGAAGCTCTTTTCCACCGGC
ACGCCGTGGCCGGAGAAGAAGTGCCGCCCGTTGCCGCCCACCACAAAAAG
GCGGCTGTCGGGGTGCTTTTCAAGGCGCTTCATCGTCTCCTGAATAACAT
TCTGGTTGTAGGCGCCCGCAAGGCCGCGGTCCGCCGTCACCACAAGATAG
GCGTACGTTCCCGGCTGGGCCAGATCGTCCGCGTTGCCCCGGTAGAGGTA
CGGGCTCTCGATCTCGCCCGCGTGCTGGAAGATCTGCTCGATCTGCGTCG
AGACCGCGTCGAAAAACGGGCGCGTCTTGGCAAGGTCTTCTTTCGCCCGC
CGCATCTTGGTCGAGGCGATGAGGTACATCGCGTTCGTCACCTTCTGCGT
GCTCTGGATGCTCGCGATGTGCTCGCGGATCTCCTTCATGCTCGCCATGT
ACCTGTCACCTCACTTTTTATTTGGAAAAATAGTTTTGCACAAATTCCTT
TGCGATCTCGATGATCTGCGACTGCTGATCGTCGCTGAGCTGGCCGGTCT
GCTCGATGGCATTGCACAGCGCGCCCTGCGTCTCGCCAAAGTGCTGCAAG
AGCGCGGGGATAAACGCGTCAAGCTGCTCTGGCACGATCTCTTGAAAAAC
ATGGTTCAGCCCCGCGACGAGCAGGATGACCTGCTCATACTGCTTGTAGG
GGTGGAACTGCTTCTGCCGCAGCATGCGCATCAAGCCCTGACCGTAGGAT
AAAAGCTTTGCCGTCGACTCGTCGAGGTCGCTTGCAAACTGCGTGAACGA
CTCCATCTCGCGGTACTGCGAAAGGTCGAGGCGGATGGTCTTGGCTGCCT
TTTTCATCGCCTTGGTCTGCGCGTCGCCGCCCACGCGGGACACGGACAGG
CCCACATTCACCGCCGGACGCTGGCCGGAGAAGAACAGGCGCGTTTCCAG
AATGAGCTGACCGTCGGTGATGGAAATGACGTTCGTCGGGATATAGGCCG
AAACGTCGCCGGACTGCGTCTCGATGATCGGCAGCGCCGTGATGCTGCCG
CCGCCCTTCTCCTCGCTCAGATGCGCCGCGCGCTCGAGCAGGCGGGAGTG
CAGATAGAACACGTCGCCCGGATACGCCTCGCGGCCTGGAGAGCGCTCCA
AAAGAAGGCTCATCGCGCGGTACGCAATGGCGTGCTTGGAAAGATCGTCG
TAGACGATCAGCACGTCGCGGCCCTTATTCATAAAGTATTCGCCCATGGC
GCAGCCCGCGTAGGGCGCAATGTACTGTAACGGCGCGGGATCGCTCGCCG
TGGCGTTGACGATGATCGTATAATCCATCGCGCCGTGCGTTTCCAGCGTC
TTTTTGAGCTGGGCGACGGAGCTCGCCTTCTGTCCGATGGCGACATAGAT
GCAGATGACATCCTTGCCCTTCTGGTTGACGATGGTGTCGAGGGCGATAG
CGGTCTTGCCGGTCTGGCGGTCGCCGATGATGAGCTCGCGCTGGCCGCGG
CCGATGGGGAACATCGAATCGACGGTCAGAATGCCCGTCTCAAGCGGCGT
GTCGACGCTCTGGCGGTCGATGATACCGGGAGCGGGACTCTCCACTGCGC
GGTAGCCGTCGGCGCGGATGTCTCCCCCGCCGTCGATGGGCACGCCGAGC
GCGTTGACCACGCGGCCGAGGAACCCCTCGCCCACGGGAACGCCCGCCGT
GCGTCCGGTGCGGCGGACCGTGCTGCCTGCGCAGACGCTCGCGTCGTCGT
CAAAGAGGATGCAGCCGACGCTGTCCTCGGATAAGTCCTGCACCATGCCG
CGCACGCCGCCGTCGAAAAGCAGCACCTCGCCATAGGCGGCGCCCTCCAG
CCCGTCCACGCGGGCAATGCCGTCGCCGACGGTCAGAACGGTGCCGACCT
CCTGTGCCATGGCCTGCGGCGTCCACGAGAGCACCGTCTCCTTCAGCAGC
GGGATGACGTCGCCCTGCGTGGCGGCGAGCTTTTCGAGCGCGTCCTTGAA
CTGGCTCAGGCGTCCGCCCGCGCTCCAGTCGTAGACCTCCGCGCCCACCT
CGAGGCGGAAACCGTCGGGGTAGTCATCACTCTTTTGCCAGGTAAGCGTC
GTGCCCTCGCCGTACTTTTCGGCGAGGAAGGCCAGAAATCGCTTCTCCTG
CTCCTGCGACGGACGCACGGCAGAGAGCAGTACGGCCTCTAAATGCTCCG
TGCGCTCAGCCATTGTCCTTGCGCTCCTCCGCCGTGTCCAGGAACTTGTC
GTAAGCGTCCGACGTGCTGGAGAGCACCAGCTTTTCCGCCGCGGCGCTCA
TCAGCTCGGAAATTTCGCCCCTGGCCTGCTCCATCACGCGCTCATGCTCG
CGCGCGGCATCTTCCCGCGCCTTGCGCACGATCTCGCCCGCCTGCTGCTC
GGCCTGCGCGCGGCGCTCGTCCACCGCGTGCTGCAAGGCTTCGTTCGCCT
CGCGCTGGCGGCGTGCGATCTCCTCGTCGGCGCTCTTGAGCTGCGCTTCA
TAGCCGGCCTTCGTCTTCTCGGCCTCGGCAAGCACGGCCTTGGCGTCCTC
GTCCATCTTCTCATAGTGCGCCTTGCGGCTGTCCATAAAGCTCTTCACAG
GCTTGTAGAGCAGAAAATACATCGCGCCGAACAGGATAACAAAGTTCAGC
GCATGCAGCAGGATCTGCTGCAAATTGATATTAAGCGGCATTCAAAGCCC
CTCCTTTTTGGGAGTGTTCTTCATCAAAGGACGAAGATAATGAGGATCGC
CACGATCAGGGCGTAAATGATGACCGTCTCGATAAACACAAGGCCCATCA
TCATCGTGGTTCTGATCTGACTTGTGGCCTCGGGCTGGCGGGCTATGGCC
TCGCTCGACTTGCCGACCGCAATGCCCATGGCCAGCGCGCCGCCAAGGCA
CGCAATGCCGATCATCACGCCCGAGCCCATCGCCTTGGCGGAGGTCACGT
CGTTGTCGTTGCTGCCGGCCGTGACGCTCACGGTCTCAGTCACGTTGCTG
TCGCTCCCGCTTTCGTTTGCGGCGAGGGCCGGAATGGTGCAGATCATCAG
CGCGCACAGCAGCATCATCAGCGCTGCGAATTTCTTCATCGTTTTCATGG
CAAATTTACCTCTTTCTTCAGGCAGCCGTTTCGCTGCGGGATTTTTTTAC
CTTTTTTGCCTTGGGCTTTTTCTCGTGCTTTTCGGTCGATTCGCCGTAGA
ACGTCGACACCAGCATCGTTAAAACATACGCCTGGATCAGCGCGTGCAGC
AGCGTGAACATCACGCCCACGATGACCGGCAGCACATAGGAAAGCGCCGC
GTAGTAATACACAAGCTCCGTCACGAGCGCGCCGGAAAGCAGCGCGCCGA
AGAGTCGAAAGCTCATCGAGATCGGCAGCGAGAAATCCTTGAGCGCGTGC
AGAAATCCGCCCACGCCCGCGGCGATCAGTCCGCCGAAGAGGATCACGCC
GTAGCTCATCACGCCCAGCGCGATCGCCCCGTTGATATCGGACAGCGGCG
CGGGCAGGCTGACGGCGTGGCCTGATGTGGTCACCACCTGAATGCCGAGC
AGCTCAAAGAGCGTGCTGACAAAGATGTAAACACCGGCGGTGAAGATGTA
CGCCCGCAGGAATTTATTGCGGTGCGGGCTGCTGCCCTCGGCCAGGCCGT
CGAACATGCCGACGATCTGCTCTAAAACGAGCTGGAACCTGCCGGGCACA
TATTTGAATTTTGGGATCACAAAAAGTCGGCACACAAGGGCGAATACTAT
TAAAATACCCGTCACGATGTAGGCGGAGATGAGCCCCGGGTTCACCTCGA
TCAGGCCAAACAGGCTCACCTTGTTCTGCTCGTGCAGCACCGCGTCACGC
ATGACCTCCTGGATCGGTTCGCTCTCGCCGCCTGACGGCGTGAGCAAACA
TCCGGCCAGCAGCGCCAGCACGATCACGGCGAACACGATCAGCTCGCGCG
TTCGCTTTTTCTTATCCACGCGCCCTACCCCCTTTTGTTTCTATCATCCA
ATTTCTGCTTGGGATGCAGCACTTATTTATACCACCTGCACGCAGGAAAT
GCAAGTCTTCCTTCATGATTAACCGCCGCCTTACAGCATCTTTTCGTCTT
CTTAACAGAGCCCTGACCCCTCCCCTTTTTCTTCAATAAATAGAGCAGCG
GAAGGAGACAGTGCTGCCCCCTTCCGCCGCTCTATTCCACTTTTCTCGTT
ATCGTCACAATACGAAGATAATCAGGATGGCCACGATCAGCGCATAGATG
ATGACCGTCTCGATAAACACAAGACCCATCATCATCGACGTGCGGATCTG
CCCCGCCGCCTCGGGCTGTTCGGCCATGTTGTTCGCCGCCTTTGCAACGG
AATGCGCCATGCCCAGCGCGCCGCCAAAGCATGCCACACCGATAAGCGCC
GCCACCGCCCAGATCTTGCGCACCTTGGTGGTGTTCTCCTCCGAGCGCGC
GAGCTCTTCCTCGCTCACCGTCTGGGCGGCGGGCTCCGCGTCCGCTGCGC
CGCTCGCGGCGGCCAGCGCCGGAATCGTCAGCGCGCACAGCAGCGCCAGC
ACGGCAAACAGCGACCAAATTCGTTTCATCATTCGACTCCTTAACGCAAA
AATGCAGTTTCTTTGCGAAATCTTTATAAAGACTATATACCACCCGTGTG
CCGATGGCAAGTCTTTTTATAAAAAGCACAAAAAGTAGGATCCTCTCCCT
TAATTTTTCGTTTTTTCTTTCTCTTGAGAGTAGCATTTTCCGCGTGTTTC
TGCTATCGTGTAGAAAAACAAATCACGTTGAGAGGAAAATACTCATGTTC
TGGGACAACGTCGCGGGGGTCTATGACCTCTTCGCCGACATCTTTAATAA
AGAAACGCACAAGGCGCTCATTGCCGCCGTCAGTTCCCGCATCACACCAG
ACGACGCGGTGCTCGAATGCGCCTGCGGCACGGGACTGCTCACCGGCGCC
ATCGCCGAGCGCTGCCGGACGCTTCTCGCGACAGACTTTTCCGCCAACAT
GCTCAAGCGGGCGAAGAAGAAATACGGCGCGCTGCCAAACGTCACGTTCC
GCCAGGCCGACATCCTGCATTTAGACGAGCCGGACGGGCAGTTCGACGTG
GTCATCGCCGCGAATGTCATCCACCTGCTCGACGAGCCGTACAAGGCCCT
TGCCGAGCTCGACCGCGTCTGCCGCAGCGGCGGCACGATCATCGTCCCGA
CCTATATGAACCGCAGCGAGCAGGGCAAAACGAGCGGCTTTGCCTCGACC
GTCGGCAAGGCGGGCGCGGACTTCAAGCGTCAGTTCACGTTCGACACGTA
TAAGCAGTTTATCGCCGCGGCGGGCTACGACGATGTCGACTACGCCTACT
GTCCCGGCCGCGTGCCCTGCGCCGTCGCCGTGATCCACAAGCCGTAAAAA
GCAAGAAAAAAGGCTCCGCAGAGTATTCTGCGGAGCCTTTTTTACATTTT
GTATTCACTTTCTCTTCTGCCGGCGGATGTCTTCGCCGAAAAAGAGCAGC
ATTTGATACTCTCCCTGCAATCTTGACAGCACCGGCGCGCCGTAGCGCCG
CCCGAGCTCGTCGGGGCTCAGGTTCGTGGAGATGACGGTCTTCTTCCCCG
TGATGAGGCGCGTGTTGACGATCTGATACATCGCGCTGTGGACAAAGCTC
GTCATCAGTTCGGTGCCGAGGTCGTCTAAAATCAGCAGGTCGCAGCCGAG
CGCGCGGCTCACGGCGGTGTCGGCGTTCTCGCCGTCGTCGCGGCCGAACT
TCTGCGCCTCGAAGCGGGCGAAGATGTGCCCCGCCGTGTCGTAGACCACG
CTGTGGCCGCTCGCGCTCACGACGCGCGCGATGGACGCGGAGAGGAACGT
TTTCCCCAGCCCCGTGCCGCCGGTCAGCAGCAGGTTTCCGCTTTTTGGCG
AAAACTCGTGCGCGTAGTCCTGGCAGATGTCGTACACGCGCTCCATGTTC
GTGCGCGGCGACACGCCGAGGTCGCTGTCCGGCACGGACGAATAGTAGTC
GAAGTTGAAATTTTCGAAGCACTGCGAGCCGAGGTCCAAAAGGCCCGAGA
GCTCCTTGTTCTGCTCCTTGGCGTAATAGCCGCGCAGGCACGAGCAGACC
TCGCTGCCGAGAAAGCCCGTGTCGTTGCAGCGCGAGCACTTGGGCTTTTC
CTCGAGATAGTCGCCCGGCAGTCCCAGGCGCGTCAGGAGAAGGCGCTTTT
CCTGCTGCAAATTGAGATTCTCCTCCCGCAGCGCCTCGATGGCCGGACGC
GGGTCCGTCCCACGGCGCAGGCCGGAGGCGATGATCTTCGCCATCGTGTG
CGACAGCTCGCGGTCGATCTCCTCGATGCGCGGGCATTTGGTATACACCG
CGCGCTCACGCGCGCGGAAATTCTCCGCGCGGCGCTGCTTGTCCTCGTCG
AAGCGCGCCAGCGCTTGGCGCATCAGCCGCCCATCGTAAGACATCTTTCT
CCCCCGCTTTCGTTACTGATTCAAATATTCCTTCATCCAGGCGTTGCCGC
CGTCGTTGGTGTTCTTCTTCGGCTTGCTTTGCTCCCTGGCGTTCTCGGCC
CTGACCTCGGCGAGCGTGTGCAGGCCCTTTTCGTGCCAGCGCTTCAAAAT
GCCGTTGCAGTACGGCCAGCGGAACTCGTGGCAGTGCAGGATCGTCCGGT
CGTAAGCCTCAGCCACGGTCTCCGCCGGAAATCCCATCTCCGCCCACGCG
GAGAGGTACTTTTCCTCGCTCGGCGCGCTCGCGCGGCCCTGCATTTGCAG
CGCCGCCATGTACTCGGGGTACCTGCCGCGCAGGGCTTGCTCGCGCTTCA
TGTACTCGCTGGCCTTTTCGATGGAAAAGAGCTCCTTGCGCGCCCAGACG
TAGCCCTCTTTTTCGATCTCGCGCATGTTGGGCAGCCGCCCCTCGCCGAA
CTGCTGCTCCTTTTTCGCGATGCAGTAGTTGACGAGCGTGTAGACCACGT
CCGCGGGCAAGCCGAGGTTTTCGTACAGCCCTAACAGCTTCTTGACCGAC
GGGGTCGAGAGCGGGCCGAGCTTGTGCTCCACCTCGCGCAGAAGGCAGGC
GAAGCGCCCGTCGCCCTCCAGCTTTCGCGCGATGTCCTCGCGCGTGTACT
CGGGCGGCTCGCTGAGCTGCTGGGGCGGCGGAAGGGGCGCTTCCTCCTTC
TTCTCCGGCGCGCCGACGAGCTTCATCTCGTAGAGCGCCTGCTCCGCCGC
ACGAAGACGCGTTTCGTCCCACTTGAGCTCGCGCGCGAGCTTGCCGGAGT
CCGCCGCGCCGCGCGCATGCAGGATGGCGAGGTACAGCAGCGCCGCGTCG
CCGCTGCCACCCGCGATCAATCGCTTGACCGTCGCCGATGAGAGCGTGAT
GTTCTCCTCGGTGCTCAAATGCAGCACATAACCTGCCATGTTCCCCGCCT
CCTTTCGTCCATTTTCGATTCCATTATTCTACATGAAATTTTCCCGTTCG
TAAACATGAAATTTTTTGCTTCCCCCTTTTCACATTTTCACTCCCGTGTT
ATACTGTTAGAGATTATATGGGTGGAATTTGCCCTTTTTTGTGCAACGCT
GAAATAGAAAGGAGCACACAAACATGGAAAACCGCATCACGATCTCCATC
TGCGACGAGGAATACACCTTTGTCGCCGAGGAAGCCCCCTCCTATATGCA
GAAGGTCGGCTCCTACGTCAACGACAAAATGAGCGAGCTGCTCGACGCTG
CCAAGGTCGGCCGCACGGACGCCGCCGTGCTGACCGCTGTGAACATCACC
GACGAGCTCTTCAAAGAGCGCGAGGCCGGCGACGCGCTGCGCCGTCAGGT
CAAGCAGTACCTTGACGAGGCGAGCCAGGCCAAGAATGAGGTCAGCGAGC
TCAAGCGCGAGATCTTCAAGCTCCAGCAGCAGAAAAAGTAAGCCCTTGAC
GACGGAGCTGTTAGCGCCCGCGGGCGGGCAAGAGGCGCTTGTTGCCGCCG
TGCAGAGCGGCGCGGACGCCGTGTATATGGGCTTTGGCGCGTTCAACGCG
CGCCGCAGCGCGAGGAACTTCTCTGACGAGGAATTCCGCGTGGCGGTCTC
TTATTGCCATTTGCGGGGCGTGAAGGTCTATCTGACGCTCAACACGCTCG
TCACCGACCGCGAGCTCCCCGCGCTTGCCGCGGAGGCGCGCACCGCGTCG
GAGTGCGGCGTGGACGCGATCCTGGTGCAGGATTGGGGCGTTCTGGCGAC
GCTGCAAAAAATTATTCCCGACGTGCCGCTGCACGCCTCGACGCAGATGA
GCCTGCACACGCTCTCGGGCGTTCAGGAAGCGGCAAGGCTCGGCATGACG
CGCGCGGTGCTCGCGCGCGAGCTGAACCGCGAGGAAATTGCCGAGATCTG
CCAAAGAAGCCCCATCGAAATCGAAACGTTCGTCCACGGCGCGCTGTGCA
TGTGCTACAGCGGCCAGTGCGAGATGTCTGCCGTCATCGGGCGGCGCAGC
GGCAACCGCGGCGCCTGCGCCCAGCCCTGCCGCCTGCCCTACGGCTTTTC
CGGCAGGGCGGACGGCCATCCGCTGAGCTTGAAGGACGCGAACCTCGCGC
CCTTCGTGCCGGAGATGATGGATATGGGTGTCGCATGCCTCAAGATCGAA
GGGCGCATGAAGCGGCCGGAGTATGTCGCCGCCGTGACGGAAATATACGC
GCGCCTTCTGCGCGAGCATCGCACGCCGACGAAGGATGAGCAGAAAAAGC
TCGCCCTCGCCTTCTCGCGCGACGGCTTTACCGAGGGATACTACCGCGGT
GTGCGCGGACGTGAGATGTTTGGCACGCGGCCCGAAAATGCAAGATGGCC
CGAGGACTGGTTCAGCGAGATTCGTGCGCGCTATGAAAAGGAAAATTTGC
GGCTTGTGCCGCTCACATTAGAATGCACCATCCGCGCCGGAGAGCCGATG
CACCTGACAGCCGAGGACGCAGACGGCCATGCTGTGACCGTCACCGGCGC
AGTGCCCGAGGCGGCGCGCAGCCGCGCCGTCACCGCGGAAGAGGTCGAAA
CGCGCCTCAGGAAAACCGGCGGCACGGCGTTTTCGGCGGCGCATTGCACC
ATCACACTCGACGGCGGCCTCGCCGTCAGCGCGGGCGCGCTCAACGCCCT
ACGCCGCGAAGCGCTCGCGCAGATGGAAGCGCAGCGCACCGCCGTGCCGG
AACGCCGCGTATTCAACTTTGTCCCGCCGAAAACGGTCAAAAACAGCGCG
GACAAGCCGCTTTTGACCGTCTCCCTCCACAGGGCCGAGCAGCTGAGTGA
GGAACTGATCGCGCTTGCTCCCGCGCGGGTGTATGTGCCCGTCGAACTAC
TGGCGCAGCTTGACCTTGCGCCCTATCGCGGCAGAACGGAGTTTTTCGCG
CTCTTGCCGCGCATCTACCGCACGCAGGACGAGCCTATTTTGCGCGCGCT
GCTCGAGGACGCCGCCAAAAAAGGCGTCACGGGCGTGTCGCTCGCCAACC
TCGGCCACCTGCCGCTCGCGCGTGGACTTGATTGCAAGCTGCACGGCGGC
TGGCCGCTGAACCTCTACAACTCCGCCGCGCTCGCTTTCTGGAAAGAACA
GGGACTTTCGAGCGCGTGCGTCTCGTTCGAGCTGCGTGACGCGCAGATTC
GTGACCTCAGCAAGTGTCTCCCGTGCGAGGCCATCGTCTATGGCCGCCTT
CCCCTGATGCTCACGGAAAACTGCCTGAATGCGAACGCGTTCGGCTGTCG
ATACTTTACCGAGCGCCCCGCCTCCGTTCCCTGCGACGGCGCGTGCGCAA
GCGCCCCCGAGCTCACCGACCGGCGCGGCGAGCACTTCCCCGTGCTGCGC
GCGTGGGGCTGCCGCAGCGAGATCGAGAACGGAAAGATTCTTTATCTCGC
GGACAAATCGAAGGACTGGCAGACGCTCGGACTGCGCTTTGCTCAACTCC
GTTTCACGACCGAGAGCGCCTCTGAATGCGTCCGCGTGCTGCGCGCGTAT
CAGGGCGAAACAGTCGAAGCGCCGGAGAATATCACCCGTGGTCTCTTCTA
TCGCGGCGCAGAATGAATTCCAAATTGTAATTTTTTATCTTGATTATACT
TTTTATTATCAAATAGTGAGGCAATATCATGGCAATCGTTTTGGCATCTC
AATCCCCGCGCCGTCAGGAGCTGCTCGCCCGCATCGGCGTGGAGGACTTC
AAAACGCTCTCGCTCGACATTGACGAGAGCTATCCGGAAGGTCTTTCTCC
CGAGGACACGGTGCGTTACATTGCAAAGAAAAAATGTGACGCTGCCGCCG
CGCTCTGCGCGCTTGACGATCTCATCATCACGGCGGACACGATGGTCTTT
TTGGGCAATGACCGCCTCGGAAAACCGCGCGACGAGGAGGACGCGCTGCG
CATGCTGCGCGCGCTTTCCGGCCGCGCTCACACGGTCTGCACGGGCGTGA
GCGTTCGCCGCGGCGCGCAGGAAGAGCGCTTCGCCGTGTCCACGCGCGTC
TTTTTCCGCCCGATGACGGATGACGAGATCCGCGCCTACATCAAAACCGG
CGAGCCGATGGACAAAGCCGGCGCCTACGGCGTGCAGAGCCGCGGCGCGC
TCTTCGTCGAGCGCATCGACGGCGACTTTTTCAACGTCATGGGTCTGCCC
GTTGAGCAGCTTGGCTTAGTGCTCGCGCGCTTTGGCGTCAAGCTCCTCTA
ACCTCTCCCCTGCCCTACGATGAAAGGAGGGTAAGCCTTGAAAGAATTTT
TCCGTCAGCACGGGCTGCGCATTCTGGCCGTCGCCGCGGCGGTCGCCGTG
GCATTGAGCCTTTTGACCTACTTTTCCTCGACGTCCTCGGTGCTCGAAAA
CATCGCGGGCGTGCTGACGTACCCGTTCCGCGCCGCCGCCACCGCCGTGA
GCGACTGGGCGGCCGACAAGCGCCAGTATTACGAGGACACGACCACACTC
AAGGAGGAAAATGCGGCGCTCAAAAAAGAGATCGCGGACCTTCGCGCCCA
GCAGCGTCAGGCGCAGGCCGACAGCGAGGAAAATAAGCTCCTGCGCGAGC
TTTTGAAGCTCCAGCAGCAGCGGCGCGACTTCACGTTCGTCTCCACCGCC
GTGCTCGCCCACAGCGAGAGCAGCTGGACGTCGTCGCTGTCTCTCAACCA
CGGCACCGATCAGGACATCGCCGTGGGCGACTGCGTCGTCAGCGCCGAGG
GGTATCTCGTCGGCGTCATTTCCGAGGTCGGCCTCAACTGGTCGACAGTG
CTGACCGTCATCGACACGGACACTGAGCTCGGCGCGCGCATCTTCCGCAC
CGGCGAGGTCGCCGTGGCGGAGGGCGACTTCTCCCTGATGGGTCAGGGCA
AACTGAAGCTCTCGTACCTCACGTCGGACGACGAGGTGCTCATCGGCGAC
CAGATCGTCACGTCGGGCCTTGGCGGATATTACCCGAGCGGCCTTGTCAT
CGGTTCGGTCGAATCGCTCCAGACCGGCGACGACGGCCTTGCCCGCTACG
CGGTCCTCGCGCCCATGATGGACTTTGCCGCCCTGACCGAGGTGTTCGTC
ATCACGGACTACGACATTGTCGACTGAGGGAGGCGCGCATGAATCTCACC
CAAACCACCGCGCTTAAGTGGACGTTTTACGCGCTCGCCGCCGCGGCGCT
CTTTTTCCTGCGGCGGCTGCTTCTCGGGTCGATGGCGTTTTTCGGCGTCA
TCCCCTTTCTGCCGCCTGTGATCCTTGCAGTCATGGCGTCGTTTGAGCTG
CCGCGCTCAGCCGTCATCGCGGGCATCGTCTTCGGCGCGCTGTGCGACCT
TGTGGTCCCCGCGCCATTCGCGTGTCTCTATACCATTGCATTCACGCTTG
CGGCGCTGCTCATCTCAACAGTTGTCAGTAATTTGTTGCAGCAGGGCTTT
GCCCGTGCGCTGCTCTCGACCGTGCTGGCGTTTCTGCTTGTCGATCTTTT
GCAGGCATTCGCTCTGCTGCCGCGCAGCGGCTCGACCGCCATTTTGCCGA
TGCTGCACCTGTTCGCGCGCGAAACGGCGCTCTCGTGTCTGCTGCTCGTG
CCGGTGTATCCGGCGCTGCGCGCCGTGCGCCGCGCCTTCCCCGACTGATT
TTCCCATTTTCCCCCAAGCCTCAAGGAAAGGAGGCCGCTATGGATCCCAA
ACGCTTTACCCGCCGCCTCGTTGCGCTCGGCGCGGCGATGTTTCTCTGCG
CACTCGTGTTCGTCGTCACGCTGTTCGACGCGCAGATCGTCAACGGCGAC
GATTATCTCGCCCAGTCCATCCGCACGAATGCCAAGTCCGAGACTGTCAA
GGCCTCGCGCGGCGTCATCACCGACCGCAACGGCAAGGTACTCGTGTCGA
ACCGCGCGGTCTACACGCTGAATTTTGATTCCTCACTCGTCTCTTCCGAC
GAGCTCAACGACGCGCTGCTGCGCGTCATCGACCTGATGAACGCGCAGGG
CGTTGAAATTAAGGACACGCTTCCGCTCGCCAGGACCTCGCCCTACGCCT
ACGACACCGCGAACGGCAGCGCGAAAACGCTCGTCAAATACCTCGTCTCG
CTCAAGTGGATCAATGAAAAGAACGTCGGCGACGACGGCCTCCCCACTAC
GCTGACAGGCTCTGCGCTGTATCTGAAGCTGCGCAGCGAGTACGGGATCG
ACAAAACGCTCCCGAATTCCACGGTGCGCACGCTCATCGGGCTGCGCTAC
TCCCTCGCCTCCGCCAAGATGAACGGCTCCACGACCTTCGAATTTGCGAG
CGACGTGGATGTTTCGCTCATTTCCCTCATCAAGGATGGCAACTATGCCG
GCGTGCAGGTGGATACCTCGTCCGTGCGCGTTTACGAGACCGACTACGCC
GCCCACGTCCTCGGCTACACCGGCAGCATTCAGGACTGGGACGATTATAA
GGATAAGGACGGCTACACGCTTGCGAGCACCGTCGGCATCTCCGGCGTGG
AAAATGCGTTTGAAGACTATCTCCACGGCAGCGACGGCAAGCGCCTTGTC
ACGCTCAACGAATCCGGCAAGATCACCGGCGAGCTCTACTCTGTCGAGCC
GAAGCCCGGCTCCACCGTGGCGCTGACGATCGACATCGACTTTCAGGCAC
AGGTGGAGGAGGCGCTCAAAAATACCGTCTCTTCCATGACAAAATCCGAC
GGCATCGACCGCGGCGCGGCCGTGGCCGTCGTGCAGGTCGGCACGGGCGA
TGTGCTGGCGCTCGCATCCTATCCGACCTATTTCCTCTCGACGTTCCGTC
AGGACCTTGCAGAGCTCTCCACCGACCCCTTGCAGCCGATGTGGAATCGC
GCCACGCAGGGCAAATACGCCCCCGGCTCGACCTTGAAGCCGCTGACGGC
CATCGCCGCGCTCGAATCCGGCGCGACGACCGTGCGCGAAAAGATCTACG
ACTCCGGCAAGTGGACGTACCCCGGCTACTCCGCGAGCTACACCTACTGC
TGGAAGCGCAGCGGCCACGGCTCGCTCAACGTCCGCGGCGCGATCATGAA
TTCCTGCAACTATTTCTTCGCCGAAATGGGCTACCGCATGGGCATGGACA
CGCTGCGCGAGTATTATGCGAAATTCGGCCTCGGCGCGCCGACCGGCATT
GAGATCGGCGACACCGCGGGCCGCCTCCCCTCGCAGAACGAGGGCGAGAA
CCTTGCCCCGTGGGCGGCGTTCGGTCAGGCGAATCAGGAATACTCCCCCC
TCCAGCTCGCAAACTACATCGCGACGCTCTGCGGCGGGGGTGACCGCTAC
GCCACGCACCTTTTGAAAAACGTCCGCTCCAGCGGCTCCGGCGCGCTCGA
ATCCGTTTACGACGCCGAGCCGGTCGAGACGATCGCCATGAGCAGCGAAA
ATCTCTCCGCCGTCCTCGCCGGTATGCACGACCTCGCGACTGACGGCGCG
GTGTCGCAGTATTTCAAGGACTGTATCGTCGACGCCGCGGCCAAGACCGG
TACGATCCAGACCGGCGACACGAAGAACAACAACGGCGCGTTCGTCTGCT
TCGCCCCCTACGACGATCCGCAGATCGCCGTCGCCATCGTCATCGAAAAG
GGCGGCTCCGGCGCAGCGTTGGCCTCCACCGCCGTGCAGGTGCTCAACGC
TTACTTCTCCAACACGTCCGCGTCCTCTGCGATCACGGGCGAAAATACAC
TGCTGGGTTAAGCGCACCGTTTCGGCGCGCTTTTGCCTGTTTCAGCCGCT
TTATTTGGCAGAAAGGGATGTGTTATGTCAACTAAATGGTTTGATCCGCG
CGATCTTCTCTTCAAATCTCCCTTTGGCGCGGTGCCCTGCGGCGCCGATG
TCTCGTTCTGCTTTCGCCACGAGCGCGGCGCAGCGGTCACGCGCTGTGAG
CTGCTTGCTCACGGCGAGTTTGCCGACCAATGGACGACGGTGGAGCTTAC
TCCCGCGCAGGAGGACGGCTACGTCGTCTATCGCGGCATCTTCACCGCGC
CGGATGACGTGGAGCTCGTCTGGTACCACTTCCGCCTCTCGTGGGCGGAC
GGCGGCACGAGCTGCTACGGCAAAAACGGTCTCTGCGCGTGGGACGCGGT
CGAGCCCTGGCAGCTCACGGTCTACGACGACACACACAAAACGCCCGCGT
GGTTCGGCCGCGGCGTGACGTATCAAATCTTCCCCGACCGCTTCCGCCGC
GCTAAATCTCGTGATGCTGCAGGCCTTGTCGGTCCGCGCACGCTGCACGA
AAATTGGGACGAGCTTCCCGAATACCGCCCGAACGCCGAGGGCGAGATCA
CGTGCAGCGACTTTTTCGGCGGTGACTTGCAGGGGATCACGGAAAAGCTC
GACTACCTCGCCTCTCTCGGTGTGACGACACTCTACCTCTGCCCGATCTT
CGAGGCCTCGACCAACCACCGCTACGACACGGCCTGTTATGAGCGCATTG
ACCCGCTGCTCGGCGATGAAGCGGACTTCCGCACGCTCTGCGCGGAGGCG
AAAAAGCGCGGCATCTACGTGATGCTCGACGGCGTCTTCAACCACACGGG
GCGAAAGAGCGTCTATTTCAACGCCGACGGCTTTTACGACGAGCTTGGCG
CGGCGCAGGGCGAGCAGTCGCCCTATTACCGCTGGTACAGCTTCCACCCC
TTCCCCGACGAGTACGACGCCTGGTGGGGCATCAAGAACCTGCCCGCAGT
CAACGAGCTGGAAAAAAGTTATGTTGACTACATCATCGAGGGTGATCATT
CCATTATCAAGCACTGGCTGCGCGCGGGCGCATCCGGCTGGCGGCTCGAC
GTCGCCGACGAGCTCCCCGACGAGTTCATTGCCAAAATTCGCGCAGCGAT
GAACGAGGAGAACCCCGACACTTATCTTCTCGGCGAGGTCTGGGAGGACG
GCACGACGAAGATCGCCTACTCCCAGCGCCGCAAGTACCTGCTGGGCCGC
GAGACGAACGGCCTGATGAACTACCCGTTCCGCACGGCGCTGATGGCCTA
TTTGCTCGGCGGCGGCGCGGAATACTTTCGCGACAGCATGGAGGAGCTGC
GCGAAAACTATCCTGCGCCCGCGTTCTACGGCGCGATGAATTTCCTCTCG
ACCCACGACACGCCAAGGCTTTTGACGATCTTAGGCCTCACCTCCCCTGC
GCCGCAGACGCGCGACGAGCGCGCGGTCTATCAGCTCAGCGAGTCCGACC
TTGCGCGCGGCATGTCGCTCCTCAAGCTCGCGGCTCTGATCCTCTACACC
TTCCCCGGCTCGCCGATGCTCTACTACGGCGACGAGGCCGGCATGCAGGG
CTTTGAAGACCCGTTCAACCGCGGAACCTACCCGTGGGGACGCGAGAATG
CCGAATTGGTGCAATACTTCCAACAGCTCGGCGCGCTGCGCAAATCGCAC
GAGGCGCTGCAAAGCGGCACGATCGTCTACCATGCCGCGCAGGGCCGCGC
GCTGGCGTTCTCGCGCCGCACGGAGCACGACCACTGCCTCACGGCAGTCA
ATGCGGGCAACGAGCCCGTCACGCTCACCCTTCCGTGGGACGGCACGCTC
GCCGAGGACGCCCTGTCCCATCAGGAGTTCTTCTGCGGCAACGGCCTGCT
CCGCCTGACGCTCGAGCCCTACGGTACGATGCTGCTGACCCAGCCGCAGG
AGTGATTTGTTTCACGTGAAACACTGATTTCAGGTCATGGTAAAGGTCAG
CGCCTTTACCATGACCTTTTTCTGTCCTCAGCACTGCCCCAGCGGTGATA
CCCCATCACCGGCCCAAACAGGGGCAAATCAGGACGTAAAGGCCAGTGCC
TTGTCATGTTTCACGTGAAACAAATTTGCAAAATTTGAGCTTCCCTGTTG
AAATTGAGCCGTTTTGTGCTATACTGAACAAGAATGAAAATGGATCAATG
CTTCTATGACTAAGGTGGGTGTTTTTTTGGCTAAAATCGTTGCAATCGTC
AATCAAAAGGGCGGCGTCGGCAAAACGACGACCTGTGTCAACCTGACCTC
CTCCCTCAAGGAGAAAGGCAATCGCGTCCTGCTGTGTGACTTCGACCCGC
AGGCCAACTCCACCTCCGGCATGGGTGTGGACAAGGCGGCCTCGCGCGGC
GTTTATGACGTGCTCATCAACGGTGCGGACGTCATGGCCAGCGTGGCGCA
CACGCGCTACGGCGATGTGCTCCCCTCCTCGAAAGCCTTGGCGGGCGCGG
GTATTGAGATGATCGACCGCGAAAACCGCGAATTCCTGCTCAAGCAGGCG
CTCGATATTCTCTCGCCCAATTACGACTTTATCCTCATCGACTGCCCGCC
GTCGCTCGAACTCTTAACGGTCAACGCCCTCTGCGCCGCGAATTCCCTGA
TCGTTCCTGTGCAGGGCGAATATTTCGCGCTCGAAGGCCTGTCCGACCTG
ATGCACACGGTGCGCATGGTGCGCCGCAGTCTGAATCCCGGCCTTGAGCT
CGAAGGCGTGCTGCTCACGATGTTCGACGGGCGCACGAATCTCGCCCTCC
AAGTTGCGGAAGAGGTCAAGCGCTACTTCCCCGGCAAGGTGTATTCGACC
GTCATCCCCCGCAATGTGCGCCTTTCCGAAGCGCCGAGCCACGGCAAGCC
GATCAACTACTACGACCGCACCTCCCGCGGCGCGGAAGCGTACAGCGACC
TCGCCAACGAGTTTTTGAAGCAGAACCGCTGATACATTAAATATAAGGGC
GCATTCCGCCCGCTTCATCCCACAGAAAGGAGAAGTTTCCATGGCAAATG
CAAACCGCGGGCTCGGCAAGGGGCTCGGCGCGCTGCTGGGCGACGCCGCC
CTGCGCACCGACACGTCCGACAACCTCTACCTCCCCATCTCGCAGATCGA
ACCCTACGCCAATCAGCCGCGCCGCCACTTCGATGAAGAGGCTCTGCAGG
ATCTGGCCGATTCCATCCGCGAGCACGGCATTATCCAGCCGTTGACGGTC
CGCCGCCTTTCTTCCGGCTACTATCAGATCATCGCGGGCGAGCGCCGCTG
GCGCGCCGCGCGCATCGCCGGTCTTGCCGAAGTGCCCGCCATCGTCATCG
AGGCGGATGACCGCAAGATGACCGAGCTCTCGCTCATCGAAAACCTCCAG
CGCGAAGACCTTGACCCCATCGAAGAAGCCGAGGGCTACAAAACGCTGAT
GGACAACTACCATCTCACGCAGGAGGAGGCCGCCGAGCGTGTCGGCAAGT
CCCGCTCCGCCGTGGCAAACAGTCTGAGATTGTTAGGGCTTTGCCCTGAA
GTGCGGCAAATGCTGCAAAACGGCGACCTCTCCGGCGGTCATGCCCGCGC
GCTGCTGCCGCTCAAGGCCGATTTGCAGCTCGACGCGGCAAACCTGATCG
TCAAGCAGGGTCTCAGCGTCCGCCAAACCGAGGCGCTCGCCAAGCGCCTG
AGTAATCCCAAGGAAGAGCGCAAGCCCACGAACGACGAGCTCATCGCCGA
GAGCTACGGCCGTCTGGCCGCGCAGGAGCTCAGCGATAAGATCGGCCGCA
CCTGCCGCATCGTGTCCGGCAAGAAAAAAGGCCGCATTGAGCTCGACTAT
TACGGCATCGACGACTTAAACGATCTGCTCGAAGCGCTCGCCGCCATCAA
ACGCAGAAAGAACGGAGACGAATAACCATGTCCGATTTGATTCACGAGGG
CCCCAAGGACCCGAACAAGCCGCCCGTGCCCGGTGAAGAAAAGCCCACCA
CCGAGCGCGAGCGCATGAAAAAAGTATATACTTACGTTGCGATCCTCTTC
ACCGTGGCATTTTTGCTGATTTTGTGGACATTTCTCATGAATCAGCGCAG
CATCAACGAGATCAAGGACGGCAACACCGCCCTGCAAAGCACCTTACAGC
AGAACGACTCGCTCGAAGCGCACATCGCTGAGCTTGAAGAGCAGCTTGCG
ACCGCGGAAGAGGACAAAAAGGCGCTCGACGAGACCGTCGGCCTTCAGTC
CAACCAGCTGCGCGCGCTCGACTGGCTGCTTGAGATCGAAAACGCCTACA
ACACCGGCGATCTCGACGCCGCGAAAGATAACATCCGCTCATTCGAGGAG
ACCGGCACGGTGGAATTCCTGCCCAAGGAGCCGCTGCGTACCGGTATCAC
CGGCGACGACGCCCCCTCCCCCGCCGCGCGCTACCAGTCCATTGTGGACA
AGCTGTTTCCGGACGGCGTAAAATAAGAAGCCAAATGGTCATTTACTTTA
CAACGATAACGAGGTAAATCATTATGCTGGATATGAAATTCCTGCGGGAA
AATCCCGATCTGGTCAAGGAAAACATCAAGAAGAAGTTTCAGGACGAAAA
GCTCCCCCTCATCGACGAGGTCATCGAGCTCGACGCCAAGAACCGCGCCG
CCATCACCGAGGCGAGCGAGCTGCGCGCCAGCCGCAACGCCCTCTCGAAG
CAGATCGGCATGCTGATGGGTCAGGCGAAGAAAGACCCGAGCAAGCTCGA
AGAGGCCGAAAAGATCAAGGCAACCGTCAAGGCGAACGCCGACCGCCTGG
CCGAGCTTGAAAAGCTCGAAGAGGAGTATGAGCAGAAGATCCACAAGATC
ATGCTGCTGATTCCGAACATCATCGACCCCAGCGTCCCCATCGGCCCGGA
CGACAGCTGCAATGTCGAGGTCGAGCGTTTCGGCGAGCCGAAGGTTCCCG
ATTTTGAAATTCCCTACCACACGCAGATCATGGAGAGCTTTGACGGCGTC
GACATGGACGCCGCGGGCCGCGTCTCCGGCGCGGGCTTCTACTACCTGCT
CGGCGACATCGCGCGCCTGCACGAGGGCGTGCTCGCTTACGCGCGCGACT
TTATGATCGACAAGGGCTTCACATTCTGCATCCCGCCGTTTATGATCCAC
GGCAACGTGGTCGAGGGCGTCATGAGCCAGAACGACATGGACGCCATGAT
GTACAAGATCGAGGGCGAGGACCTCTACCTCATCGGCACGAGCGAGCACT
CGATGGTCGGCCGCTTCATCGGCGAAATTCTGCCCGAGAGCAGCCTTCCC
CAGACGCTCACGTCCTACTCCCCCTGCTTCCGCAAGGAGAAGGGCTCGCA
CGGCATCGAGGAGCGCGGCGTTTACCGCATCCACCAGTTTGAAAAGCAGG
AGATGATCGTCGTCTGCAAGCCCGAGGACAGCATGGACTGGTACAACAGA
ATGTGGAAGTGGAGCGTCGAGCTGTTCCGCTCGATGGACATTCCCGTCCG
CCAGCTCGAGTGCTGCTCCGGCGACCTCGCCGACCTCAAGGTCAAGAGCT
GCGACATCGAGGCCTGGTCCCCGCGCCAGAAGAAGTATTTCGAGGTCTGC
TCCTGCTCGAACCTCGGTGACGCGCAGGCCCGCCGCCTGAAAATTCGCGT
CAAGGGCGAGGACGGCAAGATGTACCTGCCGCACACGCTCAACAACACCG
TCGTCGCGCCTCCGCGCATGCTCATCGCCTTCCTTGAGAACAATCTGCAG
GCCGACGGCAGCGTGCTGATCCCCAAGGTCCTCCAACCCTACATGGGCGG
CAAGACCGTTCTCATTCCCAAAAAGTAAATCCAATCCGCAATATTATTCC
GTTTTTATACGATAAGTTTTCGTTTTTCGCACATTTTCAGCAAAGAGGTG
CTTCCCGTGAAGAAGTTTTTTGAAGAGTTCAAGGCCTTTGCCATGCGCGG
CAACGTGCTCGATATGGCCGTCGGCGTCGTCATCGGCGGCGCGTTCGGCA
AGATCACGACCTCGCTCGTCAACGATATCATCATGCCGCTCATCTCCATG
CTGACCGGCGGCGTCGACTTCTCCGCGTGGAAGTGGGTGCTCAAGGAAGC
CGTCATGGAGGGCAGCAAAGTCGTCACACCCGAGATCGCCGTCAACTACG
GCAACCTGATCGCCGTCATCCTCGACTTTATCATCATCGCCTTCGCCGTG
TTCTGCATGGTCAAGGCCATCAACAAGATGCACGACAAGCTCTCGAAGCC
CGCCGAGCCGGAGAGCGAAAAGGCCCCCGAGCCGACGAAGGAAGCGCTGC
TGCTCGCCGAGATCCGCGACCTTTTGAAGGAGCAGAGCAAATGAACGAGC
TTCTCTTGCAGGGCCTCAGCGAGCTGGGGCTGGATGTAAGCCGGGCGGAA
ACGCTTGAGCGCTTCTCCTCCCTGCTGCTGGAAAAGAACGAGGTGATGAA
CCTCACGGCCATCACCGAACCCGACGCCGTCGCGCAGCTCCACCTGCTCG
ACAGCGCGGCGCTGCTGCCATTTGTCGATCTGACGGGTAAAACCGTCGTC
GACGTCGGCACCGGCGCGGGCTTTCCCGGGATGCCGCTGCGCATTCTGGA
GGATGACTTCGACCTCACGCTGCTCGACTCGCTCGGAAAGCGCGTCAACT
GGCTGCAAGAGGTCTGTGACGAACTGCAATTAAAGCGCGTCGCCTGCGTC
CACGCGCGAGCGGAGGAATTCGCCATGCAGCACCGCGAGCAGTTCGACAT
CGCCACCTCGCGCGCCGTCGCGCAGCTTTCGATCTTATCCGAGCTGTGCC
TGCCGCTCATCAAGGTCGGCGGACAGTTCATCGCCATGAAGAGCGTCGAC
ACCGAGGACGAGATCGCCGCGGCGAAGAGCGCCATCAAGACGCTCGGCGG
CCACATAGTCAAGGTCGAGGACTACACCATCCCGACGAGCGACGTCGTCC
ACCGCCTTGTCATCGTCGAAAAGGTCTCCCCTACCCCGCGCGCCTATCCG
CGCGCCTTCGCCAAGATCAAAAAAGCCCCGCTGTAACGCATCAAATTCAC
AAAAAGGAGGTACGAGCCTTGTCTCAGGTCATCGCCGTCGTGTCCGGCAA
GGGCGGCACGGGAAAAACTTCGTTCACGACGCTCACCGGCATGGCGCTCG
CGCAGCTCGGCAAAAAAACGCTGCTGCTCGACTGCGACATCGGCCTGCGC
AATCTCGACCTCTACCTCGGCGTATCGGATCGCGCGCTCATGGACTTCAC
CGACGTGATTGCCGGACGCACGACACTTGCTCAGGCCGTTGTGCGCCATC
CGCTCTACCCGAACCTGTATCTGCTCACCGCACCCGTGAGCTTCGGCGTG
CGCCTGCCGAGCAAGCGCGAGATGCAGCGGCTTATCGGCGAGATCCGCCG
CCATTTCGACTTCTGCCTCATCGACGCCGCCGCCGGCATCGGCGAAGCCT
TCGCGCTTGCCACCTGCTGCGCCGACCGCGCCGTAGTCGTCACCACGAAC
GACCCCTCGAGCCTGCGCGACGCGCAGCGCACCGTGATGGAGCTGCACCG
CTTCCCGAGCGGATACCTGCACCTTGTCGTCAACCGCGTGCGGCGCAAGC
TCTTACAGTCCCTCCACACCACGATCGACGACGCCATCGACGCCGCGGGT
CTTCCGCTGCTCGGCGTCATTCCAGAGGACGAGAATGTCCCTGCCGTTTT
GGGACGCGGACTTTCCCAGCGCCTCAAGTATCACTCCGGCGCGCTCTGCG
CCTGCGAAAACATCGCCCGCCGCCTGTGCGGCGAACGCGTGCGTCTGATG
CGGCTGTAGCACCGGTTCACAAAGGCAAACACGCTTTTCCCGCAAACATC
TTTTCAAAGCCTGCTTGCCCTTGTCAACCGATGAAAGTGCCGCTACAATA
GAAAAAATCACATCAGAAAGGATTGTGACACTACATGAACATCGCTCTCA
TGGCACACGACAACAAAAAGGAACTGATGGTCCAGTTCTGCACGGCTTAC
GCCGGCATTCTGTCCCGTCACACTCTCTGCGCCACCAGCGTGACCGGTAA
GATGGTCAGCGAAGCGAGCGGCCTTCCGATCCACCTGTTCATGGCGCGCA
TCCACGGCGGCGCCGAGCAGATCGGCGCGCGCATCTCCTACAACGAGATC
GATATGGTCCTCTATTTCTGCGACCCGAACAGTCCCCAGTACAACGACAG
CCTGACCTATATCACCAAGCTCTGCGACCAGAACAACATCCCCTTTGCCA
CCAACCTCGCCACCGCTGAAATGCTCATCATGGGCCTTGCCCGCGGCGAC
CTCGACTGGCGCGATATCGTCAACCCGAAGACGAAGCCCTTCACCACCTG
AGCACAAAATCAGGCGATTTTTCAATACGGTTAGTAATTTTCAATTTATA
ATATACAAATAGGAGTAGATTTTACCATGATGCAATCCCGTACACACAAC
TGCGGCGAGCTTCGCGCGCAGCATGCCGGTGAGCACGTCAAGCTCGTCGG
CTGGATGGAGAACGTCCGCGAAGTCGGCGGCAGCCTCGCCTTCGTGGTGC
TGCGCGACTTCTACGGCACGACGCAGATCGTCGTCGAGACGAGCGAGCTG
CTCGCCCAGATCAAGGGCTACAACAAAGAGAGCACCATCTCCGTCGAGGG
CACCGTGCGCGAGCGCGCGAGCAAGAACCCCAATCAGCCCACCGGCGACA
TTGAGGTCGTTCCCGAGAAGATCGAGCTGCTCGGCCGCTGCCGCTACAAC
TCCCTGCCGTTCGAGATCAACCGCAGCCGCGAGGCGGACGAGACCCAGCG
CCTCAAATACCGCTATCTTGACCTGCGCAATCCCGCCGTCAAGAAGAACA
TCATCCTGCGCTGCAACGTCATCGCCGCGCTGCGCAAGGCCATGATGGAG
CATGACTTCCTCGAGATCACCACCCCGATCCTGACGGCCTCCTCCCCCGA
GGGCGCGCGTGACTACCTCGTCCCCGCCCGCAAGCACCCCGGCAAGTTCT
ACGCCCTGCCGCAGGCCCCGCAGCAGTTCAAGCAGCTGCTGATGACCTCC
GGCTTTGACCGTTACTTCCAGATCGCGCCGTGCTTCCGTGATGAGGACGC
GCGCGGCGACCGCAGCCCCGGCGAGTTCTATCAGCTCGATATGGAGATGG
CGTTCGCCTCTCAGGAAGACGTCTTCGCCGTCTGCGAGGATGTCCTGCCC
CCGATCTTCGCGAAGTTCGGCACGTATGACATCGCCTCCCAGCCCCCGTT
CCGCCGCATCAAGTACCTCGACGCGCTCGAGATTTACGGCAGTGATAAGC
CGGACCTGCGCATCGACCTGACCGCGACGAACGTCTCCTCCCTCTTCGAG
GGAAGCAGCTTTGAGGTCCTTGTGGACAAGACCGTCAAGGCCGTCGCCAT
CTCCAACTGCTCGCTCACGCGCAAGCAGATCGACAAGCTCCTGACCGACT
GCGAGGTGCAGGCAGGCGCGAAGGGCTACTGGTTCAAGGTCGACGAAAAG
GGCGACCTCGCCGGCGGCATCGCGAAGTTTGTCGACAAGGAAGCTGCTTC
CAAGCTCCTGCCGCTCGAGCCTAACACGCTCGTGCTCGTCGCGGGCGGCG
AGCTGGCCACCAAGCTCGTCGGCGTGATGATCAAGACGTTCGGCCCCGCG
TGCGAGGGTCACATGGACAAGGAGCGCTACGAGTTCTGCTGGATCGTCGA
CTTCCCGATGTATGAGATCGGCGACGAGAGCGGCGAGCTTGAGTTCTGCC
ACAACCCGTTCTCCATGCCCGCCGGCGGCCTCGACGTGCTGCTCAAGGCC
GAGCGCGGCGAGATCGACCCGCTCACCATCACCGCCGACCAGTACGACCT
CGTCTGCAACGGCGTGGAGCTCTCTTCCGGCGCGGTCCGTAACCACGACC
CTGAGATCATGATCAAGGCCTTCGAGCTCGTCCGCCTCGGCGAAGAGGAC
GTGAAGGCCAAGTTCCCCGCCATGTACAACGCCTTCTGCTACGGCGCGCC
CCCGCACGCCGGTATCGCCCCGGGCGTCGACCGCATGGTCATGCTGCTCG
CCGGTGAAGATTCCATCCGCGAGATCATTCCCTTCCCGATGAACAAGAAC
GCCCAGGATATCATGATGGGCGCGCCCAGCGAGGTGACGCAGAAGCAGCT
CGATGAGCTGCATATTGCCGTCACGGCGCATGAGGAAGAATAATTCAGCT
CTCACTGCGTGAGGGTGCAATGGTTCCCCTGCGCCGCGCAGGGGAACGGC
AAAGGGGGGCTATTCTCTTTCCGAGGAAAGAGAATAGCCCCCCTTACACC
CCCCAAGAGAAAGGGACGAGGGGCCTTCCCCCTCGACCCCGCACATTGGC
AGTCTCGATCTTGAAGAGCTGCTCAGCCTGCGGATTGCACAGCCGTTGGC
AGCTTTGCTGCCTTACGGATGTGGCATACCCCTTGCGGGTAATCGGGTGC
GGTGTACATGGCTTCGCCATGAATCCCTGCGAGTCGTAACAACTCTCAAC
CGCGCCTTACTATCGTGAGGCGCGAGTGACGTTTGCTCGGCGGCAGACTG
CCTGCGGAATGCGGCATTGCTAACGCTCGCCGCATTGATGGGTGCCTCGG
TAGACGGAAATTAGGCTGCACTGCTACGAGACAGGCAGAGCGGCACCCGC
AAGGGGTGTGCCGCATCCGTAAGGCGTCAGAGCCGCCAACGGCTGCGCAA
CAGCGGATAATAGGAGTAGGTCAAATCGTCTAGCAACTCCAAACGCGGCA
ACGCCGCGCGCAGGAAGTAGCATCGGCAAGCATTGCAGCTCTTCGAGCTG
CTCGCTTGCAATGTGAAAACCTTTCTCTTGGGGGATTTAAAGGGGGATAT
TCTCTTTTGTGAAAGAGAATATCCCCCTTTGCCCGCTCCCCTGCGGGTAC
GCAGGGATTCTCGGTTTGTCTTGACAAACAATATCAGTCATGGTATGCTG
AGCGCAATAAAGGCAGCGAGAAAGAAACCTTTTCTTTTCACCCGCTCAAG
AGAGGGGACGGCCGGTGCAAGTCCCTGCGGAACGGAAAAGGCGGCGCTTT
TGAGCCGCGCGGCGGAAATGCCGCGCCGGTCCCTCCGTTACAAGGGAACG
AAGTGCCCCGCATCCAGCGGGGAATTCAGGTGGAACCACGGACAATGATT
TGTTCGCCCTGAGCCTACTTTAATAGGCTCAGGGCGTTTTTTATCTCCTG
AGCCAAATGTCGAAAGGAGAAATTCACCATGAAAAACACCGAAAAGACGA
TGGACAAGATCGTCGCGCTGTGCAAAAACCGCGGCTTTGTCTTCCCCGGC
AGCGAGATCTACGGCGGCCTTGCCAACACCTGGGACTACGGCCCCCTCGG
CGCCGAGCTCAAGAAGAACATCAAGAACGCCTGGTGGAAGAAGTTCGTGC
AGGAGAATCCCTACAACGTTGGCCTTGACGCCGCGATCCTGATGAACCCA
CAGACCTGGGTGGCGAGCGGCCATCTCGGCGGCTTCTCCGATCCTCTGAT
GGACTGCCGCGAGTGCCACGAGCGCTTCCGCGCCGACAAGGTCATCGAGG
ACTGGTGCGCCGAGACCGGCTTCGAGCTTCCCAAGCCCATCGACGCCTTC
TCCCAGCAGGAGATGAAGGACTTTGTCGAAGAGCACAACATCCCCTGCCC
CACCTGCGGCAAGCACAACTTCACCGATATCCGTCAGTTTAACCTCATGT
TCAAGACGTTCCAGGGCGTGACCGAGGACGCAAAGAACACCGTCTACCTC
CGCCCCGAGACCGCGCAGGGCATCTTCGTCAACTTCAATAACGTCCAGCG
CACCACGCGCAAAAAGCTCCCGTTCGGCATCGGCCAGATCGGCAAGTCCT
TCCGCAACGAGATCACGCCGGGCAACTTCATCTTCCGCGTGCGCGAGTTC
GAGCAGATGGAGCTCGAGTTCTTCTGCAAGCCGGGCACCGACCTTGAGTG
GTTCAACTACTGGCGCACGTTCTGCCACAACTGGCTGCTCTCCATCGGCC
TGAAGGACGAGAACCTCCGCCTGCGCGACCACGATCCCGAGGAGCTGTGC
TTCTACTCCAAGGCAACGACGGACTTCGAGTTCCTCTTCCCGTTCGGCTG
GGGCGAGCTCTGGGGCGTTGCCGACCGCACGGACTACGACCTCACGCAGC
ATCAGAACACCAGCGGCGTGAAGATGGTCTATCGCGAGGGCGAGGGCAAG
GACATGGTCGAATACGTCCCCTACGTCATCGAGCCGTCGCTCGGCGTGGA
GCGCAGCGTGCTCGCGGTCCTGTGCGACGCCTACGATGAAGAGGTCGTCG
GCCAGGACAAGAAGGGCAACGACGACGTGCGCGTCGTGCTGCACTTCCAC
CCCGCACTCGCCCCCTTCAAGGCCGCGATCCTGCCGCTTTCCAAGAAGGA
CGTGCTCGCCGGTCCCGCGATGGAGCTCTACAACGAGCTTTCCAAGGAAT
TCATGGTCGACTACGACGAGACCGGCTCGATCGGCAAGCGCTACCGCCGC
GAGGACGAGATCGGCACGCCGTACTGCATCACGTTCGACTTCGACACCGT
CGGCGACGAGGCCAACGGCATCGCGGCCGACCACTGTGTCACCATCCGCG
AGCGCGACAGCATGGAGCAGGTCCGTATCCCCATCGATCAGGTCAAGGAC
TTCCTGCGCGAAAAGTGCGCGTTCTGAGAAAAGTTTTCCACAGAATAGCA
AGAAGGACAGCTCTCGAAAGAAGGCTGTCCTTTTTCTAATTCCGTTCGGC
AGTGCAAAATTTCAGCAAGGCTGAAATTTTCATTCAGGCATCAAGGACGT
GCTTTCCCCTTGTCCCGTCCTCATTCATATAGTACCCGTCTATAATGGTC
CGATAACCGCCGCCAAAGCTCCAGTTGTTCTCTTCAATAAATGCGAGGAA
TTTATCAATAAAGTCATCCCCGGAAACCTCTTCAGGAACGGTGACACATC
CTTGAATTTCGATCTCTTTGATCAATGAAAACACCTCCGCAATTGTTAAA
ATATCGAATATTTTGATATAGCTGCAATTCGGTTTGCGGGGGTATTTTAC
CACACTTCCCCGCCCGCCGGCAAGAACCCCACAAAGTTGAAAACTTGTCC
GGTTGCGTTTTTCCTGTCGAAATGATATACTTTGTTATTATGCTTTCAGA
AAGGGGACGTCCCCAACATGCGTTTTTTCTCTTCTCTGGTGCGGCCTGAC
GAGTCGACGGGCGCGGTGATGCGCTGGGTGCACCGCATCTGGGTCTTCTT
CTGGCTCACGGTGCTGGGCGCTGGCATTGGCCTTCTCTCGCTCTACCTCA
CGGCACATTCCTACGCAAGCATCGACGCGACGGCGCTTTTGCAGTCGTAC
TTCAAAATTCCGCTGCTCGTAGCGATGAACCTGCTCGCGCCGATCTTACT
CGTCTACCTCGGCTTTTTCCTCTTTGCTCGTCCGTGGGCGGCGTACCTGC
TCTCGGCGCTGCCGTTTTTCACGCTCGCGCTCGCGAGCTACTACAAGGTG
CAGCTGCGCGGCGACCCCGTGCTCGCCACCGACCTGCGGCTCATCCGCAC
GGCGGGCGGCATCATGGGCAACTACACGTTTGAAATTTCCGCGCCCGTGA
TCGTCGTTCTTGAGGGCTTTGTGCTGATGCTCGTGCTCTCGTGCCTGATG
CTCCGAAAAGAGCGCATGAGCCCGCGCTCCCGCCTTGCGGGCATCATGCT
CACGCTCTCTGTCACGCTCGCGTGCTATTTTGAGCTCTACACCAGTTCTT
CTATCTACAAAGAGACCGCCAACAACGACCTCATTTCCCCGTGGTCGGCG
GTCGAGGTCTACATCTCTCGCGGCACGACGTATCCGTTCCTACACAGCGT
GCAGGACATGTTCCCCGAGCCGCCGGAGGGCTACCGCGAGAGCGAGGCCA
AGCAGATCCTTGAGCAGTATGCGGACACCGACATTCCCGACGATCAGAAG
ATCACGGTCGTCGGCATCATGCTCGAGGCATTCTCCGACCTGTCCGACTT
CCCCCAGTTAAATGAAATCTCCGCCGTGCGGAATCTCTACGAGCCGCTGC
ACGAGCTCGAGAGCCGCAGCGTCTCGGGCAACCTCCTCACGAATATCTTC
GCCGGCGGCACGACGAACACCGAATGGGGCTTCCTCACGGGGTACAGCCA
GCACGAGGAGTTCCGCGGCCCGATCAATTCCTACGTCCGCTACTTCAAGG
ATCAGGGCTACGACGCGCTCTACCGCCATCCCGGCTACTCGTGGTTCTAC
AATCGCAGCAACGTCAACGAATACCTTGGCTTTGACGAGTGCGTCTTTAA
CGAATCGGGCTTCGGCGACCTCATCTCCATCGAGGACGCGCTCTTCAAGT
CCGACACCGTGCTCGTCGACTACCTCTTAAACGACATCGACTCGCGCACG
GAGGACGATGACCCTCTCTTCCTCTTCTCCGTCTCGTACCAGAACCACGG
GCCGTACAGCTCCGAGACCTACTGGGAGGAGTACGTCACGCCCGCCAAGA
CCGGCTGGTCGATGGAAAGCTGCTGCGTCATCAACAACTACCTGGCCGGC
ATCCGCAGCACGATCGAGCAGATGCGCCGCCTCACGCGCGAGCTGGAAGC
GCGCGATGAGCCCGTCGTGCTCGTGCTCTTCGGCGACCACAAGCCGTGGA
TGGGCAACGGCAGCAGCGTCTACGCCGAAATGGGCGTTGACCTCGACGTG
TCCACGCAGGAGGGCTTCTACAACTACTTCTCCACCCCCTACCTCATCTA
TGCCAACAAGGCCGCCAGGGAATCCCTCGGTCAGGACTTCCGCGGCGACG
GCGGCGACATTTCCCCGTGCTTCCTGATGGACAAGCTCTTCTTCGAGTGC
GGCTGGACGGGCGACGGCTTCATGCAGCTCCAGCGCGAGACGCGCGCCGT
CACGCCGCTGATGCACGAGGACGGCTACCGCATGGTCGACGGTTCCATCA
CGCTCGACGTGCCCCCAGACGTCGCCGAGATCTGCCGCAGGTACCTCTGC
GCGCAGTATTACCGCGAACAACACTTTGTTTCCGAGTCGTAAAAAGGAGA
ATCGCCATGAAATCTCTCAAAATCACCGCACTTTCCCTCGTCCTGGTTCT
GCTTCTCGCCGCCTGCGGCGCGAAAAACGACACCCCCGATGAACCCGCCG
TCGATCCGACGCCGGAACCTCCTATCGAGCAGCCGGTGGAAAAAACGCCC
GATGAGCGCATCAACGACATCATCGCAGGCATGAGTCTTGAGGAAAAGGT
CGGCCAGCTCTTCTTTGTCCGCTGCCCCGAAACGGGCGCGGCGGAAGACG
TCGAAACCTATCACCTCGGCGGCCTGCTGCTCTTCGGCAGGGACTATAAG
GACGCAAACGGCGACTGGCTCACGGAGGACGACTTCACCGCGGCGCTCGC
GTCCTATCAGGCCGCGGCGGCCATCCCGCTTTTCATCGGCAGCGATGAAG
AGGGCGGCACGGTCACGCGCGCGAGCAAAAATCCGAATCTCTTCTCCGAA
CCTCTCCCCTCCCCGCAGGAGCTCTATGCCGCGGGCGGCCTCGACGGGCT
GCTCGAACGAACGCTCAGCTACAACCAGAAGCTCAAAGCGTTCGGCGTCA
ACGTGAACTTCGCCCCCGTGTGCGATGTGTCGACGAATCCCGACAACTTC
ATCTACGCGCGCTCGTTCGGGCAGGACGCGCAGACGACCGCGGACTATAT
CTCAAGCGTCGTGCCCGTCTATGCGCAGTCCGGCGTCGCCTGCGTCTTAA
AGCACTTCCCCGGCTACGGCAACAACGCCGACACGCACACGGGCATCGCG
CTCGACGCGCGCCCGTACACCACGTTTGAAAAGTCCGACCTCGTCCCCTT
TGAATCCGGCATCGCCGCGGGCGCGCCGTTCGTGCTCGTGAGCCACAACA
TCGTCGAGTGCATGGACGGCGCGTATCCCGCGTCCCTTTCGGCGAAGGTC
CACACGCTGCTGCGCGACACGCTCGGCTTCACCGGCGTCATCGTGACGGA
CGATCTCGCGATGGATGCCGTCAAAGCCTACGCGCAGGACGGCAGCGCCG
CCGTGCTGGCCATTCAGGCGGGCAACGACATGATCGTGACCACCGACTAT
CAGACGCAGATCCCGCAGGTGATCGCCGCCGTCCAGTCCGGCGAGATCGC
CGAAAGCGATATTGACGCGCACGTTTTCCGCGTGCTGCACGAAAAACAGG
CGCTCGGCCTGATCGACTAAAGGAGAACCCCATGGAAACAAGAAAACTCT
ACTATGAAGATCCCTTTCAGAAGGGCTTTGCCACCACCGTCGTCTCCTGC
GACGCTGTCAAGGGCGGCTACGCCGTTGTCCTCGCGGAGACGGCCTTCTA
CCCCGAGGGCGGCGGCCAGCCGTATGACACCGGCGTTTTGGGCGAGGCGA
ACGTGCTCGAGGTCCACGAGAAAGGCGGCGTCATCACGCACCTTTGTGAC
AAGCCCTTCGAGGTGGGAAAGAGCGTCTCCGGCAAGATCGACTGGGCGCG
CCGCTTTGACCACATGCAGCAGCATTCGGGCGAGCACATCTGCTCGGGCC
TCATCTGCGAGCGCTTCCACTGCGACAACGTCGGCTTCCACATGGGCGCG
GACGTCGTCACGATCGACTTCAACGCCGACATTTCGTGGGATGAACTTAT
GGAGATCGAAGCGCTCGCCAACCTGTACATCTATGAGGATCACCCCATCG
ACATCCAGTTCTATCGCGGCGCGGAGCTCGACAAGGTCGAGTACCGCAGC
AAAAAGCCGCTCGAGGGCGACGTGCGCATCGTCTCCTTCCCCGGCGCAGA
CTGCTGCGCCTGCTGCGGCACGCACGTCGTGCGTTCCGGTCAGGTGGGAC
TCGTCAAGTTCCTCTCCGTGCAGAAGTTCCGCGACGGCGTTCGCATCGAA
CTTCTTTCCGGCAAACGCGCGCACCGCTACCTTTCGGAGTGCTGGGCGCA
GGACGTGCGCATCGCACAGGCCCTCTCCGTCAAGTCGAACGCGAGCTTTG
CGGGCGTCGAGCGCGTGCTCGCTGAGCTTTCCGCGCTCAAGCAGCGCTGC
GCAAAGCTCGAAGAGTCCGTCTTCGCCCAGACCGCCGCGCAGTACGAAGG
CAAGGGCGACGTGCTGCTCTTCGAGGACGAAATGTCCGGCGACAGCCTGC
GCAAGCTCTGCGACGCGGTCACGAACCACTGCGGCGGCCGCTGCGCGGTC
TTTGCCGGCGCGGACGGCGCGTACAAGTACGCCATCGGGCATGTCGGCGG
CGATCTTCGTGAGCTCACGAAAAAGATGAATGCCGAGCTGAACGGCCGCG
GCGGCGGCAAGCCGAATTTTGTGCAAGGCAGCGTGGCCGCTGCGCGCGGG
GCGATCGAAGCATTTTTCGCAGAATAATTTGCAACGATTCCCGCACCAAT
GCGGGAGAAGTTTCCCCTGCACCGTGCAGGGGAGCAAGTCAGAGGGGCCA
TTCTCTTTCGCAAAAGAGAATGGCCCCTTTGGAACCCCAAGAGAAAGACT
TTGATTGGCAGTCTCAGGCTCGAATGGCCTTTGTGCCTCCGGAAGGTGAC
TGCCTGCGCGCGGCGTTGCCGCGTTTAGAGCTGCTATACGATTTGCCTCT
GCTTCTATCATCCGCTGTTGCGCAGCCGTTGGCGGCTCTGCTGCCTTACG
GATGCGGCACACCCCTTGCGGGTGCCGCTC
